# Supplementary material for: Parameters estimation of stochastic finite fault ground motion simulation method and its application in North China
Source: PLoS One. 2025 Dec 3;20(12):e0337602. doi: 10.1371/journal.pone.0337602 (PMC12674566; doi:10.1371/journal.pone.0337602)
Supplement: S1 File — The Strong motion recordings for this study are provided by China Strong Motion Network Centre at Institute of Engineering Mechanics, China Earthquake Administration. (ZIP) [file pone.0337602.s001.zip]

Archive with 19 entries (18 files):
- S1 File. Acceleration recordings of Pingyuan earthquake/
- S1 File. Acceleration recordings of Pingyuan earthquake/ua0544.dat
- S1 File. Acceleration recordings of Pingyuan earthquake/ua0545.dat
- S1 File. Acceleration recordings of Pingyuan earthquake/ua0546.dat
- S1 File. Acceleration recordings of Pingyuan earthquake/ua0547.dat
- S1 File. Acceleration recordings of Pingyuan earthquake/ua0548.dat
- S1 File. Acceleration recordings of Pingyuan earthquake/ua0549.dat
- S1 File. Acceleration recordings of Pingyuan earthquake/ua0550.dat
- S1 File. Acceleration recordings of Pingyuan earthquake/ua0551.dat
- S1 File. Acceleration recordings of Pingyuan earthquake/ua0552.dat
- S1 File. Acceleration recordings of Pingyuan earthquake/ua0553.dat
- S1 File. Acceleration recordings of Pingyuan earthquake/ua0554.dat
- S1 File. Acceleration recordings of Pingyuan earthquake/ua0555.dat
- S1 File. Acceleration recordings of Pingyuan earthquake/ua0556.dat
- S1 File. Acceleration recordings of Pingyuan earthquake/ua0557.dat
- S1 File. Acceleration recordings of Pingyuan earthquake/ua0558.dat
- S1 File. Acceleration recordings of Pingyuan earthquake/ua0559.dat
- S1 File. Acceleration recordings of Pingyuan earthquake/ua0560.dat
- S1 File. Acceleration recordings of Pingyuan earthquake/ua0561.dat
