# Supplementary material for: Parameters estimation of stochastic finite fault ground motion simulation method and its application in North China
Source: PLoS One. 2025 Dec 3;20(12):e0337602. doi: 10.1371/journal.pone.0337602 (PMC12674566; doi:10.1371/journal.pone.0337602)
Supplement: S1 File — The Strong motion recordings for this study are provided by China Strong Motion Network Centre at Institute of Engineering Mechanics, China Earthquake Administration. (ZIP) [file pone.0337602.s001.zip › S1 File. Acceleration recordings of Pingyuan earthquake/ua0544.dat]

041AYT230806023301
0230806023359 2023-08-06 2:33:59 BTM
PINGYUAN EARTHQUAKE, PINGYUAN,CHN
EPICENTER  37.159N 116.339E DEPTH 10 KM
MAGNITUDE  5.5(Ms)
STATION: 41AYT 36.0N 114.2E
SITE CONDITION: SOIL
INSTRUMENT TYPE: ETNA/ES-T
OBSERVING POINT: GROUND
COMP. EW
UNCORRECTED ACCELERATION          UNIT: CM/SEC/SEC
NO. OF POINTS:  14200  EQUALLY SPACED INTERVALS OF:  0.005  SEC
PEAK VALUE:    3.727   AT   22.58 SEC    DURATION:  71 SEC
PRE-EVENT TIME:  20  SEC  RECORDER TIME:  2023-08-6 2:34:44.000 BTM
CSMNC

 2.497598E-1  2.558404E-1  2.352583E-1  2.404042E-1  2.474203E-1  2.623895E-1  2.520985E-1  2.315163E-1 
 2.076592E-1  1.491877E-1  1.038129E-1  3.037208E-2 -4.353727E-2 -9.171778E-2 -1.544005E-1 -2.025810E-1 
-2.222276E-1 -2.371969E-1 -2.835063E-1 -2.895877E-1 -3.054925E-1 -3.513343E-1 -3.246707E-1 -3.190577E-1 
-3.246707E-1 -2.718120E-1 -2.442130E-1 -2.479558E-1 -2.002423E-1 -1.590779E-1 -1.520610E-1 -1.094935E-1 
-9.873462E-2 -1.024765E-1 -7.160336E-2 -5.569930E-2 -5.616707E-2 -3.558487E-2  6.047118E-3  1.369710E-3 
-2.840651E-3  2.756560E-2  3.364634E-2  5.001873E-2  8.837664E-2  1.094266E-1  1.131685E-1  1.234596E-1 
 1.505908E-1  1.655593E-1  1.749149E-1  1.875447E-1  1.931584E-1  2.329195E-1  2.665992E-1  2.600508E-1 
 2.722129E-1  2.825039E-1  2.605186E-1  2.357259E-1  2.240317E-1  1.889488E-1  1.636884E-1  1.459127E-1 
 8.697258E-2  5.750262E-2  2.709709E-2 -1.968008E-2 -2.763248E-2 -5.148894E-2 -7.487816E-2 -7.253873E-2 
-7.955557E-2 -9.125000E-2 -7.908798E-2 -8.095890E-2 -9.966999E-2 -9.546036E-2 -9.779907E-2 -7.721687E-2 
-4.213321E-2 -3.137451E-2 -1.734138E-2 -9.856761E-3 -1.640601E-2  4.176191E-3  2.241969E-2  2.475839E-2 
 5.843890E-2  6.171298E-2  6.873000E-2  1.112975E-1  1.131685E-1  9.679590E-2  1.159750E-1  1.136362E-1 
 5.609947E-2  4.955095E-2  3.130746E-2 -2.669711E-2 -3.885913E-2 -8.189428E-2 -1.501899E-1 -1.890156E-1 
-2.180180E-1 -2.755548E-1 -3.382367E-1 -3.775300E-1 -4.229041E-1 -4.598587E-1 -4.968134E-1 -5.234762E-1 
-5.225408E-1 -5.173956E-1 -5.206697E-1 -5.164601E-1 -4.748272E-1 -4.360024E-1 -4.018541E-1 -3.513343E-1 
-3.054925E-1 -2.638596E-1 -1.983712E-1 -1.483190E-1 -1.151070E-1 -5.757022E-2 -3.464932E-2 -2.529377E-2 
-7.518058E-3  9.322106E-3  2.522617E-2  2.101654E-2  2.008098E-2  2.569395E-2  4.440504E-2  6.311630E-2 
 8.837664E-2  1.215886E-1  1.622851E-1  1.969004E-1  2.151438E-1  2.801652E-1  3.152482E-1  2.988757E-1 
 3.522028E-1  3.905607E-1  3.667036E-1  3.802696E-1  3.699785E-1  3.409763E-1  3.573480E-1  3.419117E-1 
 3.068281E-1  2.984080E-1  2.918596E-1  2.745516E-1  2.553727E-1  2.488235E-1  2.263704E-1  1.791254E-1 
 1.505908E-1  1.164427E-1  4.908336E-2  1.369710E-3 -5.055338E-2 -1.253981E-1 -1.572070E-1 -1.852738E-1 
-2.367291E-1 -2.690055E-1 -3.073635E-1 -3.546084E-1 -3.770623E-1 -3.924986E-1 -4.271146E-1 -4.565846E-1 
-4.476966E-1 -4.551805E-1 -4.696822E-1 -4.453572E-1 -4.448894E-1 -4.369379E-1 -4.112098E-1 -4.196298E-1 
-3.976445E-1 -3.625608E-1 -3.503988E-1 -3.134442E-1 -2.577791E-1 -2.264380E-1 -1.899512E-1 -1.253981E-1 
-1.020087E-1 -6.973225E-2 -2.342285E-2 -3.308428E-3  2.522617E-2  4.393726E-2  6.077760E-2  7.013315E-2 
 8.229517E-2  9.632831E-2  1.014742E-1  1.215886E-1  1.515264E-1  1.636884E-1  1.683658E-1  2.076592E-1 
 2.230962E-1  2.427429E-1  3.012152E-1  3.334917E-1  3.620262E-1  4.167558E-1  4.504362E-1  4.611951E-1 
 5.037627E-1  5.182634E-1  5.285545E-1  5.655091E-1  5.706543E-1  5.804776E-1  5.865591E-1  5.818816E-1 
 5.828171E-1  5.697188E-1  5.131182E-1  4.649371E-1  4.378057E-1  3.699785E-1  3.091668E-1  2.432106E-1 
 1.688343E-1  1.084911E-1  4.768002E-2 -2.248656E-2 -9.265316E-2 -1.291401E-1 -1.890156E-1 -2.488911E-1 
-2.872490E-1 -3.185901E-1 -3.288812E-1 -3.419786E-1 -3.143796E-1 -2.835063E-1 -2.545041E-1 -1.955649E-1 
-1.487868E-1 -9.405722E-2 -5.336059E-2 -1.687360E-2  1.821006E-2  5.001873E-2  9.679590E-2  1.080233E-1 
 1.239273E-1  1.533973E-1  1.314120E-1  1.103620E-1  8.744036E-2  3.925985E-2  1.259636E-2 -1.640601E-2 
-5.569930E-2 -8.282983E-2 -9.873462E-2 -1.188490E-1 -1.558036E-1 -1.857414E-1 -2.063236E-1 -2.357937E-1 
-2.619887E-1 -2.788289E-1 -2.933296E-1 -2.975401E-1 -2.788289E-1 -2.647959E-1 -2.423421E-1 -1.848060E-1 
-1.394312E-1 -9.592814E-2 -3.230989E-2  1.914543E-2  5.984205E-2  1.066192E-1  1.318797E-1  1.229918E-1 
 1.618175E-1  1.954971E-1  1.795932E-1  2.062560E-1  2.202897E-1  2.081269E-1  2.160793E-1  2.226284E-1 
 2.212252E-1  2.118697E-1  2.104664E-1  1.992399E-1  1.908197E-1  1.800608E-1  1.445094E-1  1.127007E-1 
 8.369850E-2  4.440504E-2 -1.500268E-2 -3.792358E-2 -6.645817E-2 -1.165103E-1 -1.174457E-1 -1.253981E-1 
-1.427053E-1 -1.413022E-1 -1.586101E-1 -1.960325E-1 -1.852738E-1 -1.838697E-1 -2.044526E-1 -1.871447E-1 
-1.773214E-1 -1.721755E-1 -1.810632E-1 -1.413022E-1 -1.024765E-1 -8.844353E-2 -2.201879E-2 -2.840651E-3 
 2.429061E-2  1.052161E-1  1.150394E-1  1.183144E-1  1.557360E-1  1.243949E-1  9.398960E-2  9.679590E-2 
 6.358408E-2  2.662932E-2 -2.295507E-2 -1.108966E-1 -1.852738E-1 -2.376647E-1 -3.157836E-1 -4.041928E-1 
-4.458250E-1 -4.818442E-1 -5.538817E-1 -5.763348E-1 -5.870944E-1 -6.268548E-1 -6.203064E-1 -6.123540E-1 
-6.268548E-1 -5.983211E-1 -5.459293E-1 -5.113142E-1 -4.607942E-1 -4.130808E-1 -3.747228E-1 -3.223320E-1 
-2.652637E-1 -1.801279E-1 -1.010733E-1 -4.961783E-2 -6.582686E-3  4.955095E-2  1.328151E-1  1.852060E-1 
 2.193543E-1  2.572436E-1  2.839072E-1  2.937306E-1  3.007474E-1  3.124418E-1  3.012152E-1  3.072959E-1 
 3.138450E-1  2.895209E-1  2.586468E-1  2.282413E-1  2.226284E-1  2.202897E-1  2.053205E-1  2.170147E-1 
 2.315163E-1  2.427429E-1  2.736161E-1  2.974724E-1  3.246038E-1  3.582835E-1  3.732527E-1  3.821406E-1 
 4.111429E-1  4.223694E-1  4.125461E-1  4.368702E-1  4.331283E-1  4.092711E-1  4.247081E-1  4.195622E-1 
 4.148848E-1  4.298533E-1  3.891567E-1  3.353626E-1  3.058926E-1  2.506953E-1  1.772536E-1  1.056839E-1 
 1.306414E-2 -7.862020E-2 -1.422377E-1 -2.091300E-1 -2.554404E-1 -3.078312E-1 -3.611577E-1 -3.719164E-1 
-3.850139E-1 -3.915632E-1 -3.859502E-1 -3.751906E-1 -3.803365E-1 -3.850139E-1 -3.705132E-1 -3.606899E-1 
-3.485278E-1 -3.536730E-1 -3.597543E-1 -3.714488E-1 -3.812721E-1 -3.765947E-1 -3.775300E-1 -3.761269E-1 
-3.672389E-1 -3.237351E-1 -2.807000E-1 -2.306476E-1 -1.520610E-1 -8.142668E-2 -2.840651E-3  5.890668E-2 
 1.103620E-1  1.800608E-1  2.422751E-1  2.796975E-1  3.101031E-1  3.596867E-1  3.812051E-1  4.176913E-1 
 4.827128E-1  5.014240E-1  5.266834E-1  5.608310E-1  5.603632E-1  5.552180E-1  5.491366E-1  5.234093E-1 
 4.930038E-1  4.616628E-1  4.125461E-1  3.564126E-1  3.278780E-1  2.909241E-1  2.436783E-1  2.263704E-1 
 1.950293E-1  1.866093E-1  1.838028E-1  1.716408E-1  1.791254E-1  1.543329E-1  1.417031E-1  1.318797E-1 
 1.103620E-1  1.112975E-1  1.234596E-1  1.192499E-1  1.070870E-1  1.145716E-1  8.837664E-2  7.293963E-2 
 7.153648E-2  2.335524E-2 -2.155101E-2 -5.289209E-2 -1.029443E-1 -1.553360E-1 -1.904188E-1 -2.226954E-1 
-2.357937E-1 -2.596500E-1 -2.980079E-1 -2.825709E-1 -2.732152E-1 -2.867813E-1 -2.545041E-1 -2.311154E-1 
-2.091300E-1 -1.558036E-1 -1.202522E-1 -9.265316E-2 -6.037670E-2 -3.230989E-2 -3.979450E-2 -3.698802E-2 
-1.827693E-2 -3.511710E-2 -3.652043E-2 -3.043896E-2 -3.090674E-2 -4.540820E-2 -5.055338E-2 -6.458725E-2 
-1.034120E-1 -1.258659E-1 -1.993067E-1 -2.605855E-1 -2.863135E-1 -3.522697E-1 -4.130808E-1 -4.584555E-1 
-4.977490E-1 -5.281543E-1 -5.449939E-1 -5.655760E-1 -5.768026E-1 -5.332995E-1 -5.052327E-1 -4.977490E-1 
-4.360024E-1 -3.639640E-1 -3.143796E-1 -2.320510E-1 -1.553360E-1 -1.216555E-1 -6.458725E-2 -1.126009E-2 
 2.990431E-2  1.141040E-1  1.594788E-1  1.814641E-1  2.385324E-1  2.563081E-1  2.904563E-1  3.232006E-1 
 2.988757E-1  2.764226E-1  2.563081E-1  2.324518E-1  1.875447E-1  1.688343E-1  1.688343E-1  1.505908E-1 
 1.141040E-1  8.042425E-2  9.071535E-2  8.369850E-2  7.855332E-2  7.995647E-2  8.556943E-2  1.066192E-1 
 1.103620E-1  1.047483E-1  9.492498E-2  9.211849E-2  6.077760E-2  4.393726E-2  4.066318E-2  2.662932E-2 
 2.475839E-2 -5.012160E-4 -3.511710E-2 -5.663485E-2 -8.236206E-2 -1.305433E-1 -1.417699E-1 -1.529964E-1 
-1.796601E-1 -1.955649E-1 -2.222276E-1 -2.367291E-1 -2.554404E-1 -2.680702E-1 -3.078312E-1 -3.242029E-1 
-3.237351E-1 -3.265425E-1 -2.778935E-1 -2.512298E-1 -2.133397E-1 -1.735786E-1 -1.450449E-1 -8.189428E-2 
-4.166543E-2 -9.856761E-3  3.177523E-2  6.171298E-2  1.066192E-1  1.365571E-1  1.608819E-1  2.039173E-1 
 2.301131E-1  2.558404E-1  2.549049E-1  2.703419E-1  3.054248E-1  2.951337E-1  3.012152E-1  2.885846E-1 
 2.567759E-1  2.408719E-1  2.067236E-1  1.739795E-1  1.468481E-1  1.010064E-1  4.206633E-2 -3.776205E-3 
-4.213321E-2 -6.552262E-2 -8.657259E-2 -1.230587E-1 -1.314788E-1 -1.506577E-1 -1.679657E-1 -1.422377E-1 
-1.469159E-1 -1.422377E-1 -1.113644E-1 -9.218538E-2 -3.979450E-2  2.101654E-2  6.639038E-2  1.211209E-1 
 1.894165E-1  2.418074E-1  2.754871E-1  3.138450E-1  3.419117E-1  3.596867E-1  3.685746E-1  3.568802E-1 
 3.400408E-1  3.278780E-1  3.110385E-1  2.684702E-1  2.071914E-1  1.702375E-1  1.052161E-1  1.446729E-2 
-4.447282E-2 -1.094935E-1 -1.534642E-1 -1.904188E-1 -2.367291E-1 -2.437452E-1 -2.470202E-1 -2.371969E-1 
-2.250348E-1 -2.067914E-1 -1.646916E-1 -1.417699E-1 -8.937908E-2 -2.810026E-2  1.119303E-2  7.855332E-2 
 1.510586E-1  2.099986E-1  2.722129E-1  3.344271E-1  3.624939E-1  3.844793E-1  4.097389E-1  3.938349E-1 
 3.741883E-1  3.484602E-1  3.166514E-1  2.778258E-1  2.188865E-1  1.660271E-1  9.726368E-2  2.803338E-2 
-2.622933E-2 -9.639592E-2 -1.651594E-1 -2.025810E-1 -2.428098E-1 -2.835063E-1 -3.078312E-1 -3.330908E-1 
-3.457214E-1 -3.583512E-1 -3.817397E-1 -4.018541E-1 -3.878211E-1 -3.803365E-1 -3.789334E-1 -3.532053E-1 
-3.443173E-1 -3.082990E-1 -2.732152E-1 -2.563757E-1 -2.128719E-1 -1.717077E-1 -1.445772E-1 -1.020087E-1 
-5.195653E-2 -9.388984E-3  4.955095E-2  9.539276E-2  1.641562E-1  2.071914E-1  1.749149E-1  1.912875E-1 
 2.020462E-1  1.646238E-1  1.468481E-1  1.267336E-1  8.603721E-2  5.469614E-2  2.756560E-2 -4.915023E-2 
-9.078223E-2 -9.779907E-2 -1.590779E-1 -1.679657E-1 -1.436409E-1 -1.427053E-1 -1.048161E-1 -6.365170E-2 
-2.810026E-2  2.662932E-2  9.492498E-2  1.562038E-1  2.305808E-1  3.180546E-1  3.718496E-1  4.307896E-1 
 5.056336E-1  5.701866E-1  5.977856E-1  6.127549E-1  6.361435E-1  6.342725E-1  6.361435E-1  6.295944E-1 
 5.809454E-1  5.294899E-1  4.859869E-1  4.102074E-1  3.456537E-1  2.890524E-1  1.978358E-1  1.346860E-1 
 8.135980E-2 -1.126009E-2 -8.236206E-2 -1.492546E-1 -2.507620E-1 -3.167190E-1 -3.634964E-1 -4.229041E-1 
-4.626651E-1 -5.014908E-1 -5.314286E-1 -5.347028E-1 -5.435906E-1 -5.697865E-1 -5.679156E-1 -5.562204E-1 
-5.580922E-1 -5.431228E-1 -5.225408E-1 -5.057005E-1 -4.846507E-1 -4.519064E-1 -4.229041E-1 -4.229041E-1 
-4.196298E-1 -4.060646E-1 -4.098065E-1 -4.060646E-1 -4.032574E-1 -4.070002E-1 -3.836108E-1 -3.663036E-1 
-3.630286E-1 -3.391721E-1 -3.125086E-1 -3.003466E-1 -2.853781E-1 -2.647959E-1 -2.643274E-1 -2.460846E-1 
-2.035164E-1 -1.749827E-1 -1.375601E-1 -8.610482E-2 -1.827693E-2  5.001873E-2  1.309442E-1  2.188865E-1 
 2.965370E-1  4.195622E-1  5.266834E-1  5.959146E-1  6.983577E-1  7.975266E-1  8.485143E-1  8.924851E-1 
 9.336494E-1  9.336494E-1  9.373921E-1  9.448767E-1  9.256979E-1  9.158744E-1  9.121317E-1  8.859367E-1 
 8.714351E-1  8.503852E-1  7.839614E-1  7.339092E-1  6.791788E-1  5.945114E-1  5.229416E-1  4.265791E-1 
 3.147805E-1  2.394687E-1  1.477836E-1  4.674374E-2 -2.903581E-2 -1.179135E-1 -2.035164E-1 -2.830387E-1 
-3.532053E-1 -4.112098E-1 -4.785699E-1 -5.314286E-1 -5.646406E-1 -6.011274E-1 -6.259192E-1 -6.376144E-1 
-6.717618E-1 -6.848593E-1 -6.661481E-1 -6.932795E-1 -6.932795E-1 -6.563247E-1 -6.638094E-1 -6.581966E-1 
-6.348072E-1 -6.212418E-1 -6.025307E-1 -6.001920E-1 -5.973855E-1 -5.735283E-1 -5.655760E-1 -5.702543E-1 
-5.674478E-1 -5.576245E-1 -5.435906E-1 -5.347028E-1 -5.272189E-1 -4.785699E-1 -4.065324E-1 -3.606899E-1 
-3.078312E-1 -2.400033E-1 -1.693690E-1 -8.844353E-2  1.369710E-3  1.005387E-1  2.029818E-1  3.110385E-1 
 3.947704E-1  4.855192E-1  5.762680E-1  6.305298E-1  7.011642E-1  7.390543E-1  7.572978E-1  7.965911E-1 
 8.082855E-1  8.153023E-1  8.232547E-1  8.326095E-1  8.255934E-1  8.045436E-1  7.732025E-1  7.381188E-1 
 7.189399E-1  6.712264E-1  6.277233E-1  5.842203E-1  5.308932E-1  4.939393E-1  4.237727E-1  3.606230E-1 
 3.232006E-1  2.642605E-1  1.997076E-1  1.590110E-1  1.047483E-1  4.206633E-2  4.343385E-4 -8.002335E-2 
-1.291401E-1 -1.721755E-1 -2.615209E-1 -3.190577E-1 -3.789334E-1 -4.275822E-1 -4.813764E-1 -5.244117E-1 
-5.258149E-1 -5.407841E-1 -5.351704E-1 -5.463971E-1 -5.641728E-1 -5.482687E-1 -5.623019E-1 -5.697865E-1 
-5.534139E-1 -5.487365E-1 -5.744639E-1 -5.810130E-1 -5.557526E-1 -5.637050E-1 -5.370423E-1 -5.113142E-1 
-5.071045E-1 -4.434863E-1 -3.812721E-1 -3.452536E-1 -2.690055E-1 -1.717077E-1 -1.328820E-1 -8.049113E-2 
-4.711577E-3  2.756560E-2  9.211849E-2  1.557360E-1  1.524618E-1  1.744473E-1  2.273058E-1  2.277736E-1 
 2.446138E-1  2.820362E-1  2.867137E-1  3.119740E-1  3.442504E-1  3.578157E-1  3.947704E-1  4.172235E-1 
 3.947704E-1  3.928995E-1  4.074002E-1  4.045937E-1  3.961736E-1  3.947704E-1  3.999156E-1  3.872858E-1 
 3.751237E-1  3.732527E-1  3.507996E-1  3.283457E-1  2.984080E-1  2.502275E-1  1.973680E-1  1.660271E-1 
 1.580747E-1  1.014742E-1  4.908336E-2  1.961321E-2 -5.008560E-2 -9.733129E-2 -1.356892E-1 -2.114688E-1 
-2.512298E-1 -2.802322E-1 -3.737875E-1 -4.243072E-1 -4.388089E-1 -5.014908E-1 -5.323641E-1 -5.309608E-1 
-5.604309E-1 -5.824163E-1 -5.496721E-1 -5.183310E-1 -4.954094E-1 -4.668757E-1 -4.598587E-1 -4.355339E-1 
-4.074678E-1 -3.864180E-1 -3.583512E-1 -3.335586E-1 -2.909909E-1 -2.708765E-1 -2.395356E-1 -1.969680E-1 
-1.801279E-1 -1.268014E-1 -9.312093E-2 -6.599040E-2  2.773042E-3  6.592279E-2  1.122329E-1  1.636884E-1 
 2.142084E-1  2.511629E-1  3.063603E-1  3.522028E-1  4.031906E-1  4.499677E-1  4.878579E-1  5.365069E-1 
 5.631705E-1  5.973178E-1  6.118194E-1  6.048024E-1  5.940437E-1  5.697188E-1  5.556858E-1  5.397810E-1 
 4.995522E-1  4.504362E-1  4.125461E-1  3.451860E-1  2.871814E-1  2.516307E-1  1.903519E-1  1.482514E-1 
 1.070870E-1  6.685816E-2  6.405168E-2  5.563169E-2  4.253411E-2  6.124538E-2  8.369850E-2  9.118313E-2 
 1.056839E-1  1.197175E-1  1.473158E-1  1.819319E-1  2.020462E-1  2.324518E-1  2.577114E-1  2.694064E-1 
 2.932628E-1  3.161837E-1  3.208618E-1  3.306852E-1  3.278780E-1  2.890524E-1  2.656638E-1  2.446138E-1 
 1.945617E-1  1.627529E-1  1.183144E-1  3.504949E-2 -1.593823E-2 -6.458725E-2 -1.398990E-1 -1.843382E-1 
-2.348582E-1 -2.998788E-1 -3.363658E-1 -3.691100E-1 -4.060646E-1 -4.303887E-1 -4.416153E-1 -4.640685E-1 
-4.785699E-1 -4.710853E-1 -4.743596E-1 -4.556483E-1 -4.154195E-1 -4.051284E-1 -3.784656E-1 -3.153158E-1 
-2.760226E-1 -2.362613E-1 -1.857414E-1 -1.356892E-1 -7.581372E-2 -5.569930E-2 -3.558487E-2 -3.343877E-5 
 2.305265E-3  2.429061E-2  4.534059E-2  3.879226E-2  6.498723E-2  9.305405E-2  8.977979E-2  1.164427E-1 
 1.599464E-1  1.777214E-1  2.057882E-1  2.516307E-1  2.918596E-1  3.288134E-1  3.461215E-1  3.339594E-1 
 3.423795E-1  3.377013E-1  2.848426E-1  2.539694E-1  2.207575E-1  1.763182E-1  1.519942E-1  1.253305E-1 
 9.819996E-2  7.995647E-2  6.826222E-2  4.159855E-2  1.680599E-2 -3.343877E-5 -4.681153E-2 -1.024765E-1 
-1.366248E-1 -1.974358E-1 -2.657315E-1 -2.900555E-1 -3.218642E-1 -3.419786E-1 -3.513343E-1 -3.648995E-1 
-3.564802E-1 -3.288812E-1 -2.966046E-1 -2.792966E-1 -2.395356E-1 -1.993067E-1 -1.693690E-1 -1.347538E-1 
-9.639592E-2 -7.347502E-2 -8.095890E-2 -6.084448E-2 -5.569930E-2 -6.739355E-2 -4.119784E-2 -3.605265E-2 
-6.131226E-2 -5.757022E-2 -3.464932E-2 -3.745580E-2 -2.435840E-2 -1.436588E-3 -5.647131E-3  1.369710E-3 
-1.079232E-2 -6.114908E-3  1.259636E-2 -2.061564E-2 -1.874471E-2  9.021157E-4 -2.372142E-3  7.451180E-3 
 2.195191E-2  3.317856E-2  4.861558E-2  6.545501E-2  8.463388E-2  1.178459E-1  1.571392E-1  1.866093E-1 
 1.978358E-1  2.254349E-1  2.235639E-1  2.053205E-1  1.973680E-1  1.501231E-1  9.398960E-2  3.832448E-2 
-1.436588E-3 -4.961783E-2 -9.265316E-2 -1.207200E-1 -1.427053E-1 -1.445772E-1 -1.590779E-1 -1.211877E-1 
-1.085579E-1 -1.113644E-1 -5.944115E-2 -5.195653E-2 -3.558487E-2 -1.921231E-2 -2.903581E-2 -2.903581E-2 
-4.073006E-2 -6.692595E-2 -8.282983E-2 -7.347502E-2 -9.125000E-2 -1.127676E-1 -1.319466E-1 -1.660947E-1 
-1.777892E-1 -1.946293E-1 -2.329863E-1 -2.633919E-1 -2.755548E-1 -3.026853E-1 -3.368334E-1 -3.597543E-1 
-3.737875E-1 -3.864180E-1 -3.967091E-1 -3.761269E-1 -3.396399E-1 -2.928620E-1 -2.493589E-1 -2.124043E-1 
-1.745149E-1 -1.310111E-1 -1.029443E-1 -8.610482E-2 -3.652043E-2 -6.114908E-3  3.037208E-2  8.182739E-2 
 1.089588E-1  1.510586E-1  1.917552E-1  2.081269E-1  2.263704E-1  2.371292E-1  2.198220E-1  2.244994E-1 
 2.263704E-1  2.128051E-1  2.109341E-1  1.739795E-1  1.449771E-1  1.379603E-1  1.136362E-1  1.075548E-1 
 1.070870E-1  1.061516E-1  1.365571E-1  1.683658E-1  1.838028E-1  2.057882E-1  2.343228E-1  2.301131E-1 
 2.230962E-1  2.198220E-1  1.866093E-1  1.786577E-1  1.632206E-1  1.257983E-1  1.253305E-1  1.351538E-1 
 1.304764E-1  1.402997E-1  1.552682E-1  1.459127E-1  1.440418E-1  1.562038E-1  1.571392E-1  1.426384E-1 
 1.445094E-1  1.398320E-1  1.337507E-1  1.445094E-1  1.183144E-1  1.103620E-1  9.960312E-2  6.545501E-2 
 3.692042E-2  1.353174E-2  8.854329E-3 -1.172769E-2 -2.248656E-2 -4.213321E-2 -8.189428E-2 -1.076224E-1 
-1.347538E-1 -1.646916E-1 -1.894834E-1 -2.081945E-1 -2.152115E-1 -2.119365E-1 -1.979036E-1 -1.740471E-1 
-1.539327E-1 -1.183813E-1 -1.024765E-1 -7.955557E-2 -1.359953E-2  1.680599E-2  3.598505E-2  9.773146E-2 
 1.566716E-1  1.870769E-1  2.343228E-1  2.792298E-1  2.806330E-1  2.946661E-1  3.129095E-1  2.913919E-1 
 2.998120E-1  2.811008E-1  2.174825E-1  2.067236E-1  1.468481E-1  6.545501E-2  1.821006E-2 -6.505484E-2 
-1.398990E-1 -2.002423E-1 -2.643274E-1 -3.452536E-1 -3.910954E-1 -3.859502E-1 -4.116776E-1 -4.074678E-1 
-3.794010E-1 -3.681745E-1 -3.218642E-1 -2.877168E-1 -2.465524E-1 -1.651594E-1 -1.057515E-1 -2.856803E-2 
 6.873000E-2  1.309442E-1  2.071914E-1  2.988757E-1  3.493956E-1  3.840116E-1  4.251759E-1  4.312573E-1 
 4.382734E-1  4.523073E-1  4.181590E-1  3.821406E-1  3.479924E-1  2.801652E-1  2.142084E-1  1.646238E-1 
 9.866774E-2  2.850116E-2 -3.839136E-2 -1.057515E-1 -1.478512E-1 -1.815310E-1 -2.067914E-1 -2.231630E-1 
-2.306476E-1 -2.479558E-1 -2.657315E-1 -2.470202E-1 -2.493589E-1 -2.498267E-1 -2.133397E-1 -1.904188E-1 
-1.707721E-1 -1.099611E-1 -4.774690E-2 -1.874471E-2  2.803338E-2  5.235743E-2  6.779444E-2  1.014742E-1 
 1.178459E-1  1.351538E-1  1.342185E-1  1.290733E-1  1.131685E-1  8.977979E-2  7.902110E-2  5.469614E-2 
 1.774228E-2 -1.734138E-2 -5.663485E-2 -1.010733E-1 -1.221231E-1 -1.609488E-1 -1.983712E-1 -2.175502E-1 
-2.493589E-1 -2.619887E-1 -2.633919E-1 -2.474880E-1 -2.306476E-1 -1.843382E-1 -1.324142E-1 -1.188490E-1 
-5.710245E-2  1.259636E-2  6.826222E-2  1.365571E-1  1.702375E-1  1.800608E-1  1.823995E-1  1.613497E-1 
 1.351538E-1  1.112975E-1  8.323073E-2  5.048651E-2  8.386735E-3 -1.453490E-2 -3.043896E-2 -5.803800E-2 
-7.020003E-2 -8.750797E-2 -1.141716E-1 -1.174457E-1 -1.108966E-1 -1.310111E-1 -1.422377E-1 -1.413022E-1 
-1.558036E-1 -1.417699E-1 -1.118322E-1 -1.090257E-1 -1.010733E-1 -6.224763E-2 -3.464932E-2  3.708414E-3 
 6.639038E-2  1.094266E-1  1.646238E-1  2.025140E-1  1.978358E-1  2.001752E-1  1.983036E-1  1.622851E-1 
 1.337507E-1  1.253305E-1  8.510166E-2  6.077760E-2  4.487281E-2  1.072544E-2  8.386735E-3  1.306414E-2 
-1.126009E-2 -3.090674E-2 -3.979450E-2 -6.224763E-2 -7.534594E-2 -9.358944E-2 -1.076224E-1 -1.169781E-1 
-1.108966E-1 -8.423389E-2 -9.733129E-2 -7.207096E-2 -2.856803E-2 -1.827693E-2  1.587044E-2  4.861558E-2 
 8.089203E-2  1.276692E-1  1.454449E-1  1.290733E-1  1.482514E-1  1.505908E-1  1.215886E-1  1.323473E-1 
 1.155072E-1  8.603721E-2  7.995647E-2  6.311630E-2  4.487281E-2  4.019541E-2  2.008098E-2  1.837488E-3 
-5.647131E-3 -4.540820E-2 -5.195653E-2 -5.195653E-2 -5.757022E-2 -2.435840E-2 -1.313175E-2  1.727377E-2 
 5.001873E-2  7.387518E-2  1.234596E-1  1.669625E-1  2.099986E-1  2.305808E-1  2.726806E-1  3.105707E-1 
 3.077635E-1  3.269425E-1  3.180546E-1  2.736161E-1  2.535017E-1  2.324518E-1  1.795932E-1  1.477836E-1 
 1.080233E-1  4.908336E-2  1.821006E-2 -3.324617E-2 -6.271541E-2 -7.955557E-2 -1.268014E-1 -1.515933E-1 
-1.731108E-1 -2.030486E-1 -2.208243E-1 -2.437452E-1 -2.690055E-1 -2.849103E-1 -3.045563E-1 -3.036207E-1 
-2.811676E-1 -2.825709E-1 -2.596500E-1 -2.091300E-1 -2.049204E-1 -1.927575E-1 -1.511255E-1 -1.623521E-1 
-1.777892E-1 -1.679657E-1 -2.007099E-1 -2.166147E-1 -2.222276E-1 -2.516976E-1 -2.559081E-1 -2.502944E-1 
-2.577791E-1 -2.708765E-1 -2.432774E-1 -2.194211E-1 -2.203567E-1 -1.876125E-1 -1.618844E-1 -1.380279E-1 
-1.029443E-1 -9.171778E-2 -8.470167E-2 -6.926466E-2 -7.441057E-2 -7.066780E-2 -5.242431E-2 -4.681153E-2 
-3.324617E-2 -1.921231E-2  1.633822E-2  5.142206E-2  8.229517E-2  1.318797E-1  1.571392E-1  1.795932E-1 
 2.118697E-1  2.263704E-1  2.329195E-1  2.647282E-1  2.923273E-1  3.082313E-1  3.358304E-1  3.185224E-1 
 3.002797E-1  3.068281E-1  2.918596E-1  2.525662E-1  2.146761E-1  1.791254E-1  1.215886E-1  8.182739E-2 
 4.908336E-2  1.072544E-2 -1.313175E-2 -3.043896E-2 -4.026228E-2 -5.990893E-2 -6.973225E-2 -6.458725E-2 
-6.879688E-2 -6.692595E-2 -7.534594E-2 -9.826685E-2 -9.826685E-2 -1.015411E-1 -1.291401E-1 -1.483190E-1 
-1.674981E-1 -2.269058E-1 -2.591822E-1 -2.559081E-1 -2.708765E-1 -2.657315E-1 -2.624565E-1 -2.680702E-1 
-2.554404E-1 -2.105332E-1 -1.824666E-1 -1.731108E-1 -1.066870E-1 -5.242431E-2 -9.388984E-3  5.984205E-2 
 1.169103E-1  1.707053E-1  2.240317E-1  2.408719E-1  2.535017E-1  3.054248E-1  3.161837E-1  2.918596E-1 
 3.030861E-1  3.054248E-1  2.750193E-1  2.684702E-1  2.563081E-1  2.123373E-1  1.912875E-1  1.501231E-1 
 8.135980E-2  4.253411E-2 -1.359953E-2 -9.358944E-2 -1.328820E-1 -1.871447E-1 -2.666668E-1 -3.139118E-1 
-3.691100E-1 -4.102743E-1 -4.299209E-1 -4.621974E-1 -4.930707E-1 -4.916675E-1 -4.818442E-1 -4.846507E-1 
-4.439541E-1 -3.948373E-1 -3.639640E-1 -3.139118E-1 -2.470202E-1 -1.904188E-1 -1.282046E-1 -6.411947E-2 
-2.576155E-2  3.785670E-2  7.948869E-2  1.075548E-1  1.842706E-1  2.160793E-1  2.174825E-1  2.446138E-1 
 2.450816E-1  2.436783E-1  2.539694E-1  2.446138E-1  2.408719E-1  2.118697E-1  1.819319E-1  1.838028E-1 
 1.599464E-1  1.571392E-1  1.674303E-1  1.711730E-1  2.048527E-1  2.212252E-1  2.516307E-1  2.993435E-1 
 3.437828E-1  3.924317E-1  4.406129E-1  5.061014E-1  5.360391E-1  5.458624E-1  5.575567E-1  5.453947E-1 
 5.187312E-1  4.714862E-1  4.378057E-1  4.116106E-1  3.653004E-1  3.110385E-1  2.516307E-1  1.908197E-1 
 1.440418E-1  9.773146E-2  4.580837E-2  2.148413E-2  1.353174E-2 -1.968008E-2 -4.634375E-2 -3.043896E-2 
-2.201879E-2 -3.343877E-5  2.195191E-2  5.422836E-2  1.155072E-1  1.482514E-1  2.095309E-1  2.549049E-1 
 2.740839E-1  3.026184E-1  2.998120E-1  2.899886E-1  2.740839E-1  2.553727E-1  2.273058E-1  1.959649E-1 
 1.473158E-1  9.539276E-2  6.311630E-2  4.643968E-3 -5.289209E-2 -9.405722E-2 -1.558036E-1 -2.198889E-1 
-2.685378E-1 -3.302844E-1 -3.714488E-1 -4.079356E-1 -4.748272E-1 -4.813764E-1 -4.678110E-1 -4.996199E-1 
-4.869901E-1 -4.537774E-1 -4.668757E-1 -4.411476E-1 -3.784656E-1 -3.583512E-1 -3.209288E-1 -2.624565E-1 
-2.362613E-1 -1.749827E-1 -9.686369E-2 -7.253873E-2 -3.745580E-2 -9.689933E-4 -1.313175E-2 -2.372142E-3 
 3.240819E-3 -2.061564E-2 -3.652043E-2 -7.394280E-2 -9.779907E-2 -1.179135E-1 -1.567392E-1 -1.665625E-1 
-1.754505E-1 -2.002423E-1 -2.166147E-1 -2.170825E-1 -2.119365E-1 -1.810632E-1 -1.389635E-1 -9.873462E-2 
-2.201879E-2  2.616154E-2  6.405168E-2  1.505908E-1  2.202897E-1  2.680025E-1  3.292812E-1  4.088034E-1 
 4.799055E-1  5.449269E-1  6.015283E-1  6.454991E-1  7.077134E-1  7.156656E-1  7.011642E-1  7.212786E-1 
 7.053747E-1  6.838570E-1  6.595321E-1  6.005920E-1  5.439915E-1  4.995522E-1  4.247081E-1  3.503319E-1 
 2.895209E-1  2.104664E-1  1.398320E-1  6.826222E-2  1.540285E-2 -1.874471E-2 -7.581372E-2 -1.366248E-1 
-2.007099E-1 -2.778935E-1 -3.546084E-1 -4.331952E-1 -5.248795E-1 -6.114185E-1 -6.811175E-1 -7.442670E-1 
-7.915129E-1 -8.200473E-1 -8.392264E-1 -8.429682E-1 -8.317418E-1 -8.008685E-1 -7.498807E-1 -7.054415E-1 
-6.465014E-1 -5.810130E-1 -5.431228E-1 -5.010231E-1 -4.514387E-1 -4.023219E-1 -3.691100E-1 -3.522697E-1 
-3.218642E-1 -2.984757E-1 -2.975401E-1 -2.760226E-1 -2.456170E-1 -2.166147E-1 -1.586101E-1 -1.338183E-1 
-9.452499E-2 -2.389063E-2 -5.647131E-3  3.504949E-2  7.668148E-2  8.697258E-2  1.328151E-1  1.786577E-1 
 2.109341E-1  2.586468E-1  3.030861E-1  3.419117E-1  3.550093E-1  3.507996E-1  3.638972E-1  3.657681E-1 
 3.554770E-1  3.578157E-1  3.564126E-1  3.288134E-1  3.246038E-1  3.470569E-1  3.568802E-1  3.746560E-1 
 3.727850E-1  3.662359E-1  3.807374E-1  3.802696E-1  3.938349E-1  4.111429E-1  4.083357E-1  4.214340E-1 
 4.270468E-1  4.111429E-1  4.069324E-1  3.854148E-1  3.428473E-1  2.970048E-1  2.212252E-1  1.772536E-1 
 1.342185E-1  4.534059E-2 -2.372142E-3 -6.131226E-2 -1.445772E-1 -1.894834E-1 -2.465524E-1 -3.176546E-1 
-3.630286E-1 -4.191622E-1 -4.715531E-1 -4.949416E-1 -4.991521E-1 -5.094432E-1 -5.066367E-1 -4.593911E-1 
-4.476966E-1 -4.224363E-1 -3.709810E-1 -3.330908E-1 -2.853781E-1 -2.498267E-1 -2.212921E-1 -2.100656E-1 
-1.735786E-1 -1.459803E-1 -1.413022E-1 -1.174457E-1 -9.873462E-2 -9.920240E-2 -1.127676E-1 -9.686369E-2 
-1.034120E-1 -1.015411E-1 -8.282983E-2 -1.197844E-1 -1.020087E-1 -6.552262E-2 -7.721687E-2 -5.663485E-2 
-3.371395E-2 -3.418173E-2 -2.155101E-2  2.305265E-3  1.867783E-2  4.627596E-2  8.603721E-2  1.178459E-1 
 1.571392E-1  2.095309E-1  2.478880E-1  2.689379E-1  3.213296E-1  3.601552E-1  3.648326E-1  4.181590E-1 
 4.841159E-1  5.103110E-1  5.659769E-1  6.132227E-1  6.076089E-1  6.431604E-1  6.384822E-1  5.912365E-1 
 5.715905E-1  5.046981E-1  4.162880E-1  3.246038E-1  2.371292E-1  1.491877E-1  7.060093E-2 -1.904365E-3 
-1.006055E-1 -1.796601E-1 -2.297122E-1 -2.821031E-1 -3.256069E-1 -3.363658E-1 -3.513343E-1 -3.560125E-1 
-3.321553E-1 -2.975401E-1 -2.512298E-1 -2.049204E-1 -1.674981E-1 -1.487868E-1 -9.499259E-2 -4.073006E-2 
-5.012160E-4  8.603721E-2  1.557360E-1  1.809964E-1  2.160793E-1  2.586468E-1  2.595831E-1  2.553727E-1 
 2.544372E-1  2.048527E-1  1.590110E-1  1.318797E-1  7.948869E-2  2.943653E-2  2.305265E-3 -2.997118E-2 
-5.055338E-2 -6.131226E-2 -7.768465E-2 -7.066780E-2 -7.207096E-2 -8.984667E-2 -7.815243E-2 -5.990893E-2 
-5.476374E-2 -4.868245E-2 -1.500268E-2  2.522617E-2  2.195191E-2  3.083986E-2  6.732593E-2  8.369850E-2 
 1.000709E-1  1.346860E-1  1.449771E-1  1.304764E-1  1.388966E-1  1.323473E-1  1.150394E-1  1.014742E-1 
 6.405168E-2  3.972763E-2  2.008098E-2 -2.342285E-2 -5.429615E-2 -8.563704E-2 -1.352214E-1 -1.717077E-1 
-2.250348E-1 -2.657315E-1 -2.877168E-1 -3.466569E-1 -3.812721E-1 -4.093389E-1 -4.589233E-1 -4.795055E-1 
-4.851183E-1 -4.851183E-1 -4.841829E-1 -4.724885E-1 -4.505031E-1 -4.149517E-1 -3.592865E-1 -3.218642E-1 
-2.647959E-1 -1.876125E-1 -1.553360E-1 -1.211877E-1 -7.020003E-2 -4.353727E-2 -3.090674E-2 -2.903581E-2 
-5.008560E-2 -6.786133E-2 -6.271541E-2 -9.171778E-2 -1.174457E-1 -1.024765E-1 -1.520610E-1 -1.815310E-1 
-1.436409E-1 -1.572070E-1 -1.492546E-1 -9.405722E-2 -7.253873E-2 -3.745580E-2  3.551727E-2  1.005387E-1 
 1.501231E-1  1.936262E-1  2.511629E-1  2.843750E-1  2.988757E-1  3.344271E-1  3.447182E-1  3.653004E-1 
 3.751237E-1  3.330239E-1  3.208618E-1  3.152482E-1  2.778258E-1  2.628573E-1  2.450816E-1  1.922230E-1 
 1.697699E-1  1.772536E-1  1.552682E-1  1.421707E-1  1.449771E-1  1.267336E-1  1.225240E-1  1.304764E-1 
 1.323473E-1  1.388966E-1  1.351538E-1  1.150394E-1  1.084911E-1  9.913552E-2  6.685816E-2  5.048651E-2 
 3.645264E-2  9.021157E-4 -5.897355E-2 -1.108966E-1 -1.375601E-1 -1.857414E-1 -2.255026E-1 -2.432774E-1 
-2.764902E-1 -2.947329E-1 -2.881846E-1 -2.947329E-1 -3.012820E-1 -2.797644E-1 -2.722798E-1 -2.816353E-1 
-2.704089E-1 -2.577791E-1 -2.591822E-1 -2.521654E-1 -2.320510E-1 -2.301800E-1 -2.007099E-1 -1.684334E-1 
-1.614166E-1 -1.024765E-1 -6.973225E-2 -4.727912E-2  7.451180E-3  5.142206E-2  1.117653E-1  1.604142E-1 
 2.090632E-1  2.469525E-1  2.651960E-1  2.927950E-1  3.208618E-1  3.442504E-1  3.536061E-1  3.507996E-1 
 3.517351E-1  3.550093E-1  3.302175E-1  3.016829E-1  2.745516E-1  2.319841E-1  2.053205E-1  1.758504E-1 
 1.360894E-1  1.075548E-1  8.369850E-2  5.937427E-2  4.346966E-2  3.458171E-2  4.955095E-2  9.024757E-2 
 1.248627E-1  1.809964E-1  2.633251E-1  3.082313E-1  3.339594E-1  3.971091E-1  4.284501E-1  4.237727E-1 
 4.513717E-1  4.097389E-1  3.578157E-1  3.517351E-1  2.736161E-1  1.922230E-1  1.290733E-1  5.048651E-2 
-5.757022E-2 -1.642238E-1 -2.320510E-1 -3.167190E-1 -3.896921E-1 -4.617298E-1 -5.262827E-1 -5.618341E-1 
-5.941105E-1 -6.058048E-1 -6.020629E-1 -5.856904E-1 -5.763348E-1 -5.665115E-1 -5.356382E-1 -5.300254E-1 
-5.216053E-1 -4.790377E-1 -4.565846E-1 -4.116776E-1 -3.391721E-1 -2.933296E-1 -2.367291E-1 -1.398990E-1 
-6.224763E-2 -2.389063E-2  7.013315E-2  1.533973E-1  2.090632E-1  3.030861E-1  3.386368E-1  3.610907E-1 
 4.074002E-1  4.190945E-1  4.270468E-1  4.429516E-1  4.382734E-1  4.200300E-1  4.186268E-1  4.144171E-1 
 4.144171E-1  4.055293E-1  3.882212E-1  3.704463E-1  3.522028E-1  3.540739E-1  2.956015E-1  2.408719E-1 
 2.165471E-1  1.445094E-1  9.305405E-2  6.405168E-2  4.300189E-2  2.616154E-2  1.166081E-2 -3.308428E-3 
-1.640601E-2 -1.126009E-2 -9.388984E-3 -1.079232E-2 -3.343877E-5  1.727377E-2  2.335524E-2  3.645264E-2 
 4.019541E-2  3.645264E-2  3.972763E-2  1.212859E-2 -2.950341E-2 -6.505484E-2 -9.125000E-2 -1.319466E-1 
-1.689012E-1 -2.081945E-1 -2.671346E-1 -2.774257E-1 -2.863135E-1 -3.054925E-1 -3.045563E-1 -3.139118E-1 
-3.419786E-1 -3.555447E-1 -3.354303E-1 -3.691100E-1 -4.004509E-1 -3.667713E-1 -3.784656E-1 -4.037252E-1 
-3.779978E-1 -3.681745E-1 -3.691100E-1 -3.307521E-1 -3.190577E-1 -3.171868E-1 -2.554404E-1 -2.095978E-1 
-1.656270E-1 -8.329761E-2 -2.576155E-2  3.504949E-2  1.089588E-1  1.739795E-1  2.273058E-1  2.586468E-1 
 3.058926E-1  3.227329E-1  3.339594E-1  3.826084E-1  3.924317E-1  4.045937E-1  4.134816E-1  3.821406E-1 
 3.667036E-1  3.512674E-1  3.236683E-1  2.970048E-1  2.712774E-1  2.268381E-1  1.585432E-1  1.323473E-1 
 1.047483E-1  4.908336E-2  2.896875E-2  7.451180E-3 -2.389063E-2 -5.523152E-2 -7.628150E-2 -9.873462E-2 
-1.137039E-1 -1.122998E-1 -1.338183E-1 -1.207200E-1 -9.873462E-2 -1.006055E-1 -8.891130E-2 -6.131226E-2 
-4.353727E-2 -6.318319E-2 -4.821468E-2 -1.968008E-2 -1.126009E-2 -1.904365E-3 -1.436588E-3  2.662932E-2 
 4.814780E-2  5.797112E-2  8.276295E-2  9.913552E-2  1.206531E-1  1.501231E-1  1.786577E-1  2.165471E-1 
 2.539694E-1  2.726806E-1  2.895209E-1  2.960693E-1  2.871814E-1  2.717451E-1  2.347905E-1  1.828673E-1 
 1.234596E-1  4.627596E-2 -2.716470E-2 -9.078223E-2 -1.590779E-1 -2.212921E-1 -2.900555E-1 -3.344940E-1 
-3.737875E-1 -4.247750E-1 -4.364702E-1 -4.453572E-1 -4.528418E-1 -4.486322E-1 -4.462935E-1 -4.430185E-1 
-4.355339E-1 -4.070002E-1 -3.648995E-1 -3.256069E-1 -2.975401E-1 -2.577791E-1 -2.273736E-1 -1.974358E-1 
-1.562714E-1 -1.319466E-1 -8.704037E-2 -3.698802E-2  3.708414E-3  5.984205E-2  1.150394E-1  1.440418E-1 
 1.627529E-1  1.693021E-1  1.866093E-1  2.488235E-1  2.605186E-1  2.591153E-1  3.086990E-1  3.007474E-1 
 2.651960E-1  2.731484E-1  2.488235E-1  1.894165E-1  1.678980E-1  1.360894E-1  7.808554E-2  5.095428E-2 
 1.867783E-2 -6.131226E-2 -1.020087E-1 -1.137039E-1 -1.558036E-1 -1.464481E-1 -1.324142E-1 -1.300755E-1 
-8.423389E-2 -6.458725E-2 -6.786133E-2 -2.482600E-2  2.288746E-2  4.487281E-2  8.089203E-2  1.052161E-1 
 1.155072E-1  1.211209E-1  1.215886E-1  1.229918E-1  1.229918E-1  1.374925E-1  1.636884E-1  1.838028E-1 
 2.057882E-1  2.418074E-1  2.347905E-1  2.474203E-1  2.661315E-1  2.123373E-1  1.931584E-1  1.749149E-1 
 1.365571E-1  1.159750E-1  7.106870E-2  4.643968E-3 -2.950341E-2 -4.026228E-2 -1.066870E-1 -1.300755E-1 
-1.314788E-1 -1.871447E-1 -1.908866E-1 -1.848060E-1 -2.259702E-1 -2.400033E-1 -2.105332E-1 -2.311154E-1 
-2.222276E-1 -1.609488E-1 -1.586101E-1 -1.291401E-1 -8.236206E-2 -8.095890E-2 -8.049113E-2 -5.990893E-2 
-5.336059E-2 -6.224763E-2 -5.102116E-2 -4.166543E-2 -3.277766E-2 -2.716470E-2 -2.342285E-2 -1.687360E-2 
-2.435840E-2 -3.230989E-2 -4.727912E-2 -4.447282E-2 -1.032454E-2  6.514895E-3  2.896875E-2  5.095428E-2 
 5.235743E-2  5.843890E-2  6.077760E-2  4.159855E-2  1.493507E-2  1.867783E-2 -1.436588E-3 -3.605265E-2 
-2.716470E-2 -2.950341E-2 -3.652043E-2 -2.763248E-2 -2.529377E-2 -4.213321E-2 -2.248656E-2 -6.582686E-3 
-2.950341E-2 -1.904365E-3  6.982672E-3  2.288746E-2  5.797112E-2  7.247185E-2  9.211849E-2  9.165090E-2 
 1.010064E-1  6.919777E-2  3.224301E-2  3.224301E-2  1.025766E-2 -1.734138E-2 -2.950341E-2 -3.464932E-2 
-5.336059E-2 -4.727912E-2 -4.447282E-2 -4.868245E-2 -1.453490E-2 -1.032454E-2 -9.388984E-3  4.300189E-2 
 7.808554E-2  9.960312E-2  1.538651E-1  2.076592E-1  2.450816E-1  2.782935E-1  3.086990E-1  3.292812E-1 
 3.615585E-1  3.746560E-1  3.596867E-1  3.760592E-1  3.914962E-1  4.134816E-1  4.223694E-1  4.106752E-1 
 4.111429E-1  3.638972E-1  3.302175E-1  3.119740E-1  2.586468E-1  2.170147E-1  1.721086E-1  1.197175E-1 
 6.358408E-2  9.322106E-3 -5.055338E-2 -1.024765E-1 -1.469159E-1 -2.264380E-1 -2.844418E-1 -2.942652E-1 
-3.026853E-1 -3.242029E-1 -3.256069E-1 -3.185901E-1 -3.199933E-1 -2.928620E-1 -2.760226E-1 -2.381324E-1 
-1.819988E-1 -1.618844E-1 -1.188490E-1 -6.037670E-2 -2.295507E-2  1.914543E-2  8.089203E-2  1.169103E-1 
 1.393644E-1  1.678980E-1  1.894165E-1  2.039173E-1  1.833351E-1  1.739795E-1  1.510586E-1  1.164427E-1 
 1.145716E-1  7.668148E-2  5.469614E-2  6.732593E-2  4.159855E-2  2.475839E-2  5.048651E-2  5.750262E-2 
 3.224301E-2  5.797112E-2  8.744036E-2  7.293963E-2  9.258627E-2  1.239273E-1  1.491877E-1  1.772536E-1 
 2.015786E-1  2.048527E-1  2.170147E-1  2.675347E-1  2.895209E-1  2.988757E-1  3.105707E-1  3.030861E-1 
 2.937306E-1  2.951337E-1  2.754871E-1  2.460170E-1  2.188865E-1  1.510586E-1  8.276295E-2  2.522617E-2 
-3.418173E-2 -1.043483E-1 -1.908866E-1 -2.661991E-1 -3.429142E-1 -4.191622E-1 -4.757627E-1 -5.192665E-1 
-5.697865E-1 -6.198387E-1 -6.586643E-1 -6.694230E-1 -6.712942E-1 -6.839238E-1 -6.783110E-1 -6.581966E-1 
-6.282588E-1 -5.945783E-1 -5.463971E-1 -4.706175E-1 -3.948373E-1 -3.199933E-1 -2.301800E-1 -1.441094E-1 
-4.447282E-2  6.685816E-2  1.426384E-1  2.483557E-1  3.606230E-1  4.176913E-1  4.855192E-1  5.402488E-1 
 5.538148E-1  5.809454E-1  5.804776E-1  5.299577E-1  5.121828E-1  4.878579E-1  3.989801E-1  3.325562E-1 
 2.899886E-1  1.917552E-1  9.586053E-2  1.633822E-2 -8.049113E-2 -1.398990E-1 -2.025810E-1 -2.755548E-1 
-3.176546E-1 -3.620930E-1 -4.018541E-1 -4.271146E-1 -4.411476E-1 -4.547127E-1 -4.472290E-1 -4.313242E-1 
-4.322596E-1 -4.088711E-1 -3.859502E-1 -3.611577E-1 -3.475923E-1 -3.602221E-1 -3.344940E-1 -3.139118E-1 
-3.199933E-1 -2.778935E-1 -2.512298E-1 -2.671346E-1 -2.278413E-1 -1.946293E-1 -2.016454E-1 -1.674981E-1 
-1.375601E-1 -1.394312E-1 -1.090257E-1 -7.160336E-2 -6.037670E-2 -2.295507E-2  2.773042E-3  1.837488E-3 
 4.159855E-2  6.779444E-2  6.405168E-2  1.084911E-1  1.225240E-1  1.183144E-1  1.678980E-1  1.903519E-1 
 2.114019E-1  2.361937E-1  2.422751E-1  2.511629E-1  2.460170E-1  2.301131E-1  2.198220E-1  2.170147E-1 
 1.959649E-1  1.912875E-1  1.683658E-1  1.435740E-1  1.529295E-1  1.103620E-1  8.697258E-2  8.603721E-2 
 3.317856E-2 -4.243982E-3 -9.856761E-3 -5.569930E-2 -9.405722E-2 -8.844353E-2 -1.403666E-1 -1.735786E-1 
-1.567392E-1 -1.913543E-1 -2.021132E-1 -1.749827E-1 -1.904188E-1 -1.918221E-1 -1.628197E-1 -1.768536E-1 
-1.656270E-1 -1.525286E-1 -1.904188E-1 -1.988389E-1 -1.913543E-1 -1.838697E-1 -1.866769E-1 -1.614166E-1 
-1.282046E-1 -1.221231E-1 -7.394280E-2 -5.850578E-2 -4.026228E-2  2.148413E-2  3.972763E-2  5.142206E-2 
 5.750262E-2  8.089203E-2  1.056839E-1  8.042425E-2  7.808554E-2  8.931220E-2  7.247185E-2  5.797112E-2 
 7.387518E-2  7.434278E-2  8.089203E-2  1.141040E-1  1.127007E-1  1.482514E-1  1.903519E-1  1.772536E-1 
 2.165471E-1  2.511629E-1  2.198220E-1  2.422751E-1  2.740839E-1  2.637928E-1  2.988757E-1  3.077635E-1 
 2.717451E-1  2.960693E-1  3.189901E-1  2.993435E-1  3.068281E-1  3.105707E-1  2.722129E-1  2.492920E-1 
 2.305808E-1  1.753827E-1  1.585432E-1  1.477836E-1  6.498723E-2  1.353174E-2  8.854329E-3 -3.652043E-2 
-7.347502E-2 -7.955557E-2 -1.258659E-1 -1.539327E-1 -1.515933E-1 -1.852738E-1 -1.857414E-1 -1.735786E-1 
-1.969680E-1 -1.862092E-1 -1.562714E-1 -1.366248E-1 -1.127676E-1 -7.394280E-2 -3.324617E-2 -2.903581E-2 
-4.026228E-2 -4.540820E-2 -3.137451E-2 -1.406730E-2 -2.576155E-2 -4.073006E-2 -3.418173E-2 -2.389063E-2 
-2.669711E-2 -2.997118E-2 -1.827693E-2 -5.647131E-3 -4.073006E-2 -5.944115E-2 -5.803800E-2 -8.095890E-2 
-8.002335E-2 -1.057515E-1 -1.361570E-1 -1.286724E-1 -1.300755E-1 -1.328820E-1 -1.137039E-1 -1.001378E-1 
-9.966999E-2 -5.336059E-2 -8.921389E-3  2.850116E-2  1.178459E-1  1.819319E-1  2.216930E-1  2.670669E-1 
 2.829717E-1  3.058926E-1  3.082313E-1  2.960693E-1  3.260070E-1  3.269425E-1  3.007474E-1  2.881169E-1 
 2.689379E-1  2.343228E-1  2.001752E-1  1.664949E-1  1.127007E-1  9.071535E-2  7.153648E-2  3.224301E-2 
 3.832448E-2  2.101654E-2 -2.529377E-2 -4.306949E-2 -6.271541E-2 -8.516926E-2 -8.891130E-2 -1.006055E-1 
-1.464481E-1 -1.445772E-1 -1.151070E-1 -1.333498E-1 -1.319466E-1 -1.253981E-1 -1.529964E-1 -1.777892E-1 
-1.890156E-1 -2.311154E-1 -2.825709E-1 -3.120409E-1 -3.681745E-1 -4.271146E-1 -4.537774E-1 -4.514387E-1 
-4.664079E-1 -4.757627E-1 -4.738918E-1 -5.005553E-1 -4.907320E-1 -4.776344E-1 -4.631329E-1 -4.289855E-1 
-3.976445E-1 -3.653680E-1 -3.199933E-1 -2.516976E-1 -2.039841E-1 -1.618844E-1 -1.300755E-1 -1.160426E-1 
-1.052837E-1 -8.937908E-2 -5.289209E-2 -2.435840E-2 -1.079232E-2  2.054876E-2  4.674374E-2  6.264853E-2 
 9.539276E-2  1.028774E-1  1.201853E-1  1.388966E-1  1.412353E-1  1.809964E-1  2.207575E-1  2.385324E-1 
 2.619218E-1  3.147805E-1  3.152482E-1  3.096353E-1  3.391045E-1  3.152482E-1  3.105707E-1  3.026184E-1 
 2.586468E-1  2.441461E-1  2.380646E-1  2.043850E-1  1.954971E-1  2.160793E-1  1.852060E-1  1.730440E-1 
 1.922230E-1  1.983036E-1  2.408719E-1  2.628573E-1  2.623895E-1  2.778258E-1  2.680025E-1  2.474203E-1 
 2.474203E-1  2.329195E-1  1.749149E-1  1.267336E-1  5.609947E-2 -1.593823E-2 -5.336059E-2 -1.478512E-1 
-2.166147E-1 -2.451493E-1 -2.886522E-1 -3.148474E-1 -3.260747E-1 -3.270101E-1 -3.265425E-1 -3.237351E-1 
-3.307521E-1 -2.858459E-1 -2.348582E-1 -2.198889E-1 -1.572070E-1 -1.160426E-1 -1.001378E-1 -5.429615E-2 
-2.576155E-2 -2.108341E-2 -8.921389E-3 -9.689933E-4 -2.840651E-3  1.727377E-2  1.399951E-2 -9.689933E-4 
 2.305265E-3 -1.547045E-2 -3.605265E-2 -6.458725E-2 -9.405722E-2 -1.006055E-1 -9.358944E-2 -9.358944E-2 
-1.029443E-1 -7.815243E-2 -4.119784E-2 -3.776205E-3  5.235743E-2  1.024096E-1  1.702375E-1  2.263704E-1 
 2.708097E-1  3.451860E-1  3.914962E-1  4.233050E-1  4.546460E-1  4.471613E-1  4.247081E-1  4.116106E-1 
 3.882212E-1  3.339594E-1  2.984080E-1  2.530340E-1  1.716408E-1  1.412353E-1  1.075548E-1  7.668148E-2 
 9.726368E-2  8.556943E-2  8.042425E-2  1.010064E-1  1.033451E-1  9.726368E-2  9.398960E-2  7.948869E-2 
 5.422836E-2  3.972763E-2  2.522617E-2  2.101654E-2  2.803338E-2  3.177523E-2  1.166081E-2  2.008098E-2 
 4.253411E-2  2.148413E-2  2.382284E-2  1.493507E-2 -2.014786E-2 -3.932673E-2 -5.008560E-2 -6.692595E-2 
-1.132354E-1 -1.576747E-1 -2.110010E-1 -2.732152E-1 -3.045563E-1 -3.340262E-1 -3.625608E-1 -3.882889E-1 
-4.055961E-1 -4.140163E-1 -4.425507E-1 -4.360024E-1 -4.252428E-1 -4.491000E-1 -4.645361E-1 -4.883932E-1 
-4.935384E-1 -4.757627E-1 -4.547127E-1 -4.425507E-1 -3.882889E-1 -3.368334E-1 -3.092344E-1 -1.941615E-1 
-1.244627E-1 -5.944115E-2  6.171298E-2  1.290733E-1  2.156115E-1  3.194579E-1  3.961736E-1  4.569847E-1 
 5.191988E-1  5.570890E-1  5.580245E-1  5.664446E-1  5.510076E-1  4.990844E-1  4.841159E-1  4.331283E-1 
 3.517351E-1  3.264747E-1  2.469525E-1  1.753827E-1  1.300086E-1  5.282521E-2  1.072544E-2 -3.324617E-2 
-6.084448E-2 -6.552262E-2 -9.078223E-2 -8.937908E-2 -5.944115E-2 -6.786133E-2 -8.563704E-2 -7.534594E-2 
-1.006055E-1 -1.188490E-1 -1.076224E-1 -1.497223E-1 -1.609488E-1 -1.389635E-1 -1.717077E-1 -1.618844E-1 
-1.623521E-1 -2.250348E-1 -2.236308E-1 -2.301800E-1 -2.942652E-1 -2.937974E-1 -2.853781E-1 -3.134442E-1 
-3.031531E-1 -3.190577E-1 -3.569478E-1 -3.634964E-1 -3.953050E-1 -4.280500E-1 -4.205654E-1 -4.238396E-1 
-4.271146E-1 -3.765947E-1 -3.316875E-1 -2.905233E-1 -2.152115E-1 -1.389635E-1 -4.540820E-2  5.703484E-2 
 1.538651E-1  2.535017E-1  3.320884E-1  4.106752E-1  4.808418E-1  5.075046E-1  5.299577E-1  5.533471E-1 
 5.435237E-1  5.238771E-1  4.920683E-1  4.424838E-1  4.111429E-1  3.695101E-1  3.236683E-1  3.049572E-1 
 2.909241E-1  2.642605E-1  2.539694E-1  2.492920E-1  2.254349E-1  2.277736E-1  2.371292E-1  2.427429E-1 
 2.862459E-1  3.292812E-1  3.522028E-1  3.872858E-1  4.293855E-1  4.625984E-1  4.901966E-1  4.864546E-1 
 4.490323E-1  4.074002E-1  3.456537E-1  2.637928E-1  1.964326E-1  1.248627E-1  3.177523E-2 -5.944115E-2 
-1.665625E-1 -2.502944E-1 -3.073635E-1 -3.910954E-1 -4.261791E-1 -4.481644E-1 -4.977490E-1 -4.977490E-1 
-5.094432E-1 -5.361060E-1 -5.066367E-1 -4.968134E-1 -4.996199E-1 -4.607942E-1 -4.308565E-1 -3.939019E-1 
-3.508666E-1 -2.980079E-1 -2.652637E-1 -2.474880E-1 -1.946293E-1 -1.553360E-1 -1.193168E-1 -9.639592E-2 
-5.429615E-2 -1.219546E-2 -6.114908E-3  3.598505E-2  5.516391E-2  7.761703E-2  1.103620E-1  1.173781E-1 
 1.571392E-1  1.702375E-1  1.566716E-1  1.735117E-1  1.580747E-1  9.492498E-2  7.013315E-2  6.077760E-2 
 1.369710E-3 -2.529377E-2 -8.921389E-3 -2.061564E-2 -1.126009E-2  3.364634E-2  6.264853E-2  1.038129E-1 
 1.809964E-1  2.057882E-1  2.174825E-1  2.834395E-1  3.194579E-1  3.531383E-1  3.975769E-1  4.172235E-1 
 4.209663E-1  4.204985E-1  4.354670E-1  4.279824E-1  4.195622E-1  4.321928E-1  3.961736E-1  3.484602E-1 
 3.493956E-1  3.386368E-1  2.885846E-1  2.567759E-1  2.254349E-1  1.515264E-1  9.398960E-2  3.551727E-2 
-4.961783E-2 -9.452499E-2 -1.674981E-1 -2.643274E-1 -2.755548E-1 -3.054925E-1 -3.503988E-1 -3.204610E-1 
-3.078312E-1 -3.232675E-1 -2.928620E-1 -2.545041E-1 -2.498267E-1 -2.067914E-1 -1.693690E-1 -1.721755E-1 
-1.263337E-1 -9.218538E-2 -8.937908E-2 -7.862020E-2 -7.300651E-2 -7.908798E-2 -9.125000E-2 -9.873462E-2 
-1.015411E-1 -1.015411E-1 -8.984667E-2 -8.423389E-2 -1.118322E-1 -9.779907E-2 -6.505484E-2 -9.358944E-2 
-9.171778E-2 -5.429615E-2 -5.803800E-2 -3.464932E-2  7.451180E-3  1.961321E-2  5.282521E-2  6.498723E-2 
 3.458171E-2  2.850116E-2  3.879226E-2  2.148413E-2  1.259636E-2  1.540285E-2  6.982672E-3 -5.012160E-4 
-9.689933E-4  2.008098E-2  1.306414E-2  1.680599E-2  3.411394E-2  3.083986E-2  5.609947E-2  6.919777E-2 
 7.340740E-2  8.556943E-2  8.603721E-2  7.481056E-2  7.200407E-2  6.779444E-2  3.785670E-2  5.048651E-2 
 4.674374E-2  4.343385E-4  7.918958E-3 -8.453612E-3 -3.277766E-2 -2.903581E-2 -4.961783E-2 -7.300651E-2 
-8.329761E-2 -8.423389E-2 -8.516926E-2 -7.768465E-2 -8.189428E-2 -7.394280E-2 -6.645817E-2 -6.786133E-2 
-3.558487E-2 -3.184211E-2 -3.652043E-2 -4.073006E-2 -5.850578E-2 -6.411947E-2 -5.663485E-2 -5.897355E-2 
-7.862020E-2 -5.803800E-2 -7.020003E-2 -9.171778E-2 -6.271541E-2 -8.423389E-2 -1.015411E-1 -8.002335E-2 
-8.891130E-2 -8.376612E-2 -4.260099E-2 -1.172769E-2  2.990431E-2  7.340740E-2  9.305405E-2  1.229918E-1 
 1.608819E-1  1.739795E-1  1.823995E-1  1.912875E-1  1.898843E-1  1.880125E-1  1.604142E-1  1.655593E-1 
 1.842706E-1  1.421707E-1  1.417031E-1  1.585432E-1  1.435740E-1  1.870769E-1  2.291776E-1  2.413396E-1 
 3.040216E-1  3.433150E-1  3.507996E-1  3.957058E-1  4.041260E-1  4.013195E-1  4.275146E-1  4.195622E-1 
 4.003841E-1  4.134816E-1  4.139493E-1  3.671713E-1  3.339594E-1  2.941983E-1  2.216930E-1  1.557360E-1 
 7.668148E-2 -5.012160E-4 -7.674927E-2 -1.511255E-1 -2.142760E-1 -2.835063E-1 -3.293488E-1 -3.518019E-1 
-3.836108E-1 -4.046606E-1 -3.915632E-1 -3.990478E-1 -3.976445E-1 -3.485278E-1 -3.330908E-1 -3.078312E-1 
-2.736830E-1 -2.867813E-1 -2.568435E-1 -2.189534E-1 -2.339219E-1 -2.077269E-1 -1.600134E-1 -1.632875E-1 
-1.342861E-1 -8.704037E-2 -8.610482E-2 -4.915023E-2 -1.547045E-2 -1.780916E-2  2.288746E-2  5.937427E-2 
 7.013315E-2  1.197175E-1  1.571392E-1  1.449771E-1  1.580747E-1  1.777214E-1  1.814641E-1  2.015786E-1 
 1.973680E-1  1.777214E-1  1.819319E-1  1.908197E-1  1.950293E-1  1.819319E-1  1.594788E-1  1.281370E-1 
 6.873000E-2 -6.114908E-3 -5.850578E-2 -1.151070E-1 -1.904188E-1 -2.152115E-1 -2.587144E-1 -2.821031E-1 
-2.573113E-1 -2.573113E-1 -2.110010E-1 -1.632875E-1 -1.553360E-1 -1.113644E-1 -4.166543E-2 -2.155101E-2 
 4.066318E-2  1.257983E-1  1.276692E-1  1.571392E-1  1.959649E-1  1.950293E-1  2.090632E-1  2.188865E-1 
 2.039173E-1  1.945617E-1  1.716408E-1  1.491877E-1  1.454449E-1  1.229918E-1  9.352183E-2  4.908336E-2 
 6.982672E-3 -3.090674E-2 -8.002335E-2 -1.169781E-1 -1.338183E-1 -1.413022E-1 -1.595457E-1 -1.553360E-1 
-1.268014E-1 -1.146394E-1 -1.197844E-1 -1.169781E-1 -1.314788E-1 -1.572070E-1 -1.712399E-1 -2.100656E-1 
-2.250348E-1 -2.325187E-1 -2.652637E-1 -2.760226E-1 -2.909909E-1 -2.909909E-1 -2.638596E-1 -2.371969E-1 
-2.091300E-1 -1.731108E-1 -1.253981E-1 -7.207096E-2 -1.266324E-2  4.159855E-2  6.405168E-2  6.639038E-2 
 6.639038E-2  3.551727E-2  5.111746E-3 -4.260099E-2 -1.090257E-1 -1.581423E-1 -2.367291E-1 -2.867813E-1 
-3.443173E-1 -4.219685E-1 -4.556483E-1 -4.766990E-1 -4.874579E-1 -4.855860E-1 -4.317920E-1 -3.850139E-1 
-3.382367E-1 -2.512298E-1 -1.871447E-1 -1.024765E-1 -2.950341E-2  2.475839E-2  9.726368E-2  1.510586E-1 
 1.814641E-1  2.132728E-1  2.455494E-1  2.539694E-1  2.745516E-1  3.035539E-1  3.320884E-1  3.564126E-1 
 3.681068E-1  3.999156E-1  4.148848E-1  4.204985E-1  4.312573E-1  4.251759E-1  4.055293E-1  3.844793E-1 
 3.578157E-1  3.110385E-1  2.782935E-1  2.319841E-1  1.786577E-1  1.538651E-1  1.028774E-1  7.808554E-2 
 7.527833E-2  4.955095E-2  5.984205E-2  7.808554E-2  9.211849E-2  1.122329E-1  1.374925E-1  1.585432E-1 
 1.618175E-1  1.678980E-1  1.655593E-1  1.917552E-1  2.146761E-1  1.866093E-1  1.777214E-1  1.791254E-1 
 1.894165E-1  1.936262E-1  1.997076E-1  2.207575E-1  2.109341E-1  2.137406E-1  2.188865E-1  2.123373E-1 
 1.936262E-1  1.688343E-1  1.290733E-1  8.276295E-2  7.060093E-2  2.756560E-2  6.514895E-3 -7.518058E-3 
-5.289209E-2 -5.897355E-2 -6.411947E-2 -6.224763E-2 -4.868245E-2 -4.868245E-2 -3.418173E-2 -2.372142E-3 
 3.972763E-2  9.165090E-2  1.374925E-1  1.702375E-1  2.029818E-1  2.375969E-1  2.558404E-1  2.675347E-1 
 2.801652E-1  2.853104E-1  2.623895E-1  2.259026E-1  2.048527E-1  1.608819E-1  9.866774E-2  4.955095E-2 
-9.388984E-3 -8.657259E-2 -1.333498E-1 -1.726431E-1 -2.334541E-1 -2.704089E-1 -3.003466E-1 -3.691100E-1 
-4.355339E-1 -4.888610E-1 -5.814807E-1 -6.516473E-1 -7.119906E-1 -7.901096E-1 -8.448393E-1 -8.958269E-1 
-9.234259E-1 -9.355879E-1 -9.365235E-1 -9.112639E-1 -8.588730E-1 -8.036749E-1 -7.414607E-1 -6.390175E-1 
-5.506074E-1 -4.860538E-1 -3.962413E-1 -2.952014E-1 -2.180180E-1 -1.394312E-1 -6.832910E-2 -1.126009E-2 
 7.013315E-2  1.127007E-1  1.533973E-1  2.268381E-1  2.408719E-1  2.502275E-1  2.750193E-1  2.665992E-1 
 2.651960E-1  2.665992E-1  2.432106E-1  2.399364E-1  2.385324E-1  1.959649E-1  1.702375E-1  1.505908E-1 
 1.286055E-1  9.913552E-2  5.235743E-2  2.148413E-2 -1.172769E-2 -3.371395E-2 -7.534594E-2 -1.380279E-1 
-1.838697E-1 -2.283089E-1 -2.657315E-1 -3.012820E-1 -3.284134E-1 -3.634964E-1 -3.985800E-1 -4.271146E-1 
-4.631329E-1 -4.743596E-1 -4.752949E-1 -4.944740E-1 -5.038295E-1 -5.103786E-1 -5.286221E-1 -5.024264E-1 
-4.855860E-1 -4.935384E-1 -4.570524E-1 -4.219685E-1 -3.803365E-1 -2.989433E-1 -2.067914E-1 -1.015411E-1 
 2.241969E-2  1.309442E-1  2.464848E-1  3.610907E-1  4.401444E-1  5.248125E-1  5.917050E-1  6.258524E-1 
 6.445636E-1  6.286588E-1  6.136903E-1  6.015283E-1  5.552180E-1  5.126505E-1  4.785023E-1  4.251759E-1 
 3.765270E-1  3.479924E-1  2.974724E-1  2.469525E-1  2.418074E-1  1.969004E-1  1.477836E-1  1.356216E-1 
 8.931220E-2  3.925985E-2  6.982672E-3 -3.043896E-2 -8.610482E-2 -1.108966E-1 -1.328820E-1 -1.590779E-1 
-1.450449E-1 -1.539327E-1 -1.515933E-1 -1.352214E-1 -1.155748E-1 -8.937908E-2 -5.523152E-2  6.982672E-3 
 3.645264E-2  7.153648E-2  1.197175E-1  1.412353E-1  1.669625E-1  1.866093E-1  1.852060E-1  1.964326E-1 
 2.156115E-1  1.772536E-1  1.548005E-1  1.632206E-1  1.038129E-1  4.861558E-2  1.212859E-2 -7.908798E-2 
-1.445772E-1 -1.936930E-1 -2.816353E-1 -3.223320E-1 -3.560125E-1 -4.018541E-1 -4.060646E-1 -4.121452E-1 
-4.098065E-1 -3.737875E-1 -3.204610E-1 -2.554404E-1 -1.721755E-1 -8.049113E-2  8.854329E-3  1.070870E-1 
 2.114019E-1  3.175869E-1  4.326605E-1  5.224739E-1  6.155613E-1  7.128593E-1  7.465389E-1  8.012685E-1 
 8.475788E-1  8.419651E-1  8.597409E-1  8.522562E-1  8.293353E-1  8.218507E-1  7.942525E-1  7.329737E-1 
 6.525160E-1  5.935759E-1  5.168601E-1  4.251759E-1  3.456537E-1  2.535017E-1  1.809964E-1  1.052161E-1 
 1.633822E-2 -5.523152E-2 -1.286724E-1 -2.110010E-1 -2.764902E-1 -3.443173E-1 -3.943695E-1 -4.196298E-1 
-4.561168E-1 -4.626651E-1 -4.514387E-1 -4.565846E-1 -4.547127E-1 -4.205654E-1 -4.098065E-1 -3.784656E-1 
-3.097022E-1 -2.830387E-1 -1.927575E-1 -1.001378E-1 -2.997118E-2  7.527833E-2  1.346860E-1  1.730440E-1 
 1.823995E-1  1.641562E-1  1.295410E-1  6.030983E-2 -3.371395E-2 -1.268014E-1 -2.217599E-1 -3.532053E-1 
-4.790377E-1 -6.053372E-1 -7.260237E-1 -8.064814E-1 -8.822617E-1 -9.440081E-1 -9.945281E-1 -1.024466E+0 
-9.982701E-1 -9.814305E-1 -9.655259E-1 -9.047148E-1 -8.415651E-1 -7.695276E-1 -6.914086E-1 -6.053372E-1 
-5.057005E-1 -3.953050E-1 -2.994111E-1 -2.315832E-1 -1.347538E-1 -3.932673E-2  1.306414E-2  7.340740E-2 
 1.346860E-1  1.533973E-1  1.753827E-1  2.132728E-1  2.048527E-1  2.048527E-1  2.146761E-1  1.800608E-1 
 1.749149E-1  1.912875E-1  1.777214E-1  1.852060E-1  2.165471E-1  2.118697E-1  2.165471E-1  2.291776E-1 
 2.029818E-1  1.791254E-1  1.496555E-1  9.960312E-2  2.709709E-2 -5.944115E-2 -1.590779E-1 -2.839741E-1 
-4.065324E-1 -5.318964E-1 -6.652127E-1 -7.554937E-1 -8.088208E-1 -8.682278E-1 -8.808584E-1 -8.471780E-1 
-7.676557E-1 -6.385499E-1 -4.968134E-1 -2.984757E-1 -6.365170E-2  1.655593E-1  3.868180E-1  6.286588E-1 
 8.793875E-1  1.089887E+0  1.285886E+0  1.496386E+0  1.669932E+0  1.798102E+0  1.949194E+0  2.040411E+0 
 2.077365E+0  2.148000E+0  2.155484E+0  2.125546E+0  2.108238E+0  2.037136E+0  1.975857E+0  1.893529E+0 
 1.712031E+0  1.537082E+0  1.338277E+0  1.074450E+0  7.965911E-1  4.967457E-1  1.922230E-1 -1.413022E-1 
-4.631329E-1 -7.353793E-1 -1.017449E+0 -1.268178E+0 -1.471660E+0 -1.657368E+0 -1.794895E+0 -1.867869E+0 
-1.897806E+0 -1.896403E+0 -1.813138E+0 -1.664385E+0 -1.489904E+0 -1.234498E+0 -9.454114E-1 -6.591319E-1 
-3.518019E-1 -5.523152E-2  2.333872E-1  5.149892E-1  7.872355E-1  1.036093E+0  1.263433E+0  1.466915E+0 
 1.626895E+0  1.766293E+0  1.870608E+0  1.920659E+0  1.935629E+0  1.909901E+0  1.818216E+0  1.672270E+0 
 1.501999E+0  1.288225E+0  1.019253E+0  7.484099E-1  4.752281E-1  1.894165E-1 -7.207096E-2 -3.171868E-1 
-5.393810E-1 -7.143293E-1 -8.752447E-1 -1.002481E+0 -1.062356E+0 -1.105391E+0 -1.126909E+0 -1.113811E+0 
-1.101182E+0 -1.096036E+0 -1.082938E+0 -1.079195E+0 -1.067969E+0 -1.031483E+0 -9.945281E-1 -9.491533E-1 
-8.729060E-1 -7.475413E-1 -6.100153E-1 -4.589233E-1 -2.750870E-1 -9.686369E-2  8.416610E-2  2.665992E-1 
 4.541782E-1  6.225782E-1  7.442003E-1  8.541280E-1  9.177454E-1  9.472154E-1  9.528283E-1  8.803230E-1 
 7.825574E-1  6.656135E-1  4.850515E-1  2.740839E-1  6.498723E-2 -1.534642E-1 -3.751906E-1 -5.997242E-1 
-8.191119E-1 -9.959314E-1 -1.151702E+0 -1.285018E+0 -1.381847E+0 -1.439384E+0 -1.472128E+0 -1.473532E+0 
-1.432367E+0 -1.371088E+0 -1.258822E+0 -1.137668E+0 -1.011368E+0 -8.387586E-1 -6.666158E-1 -4.804409E-1 
-2.643274E-1 -5.850578E-2  1.562038E-1  3.826084E-1  5.748647E-1  7.666534E-1  9.635872E-1  1.126374E+0 
 1.268579E+0  1.400492E+0  1.495918E+0  1.567488E+0  1.624089E+0  1.622686E+0  1.615201E+0  1.596958E+0 
 1.517435E+0  1.416863E+0  1.296645E+0  1.127777E+0  9.144713E-1  6.791788E-1  3.961736E-1  8.510166E-2 
-2.208243E-1 -5.332995E-1 -8.298708E-1 -1.110536E+0 -1.386058E+0 -1.645674E+0 -1.851964E+0 -2.003524E+0 
-2.109710E+0 -2.173327E+0 -2.192506E+0 -2.125145E+0 -2.007734E+0 -1.846351E+0 -1.613397E+0 -1.356120E+0 
-1.102117E+0 -8.022716E-1 -4.809086E-1 -1.946293E-1  1.445094E-1  4.817772E-1  7.568300E-1  1.041706E+0 
 1.298516E+0  1.502467E+0  1.686771E+0  1.826636E+0  1.893529E+0  1.915046E+0  1.895400E+0  1.826169E+0 
 1.731210E+0  1.619412E+0  1.463174E+0  1.273256E+0  1.059482E+0  8.302708E-1  6.080767E-1  3.568802E-1 
 1.141040E-1 -7.113558E-2 -2.582468E-1 -4.570524E-1 -5.814807E-1 -6.914086E-1 -8.326771E-1 -9.327816E-1 
-1.045984E+0 -1.158250E+0 -1.255548E+0 -1.372024E+0 -1.452949E+0 -1.509083E+0 -1.575040E+0 -1.604978E+0 
-1.564281E+0 -1.519374E+0 -1.459031E+0 -1.348635E+0 -1.228417E+0 -1.079663E+0 -8.953591E-1 -6.825206E-1 
-4.383411E-1 -1.969680E-1  4.768002E-2  2.853104E-1  4.700822E-1  6.239814E-1  7.540236E-1  8.386910E-1 
 8.648868E-1  8.517885E-1  8.106242E-1  7.376511E-1  6.281911E-1  4.523073E-1  2.764226E-1  9.165090E-2 
-1.445772E-1 -3.677067E-1 -5.791420E-1 -7.653170E-1 -9.224905E-1 -1.058146E+0 -1.148894E+0 -1.194737E+0 
-1.207834E+0 -1.203625E+0 -1.164799E+0 -1.106327E+0 -1.033354E+0 -9.150059E-1 -7.816896E-1 -6.207742E-1 
-4.341307E-1 -2.432774E-1 -1.172769E-2  2.057882E-1  4.195622E-1  6.529837E-1  8.358845E-1  1.008026E+0 
 1.181572E+0  1.329857E+0  1.458964E+0  1.589942E+0  1.697997E+0  1.793892E+0  1.914111E+0  1.940774E+0 
 1.929080E+0  1.983810E+0  2.084850E+0  1.995972E+0  1.846751E+0  1.961357E+0  1.828975E+0  1.586667E+0 
 1.599765E+0  1.390668E+0  1.117954E+0  1.008962E+0  6.950836E-1  3.882212E-1  2.259026E-1 -1.829342E-1 
-5.295576E-1 -7.152649E-1 -1.145152E+0 -1.461837E+0 -1.615269E+0 -1.952068E+0 -2.105966E+0 -2.133566E+0 
-2.318337E+0 -2.292142E+0 -2.185021E+0 -2.205603E+0 -2.042349E+0 -1.853367E+0 -1.750924E+0 -1.501130E+0 
-1.293906E+0 -1.164331E+0 -9.318461E-1 -8.013362E-1 -7.409930E-1 -5.623019E-1 -4.781021E-1 -4.374055E-1 
-3.054925E-1 -2.741507E-1 -2.152115E-1 -7.815243E-2 -8.423389E-2 -4.961783E-2  3.972763E-2 -9.856761E-3 
 9.789883E-3  5.469614E-2 -6.582686E-3  4.346966E-2  1.206531E-1  1.300086E-1  2.483557E-1  3.531383E-1 
 4.116106E-1  5.860913E-1  6.969545E-1  7.558945E-1  9.107285E-1  1.002881E+0  1.082403E+0  1.227882E+0 
 1.291032E+0  1.371022E+0  1.514161E+0  1.551584E+0  1.600700E+0  1.706885E+0  1.722322E+0  1.768164E+0 
 1.846283E+0  1.838331E+0  1.901949E+0  1.983342E+0  1.973519E+0  2.040411E+0  2.113852E+0  2.141450E+0 
 2.213021E+0  2.245297E+0  2.254653E+0  2.285058E+0  2.262604E+0  2.183083E+0  2.088124E+0  1.937500E+0 
 1.741969E+0  1.538486E+0  1.242850E+0  9.121317E-1  5.874945E-1  1.898843E-1 -1.979036E-1 -5.627697E-1 
-9.547670E-1 -1.313085E+0 -1.629770E+0 -1.953939E+0 -2.206071E+0 -2.370729E+0 -2.543806E+0 -2.632684E+0 
-2.657944E+0 -2.698641E+0 -2.653267E+0 -2.567663E+0 -2.496561E+0 -2.362777E+0 -2.228525E+0 -2.133098E+0 
-1.971715E+0 -1.807057E+0 -1.681693E+0 -1.514697E+0 -1.352846E+0 -1.191930E+0 -9.992055E-1 -8.331449E-1 
-6.595997E-1 -4.491000E-1 -2.568435E-1 -7.347502E-2  1.229918E-1  3.077635E-1  5.079723E-1  7.194076E-1 
 8.910819E-1  1.061821E+0  1.215251E+0  1.338745E+0  1.438849E+0  1.488434E+0  1.537082E+0  1.535211E+0 
 1.474400E+0  1.431365E+0  1.330325E+0  1.175959E+0  1.046852E+0  9.009052E-1  7.479422E-1  6.347403E-1 
 5.383778E-1  4.925361E-1  4.981490E-1  5.220061E-1  6.010598E-1  7.516841E-1  9.425372E-1  1.157248E+0 
 1.386458E+0  1.568424E+0  1.738226E+0  1.896803E+0  1.951533E+0  1.983342E+0  1.996440E+0  1.901949E+0 
 1.784537E+0  1.638122E+0  1.393475E+0  1.134794E+0  8.396264E-1  4.719539E-1  1.164427E-1 -2.722798E-1 
-6.876665E-1 -1.045048E+0 -1.403834E+0 -1.763086E+0 -2.063867E+0 -2.365115E+0 -2.667767E+0 -2.871250E+0 
-3.032633E+0 -3.190274E+0 -3.255764E+0 -3.291314E+0 -3.303009E+0 -3.245472E+0 -3.195421E+0 -3.130867E+0 
-3.046200E+0 -2.966210E+0 -2.866105E+0 -2.723901E+0 -2.552227E+0 -2.346872E+0 -2.101757E+0 -1.877692E+0 
-1.604978E+0 -1.316359E+0 -1.061421E+0 -7.517518E-1 -4.617298E-1 -1.890156E-1  9.398960E-2  3.208618E-1 
 5.032949E-1  6.824538E-1  8.129629E-1  8.934206E-1  9.771532E-1  9.986709E-1  9.593775E-1  9.303752E-1 
 8.597409E-1  7.301665E-1  6.305298E-1  4.901966E-1  3.138450E-1  1.936262E-1  6.171298E-2 -4.634375E-2 
-1.478512E-1 -2.526332E-1 -3.199933E-1 -3.737875E-1 -4.037252E-1 -3.878211E-1 -3.307521E-1 -2.825709E-1 
-1.918221E-1 -8.189428E-2 -4.243982E-3  9.632831E-2  1.632206E-1  2.221607E-1  2.970048E-1  3.358304E-1 
 4.027228E-1  4.976812E-1  5.701866E-1  6.497088E-1  7.512164E-1  8.466433E-1  9.378598E-1  1.021592E+0 
 1.071644E+0  1.115615E+0  1.149295E+0  1.124035E+0  1.091291E+0  1.034222E+0  9.009052E-1  7.746058E-1 
 6.193033E-1  3.975769E-1  1.969004E-1  2.195191E-2 -1.703044E-1 -3.344940E-1 -4.406798E-1 -5.543495E-1 
-6.268548E-1 -6.493086E-1 -6.876665E-1 -6.759716E-1 -6.446305E-1 -6.567925E-1 -6.343394E-1 -5.866259E-1 
-5.805454E-1 -5.585598E-1 -5.183310E-1 -4.982166E-1 -4.724885E-1 -4.257106E-1 -3.864180E-1 -3.630286E-1 
-3.008144E-1 -2.699411E-1 -2.797644E-1 -2.582468E-1 -2.465524E-1 -2.353259E-1 -2.217599E-1 -2.119365E-1 
-2.081945E-1 -1.880801E-1 -1.403666E-1 -9.779907E-2 -2.108341E-2  8.323073E-2  1.992399E-1  3.456537E-1 
 5.112473E-1  6.791788E-1  8.386910E-1  9.729428E-1  1.097840E+0  1.201686E+0  1.240979E+0  1.288693E+0 
 1.306936E+0  1.249400E+0  1.216188E+0  1.156780E+0  1.053401E+0  9.621839E-1  8.480465E-1  7.282954E-1 
 6.370790E-1  5.416528E-1  4.158203E-1  3.395723E-1  2.740839E-1  1.781891E-1  1.524618E-1  1.187822E-1 
 6.685816E-2  9.024757E-2  9.866774E-2  9.024757E-2  1.318797E-1  1.641562E-1  1.809964E-1  2.039173E-1 
 2.132728E-1  2.095309E-1  1.870769E-1  1.590110E-1  1.201853E-1  6.451946E-2  4.908336E-2  3.224301E-2 
-1.032454E-2 -1.500268E-2 -3.605265E-2 -8.142668E-2 -1.141716E-1 -1.413022E-1 -1.773214E-1 -2.058558E-1 
-2.255026E-1 -2.891200E-1 -3.270101E-1 -3.443173E-1 -3.929663E-1 -4.313242E-1 -4.855860E-1 -5.361060E-1 
-5.688509E-1 -5.899009E-1 -5.955137E-1 -6.006598E-1 -5.973855E-1 -5.983211E-1 -5.449939E-1 -4.678110E-1 
-4.116776E-1 -3.008144E-1 -1.628197E-1 -1.827693E-2  1.314120E-1  2.913919E-1  4.808418E-1  6.534515E-1 
 8.204475E-1  9.724750E-1  1.081935E+0  1.187653E+0  1.252674E+0  1.269046E+0  1.277466E+0  1.220397E+0 
 1.103920E+0  9.982031E-1  8.751779E-1  7.320374E-1  5.814139E-1  3.952382E-1  2.240317E-1  4.487281E-2 
-1.529964E-1 -3.167190E-1 -4.954094E-1 -6.759716E-1 -8.495175E-1 -1.026805E+0 -1.174155E+0 -1.314488E+0 
-1.444998E+0 -1.566152E+0 -1.688242E+0 -1.793491E+0 -1.868336E+0 -1.910904E+0 -1.922598E+0 -1.894999E+0 
-1.845883E+0 -1.764957E+0 -1.650820E+0 -1.516567E+0 -1.350506E+0 -1.163396E+0 -9.510249E-1 -7.381865E-1 
-5.057005E-1 -2.353259E-1  1.025766E-2  2.563081E-1  5.065690E-1  6.941481E-1  8.737746E-1  1.028609E+0 
 1.100646E+0  1.175022E+0  1.214316E+0  1.185314E+0  1.147424E+0  1.088484E+0  1.017382E+0  9.430050E-1 
 8.686287E-1  7.933170E-1  7.128593E-1  6.585966E-1  6.221105E-1  6.015283E-1  6.019961E-1  6.333371E-1 
 6.899377E-1  7.540236E-1  8.555312E-1  9.692008E-1  1.072579E+0  1.198880E+0  1.331728E+0  1.400959E+0 
 1.456157E+0  1.506677E+0  1.462238E+0  1.422009E+0  1.333131E+0  1.133858E+0  9.743468E-1  7.900420E-1 
 5.196666E-1  2.740839E-1  2.756560E-2 -2.704089E-1 -5.295576E-1 -7.728016E-1 -1.046451E+0 -1.238708E+0 
-1.410849E+0 -1.626963E+0 -1.779458E+0 -1.930083E+0 -2.088660E+0 -2.206071E+0 -2.348275E+0 -2.511062E+0 
-2.645782E+0 -2.770210E+0 -2.919431E+0 -3.013922E+0 -3.091106E+0 -3.168757E+0 -3.146304E+0 -3.087831E+0 
-2.965274E+0 -2.751031E+0 -2.519014E+0 -2.197183E+0 -1.791620E+0 -1.361733E+0 -8.546627E-1 -3.097022E-1 
 2.263704E-1  7.872355E-1  1.321437E+0  1.789214E+0  2.243894E+0  2.657877E+0  2.982514E+0  3.262245E+0 
 3.481632E+0  3.618223E+0  3.715521E+0  3.726748E+0  3.653775E+0  3.561154E+0  3.389948E+0  3.139688E+0 
 2.890362E+0  2.629810E+0  2.352886E+0  2.111980E+0  1.868268E+0  1.589474E+0  1.368683E+0  1.168006E+0 
 9.561033E-1  8.092209E-1  6.342725E-1  4.190945E-1  2.759548E-1  1.131685E-1 -9.265316E-2 -2.507620E-1 
-4.341307E-1 -6.376144E-1 -7.994653E-1 -9.781555E-1 -1.175090E+0 -1.328521E+0 -1.495518E+0 -1.663449E+0 
-1.754198E+0 -1.870207E+0 -1.970311E+0 -1.975924E+0 -1.979667E+0 -1.960956E+0 -1.863190E+0 -1.756070E+0 
-1.659707E+0 -1.537150E+0 -1.439852E+0 -1.349103E+0 -1.277066E+0 -1.264904E+0 -1.256951E+0 -1.280340E+0 
-1.339747E+0 -1.387929E+0 -1.451546E+0 -1.525923E+0 -1.551183E+0 -1.537150E+0 -1.500195E+0 -1.388397E+0 
-1.239175E+0 -1.094165E+0 -8.677601E-1 -5.917718E-1 -3.242029E-1  8.854329E-3  3.377013E-1  6.529837E-1 
 1.023463E+0  1.365876E+0  1.693788E+0  2.059122E+0  2.398260E+0  2.675652E+0  2.960997E+0  3.233243E+0 
 3.403514E+0  3.535895E+0  3.653307E+0  3.685116E+0  3.645355E+0  3.579398E+0  3.462922E+0  3.307151E+0 
 3.105540E+0  2.821131E+0  2.521286E+0  2.217698E+0  1.872011E+0  1.494982E+0  1.133390E+0  7.769445E-1 
 3.919640E-1  2.241969E-2 -3.265425E-1 -6.900052E-1 -1.035692E+0 -1.346297E+0 -1.655030E+0 -1.932421E+0 
-2.177536E+0 -2.400667E+0 -2.584035E+0 -2.748225E+0 -2.872185E+0 -2.968548E+0 -3.031698E+0 -3.051812E+0 
-3.047135E+0 -2.998018E+0 -2.939078E+0 -2.852539E+0 -2.733257E+0 -2.607424E+0 -2.449315E+0 -2.283722E+0 
-2.109710E+0 -1.914646E+0 -1.696194E+0 -1.465112E+0 -1.219529E+0 -9.547670E-1 -6.956182E-1 -4.294533E-1 
-1.469159E-1  1.239273E-1  3.830761E-1  6.595321E-1  9.055834E-1  1.107195E+0  1.302258E+0  1.464577E+0 
 1.584328E+0  1.663850E+0  1.723258E+0  1.773778E+0  1.774246E+0  1.753663E+0  1.739630E+0  1.682561E+0 
 1.602571E+0  1.527259E+0  1.435107E+0  1.352310E+0  1.293370E+0  1.210574E+0  1.166603E+0  1.189056E+0 
 1.176894E+0  1.199815E+0  1.274191E+0  1.312549E+0  1.394878E+0  1.518372E+0  1.599765E+0  1.696594E+0 
 1.835524E+0  1.939838E+0  2.021231E+0  2.116191E+0  2.143322E+0  2.119933E+0  2.102625E+0  2.011408E+0 
 1.850494E+0  1.672270E+0  1.450076E+0  1.187653E+0  9.088576E-1  5.781389E-1  2.310485E-1 -1.057515E-1 
-4.752949E-1 -8.527915E-1 -1.206899E+0 -1.537150E+0 -1.864126E+0 -2.138712E+0 -2.357163E+0 -2.562050E+0 
-2.722965E+0 -2.824941E+0 -2.893704E+0 -2.942820E+0 -2.944224E+0 -2.948434E+0 -2.940014E+0 -2.878735E+0 
-2.810439E+0 -2.715948E+0 -2.616312E+0 -2.508723E+0 -2.396456E+0 -2.278108E+0 -2.127484E+0 -2.003524E+0 
-1.871143E+0 -1.728938E+0 -1.611994E+0 -1.494115E+0 -1.378573E+0 -1.256016E+0 -1.162928E+0 -1.084809E+0 
-1.003884E+0 -9.440081E-1 -8.808584E-1 -8.134983E-1 -7.428639E-1 -6.965536E-1 -6.638094E-1 -6.146927E-1 
-5.688509E-1 -5.178634E-1 -4.570524E-1 -4.098065E-1 -3.522697E-1 -2.652637E-1 -1.983712E-1 -1.286724E-1 
-1.500268E-2  9.445720E-2  1.964326E-1  3.152482E-1  4.401444E-1  6.062057E-1  7.764767E-1  9.280365E-1 
 1.122632E+0  1.301323E+0  1.460367E+0  1.625492E+0  1.756002E+0  1.877156E+0  1.975857E+0  2.041815E+0 
 2.083447E+0  2.071284E+0  2.022635E+0  1.935161E+0  1.808861E+0  1.664318E+0  1.466448E+0  1.259691E+0 
 1.044981E+0  8.059468E-1  5.851558E-1  3.470569E-1  1.342185E-1 -5.476374E-2 -2.395356E-1 -3.864180E-1 
-5.075723E-1 -6.001920E-1 -7.082487E-1 -7.671880E-1 -7.877702E-1 -8.546627E-1 -8.757125E-1 -8.724384E-1 
-8.864713E-1 -8.920850E-1 -8.939559E-1 -8.747771E-1 -8.499852E-1 -8.359514E-1 -8.359514E-1 -8.205151E-1 
-8.205151E-1 -8.439038E-1 -8.303384E-1 -8.219184E-1 -8.060136E-1 -7.643815E-1 -7.564293E-1 -7.190076E-1 
-6.446305E-1 -5.866259E-1 -4.846507E-1 -3.513343E-1 -2.301800E-1 -6.131226E-2  1.215886E-1  2.708097E-1 
 4.387412E-1  5.725260E-1  6.651458E-1  7.732025E-1  8.138992E-1  8.218507E-1  8.545957E-1  8.316740E-1 
 8.115596E-1  8.096887E-1  7.778800E-1  7.891065E-1  8.232547E-1  8.335458E-1  8.793875E-1  9.855734E-1 
 1.107195E+0  1.238641E+0  1.391136E+0  1.559536E+0  1.748985E+0  1.921128E+0  2.078301E+0  2.236877E+0 
 2.373935E+0  2.493687E+0  2.563853E+0  2.595194E+0  2.619051E+0  2.601276E+0  2.547014E+0  2.451587E+0 
 2.314061E+0  2.135838E+0  1.915514E+0  1.668527E+0  1.395813E+0  1.120761E+0  8.283999E-1  5.266834E-1 
 2.343228E-1 -6.458725E-2 -3.419786E-1 -6.076766E-1 -8.476456E-1 -1.062356E+0 -1.288760E+0 -1.488969E+0 
-1.634915E+0 -1.745779E+0 -1.846819E+0 -1.918388E+0 -1.963763E+0 -1.992297E+0 -1.971247E+0 -1.939438E+0 
-1.918388E+0 -1.863190E+0 -1.781329E+0 -1.703678E+0 -1.610123E+0 -1.494115E+0 -1.398688E+0 -1.295309E+0 
-1.192398E+0 -1.122231E+0 -1.031015E+0 -9.449437E-1 -8.874069E-1 -8.541949E-1 -8.233216E-1 -7.943194E-1 
-7.849637E-1 -7.194752E-1 -6.857949E-1 -6.853271E-1 -6.399531E-1 -6.249838E-1 -6.287264E-1 -5.810130E-1 
-5.258149E-1 -4.954094E-1 -4.200976E-1 -3.541406E-1 -2.638596E-1 -1.361570E-1 -3.558487E-2  8.603721E-2 
 1.912875E-1  3.077635E-1  4.237727E-1  5.341682E-1  6.829215E-1  7.895742E-1  8.817262E-1  1.004752E+0 
 1.093162E+0  1.175959E+0  1.276062E+0  1.341552E+0  1.419671E+0  1.473465E+0  1.491240E+0  1.521646E+0 
 1.537550E+0  1.542696E+0  1.523985E+0  1.489369E+0  1.441656E+0  1.375699E+0  1.297113E+0  1.197009E+0 
 1.070708E+0  8.980987E-1  7.114552E-1  5.215384E-1  2.726806E-1  1.259636E-2 -2.404711E-1 -5.506074E-1 
-8.396941E-1 -1.117553E+0 -1.436578E+0 -1.718179E+0 -1.977328E+0 -2.232734E+0 -2.478317E+0 -2.680397E+0 
-2.813714E+0 -2.903995E+0 -2.955919E+0 -2.977436E+0 -2.934869E+0 -2.855346E+0 -2.759452E+0 -2.600407E+0 
-2.417506E+0 -2.232734E+0 -2.012411E+0 -1.793491E+0 -1.597961E+0 -1.390735E+0 -1.173219E+0 -9.963990E-1 
-8.448393E-1 -6.656805E-1 -5.080399E-1 -3.733197E-1 -2.325187E-1 -7.394280E-2  9.118313E-2  2.483557E-1 
 4.569847E-1  6.618708E-1  8.653546E-1  1.138536E+0  1.389733E+0  1.631106E+0  1.898674E+0  2.145661E+0 
 2.368323E+0  2.572741E+0  2.770611E+0  2.917493E+0  3.027421E+0  3.085893E+0  3.086360E+0  3.078408E+0 
 2.966609E+0  2.821599E+0  2.682669E+0  2.458604E+0  2.236877E+0  2.022168E+0  1.767696E+0  1.509952E+0 
 1.245189E+0  9.780887E-1  7.245535E-1  4.785023E-1  2.642605E-1  6.873000E-2 -1.010733E-1 -2.568435E-1 
-3.920308E-1 -4.846507E-1 -6.198387E-1 -7.456704E-1 -8.476456E-1 -9.978023E-1 -1.132055E+0 -1.248063E+0 
-1.382784E+0 -1.523116E+0 -1.640996E+0 -1.759812E+0 -1.913243E+0 -2.023170E+0 -2.110177E+0 -2.209346E+0 
-2.262672E+0 -2.286996E+0 -2.267349E+0 -2.217297E+0 -2.125613E+0 -1.966569E+0 -1.796299E+0 -1.577379E+0 
-1.319633E+0 -1.058613E+0 -7.770113E-1 -4.598587E-1 -1.487868E-1  1.164427E-1  4.176913E-1  7.044391E-1 
 9.542323E-1  1.225542E+0  1.441188E+0  1.614266E+0  1.808861E+0  1.955275E+0  2.039007E+0  2.140983E+0 
 2.200858E+0  2.230328E+0  2.279445E+0  2.303770E+0  2.299559E+0  2.288800E+0  2.298156E+0  2.263541E+0 
 2.213021E+0  2.156420E+0  2.054444E+0  1.964631E+0  1.862656E+0  1.749921E+0  1.632977E+0  1.493579E+0 
 1.330793E+0  1.179233E+0  1.030480E+0  8.564667E-1  6.829215E-1  4.827128E-1  2.839072E-1  9.492498E-2 
-7.721687E-2 -2.428098E-1 -4.303887E-1 -5.842872E-1 -7.386543E-1 -8.715028E-1 -9.744136E-1 -1.084341E+0 
-1.168541E+0 -1.227013E+0 -1.282679E+0 -1.362669E+0 -1.403366E+0 -1.439852E+0 -1.503002E+0 -1.531068E+0 
-1.597025E+0 -1.684031E+0 -1.747182E+0 -1.836527E+0 -1.929615E+0 -2.008202E+0 -2.104096E+0 -2.179408E+0 
-2.199523E+0 -2.187360E+0 -2.159762E+0 -2.075093E+0 -1.931486E+0 -1.777120E+0 -1.592347E+0 -1.361733E+0 
-1.087148E+0 -8.251925E-1 -5.548173E-1 -2.624565E-1 -2.716470E-2  2.085947E-1  4.513717E-1  6.258524E-1 
 7.937847E-1  9.752823E-1  1.069773E+0  1.153505E+0  1.271853E+0  1.311146E+0  1.328454E+0  1.364940E+0 
 1.371489E+0  1.378974E+0  1.371489E+0  1.341084E+0  1.327519E+0  1.286354E+0  1.219462E+0  1.160054E+0 
 1.106260E+0  1.075854E+0  1.037029E+0  1.001945E+0  9.953967E-1  9.631194E-1  9.518928E-1  9.640557E-1 
 9.341179E-1  9.228905E-1  9.144713E-1  8.686287E-1  8.354167E-1  8.022040E-1  7.268922E-1  6.347403E-1 
 5.308932E-1  3.774624E-1  2.011108E-1  9.789883E-3 -1.979036E-1 -4.009187E-1 -6.385499E-1 -8.846004E-1 
-1.108666E+0 -1.314488E+0 -1.501130E+0 -1.677951E+0 -1.816881E+0 -1.945519E+0 -2.040010E+0 -2.092401E+0 
-2.105031E+0 -2.080707E+0 -2.051705E+0 -1.939906E+0 -1.810799E+0 -1.663449E+0 -1.448272E+0 -1.227013E+0 
-9.842370E-1 -7.274269E-1 -4.607942E-1 -2.175502E-1  5.188965E-2  3.208618E-1  5.458624E-1  7.853646E-1 
 9.430050E-1  1.071644E+0  1.225075E+0  1.303194E+0  1.331260E+0  1.349972E+0  1.324711E+0  1.279337E+0 
 1.247529E+0  1.154908E+0  1.034222E+0  9.416018E-1  8.036081E-1  6.478378E-1  5.360391E-1  4.050615E-1 
 2.839072E-1  2.104664E-1  1.131685E-1  3.271079E-2 -3.090674E-2 -8.470167E-2 -8.563704E-2 -1.099611E-1 
-1.211877E-1 -9.452499E-2 -9.358944E-2 -5.990893E-2 -3.418173E-2 -4.073006E-2 -5.179354E-3  2.305265E-3 
-1.406730E-2 -2.155101E-2 -5.897355E-2 -8.797575E-2 -1.244627E-1 -2.039841E-1 -3.012820E-1 -3.882889E-1 
-5.024264E-1 -6.525829E-1 -7.774791E-1 -9.182800E-1 -1.071712E+0 -1.204560E+0 -1.326182E+0 -1.422544E+0 
-1.489436E+0 -1.532004E+0 -1.577379E+0 -1.604510E+0 -1.570362E+0 -1.515632E+0 -1.487565E+0 -1.423948E+0 
-1.335538E+0 -1.275662E+0 -1.195204E+0 -1.116150E+0 -1.056275E+0 -9.762846E-1 -9.154735E-1 -8.846004E-1 
-8.219184E-1 -7.639139E-1 -7.377180E-1 -6.764392E-1 -6.189031E-1 -6.048694E-1 -5.318964E-1 -4.383411E-1 
-3.999832E-1 -2.891200E-1 -1.740471E-1 -9.826685E-2  3.458171E-2  1.571392E-1  2.516307E-1  3.507996E-1 
 4.537104E-1  5.163925E-1  5.931082E-1  6.679522E-1  6.768401E-1  6.838570E-1  6.642103E-1  6.286588E-1 
 5.659769E-1  4.719539E-1  4.008518E-1  3.101031E-1  2.160793E-1  1.519942E-1  8.463388E-2  4.206633E-2 
 6.405168E-2  8.697258E-2  1.164427E-1  2.137406E-1  3.208618E-1  4.265791E-1  5.631705E-1  6.946158E-1 
 8.372877E-1  1.008962E+0  1.127777E+0  1.234430E+0  1.371022E+0  1.460367E+0  1.545970E+0  1.604910E+0 
 1.607249E+0  1.618008E+0  1.610991E+0  1.572634E+0  1.504338E+0  1.429962E+0  1.347633E+0  1.262497E+0 
 1.189524E+0  1.108599E+0  1.062288E+0  1.023463E+0  9.888476E-1  9.677976E-1  9.411340E-1  9.472154E-1 
 9.607807E-1  9.715396E-1  9.752823E-1  9.518928E-1  9.074543E-1  8.386910E-1  7.395220E-1  6.155613E-1 
 4.714862E-1  3.021507E-1  1.192499E-1 -7.581372E-2 -2.605855E-1 -4.088711E-1 -5.688509E-1 -7.190076E-1 
-8.298708E-1 -9.491533E-1 -1.044580E+0 -1.099778E+0 -1.145152E+0 -1.192866E+0 -1.247128E+0 -1.258354E+0 
-1.256483E+0 -1.270516E+0 -1.256016E+0 -1.255548E+0 -1.262565E+0 -1.235901E+0 -1.222804E+0 -1.206899E+0 
-1.150765E+0 -1.109133E+0 -1.050194E+0 -9.393300E-1 -8.401619E-1 -6.946827E-1 -4.963456E-1 -2.975401E-1 
-7.862020E-2  1.590110E-1  3.980446E-1  6.267879E-1  8.443046E-1  1.042642E+0  1.232559E+0  1.388797E+0 
 1.509016E+0  1.614266E+0  1.677883E+0  1.719516E+0  1.718580E+0  1.669932E+0  1.585731E+0  1.480949E+0 
 1.369151E+0  1.217123E+0  1.068838E+0  8.934206E-1  7.100521E-1  5.318295E-1  3.115063E-1  1.229918E-1 
-6.505484E-2 -2.676024E-1 -4.355339E-1 -5.716574E-1 -6.932795E-1 -7.784153E-1 -8.078846E-1 -8.537271E-1 
-8.817939E-1 -8.654214E-1 -8.392264E-1 -8.013362E-1 -7.494131E-1 -6.633418E-1 -5.730606E-1 -4.888610E-1 
-3.953050E-1 -2.825709E-1 -1.689012E-1 -8.797575E-2  1.369710E-3  7.060093E-2  1.388966E-1  2.301131E-1 
 2.895209E-1  3.475247E-1  3.840116E-1  3.989801E-1  4.214340E-1  4.022550E-1  3.461215E-1  3.246038E-1 
 3.063603E-1  2.296454E-1  1.590110E-1  9.445720E-2  3.224301E-2 -1.172769E-2 -6.786133E-2 -1.071548E-1 
-1.244627E-1 -1.207200E-1 -9.779907E-2 -5.616707E-2 -2.372142E-3  5.235743E-2  1.239273E-1  2.240317E-1 
 3.391045E-1  4.457581E-1  5.617672E-1  6.969545E-1  8.143669E-1  8.957600E-1  9.879120E-1  1.066499E+0 
 1.117486E+0  1.170345E+0  1.167071E+0  1.147892E+0  1.124035E+0  1.044045E+0  9.369244E-1  8.148347E-1 
 6.497088E-1  4.635338E-1  2.937306E-1  8.884442E-2 -1.160426E-1 -2.858459E-1 -4.673434E-1 -6.427596E-1 
-8.027394E-1 -9.416694E-1 -1.050194E+0 -1.162460E+0 -1.264436E+0 -1.323843E+0 -1.379509E+0 -1.416931E+0 
-1.414592E+0 -1.401026E+0 -1.371556E+0 -1.348168E+0 -1.312617E+0 -1.267242E+0 -1.248531E+0 -1.219529E+0 
-1.193801E+0 -1.187252E+0 -1.201286E+0 -1.221868E+0 -1.230755E+0 -1.274727E+0 -1.332731E+0 -1.414592E+0 
-1.540424E+0 -1.664385E+0 -1.805186E+0 -1.950665E+0 -2.091933E+0 -2.257058E+0 -2.420781E+0 -2.551759E+0 
-2.664026E+0 -2.764130E+0 -2.806229E+0 -2.828683E+0 -2.845055E+0 -2.787050E+0 -2.708932E+0 -2.611166E+0 
-2.431072E+0 -2.231331E+0 -2.011476E+0 -1.717244E+0 -1.393075E+0 -1.050194E+0 -6.446305E-1 -2.451493E-1 
 1.309442E-1  5.664446E-1  9.916540E-1  1.392539E+0  1.816813E+0  2.197584E+0  2.532980E+0  2.838907E+0 
 3.079345E+0  3.250551E+0  3.387141E+0  3.449356E+0  3.443743E+0  3.392287E+0  3.270197E+0  3.119105E+0 
 2.905331E+0  2.668168E+0  2.407148E+0  2.081575E+0  1.777987E+0  1.459432E+0  1.114211E+0  7.975266E-1 
 4.705499E-1  1.337507E-1 -1.342861E-1 -3.887567E-1 -6.497764E-1 -8.401619E-1 -1.021192E+0 -1.211109E+0 
-1.346764E+0 -1.452014E+0 -1.563813E+0 -1.631640E+0 -1.682628E+0 -1.744842E+0 -1.771038E+0 -1.809396E+0 
-1.814073E+0 -1.762151E+0 -1.742036E+0 -1.720986E+0 -1.658772E+0 -1.593283E+0 -1.521713E+0 -1.409914E+0 
-1.294374E+0 -1.143281E+0 -9.865757E-1 -8.588730E-1 -6.881343E-1 -5.576245E-1 -4.355339E-1 -3.022175E-1 
-1.862092E-1 -5.148894E-2  5.329299E-2  1.459127E-1  2.558404E-1  3.840116E-1  4.934716E-1  6.211742E-1 
 7.521518E-1  8.634835E-1  1.028609E+0  1.183910E+0  1.344358E+0  1.528663E+0  1.697062E+0  1.885109E+0 
 2.061460E+0  2.217698E+0  2.368323E+0  2.508656E+0  2.635892E+0  2.717285E+0  2.790725E+0  2.863231E+0 
 2.914219E+0  2.952109E+0  2.951173E+0  2.921703E+0  2.871183E+0  2.794935E+0  2.700912E+0  2.599405E+0 
 2.478718E+0  2.340256E+0  2.223780E+0  2.102158E+0  1.961825E+0  1.834121E+0  1.711564E+0  1.568424E+0 
 1.393942E+0  1.218994E+0  1.051062E+0  8.611441E-1  6.656135E-1  4.640015E-1  2.230962E-1 -1.126009E-2 
-2.498267E-1 -5.272189E-1 -7.835605E-1 -1.047387E+0 -1.320101E+0 -1.535747E+0 -1.749053E+0 -1.940841E+0 
-2.054044E+0 -2.158826E+0 -2.228056E+0 -2.232267E+0 -2.221976E+0 -2.177068E+0 -2.087255E+0 -1.998846E+0 
-1.880030E+0 -1.723792E+0 -1.598428E+0 -1.431432E+0 -1.238708E+0 -1.077792E+0 -8.991019E-1 -7.292987E-1 
-5.702543E-1 -4.116776E-1 -2.718120E-1 -1.618844E-1 -4.727912E-2  5.937427E-2  1.524618E-1  2.553727E-1 
 3.292812E-1  4.092711E-1  4.808418E-1  5.220061E-1  5.678478E-1  5.987211E-1  6.263201E-1  6.763723E-1 
 7.278278E-1  7.619752E-1  8.302708E-1  9.163422E-1  9.645234E-1  1.040771E+0  1.115148E+0  1.126374E+0 
 1.164731E+0  1.190459E+0  1.176427E+0  1.170813E+0  1.125439E+0  1.062288E+0  1.001010E+0  9.219550E-1 
 8.363523E-1  7.502809E-1  6.431604E-1  5.374423E-1  4.429516E-1  3.447182E-1  2.792298E-1  2.244994E-1 
 1.650916E-1  1.159750E-1  1.033451E-1  8.323073E-2  5.516391E-2  8.463388E-2  8.135980E-2  8.229517E-2 
 1.098942E-1  1.075548E-1  1.412353E-1  1.636884E-1  1.487199E-1  1.412353E-1  1.262660E-1  8.323073E-2 
 4.206633E-2 -3.343877E-5 -5.944115E-2 -9.312093E-2 -1.548683E-1 -2.226954E-1 -2.488911E-1 -2.825709E-1 
-3.302844E-1 -3.700454E-1 -4.210331E-1 -5.066367E-1 -5.501398E-1 -5.838194E-1 -6.553894E-1 -7.152649E-1 
-7.709307E-1 -8.294030E-1 -8.813261E-1 -9.355879E-1 -9.837692E-1 -1.016513E+0 -1.063759E+0 -1.094165E+0 
-1.133926E+0 -1.148894E+0 -1.148427E+0 -1.175558E+0 -1.135797E+0 -1.111473E+0 -1.093697E+0 -1.049258E+0 
-9.940603E-1 -9.168769E-1 -8.644860E-1 -7.685920E-1 -6.881343E-1 -6.160959E-1 -4.832473E-1 -3.756591E-1 
-2.732152E-1 -1.403666E-1 -3.043896E-2  5.001873E-2  1.571392E-1  2.310485E-1  2.628573E-1  3.096353E-1 
 2.984080E-1  2.628573E-1  2.436783E-1  1.964326E-1  1.314120E-1  5.984205E-2 -3.418173E-2 -1.445772E-1 
-2.545041E-1 -3.677067E-1 -4.692144E-1 -5.590276E-1 -6.516473E-1 -7.335083E-1 -8.050781E-1 -8.715028E-1 
-8.930204E-1 -9.107961E-1 -9.267002E-1 -9.243615E-1 -9.248292E-1 -8.715028E-1 -8.125627E-1 -7.723339E-1 
-7.045060E-1 -6.235805E-1 -5.492043E-1 -4.715531E-1 -3.934341E-1 -3.274779E-1 -2.559081E-1 -2.086623E-1 
-1.614166E-1 -1.225909E-1 -1.038805E-1 -7.020003E-2 -8.423389E-2 -1.052837E-1 -1.174457E-1 -1.618844E-1 
-1.791923E-1 -1.768536E-1 -1.993067E-1 -2.133397E-1 -2.086623E-1 -2.114688E-1 -1.848060E-1 -1.347538E-1 
-9.078223E-2 -2.342285E-2  5.750262E-2  1.201853E-1  2.109341E-1  3.409763E-1  4.321928E-1  5.262158E-1 
 6.384822E-1  7.151980E-1  8.068822E-1  9.037124E-1  9.425372E-1  9.846379E-1  1.030947E+0  1.023463E+0 
 1.029076E+0  1.031883E+0  9.762177E-1  9.177454E-1  8.835980E-1  8.157701E-1  7.212786E-1  6.469023E-1 
 5.818816E-1  5.234093E-1  4.471613E-1  3.900930E-1  3.409763E-1  2.764226E-1  2.478880E-1  2.198220E-1 
 1.950293E-1  1.809964E-1  1.501231E-1  1.360894E-1  1.454449E-1  1.192499E-1  7.902110E-2  6.919777E-2 
 2.662932E-2 -5.757022E-2 -1.239950E-1 -1.908866E-1 -2.769579E-1 -3.546084E-1 -4.430185E-1 -5.379778E-1 
-5.908363E-1 -6.465014E-1 -7.190076E-1 -7.437994E-1 -7.807540E-1 -8.233216E-1 -8.275312E-1 -8.537271E-1 
-8.672925E-1 -8.654214E-1 -9.178122E-1 -9.603807E-1 -9.912538E-1 -1.064227E+0 -1.115215E+0 -1.182107E+0 
-1.265371E+0 -1.314488E+0 -1.381379E+0 -1.438916E+0 -1.450143E+0 -1.491775E+0 -1.528262E+0 -1.501598E+0 
-1.508147E+0 -1.486162E+0 -1.410382E+0 -1.358459E+0 -1.286421E+0 -1.169944E+0 -1.045516E+0 -9.131348E-1 
-7.302341E-1 -5.384454E-1 -3.368334E-1 -1.080902E-1  1.000709E-1  3.189901E-1  5.641059E-1  7.965911E-1 
 1.007559E+0  1.218059E+0  1.410783E+0  1.562810E+0  1.703611E+0  1.815878E+0  1.879027E+0  1.931419E+0 
 1.953404E+0  1.963228E+0  1.986149E+0  1.962760E+0  1.919724E+0  1.917385E+0  1.898206E+0  1.849557E+0 
 1.805587E+0  1.756938E+0  1.708756E+0  1.646542E+0  1.559536E+0  1.443059E+0  1.342955E+0  1.225075E+0 
 1.054336E+0  9.158744E-1  7.671211E-1  5.762680E-1  4.069324E-1  2.712774E-1  1.257983E-1 -1.032454E-2 
-1.141716E-1 -2.264380E-1 -3.312199E-1 -3.976445E-1 -4.636007E-1 -5.375100E-1 -5.711896E-1 -6.203064E-1 
-6.778432E-1 -6.993608E-1 -7.442670E-1 -7.915129E-1 -8.392264E-1 -8.785189E-1 -9.033115E-1 -9.566379E-1 
-9.837692E-1 -1.008561E+0 -1.048322E+0 -1.053936E+0 -1.061888E+0 -1.069372E+0 -1.052065E+0 -1.003884E+0 
-9.430727E-1 -8.799230E-1 -7.877702E-1 -6.937473E-1 -5.758671E-1 -4.331952E-1 -2.942652E-1 -1.202522E-1 
 6.124538E-2  2.338550E-1  4.307896E-1  6.314653E-1  8.176410E-1  9.982031E-1  1.173151E+0  1.318631E+0 
 1.444462E+0  1.588538E+0  1.708289E+0  1.804183E+0  1.918788E+0  1.990826E+0  2.032927E+0  2.092802E+0 
 2.130224E+0  2.147532E+0  2.161097E+0  2.147532E+0  2.123675E+0  2.114788E+0  2.089059E+0  2.052106E+0 
 2.012812E+0  1.955275E+0  1.895400E+0  1.823362E+0  1.747582E+0  1.665721E+0  1.580586E+0  1.492644E+0 
 1.374296E+0  1.260626E+0  1.131052E+0  9.944612E-1  8.672255E-1  7.212786E-1  5.818816E-1  4.452903E-1 
 3.311529E-1  2.226284E-1  1.028774E-1 -6.582686E-3 -1.174457E-1 -2.198889E-1 -3.260747E-1 -4.537774E-1 
-5.861582E-1 -6.998286E-1 -8.406295E-1 -9.921893E-1 -1.119424E+0 -1.260225E+0 -1.379041E+0 -1.494115E+0 
-1.610123E+0 -1.706953E+0 -1.788346E+0 -1.838866E+0 -1.876289E+0 -1.892193E+0 -1.904354E+0 -1.886112E+0 
-1.825300E+0 -1.763554E+0 -1.658772E+0 -1.532004E+0 -1.400091E+0 -1.228884E+0 -1.050194E+0 -8.616795E-1 
-6.530507E-1 -4.738918E-1 -2.956692E-1 -1.146394E-1  1.212859E-2  1.417031E-1  2.651960E-1  3.489279E-1 
 4.242404E-1  4.672758E-1  4.873902E-1  5.276190E-1  5.528794E-1  5.538148E-1  5.828171E-1  5.954469E-1 
 6.122872E-1  6.459668E-1  6.749691E-1  7.020997E-1  7.222141E-1  7.367156E-1  7.011642E-1  6.805820E-1 
 6.394177E-1  5.655091E-1  5.103110E-1  3.971091E-1  2.927950E-1  1.908197E-1  4.487281E-2 -7.207096E-2 
-1.866769E-1 -3.260747E-1 -4.678110E-1 -6.118863E-1 -7.419283E-1 -8.457747E-1 -9.617838E-1 -1.087148E+0 
-1.179767E+0 -1.271920E+0 -1.366411E+0 -1.441723E+0 -1.505341E+0 -1.558667E+0 -1.597961E+0 -1.626495E+0 
-1.647077E+0 -1.637722E+0 -1.632108E+0 -1.633511E+0 -1.626495E+0 -1.646610E+0 -1.676080E+0 -1.711631E+0 
-1.746246E+0 -1.776652E+0 -1.825769E+0 -1.876756E+0 -1.947858E+0 -2.017557E+0 -2.047495E+0 -2.083513E+0 
-2.101289E+0 -2.079304E+0 -2.031590E+0 -1.949261E+0 -1.847286E+0 -1.713501E+0 -1.565684E+0 -1.409914E+0 
-1.240579E+0 -1.051597E+0 -8.410973E-1 -6.207742E-1 -4.032574E-1 -2.095978E-1 -4.243982E-3  1.936262E-1 
 3.840116E-1  5.711221E-1  7.371833E-1  9.256979E-1  1.095033E+0  1.234898E+0  1.390668E+0  1.533340E+0 
 1.661979E+0  1.782666E+0  1.896803E+0  1.993633E+0  2.056315E+0  2.120868E+0  2.168582E+0  2.188228E+0 
 2.185422E+0  2.140047E+0  2.074559E+0  1.996440E+0  1.892593E+0  1.750857E+0  1.588070E+0  1.432300E+0 
 1.244721E+0  1.036561E+0  8.672255E-1  6.754368E-1  4.873902E-1  3.166514E-1  1.127007E-1 -6.786133E-2 
-2.418743E-1 -4.163557E-1 -5.805454E-1 -7.246204E-1 -8.354836E-1 -9.136026E-1 -9.725427E-1 -1.023063E+0 
-1.008093E+0 -9.903184E-1 -9.762846E-1 -9.084567E-1 -8.396941E-1 -7.704629E-1 -6.862625E-1 -5.936428E-1 
-5.033618E-1 -4.289855E-1 -3.560125E-1 -2.909909E-1 -2.114688E-1 -1.431731E-1 -1.216555E-1 -9.312093E-2 
-7.441057E-2 -5.148894E-2 -3.043896E-2 -4.587597E-2 -3.839136E-2 -3.558487E-2 -3.277766E-2 -1.780916E-2 
-1.359953E-2  1.774228E-2  6.498723E-2  8.042425E-2  1.042805E-1  1.777214E-1  2.441461E-1  3.077635E-1 
 3.779301E-1  4.434194E-1  5.089077E-1  5.692510E-1  6.333371E-1  6.871312E-1  7.596365E-1  8.209153E-1 
 8.826617E-1  9.827661E-1  1.065096E+0  1.153973E+0  1.255948E+0  1.343890E+0  1.432300E+0  1.511823E+0 
 1.572166E+0  1.609588E+0  1.608184E+0  1.601168E+0  1.559536E+0  1.449608E+0  1.360263E+0  1.267175E+0 
 1.141811E+0  1.011768E+0  8.597409E-1  7.147302E-1  5.608310E-1  4.050615E-1  2.745516E-1  1.468481E-1 
 2.522617E-2 -9.920240E-2 -2.147437E-1 -2.966046E-1 -3.756591E-1 -4.593911E-1 -5.136529E-1 -5.613663E-1 
-6.062726E-1 -6.301298E-1 -6.558571E-1 -6.642771E-1 -6.567925E-1 -6.684877E-1 -6.988932E-1 -7.124584E-1 
-7.222817E-1 -7.601718E-1 -7.821572E-1 -8.055459E-1 -8.359514E-1 -8.588730E-1 -8.948915E-1 -9.145381E-1 
-9.416694E-1 -9.627194E-1 -9.758168E-1 -1.002481E+0 -1.006222E+0 -1.004351E+0 -9.772201E-1 -9.533637E-1 
-9.014406E-1 -7.989975E-1 -7.241526E-1 -6.259192E-1 -5.187988E-1 -4.023219E-1 -2.708765E-1 -1.698368E-1 
-3.277766E-2  1.309442E-1  2.478880E-1  3.681068E-1  5.051659E-1  6.019961E-1  7.035037E-1  8.167055E-1 
 9.079221E-1  1.009430E+0  1.095501E+0  1.153505E+0  1.233963E+0  1.295241E+0  1.317227E+0  1.347633E+0 
 1.358860E+0  1.343890E+0  1.316291E+0  1.255948E+0  1.169410E+0  1.091291E+0  9.780887E-1  8.092209E-1 
 6.520482E-1  4.583879E-1  2.422751E-1  5.937427E-2 -1.422377E-1 -3.461891E-1 -5.557526E-1 -7.531550E-1 
-9.117317E-1 -1.089486E+0 -1.252741E+0 -1.380444E+0 -1.507212E+0 -1.626963E+0 -1.724728E+0 -1.807525E+0 
-1.866465E+0 -1.902484E+0 -1.942713E+0 -1.960956E+0 -1.953939E+0 -1.957682E+0 -1.925872E+0 -1.864593E+0 
-1.836995E+0 -1.782265E+0 -1.699001E+0 -1.632576E+0 -1.556796E+0 -1.456224E+0 -1.371556E+0 -1.291566E+0 
-1.166202E+0 -1.067501E+0 -9.561701E-1 -8.060136E-1 -6.703586E-1 -5.342351E-1 -3.934341E-1 -2.297122E-1 
-8.095890E-2  6.358408E-2  1.997076E-1  3.161837E-1  4.532427E-1  5.795421E-1  6.955512E-1  8.283999E-1 
 9.331816E-1  1.012236E+0  1.105792E+0  1.181572E+0  1.265303E+0  1.343890E+0  1.390200E+0  1.437446E+0 
 1.482352E+0  1.521178E+0  1.546438E+0  1.565617E+0  1.584328E+0  1.597893E+0  1.568892E+0  1.532405E+0 
 1.530066E+0  1.497789E+0  1.447737E+0  1.401427E+0  1.347633E+0  1.285418E+0  1.219462E+0  1.133858E+0 
 1.056675E+0  9.963322E-1  8.910819E-1  7.848968E-1  6.852602E-1  5.963824E-1  5.313617E-1  4.476290E-1 
 3.578157E-1  2.829717E-1  2.053205E-1  1.052161E-1  3.738819E-2 -2.389063E-2 -1.202522E-1 -2.189534E-1 
-3.181223E-1 -4.116776E-1 -5.272189E-1 -6.329362E-1 -7.218139E-1 -8.495175E-1 -9.673968E-1 -1.064227E+0 
-1.171816E+0 -1.249934E+0 -1.318230E+0 -1.406640E+0 -1.476339E+0 -1.520777E+0 -1.569894E+0 -1.608252E+0 
-1.604510E+0 -1.606381E+0 -1.598896E+0 -1.553522E+0 -1.512357E+0 -1.453886E+0 -1.379041E+0 -1.311681E+0 
-1.226078E+0 -1.137668E+0 -1.057210E+0 -9.720749E-1 -8.892785E-1 -7.929161E-1 -6.886021E-1 -5.913041E-1 
-4.832473E-1 -3.541406E-1 -2.194211E-1 -7.815243E-2  7.527833E-2  2.011108E-1  3.489279E-1  5.173279E-1 
 6.225782E-1  7.376511E-1  8.499175E-1  9.060511E-1  9.724750E-1  1.012236E+0  1.027205E+0  1.044981E+0 
 1.023930E+0  9.982031E-1  9.827661E-1  9.589097E-1  9.271010E-1  8.976310E-1  8.485143E-1  7.956557E-1 
 7.680566E-1  6.908731E-1  6.338049E-1  6.010598E-1  5.220061E-1  4.841159E-1  4.055293E-1  2.951337E-1 
 2.399364E-1  1.604142E-1  7.527833E-2 -1.904365E-3 -7.487816E-2 -1.511255E-1 -2.451493E-1 -3.237351E-1 
-4.032574E-1 -4.715531E-1 -5.202021E-1 -5.880300E-1 -6.446305E-1 -6.829884E-1 -7.278954E-1 -7.597041E-1 
-8.046103E-1 -8.467103E-1 -8.579367E-1 -8.705673E-1 -8.733737E-1 -8.574690E-1 -8.555980E-1 -8.495175E-1 
-8.088208E-1 -7.849637E-1 -7.648492E-1 -7.400574E-1 -7.152649E-1 -6.801819E-1 -6.666158E-1 -6.422918E-1 
-5.950461E-1 -5.286221E-1 -4.701498E-1 -4.023219E-1 -2.998788E-1 -1.894834E-1 -4.353727E-2  9.539276E-2 
 2.380646E-1  4.392090E-1  6.267879E-1  7.947202E-1  9.967999E-1  1.190927E+0  1.369151E+0  1.541760E+0 
 1.663382E+0  1.779859E+0  1.892126E+0  1.938435E+0  1.958082E+0  1.964163E+0  1.923467E+0  1.862656E+0 
 1.781730E+0  1.667592E+0  1.547841E+0  1.406104E+0  1.258287E+0  1.102517E+0  9.565710E-1  8.293353E-1 
 6.904053E-1  5.860913E-1  4.794378E-1  3.657681E-1  2.862459E-1  1.978358E-1  1.243949E-1  6.966537E-2 
 1.727377E-2 -2.529377E-2 -7.581372E-2 -8.797575E-2 -9.826685E-2 -1.455125E-1 -1.417699E-1 -1.436409E-1 
-1.745149E-1 -1.712399E-1 -1.726431E-1 -1.927575E-1 -1.997745E-1 -2.039841E-1 -2.292445E-1 -2.357937E-1 
-2.301800E-1 -2.428098E-1 -2.357937E-1 -2.231630E-1 -2.222276E-1 -2.203567E-1 -1.969680E-1 -1.848060E-1 
-1.960325E-1 -1.791923E-1 -1.838697E-1 -2.067914E-1 -2.081945E-1 -2.339219E-1 -2.919264E-1 -3.321553E-1 
-3.859502E-1 -4.682788E-1 -5.253471E-1 -5.973855E-1 -6.652127E-1 -7.250882E-1 -7.844959E-1 -8.420328E-1 
-8.897463E-1 -8.991019E-1 -9.369913E-1 -9.360557E-1 -9.145381E-1 -9.267002E-1 -8.874069E-1 -8.401619E-1 
-7.985297E-1 -7.190076E-1 -6.394853E-1 -5.964493E-1 -5.206697E-1 -4.023219E-1 -3.237351E-1 -2.311154E-1 
-1.099611E-1  9.021157E-4  1.225240E-1  2.436783E-1  3.610907E-1  4.887933E-1  6.356757E-1  7.601042E-1 
 8.611441E-1  9.720073E-1  1.092694E+0  1.186250E+0  1.265303E+0  1.365876E+0  1.407976E+0  1.476739E+0 
 1.568892E+0  1.610524E+0  1.686771E+0  1.734017E+0  1.753196E+0  1.790150E+0  1.824298E+0  1.841138E+0 
 1.864059E+0  1.877624E+0  1.848622E+0  1.825701E+0  1.778455E+0  1.720451E+0  1.671335E+0  1.585731E+0 
 1.477675E+0  1.369618E+0  1.248464E+0  1.110002E+0  9.687331E-1  8.190442E-1  6.684200E-1  5.051659E-1 
 3.213296E-1  1.454449E-1 -1.453490E-2 -1.810632E-1 -3.775300E-1 -5.758671E-1 -7.494131E-1 -9.234259E-1 
-1.101182E+0 -1.278937E+0 -1.448740E+0 -1.602170E+0 -1.742971E+0 -1.867401E+0 -1.972183E+0 -2.075093E+0 
-2.179408E+0 -2.243493E+0 -2.307578E+0 -2.366051E+0 -2.377745E+0 -2.380553E+0 -2.377277E+0 -2.351550E+0 
-2.326290E+0 -2.294949E+0 -2.223847E+0 -2.150873E+0 -2.077901E+0 -1.967037E+0 -1.858045E+0 -1.766829E+0 
-1.628834E+0 -1.474936E+0 -1.341618E+0 -1.176493E+0 -1.027740E+0 -8.892785E-1 -7.260237E-1 -5.814807E-1 
-4.533096E-1 -3.335586E-1 -2.264380E-1 -1.263337E-1 -2.482600E-2  5.329299E-2  1.131685E-1  1.777214E-1 
 2.184180E-1  2.577114E-1  2.815685E-1  2.857782E-1  3.035539E-1  2.946661E-1  2.782935E-1  2.455494E-1 
 1.917552E-1  1.608819E-1  1.393644E-1  1.028774E-1  7.013315E-2  5.703484E-2  2.522617E-2  2.382284E-2 
 2.662932E-2  1.540285E-2  3.458171E-2  4.113096E-2  5.516391E-2  7.293963E-2  8.416610E-2  6.826222E-2 
 5.469614E-2  5.797112E-2  1.493507E-2 -2.482600E-2 -7.066780E-2 -1.277368E-1 -1.754505E-1 -2.381324E-1 
-3.204610E-1 -3.967091E-1 -4.434863E-1 -5.145884E-1 -5.824163E-1 -6.301298E-1 -6.825206E-1 -7.260237E-1 
-7.568969E-1 -7.671880E-1 -7.690598E-1 -7.615752E-1 -7.662526E-1 -7.498807E-1 -7.031028E-1 -6.797141E-1 
-6.469692E-1 -5.941105E-1 -5.276867E-1 -4.565846E-1 -3.934341E-1 -2.975401E-1 -1.791923E-1 -7.300651E-2 
 4.066318E-2  1.538651E-1  2.651960E-1  3.947704E-1  5.308932E-1  6.571934E-1  7.797509E-1  9.111963E-1 
 1.023463E+0  1.136198E+0  1.247529E+0  1.316760E+0  1.398621E+0  1.450076E+0  1.446801E+0  1.482820E+0 
 1.479546E+0  1.443059E+0  1.436510E+0  1.378974E+0  1.308340E+0  1.251271E+0  1.187185E+0  1.110002E+0 
 1.053401E+0  9.986709E-1  9.172776E-1  8.723707E-1  8.120274E-1  7.619752E-1  7.376511E-1  7.035037E-1 
 6.726304E-1  6.338049E-1  6.127549E-1  5.846880E-1  5.538148E-1  5.327650E-1  5.037627E-1  4.672758E-1 
 4.378057E-1  4.045937E-1  3.653004E-1  3.470569E-1  3.157159E-1  2.717451E-1  2.427429E-1  2.399364E-1 
 2.324518E-1  2.310485E-1  2.619218E-1  2.628573E-1  2.899886E-1  3.484602E-1  3.863503E-1  4.317251E-1 
 4.822450E-1  5.266834E-1  5.491366E-1  5.940437E-1  6.473701E-1  6.712264E-1  7.067778E-1  7.161334E-1 
 6.913408E-1  6.899377E-1  6.871312E-1  6.543869E-1  6.235138E-1  5.926405E-1  5.444592E-1  5.037627E-1 
 4.485645E-1  3.802696E-1  3.447182E-1  2.806330E-1  1.800608E-1  1.089588E-1  3.925985E-2 -5.850578E-2 
-1.342861E-1 -2.058558E-1 -3.017498E-1 -3.836108E-1 -4.757627E-1 -5.702543E-1 -6.479055E-1 -7.227495E-1 
-7.891742E-1 -8.251925E-1 -8.677601E-1 -9.093930E-1 -9.009728E-1 -9.028439E-1 -8.948915E-1 -8.387586E-1 
-7.737372E-1 -7.077810E-1 -6.025307E-1 -4.940062E-1 -3.854824E-1 -2.615209E-1 -1.651594E-1 -5.523152E-2 
 6.218075E-2  1.300086E-1  1.898843E-1  2.820362E-1  3.110385E-1  3.246038E-1  3.391045E-1  2.890524E-1 
 2.684702E-1  2.282413E-1  1.562038E-1  1.066192E-1  7.060093E-2  2.335524E-2 -1.734138E-2 -4.868245E-2 
-8.236206E-2 -8.657259E-2 -1.165103E-1 -1.211877E-1 -8.797575E-2 -6.973225E-2 -5.710245E-2 -5.008560E-2 
-1.780916E-2  6.982672E-3  1.493507E-2  3.224301E-2  4.534059E-2  4.580837E-2  4.346966E-2  4.159855E-2 
 3.738819E-2  4.019541E-2  4.113096E-2  3.832448E-2  3.364634E-2  5.469614E-2  7.200407E-2  6.124538E-2 
 9.352183E-2  1.150394E-1  1.164427E-1  1.585432E-1  1.711730E-1  1.608819E-1  1.795932E-1  1.739795E-1 
 1.435740E-1  1.356216E-1  1.187822E-1  8.182739E-2  4.534059E-2  4.343385E-4 -5.616707E-2 -9.031445E-2 
-1.342861E-1 -2.016454E-1 -2.124043E-1 -2.554404E-1 -3.213964E-1 -3.307521E-1 -3.592865E-1 -3.672389E-1 
-3.588189E-1 -3.634964E-1 -3.405755E-1 -3.101699E-1 -2.919264E-1 -2.680702E-1 -2.124043E-1 -1.721755E-1 
-1.352214E-1 -6.926466E-2 -2.716470E-2  2.803338E-2  8.556943E-2  1.094266E-1  1.641562E-1  1.992399E-1 
 2.025140E-1  2.170147E-1  2.118697E-1  2.090632E-1  1.973680E-1  1.683658E-1  1.580747E-1  1.449771E-1 
 1.103620E-1  7.714926E-2  4.814780E-2  4.176191E-3 -5.148894E-2 -9.358944E-2 -1.595457E-1 -2.142760E-1 
-2.577791E-1 -3.574156E-1 -4.360024E-1 -5.145884E-1 -6.011274E-1 -6.652127E-1 -7.409930E-1 -8.209829E-1 
-8.953591E-1 -9.397985E-1 -9.865757E-1 -1.030079E+0 -1.053468E+0 -1.093229E+0 -1.120360E+0 -1.146088E+0 
-1.172751E+0 -1.176026E+0 -1.202222E+0 -1.208770E+0 -1.190526E+0 -1.212980E+0 -1.201754E+0 -1.170412E+0 
-1.172751E+0 -1.139539E+0 -1.072647E+0 -1.038031E+0 -1.001545E+0 -9.248292E-1 -8.420328E-1 -7.568969E-1 
-6.689554E-1 -5.753993E-1 -4.481644E-1 -3.265425E-1 -2.194211E-1 -6.084448E-2  6.685816E-2  1.632206E-1 
 3.110385E-1  4.321928E-1  5.631705E-1  7.198754E-1  8.438369E-1  9.598452E-1  1.084274E+0  1.205428E+0 
 1.307404E+0  1.411250E+0  1.493579E+0  1.552051E+0  1.618008E+0  1.672270E+0  1.715305E+0  1.757873E+0 
 1.796231E+0  1.825701E+0  1.852832E+0  1.860316E+0  1.866865E+0  1.885576E+0  1.879027E+0  1.873882E+0 
 1.846283E+0  1.795763E+0  1.772842E+0  1.724193E+0  1.633445E+0  1.550180E+0  1.452415E+0  1.319566E+0 
 1.206364E+0  1.084741E+0  9.467477E-1  8.134314E-1  6.557902E-1  5.154569E-1  3.812051E-1  2.408719E-1 
 1.028774E-1 -4.681153E-2 -1.824666E-1 -3.068957E-1 -4.200976E-1 -5.253471E-1 -6.072088E-1 -6.722295E-1 
-7.461382E-1 -8.027394E-1 -8.551303E-1 -8.869391E-1 -9.051826E-1 -9.533637E-1 -9.603807E-1 -9.664612E-1 
-9.954636E-1 -9.631872E-1 -9.346526E-1 -8.995696E-1 -8.481134E-1 -8.158370E-1 -7.718663E-1 -7.026350E-1 
-6.100153E-1 -5.440584E-1 -4.621974E-1 -3.583512E-1 -2.821031E-1 -1.960325E-1 -1.300755E-1 -5.289209E-2 
 1.961321E-2  5.703484E-2  9.819996E-2  1.094266E-1  1.356216E-1  1.487199E-1  1.215886E-1  1.225240E-1 
 1.061516E-1  8.276295E-2  8.042425E-2  5.235743E-2  2.709709E-2  2.429061E-2  6.982672E-3 -4.243982E-3 
-2.372142E-3 -5.647131E-3 -1.079232E-2  2.773042E-3  1.166081E-2 -1.500268E-2 -1.406730E-2 -1.453490E-2 
-2.763248E-2 -2.201879E-2 -5.102116E-2 -7.581372E-2 -7.534594E-2 -8.844353E-2 -1.052837E-1 -1.141716E-1 
-1.211877E-1 -1.244627E-1 -1.174457E-1 -1.207200E-1 -9.499259E-2 -5.710245E-2 -6.786133E-2 -4.634375E-2 
-1.593823E-2 -3.776205E-3  3.785670E-2  4.393726E-2  5.376076E-2  1.108298E-1  1.197175E-1  1.145716E-1 
 1.524618E-1  1.515264E-1  1.604142E-1  1.898843E-1  1.758504E-1  1.842706E-1  2.020462E-1  1.903519E-1 
 1.819319E-1  2.001752E-1  1.903519E-1  1.861415E-1  2.156115E-1  2.081269E-1  2.179502E-1  2.240317E-1 
 2.151438E-1  2.109341E-1  2.034495E-1  2.221607E-1  2.174825E-1  2.235639E-1  2.263704E-1  2.034495E-1 
 2.081269E-1  1.838028E-1  1.505908E-1  1.206531E-1  6.358408E-2  1.025766E-2 -4.821468E-2 -9.686369E-2 
-1.436409E-1 -2.100656E-1 -2.559081E-1 -3.031531E-1 -3.756591E-1 -4.266468E-1 -4.795055E-1 -5.332995E-1 
-5.557526E-1 -6.160959E-1 -6.886021E-1 -7.222817E-1 -7.737372E-1 -8.120951E-1 -8.574690E-1 -9.238937E-1 
-9.716071E-1 -1.046919E+0 -1.095100E+0 -1.122699E+0 -1.168541E+0 -1.190526E+0 -1.212513E+0 -1.219996E+0 
-1.198011E+0 -1.172284E+0 -1.165735E+0 -1.117086E+0 -1.030547E+0 -9.959314E-1 -9.313783E-1 -8.396941E-1 
-7.723339E-1 -6.792464E-1 -5.805454E-1 -5.052327E-1 -4.299209E-1 -3.387045E-1 -2.502944E-1 -1.698368E-1 
-8.984667E-2 -1.453490E-2  6.311630E-2  1.332829E-1  1.992399E-1  2.759548E-1  3.320884E-1  3.961736E-1 
 4.569847E-1  4.934716E-1  5.608310E-1  5.982533E-1  6.286588E-1  6.880666E-1  7.081810E-1  7.240859E-1 
 7.493454E-1  7.451357E-1  7.259567E-1  7.226826E-1  6.913408E-1  6.469023E-1  6.277233E-1  5.687833E-1 
 5.103110E-1  4.728894E-1  3.994478E-1  3.311529E-1  2.731484E-1  2.076592E-1  1.515264E-1  9.398960E-2 
 3.317856E-2 -3.792358E-2 -8.142668E-2 -1.328820E-1 -2.091300E-1 -2.386000E-1 -2.975401E-1 -3.550762E-1 
-3.831430E-1 -4.378733E-1 -4.678110E-1 -4.897966E-1 -5.164601E-1 -5.239440E-1 -5.328317E-1 -5.379778E-1 
-5.159916E-1 -4.944740E-1 -4.579877E-1 -4.196298E-1 -3.971767E-1 -3.354303E-1 -2.577791E-1 -1.983712E-1 
-1.375601E-1 -5.803800E-2  1.166081E-2  8.697258E-2  1.548005E-1  1.936262E-1  2.586468E-1  3.161837E-1 
 3.400408E-1  3.657681E-1  4.176913E-1  4.504362E-1  4.747604E-1  5.154569E-1  5.182634E-1  5.402488E-1 
 5.692510E-1  5.683156E-1  5.893654E-1  6.066735E-1  5.973178E-1  6.001243E-1  6.239814E-1  6.281911E-1 
 6.328693E-1  6.370790E-1  6.197709E-1  6.244492E-1  6.328693E-1  6.174322E-1  5.898332E-1  5.800099E-1 
 5.683156E-1  5.393133E-1  5.285545E-1  5.107788E-1  4.785023E-1  4.242404E-1  3.582835E-1  3.026184E-1 
 2.329195E-1  1.618175E-1  8.837664E-2  1.212859E-2 -5.663485E-2 -1.384957E-1 -2.240986E-1 -3.022175E-1 
-3.892245E-1 -4.505031E-1 -5.085077E-1 -5.880300E-1 -6.385499E-1 -6.918762E-1 -7.307019E-1 -7.643815E-1 
-8.008685E-1 -8.004007E-1 -8.326771E-1 -8.396941E-1 -8.088208E-1 -7.938516E-1 -7.526872E-1 -7.208785E-1 
-6.942149E-1 -6.408886E-1 -5.679156E-1 -5.183310E-1 -4.575199E-1 -3.634964E-1 -2.966046E-1 -2.170825E-1 
-1.328820E-1 -7.441057E-2 -3.343877E-5  6.358408E-2  9.352183E-2  1.510586E-1  2.123373E-1  2.277736E-1 
 2.497598E-1  2.782935E-1  2.768903E-1  2.759548E-1  2.642605E-1  2.413396E-1  2.455494E-1  2.277736E-1 
 2.043850E-1  1.973680E-1  1.646238E-1  1.571392E-1  1.594788E-1  1.272014E-1  1.215886E-1  1.112975E-1 
 8.884442E-2  9.492498E-2  8.042425E-2  9.632831E-2  1.239273E-1  1.183144E-1  1.487199E-1  1.833351E-1 
 2.099986E-1  2.614540E-1  3.072959E-1  3.330239E-1  3.662359E-1  4.130139E-1  4.364025E-1  4.705499E-1 
 5.206021E-1  5.383778E-1  5.510076E-1  5.659769E-1  5.879623E-1  6.029316E-1  6.015283E-1  6.249169E-1 
 6.417564E-1  6.384822E-1  6.567256E-1  6.740337E-1  6.843247E-1  7.105197E-1  7.254891E-1  7.166012E-1 
 7.217463E-1  7.329737E-1  7.114552E-1  6.983577E-1  6.992932E-1  6.735659E-1  6.660812E-1  6.833892E-1 
 6.960190E-1  6.969545E-1  7.016319E-1  7.142625E-1  7.161334E-1  7.282954E-1  7.442003E-1  7.498131E-1 
 7.474744E-1  7.446679E-1  7.325059E-1  7.020997E-1  6.904053E-1  6.567256E-1  6.066735E-1  5.655091E-1 
 5.028272E-1  4.495000E-1  4.022550E-1  3.554770E-1  2.853104E-1  2.202897E-1  1.655593E-1  9.258627E-2 
 4.346966E-2 -2.482600E-2 -6.552262E-2 -9.639592E-2 -1.712399E-1 -1.969680E-1 -2.100656E-1 -2.493589E-1 
-2.502944E-1 -2.311154E-1 -2.531008E-1 -2.437452E-1 -2.147437E-1 -2.348582E-1 -2.067914E-1 -1.782568E-1 
-1.974358E-1 -1.796601E-1 -1.520610E-1 -1.600134E-1 -1.562714E-1 -1.394312E-1 -1.562714E-1 -1.843382E-1 
-2.124043E-1 -2.348582E-1 -2.732152E-1 -3.513343E-1 -3.967091E-1 -4.425507E-1 -5.426552E-1 -6.151605E-1 
-6.900052E-1 -7.947870E-1 -8.677601E-1 -9.585088E-1 -1.073583E+0 -1.152169E+0 -1.240579E+0 -1.348635E+0 
-1.401962E+0 -1.471660E+0 -1.569426E+0 -1.585331E+0 -1.605446E+0 -1.630705E+0 -1.606381E+0 -1.616672E+0 
-1.603106E+0 -1.553522E+0 -1.529665E+0 -1.482887E+0 -1.422076E+0 -1.387461E+0 -1.338344E+0 -1.261161E+0 
-1.195204E+0 -1.144685E+0 -1.090422E+0 -1.035692E+0 -9.856403E-1 -9.449437E-1 -9.154735E-1 -8.616795E-1 
-8.027394E-1 -7.536228E-1 -7.138617E-1 -6.946827E-1 -6.488408E-1 -6.081444E-1 -5.693187E-1 -5.136529E-1 
-4.823120E-1 -4.509709E-1 -4.112098E-1 -3.574156E-1 -3.335586E-1 -3.031531E-1 -2.390678E-1 -2.255026E-1 
-1.787245E-1 -1.118322E-1 -9.171778E-2 -4.634375E-2  7.918958E-3  3.130746E-2  8.510166E-2  1.477836E-1 
 1.655593E-1  2.221607E-1  2.885846E-1  3.334917E-1  3.798012E-1  4.256437E-1  4.766313E-1  5.089077E-1 
 5.369745E-1  5.351036E-1  5.566213E-1  5.734615E-1  5.425883E-1  5.617672E-1  5.538148E-1  5.051659E-1 
 4.579201E-1  4.125461E-1  3.891567E-1  3.489279E-1  3.222651E-1  3.002797E-1  2.506953E-1  2.329195E-1 
 2.240317E-1  1.730440E-1  1.557360E-1  1.599464E-1  1.150394E-1  8.089203E-2  6.732593E-2  3.832448E-2 
 1.306414E-2 -1.126009E-2 -5.850578E-2 -9.779907E-2 -1.244627E-1 -1.656270E-1 -1.965003E-1 -2.212921E-1 
-2.629243E-1 -3.059603E-1 -3.265425E-1 -3.475923E-1 -3.742551E-1 -3.775300E-1 -3.836108E-1 -4.027897E-1 
-3.934341E-1 -3.742551E-1 -3.700454E-1 -3.700454E-1 -3.644317E-1 -3.485278E-1 -3.560125E-1 -3.377690E-1 
-3.003466E-1 -3.064279E-1 -2.661991E-1 -1.997745E-1 -1.768536E-1 -1.305433E-1 -4.353727E-2  2.054876E-2 
 9.024757E-2  1.852060E-1  2.572436E-1  3.709140E-1  4.939393E-1  5.743970E-1  6.904053E-1  7.970589E-1 
 8.742424E-1  9.752823E-1  1.058079E+0  1.124970E+0  1.199815E+0  1.260158E+0  1.302258E+0  1.348568E+0 
 1.379909E+0  1.383184E+0  1.381313E+0  1.347165E+0  1.307872E+0  1.247529E+0  1.158651E+0  1.096437E+0 
 1.005688E+0  9.060511E-1  8.143669E-1  6.894699E-1  5.851558E-1  5.051659E-1  3.985123E-1  3.138450E-1 
 2.843750E-1  2.184180E-1  1.693021E-1  1.767860E-1  1.566716E-1  1.721086E-1  1.969004E-1  1.800608E-1 
 1.950293E-1  2.001752E-1  1.922230E-1  2.146761E-1  2.160793E-1  2.071914E-1  2.076592E-1  2.146761E-1 
 2.319841E-1  2.651960E-1  3.016829E-1  3.250716E-1  3.704463E-1  4.153526E-1  4.916006E-1  5.650414E-1 
 5.884300E-1  6.553224E-1  7.194076E-1  7.362478E-1  7.624429E-1  7.923807E-1  7.853646E-1  7.895742E-1 
 8.017363E-1  7.587010E-1  7.301665E-1  6.960190E-1  6.319338E-1  5.917050E-1  5.126505E-1  4.233050E-1 
 3.741883E-1  3.002797E-1  2.375969E-1  1.809964E-1  1.052161E-1  4.861558E-2 -2.435840E-2 -9.358944E-2 
-1.193168E-1 -1.632875E-1 -2.381324E-1 -2.647959E-1 -2.928620E-1 -3.499310E-1 -3.597543E-1 -3.747228E-1 
-3.920308E-1 -3.934341E-1 -4.037252E-1 -3.990478E-1 -3.864180E-1 -3.854824E-1 -3.999832E-1 -3.943695E-1 
-4.004509E-1 -4.163557E-1 -3.873534E-1 -3.620930E-1 -3.475923E-1 -3.256069E-1 -3.078312E-1 -2.704089E-1 
-2.357937E-1 -2.175502E-1 -1.684334E-1 -1.356892E-1 -1.361570E-1 -1.197844E-1 -1.029443E-1 -1.062192E-1 
-1.183813E-1 -1.324142E-1 -1.777892E-1 -2.414065E-1 -2.839741E-1 -3.354303E-1 -3.981122E-1 -4.561168E-1 
-5.482687E-1 -6.156281E-1 -6.684877E-1 -7.466058E-1 -7.779468E-1 -8.279990E-1 -8.705673E-1 -8.888100E-1 
-9.318461E-1 -9.430727E-1 -9.571057E-1 -9.566379E-1 -9.383944E-1 -9.304429E-1 -9.210872E-1 -8.897463E-1 
-8.392264E-1 -8.116273E-1 -7.732694E-1 -7.433317E-1 -7.292987E-1 -7.040382E-1 -6.965536E-1 -6.867303E-1 
-6.670836E-1 -6.483732E-1 -6.343394E-1 -6.179677E-1 -6.020629E-1 -5.707219E-1 -5.202021E-1 -4.837151E-1 
-4.327274E-1 -3.779978E-1 -3.129764E-1 -2.269058E-1 -1.497223E-1 -6.552262E-2  2.522617E-2  1.192499E-1 
 2.029818E-1  2.829717E-1  3.653004E-1  4.349992E-1  4.859869E-1  5.229416E-1  5.795421E-1  6.179000E-1 
 6.160290E-1  6.398854E-1  6.698232E-1  6.642103E-1  6.445636E-1  6.398854E-1  6.464345E-1  6.403531E-1 
 6.277233E-1  6.071411E-1  5.982533E-1  5.828171E-1  5.711221E-1  5.823494E-1  5.622349E-1  5.655091E-1 
 5.500721E-1  5.210706E-1  5.318295E-1  4.897289E-1  4.499677E-1  4.036582E-1  3.283457E-1  2.890524E-1 
 2.319841E-1  1.562038E-1  9.819996E-2  2.101654E-2 -7.534594E-2 -1.553360E-1 -2.376647E-1 -3.270101E-1 
-4.004509E-1 -4.738918E-1 -5.576245E-1 -6.287264E-1 -7.073125E-1 -7.709307E-1 -8.158370E-1 -8.874069E-1 
-9.365235E-1 -9.594444E-1 -9.973345E-1 -1.022127E+0 -1.012772E+0 -1.001077E+0 -9.786233E-1 -9.365235E-1 
-8.948915E-1 -8.382901E-1 -7.671880E-1 -6.867303E-1 -6.076766E-1 -5.230084E-1 -4.383411E-1 -3.410432E-1 
-2.479558E-1 -1.674981E-1 -5.008560E-2  2.569395E-2  8.323073E-2  1.940939E-1  2.754871E-1  3.353626E-1 
 4.176913E-1  4.981490E-1  5.715905E-1  6.567256E-1  7.273600E-1  7.867678E-1  8.709674E-1  9.383276E-1 
 9.851056E-1  1.049659E+0  1.108599E+0  1.147424E+0  1.180168E+0  1.197476E+0  1.211977E+0  1.205428E+0 
 1.181104E+0  1.178297E+0  1.142278E+0  1.108131E+0  1.084741E+0  9.963322E-1  9.313107E-1  8.765811E-1 
 7.694598E-1  6.866634E-1  5.959146E-1  4.719539E-1  3.550093E-1  2.418074E-1  1.412353E-1  4.861558E-2 
-5.569930E-2 -1.646916E-1 -2.142760E-1 -2.699411E-1 -3.616253E-1 -3.803365E-1 -3.929663E-1 -4.336630E-1 
-4.355339E-1 -4.229041E-1 -4.219685E-1 -4.065324E-1 -3.915632E-1 -3.882889E-1 -3.761269E-1 -3.714488E-1 
-3.695776E-1 -3.737875E-1 -3.957735E-1 -4.079356E-1 -4.341307E-1 -4.799731E-1 -4.865223E-1 -5.061682E-1 
-5.571567E-1 -5.842872E-1 -6.156281E-1 -6.455660E-1 -6.605353E-1 -6.862625E-1 -6.974891E-1 -6.876665E-1 
-7.082487E-1 -6.881343E-1 -6.502442E-1 -6.511797E-1 -6.072088E-1 -5.796098E-1 -5.520108E-1 -4.771668E-1 
-4.313242E-1 -3.892245E-1 -3.087666E-1 -2.437452E-1 -1.927575E-1 -1.104289E-1 -4.868245E-2  9.021157E-4 
 7.060093E-2  1.089588E-1  1.487199E-1  2.305808E-1  2.787613E-1  3.255393E-1  4.102074E-1  4.644693E-1 
 5.018917E-1  5.538148E-1  6.010598E-1  6.445636E-1  6.875989E-1  7.077134E-1  7.385865E-1  7.582332E-1 
 7.287632E-1  7.231504E-1  7.278278E-1  7.114552E-1  6.955512E-1  6.735659E-1  6.459668E-1  6.235138E-1 
 6.043348E-1  5.720583E-1  5.561535E-1  5.463302E-1  5.056336E-1  4.705499E-1  4.364025E-1  4.031906E-1 
 3.671713E-1  3.330239E-1  3.077635E-1  2.689379E-1  2.371292E-1  2.160793E-1  1.922230E-1  1.487199E-1 
 1.052161E-1  7.247185E-2  5.282521E-2  4.253411E-2  9.322106E-3 -1.827693E-2 -2.201879E-2 -3.979450E-2 
-6.879688E-2 -7.020003E-2 -9.265316E-2 -1.202522E-1 -1.272692E-1 -1.660947E-1 -1.899512E-1 -2.002423E-1 
-2.063236E-1 -2.184856E-1 -2.334541E-1 -2.255026E-1 -2.292445E-1 -2.114688E-1 -2.063236E-1 -2.142760E-1 
-1.946293E-1 -1.782568E-1 -1.712399E-1 -1.525286E-1 -1.076224E-1 -1.024765E-1 -1.029443E-1 -7.441057E-2 
-7.160336E-2 -6.131226E-2 -3.464932E-2 -2.716470E-2 -2.061564E-2  2.616154E-2  4.534059E-2  3.224301E-2 
 7.574611E-2  7.668148E-2  4.721152E-2  5.188965E-2  2.101654E-2 -2.201879E-2 -4.915023E-2 -6.645817E-2 
-1.052837E-1 -1.483190E-1 -1.862092E-1 -2.386000E-1 -2.732152E-1 -3.045563E-1 -3.340262E-1 -3.686423E-1 
-3.990478E-1 -4.243072E-1 -4.331952E-1 -4.121452E-1 -4.112098E-1 -4.065324E-1 -3.910954E-1 -3.775300E-1 
-3.658358E-1 -3.429142E-1 -3.298166E-1 -3.597543E-1 -3.373012E-1 -3.302844E-1 -3.822075E-1 -3.822075E-1 
-3.990478E-1 -4.397442E-1 -4.458250E-1 -4.696822E-1 -5.272189E-1 -5.585598E-1 -5.791420E-1 -6.240483E-1 
-6.287264E-1 -6.301298E-1 -6.516473E-1 -6.399531E-1 -6.179677E-1 -5.842872E-1 -5.253471E-1 -4.687466E-1 
-4.098065E-1 -3.185901E-1 -2.357937E-1 -1.558036E-1 -4.260099E-2  4.721152E-2  1.300086E-1  2.202897E-1 
 2.862459E-1  3.793334E-1  4.682112E-1  5.365069E-1  6.277233E-1  6.927449E-1  7.666534E-1  8.606763E-1 
 9.233583E-1  1.005220E+0  1.088016E+0  1.123099E+0  1.153505E+0  1.208235E+0  1.211977E+0  1.209171E+0 
 1.233495E+0  1.178297E+0  1.132923E+0  1.104388E+0  1.022995E+0  9.416018E-1  8.611441E-1  7.446679E-1 
 6.202387E-1  4.986168E-1  3.526706E-1  2.114019E-1  5.001873E-2 -9.358944E-2 -2.306476E-1 -3.761269E-1 
-4.692144E-1 -5.913041E-1 -6.895375E-1 -7.470735E-1 -8.467103E-1 -9.430727E-1 -9.851725E-1 -1.015578E+0 
-1.068904E+0 -1.075454E+0 -1.103520E+0 -1.148894E+0 -1.140474E+0 -1.156847E+0 -1.179300E+0 -1.176493E+0 
-1.198479E+0 -1.227949E+0 -1.222804E+0 -1.234498E+0 -1.242918E+0 -1.227013E+0 -1.237304E+0 -1.235433E+0 
-1.219996E+0 -1.205963E+0 -1.169477E+0 -1.127377E+0 -1.088083E+0 -1.025869E+0 -9.528961E-1 -8.789874E-1 
-7.699952E-1 -6.600675E-1 -5.571567E-1 -4.243072E-1 -2.989433E-1 -1.660947E-1 -2.576155E-2  7.855332E-2 
 2.090632E-1  3.536061E-1  4.499677E-1  5.580245E-1  6.829215E-1  7.652501E-1  8.639513E-1  9.537638E-1 
 9.972676E-1  1.095033E+0  1.165199E+0  1.179233E+0  1.228817E+0  1.252674E+0  1.241915E+0  1.249400E+0 
 1.251738E+0  1.223671E+0  1.217123E+0  1.194669E+0  1.132455E+0  1.120293E+0  1.095501E+0  1.051062E+0 
 1.037964E+0  1.002413E+0  9.659267E-1  9.401985E-1  9.018406E-1  8.653546E-1  8.443046E-1  7.937847E-1 
 7.311019E-1  6.833892E-1  6.085444E-1  5.580245E-1  4.878579E-1  3.919640E-1  3.437828E-1  2.609864E-1 
 1.571392E-1  1.159750E-1  7.527833E-2  1.493507E-2 -1.032454E-2 -6.786133E-2 -1.277368E-1 -1.473836E-1 
-1.960325E-1 -2.306476E-1 -2.535685E-1 -2.872490E-1 -3.008144E-1 -2.947329E-1 -3.153158E-1 -3.209288E-1 
-2.970724E-1 -3.143796E-1 -3.129764E-1 -2.937974E-1 -3.050247E-1 -3.111055E-1 -3.036207E-1 -3.171868E-1 
-3.433819E-1 -3.503988E-1 -3.447851E-1 -3.424464E-1 -3.485278E-1 -3.415108E-1 -3.387045E-1 -3.499310E-1 
-3.302844E-1 -3.054925E-1 -2.942652E-1 -2.512298E-1 -2.063236E-1 -1.787245E-1 -1.427053E-1 -9.966999E-2 
-5.850578E-2 -1.436588E-3  6.545501E-2  9.773146E-2  1.660271E-1  2.591153E-1  3.054248E-1  3.741883E-1 
 4.457581E-1  4.986168E-1  5.673801E-1  6.347403E-1  6.871312E-1  7.268922E-1  7.647824E-1  7.863000E-1 
 8.078177E-1  8.382232E-1  8.405619E-1  8.588054E-1  8.704997E-1  8.414974E-1  8.246580E-1  8.213829E-1 
 8.054790E-1  7.877033E-1  7.998653E-1  7.956557E-1  7.792832E-1  7.853646E-1  7.933170E-1  7.947202E-1 
 7.802187E-1  7.900420E-1  8.008009E-1  7.769445E-1  7.619752E-1  7.647824E-1  7.521518E-1  7.184721E-1 
 6.819853E-1  6.431604E-1  6.108831E-1  5.739293E-1  5.280867E-1  4.995522E-1  4.495000E-1  3.648326E-1 
 3.133772E-1  2.511629E-1  1.641562E-1  1.061516E-1  3.130746E-2 -6.224763E-2 -1.422377E-1 -2.152115E-1 
-3.167190E-1 -4.009187E-1 -4.720209E-1 -5.838194E-1 -6.647449E-1 -7.461382E-1 -8.462425E-1 -9.098607E-1 
-9.599129E-1 -1.031950E+0 -1.091826E+0 -1.090891E+0 -1.105391E+0 -1.143281E+0 -1.118957E+0 -1.096971E+0 
-1.097907E+0 -1.051597E+0 -1.009497E+0 -9.678646E-1 -9.005052E-1 -8.555980E-1 -8.032072E-1 -7.311696E-1 
-6.773747E-1 -6.217096E-1 -5.552849E-1 -5.178634E-1 -4.837151E-1 -4.364702E-1 -4.144839E-1 -3.943695E-1 
-3.625608E-1 -3.499310E-1 -3.471245E-1 -3.387045E-1 -3.583512E-1 -3.677067E-1 -3.798687E-1 -4.257106E-1 
-4.462935E-1 -4.921353E-1 -5.449939E-1 -5.412519E-1 -5.674478E-1 -6.011274E-1 -6.034661E-1 -6.413562E-1 
-6.581966E-1 -6.422918E-1 -6.465014E-1 -6.483732E-1 -6.179677E-1 -5.983211E-1 -5.894331E-1 -5.412519E-1 
-5.211375E-1 -4.771668E-1 -4.135485E-1 -4.023219E-1 -3.630286E-1 -3.050247E-1 -2.657315E-1 -2.269058E-1 
-1.965003E-1 -1.843382E-1 -1.698368E-1 -1.539327E-1 -1.534642E-1 -1.520610E-1 -1.483190E-1 -1.740471E-1 
-1.950971E-1 -1.927575E-1 -2.128719E-1 -2.180180E-1 -2.343897E-1 -2.479558E-1 -2.166147E-1 -2.184856E-1 
-2.138075E-1 -1.754505E-1 -1.618844E-1 -1.310111E-1 -7.862020E-2 -6.131226E-2 -8.453612E-3  5.890668E-2 
 7.293963E-2  1.468481E-1  2.114019E-1  2.315163E-1  3.082313E-1  3.746560E-1  4.167558E-1  4.770991E-1 
 5.177956E-1  5.304254E-1  5.729938E-1  6.113509E-1  6.272557E-1  6.735659E-1  6.978899E-1  7.039714E-1 
 7.296987E-1  7.596365E-1  7.769445E-1  8.003331E-1  8.162379E-1  8.012685E-1  8.106242E-1  8.106242E-1 
 8.087531E-1  8.106242E-1  7.886387E-1  7.746058E-1  7.390543E-1  7.268922E-1  7.095843E-1  6.651458E-1 
 6.375467E-1  5.851558E-1  5.341682E-1  4.944070E-1  4.396766E-1  3.746560E-1  3.217973E-1  2.656638E-1 
 2.090632E-1  1.618175E-1  9.960312E-2  6.966537E-2  4.159855E-2 -2.716470E-2 -7.300651E-2 -1.076224E-1 
-1.623521E-1 -1.983712E-1 -2.582468E-1 -3.382367E-1 -3.976445E-1 -4.799731E-1 -5.496721E-1 -6.235805E-1 
-6.956182E-1 -7.629783E-1 -8.490497E-1 -9.084567E-1 -9.730105E-1 -1.029611E+0 -1.087148E+0 -1.126909E+0 
-1.163864E+0 -1.225610E+0 -1.241046E+0 -1.279872E+0 -1.323376E+0 -1.336005E+0 -1.360797E+0 -1.384187E+0 
-1.405704E+0 -1.403366E+0 -1.397752E+0 -1.396816E+0 -1.409914E+0 -1.419270E+0 -1.398220E+0 -1.405237E+0 
-1.386525E+0 -1.355652E+0 -1.355652E+0 -1.314956E+0 -1.284550E+0 -1.250402E+0 -1.209705E+0 -1.173687E+0 
-1.102117E+0 -1.055807E+0 -9.879790E-1 -8.948915E-1 -8.083524E-1 -6.862625E-1 -5.763348E-1 -4.505031E-1 
-3.204610E-1 -2.002423E-1 -3.698802E-2  9.071535E-2  2.099986E-1  3.531383E-1  4.663402E-1  5.612994E-1 
 6.712264E-1  7.792832E-1  8.536602E-1  9.444090E-1  1.010833E+0  1.048255E+0  1.119357E+0  1.149295E+0 
 1.149295E+0  1.175959E+0  1.170345E+0  1.146489E+0  1.144617E+0  1.125439E+0  1.102517E+0  1.085678E+0 
 1.052933E+0  1.020656E+0  9.958645E-1  9.635872E-1  9.308429E-1  9.079221E-1  8.723707E-1  8.199797E-1 
 7.717985E-1  7.273600E-1  6.773078E-1  6.146259E-1  5.453947E-1  4.944070E-1  4.331283E-1  3.695101E-1 
 3.185224E-1  2.628573E-1  2.142084E-1  1.917552E-1  1.753827E-1  1.426384E-1  1.459127E-1  1.407675E-1 
 1.248627E-1  1.571392E-1  1.875447E-1  1.931584E-1  2.057882E-1  2.324518E-1  2.455494E-1  2.628573E-1 
 2.600508E-1  2.581791E-1  2.857782E-1  2.984080E-1  3.054248E-1  3.124418E-1  3.002797E-1  2.586468E-1 
 2.553727E-1  2.530340E-1  2.296454E-1  2.446138E-1  2.408719E-1  2.558404E-1  2.811008E-1  2.876491E-1 
 3.316207E-1  3.760592E-1  4.134816E-1  4.780346E-1  5.201343E-1  5.552180E-1  6.300620E-1  6.847925E-1 
 7.222141E-1  7.942525E-1  8.382232E-1  8.485143E-1  9.097930E-1  9.425372E-1  9.556356E-1  1.003816E+0 
 1.001010E+0  1.014107E+0  1.038432E+0  1.022527E+0  1.019253E+0  1.008026E+0  9.687331E-1  9.458123E-1 
 9.303752E-1  8.821940E-1  8.541280E-1  8.326095E-1  7.643147E-1  7.091165E-1  6.618708E-1  5.977856E-1 
 5.467979E-1  4.761636E-1  3.924317E-1  3.189901E-1  2.380646E-1  1.562038E-1  8.089203E-2  9.789883E-3 
-7.207096E-2 -1.445772E-1 -2.067914E-1 -2.615209E-1 -2.900555E-1 -3.237351E-1 -3.560125E-1 -3.719164E-1 
-3.985800E-1 -4.027897E-1 -3.789334E-1 -3.892245E-1 -3.808043E-1 -3.630286E-1 -3.705132E-1 -3.410432E-1 
-3.335586E-1 -3.358980E-1 -3.157836E-1 -3.190577E-1 -3.082990E-1 -2.975401E-1 -2.970724E-1 -2.867813E-1 
-2.867813E-1 -2.839741E-1 -2.877168E-1 -3.064279E-1 -3.054925E-1 -2.984757E-1 -3.129764E-1 -2.947329E-1 
-2.704089E-1 -2.835063E-1 -2.657315E-1 -2.180180E-1 -1.852738E-1 -1.572070E-1 -1.071548E-1 -6.739355E-2 
-2.997118E-2  3.738819E-2  1.033451E-1  1.632206E-1  2.114019E-1  2.530340E-1  3.147805E-1  3.840116E-1 
 4.214340E-1  4.509040E-1  4.883257E-1  4.836482E-1  4.869224E-1  5.079723E-1  4.700822E-1  4.256437E-1 
 3.914962E-1  3.194579E-1  2.539694E-1  1.847382E-1  9.773146E-2  1.727377E-2 -6.739355E-2 -1.534642E-1 
-2.596500E-1 -3.634964E-1 -4.392766E-1 -5.300254E-1 -6.277910E-1 -6.928117E-1 -7.554937E-1 -8.247249E-1 
-8.696319E-1 -9.112639E-1 -9.412016E-1 -9.491533E-1 -9.631872E-1 -9.678646E-1 -9.421372E-1 -9.173446E-1 
-8.948915E-1 -8.724384E-1 -8.453069E-1 -8.060136E-1 -7.770113E-1 -7.470735E-1 -7.213463E-1 -6.974891E-1 
-6.942149E-1 -6.937473E-1 -6.581966E-1 -6.750360E-1 -6.918762E-1 -6.801819E-1 -7.162004E-1 -7.508163E-1 
-7.807540E-1 -7.999329E-1 -8.163047E-1 -8.560658E-1 -8.705673E-1 -8.850682E-1 -8.953591E-1 -8.789874E-1 
-8.574690E-1 -8.205151E-1 -7.765437E-1 -7.204108E-1 -6.610031E-1 -5.889654E-1 -4.940062E-1 -3.873534E-1 
-2.610531E-1 -1.431731E-1 -5.289209E-2  3.645264E-2  1.664949E-1  2.782935E-1  3.573480E-1  4.621306E-1 
 5.252803E-1  5.893654E-1  6.787111E-1  7.170689E-1  7.605719E-1  7.951879E-1  7.872355E-1  8.036081E-1 
 8.031403E-1  7.746058E-1  7.619752E-1  7.311019E-1  6.871312E-1  6.487733E-1  6.244492E-1  5.804776E-1 
 5.276190E-1  5.098433E-1  4.574524E-1  3.924317E-1  3.681068E-1  3.456537E-1  3.016829E-1  2.670669E-1 
 2.502275E-1  2.128051E-1  1.931584E-1  1.917552E-1  1.758504E-1  1.519942E-1  1.417031E-1  1.473158E-1 
 1.272014E-1  1.332829E-1  1.594788E-1  1.412353E-1  1.225240E-1  1.300086E-1  1.187822E-1  9.913552E-2 
 9.866774E-2  6.218075E-2  4.627596E-2  1.821006E-2 -5.523152E-2 -6.879688E-2 -9.639592E-2 -1.347538E-1 
-1.361570E-1 -1.637553E-1 -2.058558E-1 -2.194211E-1 -2.283089E-1 -2.301800E-1 -1.922899E-1 -1.815310E-1 
-1.834019E-1 -1.506577E-1 -1.174457E-1 -9.733129E-2 -7.581372E-2 -3.418173E-2 -5.179354E-3  9.322106E-3 
 2.990431E-2  6.592279E-2  1.052161E-1  1.323473E-1  1.641562E-1  1.945617E-1  2.104664E-1  2.366615E-1 
 2.600508E-1  2.600508E-1  2.853104E-1  2.885846E-1  2.703419E-1  2.801652E-1  2.637928E-1  2.656638E-1 
 2.488235E-1  2.123373E-1  1.931584E-1  1.646238E-1  1.342185E-1  6.451946E-2  3.411394E-2  2.773042E-3 
-7.441057E-2 -1.108966E-1 -1.539327E-1 -2.147437E-1 -2.559081E-1 -2.942652E-1 -3.466569E-1 -3.840784E-1 
-4.130808E-1 -4.603264E-1 -4.888610E-1 -4.958771E-1 -5.099110E-1 -5.047651E-1 -4.977490E-1 -4.972812E-1 
-4.720209E-1 -4.678110E-1 -4.724885E-1 -4.556483E-1 -4.416153E-1 -4.355339E-1 -4.491000E-1 -4.748272E-1 
-4.785699E-1 -4.841829E-1 -5.103786E-1 -5.075723E-1 -5.150560E-1 -5.417197E-1 -5.463971E-1 -5.665115E-1 
-5.730606E-1 -5.590276E-1 -5.520108E-1 -5.187988E-1 -4.921353E-1 -4.584555E-1 -3.962413E-1 -3.494632E-1 
-2.853781E-1 -2.016454E-1 -1.455125E-1 -8.937908E-2 -2.061564E-2  4.908336E-2  1.206531E-1  1.809964E-1 
 2.380646E-1  2.871814E-1  3.105707E-1  3.302175E-1  3.573480E-1  3.863503E-1  4.078680E-1  4.148848E-1 
 4.237727E-1  4.247081E-1  4.270468E-1  4.148848E-1  4.074002E-1  4.134816E-1  3.868180E-1  3.807374E-1 
 3.830761E-1  3.681068E-1  3.727850E-1  3.769947E-1  3.484602E-1  3.348949E-1  3.358304E-1  2.988757E-1 
 2.792298E-1  2.558404E-1  2.109341E-1  1.917552E-1  1.641562E-1  1.337507E-1  1.014742E-1  7.714926E-2 
 6.405168E-2  2.101654E-2  1.259636E-2  1.353174E-2 -2.014786E-2 -3.605265E-2 -4.821468E-2 -7.581372E-2 
-1.193168E-1 -1.342861E-1 -1.637553E-1 -2.110010E-1 -2.297122E-1 -2.980079E-1 -3.616253E-1 -3.901598E-1 
-4.444216E-1 -4.916675E-1 -5.220730E-1 -5.856904E-1 -6.465014E-1 -6.638094E-1 -6.988932E-1 -7.260237E-1 
-7.307019E-1 -7.559615E-1 -7.615752E-1 -7.288309E-1 -6.974891E-1 -6.567925E-1 -5.908363E-1 -5.347028E-1 
-4.795055E-1 -4.093389E-1 -3.185901E-1 -2.367291E-1 -1.768536E-1 -9.779907E-2 -3.184211E-2  2.850116E-2 
 1.183144E-1  1.847382E-1  2.394687E-1  3.054248E-1  3.503319E-1  3.872858E-1  4.349992E-1  4.761636E-1 
 5.061014E-1  5.594277E-1  6.010598E-1  6.127549E-1  6.295944E-1  6.618708E-1  6.815175E-1  6.557902E-1 
 6.656135E-1  6.651458E-1  6.366112E-1  6.464345E-1  6.108831E-1  5.584922E-1  5.365069E-1  4.944070E-1 
 4.270468E-1  3.910284E-1  3.713818E-1  3.063603E-1  2.680025E-1  2.399364E-1  1.945617E-1  1.954971E-1 
 1.725762E-1  1.318797E-1  1.449771E-1  1.445094E-1  1.239273E-1  1.463805E-1  1.599464E-1  1.590110E-1 
 1.964326E-1  2.128051E-1  2.212252E-1  2.549049E-1  2.539694E-1  2.642605E-1  2.853104E-1  2.843750E-1 
 2.759548E-1  2.408719E-1  2.305808E-1  2.179502E-1  1.674303E-1  1.412353E-1  1.122329E-1  5.469614E-2 
 1.540285E-2 -2.763248E-2 -9.358944E-2 -1.169781E-1 -1.604810E-1 -2.446815E-1 -2.395356E-1 -2.521654E-1 
-3.279456E-1 -3.256069E-1 -3.204610E-1 -3.550762E-1 -3.429142E-1 -3.256069E-1 -3.213964E-1 -2.755548E-1 
-2.320510E-1 -2.170825E-1 -1.693690E-1 -1.076224E-1 -5.757022E-2  5.111746E-3  5.282521E-2  1.028774E-1 
 1.566716E-1  1.791254E-1  2.394687E-1  2.979402E-1  3.227329E-1  3.667036E-1  3.835438E-1  3.933671E-1 
 4.242404E-1  4.345315E-1  4.275146E-1  4.448225E-1  4.289179E-1  3.952382E-1  3.943027E-1  3.606230E-1 
 3.447182E-1  3.348949E-1  2.768903E-1  2.474203E-1  2.544372E-1  2.216930E-1  1.842706E-1  1.950293E-1 
 1.739795E-1  1.580747E-1  1.608819E-1  1.496555E-1  1.613497E-1  1.482514E-1  1.122329E-1  8.603721E-2 
 6.873000E-2  3.785670E-2 -5.179354E-3 -3.277766E-2 -5.523152E-2 -1.010733E-1 -1.600134E-1 -1.693690E-1 
-1.876125E-1 -2.152115E-1 -2.180180E-1 -2.633919E-1 -2.872490E-1 -2.732152E-1 -3.087666E-1 -3.387045E-1 
-3.391721E-1 -3.789334E-1 -4.079356E-1 -4.247750E-1 -4.902642E-1 -5.225408E-1 -5.332995E-1 -6.095476E-1 
-6.610031E-1 -6.670836E-1 -7.232172E-1 -7.709307E-1 -7.863670E-1 -8.233216E-1 -8.541949E-1 -8.700997E-1 
-8.668247E-1 -8.644860E-1 -8.705673E-1 -8.668247E-1 -8.649538E-1 -8.574690E-1 -8.467103E-1 -8.270636E-1 
-8.083524E-1 -7.933838E-1 -7.601718E-1 -7.321050E-1 -7.133939E-1 -6.666158E-1 -6.249838E-1 -5.945783E-1 
-5.393810E-1 -4.930707E-1 -4.420829E-1 -3.714488E-1 -3.026853E-1 -2.306476E-1 -1.632875E-1 -1.108966E-1 
-5.663485E-2  1.633822E-2  7.153648E-2  1.215886E-1  1.931584E-1  2.436783E-1  3.016829E-1  3.620262E-1 
 4.059969E-1  4.794378E-1  5.280867E-1  5.477334E-1  5.860913E-1  6.136903E-1  6.309975E-1  6.590644E-1 
 6.801142E-1  6.866634E-1  6.992932E-1  6.950836E-1  6.983577E-1  7.287632E-1  7.306342E-1  7.376511E-1 
 7.460712E-1  7.357801E-1  7.521518E-1  7.699276E-1  7.797509E-1  7.764767E-1  7.624429E-1  7.540236E-1 
 7.521518E-1  7.577655E-1  7.371833E-1  7.254891E-1  6.927449E-1  6.501765E-1  6.426927E-1  5.963824E-1 
 5.598955E-1  5.346358E-1  4.869224E-1  4.452903E-1  4.186268E-1  3.900930E-1  3.306852E-1  2.871814E-1 
 2.600508E-1  2.259026E-1  1.870769E-1  1.342185E-1  8.463388E-2  5.376076E-2  2.008098E-2 -2.435840E-2 
-7.207096E-2 -1.048161E-1 -1.291401E-1 -1.600134E-1 -1.679657E-1 -2.007099E-1 -2.339219E-1 -2.222276E-1 
-2.446815E-1 -2.694733E-1 -2.535685E-1 -2.540363E-1 -2.531008E-1 -2.053882E-1 -1.674981E-1 -1.413022E-1 
-8.750797E-2 -4.073006E-2  2.288746E-2  8.650480E-2  1.192499E-1  1.828673E-1  2.455494E-1  2.815685E-1 
 3.175869E-1  3.522028E-1  3.816729E-1  4.003841E-1  4.078680E-1  4.013195E-1  4.050615E-1  4.013195E-1 
 3.854148E-1  4.008518E-1  4.064647E-1  3.891567E-1  3.933671E-1  3.826084E-1  3.709140E-1  3.816729E-1 
 3.638972E-1  3.512674E-1  3.526706E-1  3.222651E-1  3.077635E-1  3.002797E-1  2.577114E-1  2.343228E-1 
 1.987721E-1  1.304764E-1  9.071535E-2  4.861558E-2 -1.780916E-2 -6.411947E-2 -1.216555E-1 -1.862092E-1 
-2.273736E-1 -2.937974E-1 -3.499310E-1 -3.822075E-1 -4.116776E-1 -4.402120E-1 -4.668757E-1 -5.057005E-1 
-5.412519E-1 -5.342351E-1 -5.665115E-1 -5.786743E-1 -5.580922E-1 -5.978533E-1 -6.044016E-1 -5.889654E-1 
-6.076766E-1 -5.955137E-1 -5.908363E-1 -6.193709E-1 -5.913041E-1 -5.931750E-1 -6.048694E-1 -5.538817E-1 
-5.482687E-1 -5.449939E-1 -5.234762E-1 -4.982166E-1 -4.500353E-1 -3.995154E-1 -3.508666E-1 -3.082990E-1 
-2.493589E-1 -1.796601E-1 -1.141716E-1 -6.224763E-2 -3.308428E-3  4.534059E-2  6.873000E-2  1.122329E-1 
 1.337507E-1  1.431062E-1  1.688343E-1  1.795932E-1  1.772536E-1  1.889488E-1  2.067236E-1  2.174825E-1 
 2.427429E-1  2.740839E-1  2.974724E-1  3.171192E-1  3.554770E-1  3.891567E-1  4.209663E-1  4.490323E-1 
 4.583879E-1  4.892611E-1  5.028272E-1  4.958103E-1  4.892611E-1  4.686789E-1  4.373379E-1  3.999156E-1 
 3.723173E-1  3.152482E-1  2.375969E-1  1.777214E-1  9.866774E-2  1.306414E-2 -6.177985E-2 -1.356892E-1 
-2.156793E-1 -2.989433E-1 -3.611577E-1 -4.313242E-1 -4.883932E-1 -5.239440E-1 -5.730606E-1 -6.086120E-1 
-6.483732E-1 -6.900052E-1 -7.045060E-1 -7.283632E-1 -7.325728E-1 -7.297663E-1 -7.503485E-1 -7.615752E-1 
-7.784153E-1 -7.690598E-1 -7.480091E-1 -7.344437E-1 -7.218139E-1 -7.054415E-1 -6.787788E-1 -6.642771E-1 
-6.203064E-1 -5.950461E-1 -5.763348E-1 -5.272189E-1 -5.113142E-1 -4.813764E-1 -4.331952E-1 -4.032574E-1 
-3.658358E-1 -3.040885E-1 -2.535685E-1 -2.100656E-1 -1.314788E-1 -6.786133E-2  4.343385E-4  8.135980E-2 
 1.351538E-1  2.315163E-1  3.129095E-1  3.573480E-1  4.476290E-1  5.182634E-1  5.809454E-1  6.408209E-1 
 6.936803E-1  7.460712E-1  7.732025E-1  8.307386E-1  8.499175E-1  8.592731E-1  8.714351E-1  8.396264E-1 
 8.396264E-1  8.255934E-1  7.736703E-1  6.946158E-1  6.160290E-1  5.524116E-1  4.728894E-1  3.812051E-1 
 2.895209E-1  2.001752E-1  8.790886E-2 -2.840651E-3 -9.265316E-2 -1.871447E-1 -2.376647E-1 -3.190577E-1 
-4.037252E-1 -4.458250E-1 -4.883932E-1 -5.347028E-1 -5.538817E-1 -5.585598E-1 -5.763348E-1 -5.716574E-1 
-5.660437E-1 -5.580922E-1 -5.183310E-1 -5.047651E-1 -4.963456E-1 -4.533096E-1 -4.041928E-1 -3.733197E-1 
-3.452536E-1 -3.167190E-1 -2.970724E-1 -2.596500E-1 -2.339219E-1 -2.147437E-1 -1.974358E-1 -1.880801E-1 
-1.651594E-1 -1.614166E-1 -1.469159E-1 -1.127676E-1 -1.006055E-1 -8.282983E-2 -5.102116E-2 -3.839136E-2 
-3.605265E-2 -2.248656E-2 -1.079232E-2  1.072544E-2  3.832448E-2  2.850116E-2  4.019541E-2  8.042425E-2 
 8.463388E-2  9.632831E-2  1.257983E-1  1.295410E-1  1.253305E-1  1.332829E-1  1.398320E-1  1.566716E-1 
 1.646238E-1  1.468481E-1  1.501231E-1  1.660271E-1  1.576069E-1  1.468481E-1  1.505908E-1  1.543329E-1 
 1.566716E-1  1.608819E-1  1.566716E-1  1.716408E-1  1.805286E-1  1.557360E-1  1.678980E-1  1.594788E-1 
 1.318797E-1  1.473158E-1  1.159750E-1  8.884442E-2  8.931220E-2  4.300189E-2  1.961321E-2  1.259636E-2 
-2.810026E-2 -4.073006E-2 -4.213321E-2 -7.347502E-2 -6.458725E-2 -3.418173E-2 -5.289209E-2 -2.950341E-2 
 1.119303E-2  3.240819E-3  3.130746E-2  5.469614E-2  6.451946E-2  9.118313E-2  1.145716E-1  1.309442E-1 
 1.351538E-1  1.678980E-1  2.039173E-1  2.179502E-1  2.441461E-1  2.726806E-1  2.778258E-1  2.960693E-1 
 3.288134E-1  3.353626E-1  3.344271E-1  3.503319E-1  3.522028E-1  3.391045E-1  3.428473E-1  3.377013E-1 
 3.330239E-1  3.227329E-1  3.147805E-1  3.166514E-1  3.152482E-1  3.334917E-1  3.367658E-1  3.601552E-1 
 3.746560E-1  3.732527E-1  4.237727E-1  4.443549E-1  4.495000E-1  4.901966E-1  5.149892E-1  5.075046E-1 
 5.028272E-1  5.266834E-1  5.580245E-1  5.804776E-1  5.814139E-1  5.697188E-1  5.865591E-1  6.015283E-1 
 5.935759E-1  6.066735E-1  6.155613E-1  6.033993E-1  5.987211E-1  6.005920E-1  6.005920E-1  5.945114E-1 
 5.851558E-1  5.589600E-1  5.234093E-1  5.163925E-1  5.042303E-1  4.658725E-1  4.354670E-1  4.181590E-1 
 3.947704E-1  3.653004E-1  3.596867E-1  3.381691E-1  2.965370E-1  2.736161E-1  2.418074E-1  2.109341E-1 
 1.702375E-1  1.426384E-1  1.337507E-1  1.010064E-1  6.919777E-2  3.598505E-2  1.025766E-2 -7.518058E-3 
-3.230989E-2 -5.616707E-2 -8.937908E-2 -1.183813E-1 -1.394312E-1 -1.717077E-1 -2.021132E-1 -2.217599E-1 
-2.647959E-1 -2.966046E-1 -3.185901E-1 -3.634964E-1 -3.915632E-1 -4.140163E-1 -4.640685E-1 -5.075723E-1 
-5.361060E-1 -5.894331E-1 -6.212418E-1 -6.483732E-1 -6.909408E-1 -7.269591E-1 -7.718663E-1 -8.041427E-1 
-8.434360E-1 -8.644860E-1 -8.897463E-1 -9.224905E-1 -9.098607E-1 -8.803908E-1 -8.686956E-1 -8.775834E-1 
-8.364192E-1 -7.943194E-1 -7.788831E-1 -7.274269E-1 -6.797141E-1 -6.348072E-1 -5.810130E-1 -5.440584E-1 
-5.141206E-1 -4.678110E-1 -4.303887E-1 -4.107420E-1 -3.667713E-1 -3.068957E-1 -2.853781E-1 -2.727476E-1 
-2.311154E-1 -2.100656E-1 -1.983712E-1 -1.932253E-1 -1.908866E-1 -1.763858E-1 -1.604810E-1 -1.567392E-1 
-1.642238E-1 -1.328820E-1 -1.165103E-1 -1.300755E-1 -1.225909E-1 -9.405722E-2 -6.224763E-2 -5.382837E-2 
-3.558487E-2 -3.776205E-3  3.083986E-2  8.416610E-2  1.131685E-1  1.332829E-1  1.758504E-1  1.805286E-1 
 2.039173E-1  2.315163E-1  2.142084E-1  2.427429E-1  2.558404E-1  2.263704E-1  2.104664E-1  2.137406E-1 
 1.852060E-1  1.454449E-1  1.360894E-1  9.539276E-2  3.972763E-2  1.837488E-3 -2.482600E-2 -7.955557E-2 
-1.300755E-1 -1.660947E-1 -2.269058E-1 -2.755548E-1 -3.176546E-1 -3.723841E-1 -4.112098E-1 -4.285178E-1 
-4.795055E-1 -5.211375E-1 -5.234762E-1 -5.501398E-1 -5.576245E-1 -5.454615E-1 -5.623019E-1 -5.604309E-1 
-5.295576E-1 -5.216053E-1 -4.916675E-1 -4.514387E-1 -4.476966E-1 -3.924986E-1 -3.480601E-1 -3.363658E-1 
-2.652637E-1 -2.035164E-1 -1.628197E-1 -1.113644E-1 -5.757022E-2 -2.061564E-2  1.680599E-2  6.311630E-2 
 9.165090E-2  1.290733E-1  1.590110E-1  1.711730E-1  1.912875E-1  2.259026E-1  2.553727E-1  2.750193E-1 
 2.885846E-1  3.152482E-1  3.489279E-1  3.489279E-1  3.634294E-1  3.844793E-1  3.788657E-1  3.821406E-1 
 3.835438E-1  3.709140E-1  3.606230E-1  3.451860E-1  2.951337E-1  2.684702E-1  2.497598E-1  1.814641E-1 
 1.482514E-1  1.084911E-1  4.300189E-2  9.322106E-3 -4.166543E-2 -8.797575E-2 -1.066870E-1 -1.286724E-1 
-1.674981E-1 -1.908866E-1 -1.997745E-1 -2.231630E-1 -2.245671E-1 -2.175502E-1 -2.161469E-1 -2.297122E-1 
-2.278413E-1 -2.053882E-1 -2.067914E-1 -1.824666E-1 -1.698368E-1 -1.871447E-1 -1.717077E-1 -1.511255E-1 
-1.408344E-1 -1.408344E-1 -1.310111E-1 -1.253981E-1 -1.328820E-1 -1.188490E-1 -1.216555E-1 -1.202522E-1 
-1.029443E-1 -1.146394E-1 -1.122998E-1 -8.329761E-2 -7.347502E-2 -7.674927E-2 -4.540820E-2 -7.518058E-3 
 2.773042E-3  4.768002E-2  1.089588E-1  1.360894E-1  1.861415E-1  2.263704E-1  2.418074E-1  3.035539E-1 
 3.461215E-1  3.592190E-1  3.980446E-1  4.382734E-1  4.583879E-1  4.766313E-1  4.986168E-1  5.206021E-1 
 5.566213E-1  5.701866E-1  5.612994E-1  5.767357E-1  5.828171E-1  5.678478E-1  5.795421E-1  5.851558E-1 
 5.683156E-1  5.397810E-1  5.140538E-1  5.061014E-1  4.719539E-1  4.349992E-1  3.924317E-1  3.447182E-1 
 3.311529E-1  3.012152E-1  2.530340E-1  2.240317E-1  2.076592E-1  1.716408E-1  1.487199E-1  1.440418E-1 
 1.215886E-1  1.276692E-1  1.365571E-1  1.112975E-1  9.305405E-2  1.122329E-1  1.173781E-1  9.258627E-2 
 1.127007E-1  1.257983E-1  8.931220E-2  7.293963E-2  7.761703E-2  6.498723E-2  4.440504E-2  2.008098E-2 
-1.734138E-2 -4.073006E-2 -6.177985E-2 -9.312093E-2 -1.244627E-1 -1.614166E-1 -1.810632E-1 -2.114688E-1 
-2.531008E-1 -2.638596E-1 -2.750870E-1 -2.923942E-1 -3.022175E-1 -3.139118E-1 -3.157836E-1 -3.097022E-1 
-3.031531E-1 -2.914587E-1 -2.746185E-1 -2.666668E-1 -2.432774E-1 -2.086623E-1 -1.993067E-1 -1.782568E-1 
-1.544005E-1 -1.375601E-1 -1.034120E-1 -7.862020E-2 -5.195653E-2 -2.482600E-2 -1.359953E-2  8.386735E-3 
 2.382284E-2  4.393726E-2  6.685816E-2  7.995647E-2  1.131685E-1  1.150394E-1  1.061516E-1  1.262660E-1 
 1.379603E-1  1.421707E-1  1.440418E-1  1.388966E-1  1.229918E-1  1.300086E-1  1.257983E-1  1.178459E-1 
 1.159750E-1  1.066192E-1  1.084911E-1  1.005387E-1  1.197175E-1  1.197175E-1  1.136362E-1  1.477836E-1 
 1.445094E-1  1.510586E-1  1.866093E-1  2.006430E-1  2.128051E-1  2.151438E-1  2.174825E-1  2.287091E-1 
 2.385324E-1  2.577114E-1  2.488235E-1  2.315163E-1  2.132728E-1  1.809964E-1  1.468481E-1  1.098942E-1 
 8.510166E-2  5.376076E-2  2.475839E-2 -2.295507E-2 -5.990893E-2 -6.365170E-2 -1.010733E-1 -1.324142E-1 
-1.403666E-1 -1.534642E-1 -1.791923E-1 -1.862092E-1 -1.904188E-1 -2.105332E-1 -1.969680E-1 -1.927575E-1 
-1.890156E-1 -1.787245E-1 -1.899512E-1 -1.894834E-1 -1.936930E-1 -1.908866E-1 -1.890156E-1 -1.913543E-1 
-1.997745E-1 -2.105332E-1 -1.810632E-1 -1.791923E-1 -1.904188E-1 -1.768536E-1 -1.604810E-1 -1.221231E-1 
-1.062192E-1 -6.879688E-2 -2.342285E-2 -6.582686E-3  4.627596E-2  9.352183E-2  1.342185E-1  1.875447E-1 
 2.268381E-1  2.740839E-1  3.414440E-1  3.812051E-1  4.102074E-1  4.551136E-1  4.672758E-1  4.803733E-1 
 4.967457E-1  5.070368E-1  5.351036E-1  5.318295E-1  5.135860E-1  5.126505E-1  4.972135E-1  4.775668E-1 
 4.635338E-1  4.345315E-1  3.961736E-1  3.568802E-1  2.979402E-1  2.432106E-1  2.057882E-1  1.314120E-1 
 5.469614E-2  1.119303E-2 -6.739355E-2 -1.464481E-1 -1.904188E-1 -2.540363E-1 -2.928620E-1 -3.274779E-1 
-3.779978E-1 -3.765947E-1 -3.896921E-1 -4.004509E-1 -3.765947E-1 -3.765947E-1 -3.784656E-1 -3.686423E-1 
-3.639640E-1 -3.475923E-1 -3.115731E-1 -3.143796E-1 -3.129764E-1 -2.849103E-1 -2.984757E-1 -2.919264E-1 
-2.741507E-1 -3.026853E-1 -3.134442E-1 -3.129764E-1 -3.256069E-1 -3.246707E-1 -3.415108E-1 -3.499310E-1 
-3.419786E-1 -3.569478E-1 -3.522697E-1 -3.503988E-1 -3.634964E-1 -3.415108E-1 -3.167190E-1 -3.082990E-1 
-2.919264E-1 -2.769579E-1 -2.647959E-1 -2.451493E-1 -2.100656E-1 -1.936930E-1 -1.735786E-1 -1.314788E-1 
-1.207200E-1 -7.862020E-2 -2.997118E-2 -2.950341E-2  4.643968E-3  4.814780E-2  9.352183E-2  1.360894E-1 
 1.538651E-1  2.039173E-1  2.516307E-1  2.726806E-1  2.932628E-1  3.339594E-1  3.517351E-1  3.386368E-1 
 3.498641E-1  3.550093E-1  3.657681E-1  3.713818E-1  3.559448E-1  3.433150E-1  3.250716E-1  3.012152E-1 
 2.806330E-1  2.684702E-1  2.432106E-1  2.371292E-1  2.259026E-1  1.917552E-1  1.926906E-1  1.791254E-1 
 1.566716E-1  1.641562E-1  1.716408E-1  1.730440E-1  1.823995E-1  2.207575E-1  2.469525E-1  2.361937E-1 
 2.656638E-1  3.002797E-1  2.927950E-1  3.334917E-1  3.470569E-1  3.246038E-1  3.540739E-1  3.353626E-1 
 2.988757E-1  3.030861E-1  2.927950E-1  2.754871E-1  2.670669E-1  2.427429E-1  2.114019E-1  2.043850E-1 
 1.926906E-1  1.725762E-1  1.683658E-1  1.613497E-1  1.445094E-1  1.440418E-1  1.477836E-1  1.445094E-1 
 1.519942E-1  1.594788E-1  1.374925E-1  1.272014E-1  1.646238E-1  1.725762E-1  1.655593E-1  1.786577E-1 
 1.866093E-1  1.889488E-1  1.721086E-1  1.664949E-1  1.758504E-1  1.702375E-1  1.767860E-1  1.660271E-1 
 1.468481E-1  1.683658E-1  1.590110E-1  1.449771E-1  1.501231E-1  1.122329E-1  1.042805E-1  1.122329E-1 
 7.761703E-2  6.919777E-2  6.685816E-2  2.288746E-2 -2.840651E-3  6.047118E-3 -2.950341E-2 -5.803800E-2 
-4.774690E-2 -8.282983E-2 -1.020087E-1 -1.221231E-1 -1.618844E-1 -1.707721E-1 -2.025810E-1 -2.418743E-1 
-2.713442E-1 -3.036207E-1 -3.377690E-1 -3.466569E-1 -3.588189E-1 -3.915632E-1 -3.836108E-1 -3.957735E-1 
-3.985800E-1 -3.775300E-1 -3.887567E-1 -3.667713E-1 -3.625608E-1 -3.705132E-1 -3.316875E-1 -3.143796E-1 
-3.012820E-1 -2.699411E-1 -2.353259E-1 -2.095978E-1 -1.955649E-1 -1.431731E-1 -1.006055E-1 -6.552262E-2 
-3.885913E-2 -4.634375E-2 -3.308428E-3  4.627596E-2  6.171298E-2  7.481056E-2  9.165090E-2  1.028774E-1 
 1.103620E-1  1.248627E-1  1.351538E-1  1.566716E-1  1.650916E-1  1.716408E-1  1.763182E-1  1.730440E-1 
 1.950293E-1  2.048527E-1  2.114019E-1  2.244994E-1  2.357259E-1  2.506953E-1  2.539694E-1  2.768903E-1 
 2.890524E-1  2.918596E-1  3.101031E-1  3.002797E-1  3.157159E-1  3.339594E-1  3.124418E-1  3.147805E-1 
 3.213296E-1  3.072959E-1  3.157159E-1  3.189901E-1  2.862459E-1  2.834395E-1  2.825039E-1  2.511629E-1 
 2.432106E-1  2.282413E-1  2.029818E-1  2.062560E-1  1.950293E-1  1.501231E-1  1.342185E-1  1.117653E-1 
 7.106870E-2  4.159855E-2 -1.126009E-2 -5.148894E-2 -9.218538E-2 -1.263337E-1 -1.581423E-1 -2.025810E-1 
-2.329863E-1 -2.685378E-1 -2.956692E-1 -3.143796E-1 -3.260747E-1 -3.419786E-1 -3.396399E-1 -3.340262E-1 
-3.546084E-1 -3.405755E-1 -3.185901E-1 -3.209288E-1 -2.923942E-1 -2.629243E-1 -2.605855E-1 -2.283089E-1 
-2.077269E-1 -1.862092E-1 -1.464481E-1 -1.380279E-1 -1.291401E-1 -1.174457E-1 -9.358944E-2 -8.049113E-2 
-8.797575E-2 -5.850578E-2 -4.821468E-2 -7.674927E-2 -5.990893E-2 -3.792358E-2 -4.073006E-2 -2.389063E-2 
-2.482600E-2 -3.184211E-2 -2.014786E-2 -1.921231E-2 -3.839136E-2 -5.148894E-2 -4.353727E-2 -6.411947E-2 
-8.516926E-2 -7.113558E-2 -7.394280E-2 -9.686369E-2 -1.160426E-1 -1.244627E-1 -1.235265E-1 -1.263337E-1 
-1.422377E-1 -1.413022E-1 -1.239950E-1 -1.338183E-1 -1.431731E-1 -1.324142E-1 -1.253981E-1 -1.099611E-1 
-7.815243E-2 -5.944115E-2 -3.184211E-2  1.399951E-2  3.458171E-2  7.808554E-2  1.243949E-1  1.463805E-1 
 1.898843E-1  2.230962E-1  2.488235E-1  2.853104E-1  3.133772E-1  3.250716E-1  3.391045E-1  3.718496E-1 
 3.999156E-1  4.134816E-1  4.354670E-1  4.532427E-1  4.579201E-1  4.827128E-1  4.906644E-1  4.794378E-1 
 4.845837E-1  4.649371E-1  4.462258E-1  4.452903E-1  4.340638E-1  4.144171E-1  3.840116E-1  3.746560E-1 
 3.620262E-1  3.348949E-1  3.320884E-1  3.232006E-1  3.049572E-1  2.946661E-1  2.895209E-1  2.665992E-1 
 2.446138E-1  2.563081E-1  2.338550E-1  2.085947E-1  2.142084E-1  1.758504E-1  1.533973E-1  1.515264E-1 
 1.019418E-1  7.948869E-2  6.077760E-2  3.240819E-3 -2.482600E-2 -4.400505E-2 -8.423389E-2 -1.202522E-1 
-1.427053E-1 -1.698368E-1 -2.072591E-1 -2.409387E-1 -2.657315E-1 -2.732152E-1 -2.942652E-1 -3.242029E-1 
-3.260747E-1 -3.457214E-1 -3.429142E-1 -3.242029E-1 -3.466569E-1 -3.270101E-1 -3.040885E-1 -3.106377E-1 
-2.755548E-1 -2.315832E-1 -2.264380E-1 -2.086623E-1 -1.628197E-1 -1.511255E-1 -1.113644E-1 -6.692595E-2 
-6.552262E-2 -2.014786E-2  1.353174E-2  1.587044E-2  4.580837E-2  7.621389E-2  8.931220E-2  1.328151E-1 
 1.819319E-1  1.725762E-1  2.048527E-1  2.558404E-1  2.586468E-1  2.937306E-1  3.213296E-1  3.306852E-1 
 3.498641E-1  3.442504E-1  3.442504E-1  3.493956E-1  3.344271E-1  3.058926E-1  2.825039E-1  2.628573E-1 
 2.216930E-1  1.655593E-1  1.150394E-1  8.463388E-2  3.317856E-2 -1.032454E-2 -3.371395E-2 -1.020087E-1 
-1.310111E-1 -1.651594E-1 -2.535685E-1 -2.933296E-1 -3.237351E-1 -3.957735E-1 -4.547127E-1 -4.790377E-1 
-5.435906E-1 -6.067404E-1 -6.146927E-1 -6.675521E-1 -7.176036E-1 -7.307019E-1 -7.887064E-1 -8.303384E-1 
-8.340805E-1 -8.682278E-1 -8.920850E-1 -8.841326E-1 -9.098607E-1 -9.262324E-1 -9.093930E-1 -9.224905E-1 
-9.182800E-1 -8.850682E-1 -8.719706E-1 -8.649538E-1 -8.336127E-1 -8.078846E-1 -7.756081E-1 -7.054415E-1 
-6.806497E-1 -6.525829E-1 -5.913041E-1 -5.454615E-1 -4.804409E-1 -4.205654E-1 -3.532053E-1 -2.830387E-1 
-2.189534E-1 -1.398990E-1 -5.944115E-2  1.493507E-2  7.761703E-2  1.417031E-1  1.870769E-1  2.324518E-1 
 2.932628E-1  3.507996E-1  4.036582E-1  4.532427E-1  4.845837E-1  4.939393E-1  5.458624E-1  5.800099E-1 
 5.748647E-1  5.954469E-1  5.996565E-1  5.828171E-1  5.776712E-1  5.851558E-1  5.627027E-1  5.248125E-1 
 5.117151E-1  4.831805E-1  4.504362E-1  4.345315E-1  3.943027E-1  3.578157E-1  3.442504E-1  3.016829E-1 
 2.586468E-1  2.464848E-1  2.240317E-1  1.978358E-1  1.814641E-1  1.388966E-1  1.010064E-1  8.790886E-2 
 5.329299E-2  3.692042E-2  3.271079E-2 -1.593823E-2 -6.692595E-2 -8.937908E-2 -1.211877E-1 -1.651594E-1 
-2.002423E-1 -2.540363E-1 -3.040885E-1 -3.344940E-1 -3.817397E-1 -4.243072E-1 -4.650038E-1 -5.099110E-1 
-5.445262E-1 -5.969170E-1 -6.160959E-1 -6.020629E-1 -6.282588E-1 -6.249838E-1 -6.170315E-1 -6.390175E-1 
-6.044016E-1 -5.749317E-1 -5.618341E-1 -4.991521E-1 -4.523740E-1 -4.345983E-1 -3.648995E-1 -3.008144E-1 
-2.788289E-1 -2.095978E-1 -1.188490E-1 -6.786133E-2 -1.436588E-3  8.977979E-2  1.332829E-1  1.954971E-1 
 2.675347E-1  2.815685E-1  3.274103E-1  3.844793E-1  4.074002E-1  4.265791E-1  4.480968E-1  4.466936E-1 
 4.401444E-1  4.602588E-1  4.485645E-1  4.406129E-1  4.420162E-1  4.195622E-1  4.195622E-1  4.102074E-1 
 4.055293E-1  4.055293E-1  3.854148E-1  3.830761E-1  3.578157E-1  3.540739E-1  3.662359E-1  3.334917E-1 
 3.236683E-1  3.377013E-1  3.283457E-1  3.026184E-1  3.054248E-1  2.951337E-1  2.867137E-1  3.030861E-1 
 2.703419E-1  2.483557E-1  2.544372E-1  2.371292E-1  2.160793E-1  2.025140E-1  1.758504E-1  1.342185E-1 
 1.150394E-1  8.931220E-2  5.048651E-2  2.569395E-2 -3.230989E-2 -7.300651E-2 -8.516926E-2 -1.473836E-1 
-1.927575E-1 -2.039841E-1 -2.423421E-1 -2.952014E-1 -3.368334E-1 -3.415108E-1 -3.541406E-1 -3.808043E-1 
-3.705132E-1 -3.850139E-1 -3.836108E-1 -3.489956E-1 -3.536730E-1 -3.443173E-1 -3.087666E-1 -3.003466E-1 
-3.036207E-1 -2.778935E-1 -2.680702E-1 -2.596500E-1 -2.259702E-1 -2.311154E-1 -2.325187E-1 -2.100656E-1 
-1.913543E-1 -1.796601E-1 -1.693690E-1 -1.487868E-1 -1.544005E-1 -1.534642E-1 -1.366248E-1 -1.286724E-1 
-1.169781E-1 -1.314788E-1 -1.455125E-1 -1.473836E-1 -1.623521E-1 -1.665625E-1 -1.726431E-1 -1.908866E-1 
-2.058558E-1 -2.161469E-1 -2.325187E-1 -2.587144E-1 -2.830387E-1 -3.125086E-1 -3.340262E-1 -3.695776E-1 
-4.093389E-1 -4.018541E-1 -4.135485E-1 -4.369379E-1 -4.280500E-1 -4.331952E-1 -4.603264E-1 -4.542452E-1 
-4.308565E-1 -4.374055E-1 -4.294533E-1 -4.107420E-1 -4.130808E-1 -3.896921E-1 -3.489956E-1 -3.368334E-1 
-3.246707E-1 -3.017498E-1 -2.872490E-1 -2.666668E-1 -2.357937E-1 -2.119365E-1 -1.904188E-1 -1.609488E-1 
-1.515933E-1 -1.375601E-1 -1.034120E-1 -9.312093E-2 -7.394280E-2 -5.336059E-2 -4.961783E-2 -2.201879E-2 
 1.353174E-2  4.580837E-2  9.071535E-2  1.267336E-1  1.533973E-1  1.945617E-1  2.305808E-1  2.712774E-1 
 2.984080E-1  3.199264E-1  3.821406E-1  4.083357E-1  4.097389E-1  4.410807E-1  4.574524E-1  4.630660E-1 
 4.719539E-1  4.611951E-1  4.490323E-1  4.565169E-1  4.555814E-1  4.438871E-1  4.462258E-1  4.359347E-1 
 4.041260E-1  3.999156E-1  3.924317E-1  3.587513E-1  3.442504E-1  3.035539E-1  2.520985E-1  2.408719E-1 
 2.048527E-1  1.618175E-1  1.519942E-1  1.183144E-1  6.311630E-2  5.048651E-2  5.048651E-2  1.727377E-2 
 1.072544E-2  8.854329E-3 -1.500268E-2 -7.518058E-3  4.176191E-3 -5.012160E-4  3.972763E-2  7.247185E-2 
 4.955095E-2  7.013315E-2  1.019418E-1  1.127007E-1  1.431062E-1  1.814641E-1  1.922230E-1  1.772536E-1 
 2.020462E-1  2.170147E-1  2.081269E-1  2.170147E-1  2.123373E-1  1.870769E-1  1.697699E-1  1.636884E-1 
 1.309442E-1  1.192499E-1  1.098942E-1  5.843890E-2  3.832448E-2  8.854329E-3 -3.464932E-2 -5.148894E-2 
-7.862020E-2 -1.188490E-1 -1.525286E-1 -1.595457E-1 -1.768536E-1 -1.960325E-1 -1.969680E-1 -2.053882E-1 
-2.100656E-1 -2.086623E-1 -1.927575E-1 -2.016454E-1 -1.941615E-1 -1.642238E-1 -1.810632E-1 -1.689012E-1 
-1.544005E-1 -1.417699E-1 -1.169781E-1 -1.277368E-1 -1.366248E-1 -1.347538E-1 -1.043483E-1 -9.405722E-2 
-1.038805E-1 -8.984667E-2 -1.057515E-1 -1.155748E-1 -1.104289E-1 -1.197844E-1 -1.155748E-1 -1.268014E-1 
-1.394312E-1 -1.235265E-1 -1.216555E-1 -1.403666E-1 -1.408344E-1 -1.272692E-1 -1.305433E-1 -1.305433E-1 
-1.431731E-1 -1.604810E-1 -1.469159E-1 -1.506577E-1 -1.384957E-1 -1.108966E-1 -1.183813E-1 -1.141716E-1 
-9.031445E-2 -8.142668E-2 -7.300651E-2 -5.803800E-2 -6.411947E-2 -4.119784E-2  9.789883E-3  1.914543E-2 
 3.738819E-2  6.264853E-2  6.311630E-2  8.089203E-2  1.010064E-1  1.084911E-1  1.112975E-1  1.229918E-1 
 1.356216E-1  1.276692E-1  1.253305E-1  1.272014E-1  1.304764E-1  1.332829E-1  1.286055E-1  1.328151E-1 
 1.243949E-1  1.127007E-1  1.178459E-1  1.178459E-1  1.197175E-1  1.103620E-1  9.726368E-2  1.038129E-1 
 1.066192E-1  1.080233E-1  1.056839E-1  9.258627E-2  9.305405E-2  1.089588E-1  9.305405E-2  5.890668E-2 
 5.703484E-2  2.990431E-2 -9.689933E-4 -1.436588E-3 -2.763248E-2 -6.692595E-2 -9.218538E-2 -1.165103E-1 
-1.487868E-1 -1.478512E-1 -1.637553E-1 -2.053882E-1 -2.053882E-1 -2.138075E-1 -2.297122E-1 -2.161469E-1 
-2.091300E-1 -2.072591E-1 -1.740471E-1 -1.539327E-1 -1.497223E-1 -1.141716E-1 -8.376612E-2 -5.803800E-2 
-4.711577E-3  3.925985E-2  5.469614E-2  1.010064E-1  1.646238E-1  2.053205E-1  2.670669E-1  3.316207E-1 
 3.653004E-1  4.190945E-1  4.836482E-1  5.126505E-1  5.556858E-1  5.968502E-1  6.277233E-1  6.773078E-1 
 6.922771E-1  7.044391E-1  7.189399E-1  7.376511E-1  7.399898E-1  6.908731E-1  6.857279E-1  6.707587E-1 
 6.286588E-1  5.884300E-1  5.472656E-1  5.046981E-1  4.415484E-1  4.326605E-1  3.994478E-1  3.507996E-1 
 3.311529E-1  2.665992E-1  2.492920E-1  2.469525E-1  1.969004E-1  1.749149E-1  1.866093E-1  1.753827E-1 
 1.435740E-1  1.468481E-1  1.323473E-1  1.243949E-1  1.426384E-1  1.234596E-1  1.286055E-1  1.295410E-1 
 1.084911E-1  1.047483E-1  8.276295E-2  7.481056E-2  6.592279E-2  3.411394E-2  5.111746E-3 -5.647131E-3 
-1.640601E-2 -6.926466E-2 -1.015411E-1 -1.235265E-1 -1.614166E-1 -1.843382E-1 -2.222276E-1 -2.559081E-1 
-2.750870E-1 -3.171868E-1 -3.677067E-1 -3.850139E-1 -4.168235E-1 -4.654716E-1 -4.897966E-1 -5.253471E-1 
-5.524786E-1 -5.449939E-1 -5.492043E-1 -5.669800E-1 -5.440584E-1 -5.304930E-1 -5.407841E-1 -4.865223E-1 
-4.294533E-1 -4.079356E-1 -3.532053E-1 -3.064279E-1 -2.685378E-1 -2.044526E-1 -1.501899E-1 -1.169781E-1 
-6.973225E-2 -2.248656E-2  5.111746E-3  5.797112E-2  9.445720E-2  1.183144E-1  1.585432E-1  1.735117E-1 
 1.777214E-1  1.669625E-1  1.716408E-1  1.828673E-1  1.711730E-1  1.683658E-1  1.646238E-1  1.473158E-1 
 1.342185E-1  1.253305E-1  1.028774E-1  8.977979E-2  8.510166E-2  6.685816E-2  6.358408E-2  7.060093E-2 
 6.030983E-2  7.200407E-2  1.010064E-1  9.445720E-2  9.866774E-2  1.159750E-1  1.112975E-1  1.084911E-1 
 9.211849E-2  8.556943E-2  8.650480E-2  6.639038E-2  5.703484E-2  3.832448E-2  8.854329E-3 -1.126009E-2 
-3.932673E-2 -7.160336E-2 -9.218538E-2 -1.034120E-1 -1.431731E-1 -1.899512E-1 -2.110010E-1 -2.432774E-1 
-2.661991E-1 -2.900555E-1 -3.270101E-1 -3.223320E-1 -3.532053E-1 -3.981122E-1 -3.873534E-1 -4.196298E-1 
-4.411476E-1 -4.261791E-1 -4.631329E-1 -4.790377E-1 -4.523740E-1 -4.561168E-1 -4.603264E-1 -4.345983E-1 
-4.280500E-1 -4.317920E-1 -3.915632E-1 -3.634964E-1 -3.452536E-1 -2.909909E-1 -2.746185E-1 -2.465524E-1 
-1.763858E-1 -1.370925E-1 -9.686369E-2 -3.418173E-2 -6.582686E-3  9.322106E-3  5.563169E-2  7.060093E-2 
 8.276295E-2  1.211209E-1  1.173781E-1  1.052161E-1  1.192499E-1  1.164427E-1  1.084911E-1  1.061516E-1 
 1.038129E-1  1.098942E-1  8.977979E-2  8.463388E-2  1.169103E-1  1.295410E-1  1.473158E-1  1.646238E-1 
 1.580747E-1  1.814641E-1  2.114019E-1  2.085947E-1  2.296454E-1  2.319841E-1  1.987721E-1  1.973680E-1 
 1.767860E-1  1.304764E-1  1.234596E-1  9.586053E-2  3.458171E-2  2.101654E-2 -1.359953E-2 -6.365170E-2 
-7.394280E-2 -1.188490E-1 -1.712399E-1 -1.805955E-1 -1.993067E-1 -2.353259E-1 -2.507620E-1 -2.886522E-1 
-3.284134E-1 -3.354303E-1 -3.634964E-1 -3.798687E-1 -3.854824E-1 -4.144839E-1 -4.191622E-1 -4.219685E-1 
-4.439541E-1 -4.154195E-1 -3.985800E-1 -4.261791E-1 -4.130808E-1 -4.065324E-1 -3.953050E-1 -3.358980E-1 
-3.218642E-1 -3.181223E-1 -2.680702E-1 -2.559081E-1 -2.521654E-1 -2.025810E-1 -1.782568E-1 -1.497223E-1 
-8.937908E-2 -7.441057E-2 -5.523152E-2 -6.114908E-3  2.148413E-2  5.890668E-2  1.000709E-1  1.108298E-1 
 1.300086E-1  1.566716E-1  1.674303E-1  1.997076E-1  2.315163E-1  2.352583E-1  2.394687E-1  2.614540E-1 
 2.843750E-1  3.063603E-1  3.185224E-1  3.255393E-1  3.391045E-1  3.433150E-1  3.587513E-1  3.643649E-1 
 3.760592E-1  3.900930E-1  3.863503E-1  3.975769E-1  4.097389E-1  4.106752E-1  3.971091E-1  4.013195E-1 
 3.919640E-1  3.690423E-1  3.793334E-1  3.610907E-1  3.437828E-1  3.442504E-1  3.283457E-1  3.138450E-1 
 2.998120E-1  2.829717E-1  2.665992E-1  2.572436E-1  2.315163E-1  2.071914E-1  1.940939E-1  1.721086E-1 
 1.622851E-1  1.604142E-1  1.388966E-1  1.122329E-1  1.070870E-1  9.258627E-2  8.837664E-2  1.094266E-1 
 1.122329E-1  1.220562E-1  1.178459E-1  1.183144E-1  1.660271E-1  1.618175E-1  1.693021E-1  2.268381E-1 
 2.123373E-1  2.043850E-1  2.436783E-1  2.483557E-1  2.506953E-1  2.811008E-1  2.843750E-1  2.815685E-1 
 2.937306E-1  2.764226E-1  2.825039E-1  2.871814E-1  2.586468E-1  2.670669E-1  2.605186E-1  2.553727E-1 
 2.722129E-1  2.506953E-1  2.586468E-1  2.581791E-1  2.366615E-1  2.530340E-1  2.273058E-1  2.254349E-1 
 2.469525E-1  2.025140E-1  1.997076E-1  2.301131E-1  2.053205E-1  1.940939E-1  2.099986E-1  1.880125E-1 
 1.739795E-1  1.772536E-1  1.646238E-1  1.697699E-1  1.866093E-1  1.721086E-1  1.660271E-1  1.847382E-1 
 1.763182E-1  1.763182E-1  1.903519E-1  1.711730E-1  1.716408E-1  1.758504E-1  1.655593E-1  1.646238E-1 
 1.459127E-1  1.314120E-1  1.005387E-1  8.182739E-2  8.276295E-2  4.206633E-2  1.587044E-2  9.789883E-3 
-2.482600E-2 -6.552262E-2 -7.721687E-2 -1.052837E-1 -1.520610E-1 -1.576747E-1 -1.819988E-1 -2.446815E-1 
-2.601178E-1 -2.835063E-1 -3.312199E-1 -3.396399E-1 -3.686423E-1 -4.098065E-1 -4.158880E-1 -4.327274E-1 
-4.710853E-1 -4.673434E-1 -4.799731E-1 -4.982166E-1 -4.846507E-1 -5.071045E-1 -4.996199E-1 -4.897966E-1 
-4.916675E-1 -4.879255E-1 -4.823120E-1 -4.416153E-1 -4.135485E-1 -3.798687E-1 -3.415108E-1 -3.031531E-1 
-2.853781E-1 -2.507620E-1 -1.866769E-1 -1.791923E-1 -1.506577E-1 -1.118322E-1 -1.118322E-1 -9.686369E-2 
-7.160336E-2 -6.599040E-2 -5.429615E-2 -4.681153E-2 -9.171778E-2 -8.236206E-2 -5.523152E-2 -1.024765E-1 
-1.174457E-1 -1.104289E-1 -1.333498E-1 -1.469159E-1 -1.356892E-1 -1.417699E-1 -1.436409E-1 -1.108966E-1 
-1.179135E-1 -1.216555E-1 -8.516926E-2 -7.955557E-2 -7.768465E-2 -6.271541E-2 -6.458725E-2 -6.692595E-2 
-7.066780E-2 -7.441057E-2 -4.634375E-2 -3.324617E-2 -4.868245E-2 -5.663485E-2 -7.394280E-2 -6.365170E-2 
-6.411947E-2 -9.499259E-2 -9.826685E-2 -9.405722E-2 -1.127676E-1 -1.235265E-1 -1.048161E-1 -1.197844E-1 
-1.239950E-1 -1.188490E-1 -1.389635E-1 -1.193168E-1 -1.104289E-1 -1.225909E-1 -1.071548E-1 -9.405722E-2 
-1.076224E-1 -1.020087E-1 -8.750797E-2 -9.125000E-2 -7.908798E-2 -7.721687E-2 -8.470167E-2 -7.581372E-2 
-6.599040E-2 -5.850578E-2 -5.757022E-2 -4.447282E-2 -2.669711E-2 -2.576155E-2 -1.687360E-2  4.343385E-4 
 9.322106E-3  1.166081E-2  2.803338E-2  2.616154E-2  2.522617E-2  4.768002E-2  3.317856E-2  2.522617E-2 
 2.429061E-2  1.399951E-2  1.025766E-2  6.047118E-3  2.195191E-2  3.037208E-2  3.832448E-2  4.253411E-2 
 3.879226E-2  6.171298E-2  9.305405E-2  9.773146E-2  1.000709E-1  1.286055E-1  1.309442E-1  1.426384E-1 
 1.725762E-1  1.580747E-1  1.636884E-1  1.730440E-1  1.440418E-1  1.417031E-1  1.407675E-1  1.257983E-1 
 1.150394E-1  7.902110E-2  4.861558E-2  2.803338E-2  1.166081E-2  7.451180E-3 -1.827693E-2 -3.558487E-2 
-3.324617E-2 -4.961783E-2 -6.645817E-2 -5.944115E-2 -5.944115E-2 -6.973225E-2 -7.113558E-2 -7.534594E-2 
-6.458725E-2 -6.084448E-2 -6.973225E-2 -5.710245E-2 -5.944115E-2 -7.207096E-2 -6.411947E-2 -5.990893E-2 
-6.879688E-2 -5.990893E-2 -5.195653E-2 -5.055338E-2 -3.184211E-2 -3.324617E-2 -2.903581E-2 -1.640601E-2 
-2.295507E-2 -1.313175E-2 -3.776205E-3  5.579523E-3  1.587044E-2  2.288746E-2  2.288746E-2  3.879226E-2 
 5.235743E-2  4.487281E-2  7.668148E-2  7.761703E-2  6.826222E-2  9.492498E-2  6.592279E-2  3.504949E-2 
 5.656706E-2  5.469614E-2  1.914543E-2 -3.308428E-3 -1.874471E-2 -2.669711E-2 -3.043896E-2 -3.605265E-2 
-3.652043E-2 -5.616707E-2 -6.926466E-2 -6.411947E-2 -6.458725E-2 -6.879688E-2 -7.674927E-2 -8.376612E-2 
-8.891130E-2 -9.920240E-2 -1.034120E-1 -1.001378E-1 -9.873462E-2 -1.052837E-1 -1.193168E-1 -1.094935E-1 
-1.104289E-1 -1.197844E-1 -1.038805E-1 -1.076224E-1 -1.029443E-1 -8.891130E-2 -8.844353E-2 -7.862020E-2 
-5.757022E-2 -5.616707E-2 -4.587597E-2 -1.640601E-2 -1.968008E-2 -4.243982E-3  2.756560E-2  2.382284E-2 
 3.177523E-2  5.095428E-2  4.300189E-2  6.264853E-2  9.492498E-2  9.726368E-2  1.164427E-1  1.370247E-1 
 1.370247E-1  1.538651E-1  1.744473E-1  1.725762E-1  1.954971E-1  2.165471E-1  2.235639E-1  2.315163E-1 
 2.296454E-1  2.530340E-1  2.628573E-1  2.591153E-1  2.689379E-1  2.736161E-1  2.895209E-1  3.021507E-1 
 3.040216E-1  3.068281E-1  3.082313E-1  3.105707E-1  3.091668E-1  3.030861E-1  2.885846E-1  2.862459E-1 
 2.806330E-1  2.628573E-1  2.581791E-1  2.469525E-1  2.287091E-1  2.104664E-1  2.179502E-1  1.856738E-1 
 1.426384E-1  1.767860E-1  1.753827E-1  1.440418E-1  1.323473E-1  1.220562E-1  1.038129E-1  8.977979E-2 
 8.977979E-2  6.405168E-2  5.282521E-2  5.001873E-2  1.119303E-2 -1.079232E-2 -1.313175E-2 -3.979450E-2 
-5.008560E-2 -4.681153E-2 -6.926466E-2 -7.674927E-2 -8.282983E-2 -9.733129E-2 -9.592814E-2 -9.592814E-2 
-9.826685E-2 -1.043483E-1 -1.258659E-1 -1.221231E-1 -1.057515E-1 -1.197844E-1 -1.352214E-1 -1.450449E-1 
-1.403666E-1 -1.436409E-1 -1.567392E-1 -1.506577E-1 -1.637553E-1 -1.857414E-1 -1.936930E-1 -1.918221E-1 
-1.890156E-1 -2.063236E-1 -2.091300E-1 -2.053882E-1 -2.226954E-1 -2.339219E-1 -2.339219E-1 -2.437452E-1 
-2.371969E-1 -2.301800E-1 -2.573113E-1 -2.591822E-1 -2.624565E-1 -2.783613E-1 -2.629243E-1 -2.769579E-1 
-2.881846E-1 -2.750870E-1 -2.980079E-1 -2.966046E-1 -2.792966E-1 -2.863135E-1 -2.821031E-1 -2.863135E-1 
-2.998788E-1 -2.844418E-1 -2.755548E-1 -3.045563E-1 -3.054925E-1 -3.078312E-1 -3.199933E-1 -3.022175E-1 
-3.003466E-1 -3.064279E-1 -3.012820E-1 -2.858459E-1 -2.802322E-1 -2.704089E-1 -2.521654E-1 -2.442130E-1 
-2.161469E-1 -2.053882E-1 -1.988389E-1 -1.501899E-1 -1.272692E-1 -1.141716E-1 -7.581372E-2 -5.663485E-2 
-3.090674E-2 -5.012160E-4 -2.372142E-3  1.914543E-2  4.861558E-2  2.803338E-2  3.458171E-2  5.937427E-2 
 5.516391E-2  3.879226E-2  2.990431E-2  1.540285E-2 -2.810026E-2 -3.137451E-2 -4.400505E-2 -8.189428E-2 
-9.358944E-2 -1.211877E-1 -1.398990E-1 -1.492546E-1 -1.618844E-1 -1.712399E-1 -1.810632E-1 -1.880801E-1 
-1.983712E-1 -2.011777E-1 -2.063236E-1 -1.960325E-1 -1.815310E-1 -1.763858E-1 -1.651594E-1 -1.651594E-1 
-1.375601E-1 -1.258659E-1 -1.324142E-1 -1.066870E-1 -9.639592E-2 -7.020003E-2 -4.587597E-2 -2.716470E-2 
 1.399951E-2  4.300189E-2  6.685816E-2  1.061516E-1  1.393644E-1  1.683658E-1  2.132728E-1  2.249672E-1 
 2.390009E-1  2.661315E-1  2.759548E-1  2.951337E-1  3.105707E-1  3.143127E-1  3.208618E-1  3.236683E-1 
 3.077635E-1  3.115063E-1  3.105707E-1  2.811008E-1  2.909241E-1  2.984080E-1  2.558404E-1  2.549049E-1 
 2.726806E-1  2.516307E-1  2.572436E-1  2.516307E-1  2.385324E-1  2.637928E-1  2.694064E-1  2.605186E-1 
 2.792298E-1  2.801652E-1  2.530340E-1  2.586468E-1  2.637928E-1  2.338550E-1  2.268381E-1  2.142084E-1 
 1.795932E-1  1.767860E-1  1.463805E-1  1.262660E-1  1.267336E-1  9.726368E-2  7.434278E-2  4.955095E-2 
 3.271079E-2  1.821006E-2  2.522617E-2  1.914543E-2 -6.114908E-3 -5.647131E-3 -9.388984E-3  2.773042E-3 
-2.372142E-3 -1.547045E-2 -4.711577E-3 -4.711577E-3  4.643968E-3  1.680599E-2  1.633822E-2  3.083986E-2 
 4.861558E-2  4.393726E-2  6.732593E-2  1.178459E-1  1.356216E-1  1.608819E-1  2.165471E-1  2.413396E-1 
 2.656638E-1  2.993435E-1  3.063603E-1  3.554770E-1  4.176913E-1  4.078680E-1  3.896245E-1  4.261114E-1 
 4.499677E-1  4.228372E-1  4.303218E-1  4.228372E-1  3.849471E-1  3.886890E-1  3.727850E-1  3.596867E-1 
 3.348949E-1  2.811008E-1  2.464848E-1  2.132728E-1  1.880125E-1  1.454449E-1  1.061516E-1  8.463388E-2 
 6.685816E-2  3.598505E-2 -9.689933E-4  4.176191E-3 -2.482600E-2 -4.260099E-2 -3.932673E-2 -8.563704E-2 
-8.984667E-2 -8.984667E-2 -1.296079E-1 -1.464481E-1 -1.413022E-1 -1.721755E-1 -2.208243E-1 -2.236308E-1 
-2.488911E-1 -2.928620E-1 -3.106377E-1 -3.377690E-1 -3.555447E-1 -3.700454E-1 -3.798687E-1 -3.915632E-1 
-3.995154E-1 -3.985800E-1 -4.364702E-1 -4.565846E-1 -4.509709E-1 -4.654716E-1 -4.818442E-1 -4.827796E-1 
-5.014908E-1 -5.248795E-1 -5.099110E-1 -5.099110E-1 -5.248795E-1 -5.192665E-1 -4.986843E-1 -4.991521E-1 
-4.865223E-1 -4.645361E-1 -4.626651E-1 -4.158880E-1 -4.098065E-1 -4.182267E-1 -3.644317E-1 -3.363658E-1 
-3.167190E-1 -2.835063E-1 -2.657315E-1 -2.568435E-1 -2.226954E-1 -1.918221E-1 -1.890156E-1 -1.492546E-1 
-1.235265E-1 -1.511255E-1 -1.277368E-1 -8.282983E-2 -9.171778E-2 -7.815243E-2 -4.447282E-2 -4.353727E-2 
-3.324617E-2  7.918958E-3  3.551727E-2  5.797112E-2  1.042805E-1  1.225240E-1  1.491877E-1  2.020462E-1 
 2.380646E-1  2.535017E-1  2.731484E-1  3.143127E-1  3.264747E-1  3.470569E-1  3.653004E-1  3.732527E-1 
 3.980446E-1  3.816729E-1  3.624939E-1  3.489279E-1  3.306852E-1  3.012152E-1  2.539694E-1  2.296454E-1 
 1.884802E-1  1.384288E-1  9.024757E-2  4.487281E-2  2.335524E-2 -1.500268E-2 -5.289209E-2 -7.862020E-2 
-9.358944E-2 -1.085579E-1 -1.296079E-1 -1.375601E-1 -1.483190E-1 -1.492546E-1 -1.497223E-1 -1.539327E-1 
-1.660947E-1 -1.679657E-1 -1.670303E-1 -1.927575E-1 -1.862092E-1 -1.819988E-1 -1.763858E-1 -1.544005E-1 
-1.450449E-1 -1.389635E-1 -1.375601E-1 -1.118322E-1 -1.118322E-1 -9.779907E-2 -5.195653E-2 -5.148894E-2 
-3.605265E-2  4.343385E-4  1.119303E-2  3.458171E-2  6.966537E-2  7.013315E-2  7.621389E-2  9.913552E-2 
 1.075548E-1  1.183144E-1  1.487199E-1  1.767860E-1  1.800608E-1  2.235639E-1  2.623895E-1  2.633251E-1 
 3.049572E-1  3.395723E-1  3.751237E-1  4.247081E-1  4.560491E-1  5.061014E-1  5.641059E-1  6.010598E-1 
 6.235138E-1  6.581289E-1  6.997610E-1  7.245535E-1  7.245535E-1  7.325059E-1  7.442003E-1  7.180043E-1 
 7.006964E-1  6.969545E-1  6.702909E-1  6.506442E-1  6.319338E-1  5.729938E-1  5.538148E-1  5.416528E-1 
 4.668080E-1  4.551136E-1  4.443549E-1  3.802696E-1  3.400408E-1  3.161837E-1  2.867137E-1  2.595831E-1 
 2.455494E-1  1.992399E-1  1.767860E-1  1.590110E-1  1.197175E-1  1.052161E-1  7.247185E-2  4.440504E-2 
 5.579523E-3 -4.073006E-2 -7.253873E-2 -9.546036E-2 -1.151070E-1 -1.525286E-1 -2.030486E-1 -2.502944E-1 
-2.657315E-1 -2.989433E-1 -3.429142E-1 -3.578834E-1 -3.910954E-1 -4.448894E-1 -4.533096E-1 -4.453572E-1 
-4.668757E-1 -4.673434E-1 -4.897966E-1 -5.108464E-1 -4.757627E-1 -4.640685E-1 -4.659394E-1 -4.392766E-1 
-4.285178E-1 -4.135485E-1 -3.672389E-1 -3.569478E-1 -3.508666E-1 -2.998788E-1 -2.746185E-1 -2.624565E-1 
-2.231630E-1 -1.834019E-1 -1.398990E-1 -9.966999E-2 -6.786133E-2 -3.745580E-2 -8.921389E-3  3.224301E-2 
 6.358408E-2  8.931220E-2  1.211209E-1  1.314120E-1  1.487199E-1  1.856738E-1  2.034495E-1  1.940939E-1 
 2.053205E-1  2.212252E-1  2.043850E-1  2.076592E-1  2.128051E-1  2.212252E-1  2.488235E-1  2.572436E-1 
 2.478880E-1  2.460170E-1  2.792298E-1  2.792298E-1  2.712774E-1  2.913919E-1  2.768903E-1  2.811008E-1 
 2.937306E-1  2.768903E-1  2.684702E-1  2.633251E-1  2.333872E-1  1.912875E-1  1.749149E-1  1.505908E-1 
 8.510166E-2  3.645264E-2  5.111746E-3 -4.447282E-2 -8.563704E-2 -1.160426E-1 -1.628197E-1 -2.161469E-1 
-2.484233E-1 -2.909909E-1 -3.181223E-1 -3.227997E-1 -3.555447E-1 -3.798687E-1 -3.817397E-1 -3.920308E-1 
-4.275822E-1 -4.177589E-1 -4.018541E-1 -4.271146E-1 -4.154195E-1 -4.252428E-1 -4.514387E-1 -4.420829E-1 
-4.215009E-1 -4.341307E-1 -4.369379E-1 -4.205654E-1 -4.509709E-1 -4.360024E-1 -4.252428E-1 -4.402120E-1 
-4.229041E-1 -4.191622E-1 -4.055961E-1 -3.920308E-1 -3.630286E-1 -3.503988E-1 -3.354303E-1 -3.008144E-1 
-3.003466E-1 -2.704089E-1 -2.423421E-1 -2.142760E-1 -1.703044E-1 -1.529964E-1 -1.258659E-1 -9.733129E-2 
-5.476374E-2 -1.266324E-2  1.540285E-2  6.826222E-2  8.650480E-2  1.019418E-1  1.417031E-1  1.552682E-1 
 1.922230E-1  2.263704E-1  2.319841E-1  2.371292E-1  2.418074E-1  2.347905E-1  2.160793E-1  2.128051E-1 
 1.959649E-1  1.739795E-1  1.580747E-1  1.365571E-1  1.248627E-1  1.122329E-1  1.024096E-1  7.481056E-2 
 6.405168E-2  7.340740E-2  5.282521E-2  6.030983E-2  5.422836E-2  1.259636E-2 -9.689933E-4 -1.406730E-2 
-4.353727E-2 -5.803800E-2 -5.476374E-2 -1.006055E-1 -1.342861E-1 -1.221231E-1 -1.553360E-1 -1.721755E-1 
-1.628197E-1 -1.698368E-1 -1.801279E-1 -1.824666E-1 -1.749827E-1 -1.782568E-1 -1.660947E-1 -1.567392E-1 
-1.604810E-1 -1.436409E-1 -1.188490E-1 -1.010733E-1 -8.984667E-2 -6.411947E-2 -3.230989E-2 -2.061564E-2 
-4.243982E-3  2.054876E-2  4.440504E-2  7.761703E-2  9.352183E-2  1.084911E-1  1.314120E-1  1.562038E-1 
 1.908197E-1  1.978358E-1  2.034495E-1  2.277736E-1  2.497598E-1  2.708097E-1  2.932628E-1  3.217973E-1 
 3.479924E-1  3.624939E-1  3.713818E-1  4.008518E-1  4.312573E-1  4.429516E-1  4.611951E-1  4.831805E-1 
 5.046981E-1  5.173279E-1  5.308932E-1  5.566213E-1  5.622349E-1  5.631705E-1  5.622349E-1  5.514761E-1 
 5.664446E-1  5.608310E-1  5.355713E-1  5.500721E-1  5.482011E-1  5.168601E-1  5.075046E-1  5.107788E-1 
 5.075046E-1  4.934716E-1  4.728894E-1  4.714862E-1  4.719539E-1  4.476290E-1  4.349992E-1  4.349992E-1 
 4.237727E-1  3.980446E-1  3.676391E-1  3.517351E-1  3.433150E-1  3.269425E-1  3.030861E-1  2.698742E-1 
 2.301131E-1  2.090632E-1  1.814641E-1  1.477836E-1  1.328151E-1  8.884442E-2  4.393726E-2  7.918958E-3 
-2.669711E-2 -4.961783E-2 -8.610482E-2 -1.197844E-1 -1.558036E-1 -1.880801E-1 -2.208243E-1 -2.671346E-1 
-3.003466E-1 -3.171868E-1 -3.461891E-1 -3.812721E-1 -3.817397E-1 -4.009187E-1 -4.252428E-1 -4.135485E-1 
-4.275822E-1 -4.285178E-1 -4.037252E-1 -4.032574E-1 -4.009187E-1 -3.798687E-1 -3.578834E-1 -3.410432E-1 
-3.129764E-1 -3.059603E-1 -3.045563E-1 -2.788289E-1 -2.923942E-1 -3.017498E-1 -2.909909E-1 -3.157836E-1 
-3.092344E-1 -3.106377E-1 -3.522697E-1 -3.410432E-1 -3.480601E-1 -3.677067E-1 -3.560125E-1 -3.728519E-1 
-3.775300E-1 -3.798687E-1 -3.836108E-1 -3.826752E-1 -3.714488E-1 -3.503988E-1 -3.527375E-1 -3.270101E-1 
-3.082990E-1 -2.980079E-1 -2.577791E-1 -2.240986E-1 -2.011777E-1 -1.838697E-1 -1.511255E-1 -1.389635E-1 
-1.268014E-1 -1.090257E-1 -1.080902E-1 -7.441057E-2 -7.300651E-2 -9.125000E-2 -7.674927E-2 -8.236206E-2 
-8.282983E-2 -7.207096E-2 -1.052837E-1 -1.179135E-1 -1.038805E-1 -1.258659E-1 -1.282046E-1 -1.310111E-1 
-1.398990E-1 -1.445772E-1 -1.534642E-1 -1.478512E-1 -1.384957E-1 -1.408344E-1 -1.646916E-1 -1.389635E-1 
-1.389635E-1 -1.441094E-1 -1.020087E-1 -1.141716E-1 -9.733129E-2 -7.721687E-2 -1.057515E-1 -9.966999E-2 
-8.002335E-2 -1.094935E-1 -1.113644E-1 -1.001378E-1 -1.361570E-1 -1.253981E-1 -1.230587E-1 -1.534642E-1 
-1.441094E-1 -1.450449E-1 -1.712399E-1 -1.529964E-1 -1.394312E-1 -1.469159E-1 -1.230587E-1 -1.389635E-1 
-1.244627E-1 -8.657259E-2 -9.031445E-2 -6.879688E-2 -5.242431E-2 -4.634375E-2 -3.090674E-2 -1.827693E-2 
-2.435840E-2  5.111746E-3  2.896875E-2  4.176191E-3  2.569395E-2  2.148413E-2  5.111746E-3  1.774228E-2 
-4.711577E-3 -1.219546E-2 -2.372142E-3 -2.201879E-2 -2.997118E-2 -1.780916E-2 -4.400505E-2 -7.020003E-2 
-6.926466E-2 -8.750797E-2 -1.104289E-1 -1.277368E-1 -1.455125E-1 -1.637553E-1 -1.936930E-1 -2.189534E-1 
-2.273736E-1 -2.325187E-1 -2.470202E-1 -2.577791E-1 -2.334541E-1 -2.278413E-1 -2.343897E-1 -1.955649E-1 
-1.735786E-1 -1.740471E-1 -1.473836E-1 -1.113644E-1 -9.733129E-2 -7.534594E-2 -4.821468E-2 -4.821468E-2 
-2.950341E-2 -1.032454E-2 -2.201879E-2 -2.372142E-3  2.335524E-2  4.643968E-3  1.680599E-2  3.411394E-2 
 6.982672E-3  9.021157E-4  4.343385E-4  2.773042E-3  7.918958E-3 -1.968008E-2 -3.932673E-2 -3.137451E-2 
-2.201879E-2 -2.856803E-2 -1.126009E-2  4.176191E-3 -1.593823E-2  7.918958E-3  2.616154E-2  4.206633E-2 
 8.650480E-2  9.726368E-2  1.300086E-1  1.669625E-1  1.823995E-1  2.212252E-1  2.394687E-1  2.563081E-1 
 2.984080E-1  3.110385E-1  3.297497E-1  3.713818E-1  3.957058E-1  4.125461E-1  4.335960E-1  4.485645E-1 
 4.443549E-1  4.527749E-1  4.579201E-1  4.378057E-1  4.462258E-1  4.602588E-1  4.265791E-1  4.125461E-1 
 4.144171E-1  3.802696E-1  3.732527E-1  3.536061E-1  3.246038E-1  3.147805E-1  2.839072E-1  2.726806E-1 
 2.581791E-1  2.375969E-1  2.132728E-1  1.800608E-1  1.641562E-1  1.580747E-1  1.482514E-1  1.145716E-1 
 1.094266E-1  9.913552E-2  7.247185E-2  9.258627E-2  8.182739E-2  5.329299E-2  5.703484E-2  4.908336E-2 
 3.925985E-2  2.054876E-2  1.119303E-2  1.540285E-2 -1.453490E-2 -4.026228E-2 -6.552262E-2 -9.639592E-2 
-1.080902E-1 -1.338183E-1 -1.567392E-1 -1.763858E-1 -2.067914E-1 -2.161469E-1 -2.203567E-1 -2.428098E-1 
-2.362613E-1 -2.306476E-1 -2.488911E-1 -2.348582E-1 -2.367291E-1 -2.353259E-1 -2.016454E-1 -1.899512E-1 
-1.637553E-1 -1.384957E-1 -1.314788E-1 -9.031445E-2 -6.177985E-2 -5.990893E-2 -3.371395E-2 -2.576155E-2 
-1.500268E-2 -5.012160E-4 -1.780916E-2 -7.050280E-3  4.176191E-3 -1.687360E-2 -1.734138E-2 -5.012160E-4 
-9.388984E-3 -1.359953E-2 -5.647131E-3  4.643968E-3  2.896875E-2  5.703484E-2  7.060093E-2  7.200407E-2 
 1.038129E-1  1.052161E-1  1.000709E-1  1.360894E-1  1.351538E-1  1.318797E-1  1.407675E-1  1.239273E-1 
 1.033451E-1  1.089588E-1  9.913552E-2  6.919777E-2  6.685816E-2  3.411394E-2 -2.840651E-3 -7.985835E-3 
-3.792358E-2 -5.289209E-2 -4.400505E-2 -6.131226E-2 -8.095890E-2 -7.300651E-2 -7.955557E-2 -1.071548E-1 
-1.020087E-1 -1.048161E-1 -1.342861E-1 -1.422377E-1 -1.586101E-1 -1.731108E-1 -1.712399E-1 -1.852738E-1 
-2.035164E-1 -2.255026E-1 -2.414065E-1 -2.488911E-1 -2.718120E-1 -2.895877E-1 -2.811676E-1 -2.676024E-1 
-2.418743E-1 -2.063236E-1 -1.899512E-1 -1.801279E-1 -1.375601E-1 -1.020087E-1 -7.955557E-2 -3.277766E-2 
-1.780916E-2  2.054876E-2  7.387518E-2  8.182739E-2  1.112975E-1  1.604142E-1  1.814641E-1  1.973680E-1 
 2.371292E-1  2.305808E-1  2.380646E-1  2.768903E-1  2.563081E-1  2.623895E-1  2.787613E-1  2.750193E-1 
 2.825039E-1  2.684702E-1  2.623895E-1  2.623895E-1  2.502275E-1  2.207575E-1  2.034495E-1  2.043850E-1 
 1.683658E-1  1.519942E-1  1.431062E-1  1.314120E-1  1.155072E-1  8.276295E-2  9.258627E-2  8.603721E-2 
 7.293963E-2  7.293963E-2  5.797112E-2  6.639038E-2  8.650480E-2  7.808554E-2  5.984205E-2  7.761703E-2 
 8.323073E-2  8.837664E-2  1.056839E-1  9.445720E-2  9.539276E-2  9.165090E-2  9.165090E-2  8.182739E-2 
 5.750262E-2  6.498723E-2  4.674374E-2  2.943653E-2  2.569395E-2  1.025766E-2 -1.079232E-2 -1.593823E-2 
-1.436588E-3 -2.622933E-2 -2.482600E-2 -2.669711E-2 -4.681153E-2 -1.406730E-2 -6.582686E-3 -7.518058E-3 
 5.579523E-3 -3.308428E-3 -2.840651E-3  8.386735E-3  1.166081E-2  1.306414E-2  2.008098E-2  2.429061E-2 
 3.411394E-2  4.580837E-2  4.393726E-2  5.188965E-2  6.639038E-2  6.685816E-2  6.639038E-2  5.703484E-2 
 5.890668E-2  6.873000E-2  5.469614E-2  6.358408E-2  6.966537E-2  5.609947E-2  6.779444E-2  6.873000E-2 
 6.685816E-2  7.247185E-2  8.369850E-2  9.024757E-2  9.258627E-2  1.229918E-1  1.197175E-1  1.183144E-1 
 1.445094E-1  1.379603E-1  1.365571E-1  1.557360E-1  1.505908E-1  1.337507E-1  1.487199E-1  1.463805E-1 
 1.187822E-1  1.300086E-1  1.295410E-1  1.178459E-1  1.328151E-1  1.089588E-1  9.679590E-2  1.356216E-1 
 1.370247E-1  1.388966E-1  1.791254E-1  1.880125E-1  1.786577E-1  2.076592E-1  2.329195E-1  2.441461E-1 
 2.619218E-1  2.670669E-1  2.600508E-1  2.553727E-1  2.670669E-1  2.740839E-1  2.661315E-1  2.595831E-1 
 2.488235E-1  2.291776E-1  2.226284E-1  2.390009E-1  2.296454E-1  2.235639E-1  2.254349E-1  2.029818E-1 
 2.184180E-1  2.418074E-1  2.230962E-1  2.338550E-1  2.549049E-1  2.324518E-1  2.432106E-1  2.535017E-1 
 2.235639E-1  2.310485E-1  2.268381E-1  1.828673E-1  1.753827E-1  1.809964E-1  1.449771E-1  1.225240E-1 
 1.075548E-1  7.060093E-2  4.861558E-2  1.821006E-2 -1.453490E-2 -1.921231E-2 -3.371395E-2 -7.113558E-2 
-7.721687E-2 -8.095890E-2 -1.010733E-1 -1.015411E-1 -1.071548E-1 -1.188490E-1 -1.216555E-1 -1.225909E-1 
-1.380279E-1 -1.272692E-1 -1.160426E-1 -1.501899E-1 -1.497223E-1 -1.431731E-1 -1.403666E-1 -1.389635E-1 
-1.394312E-1 -1.338183E-1 -1.581423E-1 -1.525286E-1 -1.403666E-1 -1.441094E-1 -1.296079E-1 -1.141716E-1 
-1.137039E-1 -1.034120E-1 -9.171778E-2 -1.062192E-1 -8.142668E-2 -7.441057E-2 -9.171778E-2 -8.516926E-2 
-9.171778E-2 -8.984667E-2 -1.113644E-1 -1.253981E-1 -1.108966E-1 -1.469159E-1 -1.754505E-1 -1.600134E-1 
-1.899512E-1 -2.152115E-1 -2.138075E-1 -2.531008E-1 -2.657315E-1 -2.732152E-1 -3.073635E-1 -3.176546E-1 
-3.218642E-1 -3.391721E-1 -3.541406E-1 -3.499310E-1 -3.513343E-1 -3.433819E-1 -3.419786E-1 -3.546084E-1 
-3.256069E-1 -3.288812E-1 -3.293488E-1 -2.830387E-1 -2.867813E-1 -2.863135E-1 -2.629243E-1 -2.563757E-1 
-2.400033E-1 -2.133397E-1 -2.077269E-1 -2.110010E-1 -2.049204E-1 -2.231630E-1 -2.175502E-1 -2.072591E-1 
-2.231630E-1 -2.119365E-1 -2.222276E-1 -2.446815E-1 -2.409387E-1 -2.493589E-1 -2.685378E-1 -2.633919E-1 
-2.549726E-1 -2.718120E-1 -2.577791E-1 -2.339219E-1 -2.292445E-1 -1.988389E-1 -1.922899E-1 -1.810632E-1 
-1.511255E-1 -1.253981E-1 -8.937908E-2 -6.645817E-2 -1.921231E-2 -5.647131E-3  9.021157E-4  5.142206E-2 
 6.966537E-2  1.061516E-1  1.337507E-1  1.206531E-1  1.407675E-1  1.613497E-1  1.608819E-1  1.599464E-1 
 1.646238E-1  1.678980E-1  1.417031E-1  1.234596E-1  1.337507E-1  1.473158E-1  1.267336E-1  9.866774E-2 
 9.726368E-2  8.650480E-2  9.305405E-2  9.960312E-2  9.165090E-2  1.005387E-1  9.586053E-2  9.024757E-2 
 1.178459E-1  1.482514E-1  1.590110E-1  1.753827E-1  1.964326E-1  2.043850E-1  2.221607E-1  2.506953E-1 
 2.698742E-1  2.782935E-1  2.970048E-1  3.072959E-1  3.016829E-1  3.129095E-1  3.124418E-1  3.082313E-1 
 3.035539E-1  2.764226E-1  2.750193E-1  2.787613E-1  2.502275E-1  2.249672E-1  2.142084E-1  1.931584E-1 
 1.688343E-1  1.552682E-1  1.328151E-1  1.164427E-1  1.010064E-1  7.948869E-2  6.405168E-2  4.674374E-2 
 3.224301E-2  2.382284E-2  8.854329E-3 -3.839136E-2 -5.944115E-2 -6.177985E-2 -7.300651E-2 -6.973225E-2 
-1.038805E-1 -1.221231E-1 -1.319466E-1 -1.642238E-1 -1.478512E-1 -1.515933E-1 -1.689012E-1 -1.558036E-1 
-1.483190E-1 -1.380279E-1 -1.127676E-1 -8.516926E-2 -6.505484E-2 -1.172769E-2  1.353174E-2  1.914543E-2 
 8.042425E-2  1.173781E-1  1.356216E-1  1.660271E-1  2.006430E-1  2.277736E-1  2.535017E-1  2.614540E-1 
 2.563081E-1  2.913919E-1  2.899886E-1  2.684702E-1  2.904563E-1  3.021507E-1  2.932628E-1  2.923273E-1 
 2.881169E-1  2.633251E-1  2.609864E-1  2.530340E-1  2.361937E-1  2.399364E-1  2.137406E-1  1.772536E-1 
 1.693021E-1  1.543329E-1  1.421707E-1  1.281370E-1  8.556943E-2  8.135980E-2  7.106870E-2  3.224301E-2 
 3.037208E-2  2.241969E-2 -3.308428E-3 -9.388984E-3 -1.313175E-2 -3.464932E-2 -2.435840E-2 -1.827693E-2 
-3.511710E-2 -2.389063E-2 -3.090674E-2 -4.306949E-2 -2.061564E-2 -9.689933E-4 -6.114908E-3 -6.582686E-3 
 7.918958E-3  1.369710E-3  9.789883E-3  3.317856E-2  2.662932E-2  3.551727E-2  3.879226E-2  3.458171E-2 
 3.785670E-2  2.054876E-2  1.680599E-2  2.756560E-2  2.709709E-2  9.322106E-3  5.111746E-3 -1.904365E-3 
-1.500268E-2 -1.126009E-2 -2.529377E-2 -3.043896E-2 -2.529377E-2 -4.026228E-2 -3.371395E-2 -1.406730E-2 
-2.248656E-2 -2.622933E-2 -2.669711E-2 -2.810026E-2 -1.172769E-2 -1.032454E-2 -2.061564E-2 -6.582686E-3 
-1.734138E-2 -4.494042E-2 -1.406730E-2 -1.780916E-2 -4.400505E-2 -2.435840E-2 -3.605265E-2 -5.523152E-2 
-3.230989E-2 -2.950341E-2 -5.429615E-2 -4.026228E-2 -3.324617E-2 -5.757022E-2 -5.242431E-2 -2.716470E-2 
-3.652043E-2 -4.400505E-2 -3.230989E-2 -7.113558E-2 -8.937908E-2 -8.470167E-2 -1.258659E-1 -1.422377E-1 
-1.623521E-1 -2.063236E-1 -2.348582E-1 -2.502944E-1 -2.601178E-1 -2.970724E-1 -3.176546E-1 -3.326231E-1 
-3.770623E-1 -3.794010E-1 -3.611577E-1 -3.751906E-1 -3.854824E-1 -3.667713E-1 -3.672389E-1 -3.672389E-1 
-3.288812E-1 -3.031531E-1 -2.835063E-1 -2.624565E-1 -2.418743E-1 -2.180180E-1 -1.890156E-1 -1.590779E-1 
-1.445772E-1 -1.085579E-1 -9.920240E-2 -9.826685E-2 -5.102116E-2 -3.652043E-2 -1.640601E-2  2.709709E-2 
 2.896875E-2  3.037208E-2  7.200407E-2  1.028774E-1  8.790886E-2  1.047483E-1  1.356216E-1  1.304764E-1 
 1.449771E-1  1.459127E-1  1.501231E-1  1.646238E-1  1.566716E-1  1.632206E-1  1.655593E-1  1.650916E-1 
 1.473158E-1  1.323473E-1  1.276692E-1  1.005387E-1  9.960312E-2  9.539276E-2  7.106870E-2  7.013315E-2 
 5.516391E-2  2.990431E-2  2.241969E-2  9.789883E-3  1.072544E-2  9.021157E-4 -3.137451E-2 -3.230989E-2 
-3.277766E-2 -4.494042E-2 -4.774690E-2 -5.055338E-2 -7.160336E-2 -8.984667E-2 -8.891130E-2 -1.024765E-1 
-1.066870E-1 -1.132354E-1 -1.286724E-1 -1.146394E-1 -1.090257E-1 -1.183813E-1 -9.546036E-2 -8.095890E-2 
-8.282983E-2 -5.242431E-2 -5.102116E-2 -5.242431E-2 -1.126009E-2 -9.388984E-3 -5.647131E-3  3.645264E-2 
 4.019541E-2  2.101654E-2  2.288746E-2  2.475839E-2  9.021157E-4 -1.734138E-2 -3.885913E-2 -5.616707E-2 
-3.652043E-2 -4.587597E-2 -4.868245E-2 -5.102116E-2 -7.160336E-2 -5.523152E-2 -6.552262E-2 -7.768465E-2 
-6.131226E-2 -5.757022E-2 -5.008560E-2 -3.792358E-2 -3.652043E-2 -3.043896E-2 -2.108341E-2 -2.810026E-2 
-2.482600E-2 -1.687360E-2 -3.371395E-2 -5.944115E-2 -3.839136E-2 -1.266324E-2 -2.295507E-2 -1.453490E-2 
-3.184211E-2 -4.306949E-2 -1.547045E-2 -2.856803E-2 -4.400505E-2 -4.821468E-2 -7.020003E-2 -8.189428E-2 
-7.253873E-2 -8.236206E-2 -9.218538E-2 -9.078223E-2 -1.057515E-1 -1.193168E-1 -1.417699E-1 -1.408344E-1 
-1.333498E-1 -1.436409E-1 -1.431731E-1 -1.478512E-1 -1.408344E-1 -1.296079E-1 -1.076224E-1 -9.405722E-2 
-8.937908E-2 -6.739355E-2 -6.411947E-2 -3.652043E-2 -1.032454E-2  9.322106E-3  5.609947E-2  7.013315E-2 
 8.556943E-2  1.201853E-1  1.426384E-1  1.459127E-1  1.641562E-1  1.861415E-1  1.678980E-1  1.870769E-1 
 1.889488E-1  1.529295E-1  1.725762E-1  1.693021E-1  1.412353E-1  1.314120E-1  1.187822E-1  1.103620E-1 
 8.977979E-2  6.030983E-2  3.177523E-2  1.306414E-2  2.335524E-2 -2.372142E-3 -4.306949E-2 -4.400505E-2 
-6.832910E-2 -8.657259E-2 -9.358944E-2 -1.034120E-1 -1.113644E-1 -1.230587E-1 -1.319466E-1 -1.529964E-1 
-1.459803E-1 -1.544005E-1 -1.674981E-1 -1.558036E-1 -1.735786E-1 -1.726431E-1 -1.553360E-1 -1.674981E-1 
-1.628197E-1 -1.469159E-1 -1.492546E-1 -1.529964E-1 -1.651594E-1 -1.483190E-1 -1.207200E-1 -1.188490E-1 
-1.048161E-1 -8.470167E-2 -8.470167E-2 -6.458725E-2 -2.903581E-2 -2.014786E-2  9.789883E-3  3.317856E-2 
 2.148413E-2  4.580837E-2  7.761703E-2  6.826222E-2  7.527833E-2  8.697258E-2  6.685816E-2  8.556943E-2 
 8.977979E-2  7.060093E-2  8.697258E-2  6.358408E-2  5.750262E-2  8.369850E-2  6.171298E-2  5.516391E-2 
 6.498723E-2  6.545501E-2  6.171298E-2  4.908336E-2  5.563169E-2  5.142206E-2  3.364634E-2  2.335524E-2 
 1.867783E-2  1.072544E-2 -1.359953E-2 -2.295507E-2 -3.839136E-2 -6.505484E-2 -5.850578E-2 -6.739355E-2 
-8.516926E-2 -8.423389E-2 -1.015411E-1 -1.146394E-1 -1.305433E-1 -1.473836E-1 -1.408344E-1 -1.473836E-1 
-1.698368E-1 -1.674981E-1 -1.623521E-1 -1.838697E-1 -1.782568E-1 -1.787245E-1 -2.053882E-1 -1.974358E-1 
-1.941615E-1 -2.156793E-1 -2.329863E-1 -2.208243E-1 -2.081945E-1 -2.264380E-1 -2.011777E-1 -1.731108E-1 
-1.843382E-1 -1.651594E-1 -1.342861E-1 -1.132354E-1 -7.441057E-2 -4.119784E-2 -3.932673E-2 -2.840651E-3 
 3.177523E-2  5.142206E-2  1.056839E-1  1.379603E-1  1.618175E-1  1.772536E-1  2.081269E-1  2.249672E-1 
 2.193543E-1  2.464848E-1  2.408719E-1  2.385324E-1  2.609864E-1  2.567759E-1  2.572436E-1  2.553727E-1 
 2.455494E-1  2.647282E-1  2.544372E-1  2.357259E-1  2.492920E-1  2.464848E-1  2.464848E-1  2.455494E-1 
 2.338550E-1  2.366615E-1  2.404042E-1  2.095309E-1  1.992399E-1  1.959649E-1  1.693021E-1  1.894165E-1 
 1.763182E-1  1.398320E-1  1.501231E-1  1.323473E-1  9.305405E-2  9.492498E-2  9.539276E-2  6.077760E-2 
 5.095428E-2  4.955095E-2  4.643968E-3 -2.061564E-2 -2.529377E-2 -6.739355E-2 -8.470167E-2 -9.826685E-2 
-1.572070E-1 -1.646916E-1 -1.623521E-1 -2.049204E-1 -2.161469E-1 -2.306476E-1 -2.488911E-1 -2.456170E-1 
-2.460846E-1 -2.432774E-1 -2.502944E-1 -2.568435E-1 -2.704089E-1 -2.671346E-1 -2.531008E-1 -2.671346E-1 
-2.596500E-1 -2.512298E-1 -2.367291E-1 -2.362613E-1 -2.470202E-1 -2.114688E-1 -1.946293E-1 -1.871447E-1 
-1.572070E-1 -1.455125E-1 -1.436409E-1 -1.099611E-1 -8.891130E-2 -9.265316E-2 -6.037670E-2 -3.979450E-2 
-3.090674E-2 -1.406730E-2 -1.126009E-2  9.322106E-3  2.475839E-2  2.101654E-2  2.896875E-2  3.692042E-2 
 3.738819E-2  5.563169E-2  7.808554E-2  8.229517E-2  9.679590E-2  1.141040E-1  1.290733E-1  1.580747E-1 
 1.819319E-1  1.945617E-1  2.057882E-1  2.263704E-1  2.488235E-1  2.544372E-1  2.633251E-1  2.736161E-1 
 2.726806E-1  2.703419E-1  2.637928E-1  2.511629E-1  2.390009E-1  2.319841E-1  2.076592E-1  1.753827E-1 
 1.505908E-1  1.463805E-1  1.356216E-1  1.005387E-1  1.038129E-1  8.182739E-2  5.469614E-2  5.797112E-2 
 2.990431E-2  2.662932E-2  2.382284E-2  1.166081E-2 -7.518058E-3 -2.810026E-2 -2.342285E-2 -3.043896E-2 
-2.576155E-2 -4.634375E-2 -7.768465E-2 -8.610482E-2 -1.169781E-1 -1.160426E-1 -1.225909E-1 -1.726431E-1 
-1.932253E-1 -2.021132E-1 -2.278413E-1 -2.671346E-1 -2.797644E-1 -2.923942E-1 -3.223320E-1 -3.162514E-1 
-3.410432E-1 -3.550762E-1 -3.190577E-1 -3.307521E-1 -3.443173E-1 -3.237351E-1 -3.129764E-1 -2.937974E-1 
-2.615209E-1 -2.516976E-1 -2.325187E-1 -1.997745E-1 -1.946293E-1 -1.590779E-1 -1.104289E-1 -9.546036E-2 
-7.207096E-2 -4.587597E-2 -2.716470E-2 -7.518058E-3  1.353174E-2  1.587044E-2  2.850116E-2  4.861558E-2 
 4.253411E-2  5.703484E-2  7.434278E-2  8.697258E-2  9.960312E-2  1.005387E-1  1.164427E-1  1.412353E-1 
 1.543329E-1  1.669625E-1  1.969004E-1  1.954971E-1  2.081269E-1  2.343228E-1  2.244994E-1  2.506953E-1 
 2.623895E-1  2.446138E-1  2.460170E-1  2.595831E-1  2.647282E-1  2.464848E-1  2.404042E-1  2.268381E-1 
 2.268381E-1  2.249672E-1  1.912875E-1  1.931584E-1  1.866093E-1  1.618175E-1  1.459127E-1  1.225240E-1 
 1.112975E-1  9.866774E-2  7.574611E-2  3.785670E-2  1.774228E-2  6.047118E-3 -3.511710E-2 -5.336059E-2 
-5.757022E-2 -8.282983E-2 -1.029443E-1 -1.291401E-1 -1.469159E-1 -1.487868E-1 -1.745149E-1 -1.815310E-1 
-1.684334E-1 -1.763858E-1 -1.848060E-1 -1.707721E-1 -1.604810E-1 -1.431731E-1 -1.258659E-1 -1.249305E-1 
-8.095890E-2 -5.944115E-2 -5.710245E-2 -2.763248E-2  4.643968E-3  3.177523E-2  4.627596E-2  7.387518E-2 
 9.539276E-2  1.356216E-1  1.510586E-1  1.412353E-1  1.800608E-1  1.861415E-1  1.833351E-1  2.118697E-1 
 1.973680E-1  1.856738E-1  2.071914E-1  1.800608E-1  1.739795E-1  1.969004E-1  1.702375E-1  1.721086E-1 
 1.809964E-1  1.515264E-1  1.449771E-1  1.402997E-1  1.159750E-1  1.192499E-1  1.117653E-1  7.668148E-2 
 9.071535E-2  7.527833E-2  4.346966E-2  7.106870E-2  7.200407E-2  5.376076E-2  6.685816E-2  6.966537E-2 
 4.861558E-2  6.171298E-2  5.750262E-2  4.768002E-2  6.077760E-2  4.113096E-2  4.908336E-2  5.142206E-2 
 1.493507E-2  2.305265E-3 -8.921389E-3 -4.073006E-2 -5.663485E-2 -7.721687E-2 -1.258659E-1 -1.520610E-1 
-1.810632E-1 -2.320510E-1 -2.348582E-1 -2.559081E-1 -3.050247E-1 -2.998788E-1 -3.363658E-1 -3.705132E-1 
-3.419786E-1 -3.513343E-1 -3.770623E-1 -3.592865E-1 -3.349618E-1 -3.475923E-1 -3.377690E-1 -3.115731E-1 
-3.092344E-1 -2.858459E-1 -2.704089E-1 -2.704089E-1 -2.736830E-1 -2.671346E-1 -2.451493E-1 -2.577791E-1 
-2.409387E-1 -2.180180E-1 -2.236308E-1 -1.918221E-1 -1.805955E-1 -1.721755E-1 -1.389635E-1 -1.370925E-1 
-1.394312E-1 -1.020087E-1 -8.095890E-2 -8.891130E-2 -5.429615E-2 -4.026228E-2 -3.932673E-2 -1.547045E-2 
 4.343385E-4  9.789883E-3  2.773042E-3  2.335524E-2  3.130746E-2  2.803338E-2  5.469614E-2  6.405168E-2 
 5.563169E-2  6.311630E-2  7.387518E-2  6.171298E-2  6.545501E-2  9.118313E-2  9.118313E-2  7.621389E-2 
 8.837664E-2  8.089203E-2  7.293963E-2  9.071535E-2  7.714926E-2  8.276295E-2  1.005387E-1  7.621389E-2 
 5.563169E-2  6.171298E-2  6.732593E-2  7.106870E-2  5.282521E-2  3.832448E-2  3.785670E-2  1.821006E-2 
 2.148413E-2  1.961321E-2  2.305265E-3 -6.114908E-3 -2.669711E-2 -4.447282E-2 -4.634375E-2 -6.037670E-2 
-8.142668E-2 -9.779907E-2 -1.104289E-1 -1.062192E-1 -1.253981E-1 -1.352214E-1 -1.296079E-1 -1.469159E-1 
-1.604810E-1 -1.819988E-1 -1.787245E-1 -1.679657E-1 -1.717077E-1 -1.745149E-1 -1.721755E-1 -1.413022E-1 
-1.300755E-1 -1.132354E-1 -6.365170E-2 -2.529377E-2 -1.313175E-2  7.918958E-3  6.826222E-2  1.183144E-1 
 1.632206E-1  2.132728E-1  2.469525E-1  2.848426E-1  3.377013E-1  3.657681E-1  3.910284E-1  4.279824E-1 
 4.616628E-1  4.901966E-1  4.770991E-1  5.004877E-1  5.220061E-1  5.037627E-1  5.089077E-1  4.855192E-1 
 4.845837E-1  4.822450E-1  4.415484E-1  4.364025E-1  4.265791E-1  3.882212E-1  3.629617E-1  3.381691E-1 
 3.091668E-1  3.016829E-1  2.820362E-1  2.408719E-1  2.240317E-1  2.202897E-1  1.903519E-1  1.664949E-1 
 1.580747E-1  1.318797E-1  1.127007E-1  1.010064E-1  7.808554E-2  6.592279E-2  6.218075E-2  4.066318E-2 
 1.493507E-2  7.451180E-3 -3.343877E-5 -1.827693E-2 -3.792358E-2 -3.511710E-2 -4.821468E-2 -7.955557E-2 
-7.347502E-2 -6.131226E-2 -8.329761E-2 -9.873462E-2 -1.001378E-1 -1.342861E-1 -1.403666E-1 -1.352214E-1 
-1.763858E-1 -1.857414E-1 -1.848060E-1 -2.287767E-1 -2.488911E-1 -2.568435E-1 -2.952014E-1 -2.825709E-1 
-2.760226E-1 -3.087666E-1 -2.994111E-1 -2.928620E-1 -3.012820E-1 -2.863135E-1 -2.760226E-1 -2.821031E-1 
-2.643274E-1 -2.404711E-1 -2.395356E-1 -2.203567E-1 -1.899512E-1 -1.876125E-1 -1.763858E-1 -1.338183E-1 
-1.211877E-1 -1.160426E-1 -8.704037E-2 -6.599040E-2 -4.727912E-2 -4.026228E-2 -1.874471E-2  2.305265E-3 
 6.982672E-3  4.534059E-2  4.768002E-2  4.113096E-2  7.995647E-2  7.714926E-2  6.966537E-2  8.323073E-2 
 6.124538E-2  5.703484E-2  6.685816E-2  3.458171E-2  1.821006E-2  2.709709E-2 -8.921389E-3 -3.885913E-2 
-2.950341E-2 -5.382837E-2 -7.487816E-2 -7.581372E-2 -9.452499E-2 -1.090257E-1 -1.132354E-1 -1.146394E-1 
-1.104289E-1 -9.546036E-2 -1.034120E-1 -8.376612E-2 -5.476374E-2 -5.336059E-2 -1.547045E-2 -9.689933E-4 
 7.451180E-3  3.177523E-2  4.066318E-2  5.656706E-2  6.966537E-2  8.369850E-2  9.118313E-2  1.056839E-1 
 9.819996E-2  9.773146E-2  1.342185E-1  1.108298E-1  1.094266E-1  1.388966E-1  1.084911E-1  9.913552E-2 
 1.187822E-1  9.960312E-2  8.697258E-2  9.258627E-2  4.300189E-2  4.627596E-2  8.182739E-2  2.569395E-2 
 2.709709E-2  5.001873E-2  4.643968E-3  9.322106E-3  3.317856E-2  6.047118E-3  1.867783E-2  5.422836E-2 
 3.925985E-2  5.376076E-2  8.369850E-2  1.010064E-1  1.234596E-1  1.108298E-1  1.187822E-1  1.459127E-1 
 1.407675E-1  1.580747E-1  1.800608E-1  1.758504E-1  1.828673E-1  1.800608E-1  1.730440E-1  1.730440E-1 
 1.519942E-1  1.463805E-1  1.440418E-1  1.192499E-1  8.089203E-2  5.329299E-2  4.253411E-2  7.451180E-3 
-1.406730E-2 -5.102116E-2 -1.001378E-1 -9.639592E-2 -1.319466E-1 -1.721755E-1 -1.698368E-1 -1.997745E-1 
-2.269058E-1 -2.395356E-1 -2.512298E-1 -2.540363E-1 -2.591822E-1 -2.596500E-1 -2.605855E-1 -2.638596E-1 
-2.624565E-1 -2.568435E-1 -2.460846E-1 -2.255026E-1 -2.119365E-1 -1.936930E-1 -1.642238E-1 -1.455125E-1 
-1.221231E-1 -8.891130E-2 -6.599040E-2 -4.540820E-2  6.514895E-3  3.692042E-2  5.516391E-2  7.808554E-2 
 1.010064E-1  1.426384E-1  1.519942E-1  1.674303E-1  1.912875E-1  2.034495E-1  2.053205E-1  2.142084E-1 
 2.338550E-1  2.352583E-1  2.469525E-1  2.516307E-1  2.581791E-1  2.750193E-1  2.722129E-1  2.731484E-1 
 2.951337E-1  2.927950E-1  2.904563E-1  3.124418E-1  3.086990E-1  3.213296E-1  3.419117E-1  3.428473E-1 
 3.489279E-1  3.653004E-1  3.732527E-1  3.653004E-1  3.793334E-1  3.695101E-1  3.526706E-1  3.653004E-1 
 3.171192E-1  3.049572E-1  3.250716E-1  2.600508E-1  2.455494E-1  2.296454E-1  1.739795E-1  1.646238E-1 
 1.445094E-1  1.117653E-1  9.586053E-2  8.089203E-2  4.674374E-2  3.972763E-2  3.738819E-2  1.680599E-2 
 1.727377E-2  1.369710E-3 -5.179354E-3 -9.689933E-4 -2.342285E-2 -2.014786E-2 -1.032454E-2 -2.248656E-2 
-1.687360E-2 -2.810026E-2 -4.400505E-2 -3.043896E-2 -4.213321E-2 -6.458725E-2 -6.786133E-2 -7.487816E-2 
-9.358944E-2 -1.099611E-1 -1.090257E-1 -1.080902E-1 -1.151070E-1 -1.197844E-1 -1.221231E-1 -1.193168E-1 
-1.151070E-1 -1.132354E-1 -1.043483E-1 -1.034120E-1 -1.024765E-1 -8.657259E-2 -7.441057E-2 -7.534594E-2 
-7.020003E-2 -5.429615E-2 -6.832910E-2 -7.534594E-2 -6.505484E-2 -6.505484E-2 -5.710245E-2 -5.897355E-2 
-5.944115E-2 -6.458725E-2 -6.926466E-2 -6.552262E-2 -6.318319E-2 -7.020003E-2 -6.926466E-2 -7.253873E-2 
-8.657259E-2 -7.628150E-2 -9.639592E-2 -1.080902E-1 -8.610482E-2 -1.127676E-1 -1.282046E-1 -1.104289E-1 
-1.094935E-1 -1.127676E-1 -1.183813E-1 -1.286724E-1 -1.268014E-1 -1.141716E-1 -1.160426E-1 -1.146394E-1 
-1.029443E-1 -1.108966E-1 -1.277368E-1 -1.272692E-1 -1.160426E-1 -1.122998E-1 -1.179135E-1 -1.431731E-1 
-1.595457E-1 -1.553360E-1 -1.614166E-1 -1.819988E-1 -2.035164E-1 -2.311154E-1 -2.661991E-1 -2.802322E-1 
-3.036207E-1 -3.298166E-1 -3.377690E-1 -3.616253E-1 -3.967091E-1 -4.210331E-1 -4.186944E-1 -4.027897E-1 
-4.027897E-1 -3.985800E-1 -3.920308E-1 -3.859502E-1 -3.686423E-1 -3.770623E-1 -3.644317E-1 -3.354303E-1 
-3.518019E-1 -3.616253E-1 -3.368334E-1 -3.232675E-1 -3.316875E-1 -3.120409E-1 -3.092344E-1 -3.181223E-1 
-2.909909E-1 -2.966046E-1 -2.853781E-1 -2.484233E-1 -2.428098E-1 -2.362613E-1 -2.002423E-1 -1.646916E-1 
-1.674981E-1 -1.445772E-1 -1.151070E-1 -1.029443E-1 -5.897355E-2 -3.511710E-2 -3.792358E-2 -8.921389E-3 
 2.522617E-2  1.587044E-2  2.896875E-2  7.995647E-2  7.060093E-2  6.264853E-2  9.071535E-2  9.445720E-2 
 1.019418E-1  9.118313E-2  8.089203E-2  8.556943E-2  7.902110E-2  8.837664E-2  6.732593E-2  4.580837E-2 
 4.955095E-2  3.083986E-2  3.177523E-2  2.569395E-2 -1.904365E-3 -1.079232E-2 -2.435840E-2 -3.418173E-2 
-3.979450E-2 -4.915023E-2 -5.242431E-2 -6.645817E-2 -7.487816E-2 -8.095890E-2 -9.592814E-2 -7.721687E-2 
-8.095890E-2 -1.062192E-1 -9.405722E-2 -8.984667E-2 -6.692595E-2 -4.026228E-2 -2.155101E-2  2.305265E-3 
-5.647131E-3  3.317856E-2  6.311630E-2  4.955095E-2  6.732593E-2  8.790886E-2  9.352183E-2  7.995647E-2 
 8.697258E-2  8.697258E-2  7.481056E-2  7.995647E-2  5.329299E-2  4.300189E-2  3.879226E-2  2.241969E-2 
 1.399951E-2  1.540285E-2  1.446729E-2 -4.243982E-3  1.212859E-2  2.054876E-2  3.037208E-2  4.861558E-2 
 3.504949E-2  5.422836E-2  6.966537E-2  6.919777E-2  7.293963E-2  8.276295E-2  1.066192E-1  1.052161E-1 
 1.169103E-1  1.440418E-1  1.402997E-1  1.562038E-1  1.950293E-1  1.931584E-1  1.931584E-1  2.352583E-1 
 2.492920E-1  2.525662E-1  2.974724E-1  3.030861E-1  2.848426E-1  3.161837E-1  3.316207E-1  3.278780E-1 
 3.456537E-1  3.395723E-1  3.194579E-1  3.283457E-1  3.330239E-1  3.138450E-1  3.044894E-1  3.012152E-1 
 2.825039E-1  2.806330E-1  2.694064E-1  2.502275E-1  2.600508E-1  2.595831E-1  2.572436E-1  2.605186E-1 
 2.422751E-1  2.375969E-1  2.464848E-1  2.450816E-1  2.614540E-1  2.623895E-1  2.380646E-1  2.488235E-1 
 2.670669E-1  2.432106E-1  2.193543E-1  2.310485E-1  2.254349E-1  2.123373E-1  1.959649E-1  1.800608E-1 
 1.823995E-1  1.435740E-1  1.112975E-1  1.103620E-1  7.621389E-2  4.300189E-2  2.429061E-2 -2.014786E-2 
-4.400505E-2 -4.353727E-2 -6.177985E-2 -6.739355E-2 -8.563704E-2 -1.043483E-1 -8.937908E-2 -8.891130E-2 
-1.010733E-1 -9.312093E-2 -7.207096E-2 -7.020003E-2 -6.832910E-2 -4.774690E-2 -4.166543E-2 -1.968008E-2 
-1.436588E-3 -9.388984E-3  5.579523E-3  1.774228E-2  2.288746E-2  4.393726E-2  4.674374E-2  4.393726E-2 
 6.264853E-2  6.264853E-2  5.376076E-2  6.545501E-2  6.311630E-2  3.551727E-2  2.709709E-2  1.446729E-2 
-1.172769E-2 -1.453490E-2 -5.008560E-2 -5.944115E-2 -5.569930E-2 -8.470167E-2 -9.171778E-2 -1.146394E-1 
-1.310111E-1 -1.370925E-1 -1.398990E-1 -1.553360E-1 -1.660947E-1 -1.515933E-1 -1.487868E-1 -1.501899E-1 
-1.632875E-1 -1.618844E-1 -1.558036E-1 -1.689012E-1 -1.717077E-1 -1.483190E-1 -1.525286E-1 -1.679657E-1 
-1.361570E-1 -1.511255E-1 -1.604810E-1 -1.427053E-1 -1.735786E-1 -1.558036E-1 -1.398990E-1 -1.660947E-1 
-1.586101E-1 -1.487868E-1 -1.693690E-1 -1.829342E-1 -1.754505E-1 -1.862092E-1 -1.759181E-1 -1.576747E-1 
-1.623521E-1 -1.445772E-1 -1.450449E-1 -1.544005E-1 -1.277368E-1 -1.160426E-1 -1.015411E-1 -6.131226E-2 
-5.569930E-2 -5.757022E-2 -2.201879E-2  3.240819E-3  1.587044E-2  4.346966E-2  4.580837E-2  4.253411E-2 
 6.919777E-2  8.697258E-2  9.586053E-2  1.084911E-1  1.122329E-1  1.056839E-1  8.977979E-2  7.621389E-2 
 6.919777E-2  4.768002E-2  4.206633E-2  4.300189E-2  8.386735E-3 -1.436588E-3  3.708414E-3 -1.827693E-2 
-2.856803E-2 -3.792358E-2 -6.177985E-2 -5.476374E-2 -3.464932E-2 -3.979450E-2 -2.716470E-2 -2.108341E-2 
-3.839136E-2 -1.640601E-2 -1.436588E-3 -9.388984E-3  4.176191E-3  8.386735E-3  3.240819E-3  6.047118E-3 
 1.399951E-2  1.540285E-2  1.072544E-2  9.789883E-3  5.111746E-3 -4.243982E-3 -8.921389E-3 -1.079232E-2 
-2.201879E-2 -2.061564E-2 -3.558487E-2 -5.850578E-2 -5.148894E-2 -6.552262E-2 -9.639592E-2 -9.966999E-2 
-1.024765E-1 -1.455125E-1 -1.646916E-1 -1.609488E-1 -1.922899E-1 -2.091300E-1 -2.231630E-1 -2.423421E-1 
-2.437452E-1 -2.624565E-1 -2.680702E-1 -2.512298E-1 -2.638596E-1 -2.891200E-1 -2.928620E-1 -2.872490E-1 
-2.895877E-1 -2.844418E-1 -2.704089E-1 -2.727476E-1 -2.680702E-1 -2.502944E-1 -2.460846E-1 -2.198889E-1 
-1.876125E-1 -1.997745E-1 -1.824666E-1 -1.417699E-1 -1.501899E-1 -1.427053E-1 -1.104289E-1 -8.984667E-2 
-7.581372E-2 -7.628150E-2 -6.552262E-2 -4.587597E-2 -3.464932E-2 -3.792358E-2 -2.669711E-2 -7.518058E-3 
-1.406730E-2  1.119303E-2  2.709709E-2  2.382284E-2  5.937427E-2  6.498723E-2  5.937427E-2  8.089203E-2 
 9.632831E-2  1.033451E-1  1.056839E-1  1.094266E-1  1.145716E-1  1.201853E-1  1.098942E-1  1.038129E-1 
 8.931220E-2  6.779444E-2  6.685816E-2  6.732593E-2  6.218075E-2  5.422836E-2  5.048651E-2  1.212859E-2 
-4.243982E-3  9.021157E-4 -3.043896E-2 -2.810026E-2 -3.090674E-2 -5.148894E-2 -6.224763E-2 -7.955557E-2 
-8.704037E-2 -8.610482E-2 -9.078223E-2 -9.966999E-2 -9.826685E-2 -1.188490E-1 -1.141716E-1 -8.516926E-2 
-8.984667E-2 -7.487816E-2 -6.224763E-2 -6.411947E-2 -2.997118E-2 -9.689933E-4  1.399951E-2  5.516391E-2 
 7.200407E-2  8.463388E-2  1.337507E-1  1.459127E-1  1.693021E-1  2.230962E-1  2.413396E-1  2.483557E-1 
 2.694064E-1  3.016829E-1  3.213296E-1  3.353626E-1  3.489279E-1  3.540739E-1  3.606230E-1  3.643649E-1 
 3.582835E-1  3.493956E-1  3.615585E-1  3.578157E-1  3.283457E-1  3.316207E-1  3.358304E-1  3.152482E-1 
 3.058926E-1  3.016829E-1  2.825039E-1  2.951337E-1  3.143127E-1  2.815685E-1  2.740839E-1  2.787613E-1 
 2.488235E-1  2.464848E-1  2.488235E-1  2.296454E-1  2.188865E-1  2.043850E-1  1.613497E-1  1.482514E-1 
 1.543329E-1  9.773146E-2  8.089203E-2  7.995647E-2  3.364634E-2  2.054876E-2 -8.921389E-3 -1.593823E-2 
-1.219546E-2 -4.166543E-2 -5.569930E-2 -7.534594E-2 -7.908798E-2 -8.423389E-2 -9.452499E-2 -8.423389E-2 
-9.873462E-2 -1.225909E-1 -1.034120E-1 -9.546036E-2 -1.127676E-1 -9.733129E-2 -8.095890E-2 -9.265316E-2 
-8.516926E-2 -5.242431E-2 -6.458725E-2 -5.289209E-2 -2.014786E-2 -3.324617E-2 -1.219546E-2  9.322106E-3 
 2.054876E-2  5.563169E-2  8.884442E-2  1.052161E-1  1.150394E-1  1.557360E-1  1.702375E-1  1.749149E-1 
 2.207575E-1  2.301131E-1  2.287091E-1  2.600508E-1  2.609864E-1  2.581791E-1  2.848426E-1  2.745516E-1 
 2.418074E-1  2.502275E-1  2.600508E-1  2.301131E-1  2.343228E-1  2.427429E-1  2.015786E-1  2.062560E-1 
 2.174825E-1  2.034495E-1  2.207575E-1  2.268381E-1  2.067236E-1  1.950293E-1  1.992399E-1  1.936262E-1 
 2.029818E-1  2.071914E-1  1.828673E-1  1.800608E-1  1.613497E-1  1.487199E-1  1.538651E-1  1.374925E-1 
 1.108298E-1  7.247185E-2  5.188965E-2  2.896875E-2 -7.985835E-3 -4.353727E-2 -8.002335E-2 -1.057515E-1 
-1.455125E-1 -2.002423E-1 -2.381324E-1 -2.643274E-1 -2.872490E-1 -3.227997E-1 -3.686423E-1 -3.836108E-1 
-4.098065E-1 -4.322596E-1 -4.224363E-1 -4.317920E-1 -4.261791E-1 -4.158880E-1 -4.009187E-1 -3.550762E-1 
-3.316875E-1 -3.185901E-1 -2.760226E-1 -2.348582E-1 -2.170825E-1 -1.520610E-1 -8.750797E-2 -8.750797E-2 
-4.447282E-2  4.343385E-4  1.493507E-2  6.358408E-2  8.837664E-2  9.866774E-2  1.318797E-1  1.412353E-1 
 1.613497E-1  2.104664E-1  2.156115E-1  2.114019E-1  2.375969E-1  2.478880E-1  2.464848E-1  2.549049E-1 
 2.502275E-1  2.586468E-1  2.703419E-1  2.338550E-1  2.399364E-1  2.535017E-1  2.198220E-1  2.132728E-1 
 2.174825E-1  1.866093E-1  1.571392E-1  1.618175E-1  1.351538E-1  1.145716E-1  9.398960E-2  3.458171E-2 
 2.522617E-2  1.493507E-2 -2.903581E-2 -5.242431E-2 -8.470167E-2 -1.347538E-1 -1.609488E-1 -2.007099E-1 
-2.353259E-1 -2.329863E-1 -2.582468E-1 -2.853781E-1 -3.040885E-1 -3.429142E-1 -3.667713E-1 -3.681745E-1 
-3.779978E-1 -3.803365E-1 -3.859502E-1 -4.130808E-1 -4.013865E-1 -3.808043E-1 -3.981122E-1 -3.751906E-1 
-3.475923E-1 -3.471245E-1 -3.246707E-1 -3.246707E-1 -3.199933E-1 -2.750870E-1 -2.442130E-1 -2.451493E-1 
-2.236308E-1 -1.787245E-1 -1.656270E-1 -1.324142E-1 -9.546036E-2 -9.826685E-2 -6.318319E-2 -2.716470E-2 
-1.453490E-2  2.148413E-2  3.925985E-2  4.721152E-2  5.048651E-2  6.732593E-2  9.398960E-2  1.141040E-1 
 1.491877E-1  1.487199E-1  1.459127E-1  1.622851E-1  1.730440E-1  1.636884E-1  1.552682E-1  1.791254E-1 
 1.735117E-1  1.711730E-1  1.833351E-1  1.735117E-1  1.702375E-1  1.627529E-1  1.267336E-1  1.192499E-1 
 1.505908E-1  1.173781E-1  1.080233E-1  1.169103E-1  6.966537E-2  8.042425E-2  8.042425E-2  4.440504E-2 
 4.393726E-2  3.738819E-2  3.708414E-3 -1.126009E-2 -1.547045E-2 -5.757022E-2 -6.411947E-2 -6.318319E-2 
-1.034120E-1 -1.094935E-1 -9.826685E-2 -1.211877E-1 -1.408344E-1 -1.398990E-1 -1.403666E-1 -1.296079E-1 
-1.286724E-1 -1.202522E-1 -9.546036E-2 -8.516926E-2 -5.944115E-2 -3.885913E-2 -2.669711E-2  3.708414E-3 
 1.867783E-2  2.803338E-2  6.124538E-2  6.732593E-2  8.042425E-2  1.112975E-1  9.258627E-2  1.089588E-1 
 1.342185E-1  1.155072E-1  1.229918E-1  1.295410E-1  1.248627E-1  1.491877E-1  1.678980E-1  1.580747E-1 
 1.735117E-1  1.856738E-1  1.908197E-1  2.057882E-1  2.081269E-1  2.244994E-1  2.296454E-1  2.380646E-1 
