# Supplementary material for: Parameters estimation of stochastic finite fault ground motion simulation method and its application in North China
Source: PLoS One. 2025 Dec 3;20(12):e0337602. doi: 10.1371/journal.pone.0337602 (PMC12674566; doi:10.1371/journal.pone.0337602)
Supplement: S1 File — The Strong motion recordings for this study are provided by China Strong Motion Network Centre at Institute of Engineering Mechanics, China Earthquake Administration. (ZIP) [file pone.0337602.s001.zip › S1 File. Acceleration recordings of Pingyuan earthquake/ua0545.dat]

041AYT230806023302
0230806023359 2023-08-06 2:33:59 BTM
PINGYUAN EARTHQUAKE, PINGYUAN,CHN
EPICENTER  37.159N 116.339E DEPTH 10 KM
MAGNITUDE  5.5(Ms)
STATION: 41AYT 36.0N 114.2E
SITE CONDITION: SOIL
INSTRUMENT TYPE: ETNA/ES-T
OBSERVING POINT: GROUND
COMP. NS
UNCORRECTED ACCELERATION          UNIT: CM/SEC/SEC
NO. OF POINTS:  14200  EQUALLY SPACED INTERVALS OF:  0.005  SEC
PEAK VALUE:    -3.712   AT   26.63 SEC    DURATION:  71 SEC
PRE-EVENT TIME:  20  SEC  RECORDER TIME:  2023-08-6 2:34:44.000 BTM
CSMNC

 9.291682E-2  1.396949E-1  1.696327E-1  1.888115E-1  2.351218E-1  2.505581E-1  2.416702E-1  2.538322E-1 
 2.454129E-1  2.023769E-1  1.663584E-1  1.153709E-1  5.502760E-2  6.846359E-3 -3.478582E-2 -7.828965E-2 
-1.217926E-1 -1.503272E-1 -2.045890E-1 -2.541735E-1 -2.859822E-1 -3.341634E-1 -3.701827E-1 -3.973132E-1 
-4.136856E-1 -4.207026E-1 -4.207026E-1 -3.963776E-1 -3.598916E-1 -3.173233E-1 -2.621259E-1 -2.064601E-1 
-1.545368E-1 -9.840407E-2 -6.051393E-2 -3.197934E-2 -3.444741E-3  5.910804E-3  2.275024E-2  3.444540E-2 
 3.163819E-2  2.508967E-2  2.649300E-2  5.549519E-2  6.485092E-2  7.046370E-2  7.794832E-2  8.309350E-2 
 8.823942E-2  8.823942E-2  9.291682E-2  1.032079E-1  1.429690E-1  1.813269E-1  2.374605E-1  2.921901E-1 
 3.291449E-1  3.703091E-1  4.044566E-1  4.353298E-1  4.446855E-1  4.760264E-1  5.031577E-1  5.031577E-1 
 5.012867E-1  4.900603E-1  4.830432E-1  4.727521E-1  4.704134E-1  4.540410E-1  4.386048E-1  4.306524E-1 
 4.161509E-1  4.035211E-1  3.745187E-1  3.455165E-1  3.085627E-1  2.589781E-1  1.991026E-1  1.429690E-1 
 1.027401E-1  6.578629E-2  3.117041E-2 -1.934953E-2 -4.367359E-2 -8.016057E-2 -1.447135E-1 -1.741834E-1 
-2.270421E-1 -2.808370E-1 -2.920637E-1 -3.051611E-1 -3.079675E-1 -2.981442E-1 -2.906604E-1 -2.836435E-1 
-2.897250E-1 -2.976764E-1 -3.028224E-1 -3.004837E-1 -2.995483E-1 -2.537057E-1 -2.162834E-1 -2.223647E-1 
-1.760546E-1 -1.461168E-1 -1.283418E-1 -1.217926E-1 -1.297450E-1 -1.292772E-1 -1.536014E-1 -1.564077E-1 
-1.741834E-1 -2.003793E-1 -2.172188E-1 -2.368656E-1 -2.434147E-1 -2.378010E-1 -2.293817E-1 -2.494961E-1 
-2.490283E-1 -2.303171E-1 -2.275099E-1 -2.204937E-1 -1.961690E-1 -1.676344E-1 -1.348902E-1 -8.437020E-2 
-3.852858E-2  1.713746E-2  7.186703E-2  1.177096E-1  1.467118E-1  1.789882E-1  2.285728E-1  2.337178E-1 
 2.528968E-1  2.861096E-1  2.968683E-1  3.258706E-1  3.291449E-1  3.160473E-1  3.263384E-1  2.973360E-1 
 2.477516E-1  2.178139E-1  1.579384E-1  9.104590E-2  2.602523E-2 -5.302931E-2 -1.222603E-1 -1.830714E-1 
-2.228325E-1 -2.574476E-1 -2.981442E-1 -3.285497E-1 -3.566166E-1 -3.650367E-1 -3.533423E-1 -3.318247E-1 
-3.014192E-1 -2.705459E-1 -2.373332E-1 -1.928947E-1 -1.400361E-1 -9.091945E-2 -3.899618E-2  9.185062E-3 
 4.380094E-2  6.531852E-2  8.590072E-2  1.050798E-1  1.116281E-1  8.496534E-2  4.613965E-2  1.152377E-2 
-4.788413E-2 -1.030815E-1 -1.690384E-1 -2.410759E-1 -2.925315E-1 -3.636334E-1 -4.319291E-1 -4.754322E-1 
-5.081764E-1 -5.273553E-1 -5.287586E-1 -5.203384E-1 -4.730935E-1 -3.954422E-1 -3.191949E-1 -2.153478E-1 
-1.091628E-1 -1.092936E-2  7.794832E-2  1.607447E-1  2.412024E-1  2.804959E-1  3.174505E-1  3.305480E-1 
 3.179182E-1  3.179182E-1  2.926579E-1  2.800281E-1  2.725435E-1  2.416702E-1  2.252985E-1  2.229591E-1 
 2.023769E-1  1.976995E-1  2.019091E-1  1.995704E-1  2.084583E-1  2.056519E-1  2.440089E-1  2.837699E-1 
 3.057562E-1  3.291449E-1  3.296125E-1  3.417747E-1  3.408391E-1  3.441134E-1  3.455165E-1  3.370973E-1 
 3.249343E-1  2.978038E-1  2.907870E-1  2.669305E-1  2.262341E-1  1.930213E-1  1.410981E-1  7.794832E-2 
 4.754280E-2  3.538077E-2  2.041153E-2  1.947616E-2 -6.382602E-4 -1.934953E-2 -3.104378E-2 -4.648007E-2 
-5.162598E-2 -5.630339E-2 -5.817523E-2 -8.624113E-2 -1.105661E-1 -1.269377E-1 -1.807327E-1 -2.125414E-1 
-2.452856E-1 -2.981442E-1 -3.402449E-1 -3.902971E-1 -3.987163E-1 -4.197671E-1 -4.693507E-1 -4.735613E-1 
-4.880620E-1 -5.025634E-1 -4.889973E-1 -4.787062E-1 -4.511081E-1 -4.286541E-1 -4.005882E-1 -3.617625E-1 
-3.276142E-1 -2.588517E-1 -2.172188E-1 -1.550046E-1 -7.314374E-2 -3.244711E-2  4.754280E-2  1.223870E-1 
 1.860052E-1  2.678661E-1  3.455165E-1  3.974406E-1  4.545088E-1  5.270149E-1  5.639687E-1  6.191668E-1 
 6.579925E-1  6.654762E-1  6.809132E-1  6.888658E-1  6.757673E-1  6.257153E-1  5.756631E-1  4.994158E-1 
 4.114735E-1  3.319512E-1  2.416702E-1  1.691649E-1  9.946607E-2  3.117041E-2 -1.280047E-2 -5.069061E-2 
-8.109613E-2 -9.606446E-2 -1.049524E-1 -1.049524E-1 -1.096305E-1 -1.072911E-1 -9.700001E-2 -8.390243E-2 
-7.454688E-2 -6.238486E-2 -6.238486E-2 -8.249928E-2 -6.659449E-2 -7.220818E-2 -9.045167E-2 -9.887185E-2 
-1.475199E-1 -1.681029E-1 -1.713771E-1 -1.928947E-1 -2.218971E-1 -2.476243E-1 -2.532380E-1 -2.770944E-1 
-2.897250E-1 -2.668033E-1 -2.504315E-1 -2.331236E-1 -1.877488E-1 -1.545368E-1 -1.269377E-1 -6.893392E-2 
-3.572119E-2  1.012043E-2  5.876945E-2  8.309350E-2  1.172418E-1  1.242586E-1  1.373562E-1  1.481151E-1 
 1.406303E-1  1.237901E-1  7.981943E-2  5.502760E-2  2.508967E-2 -1.467139E-2 -4.460914E-2 -8.998390E-2 
-1.124370E-1 -1.320837E-1 -1.690384E-1 -1.849423E-1 -1.835392E-1 -1.849423E-1 -1.783940E-1 -1.648279E-1 
-1.676344E-1 -1.709094E-1 -1.666988E-1 -1.723125E-1 -1.854101E-1 -1.793295E-1 -1.648279E-1 -1.550046E-1 
-1.409716E-1 -1.325514E-1 -1.213250E-1 -1.110339E-1 -9.279038E-2 -6.893392E-2 -5.115820E-2 -2.543027E-2 
-4.380296E-3  4.507655E-3  2.742838E-2  4.707520E-2  5.783390E-2  6.485092E-2  4.988150E-2  5.315576E-2 
 5.128483E-2  2.836393E-2  5.443027E-3 -1.888175E-2 -4.039951E-2 -6.706227E-2 -8.998390E-2 -1.152435E-1 
-1.236637E-1 -1.185185E-1 -1.072911E-1 -7.688559E-2 -5.022283E-2 -3.197934E-2  4.975250E-3  2.976708E-2 
 3.538077E-2  7.139926E-2  9.151368E-2  9.244905E-2  1.326779E-1  1.794560E-1  2.093937E-1  2.514935E-1 
 3.024812E-1  3.399036E-1  3.857454E-1  4.400081E-1  4.610579E-1  4.825757E-1  5.078360E-1  5.017545E-1 
 5.106425E-1  4.900603E-1  4.390725E-1  4.105380E-1  3.721800E-1  3.193216E-1  2.617846E-1  2.037800E-1 
 1.312747E-1  6.531852E-2  8.717285E-3 -6.191708E-2 -1.395683E-1 -2.125414E-1 -2.756911E-1 -3.238723E-1 
-3.552134E-1 -3.902971E-1 -4.249122E-1 -4.557855E-1 -4.777709E-1 -4.875942E-1 -4.964820E-1 -4.941432E-1 
-4.899329E-1 -4.754322E-1 -4.305259E-1 -3.771988E-1 -3.149846E-1 -2.335913E-1 -1.512627E-1 -5.115820E-2 
 4.380094E-2  1.158385E-1  1.986348E-1  2.725435E-1  3.207247E-1  3.618891E-1  4.002469E-1  4.110057E-1 
 3.894882E-1  3.717124E-1  3.492593E-1  3.052877E-1  2.659951E-1  2.065872E-1  1.415658E-1  9.151368E-2 
 4.052595E-2 -6.251222E-3 -4.320599E-2 -5.630339E-2 -6.659449E-2 -7.595003E-2 -7.548244E-2 -7.782187E-2 
-7.454688E-2 -5.864301E-2 -5.770745E-2 -4.881950E-2 -3.665674E-2 -4.554470E-2 -3.806081E-2 -5.677117E-2 
-6.753077E-2 -6.799855E-2 -6.986947E-2 -5.302931E-2 -6.238486E-2 -4.320599E-2 -3.478582E-2 -4.133488E-2 
-3.197934E-2 -3.712525E-2 -3.338249E-2 -4.039951E-2 -5.115820E-2 -4.835191E-2 -5.209376E-2 -5.069061E-2 
-3.993173E-2 -4.133488E-2 -2.823748E-2 -2.730193E-2 -5.162598E-2 -6.004616E-2 -8.951612E-2 -1.119692E-1 
-1.171144E-1 -1.334870E-1 -1.391007E-1 -1.512627E-1 -1.769899E-1 -1.928947E-1 -1.971043E-1 -1.933625E-1 
-1.849423E-1 -1.592151E-1 -1.213250E-1 -8.343484E-2 -1.841398E-2  4.192929E-2  9.993385E-2  1.696327E-1 
 2.238945E-1  2.739466E-1  2.968683E-1  3.137079E-1  3.263384E-1  3.338223E-1  3.300803E-1  3.104336E-1 
 3.015456E-1  2.776894E-1  2.617846E-1  2.224913E-1  1.743101E-1  1.467118E-1  9.806274E-2  7.233462E-2 
 4.567187E-2  2.134709E-2 -3.444741E-3 -4.460914E-2 -7.828965E-2 -1.461168E-1 -1.919592E-1 -2.144125E-1 
-2.565122E-1 -2.691428E-1 -2.859822E-1 -3.271466E-1 -3.533423E-1 -3.753278E-1 -3.931036E-1 -3.935711E-1 
-3.921680E-1 -3.968454E-1 -3.804738E-1 -3.159199E-1 -2.625935E-1 -2.073954E-1 -1.227281E-1 -7.033725E-2 
-2.028509E-2  4.333244E-2  1.013370E-1  1.471795E-1  1.902149E-1  2.271694E-1  2.683339E-1  3.066918E-1 
 3.057562E-1  3.062240E-1  2.959329E-1  2.599137E-1  2.215558E-1  1.888115E-1  1.387594E-1  7.935165E-2 
 4.520409E-2 -4.380296E-3 -5.911060E-2 -1.007428E-1 -1.171144E-1 -1.292772E-1 -1.391007E-1 -1.334870E-1 
-1.264700E-1 -9.325816E-2 -5.817523E-2 -2.776971E-2  8.249507E-3  5.409204E-2  9.619182E-2  1.294038E-1 
 1.715036E-1  1.902149E-1  2.131358E-1  2.281050E-1  2.201526E-1  2.341856E-1  2.351218E-1  2.173461E-1 
 1.860052E-1  1.331457E-1  7.373796E-2  2.275024E-2 -3.618897E-2 -8.343484E-2 -9.372575E-2 -1.180507E-1 
-1.395683E-1 -1.437781E-1 -1.344224E-1 -1.269377E-1 -1.302127E-1 -1.185185E-1 -1.189863E-1 -1.115015E-1 
-9.793629E-2 -8.951612E-2 -7.080503E-2 -5.957838E-2 -5.911060E-2 -5.770745E-2 -4.273821E-2 -3.197934E-2 
-3.618897E-2 -2.122046E-2  7.648889E-4 -1.701083E-2 -5.315667E-3  3.070263E-2  1.199136E-2  3.304134E-2 
 7.093148E-2  5.596297E-2  5.175261E-2  6.999592E-2  9.198146E-2  8.449756E-2  8.122258E-2  8.262572E-2 
 6.297908E-2  6.859277E-2  6.625407E-2  5.970500E-2  8.402979E-2  1.032079E-1  9.291682E-2  9.478866E-2 
 1.223870E-1  1.322103E-1  1.448408E-1  1.490505E-1  1.359529E-1  1.219192E-1  1.050798E-1  9.057812E-2 
 6.251130E-2  2.181487E-2 -4.367359E-2 -1.213250E-1 -1.709094E-1 -2.200260E-1 -2.761589E-1 -3.051611E-1 
-3.252755E-1 -3.379053E-1 -3.355666E-1 -3.425836E-1 -3.318247E-1 -3.196627E-1 -3.196627E-1 -3.009515E-1 
-2.915959E-1 -2.625935E-1 -2.200260E-1 -1.779255E-1 -1.320837E-1 -1.157113E-1 -7.782187E-2 -4.133488E-2 
-2.355916E-2  3.572101E-3  2.742838E-2  5.923723E-2  7.981943E-2  9.385238E-2  1.195805E-1  1.607447E-1 
 1.850697E-1  2.037800E-1  2.365250E-1  2.622524E-1  3.066918E-1  3.492593E-1  3.749865E-1  3.922944E-1 
 4.035211E-1  4.180226E-1  4.180226E-1  3.899558E-1  3.660995E-1  3.567439E-1  3.010781E-1  2.758185E-1 
 2.617846E-1  2.047163E-1  1.780528E-1  1.364207E-1  7.607739E-2  1.152377E-2 -3.244711E-2 -7.595003E-2 
-1.358257E-1 -1.774577E-1 -2.200260E-1 -2.326558E-1 -2.345269E-1 -2.499639E-1 -2.738202E-1 -2.887887E-1 
-2.841113E-1 -2.948701E-1 -3.107748E-1 -2.953377E-1 -2.602548E-1 -2.401404E-1 -2.251712E-1 -2.261067E-1 
-2.200260E-1 -2.120738E-1 -2.265745E-1 -2.190906E-1 -2.181543E-1 -2.158156E-1 -2.097351E-1 -2.036536E-1 
-1.652957E-1 -1.540690E-1 -1.241313E-1 -7.735410E-2 -5.536802E-2 -4.380296E-3  3.678410E-2  7.701295E-2 
 1.317425E-1  1.794560E-1  2.164106E-1  2.585105E-1  2.992070E-1  3.300803E-1  3.726478E-1  3.979082E-1 
 4.175550E-1  4.236355E-1  4.292492E-1  4.241033E-1  3.871495E-1  3.623567E-1  3.211925E-1  2.664629E-1 
 2.140711E-1  1.588738E-1  9.525644E-2  3.491317E-2 -2.543027E-2 -8.437020E-2 -1.203894E-1 -1.657635E-1 
-2.134769E-1 -2.541735E-1 -2.915959E-1 -3.191949E-1 -3.603593E-1 -3.987163E-1 -4.104115E-1 -4.192985E-1 
-4.342678E-1 -4.440911E-1 -4.375420E-1 -4.239767E-1 -4.183630E-1 -3.912325E-1 -3.519392E-1 -3.276142E-1 
-3.000161E-1 -2.513671E-1 -2.036536E-1 -1.578110E-1 -1.007428E-1 -6.706227E-2 -2.636564E-2  2.929948E-2 
 5.876945E-2  1.022726E-1  1.532601E-1  1.916180E-1  2.098615E-1  2.234267E-1  2.477516E-1  2.557040E-1 
 2.818990E-1  3.038844E-1  3.048199E-1  3.291449E-1  3.614213E-1  3.824711E-1  4.100702E-1  4.339266E-1 
 4.297170E-1  4.409435E-1  4.559120E-1  4.554442E-1  4.343944E-1  4.067961E-1  3.983759E-1  3.469206E-1 
 3.109014E-1  2.921901E-1  2.505581E-1  2.351218E-1  2.014413E-1  1.649553E-1  1.415658E-1  1.340812E-1 
 1.410981E-1  1.457762E-1  1.602771E-1  1.630834E-1  1.738423E-1  2.009736E-1  2.224913E-1  2.397992E-1 
 2.650588E-1  2.725435E-1  2.613168E-1  2.613168E-1  2.285728E-1  1.906826E-1  1.747786E-1  1.317425E-1 
 8.823942E-2  4.473650E-2 -8.123062E-3 -4.835191E-2 -1.105661E-1 -1.961690E-1 -2.803693E-1 -3.365021E-1 
-3.804738E-1 -4.281865E-1 -4.576564E-1 -4.847877E-1 -5.063055E-1 -5.222101E-1 -5.212747E-1 -5.259521E-1 
-5.254843E-1 -4.932079E-1 -4.880620E-1 -4.782386E-1 -4.398815E-1 -4.066687E-1 -3.687786E-1 -3.416481E-1 
-3.163877E-1 -2.901928E-1 -2.668033E-1 -2.429469E-1 -2.275099E-1 -1.957012E-1 -1.648279E-1 -1.311483E-1 
-8.343484E-2 -4.227044E-2  6.378581E-3  5.970500E-2  1.055474E-1  1.439046E-1  1.799238E-1  2.210880E-1 
 2.664629E-1  2.978038E-1  3.249343E-1  3.506625E-1  3.464528E-1  3.469206E-1  3.478560E-1  3.282093E-1 
 3.094981E-1  2.678661E-1  2.229591E-1  1.803915E-1  1.294038E-1  8.449756E-2  3.070263E-2 -1.560677E-2 
-6.472356E-2 -1.021459E-1 -1.217926E-1 -1.203894E-1 -1.199216E-1 -1.316159E-1 -1.143079E-1 -1.297450E-1 
-1.274055E-1 -1.063556E-1 -1.119692E-1 -9.933944E-2 -1.030815E-1 -9.185483E-2 -6.285264E-2 -3.151156E-2 
 7.781730E-3  4.613965E-2  8.169036E-2  1.046120E-1  1.364207E-1  1.509214E-1  1.523247E-1  1.560673E-1 
 1.663584E-1  1.541957E-1  1.158385E-1  1.022726E-1  9.291682E-2  8.356128E-2  6.765722E-2  4.988150E-2 
 2.976708E-2  7.781730E-3 -1.186491E-2 -3.151156E-2 -3.338249E-2 -4.788413E-2 -6.846633E-2 -7.314374E-2 
-5.069061E-2 -4.320599E-2 -4.694784E-2 -2.636564E-2 -1.654232E-2 -1.106037E-3  1.386320E-2  2.321801E-2 
 3.163819E-2  3.959058E-2  4.613965E-2  4.146151E-2  3.771947E-2  2.181487E-2  2.087931E-2  8.249507E-3 
-4.320599E-2 -5.911060E-2 -8.858075E-2 -1.353579E-1 -1.536014E-1 -1.961690E-1 -2.373332E-1 -2.724170E-1 
-3.107748E-1 -3.280820E-1 -3.524069E-1 -3.832802E-1 -4.066687E-1 -4.281865E-1 -4.408170E-1 -4.478331E-1 
-4.412848E-1 -4.188308E-1 -3.902971E-1 -3.603593E-1 -3.215337E-1 -2.808370E-1 -2.560444E-1 -2.172188E-1 
-1.765221E-1 -1.559401E-1 -1.213250E-1 -6.799855E-2 -3.244711E-2  5.443027E-3  4.567187E-2  6.297908E-2 
 9.946607E-2  1.485827E-1  1.967639E-1  2.313791E-1  2.608492E-1  3.020134E-1  3.399036E-1  3.754543E-1 
 3.876171E-1  4.189581E-1  4.615257E-1  4.778982E-1  4.928668E-1  4.886569E-1  4.858497E-1  4.736877E-1 
 4.488959E-1  4.198937E-1  3.590826E-1  3.043521E-1  2.412024E-1  1.780528E-1  1.289360E-1  5.315576E-2 
-1.654232E-2 -7.501466E-2 -1.250668E-1 -1.699738E-1 -2.209615E-1 -2.457534E-1 -2.593195E-1 -2.654000E-1 
-2.705459E-1 -2.700783E-1 -2.508993E-1 -2.438824E-1 -2.195584E-1 -2.059923E-1 -1.914916E-1 -1.512627E-1 
-1.376966E-1 -1.143079E-1 -9.279038E-2 -7.735410E-2 -5.677117E-2 -4.835191E-2 -3.104378E-2  2.635815E-3 
 1.620190E-2  2.602523E-2  4.613965E-2  4.941390E-2  6.391536E-2  5.970500E-2  3.912280E-2  3.538077E-2 
 2.041153E-2  8.717285E-3 -4.380296E-3 -4.180266E-2 -5.911060E-2 -7.595003E-2 -1.203894E-1 -1.447135E-1 
-1.629570E-1 -1.788618E-1 -1.900882E-1 -1.882173E-1 -1.681029E-1 -1.512627E-1 -1.152435E-1 -6.519134E-2 
-4.848073E-3  6.578629E-2  1.326779E-1  1.916180E-1  2.566394E-1  3.310158E-1  3.899558E-1  4.559120E-1 
 5.078360E-1  5.429189E-1  5.831478E-1  5.892290E-1  5.939065E-1  5.826800E-1  5.630333E-1  5.452576E-1 
 4.938021E-1  4.460886E-1  3.721800E-1  2.893836E-1  2.229591E-1  1.326779E-1  6.812499E-2  4.507655E-3 
-5.817523E-2 -9.419353E-2 -1.297450E-1 -1.568755E-1 -1.746512E-1 -1.610860E-1 -1.475199E-1 -1.512627E-1 
-1.330192E-1 -1.105661E-1 -9.980722E-2 -7.688559E-2 -5.209376E-2 -4.180266E-2 -4.414136E-2 -5.349691E-2 
-7.314374E-2 -1.105661E-1 -1.344224E-1 -1.564077E-1 -1.835392E-1 -1.999115E-1 -2.055245E-1 -2.008471E-1 
-1.732481E-1 -1.133726E-1 -5.770745E-2 -2.976964E-3  5.923723E-2  1.130312E-1  1.518569E-1  1.925536E-1 
 2.168783E-1  2.238945E-1  2.533646E-1  2.557040E-1  2.486872E-1  2.617846E-1  2.547677E-1  2.444767E-1 
 2.173461E-1  1.710358E-1  1.387594E-1  1.134990E-1  7.748073E-2  3.117041E-2  9.652657E-3 -2.028509E-2 
-4.881950E-2 -4.227044E-2 -4.601229E-2 -2.730193E-2 -1.573815E-3  2.368652E-2  5.643075E-2  7.935165E-2 
 1.214514E-1  1.574706E-1  1.724391E-1  1.878762E-1  1.976995E-1  1.911502E-1  1.794560E-1  1.513892E-1 
 1.064829E-1  5.034928E-2 -2.122046E-2 -9.045167E-2 -1.601505E-1 -2.242358E-1 -2.911281E-1 -3.706504E-1 
-4.394130E-1 -5.095795E-1 -5.549543E-1 -5.689874E-1 -5.993930E-1 -6.255887E-1 -6.326057E-1 -6.138944E-1 
-5.984574E-1 -5.615035E-1 -4.861910E-1 -4.384774E-1 -3.725214E-1 -2.892572E-1 -2.162834E-1 -1.536014E-1 
-8.764520E-2 -9.993988E-3  6.344686E-2  1.294038E-1  1.686971E-1  2.182817E-1  2.678661E-1  2.903192E-1 
 3.113692E-1  3.422423E-1  3.567439E-1  3.604858E-1  3.623567E-1  3.422423E-1  3.249343E-1  2.996747E-1 
 2.781572E-1  2.543000E-1  2.248307E-1  1.944245E-1  1.448408E-1  1.251942E-1  1.083538E-1  9.665959E-2 
 1.088216E-1  1.097572E-1  9.525644E-2  8.917497E-2  8.636849E-2  3.678410E-2  1.620190E-2  1.152377E-2 
-3.291489E-2 -4.273821E-2 -6.659449E-2 -1.096305E-1 -1.451813E-1 -1.910238E-1 -2.233002E-1 -2.719493E-1 
-3.154522E-1 -3.514714E-1 -4.029269E-1 -4.492363E-1 -4.908692E-1 -5.240812E-1 -5.540189E-1 -5.727300E-1 
-5.891019E-1 -6.082807E-1 -5.937800E-1 -5.820857E-1 -5.778752E-1 -5.381141E-1 -4.974175E-1 -4.468976E-1 
-3.935711E-1 -3.533423E-1 -3.000161E-1 -2.588517E-1 -2.247034E-1 -1.676344E-1 -1.091628E-1 -5.864301E-2 
 5.443027E-3  6.906055E-2  1.209836E-1  1.710358E-1  2.323146E-1  2.744144E-1  2.861096E-1  3.085627E-1 
 3.197892E-1  3.375649E-1  3.614213E-1  3.656310E-1  3.689060E-1  3.745187E-1  3.689060E-1  3.501947E-1 
 3.497269E-1  3.338223E-1  3.188538E-1  3.169827E-1  2.973360E-1  2.931257E-1  2.833023E-1  2.762862E-1 
 2.557040E-1  2.159430E-1  1.953608E-1  1.668262E-1  1.396949E-1  1.125635E-1  7.186703E-2  3.771947E-2 
 2.836393E-2  6.846359E-3 -3.912518E-3  1.713746E-2  2.368652E-2  4.894613E-2  8.823942E-2  1.223870E-1 
 1.752464E-1  2.262341E-1  2.631879E-1  3.024812E-1  3.324189E-1  3.595504E-1  3.745187E-1  3.735833E-1 
 3.754543E-1  3.604858E-1  3.450488E-1  3.094981E-1  2.622524E-1  2.098615E-1  1.378240E-1  7.046370E-2 
-1.701083E-2 -9.138705E-2 -1.690384E-1 -2.649322E-1 -3.285497E-1 -4.001204E-1 -4.515757E-1 -4.833846E-1 
-5.222101E-1 -5.292262E-1 -5.306302E-1 -5.053699E-1 -4.688829E-1 -4.398815E-1 -3.949745E-1 -3.449223E-1 
-2.873853E-1 -2.298495E-1 -1.470522E-1 -6.565911E-2 -4.848073E-3  6.204371E-2  1.275329E-1  1.981672E-1 
 2.472839E-1  2.748822E-1  3.127723E-1  3.338223E-1  3.324189E-1  3.277416E-1  3.048199E-1  2.683339E-1 
 2.360574E-1  1.817947E-1  1.177096E-1  6.531852E-2  4.507655E-3 -2.309139E-2 -4.367359E-2 -8.062835E-2 
-8.764520E-2 -1.082274E-1 -1.339546E-1 -1.573433E-1 -1.657635E-1 -1.433103E-1 -1.540690E-1 -1.372288E-1 
-8.624113E-2 -3.759303E-2  3.023486E-2  9.665959E-2  1.686971E-1  2.285728E-1  2.879805E-1  3.562762E-1 
 3.983759E-1  4.264427E-1  4.367338E-1  4.245711E-1  4.133444E-1  3.829389E-1  3.385004E-1  3.020134E-1 
 2.468161E-1  1.808591E-1  1.092894E-1  3.865503E-2 -2.870508E-2 -9.933944E-2 -1.526659E-1 -1.793295E-1 
-2.102026E-1 -2.335913E-1 -2.312526E-1 -2.462211E-1 -2.410759E-1 -2.261067E-1 -2.102026E-1 -1.826036E-1 
-1.652957E-1 -1.180507E-1 -7.407910E-2 -1.888175E-2  3.023486E-2  9.478866E-2  1.677617E-1  2.019091E-1 
 2.725435E-1  3.057562E-1  3.268062E-1  3.478560E-1  3.403714E-1  3.361617E-1  2.921901E-1  2.589781E-1 
 2.093937E-1  1.462440E-1  1.004014E-1  3.678410E-2 -1.794638E-2 -5.536802E-2 -9.653223E-2 -1.489240E-1 
-1.821358E-1 -2.097351E-1 -2.476243E-1 -2.658678E-1 -2.602548E-1 -2.583832E-1 -2.551089E-1 -2.204937E-1 
-1.797971E-1 -1.419070E-1 -8.530576E-2 -4.367359E-2  1.854061E-2  8.870719E-2  1.219192E-1  1.691649E-1 
 1.752464E-1  1.724391E-1  1.967639E-1  1.860052E-1  1.635512E-1  1.364207E-1  1.251942E-1  1.092894E-1 
 8.122258E-2  4.660742E-2 -4.848073E-3 -5.162598E-2 -1.016781E-1 -1.550046E-1 -2.153478E-1 -2.541735E-1 
-2.906604E-1 -3.243401E-1 -3.238723E-1 -3.379053E-1 -3.290175E-1 -3.089031E-1 -3.028224E-1 -2.747557E-1 
-2.424791E-1 -2.078632E-1 -1.737158E-1 -1.274055E-1 -8.811297E-2 -5.723967E-2 -2.683342E-2 -2.543027E-2 
-3.993173E-2 -5.256154E-2 -5.396469E-2 -7.361133E-2 -9.700001E-2 -1.119692E-1 -1.358257E-1 -1.367611E-1 
-1.302127E-1 -1.334870E-1 -1.199216E-1 -9.466130E-2 -7.641781E-2 -5.115820E-2 -1.934953E-2  4.507655E-3 
 1.433098E-2  1.807283E-2  1.900839E-2  1.292691E-2 -5.315667E-3 -2.683342E-2 -3.572119E-2 -4.975506E-2 
-4.554470E-2 -3.852858E-2 -4.086729E-2 -1.934953E-2  2.971116E-4  2.929948E-2  5.362426E-2  7.420646E-2 
 1.036757E-1  1.200483E-1  1.499860E-1  1.644875E-1  1.888115E-1  2.351218E-1  2.379283E-1  2.505581E-1 
 2.758185E-1  2.772216E-1  2.730112E-1  2.776894E-1  2.744144E-1  2.421380E-1  2.150074E-1  1.939567E-1 
 1.757141E-1  1.616803E-1  1.265973E-1  1.004014E-1  7.420646E-2  3.538077E-2 -6.251222E-3 -5.349691E-2 
-1.026137E-1 -1.550046E-1 -1.863457E-1 -2.190906E-1 -2.508993E-1 -2.579154E-1 -2.565122E-1 -2.462211E-1 
-2.204937E-1 -1.826036E-1 -1.718447E-1 -1.634247E-1 -1.428425E-1 -1.367611E-1 -1.433103E-1 -1.465844E-1 
-1.367611E-1 -1.320837E-1 -1.143079E-1 -9.980722E-2 -8.483798E-2 -6.986947E-2 -6.893392E-2 -4.180266E-2 
-3.244711E-2 -2.449472E-2 -9.526211E-3 -6.718999E-3  1.433098E-2  3.117041E-2  6.204371E-2  9.057812E-2 
 1.027401E-1  1.186449E-1  1.205159E-1  9.619182E-2  6.718963E-2  5.596297E-2  4.192929E-2  3.304134E-2 
 3.444540E-2  4.005818E-2  6.110815E-2  7.327018E-2  8.356128E-2  1.064829E-1  1.088216E-1  1.223870E-1 
 1.546642E-1  1.598093E-1  1.649553E-1  1.663584E-1  1.710358E-1  1.705682E-1  1.602771E-1  1.635512E-1 
 1.425014E-1  1.233223E-1  1.116281E-1  8.543294E-2  6.251130E-2  2.883171E-2 -3.444741E-3 -4.367359E-2 
-8.624113E-2 -1.306805E-1 -1.807327E-1 -2.190906E-1 -2.691428E-1 -3.093716E-1 -3.500682E-1 -3.893608E-1 
-4.015236E-1 -4.150889E-1 -4.333324E-1 -4.506404E-1 -4.436235E-1 -4.235091E-1 -4.122824E-1 -3.842156E-1 
-3.346312E-1 -2.752233E-1 -2.190906E-1 -1.573433E-1 -9.559686E-2 -3.010841E-2  2.462208E-2  5.830167E-2 
 1.008692E-1  1.359529E-1  1.710358E-1  1.817947E-1  1.916180E-1  2.304437E-1  2.229591E-1  2.150074E-1 
 2.178139E-1  1.878762E-1  1.808591E-1  1.836656E-1  1.771173E-1  1.672940E-1  1.696327E-1  1.920858E-1 
 1.841334E-1  1.846019E-1  1.981672E-1  1.911502E-1  1.986348E-1  1.906826E-1  1.874084E-1  1.953608E-1 
 2.023769E-1  2.215558E-1  2.299759E-1  2.580428E-1  2.851733E-1  3.272738E-1  3.852776E-1  4.231677E-1 
 4.647999E-1  4.933343E-1  5.054964E-1  5.036255E-1  5.026901E-1  4.886569E-1  4.596547E-1  4.343944E-1 
 3.829389E-1  3.268062E-1  2.847055E-1  2.187493E-1  1.280005E-1  5.596297E-2 -2.870508E-2 -1.264700E-1 
-2.022503E-1 -2.929990E-1 -3.832802E-1 -4.398815E-1 -4.927401E-1 -5.493406E-1 -5.774074E-1 -6.040711E-1 
-6.461709E-1 -6.545910E-1 -6.457031E-1 -6.335410E-1 -5.956509E-1 -5.521480E-1 -4.885297E-1 -4.188308E-1 
-3.425836E-1 -2.373332E-1 -1.531336E-1 -7.735410E-2  1.232666E-3  6.344686E-2  1.125635E-1  1.434368E-1 
 1.771173E-1  1.958286E-1  1.991026E-1  2.061197E-1  1.892793E-1  1.738423E-1  1.560673E-1  1.233223E-1 
 1.111603E-1  8.122258E-2  6.438314E-2  7.841609E-2  8.777164E-2  1.443731E-1  2.005060E-1  2.547677E-1 
 3.413069E-1  4.184904E-1  4.853819E-1  5.270149E-1  5.672437E-1  5.953098E-1  5.859541E-1  5.859541E-1 
 5.536776E-1  4.989480E-1  4.615257E-1  4.049242E-1  3.478560E-1  2.730112E-1  1.972317E-1  1.392271E-1 
 5.596297E-2 -1.280047E-2 -5.817523E-2 -1.203894E-1 -1.638925E-1 -2.031858E-1 -2.555767E-1 -2.766266E-1 
-3.112426E-1 -3.439867E-1 -3.715858E-1 -4.052656E-1 -4.221058E-1 -4.590596E-1 -4.992884E-1 -5.348399E-1 
-5.778752E-1 -6.078129E-1 -6.391540E-1 -6.761086E-1 -6.821901E-1 -7.013682E-1 -7.252254E-1 -7.125956E-1 
-7.125956E-1 -7.083851E-1 -7.032399E-1 -6.863997E-1 -6.489773E-1 -6.110879E-1 -5.577608E-1 -5.091118E-1 
-4.436235E-1 -3.828125E-1 -3.271466E-1 -2.537057E-1 -1.858779E-1 -9.232260E-2 -1.186491E-2  4.801057E-2 
 1.200483E-1  1.808591E-1  2.154752E-1  2.589781E-1  3.080949E-1  3.258706E-1  3.375649E-1  3.478560E-1 
 3.660995E-1  3.763906E-1  3.838744E-1  3.862139E-1  3.749865E-1  3.820035E-1  3.656310E-1  3.450488E-1 
 3.525334E-1  3.497269E-1  3.417747E-1  3.366295E-1  3.319512E-1  3.553399E-1  3.759228E-1  3.735833E-1 
 3.899558E-1  3.880848E-1  3.777937E-1  3.894882E-1  3.894882E-1  3.815358E-1  3.623567E-1  3.567439E-1 
 3.534689E-1  3.333545E-1  3.249343E-1  3.006103E-1  2.659951E-1  2.159430E-1  1.443731E-1  7.420646E-2 
 1.339542E-2 -5.396469E-2 -1.428425E-1 -2.031858E-1 -2.639968E-1 -3.205981E-1 -3.514714E-1 -3.968454E-1 
-4.314613E-1 -4.501726E-1 -4.539144E-1 -4.525113E-1 -4.394130E-1 -4.080721E-1 -3.692464E-1 -3.262110E-1 
-2.892572E-1 -2.480921E-1 -2.261067E-1 -1.961690E-1 -1.465844E-1 -1.012105E-1 -6.378800E-2 -4.741635E-2 
-1.654232E-2 -2.041592E-3 -1.092936E-2 -1.467139E-2 -4.741635E-2 -6.753077E-2 -7.969280E-2 -1.133726E-1 
-1.353579E-1 -1.540690E-1 -1.648279E-1 -1.709094E-1 -1.868132E-1 -1.947656E-1 -1.886851E-1 -1.905560E-1 
-1.886851E-1 -1.727803E-1 -1.624892E-1 -1.358257E-1 -8.951612E-2 -5.911060E-2 -2.449472E-2  3.491317E-2 
 7.654517E-2  1.149031E-1  1.584060E-1  1.976995E-1  2.337178E-1  2.500904E-1  2.692692E-1  2.678661E-1 
 2.627201E-1  2.739466E-1  2.650588E-1  2.533646E-1  2.201526E-1  1.799238E-1  1.658908E-1  1.434368E-1 
 1.149031E-1  9.572404E-2  8.262572E-2  6.672185E-2  6.391536E-2  6.110815E-2  4.660742E-2  4.894613E-2 
 3.865503E-2  3.444540E-2  4.192929E-2  4.754280E-2  6.906055E-2  8.215813E-2  1.083538E-1  1.303392E-1 
 1.593416E-1  2.182817E-1  2.711403E-1  3.244666E-1  3.834067E-1  4.236355E-1  4.559120E-1  4.895925E-1 
 5.026901E-1  4.938021E-1  4.540410E-1  4.311202E-1  3.951009E-1  3.174505E-1  2.804959E-1  2.440089E-1 
 1.850697E-1  1.228546E-1  6.765722E-2  1.620190E-2 -5.069061E-2 -8.998390E-2 -1.264700E-1 -1.788618E-1 
-2.223647E-1 -2.560444E-1 -2.724170E-1 -2.990805E-1 -3.191949E-1 -3.355666E-1 -3.575521E-1 -3.481964E-1 
-3.491319E-1 -3.425836E-1 -3.098394E-1 -2.756911E-1 -2.373332E-1 -2.275099E-1 -2.083317E-1 -1.961690E-1 
-2.116060E-1 -2.083317E-1 -2.139447E-1 -2.172188E-1 -2.055245E-1 -1.914916E-1 -1.727803E-1 -1.437781E-1 
-1.199216E-1 -1.269377E-1 -1.260024E-1 -1.330192E-1 -1.517303E-1 -1.470522E-1 -1.601505E-1 -1.690384E-1 
-1.587473E-1 -1.419070E-1 -1.222603E-1 -1.129048E-1 -7.501466E-2 -5.069061E-2 -4.320599E-2  5.443027E-3 
 4.380094E-2  8.309350E-2  1.555997E-1  2.070550E-1  2.585105E-1  3.188538E-1  3.628245E-1  4.194259E-1 
 4.587192E-1  4.811723E-1  5.092391E-1  5.181271E-1  5.232721E-1  5.373060E-1  5.125134E-1  4.821079E-1 
 4.549764E-1  3.834067E-1  3.361617E-1  2.669305E-1  1.874084E-1  1.312747E-1  4.613965E-2 -4.227044E-2 
-1.395683E-1 -2.261067E-1 -3.145168E-1 -3.935711E-1 -4.459622E-1 -4.880620E-1 -5.212747E-1 -5.460665E-1 
-5.600995E-1 -5.834889E-1 -5.797461E-1 -5.731978E-1 -5.694550E-1 -5.278230E-1 -4.843199E-1 -4.356711E-1 
-3.762632E-1 -3.079675E-1 -2.195584E-1 -1.470522E-1 -7.501466E-2  3.103592E-3  5.643075E-2  1.092894E-1 
 1.406303E-1  1.701004E-1  2.033123E-1  2.122002E-1  2.262341E-1  2.215558E-1  1.883439E-1  1.565351E-1 
 1.373562E-1  1.163062E-1  8.449756E-2  5.830167E-2  3.538077E-2  7.781730E-3  4.039878E-3  4.507655E-3 
 1.292691E-2  5.409204E-2  7.233462E-2  9.151368E-2  1.364207E-1  1.635512E-1  1.902149E-1  2.323146E-1 
 2.617846E-1  2.650588E-1  2.879805E-1  3.080949E-1  2.772216E-1  2.613168E-1  2.519613E-1  2.140711E-1 
 1.733745E-1  1.467118E-1  1.270651E-1  1.074185E-1  7.280240E-2  2.976708E-2  2.836393E-2  2.883171E-2 
 1.479875E-2  6.378581E-3  1.105599E-2  2.508967E-2  2.555745E-2  3.491317E-2  2.742838E-2  1.386320E-2 
 1.339542E-2  7.781730E-3 -1.573815E-3 -4.227044E-2 -8.016057E-2 -1.049524E-1 -1.409716E-1 -1.564077E-1 
-1.807327E-1 -2.059923E-1 -2.111382E-1 -2.275099E-1 -2.363978E-1 -2.508993E-1 -2.761589E-1 -2.780298E-1 
-2.654000E-1 -2.438824E-1 -2.064601E-1 -1.568755E-1 -1.096305E-1 -6.191708E-2 -7.187507E-3  3.117041E-2 
 6.672185E-2  9.244905E-2  1.018048E-1  1.280005E-1  1.420336E-1  1.570029E-1  1.888115E-1  2.089259E-1 
 2.547677E-1  2.945288E-1  3.221278E-1  3.595504E-1  3.637600E-1  3.820035E-1  4.035211E-1  3.941655E-1 
 3.908913E-1  3.955687E-1  4.011824E-1  3.969728E-1  3.997793E-1  3.843422E-1  3.473882E-1  3.268062E-1 
 2.870449E-1  2.374605E-1  1.930213E-1  1.317425E-1  6.999592E-2  1.386320E-2 -2.309139E-2 -6.753077E-2 
-1.072911E-1 -1.348902E-1 -1.896205E-1 -2.218971E-1 -2.457534E-1 -2.920637E-1 -3.196627E-1 -3.341634E-1 
-3.589553E-1 -3.959098E-1 -4.038622E-1 -3.917002E-1 -3.959098E-1 -3.856189E-1 -3.701827E-1 -3.584875E-1 
-3.510036E-1 -3.276142E-1 -2.925315E-1 -2.953377E-1 -2.873853E-1 -2.822404E-1 -2.770944E-1 -2.560444E-1 
-2.494961E-1 -2.368656E-1 -2.190906E-1 -1.994440E-1 -1.905560E-1 -1.685707E-1 -1.344224E-1 -9.793629E-2 
-6.191708E-2 -2.543027E-2  2.275024E-2  6.110815E-2  1.116281E-1  1.649553E-1  2.234267E-1  2.739466E-1 
 3.310158E-1  3.946331E-1  4.222324E-1  4.704134E-1  5.022223E-1  4.863175E-1  4.755586E-1  4.676071E-1 
 4.460886E-1  4.025855E-1  3.628245E-1  3.193216E-1  2.645911E-1  2.084583E-1  1.518569E-1  1.027401E-1 
 3.725188E-2 -1.560677E-2 -6.565911E-2 -1.203894E-1 -1.414394E-1 -1.610860E-1 -1.812005E-1 -1.989762E-1 
-1.994440E-1 -1.994440E-1 -1.910238E-1 -1.550046E-1 -1.465844E-1 -1.236637E-1 -7.735410E-2 -4.648007E-2 
-1.981731E-2  7.313953E-3  4.039878E-3 -6.382602E-4  4.507655E-3 -3.806081E-2 -5.957838E-2 -7.080503E-2 
-1.077596E-1 -1.521981E-1 -2.055245E-1 -2.457534E-1 -3.112426E-1 -3.598916E-1 -4.005882E-1 -4.553177E-1 
-4.735613E-1 -4.955466E-1 -4.880620E-1 -4.585918E-1 -4.366065E-1 -3.968454E-1 -3.453899E-1 -2.714815E-1 
-2.120738E-1 -1.353579E-1 -3.291489E-2  4.613965E-2  1.410981E-1  2.374605E-1  3.104336E-1  3.703091E-1 
 4.236355E-1  4.629288E-1  4.788336E-1  4.807045E-1  4.708812E-1  4.587192E-1  4.334588E-1  4.067961E-1 
 3.908913E-1  3.726478E-1  3.497269E-1  3.221278E-1  2.931257E-1  2.608492E-1  2.346533E-1  2.056519E-1 
 1.701004E-1  1.195805E-1  9.432089E-2  8.028702E-2  4.192929E-2  2.976708E-2 -4.380296E-3 -3.572119E-2 
-4.928728E-2 -8.530576E-2 -1.133726E-1 -1.536014E-1 -1.727803E-1 -1.835392E-1 -1.994440E-1 -1.802649E-1 
-1.802649E-1 -1.681029E-1 -1.231959E-1 -9.746852E-2 -6.144930E-2 -2.262379E-2 -1.573815E-3  1.386320E-2 
 3.397762E-2  3.865503E-2  3.771947E-2  6.157593E-2  6.812499E-2  6.110815E-2  6.625407E-2  8.496534E-2 
 8.262572E-2  8.496534E-2  8.636849E-2  5.923723E-2  6.297908E-2  3.584855E-2 -2.509369E-3 -2.355916E-2 
-4.648007E-2 -6.846633E-2 -1.115015E-1 -1.339546E-1 -1.751190E-1 -1.975721E-1 -1.933625E-1 -2.209615E-1 
-2.340591E-1 -2.420115E-1 -2.452856E-1 -2.504315E-1 -2.401404E-1 -2.265745E-1 -2.293817E-1 -1.985084E-1 
-1.802649E-1 -1.699738E-1 -1.306805E-1 -1.016781E-1 -6.659449E-2 -2.122046E-2  1.854061E-2  4.567187E-2 
 6.064038E-2  9.151368E-2  1.149031E-1  1.270651E-1  1.382916E-1  1.429690E-1  1.546642E-1  1.588738E-1 
 1.457762E-1  1.378240E-1  1.256618E-1  1.032079E-1  8.402979E-2  5.549519E-2  3.725188E-2  2.415430E-2 
 2.971116E-4 -3.444741E-3 -1.513917E-2 -3.525360E-2 -3.618897E-2 -1.701083E-2  1.152377E-2  3.210578E-2 
 9.057812E-2  1.308070E-1  1.560673E-1  2.224913E-1  2.631879E-1  3.169827E-1  3.707769E-1  3.936978E-1 
 4.250387E-1  4.535733E-1  4.577838E-1  4.512346E-1  4.596547E-1  4.414113E-1  4.063283E-1  3.815358E-1 
 3.703091E-1  3.703091E-1  3.413069E-1  3.020134E-1  2.585105E-1  2.065872E-1  1.555997E-1  8.309350E-2 
 1.760505E-2 -3.946396E-2 -1.133726E-1 -1.662312E-1 -2.064601E-1 -2.579154E-1 -2.906604E-1 -3.360344E-1 
-3.846834E-1 -4.062009E-1 -4.375420E-1 -4.651411E-1 -4.740288E-1 -4.698185E-1 -4.670120E-1 -4.473653E-1 
-4.216380E-1 -4.169598E-1 -3.907649E-1 -3.711180E-1 -3.626980E-1 -3.336957E-1 -3.271466E-1 -3.294860E-1 
-3.098394E-1 -2.944024E-1 -2.920637E-1 -2.948701E-1 -2.705459E-1 -2.480921E-1 -2.424791E-1 -2.190906E-1 
-2.251712E-1 -2.204937E-1 -2.031858E-1 -1.966368E-1 -1.807327E-1 -1.746512E-1 -1.610860E-1 -1.428425E-1 
-1.035493E-1 -7.548244E-2 -4.835191E-2  7.781730E-3  4.286466E-2  7.888387E-2  1.289360E-1  1.710358E-1 
 2.168783E-1  2.500904E-1  2.786250E-1  3.029490E-1  2.912548E-1  2.954651E-1  2.851733E-1  2.622524E-1 
 2.552363E-1  1.958286E-1  1.354853E-1  1.013370E-1  7.514202E-2  4.333244E-2  5.443027E-3 -2.309139E-2 
-6.893392E-2 -8.530576E-2 -8.203150E-2 -8.717669E-2 -7.641781E-2 -8.904834E-2 -9.980722E-2 -1.016781E-1 
-1.044846E-1 -1.040168E-1 -1.077596E-1 -1.100983E-1 -1.306805E-1 -1.470522E-1 -1.376966E-1 -1.143079E-1 
-1.012105E-1 -8.717669E-2 -5.677117E-2 -1.467139E-2  2.696078E-2  7.139926E-2  1.275329E-1  1.453086E-1 
 1.691649E-1  1.976995E-1  1.902149E-1  2.093937E-1  2.248307E-1  2.168783E-1  2.131358E-1  2.093937E-1 
 2.023769E-1  1.991026E-1  1.953608E-1  1.686971E-1  1.294038E-1  8.496534E-2  4.426872E-2  8.717285E-3 
-2.215601E-2 -3.993173E-2 -5.630339E-2 -7.361133E-2 -9.325816E-2 -8.670891E-2 -7.595003E-2 -6.472356E-2 
-4.273821E-2 -4.086729E-2 -2.215601E-2  5.910804E-3  4.052595E-2  6.999592E-2  1.027401E-1  1.392271E-1 
 1.434368E-1  1.565351E-1  1.551319E-1  1.425014E-1  1.396949E-1  1.191127E-1  9.806274E-2  7.654517E-2 
 6.391536E-2  5.081705E-2  4.192929E-2  3.584855E-2  1.058821E-2  7.313953E-3 -1.280047E-2 -2.823748E-2 
 4.975250E-3  1.433098E-2  3.912280E-2  9.011035E-2  1.401627E-1  1.846019E-1  2.210880E-1  2.458807E-1 
 2.430735E-1  2.510259E-1  2.379283E-1  2.117324E-1  2.042478E-1  1.962961E-1  1.682295E-1  1.209836E-1 
 9.806274E-2  7.748073E-2  4.988150E-2  2.415430E-2  2.971116E-4 -1.934953E-2 -4.180266E-2 -4.788413E-2 
-4.788413E-2 -5.022283E-2 -4.180266E-2 -3.665674E-2 -4.367359E-2 -6.238486E-2 -7.875743E-2 -9.372575E-2 
-1.245990E-1 -1.606183E-1 -1.788618E-1 -1.942980E-1 -2.317204E-1 -2.518348E-1 -2.911281E-1 -3.416481E-1 
-3.673754E-1 -4.085397E-1 -4.221058E-1 -4.239767E-1 -4.342678E-1 -4.211704E-1 -3.954422E-1 -3.776665E-1 
-3.453899E-1 -2.873853E-1 -2.237680E-1 -1.536014E-1 -8.811297E-2 -1.326806E-2  5.970500E-2  1.247264E-1 
 1.906826E-1  2.500904E-1  2.996747E-1  3.230634E-1  3.614213E-1  3.880848E-1  3.848098E-1  3.796648E-1 
 3.632922E-1  3.544043E-1  3.216603E-1  3.015456E-1  2.720757E-1  2.023769E-1  1.677617E-1  1.116281E-1 
 5.455982E-2  9.652657E-3 -4.180266E-2 -5.770745E-2 -8.577354E-2 -1.119692E-1 -1.297450E-1 -1.568755E-1 
-1.676344E-1 -1.807327E-1 -1.872810E-1 -1.844745E-1 -1.872810E-1 -1.690384E-1 -1.475199E-1 -1.194539E-1 
-6.799855E-2 -2.262379E-2  2.602523E-2  6.625407E-2  9.946607E-2  1.513892E-1  1.747786E-1  1.902149E-1 
 2.154752E-1  2.098615E-1  2.070550E-1  1.976995E-1  1.691649E-1  1.467118E-1  1.125635E-1  7.327018E-2 
 3.444540E-2 -2.122046E-2 -6.940170E-2 -1.040168E-1 -1.550046E-1 -2.251712E-1 -2.878531E-1 -3.220014E-1 
-3.491319E-1 -3.757954E-1 -3.879576E-1 -3.739245E-1 -3.626980E-1 -3.566166E-1 -3.383731E-1 -3.159199E-1 
-2.677387E-1 -2.457534E-1 -2.251712E-1 -1.989762E-1 -1.975721E-1 -1.732481E-1 -1.629570E-1 -1.545368E-1 
-1.554724E-1 -1.657635E-1 -1.648279E-1 -1.793295E-1 -1.812005E-1 -1.910238E-1 -1.900882E-1 -1.769899E-1 
-1.657635E-1 -1.306805E-1 -9.091945E-2 -3.104378E-2  2.462208E-2  6.859277E-2  1.317425E-1  1.976995E-1 
 2.622524E-1  3.221278E-1  3.852776E-1  4.418790E-1  4.844466E-1  5.218689E-1  5.377737E-1  5.293536E-1 
 5.069004E-1  4.727521E-1  4.283137E-1  3.852776E-1  3.478560E-1  2.931257E-1  2.397992E-1  1.995704E-1 
 1.523247E-1  1.177096E-1  8.870719E-2  6.344686E-2  3.584855E-2  1.854061E-2  7.648889E-4 -8.590656E-3 
 4.039878E-3 -1.046177E-2 -1.046177E-2 -1.841398E-2 -3.525360E-2 -5.677117E-2 -8.904834E-2 -9.091945E-2 
-1.138402E-1 -1.297450E-1 -1.227281E-1 -1.147757E-1 -9.512908E-2 -7.922502E-2 -4.928728E-2 -9.993988E-3 
 8.249507E-3  4.192929E-2  8.215813E-2  8.870719E-2  1.158385E-1  1.476473E-1  1.565351E-1  1.537279E-1 
 1.621480E-1  1.766495E-1  1.565351E-1  1.406303E-1  1.359529E-1  1.130312E-1  9.338460E-2  7.560962E-2 
 4.801057E-2  3.070263E-2  9.185062E-3 -2.683342E-2 -4.273821E-2 -3.572119E-2 -4.694784E-2 -6.332041E-2 
-4.554470E-2 -3.712525E-2 -4.601229E-2 -3.665674E-2 -1.841398E-2 -1.326806E-2 -9.526211E-3  1.433098E-2 
 2.415430E-2  3.959058E-2  6.625407E-2  5.876945E-2  4.426872E-2  3.725188E-2  1.058821E-2 -2.355916E-2 
-2.964063E-2 -4.320599E-2 -6.238486E-2 -6.191708E-2 -8.624113E-2 -1.185185E-1 -1.288096E-1 -1.479885E-1 
-1.999115E-1 -2.186228E-1 -2.186228E-1 -2.429469E-1 -2.027180E-1 -1.662312E-1 -1.451813E-1 -8.858075E-2 
-5.817523E-2 -3.197934E-2  7.648889E-4  1.854061E-2  2.649300E-2  2.742838E-2  3.491317E-2  5.128483E-2 
 6.064038E-2  7.888387E-2  8.683627E-2  8.543294E-2  9.244905E-2  7.420646E-2  5.643075E-2  5.222020E-2 
 4.146151E-2  7.781730E-3 -1.513917E-2 -4.460914E-2 -1.021459E-1 -1.316159E-1 -1.695060E-1 -2.153478E-1 
-2.588517E-1 -2.915959E-1 -3.112426E-1 -3.308892E-1 -3.196627E-1 -3.266788E-1 -3.285497E-1 -3.112426E-1 
-3.201305E-1 -3.121781E-1 -3.056288E-1 -2.962733E-1 -2.705459E-1 -2.527702E-1 -2.041214E-1 -1.428425E-1 
-6.986947E-2  1.105599E-2  7.841609E-2  1.415658E-1  1.789882E-1  2.351218E-1  2.917223E-1  3.249343E-1 
 3.445810E-1  3.403714E-1  3.562762E-1  3.459851E-1  3.179182E-1  2.931257E-1  2.486872E-1  2.145389E-1 
 1.686971E-1  1.209836E-1  6.999592E-2  2.696078E-2 -3.912518E-3 -6.238486E-2 -9.746852E-2 -1.119692E-1 
-1.292772E-1 -1.208572E-1 -1.161789E-1 -1.245990E-1 -1.105661E-1 -1.077596E-1 -1.063556E-1 -9.933944E-2 
-1.311483E-1 -1.414394E-1 -1.545368E-1 -1.886851E-1 -1.957012E-1 -2.284461E-1 -2.537057E-1 -2.663355E-1 
-2.878531E-1 -2.784976E-1 -2.747557E-1 -2.775620E-1 -2.668033E-1 -2.532380E-1 -2.354623E-1 -2.055245E-1 
-1.634247E-1 -1.245990E-1 -8.156373E-2 -3.759303E-2 -4.380296E-3  1.199136E-2  1.900839E-2  1.433098E-2 
-6.382602E-4 -1.560677E-2 -2.355916E-2 -2.636564E-2 -4.460914E-2 -5.864301E-2 -6.144930E-2 -6.425578E-2 
-6.378800E-2 -7.548244E-2 -9.185483E-2 -7.220818E-2 -6.238486E-2 -6.799855E-2 -4.975506E-2 -2.964063E-2 
 3.103592E-3  2.415430E-2  5.315576E-2  7.046370E-2  7.139926E-2  7.327018E-2  6.438314E-2  7.935165E-2 
 6.531852E-2  6.251130E-2  7.093148E-2  6.578629E-2  7.560962E-2  7.514202E-2  7.701295E-2  9.057812E-2 
 1.046120E-1  1.036757E-1  1.303392E-1  1.733745E-1  2.051841E-1  2.477516E-1  2.772216E-1  2.818990E-1 
 2.907870E-1  3.024812E-1  2.744144E-1  2.383961E-1  2.117324E-1  1.588738E-1  1.083538E-1  5.783390E-2 
-8.590656E-3 -6.332041E-2 -1.110339E-1 -1.606183E-1 -1.971043E-1 -2.228325E-1 -2.508993E-1 -2.682065E-1 
-2.733524E-1 -2.766266E-1 -2.602548E-1 -2.485606E-1 -2.293817E-1 -1.826036E-1 -1.222603E-1 -5.817523E-2 
-1.186491E-2  4.426872E-2  1.163062E-1  1.668262E-1  2.028447E-1  2.426057E-1  2.650588E-1  2.730112E-1 
 2.730112E-1  2.907870E-1  3.141755E-1  3.169827E-1  3.370973E-1  3.558084E-1  3.801324E-1  4.072639E-1 
 4.170872E-1  4.348620E-1  4.367338E-1  4.292492E-1  4.091348E-1  3.791971E-1  3.431778E-1  3.020134E-1 
 2.622524E-1  2.033123E-1  1.518569E-1  1.158385E-1  6.438314E-2  1.152377E-2 -1.981731E-2 -6.753077E-2 
-1.082274E-1 -1.325514E-1 -1.891529E-1 -2.242358E-1 -2.153478E-1 -2.078632E-1 -1.872810E-1 -1.395683E-1 
-1.035493E-1 -7.267596E-2 -2.776971E-2 -9.993988E-3  3.103592E-3  4.380094E-2  5.409204E-2  7.420646E-2 
 1.041442E-1  1.111603E-1  1.368884E-1  1.270651E-1  1.153709E-1  1.200483E-1  1.102248E-1  1.083538E-1 
 9.011035E-2  8.543294E-2  1.022726E-1  1.102248E-1  1.223870E-1  1.499860E-1  1.869406E-1  2.224913E-1 
 2.528968E-1  2.617846E-1  2.739466E-1  2.945288E-1  3.001425E-1  3.090305E-1  3.038844E-1  2.706726E-1 
 2.379283E-1  2.009736E-1  1.523247E-1  1.032079E-1  4.988150E-2  6.846359E-3 -4.414136E-2 -9.512908E-2 
-1.334870E-1 -1.718447E-1 -1.891529E-1 -1.910238E-1 -1.854101E-1 -1.699738E-1 -1.428425E-1 -1.274055E-1 
-1.012105E-1 -7.641781E-2 -7.735410E-2 -5.911060E-2 -7.595003E-2 -1.002750E-1 -1.077596E-1 -1.456490E-1 
-1.648279E-1 -1.933625E-1 -2.284461E-1 -2.541735E-1 -3.159199E-1 -3.809415E-1 -4.309937E-1 -4.721579E-1 
-5.151932E-1 -5.306302E-1 -5.254843E-1 -5.339045E-1 -4.927401E-1 -4.445589E-1 -4.038622E-1 -3.257433E-1 
-2.382687E-1 -1.624892E-1 -9.325816E-2 -1.573815E-3  6.531852E-2  1.284683E-1  2.079906E-1  2.449444E-1 
 2.818990E-1  3.104336E-1  3.188538E-1  3.310158E-1  3.370973E-1  3.436456E-1  3.333545E-1  3.352254E-1 
 3.225956E-1  2.669305E-1  2.454129E-1  2.051841E-1  1.555997E-1  1.242586E-1  6.859277E-2  3.912280E-2 
 3.210578E-2  2.462208E-2  1.713746E-2  1.012043E-2  1.199136E-2  7.648889E-4 -3.478582E-2 -4.694784E-2 
-7.314374E-2 -1.231959E-1 -1.157113E-1 -1.311483E-1 -1.456490E-1 -1.231959E-1 -1.297450E-1 -1.292772E-1 
-1.400361E-1 -1.606183E-1 -1.737158E-1 -1.882173E-1 -2.116060E-1 -2.340591E-1 -2.476243E-1 -2.714815E-1 
-2.775620E-1 -2.644646E-1 -2.494961E-1 -2.275099E-1 -1.830714E-1 -1.517303E-1 -1.456490E-1 -1.175822E-1 
-9.138705E-2 -7.688559E-2 -5.677117E-2 -3.525360E-2 -3.385026E-2 -2.075268E-2  1.152377E-2  1.713746E-2 
 4.005818E-2  8.823942E-2  1.158385E-1  1.354853E-1  1.677617E-1  1.976995E-1  2.196848E-1  2.351218E-1 
 2.365250E-1  2.309115E-1  2.252985E-1  2.150074E-1  2.075228E-1  1.991026E-1  1.799238E-1  1.612125E-1 
 1.350175E-1  1.120959E-1  8.262572E-2  5.596297E-2  2.696078E-2 -2.730193E-2 -4.788413E-2 -6.378800E-2 
-9.138705E-2 -1.021459E-1 -1.180507E-1 -1.250668E-1 -1.316159E-1 -1.339546E-1 -1.283418E-1 -1.330192E-1 
-1.297450E-1 -1.264700E-1 -1.180507E-1 -9.606446E-2 -7.080503E-2 -3.572119E-2 -8.590656E-3  3.584855E-2 
 9.011035E-2  1.406303E-1  2.220235E-1  2.828346E-1  3.352254E-1  4.030533E-1  4.442177E-1  4.708812E-1 
 4.905280E-1  4.956730E-1  4.825757E-1  4.451531E-1  3.880848E-1  3.151110E-1  2.393315E-1  1.555997E-1 
 4.613965E-2 -5.770745E-2 -1.498594E-1 -2.546413E-1 -3.360344E-1 -4.043300E-1 -4.637379E-1 -4.599952E-1 
-4.539144E-1 -4.543822E-1 -4.122824E-1 -3.725214E-1 -3.112426E-1 -2.251712E-1 -1.484562E-1 -6.238486E-2 
 2.883171E-2  1.102248E-1  1.972317E-1  2.725435E-1  3.160473E-1  3.544043E-1  3.656310E-1  3.623567E-1 
 3.403714E-1  2.973360E-1  2.734790E-1  2.346533E-1  1.892793E-1  1.415658E-1  9.244905E-2  5.409204E-2 
 1.854061E-2 -1.326806E-2 -6.004616E-2 -8.670891E-2 -1.260024E-1 -1.568755E-1 -1.629570E-1 -1.961690E-1 
-1.985084E-1 -2.087995E-1 -2.102026E-1 -2.055245E-1 -2.237680E-1 -2.186228E-1 -2.195584E-1 -2.162834E-1 
-1.900882E-1 -1.652957E-1 -1.657635E-1 -1.311483E-1 -1.091628E-1 -1.100983E-1 -8.203150E-2 -7.875743E-2 
-5.256154E-2 -1.186491E-2  1.666968E-2  2.696078E-2  3.350984E-2  5.689852E-2  4.847835E-2  3.771947E-2 
 3.771947E-2  4.507655E-3 -1.467139E-2  7.648889E-4 -1.326806E-2 -3.104378E-2 -2.215601E-2 -1.139714E-2 
-7.187507E-3 -3.338249E-2 -6.893392E-2 -7.127263E-2 -8.437020E-2 -1.012105E-1 -9.746852E-2 -8.811297E-2 
-4.788413E-2 -1.888175E-2  2.929948E-2  1.036757E-1  1.612125E-1  2.327824E-1  2.870449E-1  3.417747E-1 
 4.025855E-1  4.615257E-1  5.012867E-1  5.204658E-1  5.363697E-1  5.167230E-1  5.003514E-1  4.601225E-1 
 3.913591E-1  3.244666E-1  2.388637E-1  1.598093E-1  6.485092E-2 -3.197934E-2 -8.904834E-2 -1.442457E-1 
-1.900882E-1 -2.279776E-1 -2.527702E-1 -2.480921E-1 -2.448178E-1 -2.167512E-1 -1.849423E-1 -1.479885E-1 
-1.007428E-1 -7.454688E-2 -2.870508E-2  4.507655E-3  2.508967E-2  5.222020E-2  5.970500E-2  6.438314E-2 
 5.783390E-2  6.438314E-2  6.485092E-2  5.175261E-2  7.420646E-2  7.139926E-2  5.876945E-2  6.952833E-2 
 5.128483E-2  3.959058E-2  2.742838E-2  8.717285E-3 -8.590656E-3 -3.151156E-2 -2.730193E-2 -5.630339E-2 
-9.045167E-2 -1.002750E-1 -1.358257E-1 -1.606183E-1 -1.699738E-1 -1.797971E-1 -1.975721E-1 -2.013149E-1 
-2.036536E-1 -2.013149E-1 -1.704416E-1 -1.484562E-1 -1.245990E-1 -7.641781E-2 -3.104378E-2  1.058821E-2 
 6.438314E-2  1.018048E-1  1.284683E-1  1.555997E-1  1.757141E-1  1.799238E-1  1.654230E-1  1.602771E-1 
 1.326779E-1  1.060151E-1  1.046120E-1  7.935165E-2  6.999592E-2  5.034928E-2  1.900839E-2  8.717285E-3 
-2.309139E-2 -3.806081E-2 -4.086729E-2 -2.449472E-2 -2.041592E-3  1.292691E-2  6.718963E-2  9.759515E-2 
 1.219192E-1  1.602771E-1  1.532601E-1  1.523247E-1  1.584060E-1  1.439046E-1  1.518569E-1  1.462440E-1 
 1.481151E-1  1.490505E-1  1.102248E-1  9.853052E-2  6.251130E-2  2.368652E-2 -1.747861E-2 -8.249928E-2 
-1.143079E-1 -1.755868E-1 -2.125414E-1 -2.363978E-1 -2.850466E-1 -3.224692E-1 -3.598916E-1 -3.804738E-1 
-4.071365E-1 -4.207026E-1 -4.141533E-1 -3.959098E-1 -3.814091E-1 -3.472610E-1 -2.869177E-1 -2.307848E-1 
-1.573433E-1 -1.021459E-1 -3.946396E-2  2.508967E-2  7.935165E-2  1.331457E-1  1.677617E-1  2.145389E-1 
 2.543000E-1  2.940610E-1  3.338223E-1  3.609536E-1  4.063283E-1  4.521701E-1  4.629288E-1  4.657353E-1 
 4.774305E-1  4.484281E-1  3.908913E-1  3.450488E-1  2.636555E-1  1.555997E-1  4.988150E-2 -7.080503E-2 
-1.685707E-1 -2.537057E-1 -3.477286E-1 -4.178954E-1 -4.702870E-1 -5.170642E-1 -5.254843E-1 -5.067731E-1 
-4.908692E-1 -4.366065E-1 -3.608269E-1 -2.850466E-1 -1.652957E-1 -5.302931E-2  3.210578E-2  1.312747E-1 
 2.023769E-1  2.566394E-1  2.851733E-1  2.879805E-1  2.833023E-1  2.351218E-1  1.710358E-1  1.008692E-1 
 4.052595E-2 -2.355916E-2 -1.100983E-1 -1.900882E-1 -2.607226E-1 -3.248079E-1 -3.842156E-1 -4.038622E-1 
-4.015236E-1 -4.001204E-1 -3.795382E-1 -3.388408E-1 -3.070322E-1 -2.700783E-1 -2.162834E-1 -1.779255E-1 
-1.479885E-1 -1.419070E-1 -1.231959E-1 -1.040168E-1 -1.007428E-1 -9.840407E-2 -9.232260E-2 -7.174040E-2 
-1.002750E-1 -1.124370E-1 -1.012105E-1 -1.241313E-1 -1.306805E-1 -1.199216E-1 -1.189863E-1 -1.082274E-1 
-9.606446E-2 -8.577354E-2 -5.817523E-2 -5.630339E-2 -5.723967E-2 -6.893392E-2 -8.437020E-2 -9.185483E-2 
-1.133726E-1 -1.063556E-1 -1.091628E-1 -1.082274E-1 -8.811297E-2 -8.296706E-2 -5.911060E-2 -2.075268E-2 
 1.479875E-2  6.391536E-2  1.186449E-1  1.612125E-1  1.944245E-1  2.341856E-1  2.730112E-1  2.931257E-1 
 3.071594E-1  3.038844E-1  2.725435E-1  2.510259E-1  2.379283E-1  2.033123E-1  1.841334E-1  1.509214E-1 
 1.083538E-1  9.104590E-2  4.613965E-2  1.245914E-2 -1.981731E-2 -3.899618E-2 -5.770745E-2 -8.670891E-2 
-6.378800E-2 -7.033725E-2 -6.565911E-2 -4.694784E-2 -5.443246E-2 -4.273821E-2 -4.788413E-2 -4.273821E-2 
-3.618897E-2 -4.648007E-2 -5.162598E-2 -4.460914E-2 -3.385026E-2 -3.806081E-2 -3.291489E-2 -3.104378E-2 
-3.852858E-2 -4.086729E-2 -3.478582E-2 -4.367359E-2 -5.349691E-2 -6.846633E-2 -9.466130E-2 -1.124370E-1 
-1.292772E-1 -1.409716E-1 -1.638925E-1 -1.765221E-1 -1.741834E-1 -1.690384E-1 -1.484562E-1 -1.208572E-1 
-1.129048E-1 -1.161789E-1 -9.091945E-2 -9.419353E-2 -9.419353E-2 -8.296706E-2 -9.606446E-2 -8.951612E-2 
-9.185483E-2 -8.062835E-2 -6.659449E-2 -6.378800E-2 -6.144930E-2 -5.957838E-2 -1.888175E-2 -6.382602E-4 
 2.041153E-2  7.841609E-2  9.946607E-2  1.378240E-1  1.799238E-1  1.972317E-1  2.444767E-1  2.552363E-1 
 2.412024E-1  2.346533E-1  2.196848E-1  1.869406E-1  1.364207E-1  1.139668E-1  6.204371E-2  1.947616E-2 
-6.382602E-4 -4.460914E-2 -5.443246E-2 -7.501466E-2 -8.764520E-2 -9.185483E-2 -9.559686E-2 -7.361133E-2 
-6.565911E-2 -5.349691E-2 -4.414136E-2 -3.993173E-2 -4.788413E-2 -5.864301E-2 -7.828965E-2 -1.012105E-1 
-1.189863E-1 -1.695060E-1 -2.059923E-1 -2.204937E-1 -2.373332E-1 -2.401404E-1 -2.247034E-1 -2.069277E-1 
-1.872810E-1 -1.578110E-1 -1.105661E-1 -5.817523E-2 -2.636564E-2  2.321801E-2  8.730405E-2  1.541957E-1 
 2.327824E-1  2.949966E-1  3.665673E-1  4.414113E-1  4.830432E-1  5.143843E-1  5.401124E-1  5.620978E-1 
 5.653720E-1  5.307569E-1  5.054964E-1  4.830432E-1  4.484281E-1  4.245711E-1  3.871495E-1  3.427100E-1 
 3.141755E-1  3.071594E-1  2.907870E-1  2.524290E-1  2.323146E-1  2.079906E-1  1.892793E-1  1.649553E-1 
 1.209836E-1  1.008692E-1  6.859277E-2  3.117041E-2  1.666968E-2 -1.467139E-2 -3.852858E-2 -4.320599E-2 
-6.191708E-2 -7.595003E-2 -9.232260E-2 -1.040168E-1 -1.278740E-1 -1.610860E-1 -1.840069E-1 -2.275099E-1 
-2.616582E-1 -3.056288E-1 -3.711180E-1 -4.029269E-1 -4.291219E-1 -4.904014E-1 -5.203384E-1 -5.348399E-1 
-5.708591E-1 -5.647776E-1 -5.549543E-1 -5.479375E-1 -5.301617E-1 -4.885297E-1 -4.333324E-1 -3.902971E-1 
-3.079675E-1 -2.312526E-1 -1.587473E-1 -5.864301E-2  4.146151E-2  1.186449E-1  2.005060E-1  3.071594E-1 
 3.623567E-1  4.241033E-1  5.050288E-1  5.527422E-1  6.135533E-1  6.706225E-1  7.089802E-1  7.459339E-1 
 7.987927E-1  8.408934E-1  8.909456E-1  9.536273E-1  9.830973E-1  1.042505E+0  1.082734E+0  1.076185E+0 
 1.078056E+0  1.060749E+0  1.032682E+0  9.826299E-1  9.241574E-1  8.610078E-1  7.824209E-1  7.085124E-1 
 6.233766E-1  5.307569E-1  4.386048E-1  3.590826E-1  2.870449E-1  2.281050E-1  1.948930E-1  1.551319E-1 
 1.368884E-1  1.237901E-1  9.385238E-2  9.806274E-2  9.011035E-2  7.560962E-2  9.057812E-2  9.806274E-2 
 1.008692E-1  9.385238E-2  7.560962E-2  7.093148E-2  7.560962E-2  8.309350E-2  8.402979E-2  8.169036E-2 
 1.149031E-1  1.705682E-1  2.201526E-1  2.744144E-1  3.342899E-1  3.689060E-1  3.918269E-1  4.058598E-1 
 3.969728E-1  3.927622E-1  3.670350E-1  3.422423E-1  3.043521E-1  2.458807E-1  1.991026E-1  1.144353E-1 
 4.052595E-2 -2.683342E-2 -1.100983E-1 -1.606183E-1 -2.139447E-1 -2.672709E-1 -3.032901E-1 -3.369699E-1 
-3.514714E-1 -3.631656E-1 -3.739245E-1 -3.626980E-1 -3.612947E-1 -3.626980E-1 -3.678432E-1 -3.626980E-1 
-3.510036E-1 -3.547456E-1 -3.444545E-1 -3.383731E-1 -3.458577E-1 -3.622303E-1 -3.697149E-1 -3.715858E-1 
-3.743923E-1 -3.734567E-1 -3.879576E-1 -3.926358E-1 -4.019913E-1 -4.136856E-1 -3.963776E-1 -3.874899E-1 
-3.893608E-1 -3.734567E-1 -3.828125E-1 -3.790697E-1 -3.421158E-1 -3.205981E-1 -3.004837E-1 -2.756911E-1 
-2.190906E-1 -1.793295E-1 -1.507949E-1 -1.260024E-1 -1.316159E-1 -1.320837E-1 -1.461168E-1 -1.526659E-1 
-1.816682E-1 -2.102026E-1 -2.218971E-1 -2.635291E-1 -3.004837E-1 -3.313570E-1 -3.584875E-1 -3.743923E-1 
-3.711180E-1 -3.645689E-1 -3.598916E-1 -3.163877E-1 -2.541735E-1 -2.055245E-1 -1.437781E-1 -1.035493E-1 
-5.583561E-2  2.168038E-3  1.713746E-2  5.876945E-2  8.262572E-2  7.981943E-2  1.116281E-1  1.256618E-1 
 1.350175E-1  1.541957E-1  1.630834E-1  1.831978E-1  1.902149E-1  1.780528E-1  1.976995E-1  2.079906E-1 
 2.168783E-1  2.243622E-1  2.005060E-1  1.920858E-1  1.598093E-1  1.251942E-1  8.215813E-2  1.105599E-2 
-4.694784E-2 -1.348902E-1 -2.247034E-1 -3.182586E-1 -4.338000E-1 -5.385819E-1 -6.480418E-1 -7.598405E-1 
-8.618158E-1 -9.474195E-1 -1.014312E+0 -1.076994E+0 -1.115819E+0 -1.126111E+0 -1.114416E+0 -1.064364E+0 
-1.010569E+0 -9.563074E-1 -8.571384E-1 -7.373874E-1 -6.120235E-1 -4.754322E-1 -3.477286E-1 -2.125414E-1 
-5.770745E-2  5.643075E-2  1.200483E-1  1.602771E-1  1.696327E-1  1.326779E-1  6.344686E-2 -4.086729E-2 
-1.830714E-1 -3.131135E-1 -4.693507E-1 -6.522523E-1 -8.374918E-1 -1.015247E+0 -1.187389E+0 -1.347369E+0 
-1.462910E+0 -1.578919E+0 -1.638327E+0 -1.645343E+0 -1.621487E+0 -1.563950E+0 -1.467588E+0 -1.307608E+0 
-1.141547E+0 -9.221592E-1 -6.976264E-1 -4.777709E-1 -2.041214E-1  4.567187E-2  2.865773E-1  5.111101E-1 
 7.014954E-1  8.801867E-1  1.007422E+0  1.095364E+0  1.175354E+0  1.215115E+0  1.217921E+0  1.212309E+0 
 1.177225E+0  1.122963E+0  1.056071E+0  9.662573E-1  8.394901E-1  6.935432E-1  5.490002E-1  3.787293E-1 
 2.224913E-1  7.233462E-2 -7.454688E-2 -1.924269E-1 -3.018870E-1 -3.790697E-1 -4.249122E-1 -4.366065E-1 
-4.342678E-1 -4.071365E-1 -3.453899E-1 -2.705459E-1 -1.517303E-1 -2.496249E-2  1.078861E-1  2.416702E-1 
 3.511302E-1  4.718168E-1  5.695824E-1  6.243120E-1  6.977528E-1  7.421920E-1  7.230132E-1  7.117865E-1 
 6.883980E-1  6.491047E-1  6.102790E-1  5.672437E-1  5.022223E-1  4.208291E-1  3.553399E-1  2.730112E-1 
 2.051841E-1  1.485827E-1  7.654517E-2  1.700443E-3 -7.969280E-2 -1.297450E-1 -1.685707E-1 -2.162834E-1 
-2.270421E-1 -2.186228E-1 -2.045890E-1 -1.615538E-1 -9.653223E-2 -1.607454E-2  8.028702E-2  1.799238E-1 
 2.767538E-1  3.745187E-1  4.582514E-1  5.447899E-1  6.229088E-1  6.846554E-1  7.562250E-1  8.259242E-1 
 8.979615E-1  9.648540E-1  1.027536E+0  1.078056E+0  1.132319E+0  1.184242E+0  1.206695E+0  1.240374E+0 
 1.253941E+0  1.232891E+0  1.238971E+0  1.225874E+0  1.172080E+0  1.131851E+0  1.084137E+0  1.031279E+0 
 9.718710E-1  8.965585E-1  8.352797E-1  7.777427E-1  7.094480E-1  6.514434E-1  6.027944E-1  5.452576E-1 
 4.699458E-1  3.646954E-1  2.683339E-1  1.415658E-1 -4.039951E-2 -2.148801E-1 -4.221058E-1 -6.424290E-1 
-8.496538E-1 -1.083542E+0 -1.277203E+0 -1.426423E+0 -1.567224E+0 -1.653763E+0 -1.680427E+0 -1.647214E+0 
-1.562079E+0 -1.437650E+0 -1.290768E+0 -1.109738E+0 -9.020448E-1 -6.812538E-1 -4.342678E-1 -2.087995E-1 
 1.713746E-2  2.444767E-1  4.619935E-1  6.607988E-1  8.020675E-1  9.367874E-1  1.029407E+0  1.075717E+0 
 1.113140E+0  1.097703E+0  1.065426E+0  1.026133E+0  9.583048E-1  8.680238E-1  7.758720E-1  6.790425E-1 
 5.583559E-1  4.362653E-1  3.235312E-1  2.178139E-1  9.478866E-2 -1.326806E-2 -1.026137E-1 -1.928947E-1 
-2.560444E-1 -3.168555E-1 -3.641012E-1 -3.786019E-1 -3.692464E-1 -3.308892E-1 -2.724170E-1 -2.111382E-1 
-1.419070E-1 -7.595003E-2 -4.367359E-2 -2.496249E-2 -3.244711E-2 -6.753077E-2 -8.764520E-2 -1.147757E-1 
-1.442457E-1 -1.428425E-1 -1.461168E-1 -1.447135E-1 -1.255346E-1 -1.082274E-1 -8.764520E-2 -5.209376E-2 
 4.507655E-3  4.520409E-2  9.338460E-2  1.387594E-1  1.729069E-1  2.154752E-1  2.440089E-1  2.851733E-1 
 3.109014E-1  3.020134E-1  2.716079E-1  2.276372E-1  1.733745E-1  9.993385E-2  2.087931E-2 -7.361133E-2 
-1.737158E-1 -2.887887E-1 -4.062009E-1 -4.908692E-1 -6.087485E-1 -7.294350E-1 -8.300071E-1 -9.488227E-1 
-1.049863E+0 -1.165404E+0 -1.242119E+0 -1.287961E+0 -1.359531E+0 -1.400696E+0 -1.409116E+0 -1.395082E+0 
-1.383388E+0 -1.336610E+0 -1.257556E+0 -1.185986E+0 -1.098979E+0 -9.918580E-1 -8.945609E-1 -8.281362E-1 
-7.617115E-1 -7.116593E-1 -6.616079E-1 -6.068776E-1 -5.769398E-1 -5.348399E-1 -4.964820E-1 -4.712225E-1 
-4.239767E-1 -3.842156E-1 -3.355666E-1 -2.696106E-1 -1.924269E-1 -9.653223E-2 -1.326806E-2  9.759515E-2 
 2.168783E-1  3.169827E-1  4.091348E-1  4.741555E-1  5.433865E-1  5.976492E-1  6.252475E-1  6.603314E-1 
 6.977528E-1  7.431276E-1  7.992612E-1  8.633463E-1  9.433362E-1  1.032214E+0  1.113608E+0  1.212309E+0 
 1.314284E+0  1.404097E+0  1.526187E+0  1.615533E+0  1.693183E+0  1.778319E+0  1.790481E+0  1.781593E+0 
 1.737155E+0  1.639857E+0  1.505605E+0  1.320364E+0  1.092090E+0  8.226497E-1  5.363697E-1  2.047163E-1 
-1.624892E-1 -5.049021E-1 -8.515247E-1 -1.205633E+0 -1.524656E+0 -1.819824E+0 -2.076634E+0 -2.299763E+0 
-2.492955E+0 -2.654338E+0 -2.744619E+0 -2.789994E+0 -2.822271E+0 -2.770347E+0 -2.709069E+0 -2.585108E+0 
-2.412498E+0 -2.201998E+0 -1.955012E+0 -1.692121E+0 -1.394147E+0 -1.174759E+0 -8.515247E-1 -6.171687E-1 
-4.052656E-1 -9.466130E-2  6.531852E-2  2.524290E-1  4.329911E-1  5.663074E-1  6.804458E-1  7.964538E-1 
 8.727019E-1  9.293026E-1  9.751451E-1  9.915177E-1  1.038762E+0  1.049521E+0  1.049521E+0  1.050925E+0 
 1.031747E+0  9.770162E-1  9.662573E-1  9.176081E-1  8.170360E-1  7.637098E-1  6.519110E-1  5.349665E-1 
 4.367338E-1  2.907870E-1  1.495182E-1  1.199136E-2 -1.470522E-1 -2.990805E-1 -4.305259E-1 -5.647776E-1 
-6.714305E-1 -7.345809E-1 -7.771485E-1 -7.715348E-1 -7.256932E-1 -6.485096E-1 -5.320334E-1 -3.940389E-1 
-2.508993E-1 -8.624113E-2  8.169036E-2  2.369928E-1  4.128766E-1  5.700502E-1  6.935432E-1  8.263919E-1 
 9.442718E-1  1.024729E+0  1.118285E+0  1.182371E+0  1.213712E+0  1.240842E+0  1.216518E+0  1.184242E+0 
 1.125769E+0  1.035956E+0  9.250929E-1  7.744687E-1  6.182314E-1  4.526377E-1  2.837699E-1  1.106925E-1 
-4.507692E-2 -2.106704E-1 -3.669077E-1 -4.815136E-1 -6.213790E-1 -7.252254E-1 -7.935210E-1 -8.580739E-1 
-8.716391E-1 -8.791239E-1 -8.580739E-1 -7.897783E-1 -7.270963E-1 -6.358798E-1 -5.470019E-1 -4.515757E-1 
-3.379053E-1 -2.532380E-1 -1.484562E-1 -3.244711E-2  9.198146E-2  1.995704E-1  3.057562E-1  4.414113E-1 
 5.653720E-1  6.912043E-1  7.903734E-1  8.694278E-1  9.166729E-1  9.349163E-1  9.447396E-1  8.951552E-1 
 8.282627E-1  7.520154E-1  6.500401E-1  5.541454E-1  4.549764E-1  3.581471E-1  2.903192E-1  2.355896E-1 
 1.892793E-1  1.869406E-1  2.107971E-1  2.360574E-1  2.683339E-1  2.954651E-1  3.286771E-1  3.618891E-1 
 3.899558E-1  4.081993E-1  4.044566E-1  4.184904E-1  4.110057E-1  3.880848E-1  3.703091E-1  3.305480E-1 
 2.940610E-1  2.514935E-1  2.023769E-1  1.724391E-1  2.065872E-1  2.351218E-1  2.921901E-1  4.470249E-1 
 5.737920E-1  7.089802E-1  8.661530E-1  9.840329E-1  1.066829E+0  1.100041E+0  1.085541E+0  1.016309E+0 
 9.171404E-1  7.744687E-1  5.798735E-1  3.721800E-1  1.523247E-1 -8.390243E-2 -3.112426E-1 -5.165964E-1 
-6.878029E-1 -8.038121E-1 -8.880117E-1 -9.226269E-1 -8.983028E-1 -8.351530E-1 -7.154021E-1 -5.923768E-1 
-4.599952E-1 -3.196627E-1 -2.064601E-1 -8.998390E-2 -9.526211E-3  3.070263E-2  2.976708E-2  4.507655E-3 
-5.162598E-2 -1.320837E-1 -2.022503E-1 -3.276142E-1 -4.281865E-1 -5.273553E-1 -6.349444E-1 -6.676884E-1 
-6.934165E-1 -6.569297E-1 -5.891019E-1 -5.170642E-1 -4.118147E-1 -3.028224E-1 -1.344224E-1  3.070263E-2 
 1.757141E-1  3.455165E-1  4.760264E-1  5.920355E-1  7.108513E-1  8.039386E-1  8.783149E-1  9.321100E-1 
 9.475459E-1  9.283670E-1  9.003011E-1  8.259242E-1  7.141254E-1  6.065363E-1  4.662031E-1  3.020134E-1 
 1.635512E-1  1.479875E-2 -1.208572E-1 -2.059923E-1 -2.925315E-1 -3.514714E-1 -3.711180E-1 -3.729891E-1 
-3.374377E-1 -2.635291E-1 -1.695060E-1 -7.314374E-2  3.210578E-2  1.280005E-1  2.215558E-1  3.113692E-1 
 3.567439E-1  3.815358E-1  3.857454E-1  3.530011E-1  3.221278E-1  2.842377E-1  2.271694E-1  1.860052E-1 
 1.251942E-1  6.765722E-2  2.789615E-2 -3.385026E-2 -6.893392E-2 -1.040168E-1 -1.442457E-1 -1.666988E-1 
-1.896205E-1 -2.059923E-1 -2.312526E-1 -2.527702E-1 -2.756911E-1 -3.131135E-1 -3.580197E-1 -3.973132E-1 
-4.464298E-1 -4.983531E-1 -5.259521E-1 -5.844244E-1 -6.251209E-1 -6.541232E-1 -6.882706E-1 -7.097884E-1 
-7.724711E-1 -8.262653E-1 -9.174818E-1 -1.040507E+0 -1.156516E+0 -1.322109E+0 -1.469927E+0 -1.630374E+0 
-1.820760E+0 -1.976062E+0 -2.110781E+0 -2.233339E+0 -2.316136E+0 -2.326895E+0 -2.297892E+0 -2.228194E+0 
-2.097684E+0 -1.931155E+0 -1.731414E+0 -1.512962E+0 -1.271121E+0 -1.007295E+0 -7.518882E-1 -4.815136E-1 
-2.144125E-1  3.678410E-2  3.029490E-1  5.447899E-1  7.426598E-1  9.606444E-1  1.183306E+0  1.351238E+0 
 1.537413E+0  1.731073E+0  1.896667E+0  2.050565E+0  2.167509E+0  2.284454E+0  2.383622E+0  2.446772E+0 
 2.486066E+0  2.484195E+0  2.477178E+0  2.464080E+0  2.421513E+0  2.370525E+0  2.320473E+0  2.255451E+0 
 2.161428E+0  2.067873E+0  1.955606E+0  1.809660E+0  1.671665E+0  1.490636E+0  1.294170E+0  1.109397E+0 
 8.722341E-1  5.953098E-1  3.296125E-1  8.402979E-2 -1.835392E-1 -4.585918E-1 -7.280319E-1 -9.946653E-1 
-1.244925E+0 -1.504542E+0 -1.759013E+0 -1.987288E+0 -2.213225E+0 -2.427934E+0 -2.627208E+0 -2.801221E+0 
-2.935472E+0 -3.048675E+0 -3.121181E+0 -3.146440E+0 -3.138020E+0 -3.087968E+0 -3.012188E+0 -2.914890E+0 
-2.783445E+0 -2.629079E+0 -2.452259E+0 -2.252986E+0 -2.029856E+0 -1.778191E+0 -1.512027E+0 -1.241183E+0 
-9.656630E-1 -6.742377E-1 -3.687786E-1 -7.501466E-2  2.201526E-1  5.228045E-1  8.161008E-1  1.115010E+0 
 1.411581E+0  1.686167E+0  1.952332E+0  2.210545E+0  2.443498E+0  2.635754E+0  2.784508E+0  2.894903E+0 
 2.945891E+0  2.974425E+0  2.962262E+0  2.898645E+0  2.837366E+0  2.752699E+0  2.679258E+0  2.591784E+0 
 2.487001E+0  2.393914E+0  2.287728E+0  2.169381E+0  2.037467E+0  1.920055E+0  1.783932E+0  1.637985E+0 
 1.477538E+0  1.286217E+0  1.104252E+0  8.937519E-1  6.781069E-1  4.568483E-1  1.939567E-1 -6.004616E-2 
-3.388408E-1 -6.424290E-1 -9.249664E-1 -1.234634E+0 -1.548046E+0 -1.839470E+0 -2.132767E+0 -2.386302E+0 
-2.602883E+0 -2.792333E+0 -2.930327E+0 -3.025753E+0 -3.047739E+0 -3.009850E+0 -2.903664E+0 -2.716086E+0 
-2.493423E+0 -2.198256E+0 -1.874554E+0 -1.535415E+0 -1.174291E+0 -8.155064E-1 -4.445589E-1 -1.035493E-1 
 2.173461E-1  5.167230E-1  8.015997E-1  1.046247E+0  1.237568E+0  1.394742E+0  1.503733E+0  1.591676E+0 
 1.625824E+0  1.634243E+0  1.612725E+0  1.571093E+0  1.557528E+0  1.499523E+0  1.454149E+0  1.416727E+0 
 1.342818E+0  1.255811E+0  1.155707E+0  1.054667E+0  9.119955E-1  7.492090E-1  5.868896E-1  3.993115E-1 
 2.229591E-1  4.099373E-2 -1.521981E-1 -3.234046E-1 -4.829168E-1 -6.223146E-1 -7.383228E-1 -8.384273E-1 
-9.170140E-1 -9.488227E-1 -9.371284E-1 -8.884795E-1 -7.631155E-1 -5.933122E-1 -3.991841E-1 -1.419070E-1 
 1.186449E-1  3.660995E-1  6.032622E-1  7.852275E-1  9.512888E-1  1.063088E+0  1.111736E+0  1.126705E+0 
 1.075717E+0  9.990014E-1  8.965585E-1  7.740009E-1  6.303934E-1  4.685425E-1  3.109014E-1  1.570029E-1 
 3.538077E-2 -8.764520E-2 -1.900882E-1 -2.766266E-1 -3.580197E-1 -4.356711E-1 -5.512124E-1 -6.522523E-1 
-7.645187E-1 -8.814626E-1 -9.825025E-1 -1.073251E+0 -1.134062E+0 -1.170549E+0 -1.161661E+0 -1.137805E+0 
-1.091027E+0 -1.025538E+0 -9.483550E-1 -8.538643E-1 -7.874396E-1 -6.971586E-1 -5.895694E-1 -5.020956E-1 
-4.216380E-1 -3.500682E-1 -2.621259E-1 -2.125414E-1 -1.877488E-1 -1.606183E-1 -1.709094E-1 -2.153478E-1 
-3.000161E-1 -4.043300E-1 -5.413891E-1 -7.125956E-1 -9.099970E-1 -1.129853E+0 -1.355321E+0 -1.585000E+0 
-1.800645E+0 -1.989159E+0 -2.142591E+0 -2.290408E+0 -2.390044E+0 -2.426999E+0 -2.417643E+0 -2.319410E+0 
-2.166447E+0 -1.938171E+0 -1.636455E+0 -1.292639E+0 -8.856730E-1 -4.515757E-1  1.807283E-2  4.881892E-1 
 9.297704E-1  1.366675E+0  1.754462E+0  2.119796E+0  2.399994E+0  2.617043E+0  2.807896E+0  2.920631E+0 
 2.999685E+0  2.998282E+0  2.972086E+0  2.908936E+0  2.796202E+0  2.687210E+0  2.524891E+0  2.362573E+0 
 2.179204E+0  1.968704E+0  1.758672E+0  1.520106E+0  1.280136E+0  1.013503E+0  7.281584E-1  4.301846E-1 
 1.046120E-1 -2.293817E-1 -5.872307E-1 -9.446130E-1 -1.260830E+0 -1.578451E+0 -1.882974E+0 -2.110313E+0 
-2.277310E+0 -2.392851E+0 -2.429806E+0 -2.368527E+0 -2.257196E+0 -2.093006E+0 -1.879699E+0 -1.650957E+0 
-1.378242E+0 -1.113948E+0 -8.618158E-1 -6.059420E-1 -3.888930E-1 -1.844745E-1  1.807283E-2  1.855375E-1 
 3.263384E-1  4.479603E-1  5.251432E-1  5.677115E-1  5.808091E-1  5.606946E-1  5.036255E-1  4.198937E-1 
 3.347577E-1  2.379283E-1  1.551319E-1  1.088216E-1  5.596297E-2  1.900839E-2  3.959058E-2  8.169036E-2 
 1.551319E-1  2.589781E-1  3.618891E-1  4.690103E-1  5.962452E-1  7.127221E-1  8.048742E-1  9.138663E-1 
 1.002277E+0  1.082266E+0  1.148690E+0  1.190322E+0  1.230551E+0  1.265635E+0  1.287153E+0  1.244585E+0 
 1.175822E+0  1.085073E+0  9.400622E-1  7.894379E-1  6.074718E-1  3.932300E-1  1.570029E-1 -1.035493E-1 
-3.463255E-1 -5.989252E-1 -8.300071E-1 -1.044717E+0 -1.261298E+0 -1.443263E+0 -1.620083E+0 -1.751529E+0 
-1.839002E+0 -1.893733E+0 -1.909169E+0 -1.882039E+0 -1.792693E+0 -1.666861E+0 -1.491444E+0 -1.304801E+0 
-1.108335E+0 -8.711715E-1 -6.578651E-1 -4.319291E-1 -1.924269E-1  3.959058E-2  2.907870E-1  5.265464E-1 
 7.543542E-1  9.695314E-1  1.167402E+0  1.349835E+0  1.507008E+0  1.635179E+0  1.741364E+0  1.817612E+0 
 1.870939E+0  1.911635E+0  1.901344E+0  1.890585E+0  1.860647E+0  1.790013E+0  1.699264E+0  1.590272E+0 
 1.460698E+0  1.300718E+0  1.139335E+0  9.311744E-1  7.276906E-1  5.335632E-1  3.268062E-1  1.415658E-1 
-4.601229E-2 -2.092673E-1 -3.383731E-1 -4.384774E-1 -5.367110E-1 -6.237177E-1 -6.681562E-1 -7.055786E-1 
-7.228867E-1 -7.154021E-1 -6.948199E-1 -6.733021E-1 -6.606716E-1 -6.307338E-1 -6.316701E-1 -6.428966E-1 
-6.658175E-1 -7.069819E-1 -7.415971E-1 -7.963274E-1 -8.360886E-1 -8.721069E-1 -9.071907E-1 -9.254341E-1 
-9.268373E-1 -9.347897E-1 -9.399349E-1 -9.361929E-1 -9.179494E-1 -8.870763E-1 -8.468473E-1 -7.963274E-1 
-7.500172E-1 -6.723667E-1 -5.900372E-1 -4.974175E-1 -3.720536E-1 -2.265745E-1 -6.238486E-2  1.209836E-1 
 3.151110E-1  5.054964E-1  7.314332E-1  9.620477E-1  1.165998E+0  1.371352E+0  1.548172E+0  1.684295E+0 
 1.793755E+0  1.852695E+0  1.863454E+0  1.832113E+0  1.769899E+0  1.673536E+0  1.544430E+0  1.408307E+0 
 1.243650E+0  1.057006E+0  8.712989E-1  6.790425E-1  4.793014E-1  2.949966E-1  9.993385E-2 -1.040168E-1 
-2.747557E-1 -4.670120E-1 -6.634788E-1 -8.356208E-1 -1.034894E+0 -1.209375E+0 -1.367951E+0 -1.543835E+0 
-1.672942E+0 -1.797838E+0 -1.912912E+0 -1.966706E+0 -1.984949E+0 -1.978868E+0 -1.928816E+0 -1.838535E+0 
-1.738898E+0 -1.589678E+0 -1.405373E+0 -1.230892E+0 -1.000746E+0 -7.542276E-1 -5.278230E-1 -2.883209E-1 
-6.846633E-2  1.499860E-1  3.431778E-1  5.260786E-1  6.986891E-1  8.357475E-1  9.737418E-1  1.090686E+0 
 1.172547E+0  1.224003E+0  1.260021E+0  1.265635E+0  1.220728E+0  1.151497E+0  1.039698E+0  8.960907E-1 
 7.524831E-1  5.709857E-1  4.152153E-1  2.898514E-1  1.495182E-1  6.017260E-2 -1.186491E-2 -8.764520E-2 
-1.348902E-1 -1.578110E-1 -1.816682E-1 -1.854101E-1 -1.755868E-1 -1.564077E-1 -1.175822E-1 -6.565911E-2 
 5.910804E-3  6.344686E-2  1.462440E-1  2.234267E-1  2.851733E-1  3.600180E-1  3.913591E-1  4.053920E-1 
 4.105380E-1  3.988437E-1  3.534689E-1  2.851733E-1  2.093937E-1  5.923723E-2 -8.203150E-2 -2.349945E-1 
-4.366065E-1 -5.975218E-1 -7.776163E-1 -9.549041E-1 -1.085414E+0 -1.182243E+0 -1.253813E+0 -1.285154E+0 
-1.272992E+0 -1.230425E+0 -1.140144E+0 -1.025071E+0 -8.894150E-1 -7.350487E-1 -5.413891E-1 -3.659721E-1 
-2.045890E-1 -1.420362E-2  1.425014E-1  2.921901E-1  4.329911E-1  5.457252E-1  6.317966E-1  7.066406E-1 
 7.552898E-1  7.445309E-1  7.356431E-1  6.949465E-1  6.177636E-1  5.363697E-1  4.227000E-1  3.094981E-1 
 1.841334E-1  6.859277E-2 -4.039951E-2 -1.554724E-1 -2.349945E-1 -3.154522E-1 -3.809415E-1 -4.150889E-1 
-4.702870E-1 -5.236134E-1 -5.423245E-1 -5.694550E-1 -5.942478E-1 -5.947155E-1 -5.853598E-1 -5.914413E-1 
-5.811502E-1 -5.493406E-1 -5.502762E-1 -5.245488E-1 -4.875942E-1 -4.707548E-1 -4.394130E-1 -3.902971E-1 
-3.421158E-1 -3.234046E-1 -3.107748E-1 -3.173233E-1 -3.524069E-1 -3.912325E-1 -4.712225E-1 -5.671163E-1 
-6.779795E-1 -8.239266E-1 -9.530324E-1 -1.092430E+0 -1.206568E+0 -1.272524E+0 -1.325851E+0 -1.367951E+0 
-1.379646E+0 -1.323980E+0 -1.231360E+0 -1.105528E+0 -9.418058E-1 -7.397261E-1 -5.156610E-1 -2.583832E-1 
 1.199136E-2  2.744144E-1  5.686470E-1  8.596045E-1  1.155707E+0  1.442922E+0  1.721250E+0  1.984608E+0 
 2.193705E+0  2.382687E+0  2.513197E+0  2.577282E+0  2.614704E+0  2.595993E+0  2.528166E+0  2.439755E+0 
 2.308778E+0  2.146459E+0  1.977124E+0  1.780190E+0  1.557528E+0  1.337672E+0  1.115478E+0  8.727019E-1 
 6.607988E-1  4.694781E-1  2.800281E-1  1.298716E-1 -1.326806E-2 -1.400361E-1 -2.424791E-1 -3.285497E-1 
-3.926358E-1 -4.258478E-1 -4.338000E-1 -4.412848E-1 -4.291219E-1 -3.888930E-1 -3.336957E-1 -2.878531E-1 
-2.242358E-1 -1.676344E-1 -1.306805E-1 -7.314374E-2 -4.741635E-2 -4.320599E-2 -3.806081E-2 -4.694784E-2 
-8.624113E-2 -1.372288E-1 -1.723125E-1 -2.247034E-1 -2.752233E-1 -3.276142E-1 -3.842156E-1 -4.005882E-1 
-3.888930E-1 -3.687786E-1 -3.187264E-1 -2.326558E-1 -1.470522E-1 -2.683342E-2  1.078861E-1  2.145389E-1 
 3.268062E-1  4.100702E-1  4.708812E-1  5.204658E-1  5.475971E-1  5.447899E-1  5.125134E-1  4.647999E-1 
 3.904235E-1  3.094981E-1  2.295081E-1  1.813269E-1  1.387594E-1  8.309350E-2  6.064038E-2  4.473650E-2 
 4.613965E-2  6.297908E-2  8.215813E-2  1.200483E-1  1.813269E-1  2.557040E-1  3.553399E-1  4.657353E-1 
 5.635009E-1  6.898013E-1  8.114234E-1  8.918811E-1  9.339807E-1  9.480137E-1  9.470785E-1  9.218189E-1 
 8.596045E-1  7.655809E-1  6.781069E-1  5.784703E-1  4.676071E-1  3.707769E-1  2.865773E-1  2.089259E-1 
 1.228546E-1  4.426872E-2 -2.964063E-2 -8.811297E-2 -1.288096E-1 -1.826036E-1 -2.270421E-1 -2.471565E-1 
-2.537057E-1 -2.499639E-1 -2.513671E-1 -2.321882E-1 -1.957012E-1 -1.971043E-1 -2.223647E-1 -2.569800E-1 
-3.257433E-1 -4.197671E-1 -5.306302E-1 -6.648821E-1 -7.911814E-1 -9.216914E-1 -1.052669E+0 -1.157919E+0 
-1.261766E+0 -1.332868E+0 -1.370290E+0 -1.378242E+0 -1.369822E+0 -1.343159E+0 -1.295445E+0 -1.249604E+0 
-1.169146E+0 -1.080268E+0 -1.000746E+0 -9.114003E-1 -7.953920E-1 -6.831254E-1 -5.834889E-1 -4.590596E-1 
-3.439867E-1 -2.312526E-1 -1.133726E-1 -8.123062E-3  8.402979E-2  1.995704E-1  3.286771E-1  4.563797E-1 
 6.065363E-1  7.449987E-1  8.876704E-1  1.057474E+0  1.234294E+0  1.404097E+0  1.580917E+0  1.746042E+0 
 1.892924E+0  2.048226E+0  2.173123E+0  2.269953E+0  2.353685E+0  2.403269E+0  2.404672E+0  2.364444E+0 
 2.315327E+0  2.226449E+0  2.100617E+0  1.960284E+0  1.781125E+0  1.584659E+0  1.389128E+0  1.183306E+0 
 9.784192E-1  7.903734E-1  5.896968E-1  3.927622E-1  1.948930E-1 -1.573815E-3 -1.961690E-1 -4.052656E-1 
-6.082807E-1 -8.276684E-1 -1.017118E+0 -1.226683E+0 -1.454957E+0 -1.637390E+0 -1.824034E+0 -2.008338E+0 
-2.177206E+0 -2.313329E+0 -2.455534E+0 -2.573881E+0 -2.650596E+0 -2.727312E+0 -2.770347E+0 -2.787655E+0 
-2.762395E+0 -2.702052E+0 -2.617384E+0 -2.506521E+0 -2.380689E+0 -2.234275E+0 -2.084586E+0 -1.948930E+0 
-1.812340E+0 -1.665925E+0 -1.552255E+0 -1.446070E+0 -1.324915E+0 -1.225747E+0 -1.119561E+0 -1.013843E+0 
-9.310470E-1 -8.459119E-1 -7.705994E-1 -6.863997E-1 -5.895694E-1 -4.824490E-1 -3.388408E-1 -1.709094E-1 
 3.210578E-2  2.426057E-1  4.685425E-1  7.384502E-1  9.812266E-1  1.177693E+0  1.373224E+0  1.552382E+0 
 1.661842E+0  1.744638E+0  1.797966E+0  1.782996E+0  1.747913E+0  1.674940E+0  1.583255E+0  1.488297E+0 
 1.368078E+0  1.236165E+0  1.109397E+0  1.009292E+0  8.867352E-1  7.880338E-1  7.248843E-1  6.392812E-1 
 5.775348E-1  5.242077E-1  4.629288E-1  4.119413E-1  3.539367E-1  2.982716E-1  2.468161E-1  1.916180E-1 
 1.378240E-1  7.514202E-2  1.760505E-2 -2.870508E-2 -5.069061E-2 -6.893392E-2 -5.770745E-2  9.652657E-3 
 7.701295E-2  1.724391E-1  2.879805E-1  4.114735E-1  5.630333E-1  7.155287E-1  8.815900E-1  1.047651E+0 
 1.180967E+0  1.294170E+0  1.394274E+0  1.456488E+0  1.510750E+0  1.549108E+0  1.544430E+0  1.508879E+0 
 1.433567E+0  1.338608E+0  1.222132E+0  1.085541E+0  9.166729E-1  7.309657E-1  5.555487E-1  3.660995E-1 
 1.906826E-1  5.970500E-2 -4.601229E-2 -1.386329E-1 -2.139447E-1 -2.869177E-1 -3.421158E-1 -3.786019E-1 
-4.108793E-1 -4.730935E-1 -5.399851E-1 -5.872307E-1 -6.770442E-1 -7.565663E-1 -8.272007E-1 -9.446130E-1 
-1.065767E+0 -1.175227E+0 -1.294042E+0 -1.388066E+0 -1.451683E+0 -1.515769E+0 -1.525592E+0 -1.508752E+0 
-1.478347E+0 -1.393211E+0 -1.295445E+0 -1.185518E+0 -1.040039E+0 -8.870763E-1 -7.158697E-1 -5.142577E-1 
-3.145168E-1 -1.035493E-1  9.338460E-2  2.865773E-1  4.694781E-1  5.887614E-1  7.033665E-1  7.992612E-1 
 8.427641E-1  8.652174E-1  8.712989E-1  8.745730E-1  8.642819E-1  8.291990E-1  7.969216E-1  7.632420E-1 
 7.295624E-1  7.005602E-1  6.696869E-1  6.397490E-1  6.266507E-1  6.219733E-1  6.168274E-1  6.336677E-1 
 6.289903E-1  6.350709E-1  6.472329E-1  6.215055E-1  6.196346E-1  6.098112E-1  5.981170E-1  5.906324E-1 
 5.555487E-1  5.288858E-1  4.928668E-1  4.531055E-1  4.287814E-1  4.086670E-1  3.787293E-1  3.277416E-1 
 2.954651E-1  2.767538E-1  2.093937E-1  1.401627E-1  9.291682E-2  1.807283E-2 -4.694784E-2 -1.348902E-1 
-2.073954E-1 -2.289139E-1 -2.733524E-1 -2.887887E-1 -2.794339E-1 -2.392050E-1 -1.737158E-1 -1.002750E-1 
 3.257356E-2  1.874084E-1  3.590826E-1  5.284182E-1  7.080439E-1  9.091882E-1  1.101913E+0  1.292766E+0 
 1.433099E+0  1.570158E+0  1.690844E+0  1.770834E+0  1.864857E+0  1.921926E+0  1.958413E+0  1.975720E+0 
 1.957009E+0  1.924265E+0  1.873277E+0  1.774576E+0  1.614596E+0  1.449003E+0  1.249730E+0  1.019116E+0 
 7.856953E-1  5.340310E-1  2.856418E-1  3.584855E-2 -1.966368E-1 -4.197671E-1 -6.232499E-1 -8.052153E-1 
-9.567751E-1 -1.079333E+0 -1.200487E+0 -1.275331E+0 -1.363741E+0 -1.449345E+0 -1.503606E+0 -1.579854E+0 
-1.666393E+0 -1.769304E+0 -1.866134E+0 -1.957818E+0 -2.064472E+0 -2.159430E+0 -2.255325E+0 -2.363381E+0 
-2.461614E+0 -2.573413E+0 -2.688487E+0 -2.800285E+0 -2.941086E+0 -3.061305E+0 -3.181056E+0 -3.319518E+0 
-3.425703E+0 -3.519258E+0 -3.589893E+0 -3.655850E+0 -3.711983E+0 -3.701692E+0 -3.678771E+0 -3.600652E+0 
-3.463593E+0 -3.306420E+0 -3.093581E+0 -2.858757E+0 -2.572010E+0 -2.277310E+0 -1.986820E+0 -1.668732E+0 
-1.373564E+0 -1.090091E+0 -8.262653E-1 -5.619713E-1 -3.079675E-1 -9.419353E-2  1.195805E-1  3.155795E-1 
 4.802369E-1  6.425555E-1  7.763394E-1  8.811222E-1  1.009760E+0  1.136996E+0  1.236633E+0  1.343754E+0 
 1.452745E+0  1.567819E+0  1.681021E+0  1.792820E+0  1.913038E+0  2.007530E+0  2.124942E+0  2.245160E+0 
 2.345732E+0  2.450983E+0  2.530036E+0  2.596461E+0  2.651191E+0  2.661949E+0  2.602542E+0  2.524891E+0 
 2.421980E+0  2.259662E+0  2.079567E+0  1.884504E+0  1.670262E+0  1.450874E+0  1.238971E+0  1.012568E+0 
 7.978572E-1  6.098112E-1  4.053920E-1  2.337178E-1  7.888387E-2 -7.688559E-2 -1.924269E-1 -2.944024E-1 
-3.781341E-1 -4.309937E-1 -4.553177E-1 -4.674798E-1 -4.777709E-1 -4.543822E-1 -4.398815E-1 -4.216380E-1 
-3.739245E-1 -3.701827E-1 -3.832802E-1 -3.851511E-1 -3.912325E-1 -4.062009E-1 -4.305259E-1 -4.613992E-1 
-4.955466E-1 -5.151932E-1 -5.418569E-1 -5.741333E-1 -6.092163E-1 -6.485096E-1 -6.826578E-1 -7.224189E-1 
-7.486139E-1 -7.743420E-1 -7.967951E-1 -8.201838E-1 -8.608804E-1 -8.828658E-1 -8.992383E-1 -9.081261E-1 
-8.940931E-1 -8.786561E-1 -8.767852E-1 -8.880117E-1 -8.833343E-1 -8.669617E-1 -8.688328E-1 -8.716391E-1 
-8.594771E-1 -8.468473E-1 -8.402982E-1 -8.173773E-1 -7.832299E-1 -7.509526E-1 -7.210149E-1 -6.976264E-1 
-6.531877E-1 -6.082807E-1 -5.694550E-1 -5.039667E-1 -4.295896E-1 -3.528747E-1 -2.714815E-1 -1.826036E-1 
-6.144930E-2  9.244905E-2  2.304437E-1  3.782615E-1  5.461930E-1  7.033665E-1  8.633463E-1  1.001809E+0 
 1.153369E+0  1.305396E+0  1.438245E+0  1.574368E+0  1.695054E+0  1.806386E+0  1.907426E+0  1.975720E+0 
 2.001916E+0  2.030451E+0  2.036999E+0  1.988351E+0  1.927540E+0  1.849421E+0  1.723121E+0  1.586530E+0 
 1.449939E+0  1.275458E+0  1.132786E+0  9.662573E-1  7.763394E-1  6.331999E-1  4.793014E-1  3.399036E-1 
 2.033123E-1  8.356128E-2 -3.525360E-2 -1.540690E-1 -2.480921E-1 -3.603593E-1 -4.660766E-1 -5.493406E-1 
-6.288629E-1 -7.219511E-1 -7.748098E-1 -8.323458E-1 -9.109326E-1 -9.614525E-1 -1.025538E+0 -1.082139E+0 
-1.126578E+0 -1.183647E+0 -1.218730E+0 -1.224811E+0 -1.222005E+0 -1.216859E+0 -1.206101E+0 -1.167275E+0 
-1.142950E+0 -1.112545E+0 -1.042846E+0 -1.014312E+0 -9.778250E-1 -9.025124E-1 -8.374918E-1 -7.556309E-1 
-6.686240E-1 -5.661809E-1 -4.366065E-1 -3.393094E-1 -2.354623E-1 -1.086952E-1 -1.701083E-2  7.280240E-2 
 1.733745E-1  2.468161E-1  3.085627E-1  3.609536E-1  3.969728E-1  4.517024E-1  4.788336E-1  4.760264E-1 
 4.984803E-1  5.003514E-1  4.923990E-1  4.909956E-1  5.017545E-1  5.209334E-1  5.405802E-1  5.709857E-1 
 5.859541E-1  6.149564E-1  6.374096E-1  6.654762E-1  7.089802E-1  7.333043E-1  7.693235E-1  7.852275E-1 
 7.992612E-1  8.362153E-1  8.418289E-1  8.460386E-1  8.493134E-1  8.404256E-1  8.427641E-1  8.053420E-1 
 7.683872E-1  7.319009E-1  6.481692E-1  5.709857E-1  4.923990E-1  4.184904E-1  3.366295E-1  2.435411E-1 
 1.532601E-1  3.725188E-2 -8.062835E-2 -1.882173E-1 -2.915959E-1 -3.786019E-1 -4.637379E-1 -5.647776E-1 
-6.602038E-1 -7.551631E-1 -8.627514E-1 -9.516292E-1 -1.044717E+0 -1.144353E+0 -1.223408E+0 -1.289365E+0 
-1.356256E+0 -1.396954E+0 -1.388066E+0 -1.365144E+0 -1.321641E+0 -1.260362E+0 -1.178969E+0 -1.084478E+0 
-9.974717E-1 -9.109326E-1 -8.473151E-1 -7.986661E-1 -7.584372E-1 -7.191439E-1 -7.023045E-1 -7.069819E-1 
-7.289672E-1 -7.621800E-1 -7.977307E-1 -8.795916E-1 -9.511614E-1 -1.013843E+0 -1.104593E+0 -1.182243E+0 
-1.252410E+0 -1.335674E+0 -1.387130E+0 -1.409116E+0 -1.450748E+0 -1.454022E+0 -1.429230E+0 -1.407245E+0 
-1.354853E+0 -1.270186E+0 -1.182711E+0 -1.087285E+0 -9.722114E-1 -8.697682E-1 -7.556309E-1 -6.466386E-1 
-5.502762E-1 -4.637379E-1 -3.931036E-1 -3.341634E-1 -3.093716E-1 -2.682065E-1 -2.120738E-1 -1.769899E-1 
-1.428425E-1 -1.133726E-1 -8.483798E-2 -2.964063E-2  3.257356E-2  1.134990E-1  2.140711E-1  3.076271E-1 
 4.189581E-1  5.490002E-1  6.771706E-1  7.927120E-1  9.302388E-1  1.052329E+0  1.148690E+0  1.244585E+0 
 1.315219E+0  1.382579E+0  1.429357E+0  1.465844E+0  1.480345E+0  1.469586E+0  1.448536E+0  1.375095E+0 
 1.282475E+0  1.159917E+0  1.006018E+0  8.656852E-1  6.795102E-1  4.793014E-1  3.024812E-1  1.284683E-1 
-4.601229E-2 -2.279776E-1 -3.514714E-1 -4.642055E-1 -5.638422E-1 -6.312016E-1 -6.952876E-1 -7.214826E-1 
-7.387906E-1 -7.289672E-1 -6.887384E-1 -6.096839E-1 -4.992884E-1 -3.851511E-1 -2.392050E-1 -7.828965E-2 
 5.923723E-2  1.944245E-1  3.342899E-1  4.662031E-1  5.948420E-1  6.898013E-1  7.749364E-1  8.483771E-1 
 8.979615E-1  9.377226E-1  9.438040E-1  9.190115E-1  8.857996E-1  8.408934E-1  7.763394E-1  7.141254E-1 
 6.434910E-1  5.667752E-1  5.101747E-1  4.517024E-1  3.745187E-1  3.141755E-1  2.776894E-1  2.369928E-1 
 2.005060E-1  1.785204E-1  1.869406E-1  1.972317E-1  2.084583E-1  2.299759E-1  2.365250E-1  2.622524E-1 
 2.804959E-1  2.912548E-1  3.207247E-1  3.399036E-1  3.473882E-1  3.403714E-1  3.146432E-1  2.809637E-1 
 2.594459E-1  2.065872E-1  1.392271E-1  7.841609E-2  1.232666E-3 -4.320599E-2 -8.109613E-2 -1.072911E-1 
-1.171144E-1 -1.143079E-1 -8.577354E-2 -5.723967E-2  1.479875E-2  8.496534E-2  1.396949E-1  2.262341E-1 
 3.123045E-1  4.058598E-1  5.120456E-1  6.088759E-1  6.720254E-1  7.033665E-1  7.300302E-1  7.384502E-1 
 7.337720E-1  7.033665E-1  6.519110E-1  6.004557E-1  5.443221E-1  4.811723E-1  3.857454E-1  3.001425E-1 
 2.196848E-1  1.378240E-1  7.701295E-2  1.700443E-3 -5.302931E-2 -6.706227E-2 -7.361133E-2 -7.314374E-2 
-3.899618E-2  7.781730E-3  4.520409E-2  1.022726E-1  1.733745E-1  2.519613E-1  3.272738E-1  4.184904E-1 
 5.143843E-1  6.074718E-1  7.197391E-1  7.964538E-1  8.904778E-1  9.891781E-1  1.042038E+0  1.112672E+0 
 1.167402E+0  1.211841E+0  1.263296E+0  1.304461E+0  1.340947E+0  1.373692E+0  1.398951E+0  1.406436E+0 
 1.408775E+0  1.406436E+0  1.402225E+0  1.389596E+0  1.356851E+0  1.307267E+0  1.259553E+0  1.212309E+0 
 1.126237E+0  1.011632E+0  8.970259E-1  7.842920E-1  6.523788E-1  5.162553E-1  4.011824E-1  2.753507E-1 
 1.401627E-1  1.152377E-2 -9.700001E-2 -2.008471E-1 -3.163877E-1 -4.164920E-1 -5.198706E-1 -6.157653E-1 
-6.817223E-1 -7.528244E-1 -8.234588E-1 -8.852052E-1 -9.371284E-1 -9.736146E-1 -1.032555E+0 -1.108803E+0 
-1.173356E+0 -1.235102E+0 -1.303866E+0 -1.368887E+0 -1.439054E+0 -1.548514E+0 -1.644875E+0 -1.725801E+0 
-1.835261E+0 -1.922735E+0 -2.019565E+0 -2.130428E+0 -2.200127E+0 -2.265616E+0 -2.305845E+0 -2.324556E+0 
-2.344203E+0 -2.339525E+0 -2.316136E+0 -2.248776E+0 -2.186094E+0 -2.109846E+0 -1.961561E+0 -1.812340E+0 
-1.636923E+0 -1.433908E+0 -1.243990E+0 -1.052201E+0 -8.384273E-1 -6.260564E-1 -4.305259E-1 -2.349945E-1 
-4.694784E-2  1.541957E-1  3.656310E-1  5.667752E-1  7.482728E-1  9.391259E-1  1.127173E+0  1.285281E+0 
 1.448068E+0  1.609451E+0  1.759608E+0  1.899941E+0  2.018756E+0  2.112779E+0  2.214287E+0  2.298019E+0 
 2.337312E+0  2.363508E+0  2.382219E+0  2.345265E+0  2.252645E+0  2.173590E+0  2.071147E+0  1.953735E+0 
 1.830710E+0  1.691780E+0  1.565948E+0  1.443858E+0  1.325043E+0  1.200146E+0  1.101913E+0  1.005551E+0 
 9.082526E-1  8.306023E-1  7.496768E-1  6.809132E-1  5.953098E-1  5.242077E-1  4.507668E-1  3.497269E-1 
 2.814312E-1  1.766495E-1  4.333244E-2 -8.343484E-2 -2.593195E-1 -4.328646E-1 -6.227822E-1 -8.360886E-1 
-1.020393E+0 -1.232296E+0 -1.410519E+0 -1.592484E+0 -1.790354E+0 -1.897475E+0 -2.003661E+0 -2.103765E+0 
-2.168318E+0 -2.216032E+0 -2.237549E+0 -2.256728E+0 -2.240823E+0 -2.211821E+0 -2.190771E+0 -2.140251E+0 
-2.097684E+0 -2.042954E+0 -1.962029E+0 -1.879699E+0 -1.766965E+0 -1.673410E+0 -1.555062E+0 -1.399292E+0 
-1.255216E+0 -1.090091E+0 -9.296438E-1 -7.453398E-1 -5.493406E-1 -3.762632E-1 -1.985084E-1 -2.776971E-2 
 1.294038E-1  2.627201E-1  3.712447E-1  4.802369E-1  5.878259E-1  6.692191E-1  7.347076E-1  8.001968E-1 
 8.624108E-1  9.377226E-1  1.006486E+0  1.057474E+0  1.140270E+0  1.225406E+0  1.297911E+0  1.383047E+0 
 1.472860E+0  1.557528E+0  1.634243E+0  1.712362E+0  1.800304E+0  1.877020E+0  1.960284E+0  2.049630E+0 
 2.087519E+0  2.130555E+0  2.154879E+0  2.153008E+0  2.130555E+0  2.064598E+0  2.004255E+0  1.881230E+0 
 1.748849E+0  1.606645E+0  1.410645E+0  1.243650E+0  1.054667E+0  8.404256E-1  6.317966E-1  4.198937E-1 
 2.005060E-1 -8.123062E-3 -1.896205E-1 -3.645689E-1 -5.282908E-1 -6.835932E-1 -8.257975E-1 -9.361929E-1 
-1.041910E+0 -1.161193E+0 -1.261298E+0 -1.358596E+0 -1.468056E+0 -1.563014E+0 -1.641601E+0 -1.711768E+0 
-1.789887E+0 -1.853036E+0 -1.914783E+0 -1.966238E+0 -1.996176E+0 -2.014887E+0 -1.987288E+0 -1.949866E+0 
-1.890926E+0 -1.811404E+0 -1.697266E+0 -1.568628E+0 -1.444667E+0 -1.249604E+0 -1.069977E+0 -8.880117E-1 
-6.826578E-1 -4.969497E-1 -2.934668E-1 -1.124370E-1  5.409204E-2  2.033123E-1  3.282093E-1  4.470249E-1 
 5.373060E-1  6.130855E-1  6.650088E-1  7.000924E-1  7.421920E-1  7.543542E-1  7.501446E-1  7.478050E-1 
 7.421920E-1  7.188035E-1  7.099158E-1  7.197391E-1  6.977528E-1  6.958817E-1  6.954143E-1  6.912043E-1 
 7.169317E-1  7.295624E-1  7.290946E-1  7.244165E-1  7.276906E-1  7.178673E-1  6.972851E-1  6.724932E-1 
 6.369418E-1  6.107468E-1  5.803413E-1  5.265464E-1  4.666716E-1  4.227000E-1  3.562762E-1  2.814312E-1 
 2.089259E-1  1.326779E-1  7.841609E-2  1.760505E-2 -4.601229E-2 -1.026137E-1 -1.461168E-1 -1.872810E-1 
-2.378010E-1 -2.597872E-1 -2.639968E-1 -2.878531E-1 -2.929990E-1 -2.883209E-1 -3.046935E-1 -3.051611E-1 
-2.939346E-1 -2.911281E-1 -2.887887E-1 -2.887887E-1 -2.827079E-1 -2.579154E-1 -2.494961E-1 -2.303171E-1 
-1.746512E-1 -1.236637E-1 -7.641781E-2 -1.607454E-2  4.847835E-2  9.853052E-2  1.836656E-1  2.776894E-1 
 3.310158E-1  4.105380E-1  4.778982E-1  5.031577E-1  5.195302E-1  5.228045E-1  5.232721E-1  4.998836E-1 
 4.624612E-1  4.110057E-1  3.338223E-1  2.688016E-1  1.906826E-1  8.964275E-2 -7.655284E-3 -1.199216E-1 
-2.396728E-1 -3.481964E-1 -4.726257E-1 -6.054742E-1 -6.976264E-1 -7.944564E-1 -9.244986E-1 -1.034426E+0 
-1.136869E+0 -1.242587E+0 -1.334271E+0 -1.402567E+0 -1.456361E+0 -1.491444E+0 -1.487234E+0 -1.472733E+0 
-1.446537E+0 -1.400228E+0 -1.344094E+0 -1.273928E+0 -1.203293E+0 -1.128917E+0 -1.052669E+0 -9.558396E-1 
-8.688328E-1 -8.028766E-1 -7.069819E-1 -6.293307E-1 -5.685197E-1 -5.039667E-1 -4.295896E-1 -3.519392E-1 
-3.159199E-1 -2.766266E-1 -2.317204E-1 -1.812005E-1 -1.419070E-1 -1.082274E-1 -5.069061E-2 -2.122046E-2 
 2.742838E-2  7.935165E-2  1.195805E-1  1.850697E-1  2.613168E-1  3.310158E-1  4.128766E-1  5.312245E-1 
 6.411523E-1  7.623065E-1  8.792504E-1  9.905821E-1  1.091622E+0  1.165998E+0  1.257683E+0  1.326446E+0 
 1.368078E+0  1.397080E+0  1.408307E+0  1.392402E+0  1.345625E+0  1.288088E+0  1.215583E+0  1.155239E+0 
 1.080863E+0  9.910499E-1  9.148018E-1  8.329408E-1  7.707268E-1  7.108513E-1  6.542497E-1  6.186992E-1 
 5.817444E-1  5.630333E-1  5.522745E-1  5.475971E-1  5.728567E-1  5.981170E-1  6.303934E-1  6.804458E-1 
 7.103835E-1  7.202069E-1  7.220776E-1  7.440631E-1  7.407891E-1  7.010276E-1  6.715577E-1  5.999879E-1 
 5.237399E-1  4.390725E-1  3.310158E-1  2.510259E-1  1.462440E-1  3.304134E-2 -6.706227E-2 -1.690384E-1 
-2.756911E-1 -3.926358E-1 -4.885297E-1 -5.844244E-1 -6.882706E-1 -7.752776E-1 -8.529288E-1 -9.230946E-1 
-9.684694E-1 -1.009166E+0 -1.069977E+0 -1.102254E+0 -1.114416E+0 -1.137805E+0 -1.119094E+0 -1.087285E+0 
-1.061557E+0 -1.011037E+0 -9.619203E-1 -9.039165E-1 -8.365562E-1 -7.776163E-1 -7.121278E-1 -6.480418E-1 
-5.848920E-1 -5.273553E-1 -4.791740E-1 -4.132180E-1 -3.697149E-1 -3.262110E-1 -2.719493E-1 -2.452856E-1 
-2.041214E-1 -1.779255E-1 -1.400361E-1 -9.746852E-2 -7.267596E-2 -3.291489E-2 -2.122046E-2 -4.380296E-3 
 2.508967E-2  4.567187E-2  3.771947E-2  4.520409E-2  6.064038E-2  4.052595E-2  5.081705E-2  6.110815E-2 
 6.391536E-2  6.344686E-2  6.952833E-2  9.057812E-2  1.177096E-1  1.579384E-1  1.916180E-1  2.519613E-1 
 3.141755E-1  3.726478E-1  4.446855E-1  5.223367E-1  5.971807E-1  6.392812E-1  6.874617E-1  7.225454E-1 
 7.571605E-1  7.899057E-1  7.852275E-1  7.945831E-1  7.740009E-1  7.510802E-1  7.398535E-1  7.043021E-1 
 6.827843E-1  6.528466E-1  6.458297E-1  6.252475E-1  5.939065E-1  5.943742E-1  5.588235E-1  5.101747E-1 
 4.718168E-1  4.072639E-1  3.235312E-1  2.510259E-1  1.654230E-1  6.765722E-2 -3.010841E-2 -1.264700E-1 
-2.214293E-1 -3.121781E-1 -3.711180E-1 -4.436235E-1 -4.749644E-1 -4.721579E-1 -4.875942E-1 -4.445589E-1 
-4.047978E-1 -3.444545E-1 -2.658678E-1 -2.125414E-1 -1.507949E-1 -9.746852E-2 -2.823748E-2 -9.526211E-3 
-4.380296E-3  5.443027E-3 -7.187507E-3 -2.355916E-2 -7.407910E-2 -1.152435E-1 -1.807327E-1 -2.639968E-1 
-3.407125E-1 -4.249122E-1 -5.100473E-1 -5.947155E-1 -6.709627E-1 -7.313060E-1 -7.710670E-1 -8.169096E-1 
-8.248619E-1 -8.038121E-1 -7.907138E-1 -7.560985E-1 -6.990295E-1 -6.171687E-1 -5.208069E-1 -4.155567E-1 
-3.079675E-1 -1.999115E-1 -7.454688E-2  4.286466E-2  1.584060E-1  2.893836E-1  4.035211E-1  5.022223E-1 
 6.041976E-1  7.085124E-1  7.880338E-1  8.582004E-1  9.321100E-1  9.840329E-1  1.032682E+0  1.049054E+0 
 1.079927E+0  1.106123E+0  1.080395E+0  1.081799E+0  1.051861E+0  1.018180E+0  1.007422E+0  9.489492E-1 
 8.960907E-1  8.596045E-1  8.039386E-1  7.515476E-1  6.944788E-1  6.112146E-1  5.644365E-1  5.209334E-1 
 4.517024E-1  4.156831E-1  3.955687E-1  3.572117E-1  3.282093E-1  3.366295E-1  3.408391E-1  3.408391E-1 
 3.422423E-1  3.385004E-1  3.188538E-1  3.038844E-1  2.893836E-1  2.510259E-1  2.248307E-1  1.668262E-1 
 9.338460E-2  2.929948E-2 -5.302931E-2 -1.330192E-1 -2.406082E-1 -3.528747E-1 -4.497041E-1 -5.498084E-1 
-6.447677E-1 -7.341132E-1 -8.005372E-1 -8.604127E-1 -9.249664E-1 -9.520969E-1 -9.656630E-1 -9.956008E-1 
-1.007763E+0 -1.009166E+0 -1.011505E+0 -9.951330E-1 -9.843742E-1 -9.750186E-1 -9.399349E-1 -9.146753E-1 
-8.884795E-1 -8.566706E-1 -8.136355E-1 -7.518882E-1 -7.200795E-1 -6.606716E-1 -6.026677E-1 -5.736656E-1 
-5.310980E-1 -5.020956E-1 -4.721579E-1 -4.487685E-1 -4.202348E-1 -4.062009E-1 -3.888930E-1 -3.472610E-1 
-3.327603E-1 -2.887887E-1 -2.434147E-1 -2.331236E-1 -1.910238E-1 -1.409716E-1 -1.129048E-1 -7.969280E-2 
-1.513917E-2  3.959058E-2  8.215813E-2  1.691649E-1  2.383961E-1  3.151110E-1  4.376694E-1  5.256108E-1 
 6.336677E-1  7.819531E-1  8.979615E-1  1.024729E+0  1.160385E+0  1.274523E+0  1.373224E+0  1.449003E+0 
 1.522912E+0  1.554254E+0  1.570626E+0  1.575771E+0  1.534139E+0  1.481748E+0  1.395209E+0  1.302121E+0 
 1.193597E+0  1.045312E+0  8.965585E-1  7.347076E-1  5.452576E-1  3.539367E-1  1.771173E-1 -1.560677E-2 
-1.938303E-1 -3.636334E-1 -4.978853E-1 -6.007961E-1 -7.093206E-1 -7.509526E-1 -7.902461E-1 -8.215870E-1 
-8.056831E-1 -7.748098E-1 -7.121278E-1 -6.386862E-1 -5.549543E-1 -4.819812E-1 -3.902971E-1 -2.808370E-1 
-1.938303E-1 -1.068233E-1 -4.881950E-2 -1.186491E-2  2.929948E-2  5.596297E-2  5.222020E-2  4.707520E-2 
 3.491317E-2  6.378581E-3 -2.496249E-2 -8.203150E-2 -1.320837E-1 -1.882173E-1 -2.434147E-1 -2.878531E-1 
-3.673754E-1 -4.094752E-1 -4.253800E-1 -4.436235E-1 -4.366065E-1 -4.398815E-1 -4.253800E-1 -4.010560E-1 
-3.884252E-1 -3.650367E-1 -3.322925E-1 -2.883209E-1 -2.448178E-1 -1.816682E-1 -1.007428E-1 -2.449472E-2 
 6.391536E-2  1.668262E-1  2.566394E-1  3.530011E-1  4.474927E-1  5.125134E-1  5.742598E-1  6.158920E-1 
 6.584603E-1  6.781069E-1  6.654762E-1  6.411523E-1  5.817444E-1  5.232721E-1  4.231677E-1  2.968683E-1 
 1.813269E-1  4.988150E-2 -8.343484E-2 -2.027180E-1 -3.238723E-1 -4.356711E-1 -5.208069E-1 -6.026677E-1 
-6.606716E-1 -7.139987E-1 -7.467430E-1 -7.448720E-1 -7.444043E-1 -7.168052E-1 -6.733021E-1 -5.984574E-1 
-5.231456E-1 -4.511081E-1 -3.566166E-1 -2.836435E-1 -1.942980E-1 -1.143079E-1 -3.806081E-2  4.520409E-2 
 1.078861E-1  1.860052E-1  2.543000E-1  3.038844E-1  3.646954E-1  4.287814E-1  4.816401E-1  5.387091E-1 
 6.070040E-1  6.832521E-1  7.496768E-1  8.231175E-1  8.745730E-1  9.101244E-1  9.821621E-1  1.013971E+0 
 1.037827E+0  1.055603E+0  1.065426E+0  1.076185E+0  1.031279E+0  1.006486E+0  9.854362E-1  9.367874E-1 
 9.035752E-1  8.647497E-1  7.973894E-1  7.576283E-1  7.267550E-1  6.809132E-1  6.439586E-1  5.728567E-1 
 5.073682E-1  4.227000E-1  3.099658E-1  1.958286E-1  5.409204E-2 -9.466130E-2 -2.672709E-1 -4.487685E-1 
-6.625434E-1 -8.795916E-1 -1.089156E+0 -1.321173E+0 -1.541964E+0 -1.766497E+0 -1.966706E+0 -2.160833E+0 
-2.333911E+0 -2.462550E+0 -2.580898E+0 -2.658081E+0 -2.689890E+0 -2.687083E+0 -2.649193E+0 -2.570139E+0 
-2.463017E+0 -2.317071E+0 -2.140251E+0 -1.960157E+0 -1.739367E+0 -1.509688E+0 -1.303398E+0 -1.076994E+0 
-8.346853E-1 -6.223146E-1 -4.155567E-1 -2.087995E-1 -3.478582E-2  1.265973E-1  2.781572E-1  4.110057E-1 
 5.354343E-1  6.411523E-1  7.169317E-1  7.852275E-1  8.455708E-1  8.834608E-1  9.124629E-1  9.433362E-1 
 9.559662E-1  9.564340E-1  9.657896E-1  9.615799E-1  9.690636E-1  9.709355E-1  9.587725E-1  9.667251E-1 
 9.503533E-1  9.442718E-1  9.512888E-1  9.391259E-1  9.325774E-1  9.026396E-1  8.446352E-1  7.828887E-1 
 7.197391E-1  6.257153E-1  5.246754E-1  4.142800E-1  2.683339E-1  1.345497E-1 -1.420362E-2 -1.868132E-1 
-3.444545E-1 -5.119190E-1 -7.065141E-1 -8.646230E-1 -1.023199E+0 -1.200019E+0 -1.326787E+0 -1.464781E+0 
-1.601372E+0 -1.711300E+0 -1.808129E+0 -1.872683E+0 -1.913847E+0 -1.934897E+0 -1.946124E+0 -1.933026E+0 
-1.893733E+0 -1.824970E+0 -1.739834E+0 -1.642536E+0 -1.501268E+0 -1.338481E+0 -1.167275E+0 -9.778250E-1 
-7.790194E-1 -5.647776E-1 -3.486642E-1 -1.339546E-1  8.356128E-2  2.861096E-1  4.722846E-1  6.420877E-1 
 7.870983E-1  9.227540E-1  1.052796E+0  1.138399E+0  1.210437E+0  1.269377E+0  1.278733E+0  1.278265E+0 
 1.266103E+0  1.225406E+0  1.167402E+0  1.103784E+0  1.041102E+0  9.751451E-1  9.035752E-1  8.329408E-1 
 7.772750E-1  7.164639E-1  6.668795E-1  6.102790E-1  5.518067E-1  5.171915E-1  4.526377E-1  4.016502E-1 
 3.623567E-1  3.020134E-1  2.533646E-1  2.019091E-1  1.382916E-1  8.590072E-2  5.175261E-2 -6.382602E-4 
-3.338249E-2 -4.086729E-2 -3.993173E-2 -8.123062E-3  2.181487E-2  6.952833E-2  1.298716E-1  1.794560E-1 
 2.332502E-1  2.912548E-1  3.445810E-1  3.749865E-1  4.152153E-1  4.320557E-1  4.203613E-1  4.058598E-1 
 3.562762E-1  3.127723E-1  2.444767E-1  1.663584E-1  9.759515E-2 -2.122046E-2 -9.933944E-2 -1.582796E-1 
-2.382687E-1 -2.859822E-1 -3.224692E-1 -3.500682E-1 -3.622303E-1 -3.444545E-1 -3.126459E-1 -2.635291E-1 
-1.966368E-1 -1.372288E-1 -5.209376E-2  2.883171E-2  1.209836E-1  2.295081E-1  3.090305E-1  4.077315E-1 
 5.078360E-1  5.934389E-1  6.743643E-1  7.482728E-1  8.025353E-1  8.399578E-1  8.998333E-1  9.433362E-1 
 9.845006E-1  1.002277E+0  9.999369E-1  1.021455E+0  1.004147E+0  9.845006E-1  9.770162E-1  9.367874E-1 
 8.712989E-1  7.819531E-1  7.024310E-1  6.177636E-1  5.069004E-1  4.227000E-1  3.268062E-1  1.948930E-1 
 9.853052E-2  4.975250E-3 -1.100983E-1 -1.910238E-1 -2.457534E-1 -2.967411E-1 -3.318247E-1 -3.322925E-1 
-3.280820E-1 -3.098394E-1 -2.504315E-1 -1.985084E-1 -1.222603E-1 -3.104378E-2  6.625407E-2  1.672940E-1 
 2.599137E-1  3.717124E-1  4.596547E-1  5.349665E-1  5.887614E-1  6.102790E-1  6.261829E-1  6.009235E-1 
 5.555487E-1  5.087714E-1  4.198937E-1  3.356940E-1  2.477516E-1  1.163062E-1  8.249507E-3 -8.717669E-2 
-1.858779E-1 -2.766266E-1 -3.449223E-1 -4.038622E-1 -4.487685E-1 -4.646733E-1 -5.053699E-1 -5.268875E-1 
-5.222101E-1 -5.465343E-1 -5.675841E-1 -5.708591E-1 -5.998605E-1 -6.246533E-1 -6.405572E-1 -6.779795E-1 
-7.163374E-1 -7.663896E-1 -8.014725E-1 -8.412336E-1 -8.697682E-1 -8.889472E-1 -9.156107E-1 -9.067229E-1 
-9.076583E-1 -8.828658E-1 -8.318781E-1 -7.855687E-1 -7.369196E-1 -6.934165E-1 -6.260564E-1 -5.769398E-1 
-5.287586E-1 -4.628024E-1 -4.127502E-1 -3.608269E-1 -3.238723E-1 -2.780298E-1 -2.307848E-1 -1.844745E-1 
-1.171144E-1 -7.548244E-2 -3.057619E-2  3.210578E-2  9.198146E-2  1.696327E-1  2.426057E-1  3.052877E-1 
 3.843422E-1  4.619935E-1  5.260786E-1  5.826800E-1  6.280547E-1  6.771706E-1  7.094480E-1  7.225454E-1 
 7.253520E-1  7.173995E-1  7.141254E-1  6.692191E-1  6.215055E-1  5.845509E-1  4.905280E-1  3.955687E-1 
 3.057562E-1  2.070550E-1  1.233223E-1  2.789615E-2 -6.285264E-2 -1.334870E-1 -2.069277E-1 -2.710137E-1 
-3.220014E-1 -3.814091E-1 -4.277187E-1 -4.613992E-1 -4.964820E-1 -5.268875E-1 -5.629067E-1 -5.961187E-1 
-6.195074E-1 -6.588007E-1 -6.845288E-1 -6.863997E-1 -7.387906E-1 -7.734066E-1 -7.944564E-1 -8.454441E-1 
-8.772529E-1 -9.085939E-1 -9.202881E-1 -9.357252E-1 -9.478872E-1 -9.511614E-1 -9.600493E-1 -9.432091E-1 
-9.202881E-1 -8.912859E-1 -8.440410E-1 -8.005372E-1 -7.509526E-1 -6.662853E-1 -6.171687E-1 -5.680519E-1 
-4.815136E-1 -4.188308E-1 -3.636334E-1 -2.925315E-1 -2.289139E-1 -1.900882E-1 -1.409716E-1 -9.980722E-2 
-6.940170E-2 -3.244711E-2  8.249507E-3  4.660742E-2  6.485092E-2  1.069507E-1  1.298716E-1  1.485827E-1 
 1.916180E-1  1.991026E-1  2.379283E-1  2.692692E-1  2.664629E-1  2.954651E-1  3.141755E-1  3.328867E-1 
 3.646954E-1  3.871495E-1  4.002469E-1  4.217646E-1  4.676071E-1  5.087714E-1  5.457252E-1  5.733244E-1 
 6.107468E-1  6.603314E-1  6.837199E-1  7.145932E-1  7.464017E-1  7.627742E-1  7.768072E-1  7.824209E-1 
 7.796146E-1  7.796146E-1  7.842920E-1  7.524831E-1  7.145932E-1  6.944788E-1  6.467651E-1  5.911002E-1 
 5.602269E-1  5.157875E-1  4.582514E-1  4.007146E-1  3.239990E-1  2.730112E-1  2.168783E-1  1.425014E-1 
 9.619182E-2  5.643075E-2  3.070263E-2  1.479875E-2 -2.122046E-2 -3.338249E-2 -1.888175E-2 -2.636564E-2 
-3.197934E-2 -4.507692E-2 -4.320599E-2 -2.776971E-2 -4.086729E-2 -2.823748E-2 -3.151156E-2 -5.864301E-2 
-6.425578E-2 -8.343484E-2 -1.054202E-1 -1.320837E-1 -1.578110E-1 -2.027180E-1 -2.326558E-1 -2.331236E-1 
-2.541735E-1 -2.434147E-1 -2.293817E-1 -2.148801E-1 -1.868132E-1 -1.662312E-1 -1.143079E-1 -5.817523E-2 
 1.232666E-3  7.046370E-2  1.504538E-1  2.355896E-1  3.183860E-1  3.988437E-1  4.774305E-1  5.630333E-1 
 6.210379E-1  6.692191E-1  7.085124E-1  7.365783E-1  7.627742E-1  7.768072E-1  7.824209E-1  7.749364E-1 
 7.655809E-1  7.248843E-1  6.734288E-1  6.374096E-1  5.765985E-1  5.274826E-1  5.125134E-1  4.802369E-1 
 4.343944E-1  4.152153E-1  3.899558E-1  3.586149E-1  3.455165E-1  3.319512E-1  3.104336E-1  2.884483E-1 
 2.706726E-1  2.463485E-1  2.285728E-1  2.252985E-1  2.196848E-1  2.248307E-1  2.327824E-1  2.131358E-1 
 2.173461E-1  2.383961E-1  2.440089E-1  2.669305E-1  2.636555E-1  2.486872E-1  2.407348E-1  2.187493E-1 
 2.056519E-1  1.766495E-1  1.448408E-1  9.759515E-2  4.052595E-2 -2.976964E-3 -7.127263E-2 -1.213250E-1 
-1.737158E-1 -2.429469E-1 -2.789661E-1 -3.257433E-1 -3.626980E-1 -3.800060E-1 -4.164920E-1 -4.408170E-1 
-4.609315E-1 -4.768353E-1 -4.894651E-1 -5.091118E-1 -5.034990E-1 -4.936757E-1 -4.932079E-1 -4.960144E-1 
-4.824490E-1 -4.847877E-1 -5.063055E-1 -5.208069E-1 -5.675841E-1 -5.881663E-1 -6.064098E-1 -6.396218E-1 
-6.461709E-1 -6.695595E-1 -7.093206E-1 -7.453398E-1 -7.673252E-1 -8.084896E-1 -8.300071E-1 -8.314103E-1 
-8.547997E-1 -8.590093E-1 -8.702360E-1 -8.735110E-1 -8.730432E-1 -8.767852E-1 -8.674295E-1 -8.819304E-1 
-8.753819E-1 -8.482506E-1 -8.505893E-1 -8.407660E-1 -8.173773E-1 -8.201838E-1 -7.963274E-1 -7.710670E-1 
-7.546954E-1 -7.041754E-1 -6.798506E-1 -6.471064E-1 -5.858276E-1 -5.427923E-1 -4.908692E-1 -4.207026E-1 
-3.439867E-1 -2.597872E-1 -1.699738E-1 -7.548244E-2  2.836393E-2  1.392271E-1  2.388637E-1  3.483238E-1 
 4.460886E-1  5.167230E-1  6.098112E-1  6.752999E-1  7.239487E-1  7.819531E-1  8.263919E-1  8.698956E-1 
 8.825252E-1  8.862674E-1  8.960907E-1  8.932841E-1  8.974937E-1  9.003011E-1  8.918811E-1  8.979615E-1 
 8.965585E-1  8.872026E-1  8.857996E-1  8.764441E-1  8.656852E-1  8.493134E-1  8.189071E-1  7.847598E-1 
 7.468694E-1  6.996247E-1  6.434910E-1  5.695824E-1  4.984803E-1  4.184904E-1  3.197892E-1  2.257663E-1 
 1.345497E-1  5.362426E-2 -4.227044E-2 -1.372288E-1 -2.078632E-1 -2.705459E-1 -3.163877E-1 -3.481964E-1 
-3.837478E-1 -4.033947E-1 -4.047978E-1 -4.071365E-1 -3.940389E-1 -3.645689E-1 -3.444545E-1 -3.299538E-1 
-2.887887E-1 -2.532380E-1 -2.312526E-1 -1.933625E-1 -1.564077E-1 -1.470522E-1 -1.447135E-1 -1.278740E-1 
-1.278740E-1 -1.405038E-1 -1.419070E-1 -1.540690E-1 -1.849423E-1 -1.961690E-1 -2.307848E-1 -2.766266E-1 
-2.864500E-1 -3.051611E-1 -3.018870E-1 -2.915959E-1 -2.803693E-1 -2.663355E-1 -2.438824E-1 -1.919592E-1 
-1.620214E-1 -1.072911E-1 -6.004616E-2 -2.636564E-2  2.275024E-2  2.929948E-2  3.631632E-2  3.117041E-2 
 1.058821E-2 -1.467139E-2 -6.519134E-2 -9.840407E-2 -1.503272E-1 -2.031858E-1 -2.527702E-1 -3.089031E-1 
-3.266788E-1 -3.505360E-1 -3.575521E-1 -3.477286E-1 -3.308892E-1 -2.756911E-1 -2.092673E-1 -1.409716E-1 
-6.285264E-2  4.239688E-2  1.481151E-1  2.412024E-1  3.394360E-1  4.470249E-1  5.588235E-1  6.570562E-1 
 7.379817E-1  8.048742E-1  8.511845E-1  8.970259E-1  9.358518E-1  9.335129E-1  9.283670E-1  9.255607E-1 
 8.974937E-1  8.628786E-1  8.245208E-1  7.856953E-1  7.543542E-1  7.216098E-1  6.818488E-1  6.491047E-1 
 6.271185E-1  5.892290E-1  5.620978E-1  5.363697E-1  4.933343E-1  4.694781E-1  4.479603E-1  4.133444E-1 
 3.745187E-1  3.375649E-1  2.758185E-1  2.028447E-1  1.527925E-1  9.665959E-2  4.146151E-2 -5.783444E-3 
-6.425578E-2 -1.278740E-1 -1.826036E-1 -2.396728E-1 -2.976764E-1 -3.336957E-1 -3.893608E-1 -4.478331E-1 
-4.791740E-1 -5.226778E-1 -5.572930E-1 -5.862954E-1 -6.120235E-1 -6.274596E-1 -6.316701E-1 -6.321379E-1 
-6.428966E-1 -6.344766E-1 -6.297983E-1 -6.176363E-1 -5.923768E-1 -5.717946E-1 -5.479375E-1 -5.161288E-1 
-4.660766E-1 -4.445589E-1 -4.029269E-1 -3.449223E-1 -3.140490E-1 -2.747557E-1 -2.312526E-1 -1.816682E-1 
-1.484562E-1 -1.063556E-1 -5.209376E-2 -8.123062E-3  2.275024E-2  4.707520E-2  7.935165E-2  9.244905E-2 
 1.032079E-1  9.665959E-2  1.027401E-1  1.130312E-1  8.823942E-2  9.198146E-2  9.104590E-2  7.280240E-2 
 6.391536E-2  4.099373E-2  2.181487E-2  2.087931E-2  2.971116E-4 -2.168824E-2 -2.122046E-2 -3.338249E-2 
-1.513917E-2  8.717285E-3  2.228246E-2  4.894613E-2  6.017260E-2  9.011035E-2  1.069507E-1  1.172418E-1 
 1.247264E-1  1.092894E-1  1.060151E-1  6.952833E-2  3.491317E-2  9.185062E-3 -3.618897E-2 -8.483798E-2 
-1.456490E-1 -2.045890E-1 -2.639968E-1 -3.168555E-1 -3.720536E-1 -4.169598E-1 -4.422202E-1 -4.702870E-1 
-4.744966E-1 -4.716901E-1 -4.688829E-1 -4.464298E-1 -4.169598E-1 -3.757954E-1 -3.449223E-1 -3.056288E-1 
-2.485606E-1 -1.961690E-1 -1.381651E-1 -8.016057E-2 -6.382602E-4  5.455982E-2  1.195805E-1  2.154752E-1 
 2.716079E-1  3.506625E-1  4.198937E-1  4.746232E-1  5.686470E-1  6.369418E-1  6.940110E-1  7.651131E-1 
 8.189071E-1  8.586682E-1  8.965585E-1  9.049785E-1  9.003011E-1  9.082526E-1  8.923485E-1  8.694278E-1 
 8.479093E-1  7.936475E-1  7.421920E-1  7.019632E-1  6.364740E-1  5.780026E-1  5.143843E-1  4.479603E-1 
 3.965050E-1  3.183860E-1  2.355896E-1  1.621480E-1  1.008692E-1  3.538077E-2 -5.302931E-2 -1.185185E-1 
-1.816682E-1 -2.654000E-1 -3.477286E-1 -4.164920E-1 -4.997562E-1 -6.068776E-1 -6.812538E-1 -7.462752E-1 
-8.112959E-1 -8.739787E-1 -9.432091E-1 -1.002149E+0 -1.062025E+0 -1.091027E+0 -1.103657E+0 -1.125643E+0 
-1.138740E+0 -1.144821E+0 -1.135934E+0 -1.115819E+0 -1.086817E+0 -1.047056E+0 -9.941975E-1 -9.338542E-1 
-8.875439E-1 -8.309427E-1 -7.560985E-1 -7.018367E-1 -6.316701E-1 -5.596317E-1 -5.105158E-1 -4.328646E-1 
-3.771988E-1 -3.159199E-1 -2.392050E-1 -1.863457E-1 -1.166467E-1 -6.191708E-2 -1.888175E-2  3.257356E-2 
 8.122258E-2  1.237901E-1  1.644875E-1  2.150074E-1  2.510259E-1  2.870449E-1  3.328867E-1  3.445810E-1 
 3.646954E-1  3.871495E-1  3.731156E-1  3.843422E-1  3.768584E-1  3.455165E-1  3.239990E-1  2.823668E-1 
 2.393315E-1  1.967639E-1  1.439046E-1  7.607739E-2  2.635815E-3 -7.314374E-2 -1.334870E-1 -1.826036E-1 
-2.303171E-1 -2.639968E-1 -2.939346E-1 -3.243401E-1 -3.575521E-1 -3.566166E-1 -3.505360E-1 -3.566166E-1 
-3.519392E-1 -3.388408E-1 -3.042257E-1 -2.864500E-1 -2.714815E-1 -2.349945E-1 -2.050567E-1 -1.741834E-1 
-1.409716E-1 -1.086952E-1 -6.378800E-2 -1.233269E-2  2.555745E-2  8.496534E-2  1.546642E-1  2.079906E-1 
 2.669305E-1  3.366295E-1  3.960372E-1  4.343944E-1  4.844466E-1  5.237399E-1  5.443221E-1  5.896968E-1 
 6.112146E-1  6.032622E-1  6.172951E-1  5.995201E-1  5.789379E-1  5.747276E-1  5.419834E-1  5.115778E-1 
 4.858497E-1  4.587192E-1  4.292492E-1  4.114735E-1  3.913591E-1  3.595504E-1  3.562762E-1  3.417747E-1 
 3.202569E-1  3.193216E-1  3.174505E-1  3.127723E-1  3.080949E-1  3.094981E-1  2.931257E-1  2.758185E-1 
 2.571072E-1  2.084583E-1  1.579384E-1  1.172418E-1  5.362426E-2 -3.431804E-2 -1.035493E-1 -1.947656E-1 
-3.009515E-1 -3.907649E-1 -4.983531E-1 -5.956509E-1 -6.765764E-1 -7.551631E-1 -8.286040E-1 -8.763174E-1 
-9.029802E-1 -9.329180E-1 -9.455485E-1 -9.333864E-1 -9.160785E-1 -8.968996E-1 -8.515247E-1 -7.981985E-1 
-7.453398E-1 -6.756408E-1 -6.012646E-1 -5.212747E-1 -4.342678E-1 -3.538101E-1 -2.770944E-1 -2.097351E-1 
-1.414394E-1 -5.911060E-2 -4.380296E-3  3.959058E-2  9.759515E-2  1.551319E-1  2.037800E-1  2.416702E-1 
 3.010781E-1  3.511302E-1  3.885526E-1  4.362653E-1  4.596547E-1  5.008190E-1  5.438543E-1  5.723889E-1 
 6.186992E-1  6.500401E-1  6.930754E-1  7.267550E-1  7.361106E-1  7.562250E-1  7.580961E-1  7.454665E-1 
 7.281584E-1  7.127221E-1  6.888658E-1  6.453620E-1  6.289903E-1  5.896968E-1  5.485326E-1  5.466608E-1 
 5.069004E-1  4.961408E-1  4.881892E-1  4.690103E-1  4.825757E-1  4.736877E-1  4.802369E-1  4.793014E-1 
 4.690103E-1  4.699458E-1  4.680747E-1  4.657353E-1  4.568483E-1  4.484281E-1  4.114735E-1  3.862139E-1 
 3.642278E-1  3.239990E-1  2.926579E-1  2.454129E-1  2.210880E-1  1.991026E-1  1.504538E-1  1.345497E-1 
 1.181772E-1  9.104590E-2  7.794832E-2  7.280240E-2  7.280240E-2  7.748073E-2  8.402979E-2  8.730405E-2 
 9.104590E-2  9.759515E-2  1.022726E-1  9.853052E-2  9.806274E-2  8.964275E-2  8.075480E-2  6.906055E-2 
 5.081705E-2  4.567187E-2  2.836393E-2  7.313953E-3  2.168038E-3  1.152377E-2  2.635815E-3  7.648889E-4 
 4.099373E-2  5.830167E-2  8.636849E-2  1.308070E-1  1.532601E-1  1.883439E-1  2.238945E-1  2.575750E-1 
 2.926579E-1  3.286771E-1  3.651632E-1  3.838744E-1  4.021180E-1  4.343944E-1  4.451531E-1  4.465572E-1 
 4.769627E-1  4.858497E-1  4.942699E-1  5.228045E-1  5.256108E-1  5.485326E-1  5.691146E-1  5.677115E-1 
 5.765985E-1  5.686470E-1  5.616300E-1  5.433865E-1  5.228045E-1  5.256108E-1  5.073682E-1  5.087714E-1 
 5.115778E-1  5.012867E-1  5.120456E-1  5.064319E-1  4.909956E-1  4.778982E-1  4.722846E-1  4.559120E-1 
 4.568483E-1  4.638644E-1  4.456209E-1  4.297170E-1  4.044566E-1  3.908913E-1  3.628245E-1  3.324189E-1 
 2.935934E-1  2.416702E-1  2.145389E-1  1.495182E-1  8.730405E-2  1.947616E-2 -7.548244E-2 -1.699738E-1 
-2.766266E-1 -3.809415E-1 -5.016280E-1 -6.073452E-1 -7.139987E-1 -8.201838E-1 -9.109326E-1 -9.988749E-1 
-1.065300E+0 -1.138740E+0 -1.190664E+0 -1.244458E+0 -1.290768E+0 -1.302930E+0 -1.334739E+0 -1.343159E+0 
-1.323512E+0 -1.307140E+0 -1.288897E+0 -1.255685E+0 -1.205164E+0 -1.168678E+0 -1.119561E+0 -1.073719E+0 
-1.015247E+0 -9.371284E-1 -9.029802E-1 -8.384273E-1 -7.635833E-1 -7.200795E-1 -6.658175E-1 -6.157653E-1 
-5.526156E-1 -5.006925E-1 -4.515757E-1 -4.047978E-1 -3.598916E-1 -2.944024E-1 -2.382687E-1 -1.718447E-1 
-1.040168E-1 -4.039951E-2  1.479875E-2  6.999592E-2  1.368884E-1  1.743101E-1  2.248307E-1  2.645911E-1 
 2.678661E-1  2.996747E-1  3.113692E-1  3.015456E-1  3.090305E-1  3.118367E-1  3.211925E-1  3.179182E-1 
 3.230634E-1  3.431778E-1  3.506625E-1  3.791971E-1  4.119413E-1  4.442177E-1  4.778982E-1  5.274826E-1 
 5.957776E-1  6.584603E-1  7.075762E-1  7.520154E-1  8.114234E-1  8.530552E-1  8.829930E-1  9.059141E-1 
 9.068496E-1  8.825252E-1  8.493134E-1  8.114234E-1  7.464017E-1  6.748321E-1  5.817444E-1  4.961408E-1 
 3.955687E-1  2.669305E-1  1.686971E-1  3.678410E-2 -8.109613E-2 -1.769899E-1 -3.060966E-1 -4.085397E-1 
-5.189351E-1 -6.050065E-1 -6.634788E-1 -7.284995E-1 -7.827622E-1 -8.426369E-1 -8.477829E-1 -8.468473E-1 
-8.753819E-1 -8.655586E-1 -8.664941E-1 -8.636876E-1 -8.412336E-1 -8.365562E-1 -8.276684E-1 -8.323458E-1 
-8.257975E-1 -8.332821E-1 -8.590093E-1 -8.426369E-1 -8.473151E-1 -8.309427E-1 -7.967951E-1 -7.902461E-1 
-7.645187E-1 -7.551631E-1 -7.411293E-1 -7.074497E-1 -6.742377E-1 -6.527201E-1 -6.447677E-1 -6.129588E-1 
-5.802139E-1 -5.530834E-1 -5.273553E-1 -5.161288E-1 -5.006925E-1 -4.955466E-1 -4.698185E-1 -4.384774E-1 
-4.230413E-1 -3.842156E-1 -3.332279E-1 -2.822404E-1 -2.298495E-1 -1.582796E-1 -9.091945E-2 -2.823748E-2 
 4.567187E-2  1.336135E-1  2.463485E-1  3.445810E-1  4.446855E-1  5.653720E-1  6.827843E-1  7.758720E-1 
 8.741052E-1  9.760807E-1  1.054199E+0  1.138867E+0  1.200613E+0  1.226809E+0  1.258150E+0  1.292298E+0 
 1.284346E+0  1.284814E+0  1.281539E+0  1.227277E+0  1.195936E+0  1.158514E+0  1.096767E+0  1.065894E+0 
 1.029875E+0  9.737418E-1  9.386581E-1  9.007689E-1  8.614756E-1  8.380860E-1  8.015997E-1  7.520154E-1 
 7.033665E-1  6.869940E-1  6.472329E-1  5.817444E-1  5.555487E-1  5.078360E-1  4.554442E-1  4.166194E-1 
 3.656310E-1  3.319512E-1  2.814312E-1  2.276372E-1  1.883439E-1  1.471795E-1  1.228546E-1  8.028702E-2 
 5.643075E-2  4.192929E-2  1.526635E-2  2.168038E-3 -2.730193E-2 -4.928728E-2 -6.378800E-2 -7.454688E-2 
-9.887185E-2 -1.250668E-1 -1.596827E-1 -2.069277E-1 -2.204937E-1 -2.677387E-1 -3.224692E-1 -3.481964E-1 
-3.874899E-1 -4.113469E-1 -4.281865E-1 -4.454944E-1 -4.632702E-1 -4.726257E-1 -4.604637E-1 -4.525113E-1 
-4.389452E-1 -4.305259E-1 -4.319291E-1 -4.211704E-1 -4.235091E-1 -4.281865E-1 -4.286541E-1 -4.192985E-1 
-4.244444E-1 -4.333324E-1 -4.146211E-1 -4.244444E-1 -4.202348E-1 -3.945067E-1 -3.837478E-1 -3.612947E-1 
-3.327603E-1 -2.873853E-1 -2.340591E-1 -1.779255E-1 -1.049524E-1 -3.385026E-2  4.707520E-2  1.345497E-1 
 2.154752E-1  3.066918E-1  3.988437E-1  4.727521E-1  5.527422E-1  6.388136E-1  6.883980E-1  7.379817E-1 
 8.062772E-1  8.334086E-1  8.226497E-1  8.207790E-1  8.170360E-1  7.716620E-1  7.197391E-1  6.781069E-1 
 6.158920E-1  5.611622E-1  5.139166E-1  4.554442E-1  3.997793E-1  3.380327E-1  2.926579E-1  2.617846E-1 
 2.056519E-1  1.541957E-1  1.191127E-1  7.280240E-2  1.666968E-2 -1.981731E-2 -6.238486E-2 -1.227281E-1 
-1.615538E-1 -2.083317E-1 -2.565122E-1 -3.089031E-1 -3.743923E-1 -4.221058E-1 -4.819812E-1 -5.460665E-1 
-5.928444E-1 -6.480418E-1 -6.952876E-1 -7.205471E-1 -7.509526E-1 -7.874396E-1 -8.075540E-1 -7.958598E-1 
-7.851009E-1 -7.729388E-1 -7.467430E-1 -7.270963E-1 -6.929489E-1 -6.644143E-1 -6.428966E-1 -6.106194E-1 
-5.844244E-1 -5.572930E-1 -5.278230E-1 -5.105158E-1 -4.843199E-1 -4.801096E-1 -4.702870E-1 -4.108793E-1 
-3.902971E-1 -3.533423E-1 -2.901928E-1 -2.611904E-1 -1.896205E-1 -1.330192E-1 -8.717669E-2 -7.187507E-3 
 3.538077E-2  9.993385E-2  1.808591E-1  2.444767E-1  3.052877E-1  3.609536E-1  4.212968E-1  4.577838E-1 
 4.989480E-1  5.359019E-1  5.714533E-1  6.116822E-1  6.317966E-1  6.505079E-1  6.575240E-1  6.636055E-1 
 6.710899E-1  6.771706E-1  6.724932E-1  6.579925E-1  6.313290E-1  5.995201E-1  5.845509E-1  5.461930E-1 
 5.101747E-1  4.647999E-1  4.011824E-1  3.548721E-1  3.001425E-1  2.463485E-1  1.981672E-1  1.686971E-1 
 1.280005E-1  7.654517E-2  4.520409E-2 -6.718999E-3 -2.636564E-2 -4.320599E-2 -8.249928E-2 -8.483798E-2 
-8.390243E-2 -8.109613E-2 -8.296706E-2 -7.828965E-2 -7.220818E-2 -7.080503E-2 -7.688559E-2 -9.419353E-2 
-9.746852E-2 -1.241313E-1 -1.367611E-1 -1.451813E-1 -1.671666E-1 -2.167512E-1 -2.696106E-1 -2.976764E-1 
-3.898293E-1 -4.501726E-1 -5.128545E-1 -6.148300E-1 -6.840610E-1 -7.799550E-1 -8.749141E-1 -9.708081E-1 
-1.055476E+0 -1.128917E+0 -1.205633E+0 -1.279541E+0 -1.360467E+0 -1.413325E+0 -1.464781E+0 -1.510156E+0 
-1.546642E+0 -1.565821E+0 -1.555997E+0 -1.555530E+0 -1.530270E+0 -1.500332E+0 -1.458232E+0 -1.385726E+0 
-1.326787E+0 -1.235102E+0 -1.135466E+0 -1.034426E+0 -9.011092E-1 -7.846331E-1 -6.485096E-1 -5.095795E-1 
-3.977810E-1 -2.621259E-1 -1.386329E-1 -3.385026E-2  7.046370E-2  1.602771E-1  2.332502E-1  2.688016E-1 
 3.010781E-1  3.361617E-1  3.511302E-1  3.464528E-1  3.328867E-1  3.123045E-1  2.978038E-1  2.692692E-1 
 2.126680E-1  1.743101E-1  1.308070E-1  8.215813E-2  5.034928E-2  2.168038E-3 -4.835191E-2 -7.828965E-2 
-1.100983E-1 -1.386329E-1 -1.578110E-1 -1.652957E-1 -1.503272E-1 -1.489240E-1 -1.428425E-1 -1.217926E-1 
-9.840407E-2 -7.267596E-2 -6.472356E-2 -4.835191E-2 -2.262379E-2  4.507655E-3  2.368652E-2  2.742838E-2 
 3.584855E-2  4.660742E-2  4.941390E-2  4.333244E-2  3.538077E-2  2.041153E-2 -1.139714E-2 -5.630339E-2 
-9.933944E-2 -1.582796E-1 -2.172188E-1 -2.813048E-1 -3.496005E-1 -3.907649E-1 -4.501726E-1 -4.871264E-1 
-4.960144E-1 -5.147254E-1 -5.072408E-1 -4.791740E-1 -4.328646E-1 -3.776665E-1 -3.201305E-1 -2.382687E-1 
-1.512627E-1 -4.180266E-2  8.309350E-2  1.775851E-1  2.856418E-1  4.100702E-1  5.214012E-1  6.215055E-1 
 7.248843E-1  8.259242E-1  8.932841E-1  9.606444E-1  1.010228E+0  1.049521E+0  1.090218E+0  1.108929E+0 
 1.118752E+0  1.114075E+0  1.116414E+0  1.096299E+0  1.062620E+0  1.030342E+0  9.933884E-1  9.564340E-1 
 9.026396E-1  8.600723E-1  8.062772E-1  7.520154E-1  7.052376E-1  6.509756E-1  6.004557E-1  5.485326E-1 
 4.895925E-1  4.166194E-1  3.623567E-1  3.113692E-1  2.500904E-1  2.168783E-1  1.799238E-1  1.415658E-1 
 1.448408E-1  1.378240E-1  1.336135E-1  1.607447E-1  1.958286E-1  2.341856E-1  2.739466E-1  3.296125E-1 
 3.632922E-1  3.951009E-1  4.311202E-1  4.479603E-1  4.741555E-1  4.933343E-1  5.157875E-1  5.307569E-1 
 5.204658E-1  5.162553E-1  4.905280E-1  4.591870E-1  4.470249E-1  4.133444E-1  3.623567E-1  3.113692E-1 
 2.575750E-1  2.028447E-1  1.686971E-1  1.233223E-1  7.327018E-2  6.391536E-2  5.315576E-2  5.689852E-2 
 5.689852E-2  3.959058E-2  5.081705E-2  5.455982E-2  5.689852E-2  7.748073E-2  9.057812E-2  1.041442E-1 
 1.214514E-1  1.331457E-1  1.425014E-1  1.598093E-1  1.775851E-1  1.967639E-1  2.150074E-1  2.313791E-1 
 2.472839E-1  2.454129E-1  2.627201E-1  2.767538E-1  2.903192E-1  3.099658E-1  3.038844E-1  3.216603E-1 
 3.361617E-1  3.431778E-1  3.562762E-1  3.497269E-1  3.427100E-1  3.333545E-1  3.305480E-1  3.272738E-1 
 3.155795E-1  3.258706E-1  3.254021E-1  3.141755E-1  3.216603E-1  3.291449E-1  3.403714E-1  3.455165E-1 
 3.544043E-1  3.586149E-1  3.623567E-1  3.843422E-1  3.834067E-1  3.885526E-1  3.927622E-1  3.820035E-1 
 3.918269E-1  3.759228E-1  3.497269E-1  3.347577E-1  2.926579E-1  2.388637E-1  1.892793E-1  1.242586E-1 
 5.643075E-2 -7.187507E-3 -9.045167E-2 -1.638925E-1 -2.317204E-1 -3.014192E-1 -3.622303E-1 -4.370742E-1 
-4.815136E-1 -5.329689E-1 -5.979896E-1 -6.372831E-1 -6.775119E-1 -7.032399E-1 -7.191439E-1 -7.256932E-1 
-7.406615E-1 -7.383228E-1 -7.060463E-1 -6.934165E-1 -6.700271E-1 -6.410249E-1 -6.115557E-1 -5.652454E-1 
-5.404528E-1 -5.142577E-1 -4.609315E-1 -4.272509E-1 -4.029269E-1 -3.500682E-1 -3.000161E-1 -2.597872E-1 
-2.134769E-1 -1.695060E-1 -1.250668E-1 -8.343484E-2 -5.396469E-2 -1.186491E-2  4.333244E-2  8.683627E-2 
 1.265973E-1  1.560673E-1  1.939567E-1  2.416702E-1  2.865773E-1  3.483238E-1  3.941655E-1  4.250387E-1 
 4.507668E-1  4.797692E-1  5.050288E-1  5.265464E-1  5.391769E-1  5.185947E-1  5.190625E-1  5.106425E-1 
 4.947377E-1  4.811723E-1  4.479603E-1  4.264427E-1  3.960372E-1  3.628245E-1  3.244666E-1  2.730112E-1 
 2.126680E-1  1.396949E-1  5.689852E-2 -3.244711E-2 -1.175822E-1 -2.087995E-1 -3.112426E-1 -4.160243E-1 
-5.245488E-1 -6.255887E-1 -7.196117E-1 -8.080218E-1 -8.894150E-1 -9.801638E-1 -1.055944E+0 -1.110674E+0 
-1.168211E+0 -1.222940E+0 -1.252410E+0 -1.276735E+0 -1.310882E+0 -1.319303E+0 -1.334271E+0 -1.359064E+0 
-1.360467E+0 -1.377307E+0 -1.394147E+0 -1.391340E+0 -1.404905E+0 -1.419875E+0 -1.428762E+0 -1.438586E+0 
-1.428762E+0 -1.419407E+0 -1.418004E+0 -1.405841E+0 -1.392275E+0 -1.385259E+0 -1.356725E+0 -1.323512E+0 
-1.307608E+0 -1.281880E+0 -1.245862E+0 -1.194405E+0 -1.137337E+0 -1.088220E+0 -1.034894E+0 -9.670662E-1 
-8.842698E-1 -8.155064E-1 -7.397261E-1 -6.709627E-1 -6.157653E-1 -5.301617E-1 -4.553177E-1 -3.870221E-1 
-3.336957E-1 -2.724170E-1 -1.765221E-1 -1.035493E-1 -2.262379E-2  6.578629E-2  1.462440E-1  2.299759E-1 
 3.015456E-1  3.904235E-1  4.938021E-1  5.747276E-1  6.575240E-1  7.398535E-1  8.123586E-1  8.853319E-1 
 9.372548E-1  1.001809E+0  1.051393E+0  1.070571E+0  1.100977E+0  1.122028E+0  1.149626E+0  1.166934E+0 
 1.167869E+0  1.167402E+0  1.148223E+0  1.135125E+0  1.124366E+0  1.104719E+0  1.088347E+0  1.067297E+0 
 1.064023E+0  1.044844E+0  1.019584E+0  1.021455E+0  1.002277E+0  9.887103E-1  9.779514E-1  9.583048E-1 
 9.428685E-1  9.180759E-1  8.914133E-1  8.708311E-1  8.507167E-1  8.357475E-1  8.198434E-1  7.913090E-1 
 7.754042E-1  7.595001E-1  7.520154E-1  7.309657E-1  6.898013E-1  6.678151E-1  6.303934E-1  5.878259E-1 
 5.443221E-1  4.755586E-1  3.997793E-1  3.417747E-1  2.767538E-1  1.981672E-1  1.261296E-1  4.847835E-2 
-1.701083E-2 -7.828965E-2 -1.409716E-1 -2.059923E-1 -2.480921E-1 -2.625935E-1 -2.831757E-1 -2.845790E-1 
-2.794339E-1 -2.551089E-1 -2.111382E-1 -1.709094E-1 -1.105661E-1 -5.957838E-2 -1.046177E-2  6.812499E-2 
 1.415658E-1  2.182817E-1  2.996747E-1  3.487915E-1  4.091348E-1  4.713490E-1  4.975449E-1  5.466608E-1 
 5.962452E-1  6.065363E-1  6.210379E-1  6.472329E-1  6.575240E-1  6.570562E-1  6.514434E-1  6.355386E-1 
 6.383458E-1  6.289903E-1  6.065363E-1  5.981170E-1  5.714533E-1  5.611622E-1  5.583559E-1  5.475971E-1 
 5.508713E-1  5.330956E-1  5.354343E-1  5.237399E-1  4.933343E-1  5.031577E-1  4.961408E-1  4.877216E-1 
 4.666716E-1  4.357975E-1  4.156831E-1  3.852776E-1  3.628245E-1  3.221278E-1  2.861096E-1  2.407348E-1 
 1.836656E-1  1.345497E-1  6.812499E-2  1.994376E-2 -4.414136E-2 -1.189863E-1 -1.863457E-1 -2.593195E-1 
-3.112426E-1 -3.790697E-1 -4.417524E-1 -4.889973E-1 -5.605673E-1 -6.213790E-1 -6.704949E-1 -7.233545E-1 
-7.570341E-1 -7.935210E-1 -8.323458E-1 -8.501216E-1 -8.599449E-1 -8.632199E-1 -8.772529E-1 -8.594771E-1 
-8.173773E-1 -8.080218E-1 -7.593728E-1 -6.990295E-1 -6.559942E-1 -5.937800E-1 -5.484052E-1 -4.833846E-1 
-4.188308E-1 -3.711180E-1 -2.981442E-1 -2.485606E-1 -2.036536E-1 -1.461168E-1 -1.072911E-1 -7.969280E-2 
-6.378800E-2 -3.712525E-2 -2.075268E-2 -1.560677E-2 -3.444741E-3  1.526635E-2  4.801057E-2  6.578629E-2 
 9.432089E-2  1.289360E-1  1.284683E-1  1.541957E-1  1.799238E-1  1.827302E-1  2.047163E-1  2.196848E-1 
 2.281050E-1  2.243622E-1  2.369928E-1  2.557040E-1  2.552363E-1  2.772216E-1  2.758185E-1  2.692692E-1 
 2.851733E-1  2.720757E-1  2.678661E-1  2.790926E-1  2.692692E-1  2.505581E-1  2.187493E-1  2.112647E-1 
 1.902149E-1  1.312747E-1  9.759515E-2  3.631632E-2 -4.414136E-2 -1.100983E-1 -1.755868E-1 -2.261067E-1 
-2.766266E-1 -3.271466E-1 -3.879576E-1 -4.253800E-1 -4.412848E-1 -4.660766E-1 -4.599952E-1 -4.464298E-1 
-4.249122E-1 -3.977810E-1 -3.687786E-1 -3.374377E-1 -3.028224E-1 -2.448178E-1 -1.914916E-1 -1.395683E-1 
-1.021459E-1 -5.022283E-2  4.975250E-3  4.567187E-2  8.402979E-2  9.993385E-2  1.331457E-1  1.317425E-1 
 1.223870E-1  1.331457E-1  1.069507E-1  8.075480E-2  5.596297E-2  2.275024E-2  2.971116E-4 -3.852858E-2 
-8.904834E-2 -1.161789E-1 -1.507949E-1 -1.961690E-1 -2.345269E-1 -2.434147E-1 -2.508993E-1 -2.532380E-1 
-2.410759E-1 -2.527702E-1 -2.312526E-1 -2.102026E-1 -1.914916E-1 -1.657635E-1 -1.470522E-1 -1.171144E-1 
-1.194539E-1 -1.124370E-1 -1.091628E-1 -1.203894E-1 -1.353579E-1 -1.629570E-1 -1.868132E-1 -2.265745E-1 
-2.733524E-1 -3.234046E-1 -3.645689E-1 -3.954422E-1 -4.235091E-1 -4.497041E-1 -4.618668E-1 -4.744966E-1 
-4.992884E-1 -4.964820E-1 -5.006925E-1 -5.002240E-1 -4.768353E-1 -4.670120E-1 -4.529791E-1 -4.468976E-1 
-4.492363E-1 -4.305259E-1 -4.146211E-1 -4.225735E-1 -4.127502E-1 -4.104115E-1 -4.132180E-1 -3.879576E-1 
-3.701827E-1 -3.655045E-1 -3.425836E-1 -3.145168E-1 -2.990805E-1 -2.485606E-1 -2.017827E-1 -1.638925E-1 
-1.129048E-1 -7.782187E-2 -9.058434E-3  4.801057E-2  8.683627E-2  1.434368E-1  1.822625E-1  2.412024E-1 
 2.968683E-1  3.328867E-1  3.796648E-1  4.227000E-1  4.591870E-1  4.886569E-1  5.176593E-1  5.480648E-1 
 5.639687E-1  5.737920E-1  5.906324E-1  5.784703E-1  5.588235E-1  5.518067E-1  5.321600E-1  5.069004E-1 
 4.601225E-1  4.250387E-1  3.848098E-1  3.310158E-1  2.954651E-1  2.341856E-1  1.757141E-1  1.223870E-1 
 5.643075E-2 -2.976964E-3 -7.174040E-2 -1.180507E-1 -1.423748E-1 -1.849423E-1 -2.279776E-1 -2.611904E-1 
-2.944024E-1 -3.028224E-1 -3.135812E-1 -3.313570E-1 -3.229368E-1 -3.173233E-1 -3.117103E-1 -2.962733E-1 
-2.780298E-1 -2.794339E-1 -2.686750E-1 -2.555767E-1 -2.756911E-1 -2.686750E-1 -2.691428E-1 -2.906604E-1 
-2.995483E-1 -3.089031E-1 -3.177909E-1 -3.313570E-1 -3.369699E-1 -3.308892E-1 -3.276142E-1 -3.173233E-1 
-3.028224E-1 -2.831757E-1 -2.494961E-1 -2.013149E-1 -1.489240E-1 -1.147757E-1 -5.630339E-2  7.648889E-4 
 4.847835E-2  1.139668E-1  1.579384E-1  2.023769E-1  2.285728E-1  2.599137E-1  2.954651E-1  2.949966E-1 
 3.057562E-1  3.249343E-1  3.445810E-1  3.394360E-1  3.445810E-1  3.403714E-1  3.090305E-1  3.094981E-1 
 2.879805E-1  2.753507E-1  2.631879E-1  2.430735E-1  2.332502E-1  1.972317E-1  1.612125E-1  1.083538E-1 
 6.485092E-2  3.444540E-2 -5.783444E-3 -6.378800E-2 -1.433103E-1 -2.144125E-1 -2.986120E-1 -3.795382E-1 
-4.557855E-1 -5.484052E-1 -6.190396E-1 -6.751732E-1 -7.556309E-1 -8.201838E-1 -8.655586E-1 -9.043842E-1 
-9.273051E-1 -9.586461E-1 -9.572428E-1 -9.310470E-1 -9.109326E-1 -8.763174E-1 -8.314103E-1 -7.734066E-1 
-6.971586E-1 -6.129588E-1 -5.292262E-1 -4.436235E-1 -3.612947E-1 -2.761589E-1 -1.812005E-1 -9.372575E-2 
-9.526211E-3  6.672185E-2  1.546642E-1  2.416702E-1  3.165151E-1  4.077315E-1  4.900603E-1  5.742598E-1 
 6.570562E-1  7.309657E-1  8.034708E-1  8.600723E-1  9.049785E-1  9.639184E-1  1.013035E+0  1.038762E+0 
 1.070571E+0  1.085073E+0  1.091154E+0  1.079459E+0  1.074314E+0  1.066362E+0  1.018180E+0  9.821621E-1 
 9.433362E-1  8.932841E-1  8.497812E-1  8.137619E-1  7.674516E-1  7.178673E-1  6.869940E-1  6.551853E-1 
 6.243120E-1  5.836154E-1  5.321600E-1  4.970771E-1  4.484281E-1  3.936978E-1  3.469206E-1  2.786250E-1 
 2.159430E-1  1.425014E-1  6.952833E-2 -3.444741E-3 -1.044846E-1 -1.980399E-1 -2.925315E-1 -3.931036E-1 
-4.927401E-1 -5.947155E-1 -6.929489E-1 -7.696639E-1 -8.524603E-1 -9.244986E-1 -9.637920E-1 -1.018054E+0 
-1.047056E+0 -1.052669E+0 -1.050330E+0 -1.032555E+0 -9.993427E-1 -9.371284E-1 -8.917537E-1 -8.243942E-1 
-7.359841E-1 -6.821901E-1 -5.998605E-1 -5.203384E-1 -4.581242E-1 -3.902971E-1 -3.416481E-1 -2.738202E-1 
-2.059923E-1 -1.362933E-1 -6.986947E-2 -2.449472E-2  6.251130E-2  1.368884E-1  1.747786E-1  2.557040E-1 
 3.268062E-1  3.857454E-1  4.750908E-1  5.532100E-1  6.327322E-1  7.145932E-1  7.842920E-1  8.652174E-1 
 9.386581E-1  9.999369E-1  1.046247E+0  1.092090E+0  1.152433E+0  1.185645E+0  1.211372E+0  1.241778E+0 
 1.244585E+0  1.258150E+0  1.263764E+0  1.236633E+0  1.229148E+0  1.210904E+0  1.173015E+0  1.152901E+0 
 1.119688E+0  1.059345E+0  9.961951E-1  9.363196E-1  8.614756E-1  7.777427E-1  7.117865E-1  6.317966E-1 
 5.176593E-1  4.105380E-1  3.277416E-1  2.351218E-1  1.602771E-1  9.899829E-2  1.807283E-2 -2.636564E-2 
-5.256154E-2 -9.746852E-2 -1.423748E-1 -1.760546E-1 -2.073954E-1 -2.247034E-1 -2.307848E-1 -2.625935E-1 
-2.897250E-1 -3.140490E-1 -3.514714E-1 -3.888930E-1 -4.221058E-1 -4.440911E-1 -4.969497E-1 -5.306302E-1 
-5.498084E-1 -6.050065E-1 -6.400894E-1 -6.658175E-1 -6.784473E-1 -6.798506E-1 -6.990295E-1 -7.013682E-1 
-6.938843E-1 -6.906093E-1 -6.728345E-1 -6.461709E-1 -6.036033E-1 -5.657132E-1 -5.348399E-1 -4.913370E-1 
-4.478331E-1 -4.043300E-1 -3.743923E-1 -3.266788E-1 -2.897250E-1 -2.602548E-1 -1.994440E-1 -1.681029E-1 
-1.409716E-1 -9.185483E-2 -5.115820E-2 -1.467139E-2  4.333244E-2  8.777164E-2  1.111603E-1  1.579384E-1 
 2.267017E-1  2.795603E-1  3.085627E-1  3.581471E-1  4.030533E-1  4.362653E-1  4.652675E-1  4.961408E-1 
 5.349665E-1  5.344988E-1  5.466608E-1  5.803413E-1  5.812767E-1  5.770663E-1  5.789379E-1  5.747276E-1 
 5.663074E-1  5.387091E-1  5.087714E-1  5.017545E-1  4.886569E-1  4.563797E-1  4.170872E-1  3.829389E-1 
 3.319512E-1  2.706726E-1  2.351218E-1  1.939567E-1  1.527925E-1  1.149031E-1  7.514202E-2  4.286466E-2 
 4.975250E-3 -2.215601E-2 -5.069061E-2 -9.887185E-2 -1.456490E-1 -1.868132E-1 -2.363978E-1 -2.789661E-1 
-3.205981E-1 -3.771988E-1 -4.244444E-1 -4.651411E-1 -4.960144E-1 -5.236134E-1 -5.488730E-1 -5.596317E-1 
-5.694550E-1 -5.643100E-1 -5.741333E-1 -5.848920E-1 -5.689874E-1 -5.760043E-1 -5.802139E-1 -5.764720E-1 
-5.806817E-1 -5.891019E-1 -6.026677E-1 -6.232499E-1 -6.428966E-1 -6.578651E-1 -6.826578E-1 -6.966908E-1 
-7.079175E-1 -7.121278E-1 -7.252254E-1 -7.472107E-1 -7.453398E-1 -7.392583E-1 -7.079175E-1 -6.761086E-1 
-6.592684E-1 -6.078129E-1 -5.502762E-1 -4.932079E-1 -4.267831E-1 -3.664399E-1 -2.817726E-1 -1.938303E-1 
-1.227281E-1 -2.870508E-2  5.643075E-2  1.448408E-1  2.355896E-1  3.090305E-1  3.838744E-1  4.348620E-1 
 4.853819E-1  5.293536E-1  5.475971E-1  5.602269E-1  5.672437E-1  5.527422E-1  5.405802E-1  5.415156E-1 
 5.232721E-1  4.975449E-1  4.769627E-1  4.446855E-1  3.852776E-1  3.483238E-1  3.282093E-1  2.804959E-1 
 2.458807E-1  2.150074E-1  1.738423E-1  1.425014E-1  1.200483E-1  9.104590E-2  6.204371E-2  3.491317E-2 
-7.655284E-3 -2.870508E-2 -4.741635E-2 -8.530576E-2 -1.007428E-1 -1.208572E-1 -1.493916E-1 -1.797971E-1 
-2.022503E-1 -2.158156E-1 -2.494961E-1 -2.799017E-1 -3.046935E-1 -3.322925E-1 -3.598916E-1 -3.767310E-1 
-3.917002E-1 -4.122824E-1 -4.272509E-1 -4.473653E-1 -4.394130E-1 -4.295896E-1 -4.384774E-1 -4.272509E-1 
-4.001204E-1 -3.954422E-1 -3.818769E-1 -3.533423E-1 -3.360344E-1 -2.906604E-1 -2.569800E-1 -2.172188E-1 
-1.718447E-1 -1.292772E-1 -7.501466E-2 -3.993173E-2  1.994376E-2  5.549519E-2  7.981943E-2  1.322103E-1 
 1.630834E-1  1.986348E-1  2.327824E-1  2.552363E-1  2.716079E-1  2.865773E-1  3.174505E-1  3.427100E-1 
 3.609536E-1  3.838744E-1  4.063283E-1  4.208291E-1  4.376694E-1  4.699458E-1  4.961408E-1  5.167230E-1 
 5.326278E-1  5.583559E-1  5.873574E-1  6.074718E-1  6.327322E-1  6.533144E-1  6.851232E-1  7.010276E-1 
 7.183357E-1  7.590324E-1  7.679194E-1  7.819531E-1  8.086160E-1  8.221819E-1  8.507167E-1  8.722341E-1 
 8.937519E-1  8.974937E-1  9.045107E-1  9.321100E-1  9.381903E-1  9.681281E-1  9.845006E-1  9.854362E-1 
 1.017245E+0  1.026133E+0  1.022391E+0  1.035021E+0  1.035488E+0  1.038295E+0  1.033150E+0  9.975984E-1 
 9.639184E-1  9.339807E-1  9.007689E-1  8.413612E-1  7.889701E-1  7.524831E-1  6.823165E-1  6.168274E-1 
 5.635009E-1  4.947377E-1  4.128766E-1  3.436456E-1  2.706726E-1  2.019091E-1  1.513892E-1  9.993385E-2 
 5.502760E-2  2.041153E-2 -2.402694E-2 -6.846633E-2 -7.220818E-2 -1.002750E-1 -1.166467E-1 -1.096305E-1 
-1.419070E-1 -1.568755E-1 -1.774577E-1 -1.938303E-1 -2.055245E-1 -2.565122E-1 -2.869177E-1 -3.117103E-1 
-3.472610E-1 -3.655045E-1 -3.963776E-1 -4.258478E-1 -4.394130E-1 -4.557855E-1 -4.787062E-1 -4.918046E-1 
-5.086442E-1 -5.306302E-1 -5.292262E-1 -5.516802E-1 -5.643100E-1 -5.484052E-1 -5.629067E-1 -5.713269E-1 
-5.568254E-1 -5.657132E-1 -5.666487E-1 -5.549543E-1 -5.554221E-1 -5.423245E-1 -5.329689E-1 -5.250165E-1 
-5.212747E-1 -5.077086E-1 -4.922723E-1 -4.875942E-1 -4.585918E-1 -4.398815E-1 -4.515757E-1 -4.497041E-1 
-4.225735E-1 -4.258478E-1 -4.286541E-1 -4.192985E-1 -4.389452E-1 -4.440911E-1 -4.497041E-1 -4.946110E-1 
-5.091118E-1 -5.030312E-1 -5.325012E-1 -5.572930E-1 -5.806817E-1 -5.947155E-1 -6.040711E-1 -6.167009E-1 
-6.246533E-1 -6.536555E-1 -6.639466E-1 -6.704949E-1 -6.994973E-1 -7.205471E-1 -7.373874E-1 -7.701316E-1 
-7.874396E-1 -7.869718E-1 -8.159742E-1 -8.356208E-1 -8.421692E-1 -8.557352E-1 -8.594771E-1 -8.571384E-1 
-8.412336E-1 -8.047475E-1 -7.467430E-1 -7.051110E-1 -6.756408E-1 -6.073452E-1 -5.484052E-1 -4.899329E-1 
-4.104115E-1 -3.626980E-1 -3.023548E-1 -2.158156E-1 -1.568755E-1 -1.040168E-1 -3.899618E-2  1.245914E-2 
 4.941390E-2  8.449756E-2  1.387594E-1  1.682295E-1  1.813269E-1  2.122002E-1  2.187493E-1  2.482194E-1 
 2.772216E-1  2.912548E-1  3.235312E-1  3.487915E-1  3.763906E-1  3.965050E-1  4.170872E-1  4.306524E-1 
 4.367338E-1  4.582514E-1  4.722846E-1  4.732199E-1  4.746232E-1  4.741555E-1  4.540410E-1  4.400081E-1 
 4.390725E-1  4.133444E-1  3.913591E-1  3.759228E-1  3.558084E-1  3.455165E-1  3.282093E-1  3.099658E-1 
 2.987394E-1  2.865773E-1  2.650588E-1  2.528968E-1  2.290404E-1  1.747786E-1  1.406303E-1  1.120959E-1 
 7.701295E-2  5.222020E-2  2.321801E-2 -2.543027E-2 -5.630339E-2 -6.378800E-2 -1.040168E-1 -1.316159E-1 
-1.559401E-1 -1.741834E-1 -1.671666E-1 -1.844745E-1 -1.802649E-1 -1.765221E-1 -1.755868E-1 -1.606183E-1 
-1.587473E-1 -1.367611E-1 -1.250668E-1 -1.143079E-1 -1.016781E-1 -9.372575E-2 -7.969280E-2 -8.203150E-2 
-7.595003E-2 -6.519134E-2 -7.080503E-2 -9.325816E-2 -9.933944E-2 -9.700001E-2 -1.063556E-1 -9.933944E-2 
-1.058880E-1 -1.072911E-1 -8.156373E-2 -8.016057E-2 -7.127263E-2 -5.349691E-2 -4.367359E-2 -1.981731E-2 
-2.976964E-3  1.854061E-2  2.649300E-2  5.222020E-2  1.097572E-1  1.476473E-1  1.991026E-1  2.351218E-1 
 2.786250E-1  3.520656E-1  3.838744E-1  4.236355E-1  4.783658E-1  5.031577E-1  5.204658E-1  5.321600E-1 
 5.373060E-1  5.302891E-1  5.101747E-1  4.938021E-1  4.713490E-1  4.488959E-1  4.269105E-1  3.791971E-1 
 3.380327E-1  2.996747E-1  2.430735E-1  1.991026E-1  1.434368E-1  9.993385E-2  5.409204E-2 -1.701083E-2 
-6.098171E-2 -9.793629E-2 -1.461168E-1 -2.092673E-1 -2.378010E-1 -2.466889E-1 -2.906604E-1 -3.182586E-1 
-3.238723E-1 -3.393094E-1 -3.439867E-1 -3.220014E-1 -3.248079E-1 -3.252755E-1 -2.990805E-1 -2.967411E-1 
-2.794339E-1 -2.775620E-1 -2.803693E-1 -2.658678E-1 -2.724170E-1 -2.668033E-1 -2.836435E-1 -2.845790E-1 
-2.724170E-1 -2.705459E-1 -2.579154E-1 -2.494961E-1 -2.139447E-1 -1.802649E-1 -1.512627E-1 -1.297450E-1 
-9.279038E-2 -4.086729E-2  4.507655E-3  3.491317E-2  6.718963E-2  1.228546E-1  1.378240E-1  1.785204E-1 
 2.103293E-1  2.224913E-1  2.482194E-1  2.355896E-1  2.383961E-1  2.309115E-1  2.229591E-1  2.070550E-1 
 1.738423E-1  1.654230E-1  1.130312E-1  6.812499E-2  6.204371E-2  3.678410E-2  2.976708E-2  3.103592E-3 
-2.215601E-2 -1.513917E-2 -2.870508E-2 -3.010841E-2 -2.402694E-2 -1.841398E-2 -2.075268E-2 -2.823748E-2 
-2.215601E-2 -5.536802E-2 -7.828965E-2 -8.156373E-2 -1.362933E-1 -1.737158E-1 -1.868132E-1 -2.293817E-1 
-2.724170E-1 -2.958055E-1 -3.248079E-1 -3.631656E-1 -3.856189E-1 -4.113469E-1 -4.309937E-1 -4.244444E-1 
-4.389452E-1 -4.464298E-1 -4.412848E-1 -4.487685E-1 -4.286541E-1 -4.286541E-1 -4.225735E-1 -3.832802E-1 
-3.804738E-1 -3.612947E-1 -3.416481E-1 -3.107748E-1 -2.649322E-1 -2.644646E-1 -2.331236E-1 -2.027180E-1 
-1.896205E-1 -1.578110E-1 -1.447135E-1 -1.213250E-1 -9.419353E-2 -8.811297E-2 -6.893392E-2 -7.969280E-2 
-8.998390E-2 -7.735410E-2 -1.105661E-1 -1.283418E-1 -1.568755E-1 -1.835392E-1 -1.975721E-1 -2.279776E-1 
-2.340591E-1 -2.752233E-1 -2.864500E-1 -3.018870E-1 -3.280820E-1 -3.065644E-1 -3.299538E-1 -3.173233E-1 
-3.014192E-1 -3.149846E-1 -2.859822E-1 -2.710137E-1 -2.420115E-1 -1.966368E-1 -1.695060E-1 -1.358257E-1 
-7.267596E-2 -1.513917E-2  1.105599E-2  6.859277E-2  1.200483E-1  1.434368E-1  1.920858E-1  2.355896E-1 
 2.627201E-1  2.931257E-1  3.141755E-1  3.375649E-1  3.530011E-1  3.628245E-1  3.932300E-1  4.021180E-1 
 4.100702E-1  4.255064E-1  4.217646E-1  4.357975E-1  4.362653E-1  4.325233E-1  4.540410E-1  4.629288E-1 
 4.666716E-1  4.788336E-1  4.938021E-1  4.980127E-1  5.073682E-1  5.092391E-1  4.909956E-1  4.905280E-1 
 4.947377E-1  4.933343E-1  4.760264E-1  4.582514E-1  4.470249E-1  4.428144E-1  4.442177E-1  4.264427E-1 
 4.156831E-1  4.035211E-1  4.110057E-1  3.983759E-1  3.689060E-1  3.581471E-1  3.338223E-1  3.300803E-1 
 3.090305E-1  2.935934E-1  2.809637E-1  2.547677E-1  2.397992E-1  2.084583E-1  1.775851E-1  1.481151E-1 
 1.289360E-1  1.022726E-1  6.625407E-2  2.462208E-2 -8.123062E-3 -3.712525E-2 -8.390243E-2 -1.100983E-1 
-1.409716E-1 -1.709094E-1 -1.830714E-1 -2.106704E-1 -2.284461E-1 -2.186228E-1 -2.139447E-1 -2.162834E-1 
-1.989762E-1 -1.709094E-1 -1.395683E-1 -9.372575E-2 -6.565911E-2 -3.759303E-2  7.781730E-3  2.696078E-2 
 4.239688E-2  7.607739E-2  9.338460E-2  9.619182E-2  9.478866E-2  8.590072E-2  7.280240E-2  4.052595E-2 
 1.573413E-2  2.168038E-3 -4.648007E-2 -9.887185E-2 -1.386329E-1 -1.914916E-1 -2.406082E-1 -2.845790E-1 
-3.196627E-1 -3.500682E-1 -3.935711E-1 -4.272509E-1 -4.590596E-1 -4.866586E-1 -5.179997E-1 -5.409213E-1 
-5.577608E-1 -5.867631E-1 -5.862954E-1 -5.989252E-1 -6.012646E-1 -5.750687E-1 -5.657132E-1 -5.254843E-1 
-4.950788E-1 -4.698185E-1 -4.029269E-1 -3.725214E-1 -3.458577E-1 -3.000161E-1 -2.705459E-1 -2.335913E-1 
-2.228325E-1 -2.214293E-1 -2.186228E-1 -2.209615E-1 -2.256389E-1 -2.691428E-1 -2.850466E-1 -2.981442E-1 
-3.290175E-1 -3.421158E-1 -3.762632E-1 -4.066687E-1 -4.146211E-1 -4.183630E-1 -4.127502E-1 -4.005882E-1 
-3.842156E-1 -3.341634E-1 -2.705459E-1 -2.045890E-1 -1.260024E-1 -3.712525E-2  7.467424E-2  1.701004E-1 
 2.790926E-1  3.820035E-1  4.633966E-1  5.620978E-1  6.322644E-1  7.136576E-1  7.852275E-1  8.263919E-1 
 8.451030E-1  8.511845E-1  8.741052E-1  8.600723E-1  8.539908E-1  8.376182E-1  8.020675E-1  7.945831E-1 
 7.730653E-1  7.445309E-1  7.244165E-1  7.080439E-1  6.701547E-1  6.472329E-1  6.322644E-1  6.074718E-1 
 5.957776E-1  5.705180E-1  5.560163E-1  5.494680E-1  5.410478E-1  5.232721E-1  5.059642E-1  4.942699E-1 
 4.704134E-1  4.563797E-1  4.362653E-1  3.993115E-1  3.530011E-1  3.258706E-1  2.898514E-1  2.243622E-1 
 1.682295E-1  1.060151E-1  6.344686E-2  1.666968E-2 -5.069061E-2 -1.082274E-1 -1.578110E-1 -2.120738E-1 
-2.845790E-1 -3.327603E-1 -3.678432E-1 -4.202348E-1 -4.782386E-1 -5.165964E-1 -5.507447E-1 -6.022002E-1 
-6.171687E-1 -6.414934E-1 -6.793829E-1 -6.559942E-1 -6.475740E-1 -6.508483E-1 -6.265242E-1 -6.040711E-1 
-5.596317E-1 -5.151932E-1 -4.642055E-1 -4.071365E-1 -3.519392E-1 -2.864500E-1 -2.321882E-1 -1.844745E-1 
-1.292772E-1 -7.969280E-2 -3.572119E-2  1.666968E-2  3.865503E-2  6.859277E-2  9.291682E-2  7.935165E-2 
 8.777164E-2  9.478866E-2  1.036757E-1  9.011035E-2  6.906055E-2  5.689852E-2  2.836393E-2  2.649300E-2 
 1.994376E-2 -1.841398E-2 -4.086729E-2 -4.928728E-2 -6.706227E-2 -6.753077E-2 -8.951612E-2 -1.213250E-1 
-1.372288E-1 -1.564077E-1 -1.737158E-1 -2.027180E-1 -2.017827E-1 -2.237680E-1 -2.682065E-1 -2.939346E-1 
-3.229368E-1 -3.308892E-1 -3.533423E-1 -3.734567E-1 -3.977810E-1 -4.192985E-1 -4.174276E-1 -4.394130E-1 
-4.497041E-1 -4.628024E-1 -4.791740E-1 -4.702870E-1 -4.735613E-1 -4.796418E-1 -4.866586E-1 -4.852555E-1 
-4.768353E-1 -4.889973E-1 -5.030312E-1 -5.067731E-1 -5.020956E-1 -5.086442E-1 -5.058377E-1 -4.950788E-1 
-4.950788E-1 -4.805781E-1 -4.684153E-1 -4.506404E-1 -4.295896E-1 -4.085397E-1 -3.757954E-1 -3.411803E-1 
-3.163877E-1 -2.958055E-1 -2.616582E-1 -2.312526E-1 -2.148801E-1 -2.078632E-1 -1.947656E-1 -1.765221E-1 
-1.797971E-1 -1.797971E-1 -1.797971E-1 -1.868132E-1 -2.181543E-1 -2.480921E-1 -2.466889E-1 -2.714815E-1 
-2.981442E-1 -3.046935E-1 -3.103072E-1 -3.234046E-1 -3.262110E-1 -3.168555E-1 -3.140490E-1 -2.841113E-1 
-2.649322E-1 -2.569800E-1 -2.242358E-1 -1.844745E-1 -1.550046E-1 -1.376966E-1 -1.058880E-1 -8.343484E-2 
-7.220818E-2 -4.133488E-2 -1.888175E-2 -1.888175E-2 -1.701083E-2 -1.513917E-2 -2.402694E-2 -2.589787E-2 
-2.028509E-2 -2.543027E-2 -1.373584E-2 -1.888175E-2 -2.683342E-2 -1.373584E-2 -1.092936E-2  1.339542E-2 
 2.462208E-2  3.444540E-2  6.391536E-2  8.262572E-2  1.074185E-1  1.476473E-1  1.841334E-1  2.145389E-1 
 2.440089E-1  2.664629E-1  3.034168E-1  3.254021E-1  3.473882E-1  3.614213E-1  3.520656E-1  3.628245E-1 
 3.520656E-1  3.254021E-1  3.094981E-1  2.851733E-1  2.491548E-1  2.388637E-1  2.360574E-1  2.252985E-1 
 2.276372E-1  2.248307E-1  2.519613E-1  2.645911E-1  2.725435E-1  3.015456E-1  3.141755E-1  3.385004E-1 
 3.511302E-1  3.646954E-1  3.787293E-1  3.997793E-1  4.081993E-1  3.988437E-1  4.133444E-1  4.021180E-1 
 3.806002E-1  3.693737E-1  3.544043E-1  3.366295E-1  3.179182E-1  2.889161E-1  2.664629E-1  2.468161E-1 
 2.136034E-1  2.023769E-1  1.860052E-1  1.654230E-1  1.326779E-1  1.032079E-1  8.496534E-2  6.157593E-2 
 6.765722E-2  5.175261E-2  4.380094E-2  4.801057E-2  4.052595E-2  5.783390E-2  6.952833E-2  8.075480E-2 
 8.636849E-2  1.018048E-1  1.312747E-1  1.392271E-1  1.541957E-1  1.827302E-1  1.995704E-1  2.159430E-1 
 2.524290E-1  2.659951E-1  2.730112E-1  3.048199E-1  2.987394E-1  2.987394E-1  3.202569E-1  3.230634E-1 
 3.356940E-1  3.553399E-1  3.707769E-1  3.908913E-1  4.236355E-1  4.348620E-1  4.704134E-1  5.026901E-1 
 5.073682E-1  5.363697E-1  5.415156E-1  5.546132E-1  5.705180E-1  5.798735E-1  5.892290E-1  5.780026E-1 
 5.765985E-1  5.644365E-1  5.522745E-1  5.410478E-1  5.111101E-1  4.839788E-1  4.521701E-1  4.236355E-1 
 4.025855E-1  3.637600E-1  3.328867E-1  2.964007E-1  2.603815E-1  2.430735E-1  2.033123E-1  1.747786E-1 
 1.457762E-1  1.050798E-1  6.391536E-2  1.526635E-2 -1.607454E-2 -5.115820E-2 -8.577354E-2 -1.302127E-1 
-1.643601E-1 -1.882173E-1 -2.223647E-1 -2.312526E-1 -2.569800E-1 -2.644646E-1 -2.551089E-1 -2.686750E-1 
-2.499639E-1 -2.546413E-1 -2.625935E-1 -2.518348E-1 -2.677387E-1 -2.822404E-1 -2.803693E-1 -2.719493E-1 
-2.677387E-1 -2.490283E-1 -2.523026E-1 -2.565122E-1 -2.579154E-1 -2.565122E-1 -2.321882E-1 -2.181543E-1 
-1.812005E-1 -1.540690E-1 -1.110339E-1 -5.630339E-2 -2.449472E-2  3.163819E-2  8.496534E-2  1.312747E-1 
 1.635512E-1  2.093937E-1  2.571072E-1  2.837699E-1  3.263384E-1  3.576793E-1  3.698413E-1  3.810680E-1 
 3.979082E-1  4.072639E-1  3.965050E-1  3.656310E-1  3.333545E-1  3.076271E-1  2.702048E-1  2.295081E-1 
 1.841334E-1  1.396949E-1  1.036757E-1  7.046370E-2  3.350984E-2  9.185062E-3 -6.718999E-3 -2.355916E-2 
-4.227044E-2 -6.612671E-2 -6.612671E-2 -6.986947E-2 -6.144930E-2 -6.191708E-2 -8.764520E-2 -7.875743E-2 
-9.091945E-2 -1.063556E-1 -1.227281E-1 -1.498594E-1 -1.709094E-1 -2.354623E-1 -2.733524E-1 -3.079675E-1 
-3.851511E-1 -4.295896E-1 -4.913370E-1 -5.600995E-1 -6.022002E-1 -6.545910E-1 -6.999651E-1 -7.345809E-1 
-7.724711E-1 -7.967951E-1 -8.141031E-1 -8.417014E-1 -8.496538E-1 -8.562030E-1 -8.501216E-1 -8.370240E-1 
-8.290716E-1 -7.916492E-1 -7.808903E-1 -7.645187E-1 -7.364519E-1 -7.032399E-1 -6.653497E-1 -6.438321E-1 
-6.082807E-1 -5.727300E-1 -5.325012E-1 -5.072408E-1 -4.749644E-1 -4.436235E-1 -4.160243E-1 -3.823447E-1 
-3.697149E-1 -3.388408E-1 -3.271466E-1 -3.262110E-1 -2.958055E-1 -2.611904E-1 -2.406082E-1 -2.181543E-1 
-1.863457E-1 -1.484562E-1 -9.933944E-2 -6.799855E-2 -2.075268E-2  2.836393E-2  6.438314E-2  1.205159E-1 
 1.565351E-1  2.019091E-1  2.496226E-1  2.734790E-1  3.141755E-1  3.263384E-1  3.483238E-1  3.820035E-1 
 3.857454E-1  4.128766E-1  4.297170E-1  4.212968E-1  4.217646E-1  4.119413E-1  3.960372E-1  3.871495E-1 
 3.586149E-1  3.324189E-1  2.931257E-1  2.547677E-1  2.397992E-1  1.920858E-1  1.532601E-1  9.806274E-2 
 4.613965E-2  1.012043E-2 -3.946396E-2 -7.127263E-2 -1.269377E-1 -1.685707E-1 -2.055245E-1 -2.513671E-1 
-2.841113E-1 -3.220014E-1 -3.393094E-1 -3.608269E-1 -3.912325E-1 -4.146211E-1 -4.291219E-1 -4.403493E-1 
-4.454944E-1 -4.525113E-1 -4.613992E-1 -4.595274E-1 -4.576564E-1 -4.436235E-1 -4.338000E-1 -4.169598E-1 
-3.954422E-1 -3.725214E-1 -3.332279E-1 -3.126459E-1 -2.827079E-1 -2.537057E-1 -2.298495E-1 -1.961690E-1 
-1.835392E-1 -1.727803E-1 -1.699738E-1 -1.601505E-1 -1.367611E-1 -1.236637E-1 -1.203894E-1 -1.119692E-1 
-7.595003E-2 -5.677117E-2 -3.151156E-2  1.199136E-2  3.631632E-2  8.917497E-2  1.359529E-1  1.719714E-1 
 2.472839E-1  3.085627E-1  3.515980E-1  4.152153E-1  4.704134E-1  5.185947E-1  5.826800E-1  6.158920E-1 
 6.444264E-1  6.977528E-1  7.244165E-1  7.449987E-1  7.604357E-1  7.627742E-1  7.683872E-1  7.445309E-1 
 7.244165E-1  7.108513E-1  6.776384E-1  6.411523E-1  6.065363E-1  5.784703E-1  5.382415E-1  4.886569E-1 
 4.685425E-1  4.610579E-1  4.264427E-1  3.969728E-1  3.894882E-1  3.852776E-1  3.843422E-1  3.796648E-1 
 3.820035E-1  4.016502E-1  4.269105E-1  4.409435E-1  4.488959E-1  4.699458E-1  4.947377E-1  4.919312E-1 
 4.872538E-1  4.966086E-1  5.045610E-1  5.115778E-1  4.919312E-1  4.797692E-1  4.685425E-1  4.329911E-1 
 4.124089E-1  3.969728E-1  3.698413E-1  3.375649E-1  3.057562E-1  2.823668E-1  2.547677E-1  2.103293E-1 
 1.991026E-1  1.817947E-1  1.527925E-1  1.481151E-1  1.289360E-1  1.265973E-1  1.116281E-1  1.018048E-1 
 1.214514E-1  1.125635E-1  1.186449E-1  1.560673E-1  1.649553E-1  1.710358E-1  1.972317E-1  1.967639E-1 
 2.178139E-1  2.369928E-1  2.309115E-1  2.393315E-1  2.388637E-1  2.416702E-1  2.196848E-1  1.958286E-1 
 1.911502E-1  1.677617E-1  1.499860E-1  1.378240E-1  1.284683E-1  1.163062E-1  1.018048E-1  1.032079E-1 
 8.823942E-2  8.636849E-2  1.060151E-1  1.097572E-1  1.191127E-1  1.294038E-1  1.228546E-1  1.359529E-1 
 1.686971E-1  1.532601E-1  1.420336E-1  1.527925E-1  1.429690E-1  1.382916E-1  1.336135E-1  1.163062E-1 
 1.013370E-1  9.151368E-2  7.373796E-2  5.876945E-2  2.696078E-2  1.292691E-2 -6.251222E-3 -3.572119E-2 
-3.104378E-2 -5.162598E-2 -5.911060E-2 -5.302931E-2 -5.864301E-2 -5.864301E-2 -4.648007E-2 -4.227044E-2 
-4.975506E-2 -4.788413E-2 -5.630339E-2 -4.507692E-2 -4.694784E-2 -6.799855E-2 -5.209376E-2 -3.385026E-2 
-3.712525E-2 -3.385026E-2 -2.168824E-2 -4.848073E-3  1.713746E-2  3.491317E-2  5.502760E-2  7.280240E-2 
 1.083538E-1  1.303392E-1  1.209836E-1  1.546642E-1  1.766495E-1  1.598093E-1  1.654230E-1  1.682295E-1 
 1.457762E-1  1.308070E-1  1.139668E-1  7.888387E-2  5.970500E-2  4.660742E-2  2.087931E-2 -7.655284E-3 
-3.478582E-2 -7.501466E-2 -1.124370E-1 -1.400361E-1 -1.793295E-1 -2.102026E-1 -2.443502E-1 -2.817726E-1 
-3.224692E-1 -3.645689E-1 -3.987163E-1 -4.319291E-1 -4.450266E-1 -4.688829E-1 -5.072408E-1 -5.165964E-1 
-5.119190E-1 -5.236134E-1 -5.282908E-1 -5.231456E-1 -5.123867E-1 -4.946110E-1 -4.763675E-1 -4.464298E-1 
-4.104115E-1 -3.645689E-1 -3.355666E-1 -3.000161E-1 -2.532380E-1 -2.172188E-1 -1.704416E-1 -1.362933E-1 
-1.110339E-1 -8.904834E-2 -6.332041E-2 -4.835191E-2 -5.677117E-2 -6.285264E-2 -7.174040E-2 -8.764520E-2 
-1.012105E-1 -1.082274E-1 -1.386329E-1 -1.554724E-1 -1.531336E-1 -1.933625E-1 -2.172188E-1 -2.242358E-1 
-2.317204E-1 -2.223647E-1 -2.237680E-1 -2.438824E-1 -2.387372E-1 -2.111382E-1 -2.172188E-1 -2.200260E-1 
-2.176865E-1 -2.233002E-1 -1.947656E-1 -1.830714E-1 -1.802649E-1 -1.657635E-1 -1.741834E-1 -1.676344E-1 
-1.456490E-1 -1.372288E-1 -1.269377E-1 -1.072911E-1 -9.700001E-2 -8.109613E-2 -7.127263E-2 -6.753077E-2 
-5.209376E-2 -5.443246E-2 -4.180266E-2 -3.010841E-2 -3.852858E-2 -3.010841E-2 -1.560677E-2 -6.718999E-3 
-1.706656E-4 -2.041592E-3  1.199136E-2  4.239688E-2  3.631632E-2  5.268798E-2  8.028702E-2  8.870719E-2 
 1.074185E-1  1.130312E-1  1.284683E-1  1.368884E-1  1.476473E-1  1.649553E-1  1.668262E-1  1.733745E-1 
 1.789882E-1  1.892793E-1  1.925536E-1  1.934889E-1  2.023769E-1  1.967639E-1  2.009736E-1  2.075228E-1 
 1.911502E-1  1.991026E-1  1.883439E-1  1.429690E-1  1.331457E-1  1.163062E-1  8.917497E-2  8.122258E-2 
 5.175261E-2  2.508967E-2  5.910804E-3 -3.912518E-3 -5.315667E-3 -3.291489E-2 -2.075268E-2 -1.233269E-2 
-3.151156E-2 -4.848073E-3  1.666968E-2  4.847835E-2  6.625407E-2  7.560962E-2  1.172418E-1  1.443731E-1 
 1.850697E-1  2.182817E-1  2.454129E-1  2.739466E-1  2.992070E-1  3.268062E-1  3.445810E-1  3.735833E-1 
 3.745187E-1  3.754543E-1  3.740511E-1  3.492593E-1  3.487915E-1  3.413069E-1  3.230634E-1  3.155795E-1 
 3.010781E-1  2.669305E-1  2.463485E-1  2.168783E-1  1.794560E-1  1.696327E-1  1.457762E-1  1.181772E-1 
 1.125635E-1  1.055474E-1  8.730405E-2  7.560962E-2  7.233462E-2  6.344686E-2  6.812499E-2  8.169036E-2 
 8.590072E-2  8.262572E-2  7.327018E-2  8.636849E-2  1.027401E-1  1.064829E-1  1.322103E-1  1.509214E-1 
 1.541957E-1  1.794560E-1  1.967639E-1  1.958286E-1  2.206204E-1  2.299759E-1  2.426057E-1  2.767538E-1 
 2.720757E-1  2.711403E-1  2.669305E-1  2.613168E-1  2.552363E-1  2.290404E-1  2.122002E-1  1.757141E-1 
 1.476473E-1  1.261296E-1  9.244905E-2  7.046370E-2  3.163819E-2  6.378581E-3 -2.509369E-3 -3.525360E-2 
-5.817523E-2 -6.519134E-2 -7.267596E-2 -8.390243E-2 -8.670891E-2 -7.828965E-2 -1.012105E-1 -1.077596E-1 
-1.091628E-1 -1.376966E-1 -1.409716E-1 -1.559401E-1 -1.769899E-1 -1.924269E-1 -2.036536E-1 -2.158156E-1 
-2.429469E-1 -2.321882E-1 -2.415437E-1 -2.494961E-1 -2.204937E-1 -2.373332E-1 -2.387372E-1 -2.247034E-1 
-2.345269E-1 -2.228325E-1 -2.139447E-1 -2.218971E-1 -2.242358E-1 -2.270421E-1 -2.396728E-1 -2.387372E-1 
-2.401404E-1 -2.471565E-1 -2.462211E-1 -2.546413E-1 -2.560444E-1 -2.537057E-1 -2.363978E-1 -2.153478E-1 
-2.102026E-1 -1.971043E-1 -1.783940E-1 -1.554724E-1 -1.320837E-1 -1.203894E-1 -1.171144E-1 -1.021459E-1 
-8.483798E-2 -8.764520E-2 -7.407910E-2 -5.396469E-2 -5.911060E-2 -5.256154E-2 -3.431804E-2 -3.057619E-2 
-3.852858E-2 -5.396469E-2 -6.285264E-2 -7.033725E-2 -7.828965E-2 -8.858075E-2 -1.096305E-1 -1.334870E-1 
-1.564077E-1 -1.882173E-1 -2.265745E-1 -2.537057E-1 -2.822404E-1 -2.958055E-1 -3.028224E-1 -3.248079E-1 
-3.383731E-1 -3.575521E-1 -3.570843E-1 -3.411803E-1 -3.355666E-1 -3.177909E-1 -2.901928E-1 -2.658678E-1 
-2.438824E-1 -2.181543E-1 -1.999115E-1 -1.634247E-1 -1.260024E-1 -9.980722E-2 -5.770745E-2 -4.227044E-2 
-2.449472E-2  3.103592E-3  1.386320E-2  4.192929E-2  6.859277E-2  7.841609E-2  7.748073E-2  9.291682E-2 
 1.111603E-1  1.139668E-1  1.354853E-1  1.513892E-1  1.579384E-1  1.663584E-1  1.785204E-1  1.892793E-1 
 2.023769E-1  2.243622E-1  2.318469E-1  2.426057E-1  2.589781E-1  2.613168E-1  2.748822E-1  3.057562E-1 
 3.188538E-1  3.333545E-1  3.497269E-1  3.656310E-1  3.866817E-1  3.941655E-1  4.161509E-1  4.189581E-1 
 4.348620E-1  4.512346E-1  4.255064E-1  4.203613E-1  4.091348E-1  3.988437E-1  3.838744E-1  3.534689E-1 
 3.282093E-1  2.907870E-1  2.561718E-1  2.346533E-1  1.962961E-1  1.551319E-1  1.181772E-1  5.128483E-2 
 3.103592E-3 -4.180266E-2 -9.512908E-2 -1.302127E-1 -1.821358E-1 -2.242358E-1 -2.597872E-1 -2.986120E-1 
-3.276142E-1 -3.505360E-1 -3.697149E-1 -3.874899E-1 -3.856189E-1 -3.800060E-1 -3.739245E-1 -3.510036E-1 
-3.327603E-1 -3.135812E-1 -2.855144E-1 -2.579154E-1 -2.368656E-1 -2.017827E-1 -1.802649E-1 -1.924269E-1 
-1.713771E-1 -1.592151E-1 -1.629570E-1 -1.442457E-1 -1.391007E-1 -1.292772E-1 -1.157113E-1 -1.012105E-1 
-8.483798E-2 -5.302931E-2 -2.215601E-2 -3.444741E-3  4.146151E-2  6.906055E-2  9.432089E-2  1.401627E-1 
 1.803915E-1  2.089259E-1  2.318469E-1  2.725435E-1  2.935934E-1  3.020134E-1  3.183860E-1  3.258706E-1 
 3.342899E-1  3.408391E-1  3.356940E-1  3.333545E-1  3.534689E-1  3.562762E-1  3.403714E-1  3.338223E-1 
 3.375649E-1  3.380327E-1  3.235312E-1  3.155795E-1  2.987394E-1  2.776894E-1  2.543000E-1  2.295081E-1 
 2.210880E-1  1.920858E-1  1.546642E-1  9.853052E-2  4.613965E-2  2.368652E-2 -3.806081E-2 -8.998390E-2 
-1.353579E-1 -1.844745E-1 -2.144125E-1 -2.649322E-1 -2.897250E-1 -3.145168E-1 -3.519392E-1 -3.715858E-1 
-4.010560E-1 -4.160243E-1 -4.267831E-1 -4.319291E-1 -4.309937E-1 -4.314613E-1 -4.099437E-1 -3.959098E-1 
-3.832802E-1 -3.734567E-1 -3.566166E-1 -3.379053E-1 -3.458577E-1 -3.266788E-1 -3.126459E-1 -3.107748E-1 
-2.911281E-1 -2.953377E-1 -2.756911E-1 -2.658678E-1 -2.682065E-1 -2.228325E-1 -2.158156E-1 -2.120738E-1 
-1.999115E-1 -1.928947E-1 -1.582796E-1 -1.423748E-1 -1.040168E-1 -7.922502E-2 -6.799855E-2 -3.151156E-2 
-9.993988E-3  2.415430E-2  6.344686E-2  9.853052E-2  1.242586E-1  1.518569E-1  1.794560E-1  1.920858E-1 
 2.215558E-1  2.346533E-1  2.346533E-1  2.369928E-1  2.187493E-1  2.318469E-1  2.477516E-1  2.379283E-1 
 2.426057E-1  2.140711E-1  1.958286E-1  1.967639E-1  1.733745E-1  1.644875E-1  1.584060E-1  1.630834E-1 
 1.738423E-1  1.701004E-1  1.729069E-1  1.775851E-1  1.761817E-1  1.995704E-1  2.224913E-1  2.290404E-1 
 2.435411E-1  2.351218E-1  2.440089E-1  2.659951E-1  2.491548E-1  2.496226E-1  2.514935E-1  2.397992E-1 
 2.332502E-1  2.145389E-1  1.906826E-1  1.738423E-1  1.658908E-1  1.495182E-1  1.373562E-1  1.378240E-1 
 1.284683E-1  1.046120E-1  1.088216E-1  1.116281E-1  1.008692E-1  1.088216E-1  1.083538E-1  1.088216E-1 
 1.018048E-1  1.050798E-1  9.338460E-2  8.683627E-2  8.215813E-2  4.005818E-2  4.192929E-2  3.350984E-2 
 9.652657E-3 -2.041592E-3 -1.981731E-2 -2.776971E-2 -3.899618E-2 -4.928728E-2 -6.565911E-2 -6.519134E-2 
-6.706227E-2 -7.314374E-2 -6.612671E-2 -6.753077E-2 -6.191708E-2 -5.396469E-2 -5.396469E-2 -3.899618E-2 
-3.104378E-2 -3.010841E-2 -6.251222E-3 -5.783444E-3  2.635815E-3  2.087931E-2  1.807283E-2  2.041153E-2 
 1.666968E-2  8.717285E-3 -6.718999E-3  7.648889E-4 -7.655284E-3 -1.841398E-2 -2.041592E-3 -1.046177E-2 
 3.572101E-3  4.039878E-3  2.168038E-3  2.228246E-2  2.275024E-2  3.444540E-2  4.333244E-2  5.923723E-2 
 7.654517E-2  9.619182E-2  1.331457E-1  1.345497E-1  1.649553E-1  1.991026E-1  1.925536E-1  2.117324E-1 
 1.995704E-1  1.976995E-1  2.023769E-1  1.822625E-1  1.761817E-1  1.406303E-1  1.125635E-1  7.233462E-2 
 2.929948E-2  8.249507E-3 -4.320599E-2 -9.325816E-2 -1.376966E-1 -1.788618E-1 -2.186228E-1 -2.518348E-1 
-2.920637E-1 -3.257433E-1 -3.360344E-1 -3.743923E-1 -3.884252E-1 -3.926358E-1 -4.146211E-1 -4.132180E-1 
-4.216380E-1 -4.225735E-1 -4.202348E-1 -4.155567E-1 -3.949745E-1 -3.823447E-1 -3.626980E-1 -3.481964E-1 
-3.322925E-1 -2.962733E-1 -2.803693E-1 -2.696106E-1 -2.462211E-1 -2.303171E-1 -2.069277E-1 -1.882173E-1 
-1.638925E-1 -1.348902E-1 -1.194539E-1 -9.185483E-2 -7.969280E-2 -6.846633E-2 -4.414136E-2 -4.133488E-2 
-5.256154E-2 -4.694784E-2 -4.180266E-2 -4.741635E-2 -4.320599E-2 -3.525360E-2 -3.525360E-2 -4.741635E-2 
-4.039951E-2 -3.712525E-2 -4.086729E-2 -2.355916E-2 -8.590656E-3  4.975250E-3  8.249507E-3  1.012043E-2 
 2.976708E-2  5.034928E-2  6.391536E-2  8.543294E-2  9.806274E-2  9.525644E-2  1.018048E-1  1.018048E-1 
 9.853052E-2  1.088216E-1  9.385238E-2  6.391536E-2  5.315576E-2  4.894613E-2  3.397762E-2  2.134709E-2 
-5.783444E-3 -3.385026E-2 -3.104378E-2 -5.911060E-2 -7.127263E-2 -7.641781E-2 -1.185185E-1 -1.231959E-1 
-1.316159E-1 -1.447135E-1 -1.610860E-1 -1.872810E-1 -2.083317E-1 -2.242358E-1 -2.303171E-1 -2.696106E-1 
-2.756911E-1 -2.691428E-1 -2.817726E-1 -2.747557E-1 -2.803693E-1 -2.756911E-1 -2.649322E-1 -2.494961E-1 
-2.331236E-1 -2.242358E-1 -1.938303E-1 -1.652957E-1 -1.311483E-1 -9.793629E-2 -7.735410E-2 -4.180266E-2 
-2.075268E-2  7.781730E-3  5.175261E-2  8.075480E-2  1.074185E-1  1.434368E-1  1.808591E-1  1.976995E-1 
 2.238945E-1  2.561718E-1  2.758185E-1  2.926579E-1  3.127723E-1  3.141755E-1  3.057562E-1  3.006103E-1 
 2.781572E-1  2.720757E-1  2.538322E-1  2.206204E-1  2.051841E-1  1.831978E-1  1.499860E-1  1.181772E-1 
 1.036757E-1  8.122258E-2  3.678410E-2  5.910804E-3 -1.607454E-2 -5.723967E-2 -8.296706E-2 -1.166467E-1 
-1.517303E-1 -1.573433E-1 -1.877488E-1 -2.102026E-1 -2.261067E-1 -2.523026E-1 -2.752233E-1 -3.009515E-1 
-3.023548E-1 -3.084353E-1 -3.149846E-1 -3.079675E-1 -3.248079E-1 -3.257433E-1 -2.990805E-1 -2.887887E-1 
-2.799017E-1 -2.476243E-1 -2.120738E-1 -1.933625E-1 -1.620214E-1 -1.250668E-1 -9.606446E-2 -6.238486E-2 
-3.618897E-2 -2.168824E-2  4.507655E-3  3.538077E-2  5.455982E-2  8.402979E-2  1.223870E-1  1.378240E-1 
 1.518569E-1  1.874084E-1  2.042478E-1  2.252985E-1  2.477516E-1  2.463485E-1  2.566394E-1  2.669305E-1 
 2.720757E-1  2.645911E-1  2.528968E-1  2.491548E-1  2.327824E-1  2.196848E-1  2.131358E-1  1.892793E-1 
 1.766495E-1  1.588738E-1  1.251942E-1  1.163062E-1  1.191127E-1  1.022726E-1  8.402979E-2  8.262572E-2 
 5.362426E-2  4.567187E-2  5.175261E-2  3.865503E-2  5.502760E-2  4.754280E-2  2.976708E-2  3.163819E-2 
 1.947616E-2  1.479875E-2 -2.509369E-3 -9.058434E-3 -8.590656E-3 -4.367359E-2 -4.039951E-2 -4.648007E-2 
-6.378800E-2 -5.817523E-2 -8.203150E-2 -9.746852E-2 -9.700001E-2 -8.624113E-2 -9.325816E-2 -8.156373E-2 
-4.601229E-2 -4.788413E-2 -3.244711E-2  4.507655E-3  3.070263E-2  5.970500E-2  1.027401E-1  1.331457E-1 
 1.672940E-1  2.178139E-1  2.444767E-1  2.627201E-1  2.968683E-1  3.254021E-1  3.347577E-1  3.530011E-1 
 3.548721E-1  3.469206E-1  3.441134E-1  3.282093E-1  3.151110E-1  2.837699E-1  2.603815E-1  2.290404E-1 
 1.878762E-1  1.481151E-1  9.385238E-2  8.169036E-2  4.707520E-2  1.526635E-2  1.760505E-2 -2.028509E-2 
-4.273821E-2 -4.367359E-2 -3.899618E-2 -3.572119E-2 -4.320599E-2 -3.618897E-2 -4.554470E-2 -5.583561E-2 
-4.133488E-2 -5.770745E-2 -6.799855E-2 -7.033725E-2 -1.058880E-1 -1.203894E-1 -1.311483E-1 -1.493916E-1 
-1.681029E-1 -1.807327E-1 -1.882173E-1 -2.148801E-1 -2.335913E-1 -2.396728E-1 -2.401404E-1 -2.480921E-1 
-2.513671E-1 -2.490283E-1 -2.387372E-1 -2.167512E-1 -2.041214E-1 -1.816682E-1 -1.606183E-1 -1.405038E-1 
-1.236637E-1 -8.343484E-2 -5.209376E-2 -5.490024E-2 -2.636564E-2 -2.589787E-2 -3.912518E-3  1.994376E-2 
 2.228246E-2  6.578629E-2  6.765722E-2  7.233462E-2  5.409204E-2  3.912280E-2  5.222020E-2  7.781730E-3 
-1.106037E-3 -1.139714E-2 -5.864301E-2 -7.641781E-2 -1.021459E-1 -1.409716E-1 -1.732481E-1 -2.017827E-1 
-2.349945E-1 -2.616582E-1 -2.597872E-1 -2.663355E-1 -2.799017E-1 -2.719493E-1 -2.728846E-1 -2.668033E-1 
-2.541735E-1 -2.284461E-1 -2.027180E-1 -1.938303E-1 -1.718447E-1 -1.381651E-1 -9.466130E-2 -8.203150E-2 
-5.817523E-2 -2.964063E-2 -2.917285E-2 -1.560677E-2 -2.870508E-2 -3.197934E-2 -2.870508E-2 -4.554470E-2 
-6.191708E-2 -8.670891E-2 -1.086952E-1 -1.339546E-1 -1.620214E-1 -2.008471E-1 -2.368656E-1 -2.625935E-1 
-2.887887E-1 -3.131135E-1 -3.332279E-1 -3.313570E-1 -3.416481E-1 -3.505360E-1 -3.294860E-1 -3.243401E-1 
-3.070322E-1 -2.761589E-1 -2.569800E-1 -2.345269E-1 -2.275099E-1 -2.041214E-1 -1.765221E-1 -1.582796E-1 
-1.428425E-1 -1.330192E-1 -1.143079E-1 -1.208572E-1 -1.194539E-1 -1.105661E-1 -1.129048E-1 -1.152435E-1 
-1.217926E-1 -1.143079E-1 -1.086952E-1 -1.044846E-1 -1.166467E-1 -1.245990E-1 -1.231959E-1 -1.372288E-1 
-1.255346E-1 -1.110339E-1 -1.096305E-1 -9.653223E-2 -8.624113E-2 -6.986947E-2 -3.618897E-2  3.103592E-3 
 3.210578E-2  5.783390E-2  8.028702E-2  9.572404E-2  1.130312E-1  1.144353E-1  1.527925E-1  1.817947E-1 
 1.771173E-1  1.976995E-1  2.037800E-1  2.252985E-1  2.187493E-1  2.103293E-1  2.393315E-1  2.374605E-1 
 2.318469E-1  2.407348E-1  2.519613E-1  2.454129E-1  2.482194E-1  2.351218E-1  2.388637E-1  2.547677E-1 
 2.397992E-1  2.669305E-1  2.678661E-1  2.814312E-1  3.188538E-1  3.062240E-1  3.333545E-1  3.380327E-1 
 3.216603E-1  3.413069E-1  3.263384E-1  3.085627E-1  2.879805E-1  2.683339E-1  2.388637E-1  1.986348E-1 
 1.616803E-1  9.572404E-2  5.923723E-2  1.245914E-2 -5.630339E-2 -1.016781E-1 -1.606183E-1 -2.209615E-1 
-2.654000E-1 -3.014192E-1 -3.257433E-1 -3.463255E-1 -3.748600E-1 -3.917002E-1 -3.940389E-1 -3.846834E-1 
-3.921680E-1 -3.884252E-1 -3.561488E-1 -3.467932E-1 -3.210659E-1 -2.939346E-1 -2.817726E-1 -2.504315E-1 
-2.195584E-1 -2.031858E-1 -1.886851E-1 -1.681029E-1 -1.638925E-1 -1.517303E-1 -1.208572E-1 -1.231959E-1 
-1.245990E-1 -1.054202E-1 -1.040168E-1 -9.933944E-2 -8.343484E-2 -6.986947E-2 -6.285264E-2 -5.069061E-2 
-3.338249E-2 -2.917285E-2 -8.123062E-3  1.713746E-2  2.041153E-2  3.725188E-2  4.520409E-2  3.631632E-2 
 7.467424E-2  1.018048E-1  9.993385E-2  1.284683E-1  1.457762E-1  1.654230E-1  1.869406E-1  2.000382E-1 
 2.084583E-1  2.238945E-1  2.585105E-1  2.645911E-1  2.748822E-1  2.987394E-1  3.169827E-1  3.291449E-1 
 3.300803E-1  3.609536E-1  3.689060E-1  3.586149E-1  3.782615E-1  3.749865E-1  3.955687E-1  4.039889E-1 
 3.848098E-1  3.876171E-1  3.773261E-1  4.011824E-1  3.997793E-1  3.670350E-1  3.595504E-1  3.314836E-1 
 3.254021E-1  3.057562E-1  2.538322E-1  2.164106E-1  1.878762E-1  1.733745E-1  1.527925E-1  1.191127E-1 
 8.449756E-2  4.473650E-2  8.249507E-3 -1.233269E-2 -2.683342E-2 -5.069061E-2 -7.454688E-2 -7.595003E-2 
-7.548244E-2 -7.033725E-2 -6.191708E-2 -6.706227E-2 -6.191708E-2 -5.209376E-2 -2.543027E-2 -9.058434E-3 
 1.620190E-2  3.865503E-2  3.444540E-2  4.567187E-2  4.801057E-2  6.999592E-2  7.748073E-2  5.549519E-2 
 6.204371E-2  6.812499E-2  6.064038E-2  7.186703E-2  6.391536E-2  3.070263E-2  3.444540E-2  2.275024E-2 
 3.103592E-3  5.443027E-3 -1.420362E-2 -2.355916E-2 -2.823748E-2 -4.320599E-2 -5.256154E-2 -6.753077E-2 
-8.951612E-2 -9.325816E-2 -9.606446E-2 -1.185185E-1 -1.358257E-1 -1.433103E-1 -1.479885E-1 -1.629570E-1 
-1.610860E-1 -1.610860E-1 -1.751190E-1 -1.737158E-1 -1.802649E-1 -1.727803E-1 -1.695060E-1 -1.732481E-1 
-1.578110E-1 -1.554724E-1 -1.554724E-1 -1.433103E-1 -1.395683E-1 -1.400361E-1 -1.344224E-1 -1.465844E-1 
-1.330192E-1 -1.302127E-1 -1.568755E-1 -1.470522E-1 -1.788618E-1 -2.045890E-1 -2.097351E-1 -2.448178E-1 
-2.569800E-1 -2.845790E-1 -2.953377E-1 -3.009515E-1 -3.201305E-1 -3.173233E-1 -3.196627E-1 -3.117103E-1 
-3.103072E-1 -3.046935E-1 -2.911281E-1 -2.906604E-1 -2.808370E-1 -2.658678E-1 -2.457534E-1 -2.321882E-1 
-2.186228E-1 -2.027180E-1 -1.961690E-1 -1.844745E-1 -1.788618E-1 -1.971043E-1 -2.116060E-1 -1.957012E-1 
-1.919592E-1 -1.985084E-1 -1.928947E-1 -1.975721E-1 -1.947656E-1 -1.826036E-1 -1.601505E-1 -1.512627E-1 
-1.475199E-1 -1.161789E-1 -1.016781E-1 -7.782187E-2 -2.870508E-2 -5.783444E-3  1.854061E-2  5.596297E-2 
 7.373796E-2  9.198146E-2  1.149031E-1  1.139668E-1  1.382916E-1  1.799238E-1  1.771173E-1  1.766495E-1 
 1.976995E-1  1.991026E-1  1.962961E-1  2.201526E-1  2.271694E-1  2.182817E-1  2.234267E-1  2.281050E-1 
 2.201526E-1  2.150074E-1  2.341856E-1  2.318469E-1  2.220235E-1  2.192170E-1  2.075228E-1  2.075228E-1 
 2.075228E-1  1.934889E-1  1.841334E-1  1.897471E-1  1.738423E-1  1.649553E-1  1.541957E-1  1.251942E-1 
 1.261296E-1  1.088216E-1  8.309350E-2  9.244905E-2  8.777164E-2  7.467424E-2  7.139926E-2  4.988150E-2 
 5.222020E-2  7.748073E-2  6.625407E-2  6.204371E-2  6.531852E-2  6.391536E-2  5.923723E-2  3.771947E-2 
 4.099373E-2  1.994376E-2 -1.373584E-2 -8.590656E-3 -3.151156E-2 -5.022283E-2 -5.302931E-2 -8.249928E-2 
-8.858075E-2 -8.390243E-2 -9.606446E-2 -9.419353E-2 -9.419353E-2 -9.887185E-2 -7.969280E-2 -6.706227E-2 
-4.601229E-2 -1.467139E-2  7.648889E-4  4.613965E-2  6.952833E-2  7.794832E-2  1.106925E-1  1.251942E-1 
 1.345497E-1  1.378240E-1  1.448408E-1  1.541957E-1  1.616803E-1  1.588738E-1  1.415658E-1  1.448408E-1 
 1.378240E-1  1.172418E-1  9.806274E-2  8.590072E-2  8.777164E-2  7.327018E-2  6.859277E-2  6.297908E-2 
 3.771947E-2  2.883171E-2  1.105599E-2 -6.251222E-3 -1.373584E-2 -2.449472E-2 -3.244711E-2 -3.946396E-2 
-4.881950E-2 -6.612671E-2 -7.548244E-2 -9.606446E-2 -1.133726E-1 -1.105661E-1 -1.395683E-1 -1.479885E-1 
-1.428425E-1 -1.578110E-1 -1.405038E-1 -1.489240E-1 -1.503272E-1 -1.325514E-1 -1.189863E-1 -9.559686E-2 
-1.016781E-1 -7.127263E-2 -4.227044E-2 -3.431804E-2  5.910804E-3  2.041153E-2  4.239688E-2  7.467424E-2 
 8.730405E-2  1.022726E-1  1.111603E-1  1.350175E-1  1.527925E-1  1.663584E-1  1.785204E-1  1.813269E-1 
 1.976995E-1  1.939567E-1  1.911502E-1  2.037800E-1  2.042478E-1  1.934889E-1  1.953608E-1  2.009736E-1 
 1.850697E-1  1.855375E-1  1.948930E-1  1.920858E-1  1.906826E-1  1.991026E-1  1.939567E-1  1.953608E-1 
 2.131358E-1  2.089259E-1  2.360574E-1  2.636555E-1  2.697370E-1  2.992070E-1  3.118367E-1  3.211925E-1 
 3.380327E-1  3.586149E-1  3.824711E-1  4.011824E-1  4.114735E-1  4.049242E-1  4.077315E-1  4.156831E-1 
 4.152153E-1  4.147476E-1  3.983759E-1  3.843422E-1  3.689060E-1  3.478560E-1  3.310158E-1  3.024812E-1 
 2.711403E-1  2.421380E-1  2.196848E-1  1.715036E-1  1.312747E-1  9.712737E-2  4.052595E-2 -1.706656E-4 
-6.519134E-2 -1.068233E-1 -1.507949E-1 -2.153478E-1 -2.499639E-1 -3.065644E-1 -3.463255E-1 -3.786019E-1 
-4.211704E-1 -4.529791E-1 -4.871264E-1 -5.081764E-1 -5.306302E-1 -5.596317E-1 -5.778752E-1 -5.891019E-1 
-5.886341E-1 -5.956509E-1 -6.101516E-1 -6.036033E-1 -6.031355E-1 -6.096839E-1 -5.951831E-1 -5.717946E-1 
-5.432600E-1 -5.212747E-1 -5.114514E-1 -4.773031E-1 -4.323969E-1 -4.164920E-1 -3.860865E-1 -3.355666E-1 
-3.196627E-1 -2.859822E-1 -2.233002E-1 -1.905560E-1 -1.554724E-1 -1.245990E-1 -1.002750E-1 -5.209376E-2 
-1.560677E-2  7.313953E-3  4.473650E-2  7.327018E-2  8.777164E-2  1.237901E-1  1.523247E-1  1.626158E-1 
 1.962961E-1  2.257663E-1  2.332502E-1  2.430735E-1  2.683339E-1  2.945288E-1  2.856418E-1  3.020134E-1 
 3.169827E-1  2.992070E-1  3.160473E-1  3.104336E-1  3.094981E-1  3.193216E-1  2.912548E-1  2.711403E-1 
 2.664629E-1  2.617846E-1  2.477516E-1  2.463485E-1  2.449444E-1  2.327824E-1  2.313791E-1  2.243622E-1 
 2.201526E-1  2.164106E-1  2.000382E-1  1.991026E-1  1.991026E-1  1.944245E-1  1.888115E-1  1.701004E-1 
 1.626158E-1  1.588738E-1  1.439046E-1  1.387594E-1  1.326779E-1  1.106925E-1  1.144353E-1  1.326779E-1 
 1.214514E-1  1.074185E-1  1.149031E-1  1.153709E-1  1.158385E-1  1.200483E-1  1.144353E-1  1.448408E-1 
 1.682295E-1  1.630834E-1  1.794560E-1  2.033123E-1  2.267017E-1  2.351218E-1  2.561718E-1  2.978038E-1 
 2.992070E-1  3.123045E-1  3.338223E-1  3.389682E-1  3.768584E-1  4.007146E-1  4.063283E-1  4.203613E-1 
 4.231677E-1  4.128766E-1  4.077315E-1  4.016502E-1  3.745187E-1  3.534689E-1  3.473882E-1  3.207247E-1 
 2.772216E-1  2.510259E-1  2.182817E-1  1.831978E-1  1.686971E-1  1.308070E-1  8.262572E-2  5.362426E-2 
 9.185062E-3 -2.215601E-2 -4.881950E-2 -8.670891E-2 -1.147757E-1 -1.372288E-1 -1.521981E-1 -1.891529E-1 
-1.985084E-1 -1.989762E-1 -2.303171E-1 -2.448178E-1 -2.583832E-1 -2.705459E-1 -2.803693E-1 -2.794339E-1 
-2.911281E-1 -2.803693E-1 -2.644646E-1 -2.682065E-1 -2.462211E-1 -2.331236E-1 -2.125414E-1 -1.985084E-1 
-1.592151E-1 -1.194539E-1 -1.007428E-1 -6.332041E-2 -3.525360E-2  1.105599E-2  4.473650E-2  7.794832E-2 
 1.228546E-1  1.527925E-1  1.771173E-1  1.948930E-1  2.168783E-1  2.299759E-1  2.486872E-1  2.706726E-1 
 2.730112E-1  2.561718E-1  2.397992E-1  2.575750E-1  2.552363E-1  2.309115E-1  2.252985E-1  2.098615E-1 
 1.892793E-1  1.766495E-1  1.654230E-1  1.485827E-1  1.378240E-1  1.214514E-1  9.993385E-2  8.075480E-2 
 6.765722E-2  7.139926E-2  5.315576E-2  3.959058E-2  2.415430E-2  6.378581E-3  1.620190E-2 -4.380296E-3 
-3.338249E-2 -4.694784E-2 -6.846633E-2 -8.717669E-2 -1.086952E-1 -1.395683E-1 -1.685707E-1 -1.933625E-1 
-2.134769E-1 -2.504315E-1 -2.855144E-1 -2.995483E-1 -3.257433E-1 -3.430512E-1 -3.622303E-1 -3.804738E-1 
-3.814091E-1 -3.926358E-1 -3.931036E-1 -3.888930E-1 -3.814091E-1 -3.837478E-1 -3.842156E-1 -3.603593E-1 
-3.697149E-1 -3.486642E-1 -3.149846E-1 -3.229368E-1 -3.037579E-1 -2.887887E-1 -2.719493E-1 -2.803693E-1 
-2.869177E-1 -2.663355E-1 -2.808370E-1 -2.635291E-1 -2.551089E-1 -2.635291E-1 -2.401404E-1 -2.289139E-1 
-2.237680E-1 -2.008471E-1 -1.769899E-1 -1.512627E-1 -1.372288E-1 -1.213250E-1 -8.904834E-2 -7.080503E-2 
-3.104378E-2 -6.382602E-4  1.339542E-2  4.192929E-2  5.876945E-2  6.952833E-2  8.823942E-2  1.134990E-1 
 1.097572E-1  1.167740E-1  1.134990E-1  9.806274E-2  1.149031E-1  9.338460E-2  7.841609E-2  8.122258E-2 
 5.736630E-2  3.725188E-2  2.415430E-2  6.378581E-3 -2.041592E-3  7.781730E-3 -1.747861E-2 -5.022283E-2 
-5.022283E-2 -5.677117E-2 -6.004616E-2 -6.472356E-2 -8.343484E-2 -9.325816E-2 -9.653223E-2 -1.030815E-1 
-1.082274E-1 -1.213250E-1 -1.278740E-1 -1.358257E-1 -1.624892E-1 -1.587473E-1 -1.723125E-1 -1.975721E-1 
-1.928947E-1 -2.069277E-1 -2.097351E-1 -2.139447E-1 -2.181543E-1 -2.186228E-1 -2.289139E-1 -2.218971E-1 
-2.270421E-1 -2.247034E-1 -2.209615E-1 -2.303171E-1 -2.275099E-1 -2.237680E-1 -2.256389E-1 -2.303171E-1 
-2.247034E-1 -2.120738E-1 -2.087995E-1 -1.985084E-1 -1.732481E-1 -1.816682E-1 -1.877488E-1 -1.737158E-1 
-1.737158E-1 -1.498594E-1 -1.475199E-1 -1.704416E-1 -1.634247E-1 -1.479885E-1 -1.564077E-1 -1.451813E-1 
-1.231959E-1 -1.414394E-1 -1.255346E-1 -1.040168E-1 -1.086952E-1 -9.279038E-2 -8.390243E-2 -7.407910E-2 
-6.378800E-2 -5.209376E-2 -2.636564E-2 -3.444741E-3  2.602523E-2  6.765722E-2  9.899829E-2  1.191127E-1 
 1.537279E-1  1.860052E-1  2.070550E-1  2.332502E-1  2.566394E-1  3.015456E-1  3.305480E-1  3.366295E-1 
 3.675026E-1  3.876171E-1  3.899558E-1  4.072639E-1  4.208291E-1  4.269105E-1  4.357975E-1  4.156831E-1 
 4.152153E-1  4.138122E-1  3.960372E-1  4.007146E-1  3.782615E-1  3.487915E-1  3.286771E-1  3.020134E-1 
 2.716079E-1  2.496226E-1  2.215558E-1  1.846019E-1  1.527925E-1  1.214514E-1  9.244905E-2  5.502760E-2 
 3.163819E-2  7.313953E-3 -1.607454E-2 -3.010841E-2 -4.928728E-2 -5.911060E-2 -6.893392E-2 -7.454688E-2 
-7.969280E-2 -8.343484E-2 -7.782187E-2 -7.267596E-2 -5.957838E-2 -4.086729E-2 -1.654232E-2  8.249507E-3 
 2.181487E-2  5.315576E-2  8.028702E-2  8.683627E-2  9.899829E-2  1.396949E-1  1.682295E-1  1.729069E-1 
 2.028447E-1  2.229591E-1  2.360574E-1  2.514935E-1  2.645911E-1  2.744144E-1  2.964007E-1  3.254021E-1 
 3.244666E-1  3.459851E-1  3.660995E-1  3.787293E-1  4.049242E-1  4.161509E-1  4.325233E-1  4.545088E-1 
 4.727521E-1  4.816401E-1  4.956730E-1  5.064319E-1  5.242077E-1  5.527422E-1  5.382415E-1  5.387091E-1 
 5.471293E-1  5.218689E-1  5.078360E-1  4.867860E-1  4.568483E-1  4.133444E-1  3.703091E-1  3.310158E-1 
 2.781572E-1  2.379283E-1  1.962961E-1  1.509214E-1  1.102248E-1  7.046370E-2  3.912280E-2  1.292691E-2 
-1.607454E-2 -3.338249E-2 -4.180266E-2 -4.367359E-2 -4.554470E-2 -6.940170E-2 -7.501466E-2 -7.595003E-2 
-9.419353E-2 -1.077596E-1 -1.203894E-1 -1.320837E-1 -1.512627E-1 -1.695060E-1 -2.003793E-1 -2.349945E-1 
-2.546413E-1 -2.841113E-1 -2.981442E-1 -3.154522E-1 -3.552134E-1 -3.748600E-1 -3.893608E-1 -3.874899E-1 
-3.739245E-1 -3.786019E-1 -3.790697E-1 -3.823447E-1 -3.743923E-1 -3.650367E-1 -3.566166E-1 -3.481964E-1 
-3.416481E-1 -3.257433E-1 -3.355666E-1 -3.346312E-1 -3.327603E-1 -3.304216E-1 -3.346312E-1 -3.467932E-1 
-3.369699E-1 -3.425836E-1 -3.355666E-1 -3.365021E-1 -3.496005E-1 -3.458577E-1 -3.355666E-1 -3.238723E-1 
-3.182586E-1 -3.191949E-1 -3.173233E-1 -3.065644E-1 -3.163877E-1 -3.103072E-1 -3.037579E-1 -2.986120E-1 
-2.869177E-1 -3.046935E-1 -2.934668E-1 -2.794339E-1 -2.738202E-1 -2.654000E-1 -2.597872E-1 -2.387372E-1 
-2.303171E-1 -2.059923E-1 -1.788618E-1 -1.540690E-1 -9.653223E-2 -6.285264E-2 -5.349691E-2 -5.315667E-3 
 4.613965E-2  7.560962E-2  1.092894E-1  1.382916E-1  1.602771E-1  1.831978E-1  2.070550E-1  2.089259E-1 
 2.047163E-1  2.103293E-1  2.126680E-1  2.234267E-1  2.145389E-1  1.991026E-1  1.925536E-1  1.916180E-1 
 1.817947E-1  1.425014E-1  1.364207E-1  1.406303E-1  1.289360E-1  1.261296E-1  1.149031E-1  1.027401E-1 
 8.496534E-2  6.438314E-2  4.473650E-2  3.163819E-2  1.573413E-2 -1.888175E-2 -5.256154E-2 -7.501466E-2 
-8.811297E-2 -1.100983E-1 -1.339546E-1 -1.578110E-1 -1.774577E-1 -1.924269E-1 -2.158156E-1 -2.186228E-1 
-2.073954E-1 -2.125414E-1 -2.059923E-1 -1.849423E-1 -1.681029E-1 -1.339546E-1 -1.007428E-1 -8.437020E-2 
-5.349691E-2 -1.280047E-2  3.257356E-2  6.531852E-2  1.027401E-1  1.476473E-1  1.757141E-1  1.878762E-1 
 1.995704E-1  2.430735E-1  2.575750E-1  2.543000E-1  2.688016E-1  2.636555E-1  2.641233E-1  2.659951E-1 
 2.669305E-1  2.608492E-1  2.533646E-1  2.505581E-1  2.309115E-1  2.224913E-1  2.215558E-1  2.089259E-1 
 2.075228E-1  2.271694E-1  2.145389E-1  1.981672E-1  2.023769E-1  1.916180E-1  1.944245E-1  1.948930E-1 
 1.836656E-1  1.598093E-1  1.593416E-1  1.537279E-1  1.200483E-1  1.195805E-1  9.385238E-2  8.496534E-2 
 8.215813E-2  4.660742E-2  4.567187E-2  2.976708E-2  9.652657E-3  1.152377E-2 -1.706656E-4 -1.841398E-2 
-2.449472E-2 -1.747861E-2 -1.420362E-2 -1.794638E-2 -1.981731E-2 -9.526211E-3  4.039878E-3  1.386320E-2 
 3.725188E-2  5.549519E-2  6.999592E-2  9.806274E-2  1.163062E-1  1.406303E-1  1.640190E-1  1.766495E-1 
 2.070550E-1  2.257663E-1  2.346533E-1  2.482194E-1  2.369928E-1  2.145389E-1  2.136034E-1  2.033123E-1 
 1.817947E-1  1.649553E-1  1.345497E-1  1.097572E-1  7.701295E-2  3.257356E-2  9.652657E-3 -1.513917E-2 
-5.443246E-2 -7.501466E-2 -8.390243E-2 -9.840407E-2 -1.115015E-1 -1.119692E-1 -1.171144E-1 -1.213250E-1 
-1.157113E-1 -1.180507E-1 -1.222603E-1 -1.241313E-1 -1.100983E-1 -1.189863E-1 -1.278740E-1 -1.063556E-1 
-1.091628E-1 -1.072911E-1 -9.887185E-2 -1.044846E-1 -9.653223E-2 -9.138705E-2 -9.653223E-2 -8.343484E-2 
-7.828965E-2 -8.437020E-2 -8.624113E-2 -9.840407E-2 -1.091628E-1 -9.887185E-2 -1.016781E-1 -1.227281E-1 
-1.166467E-1 -1.250668E-1 -1.409716E-1 -1.489240E-1 -1.573433E-1 -1.732481E-1 -1.914916E-1 -1.947656E-1 
-2.036536E-1 -2.036536E-1 -2.148801E-1 -2.111382E-1 -2.073954E-1 -2.218971E-1 -2.312526E-1 -2.293817E-1 
-2.097351E-1 -2.130091E-1 -2.153478E-1 -2.190906E-1 -2.218971E-1 -2.116060E-1 -1.999115E-1 -1.793295E-1 
-1.746512E-1 -1.695060E-1 -1.582796E-1 -1.666988E-1 -1.690384E-1 -1.493916E-1 -1.521981E-1 -1.779255E-1 
-1.812005E-1 -1.835392E-1 -2.064601E-1 -2.153478E-1 -2.279776E-1 -2.518348E-1 -2.831757E-1 -3.177909E-1 
-3.215337E-1 -3.383731E-1 -3.547456E-1 -3.552134E-1 -3.645689E-1 -3.800060E-1 -4.090074E-1 -4.010560E-1 
-3.959098E-1 -4.057333E-1 -3.856189E-1 -3.921680E-1 -3.814091E-1 -3.547456E-1 -3.519392E-1 -3.262110E-1 
-3.084353E-1 -2.850466E-1 -2.649322E-1 -2.611904E-1 -2.373332E-1 -2.214293E-1 -1.952334E-1 -1.779255E-1 
-1.685707E-1 -1.447135E-1 -1.465844E-1 -1.465844E-1 -1.292772E-1 -1.105661E-1 -9.606446E-2 -9.138705E-2 
-8.811297E-2 -8.203150E-2 -7.314374E-2 -6.565911E-2 -7.314374E-2 -6.565911E-2 -5.022283E-2 -6.144930E-2 
-6.519134E-2 -5.911060E-2 -4.928728E-2 -4.975506E-2 -4.928728E-2 -2.964063E-2 -2.215601E-2 -1.326806E-2 
-6.251222E-3 -1.106037E-3  1.245914E-2  3.631632E-2  4.988150E-2  3.865503E-2  5.876945E-2  6.391536E-2 
 4.941390E-2  6.251130E-2  6.251130E-2  5.643075E-2  6.157593E-2  7.046370E-2  5.596297E-2  4.988150E-2 
 6.578629E-2  6.297908E-2  6.251130E-2  6.064038E-2  5.502760E-2  6.765722E-2  8.215813E-2  7.280240E-2 
 8.636849E-2  1.074185E-1  8.356128E-2  8.122258E-2  8.777164E-2  9.244905E-2  1.036757E-1  9.525644E-2 
 8.823942E-2  6.765722E-2  5.876945E-2  5.596297E-2  4.520409E-2  4.146151E-2  2.742838E-2  2.649300E-2 
 3.117041E-2  3.397762E-2  4.380094E-2  5.596297E-2  6.297908E-2  6.672185E-2  7.514202E-2  7.233462E-2 
 7.514202E-2  8.823942E-2  9.946607E-2  9.993385E-2  8.683627E-2  9.244905E-2  8.917497E-2  7.233462E-2 
 6.110815E-2  2.321801E-2 -9.058434E-3 -1.573815E-3 -1.747861E-2 -4.414136E-2 -3.291489E-2 -4.835191E-2 
-6.519134E-2 -5.723967E-2 -7.080503E-2 -6.285264E-2 -5.583561E-2 -5.069061E-2 -3.385026E-2 -1.888175E-2 
 1.292691E-2  2.462208E-2  5.081705E-2  8.543294E-2  1.069507E-1  1.448408E-1  1.696327E-1  2.070550E-1 
 2.131358E-1  2.206204E-1  2.575750E-1  2.458807E-1  2.603815E-1  2.692692E-1  2.566394E-1  2.669305E-1 
 2.505581E-1  2.393315E-1  2.271694E-1  2.065872E-1  2.065872E-1  1.916180E-1  1.930213E-1  1.831978E-1 
 1.649553E-1  1.864728E-1  1.701004E-1  1.691649E-1  1.747786E-1  1.630834E-1  1.780528E-1  1.771173E-1 
 1.911502E-1  1.892793E-1  1.822625E-1  1.808591E-1  1.626158E-1  1.682295E-1  1.579384E-1  1.303392E-1 
 1.294038E-1  1.209836E-1  9.104590E-2  7.420646E-2  5.689852E-2  2.742838E-2  7.781730E-3 -1.467139E-2 
-3.806081E-2 -6.144930E-2 -9.512908E-2 -1.040168E-1 -1.194539E-1 -1.559401E-1 -1.615538E-1 -1.582796E-1 
-1.652957E-1 -1.699738E-1 -1.554724E-1 -1.405038E-1 -1.484562E-1 -1.437781E-1 -1.231959E-1 -1.194539E-1 
-1.133726E-1 -1.040168E-1 -1.105661E-1 -1.138402E-1 -9.840407E-2 -9.606446E-2 -1.213250E-1 -1.278740E-1 
-1.353579E-1 -1.507949E-1 -1.479885E-1 -1.550046E-1 -1.615538E-1 -1.690384E-1 -1.564077E-1 -1.367611E-1 
-1.414394E-1 -1.222603E-1 -1.035493E-1 -8.156373E-2 -4.414136E-2 -2.870508E-2 -8.590656E-3  2.134709E-2 
 2.976708E-2  5.455982E-2  9.244905E-2  9.946607E-2  1.064829E-1  1.181772E-1  1.209836E-1  1.336135E-1 
 1.429690E-1  1.396949E-1  1.471795E-1  1.326779E-1  1.177096E-1  1.064829E-1  9.057812E-2  8.590072E-2 
 3.725188E-2  1.807283E-2  1.433098E-2 -1.513917E-2 -1.701083E-2 -2.636564E-2 -2.964063E-2 -2.823748E-2 
-2.823748E-2 -2.776971E-2 -1.607454E-2  1.232666E-3  2.971116E-4  8.249507E-3  1.666968E-2  2.275024E-2 
 2.415430E-2  3.304134E-2  3.912280E-2  2.602523E-2  2.742838E-2  2.883171E-2  2.181487E-2  1.012043E-2 
-1.092936E-2 -4.601229E-2 -7.127263E-2 -7.595003E-2 -1.063556E-1 -1.213250E-1 -1.236637E-1 -1.587473E-1 
-1.769899E-1 -1.765221E-1 -1.868132E-1 -1.868132E-1 -1.741834E-1 -1.699738E-1 -1.559401E-1 -1.521981E-1 
-1.395683E-1 -9.559686E-2 -8.904834E-2 -7.595003E-2 -3.712525E-2 -2.309139E-2 -3.912518E-3  8.717285E-3 
 2.976708E-2  6.672185E-2  6.157593E-2  6.999592E-2  8.917497E-2  9.057812E-2  9.853052E-2  9.665959E-2 
 8.917497E-2  7.748073E-2  8.122258E-2  8.683627E-2  8.636849E-2  8.028702E-2  8.636849E-2  1.008692E-1 
 9.712737E-2  1.088216E-1  9.712737E-2  1.008692E-1  1.270651E-1  1.055474E-1  1.013370E-1  1.205159E-1 
 1.191127E-1  1.144353E-1  1.242586E-1  1.139668E-1  1.083538E-1  1.219192E-1  1.041442E-1  1.041442E-1 
 1.191127E-1  1.027401E-1  8.917497E-2  9.432089E-2  9.151368E-2  7.093148E-2  6.765722E-2  6.344686E-2 
 3.444540E-2  2.555745E-2  2.602523E-2  7.313953E-3 -2.041592E-3  4.039878E-3  1.700443E-3 -6.251222E-3 
-1.280047E-2 -5.315667E-3  3.572101E-3 -9.526211E-3 -2.543027E-2 -4.928728E-2 -3.946396E-2 -3.572119E-2 
-6.986947E-2 -5.723967E-2 -8.577354E-2 -1.334870E-1 -1.470522E-1 -1.807327E-1 -1.985084E-1 -2.251712E-1 
-2.452856E-1 -2.705459E-1 -2.808370E-1 -2.845790E-1 -3.121781E-1 -2.976764E-1 -2.976764E-1 -3.196627E-1 
-3.103072E-1 -2.845790E-1 -2.817726E-1 -2.752233E-1 -2.471565E-1 -2.228325E-1 -1.812005E-1 -1.592151E-1 
-1.437781E-1 -1.082274E-1 -8.109613E-2 -6.238486E-2 -5.396469E-2 -2.964063E-2 -1.092936E-2 -1.467139E-2 
-1.794638E-2 -3.572119E-2 -5.723967E-2 -6.940170E-2 -7.595003E-2 -9.138705E-2 -1.161789E-1 -1.353579E-1 
-1.475199E-1 -1.592151E-1 -1.840069E-1 -1.858779E-1 -1.657635E-1 -1.769899E-1 -1.872810E-1 -1.704416E-1 
-1.540690E-1 -1.297450E-1 -9.980722E-2 -7.969280E-2 -6.706227E-2 -4.835191E-2 -2.543027E-2 -9.993988E-3 
 3.572101E-3  2.087931E-2  3.070263E-2  2.462208E-2  2.415430E-2  2.181487E-2  1.700443E-3 -6.382602E-4 
-1.747861E-2 -5.162598E-2 -6.706227E-2 -9.887185E-2 -1.260024E-1 -1.414394E-1 -1.797971E-1 -2.045890E-1 
-2.134769E-1 -2.392050E-1 -2.719493E-1 -3.023548E-1 -3.107748E-1 -3.173233E-1 -3.472610E-1 -3.552134E-1 
-3.481964E-1 -3.444545E-1 -3.327603E-1 -3.252755E-1 -3.205981E-1 -3.004837E-1 -2.859822E-1 -2.639968E-1 
-2.120738E-1 -1.947656E-1 -1.812005E-1 -1.531336E-1 -1.143079E-1 -6.425578E-2 -5.583561E-2 -1.888175E-2 
 4.039878E-3  1.292691E-2  4.613965E-2  2.696078E-2  4.239688E-2  5.175261E-2  3.163819E-2  3.912280E-2 
 1.807283E-2  9.185062E-3  5.910804E-3 -2.028509E-2 -3.385026E-2 -2.917285E-2 -3.104378E-2 -4.227044E-2 
-4.975506E-2 -5.022283E-2 -4.601229E-2 -4.928728E-2 -4.788413E-2 -4.835191E-2 -2.776971E-2 -2.168824E-2 
-3.291489E-2 -1.233269E-2 -9.993988E-3 -6.251222E-3  2.168038E-3  1.666968E-2  2.602523E-2  2.602523E-2 
 2.883171E-2  2.368652E-2  3.491317E-2  3.584855E-2  4.941390E-2  4.099373E-2  2.415430E-2  2.883171E-2 
 2.462208E-2  2.836393E-2  8.717285E-3  1.232666E-3 -4.848073E-3 -2.636564E-2 -2.683342E-2 -4.320599E-2 
-5.630339E-2 -4.133488E-2 -4.273821E-2 -3.525360E-2 -1.467139E-2 -1.092936E-2  3.572101E-3  2.696078E-2 
 5.034928E-2  6.952833E-2  8.777164E-2  1.036757E-1  1.181772E-1  1.406303E-1  1.701004E-1  1.831978E-1 
 1.831978E-1  2.014413E-1  2.009736E-1  1.925536E-1  1.888115E-1  1.836656E-1  1.635512E-1  1.448408E-1 
 1.495182E-1  1.261296E-1  1.116281E-1  1.013370E-1  8.870719E-2  7.841609E-2  7.420646E-2  9.572404E-2 
 9.899829E-2  1.163062E-1  1.256618E-1  1.485827E-1  1.747786E-1  1.920858E-1  2.360574E-1  2.641233E-1 
 2.982716E-1  3.197892E-1  3.459851E-1  3.684382E-1  3.745187E-1  4.039889E-1  4.133444E-1  3.941655E-1 
 3.927622E-1  3.922944E-1  3.796648E-1  3.871495E-1  3.670350E-1  3.553399E-1  3.515980E-1  3.225956E-1 
 3.239990E-1  3.090305E-1  2.884483E-1  2.762862E-1  2.692692E-1  2.673983E-1  2.552363E-1  2.412024E-1 
 2.327824E-1  2.355896E-1  2.164106E-1  2.084583E-1  2.285728E-1  2.383961E-1  2.383961E-1  2.440089E-1 
 2.533646E-1  2.557040E-1  2.608492E-1  2.711403E-1  2.818990E-1  3.038844E-1  3.221278E-1  3.179182E-1 
 3.319512E-1  3.389682E-1  3.296125E-1  3.291449E-1  3.211925E-1  3.188538E-1  3.015456E-1  2.945288E-1 
 2.823668E-1  2.449444E-1  2.341856E-1  2.215558E-1  1.958286E-1  1.794560E-1  1.771173E-1  1.602771E-1 
 1.401627E-1  1.153709E-1  9.665959E-2  9.432089E-2  7.981943E-2  6.999592E-2  4.567187E-2  3.257356E-2 
 2.321801E-2 -3.912518E-3 -2.917285E-2 -4.835191E-2 -5.817523E-2 -8.343484E-2 -1.068233E-1 -1.302127E-1 
-1.503272E-1 -1.615538E-1 -1.741834E-1 -1.802649E-1 -1.989762E-1 -2.237680E-1 -1.947656E-1 -1.783940E-1 
-2.003793E-1 -1.858779E-1 -1.844745E-1 -1.732481E-1 -1.666988E-1 -1.723125E-1 -1.423748E-1 -1.264700E-1 
-1.208572E-1 -1.348902E-1 -1.367611E-1 -1.227281E-1 -1.419070E-1 -1.344224E-1 -1.358257E-1 -1.606183E-1 
-1.578110E-1 -1.690384E-1 -1.760546E-1 -1.891529E-1 -2.130091E-1 -2.148801E-1 -2.102026E-1 -2.017827E-1 
-2.013149E-1 -1.952334E-1 -1.933625E-1 -2.022503E-1 -1.854101E-1 -1.615538E-1 -1.550046E-1 -1.372288E-1 
-1.236637E-1 -1.292772E-1 -1.269377E-1 -1.260024E-1 -1.297450E-1 -1.217926E-1 -1.105661E-1 -1.283418E-1 
-1.414394E-1 -1.283418E-1 -1.475199E-1 -1.727803E-1 -1.681029E-1 -1.924269E-1 -2.134769E-1 -2.153478E-1 
-2.349945E-1 -2.387372E-1 -2.466889E-1 -2.733524E-1 -2.948701E-1 -2.986120E-1 -3.074998E-1 -3.229368E-1 
-3.336957E-1 -3.327603E-1 -3.322925E-1 -3.458577E-1 -3.374377E-1 -3.463255E-1 -3.533423E-1 -3.145168E-1 
-2.906604E-1 -2.915959E-1 -2.537057E-1 -2.102026E-1 -1.980399E-1 -1.610860E-1 -1.180507E-1 -7.922502E-2 
-2.917285E-2  2.368652E-2  6.859277E-2  1.106925E-1  1.490505E-1  1.883439E-1  2.388637E-1  2.641233E-1 
 3.062240E-1  3.534689E-1  3.894882E-1  4.166194E-1  4.292492E-1  4.549764E-1  4.657353E-1  4.938021E-1 
 5.101747E-1  5.106425E-1  5.223367E-1  5.157875E-1  5.228045E-1  5.195302E-1  5.153199E-1  4.989480E-1 
 4.830432E-1  4.914634E-1  4.633966E-1  4.638644E-1  4.545088E-1  4.208291E-1  4.147476E-1  3.955687E-1 
 3.866817E-1  3.679704E-1  3.478560E-1  3.160473E-1  2.959329E-1  2.945288E-1  2.641233E-1  2.645911E-1 
 2.468161E-1  2.355896E-1  2.444767E-1  2.290404E-1  2.402670E-1  2.304437E-1  2.267017E-1  2.444767E-1 
 2.355896E-1  2.360574E-1  2.444767E-1  2.514935E-1  2.491548E-1  2.360574E-1  2.491548E-1  2.566394E-1 
 2.402670E-1  2.383961E-1  2.355896E-1  2.159430E-1  2.103293E-1  2.009736E-1  1.789882E-1  1.752464E-1 
 1.527925E-1  1.308070E-1  1.336135E-1  1.144353E-1  1.036757E-1  1.158385E-1  1.106925E-1  8.496534E-2 
 6.999592E-2  7.794832E-2  6.625407E-2  5.736630E-2  6.438314E-2  4.613965E-2  3.771947E-2  3.210578E-2 
 1.058821E-2  6.378581E-3 -1.706656E-4 -1.373584E-2 -2.168824E-2 -2.823748E-2 -4.507692E-2 -7.314374E-2 
-7.641781E-2 -7.501466E-2 -8.249928E-2 -7.828965E-2 -8.624113E-2 -1.002750E-1 -9.512908E-2 -8.437020E-2 
-9.512908E-2 -9.700001E-2 -8.062835E-2 -9.232260E-2 -9.185483E-2 -6.940170E-2 -6.285264E-2 -5.583561E-2 
-5.396469E-2 -4.180266E-2 -3.244711E-2 -2.402694E-2 -1.654232E-2 -3.712525E-2 -1.747861E-2 -1.420362E-2 
-1.841398E-2  1.105599E-2  7.781730E-3  1.713746E-2  2.696078E-2  1.854061E-2  2.415430E-2  3.725188E-2 
 3.678410E-2  3.163819E-2  2.649300E-2  1.620190E-2  1.666968E-2  5.443027E-3  7.648889E-4 -7.187507E-3 
-2.355916E-2 -3.338249E-2 -5.864301E-2 -6.940170E-2 -7.033725E-2 -8.904834E-2 -1.096305E-1 -1.068233E-1 
-1.199216E-1 -1.372288E-1 -1.353579E-1 -1.447135E-1 -1.362933E-1 -1.119692E-1 -1.105661E-1 -1.152435E-1 
-7.875743E-2 -6.659449E-2 -6.940170E-2 -4.180266E-2 -3.338249E-2 -1.513917E-2  1.199136E-2  2.275024E-2 
 2.555745E-2  4.099373E-2  6.204371E-2  8.122258E-2  9.151368E-2  9.806274E-2  1.186449E-1  1.233223E-1 
 1.509214E-1  1.513892E-1  1.457762E-1  1.724391E-1  1.448408E-1  1.420336E-1  1.560673E-1  1.387594E-1 
 1.303392E-1  1.275329E-1  1.191127E-1  1.055474E-1  1.088216E-1  1.004014E-1  8.590072E-2  8.636849E-2 
 9.104590E-2  8.262572E-2  7.233462E-2  8.683627E-2  7.139926E-2  6.952833E-2  7.888387E-2  6.906055E-2 
 8.823942E-2  9.338460E-2  1.008692E-1  1.120959E-1  1.247264E-1  1.214514E-1  1.060151E-1  1.265973E-1 
 1.247264E-1  1.153709E-1  1.158385E-1  1.032079E-1  8.262572E-2  5.455982E-2  4.286466E-2  2.087931E-2 
-2.509369E-3 -3.291489E-2 -9.606446E-2 -1.110339E-1 -1.288096E-1 -1.713771E-1 -1.797971E-1 -2.106704E-1 
-2.326558E-1 -2.317204E-1 -2.490283E-1 -2.574476E-1 -2.527702E-1 -2.593195E-1 -2.546413E-1 -2.392050E-1 
-2.359300E-1 -2.275099E-1 -2.251712E-1 -2.064601E-1 -1.919592E-1 -1.896205E-1 -1.666988E-1 -1.690384E-1 
-1.629570E-1 -1.475199E-1 -1.592151E-1 -1.484562E-1 -1.283418E-1 -1.278740E-1 -1.381651E-1 -1.405038E-1 
-1.199216E-1 -1.217926E-1 -1.199216E-1 -1.222603E-1 -1.395683E-1 -1.241313E-1 -1.348902E-1 -1.372288E-1 
-1.044846E-1 -1.063556E-1 -1.227281E-1 -1.086952E-1 -9.138705E-2 -9.559686E-2 -8.343484E-2 -7.688559E-2 
-7.361133E-2 -5.817523E-2 -6.191708E-2 -6.004616E-2 -5.443246E-2 -5.490024E-2 -4.414136E-2 -2.823748E-2 
-2.122046E-2 -5.315667E-3  6.846359E-3  4.039878E-3  1.854061E-2  1.947616E-2  1.292691E-2  2.275024E-2 
 2.228246E-2  2.087931E-2  2.087931E-2  1.666968E-2  1.245914E-2  3.103592E-3 -2.041592E-3 -1.747861E-2 
-3.244711E-2 -4.133488E-2 -5.396469E-2 -6.612671E-2 -7.875743E-2 -9.279038E-2 -1.030815E-1 -1.030815E-1 
-1.058880E-1 -1.040168E-1 -1.016781E-1 -9.606446E-2 -9.933944E-2 -9.466130E-2 -8.016057E-2 -9.045167E-2 
-7.361133E-2 -5.770745E-2 -5.256154E-2 -4.741635E-2 -4.414136E-2 -3.338249E-2 -2.075268E-2 -8.590656E-3 
-2.122046E-2  2.635815E-3  1.105599E-2 -5.783444E-3  1.947616E-2  1.947616E-2  1.199136E-2  2.134709E-2 
 2.555745E-2  1.620190E-2  2.134709E-2  3.725188E-2  3.304134E-2  4.239688E-2  4.473650E-2  4.286466E-2 
 4.941390E-2  4.239688E-2  4.847835E-2  4.473650E-2  2.555745E-2  2.602523E-2  2.462208E-2  6.846359E-3 
-1.280047E-2 -2.636564E-2 -4.133488E-2 -5.209376E-2 -6.659449E-2 -7.688559E-2 -8.951612E-2 -1.110339E-1 
-1.217926E-1 -1.451813E-1 -1.620214E-1 -1.746512E-1 -1.830714E-1 -1.900882E-1 -1.942980E-1 -1.957012E-1 
-2.228325E-1 -2.186228E-1 -2.125414E-1 -2.228325E-1 -2.144125E-1 -2.195584E-1 -2.237680E-1 -2.186228E-1 
-2.097351E-1 -2.125414E-1 -2.083317E-1 -1.872810E-1 -1.938303E-1 -1.966368E-1 -1.802649E-1 -1.671666E-1 
-1.568755E-1 -1.428425E-1 -1.250668E-1 -1.250668E-1 -1.058880E-1 -8.904834E-2 -8.764520E-2 -5.583561E-2 
-4.554470E-2 -4.320599E-2 -2.028509E-2  1.232666E-3  1.713746E-2  3.444540E-2  5.783390E-2  6.765722E-2 
 8.028702E-2  9.291682E-2  1.144353E-1  1.439046E-1  1.523247E-1  1.551319E-1  1.621480E-1  1.785204E-1 
 1.715036E-1  1.672940E-1  1.906826E-1  1.771173E-1  1.738423E-1  1.850697E-1  1.747786E-1  1.640190E-1 
 1.691649E-1  1.696327E-1  1.527925E-1  1.794560E-1  1.888115E-1  1.761817E-1  1.897471E-1  1.817947E-1 
 1.911502E-1  1.902149E-1  1.831978E-1  1.878762E-1  1.747786E-1  1.743101E-1  1.602771E-1  1.541957E-1 
 1.532601E-1  1.350175E-1  1.345497E-1  1.046120E-1  6.718963E-2  5.455982E-2  2.602523E-2  1.292691E-2 
-2.041592E-3 -3.057619E-2 -5.022283E-2 -7.501466E-2 -7.641781E-2 -8.483798E-2 -9.279038E-2 -8.858075E-2 
-9.653223E-2 -8.951612E-2 -7.828965E-2 -7.875743E-2 -7.688559E-2 -6.940170E-2 -5.583561E-2 -3.385026E-2 
-3.244711E-2 -1.888175E-2 -7.187507E-3 -5.783444E-3  1.339542E-2  6.846359E-3  6.846359E-3  1.199136E-2 
 8.717285E-3  1.245914E-2  2.602523E-2  2.836393E-2  1.199136E-2  1.573413E-2  2.087931E-2  1.620190E-2 
 1.199136E-2  1.700443E-3 -1.706656E-4 -2.509369E-3 -2.509369E-3  6.378581E-3 -1.706656E-4 -3.912518E-3 
-5.315667E-3 -9.526211E-3 -1.981731E-2 -2.496249E-2 -2.589787E-2 -5.490024E-2 -5.677117E-2 -5.723967E-2 
-7.174040E-2 -8.577354E-2 -9.840407E-2 -1.058880E-1 -1.297450E-1 -1.381651E-1 -1.606183E-1 -1.737158E-1 
-1.657635E-1 -1.737158E-1 -1.905560E-1 -1.933625E-1 -1.769899E-1 -1.868132E-1 -1.676344E-1 -1.470522E-1 
-1.536014E-1 -1.339546E-1 -1.227281E-1 -1.147757E-1 -9.933944E-2 -5.911060E-2 -4.601229E-2 -4.086729E-2 
-1.326806E-2 -1.186491E-2  1.245914E-2  2.228246E-2  2.462208E-2  4.754280E-2  5.596297E-2  6.064038E-2 
 6.859277E-2  8.823942E-2  9.665959E-2  1.004014E-1  1.060151E-1  1.008692E-1  1.022726E-1  9.993385E-2 
 9.291682E-2  9.151368E-2  8.823942E-2  8.075480E-2  7.654517E-2  6.765722E-2  5.970500E-2  6.017260E-2 
 5.596297E-2  5.455982E-2  5.268798E-2  4.146151E-2  4.426872E-2  6.999592E-2  7.233462E-2  6.718963E-2 
 7.935165E-2  8.122258E-2  8.964275E-2  1.074185E-1  1.046120E-1  1.055474E-1  1.116281E-1  1.111603E-1 
 1.280005E-1  1.102248E-1  9.525644E-2  9.385238E-2  5.736630E-2  4.005818E-2  6.378581E-3 -2.355916E-2 
-4.273821E-2 -9.700001E-2 -1.288096E-1 -1.507949E-1 -1.919592E-1 -2.261067E-1 -2.541735E-1 -2.658678E-1 
-2.836435E-1 -3.037579E-1 -3.028224E-1 -3.210659E-1 -3.201305E-1 -3.201305E-1 -3.159199E-1 -2.944024E-1 
-3.000161E-1 -2.794339E-1 -2.639968E-1 -2.565122E-1 -2.270421E-1 -1.999115E-1 -1.741834E-1 -1.489240E-1 
-1.260024E-1 -1.124370E-1 -8.811297E-2 -6.986947E-2 -5.957838E-2 -5.302931E-2 -3.478582E-2 -2.215601E-2 
-4.039951E-2 -4.835191E-2 -5.723967E-2 -6.098171E-2 -5.256154E-2 -6.051393E-2 -8.062835E-2 -1.054202E-1 
-1.147757E-1 -1.096305E-1 -1.161789E-1 -1.007428E-1 -1.012105E-1 -1.166467E-1 -1.030815E-1 -1.100983E-1 
-1.105661E-1 -1.026137E-1 -9.933944E-2 -8.951612E-2 -9.512908E-2 -9.325816E-2 -8.156373E-2 -8.483798E-2 
-1.002750E-1 -1.030815E-1 -9.840407E-2 -1.185185E-1 -1.274055E-1 -1.288096E-1 -1.442457E-1 -1.512627E-1 
-1.521981E-1 -1.526659E-1 -1.601505E-1 -1.423748E-1 -1.311483E-1 -1.362933E-1 -1.185185E-1 -1.044846E-1 
-9.512908E-2 -9.091945E-2 -7.688559E-2 -5.770745E-2 -2.776971E-2 -3.444741E-3 -4.848073E-3  2.696078E-2 
 4.754280E-2  4.146151E-2  6.391536E-2  7.467424E-2  6.017260E-2  6.812499E-2  8.122258E-2  6.672185E-2 
 7.327018E-2  7.841609E-2  5.596297E-2  5.783390E-2  6.906055E-2  5.502760E-2  3.818725E-2  4.286466E-2 
 2.883171E-2  1.900839E-2  3.818725E-2  3.163819E-2  3.771947E-2  5.268798E-2  3.959058E-2  3.163819E-2 
 4.520409E-2  5.128483E-2  4.520409E-2  5.175261E-2  5.549519E-2  6.485092E-2  7.280240E-2  7.373796E-2 
 7.935165E-2  8.870719E-2  9.244905E-2  7.841609E-2  8.028702E-2  7.327018E-2  5.830167E-2  4.847835E-2 
 3.257356E-2  2.929948E-2 -7.187507E-3 -2.589787E-2 -1.420362E-2 -3.665674E-2 -5.723967E-2 -8.483798E-2 
-1.166467E-1 -1.325514E-1 -1.353579E-1 -1.507949E-1 -1.788618E-1 -1.793295E-1 -1.910238E-1 -1.942980E-1 
-1.989762E-1 -2.008471E-1 -1.826036E-1 -1.849423E-1 -1.643601E-1 -1.578110E-1 -1.391007E-1 -1.119692E-1 
-1.100983E-1 -8.483798E-2 -6.799855E-2 -3.665674E-2 -9.993988E-3  1.433098E-2  4.613965E-2  5.455982E-2 
 6.391536E-2  7.981943E-2  9.759515E-2  8.309350E-2  8.449756E-2  9.011035E-2  7.280240E-2  6.204371E-2 
 3.304134E-2  2.462208E-2  1.994376E-2  7.648889E-4 -1.092936E-2 -3.946396E-2 -6.144930E-2 -7.735410E-2 
-9.138705E-2 -1.086952E-1 -1.222603E-1 -1.185185E-1 -1.292772E-1 -1.274055E-1 -1.091628E-1 -1.166467E-1 
-1.185185E-1 -1.124370E-1 -1.012105E-1 -7.361133E-2 -7.407910E-2 -5.677117E-2 -3.618897E-2 -3.291489E-2 
-9.993988E-3 -1.706656E-4  2.508967E-2  3.070263E-2  4.286466E-2  8.683627E-2  8.496534E-2  8.215813E-2 
 1.130312E-1  1.354853E-1  1.387594E-1  1.551319E-1  1.785204E-1  1.944245E-1  2.056519E-1  2.220235E-1 
 2.421380E-1  2.416702E-1  2.496226E-1  2.655274E-1  2.725435E-1  2.917223E-1  2.973360E-1  2.847055E-1 
 2.973360E-1  2.992070E-1  3.024812E-1  3.249343E-1  3.244666E-1  3.314836E-1  3.445810E-1  3.389682E-1 
 3.361617E-1  3.618891E-1  3.656310E-1  3.562762E-1  3.572117E-1  3.511302E-1  3.492593E-1  3.408391E-1 
 3.492593E-1  3.370973E-1  3.179182E-1  3.123045E-1  2.879805E-1  2.851733E-1  2.776894E-1  2.482194E-1 
 2.332502E-1  2.122002E-1  1.869406E-1  1.635512E-1  1.382916E-1  1.209836E-1  8.169036E-2  6.765722E-2 
 3.959058E-2 -2.976964E-3  5.443027E-3 -1.934953E-2 -3.572119E-2 -4.694784E-2 -6.612671E-2 -6.332041E-2 
-6.285264E-2 -5.630339E-2 -5.536802E-2 -3.759303E-2 -2.730193E-2 -2.309139E-2 -2.041592E-3  9.185062E-3 
 1.666968E-2  3.631632E-2  5.362426E-2  5.455982E-2  7.420646E-2  8.122258E-2  8.122258E-2  9.853052E-2 
 9.198146E-2  7.139926E-2  6.999592E-2  8.122258E-2  5.268798E-2  3.350984E-2  4.099373E-2  2.087931E-2 
 1.232666E-3 -1.186491E-2 -2.402694E-2 -2.730193E-2 -2.776971E-2 -4.507692E-2 -5.770745E-2 -2.823748E-2 
-2.168824E-2 -2.964063E-2  2.168038E-3  2.321801E-2  2.087931E-2  2.462208E-2  5.502760E-2  8.636849E-2 
 1.055474E-1  1.317425E-1  1.354853E-1  1.467118E-1  1.789882E-1  1.771173E-1  1.775851E-1  1.944245E-1 
 1.724391E-1  1.584060E-1  1.612125E-1  1.396949E-1  1.251942E-1  1.158385E-1  9.291682E-2  6.625407E-2 
 5.081705E-2  2.368652E-2 -9.993988E-3 -3.618897E-2 -6.799855E-2 -9.700001E-2 -1.166467E-1 -1.348902E-1 
-1.709094E-1 -1.900882E-1 -2.055245E-1 -2.326558E-1 -2.438824E-1 -2.747557E-1 -2.962733E-1 -3.070322E-1 
-3.103072E-1 -3.149846E-1 -3.322925E-1 -3.299538E-1 -3.271466E-1 -3.131135E-1 -3.060966E-1 -3.018870E-1 
-2.794339E-1 -2.466889E-1 -2.303171E-1 -2.247034E-1 -2.055245E-1 -1.938303E-1 -1.587473E-1 -1.325514E-1 
-1.236637E-1 -1.063556E-1 -9.466130E-2 -8.577354E-2 -9.232260E-2 -8.998390E-2 -8.016057E-2 -8.858075E-2 
-9.512908E-2 -1.016781E-1 -1.208572E-1 -1.353579E-1 -1.545368E-1 -1.769899E-1 -1.830714E-1 -2.041214E-1 
-2.228325E-1 -2.298495E-1 -2.537057E-1 -2.663355E-1 -2.663355E-1 -2.607226E-1 -2.705459E-1 -2.859822E-1 
-2.789661E-1 -2.752233E-1 -2.569800E-1 -2.387372E-1 -2.424791E-1 -2.261067E-1 -2.045890E-1 -2.027180E-1 
-1.924269E-1 -1.662312E-1 -1.306805E-1 -1.180507E-1 -1.105661E-1 -7.548244E-2 -6.285264E-2 -5.770745E-2 
-4.835191E-2 -4.086729E-2 -4.367359E-2 -4.507692E-2 -3.104378E-2 -5.022283E-2 -5.911060E-2 -5.677117E-2 
-6.565911E-2 -6.144930E-2 -7.267596E-2 -7.641781E-2 -6.846633E-2 -7.548244E-2 -6.846633E-2 -5.022283E-2 
-3.712525E-2 -3.665674E-2 -2.870508E-2  7.313953E-3  2.134709E-2  3.631632E-2  6.110815E-2  7.888387E-2 
 1.013370E-1  1.167740E-1  1.354853E-1  1.345497E-1  1.513892E-1  1.668262E-1  1.579384E-1  1.738423E-1 
 1.775851E-1  1.612125E-1  1.527925E-1  1.523247E-1  1.317425E-1  1.205159E-1  1.242586E-1  1.055474E-1 
 1.032079E-1  8.964275E-2  7.093148E-2  7.935165E-2  6.906055E-2  6.064038E-2  6.344686E-2  6.157593E-2 
 6.672185E-2  7.654517E-2  8.402979E-2  9.338460E-2  1.050798E-1  1.111603E-1  1.069507E-1  1.041442E-1 
 1.153709E-1  1.036757E-1  9.712737E-2  1.125635E-1  1.055474E-1  9.712737E-2  9.338460E-2  9.993385E-2 
 9.198146E-2  8.215813E-2  8.683627E-2  8.215813E-2  8.402979E-2  7.841609E-2  6.672185E-2  6.017260E-2 
 6.251130E-2  5.268798E-2  4.660742E-2  5.128483E-2  4.426872E-2  3.631632E-2  5.034928E-2  5.876945E-2 
 3.818725E-2  5.689852E-2  6.344686E-2  6.578629E-2  8.917497E-2  8.590072E-2  1.060151E-1  1.294038E-1 
 1.410981E-1  1.387594E-1  1.467118E-1  1.724391E-1  1.747786E-1  1.855375E-1  1.888115E-1  1.771173E-1 
 1.803915E-1  1.864728E-1  1.780528E-1  1.668262E-1  1.644875E-1  1.434368E-1  1.312747E-1  1.233223E-1 
 1.102248E-1  1.022726E-1  9.712737E-2  1.158385E-1  1.111603E-1  1.205159E-1  1.434368E-1  1.401627E-1 
 1.532601E-1  1.555997E-1  1.654230E-1  1.771173E-1  1.803915E-1  1.888115E-1  1.906826E-1  1.972317E-1 
 1.934889E-1  1.906826E-1  1.822625E-1  1.710358E-1  1.724391E-1  1.686971E-1  1.626158E-1  1.490505E-1 
 1.275329E-1  1.317425E-1  1.205159E-1  8.215813E-2  7.888387E-2  6.952833E-2  5.222020E-2  4.473650E-2 
 4.005818E-2  4.520409E-2  3.865503E-2  3.678410E-2  2.742838E-2  1.760505E-2  1.900839E-2  1.292691E-2 
 1.433098E-2 -3.444741E-3 -2.402694E-2 -1.888175E-2 -3.572119E-2 -4.975506E-2 -5.396469E-2 -6.378800E-2 
-6.425578E-2 -7.033725E-2 -8.624113E-2 -9.232260E-2 -8.764520E-2 -9.606446E-2 -8.437020E-2 -6.753077E-2 
-7.407910E-2 -6.799855E-2 -5.536802E-2 -4.694784E-2 -4.086729E-2 -3.478582E-2 -3.010841E-2 -1.701083E-2 
 1.700443E-3  4.975250E-3  1.058821E-2  9.185062E-3  5.910804E-3  1.433098E-2  2.602523E-2  3.631632E-2 
 2.508967E-2  1.666968E-2  2.041153E-2  2.789615E-2  2.883171E-2  2.649300E-2  4.754280E-2  4.567187E-2 
 4.988150E-2  5.689852E-2  5.128483E-2  6.344686E-2  5.643075E-2  6.204371E-2  5.783390E-2  5.643075E-2 
 5.830167E-2  4.613965E-2  6.064038E-2  4.613965E-2  3.444540E-2  3.210578E-2  2.415430E-2  3.350984E-2 
 1.479875E-2  2.041153E-2  3.257356E-2  1.573413E-2  9.652657E-3 -1.560677E-2 -2.309139E-2 -3.244711E-2 
-7.735410E-2 -8.998390E-2 -1.138402E-1 -1.311483E-1 -1.419070E-1 -1.741834E-1 -1.942980E-1 -2.200260E-1 
-2.242358E-1 -2.359300E-1 -2.476243E-1 -2.607226E-1 -2.939346E-1 -2.789661E-1 -2.710137E-1 -2.925315E-1 
-2.728846E-1 -2.551089E-1 -2.462211E-1 -2.289139E-1 -2.289139E-1 -2.008471E-1 -1.797971E-1 -1.685707E-1 
-1.475199E-1 -1.386329E-1 -1.208572E-1 -1.283418E-1 -1.451813E-1 -1.400361E-1 -1.437781E-1 -1.596827E-1 
-1.503272E-1 -1.587473E-1 -1.774577E-1 -1.592151E-1 -1.685707E-1 -1.802649E-1 -1.676344E-1 -1.638925E-1 
-1.484562E-1 -1.185185E-1 -1.026137E-1 -9.840407E-2 -7.314374E-2 -5.443246E-2 -4.788413E-2 -1.747861E-2 
-1.106037E-3  1.152377E-2  2.321801E-2  1.479875E-2  2.789615E-2  2.649300E-2  1.386320E-2  1.526635E-2 
 1.700443E-3 -1.888175E-2 -2.543027E-2 -3.385026E-2 -5.069061E-2 -5.443246E-2 -7.033725E-2 -6.519134E-2 
-5.396469E-2 -5.490024E-2 -4.273821E-2 -4.460914E-2 -3.618897E-2 -2.496249E-2 -1.654232E-2 -9.058434E-3 
 9.652657E-3  3.865503E-2  4.192929E-2  5.409204E-2  6.017260E-2  5.736630E-2  6.999592E-2  5.830167E-2 
 6.859277E-2  7.373796E-2  5.409204E-2  6.718963E-2  7.420646E-2  8.730405E-2  8.823942E-2  9.151368E-2 
 1.022726E-1  1.004014E-1  1.102248E-1  1.172418E-1  1.317425E-1  1.378240E-1  1.425014E-1  1.523247E-1 
 1.612125E-1  1.696327E-1  1.584060E-1  1.523247E-1  1.621480E-1  1.551319E-1  1.495182E-1  1.588738E-1 
