# Supplementary material for: Parameters estimation of stochastic finite fault ground motion simulation method and its application in North China
Source: PLoS One. 2025 Dec 3;20(12):e0337602. doi: 10.1371/journal.pone.0337602 (PMC12674566; doi:10.1371/journal.pone.0337602)
Supplement: S1 File — The Strong motion recordings for this study are provided by China Strong Motion Network Centre at Institute of Engineering Mechanics, China Earthquake Administration. (ZIP) [file pone.0337602.s001.zip › S1 File. Acceleration recordings of Pingyuan earthquake/ua0546.dat]

041AYT230806023303
0230806023359 2023-08-06 2:33:59 BTM
PINGYUAN EARTHQUAKE, PINGYUAN,CHN
EPICENTER  37.159N 116.339E DEPTH 10 KM
MAGNITUDE  5.5(Ms)
STATION: 41AYT 36.0N 114.2E
SITE CONDITION: SOIL
INSTRUMENT TYPE: ETNA/ES-T
OBSERVING POINT: GROUND
COMP. UD
UNCORRECTED ACCELERATION          UNIT: CM/SEC/SEC
NO. OF POINTS:  14200  EQUALLY SPACED INTERVALS OF:  0.005  SEC
PEAK VALUE:    -1.262   AT   22.41 SEC    DURATION:  71 SEC
PRE-EVENT TIME:  20  SEC  RECORDER TIME:  2023-08-6 2:34:44.000 BTM
CSMNC

-6.671580E-1 -5.918462E-1 -5.062426E-1 -4.178334E-1 -3.228741E-1 -2.307221E-1 -1.596200E-1 -8.571141E-2 
-1.086668E-2  1.111875E-2  3.591058E-2  4.854112E-2  3.637827E-2  3.497512E-2  1.532838E-2 -1.507714E-2 
-3.565925E-2 -4.595035E-2 -6.372606E-2 -4.922451E-2 -5.253723E-3  1.298968E-2  2.982994E-2  2.702272E-2 
 8.780051E-3  9.247737E-3  4.569599E-3 -1.554482E-2 -5.721501E-3  4.569599E-3 -1.881899E-2 -1.694806E-2 
-1.928677E-2 -3.519156E-2 -3.940119E-2 -5.811237E-2 -8.805011E-2 -9.225983E-2 -7.682355E-2 -6.840347E-2 
-3.285203E-2  3.166359E-3  1.720013E-2  2.468402E-2  2.328078E-2  5.505062E-3 -4.173989E-2 -7.542040E-2 
-1.133097E-1 -1.535386E-1 -1.816054E-1 -2.433519E-1 -3.097765E-1 -3.691843E-1 -4.206398E-1 -4.281244E-1 
-3.981866E-1 -3.205354E-1 -2.288512E-1 -1.628942E-1 -8.805011E-2 -5.062775E-2 -3.753026E-2 -7.592427E-3 
-1.367390E-2  4.569599E-3  3.918557E-2  6.865559E-2  1.439673E-1  2.272315E-1  3.175125E-1  4.246338E-1 
 5.036883E-1  5.570146E-1  5.790000E-1  5.453203E-1  5.078979E-1  4.718795E-1  3.923573E-1  3.282713E-1 
 2.945916E-1  2.379903E-1  2.019719E-1  1.818575E-1  1.378859E-1  1.070127E-1  7.660716E-2  5.508954E-2 
 7.052651E-2  9.859333E-2  1.308698E-1  1.701632E-1  1.954228E-1  2.141339E-1  2.524918E-1  2.623152E-1 
 2.548305E-1  2.436040E-1  1.935518E-1  1.318053E-1  9.204417E-2  6.304190E-2  1.860337E-2  7.376811E-3 
-5.721501E-3 -2.302871E-2 -6.189278E-3 -3.191657E-2 -5.249868E-2 -6.840347E-2 -1.100356E-1 -1.254726E-1 
-1.446515E-1 -1.722497E-1 -1.876868E-1 -2.073335E-1 -2.274479E-1 -2.438196E-1 -2.760969E-1 -3.214709E-1 
-3.481345E-1 -3.570223E-1 -3.869601E-1 -3.935085E-1 -3.701198E-1 -3.425207E-1 -2.503687E-1 -1.451192E-1 
-3.799795E-2  9.812560E-2  1.935518E-1  2.609119E-1  3.128351E-1  3.488535E-1  3.989057E-1  4.236983E-1 
 4.213596E-1  4.241660E-1  4.293112E-1  4.297789E-1  4.007774E-1  3.633550E-1  3.062859E-1  2.150694E-1 
 1.547261E-1  1.042062E-1  4.947658E-2  2.561948E-2  1.626385E-2  1.111875E-2  2.889447E-2  7.567170E-2 
 1.252561E-1  1.846639E-1  2.641861E-1  3.221907E-1  3.773880E-1  4.260370E-1  4.569103E-1  4.742182E-1 
 4.512973E-1  4.517651E-1  4.751537E-1  4.901222E-1  5.308196E-1  5.799355E-1  6.047281E-1  6.056636E-1 
 5.930338E-1  5.659025E-1  5.195922E-1  4.508296E-1  3.497898E-1  2.188121E-1  7.988214E-2 -6.980671E-2 
-1.792667E-1 -2.714187E-1 -3.612320E-1 -4.178334E-1 -5.039039E-1 -5.698609E-1 -6.152348E-1 -6.788530E-1 
-7.125328E-1 -7.223561E-1 -7.457448E-1 -7.653914E-1 -7.504229E-1 -7.284375E-1 -6.825950E-1 -6.096219E-1 
-5.544239E-1 -5.015652E-1 -4.332695E-1 -3.878955E-1 -3.429885E-1 -2.676768E-1 -2.106077E-1 -1.554103E-1 
-7.448485E-2  3.598779E-4  5.742898E-2  9.064093E-2  9.718931E-2  6.210643E-2  4.101822E-3 -5.858015E-2 
-1.236008E-1 -1.825408E-1 -2.433519E-1 -2.896621E-1 -3.326974E-1 -3.210031E-1 -2.821775E-1 -2.527074E-1 
-1.904932E-1 -1.834763E-1 -1.820732E-1 -1.610232E-1 -1.642982E-1 -1.483935E-1 -1.348282E-1 -1.198589E-1 
-9.506705E-2 -5.530598E-2 -3.659471E-2 -5.721501E-3  5.883222E-2  8.689826E-2  1.332085E-1  1.710987E-1 
 1.968260E-1  2.234895E-1  2.174081E-1  1.972937E-1  1.547261E-1  1.383544E-1  1.191755E-1  8.409178E-2 
 5.181528E-2 -1.511048E-3 -5.062775E-2 -9.834121E-2 -1.259404E-1 -1.586845E-1 -1.993811E-1 -2.358680E-1 
-2.877912E-1 -3.284878E-1 -3.481345E-1 -3.284878E-1 -3.167935E-1 -3.177289E-1 -2.877912E-1 -2.601922E-1 
-2.208988E-1 -1.619587E-1 -1.034864E-1 -5.390274E-2  1.763118E-3  6.304190E-2  1.266594E-1  1.912131E-1 
 2.291032E-1  3.081569E-1  4.035839E-1  4.611207E-1  5.369002E-1  6.243748E-1  7.062357E-1  7.441258E-1 
 7.408509E-1  7.221405E-1  6.748948E-1  6.136160E-1  5.485945E-1  4.700078E-1  3.699042E-1  2.758805E-1 
 1.753083E-1  7.192975E-2  1.298968E-2 -3.098111E-2 -9.459927E-2 -1.268758E-1 -1.441838E-1 -1.993811E-1 
-2.176246E-1 -2.143496E-1 -2.386745E-1 -2.527074E-1 -2.732896E-1 -3.060347E-1 -3.196000E-1 -3.036951E-1 
-2.765646E-1 -2.382067E-1 -1.904932E-1 -1.451192E-1 -8.477595E-2 -1.928677E-2  2.889447E-2  8.034988E-2 
 1.294666E-1  1.622108E-1  1.982292E-1  2.230218E-1  2.141339E-1  1.846639E-1  1.533230E-1  8.783450E-2 
-3.051333E-2 -1.217299E-1 -1.895578E-1 -2.756292E-1 -3.242773E-1 -3.677811E-1 -3.907020E-1 -3.439240E-1 
-2.863880E-1 -2.110754E-1 -1.278113E-1 -3.986897E-2  5.649269E-2  1.233852E-1  2.099243E-1  2.964626E-1 
 3.596131E-1  4.386668E-1  4.910585E-1  5.485945E-1  6.257780E-1  6.594577E-1  6.898632E-1  7.174623E-1 
 7.235437E-1  7.146558E-1  6.912664E-1  6.407465E-1  5.537404E-1  4.531683E-1  3.189157E-1  1.551939E-1 
 1.158644E-2 -1.114388E-1 -2.601922E-1 -3.949116E-1 -5.179377E-1 -6.578032E-1 -7.522938E-1 -8.093630E-1 
-8.369613E-1 -8.313484E-1 -8.032815E-1 -7.784897E-1 -7.377924E-1 -6.774491E-1 -6.269292E-1 -5.572311E-1 
-5.015652E-1 -4.393509E-1 -3.518764E-1 -2.737574E-1 -1.979779E-1 -1.156492E-1 -9.463444E-3  9.064093E-2 
 1.757761E-1  2.665248E-1  3.287390E-1  3.694357E-1  3.970347E-1  3.886146E-1  3.956315E-1  4.059226E-1 
 4.040516E-1  4.152782E-1  4.143427E-1  3.914219E-1  3.423052E-1  3.203197E-1  2.824296E-1  2.117952E-1 
 1.444351E-1  4.479844E-2 -5.203099E-2 -1.787989E-1 -3.074378E-1 -3.986544E-1 -4.926774E-1 -5.633117E-1 
-6.124284E-1 -6.447049E-1 -6.498508E-1 -6.344138E-1 -6.208485E-1 -6.044760E-1 -5.703285E-1 -5.436650E-1 
-5.240183E-1 -4.898709E-1 -4.543194E-1 -4.108164E-1 -3.434562E-1 -2.863880E-1 -2.110754E-1 -1.193912E-1 
-2.957787E-2  9.344742E-2  1.982292E-1  3.030117E-1  4.410063E-1  5.705799E-1  6.842504E-1  7.937103E-1 
 9.008308E-1  9.691265E-1  9.995320E-1  1.010291E+0  9.990642E-1  9.630451E-1  9.129928E-1  8.470367E-1 
 7.530137E-1  6.599255E-1  5.630960E-1  4.541038E-1  3.366914E-1  2.164727E-1  1.098199E-1  4.569599E-3 
-9.740575E-2 -1.727175E-1 -2.784356E-1 -4.080099E-1 -4.959515E-1 -5.721996E-1 -6.259937E-1 -6.461081E-1 
-6.451727E-1 -6.133639E-1 -5.605052E-1 -4.837895E-1 -3.939762E-1 -3.046306E-1 -2.171568E-1 -1.516676E-1 
-9.880899E-2 -4.314313E-2 -1.835130E-2  1.392514E-2  6.163865E-2  8.081761E-2  9.952879E-2  1.159005E-1 
 1.149650E-1  9.438287E-2  5.415399E-2  3.598779E-4 -3.846573E-2 -5.717691E-2 -8.851789E-2 -9.740575E-2 
-8.664697E-2 -8.430826E-2 -7.588809E-2 -6.045108E-2 -2.957787E-2  8.780051E-3  6.397735E-2  1.201110E-1 
 1.439673E-1  1.715664E-1  2.155372E-1  2.609119E-1  3.086246E-1  3.633550E-1  4.007774E-1  4.068581E-1 
 3.783235E-1  2.945916E-1  2.164727E-1  1.650172E-1  1.116909E-1  6.912332E-2  2.328078E-2 -3.706248E-2 
-1.072291E-1 -1.671046E-1 -2.171568E-1 -2.718864E-1 -3.303587E-1 -3.939762E-1 -4.384155E-1 -4.889354E-1 
-5.291643E-1 -5.333740E-1 -5.736028E-1 -6.012018E-1 -5.927817E-1 -5.782809E-1 -5.408586E-1 -4.978233E-1 
-4.295276E-1 -3.448595E-1 -2.330608E-1 -9.553482E-2  2.094208E-2  1.159005E-1  2.164727E-1  3.039472E-1 
 3.839372E-1  4.784279E-1  5.373679E-1  5.944371E-1  6.370046E-1  6.356013E-1  6.187611E-1  5.640315E-1 
 5.097689E-1  4.770247E-1  4.494256E-1  3.872114E-1  3.282713E-1  3.086246E-1  2.361193E-1  1.383544E-1 
 3.544281E-2 -9.880899E-2 -2.335286E-1 -3.509409E-1 -4.482388E-1 -5.469400E-1 -5.983953E-1 -6.175743E-1 
-6.526573E-1 -6.414307E-1 -6.353493E-1 -6.503186E-1 -6.236550E-1 -5.997986E-1 -5.642472E-1 -4.870645E-1 
-4.033318E-1 -3.074378E-1 -1.694434E-1 -4.828905E-2  4.433066E-2  1.434996E-1  1.982292E-1  2.407975E-1 
 2.992698E-1  3.493212E-1  4.162137E-1  4.831061E-1  5.406421E-1  6.009854E-1  6.360691E-1  6.426182E-1 
 6.285845E-1  6.145515E-1  5.902266E-1  5.462558E-1  5.097689E-1  4.601844E-1  3.909541E-1  3.011408E-1 
 2.019719E-1  9.672158E-2 -2.162547E-2 -9.319530E-2 -1.357637E-1 -1.947037E-1 -2.190277E-1 -2.246414E-1 
-2.339963E-1 -2.129464E-1 -2.031230E-1 -2.223020E-1 -2.382067E-1 -2.695477E-1 -3.074378E-1 -3.135185E-1 
-3.055669E-1 -2.934040E-1 -2.606598E-1 -2.185601E-1 -1.699110E-1 -1.137775E-1 -6.606477E-2 -1.978826E-3 
 7.754263E-2  1.144973E-1  1.341440E-1  1.439673E-1  1.285311E-1  8.970547E-2  4.713714E-2  1.486070E-2 
-4.318260E-3  8.312274E-3  2.515171E-2  6.397735E-2  1.042062E-1  1.238529E-1  1.477093E-1  1.654850E-1 
 1.874704E-1  2.061816E-1  2.057138E-1  1.851317E-1  1.813897E-1  1.594043E-1  1.392899E-1  1.687600E-1 
 1.617430E-1  1.467738E-1  1.369504E-1  1.028030E-1  8.034988E-2  7.005878E-2  5.508954E-2  5.228306E-2 
 4.620168E-2  2.094208E-2  2.328078E-2 -2.446512E-3 -3.612702E-2 -3.846573E-2 -6.325755E-2 -6.887124E-2 
-5.717691E-2 -5.062775E-2 -4.595035E-2 -4.173989E-2 -5.249868E-2 -5.624145E-2 -3.378832E-2 -2.022223E-2 
 2.094208E-2  7.707489E-2  1.495810E-1  2.389265E-1  2.992698E-1  3.932928E-1  4.891867E-1  5.331583E-1 
 5.476590E-1  5.172535E-1  4.929294E-1  4.536361E-1  4.007774E-1  3.830017E-1  3.404342E-1  3.030117E-1 
 2.637184E-1  2.033751E-1  1.406931E-1  5.976768E-2  2.230895E-3 -5.156321E-2 -1.296822E-1 -1.998489E-1 
-2.756292E-1 -3.827496E-1 -4.908064E-1 -5.862325E-1 -6.596742E-1 -6.980320E-1 -7.092587E-1 -6.839982E-1 
-6.358170E-1 -5.829583E-1 -5.249538E-1 -4.697565E-1 -3.991221E-1 -3.350361E-1 -3.266168E-1 -3.289555E-1 
-3.121152E-1 -2.873234E-1 -2.452236E-1 -1.638297E-1 -6.793569E-2  2.328078E-2  1.229174E-1  1.884066E-1 
 2.613797E-1  3.273359E-1  3.577414E-1  4.073258E-1  4.199556E-1  4.138750E-1  4.012452E-1  3.764526E-1 
 3.451116E-1  2.931884E-1  2.543628E-1  1.940195E-1  1.486455E-1  1.420964E-1  1.289988E-1  1.434996E-1 
 1.608076E-1  1.449028E-1  1.467738E-1  1.229174E-1  7.988214E-2  3.731456E-2 -6.325755E-2 -1.231330E-1 
-1.474579E-1 -2.012520E-1 -2.283834E-1 -2.517720E-1 -2.737574E-1 -2.499010E-1 -2.513043E-1 -2.849840E-1 
-2.662735E-1 -2.531752E-1 -2.775001E-1 -2.971468E-1 -3.163257E-1 -3.602965E-1 -3.967834E-1 -4.173656E-1 
-4.566590E-1 -4.636751E-1 -4.711597E-1 -4.875322E-1 -4.515131E-1 -4.061390E-1 -3.640384E-1 -3.214709E-1 
-2.653381E-1 -1.811376E-1 -9.880899E-2 -8.060204E-3  7.707489E-2  1.397577E-1  1.874704E-1  2.038428E-1 
 1.972937E-1  1.818575E-1  1.827930E-1  1.664204E-1  1.533230E-1  1.813897E-1  1.753083E-1  2.019719E-1 
 2.562338E-1  2.646539E-1  2.871070E-1  2.805586E-1  2.347161E-1  1.996332E-1  1.608076E-1  1.065449E-1 
 4.807343E-2  1.673163E-2 -3.378832E-2 -8.805011E-2 -1.245371E-1 -1.984456E-1 -2.545784E-1 -2.929364E-1 
-3.308265E-1 -3.443918E-1 -3.397144E-1 -3.018242E-1 -2.690800E-1 -2.110754E-1 -1.226654E-1 -7.588809E-2 
-8.995667E-3  5.041213E-2  5.555723E-2  7.239749E-2  8.128534E-2  7.988214E-2  9.906106E-2  1.261916E-1 
 1.528552E-1  1.743728E-1  1.963582E-1  2.440717E-1  2.997376E-1  3.572736E-1  4.157459E-1  4.321184E-1 
 4.330539E-1  4.063903E-1  3.535317E-1  3.165770E-1  2.950594E-1  2.875747E-1  2.791554E-1  2.707353E-1 
 2.571692E-1  2.599765E-1  2.791554E-1  2.740095E-1  2.908497E-1  3.221907E-1  3.259326E-1  3.399664E-1 
 3.516607E-1  3.179803E-1  2.641861E-1  2.178759E-1  1.519197E-1  7.146202E-2  1.158644E-2 -4.080443E-2 
-6.746801E-2 -7.027440E-2 -8.945335E-2 -6.887124E-2 -3.612702E-2 -3.940119E-2 -2.443268E-2 -5.343496E-2 
-9.693798E-2 -1.310854E-1 -1.802021E-1 -1.750571E-1 -1.741208E-1 -1.633619E-1 -1.446515E-1 -1.497966E-1 
-1.348282E-1 -1.100356E-1 -7.495262E-2 -5.015998E-2 -1.273761E-2  2.702272E-2  5.462176E-2  9.017320E-2 
 1.098199E-1  1.341440E-1  1.449028E-1  1.346117E-1  1.406931E-1  1.332085E-1  8.830223E-2  6.350962E-2 
 5.275084E-2  3.450734E-2  3.684605E-2  3.403956E-2  2.515171E-2  4.101822E-3 -3.191657E-2 -8.805011E-2 
-1.526031E-1 -1.853481E-1 -2.120109E-1 -2.232375E-1 -2.325930E-1 -2.447559E-1 -2.428841E-1 -2.461591E-1 
-2.180923E-1 -2.082690E-1 -2.218342E-1 -2.082690E-1 -2.157536E-1 -2.279156E-1 -2.330608E-1 -2.330608E-1 
-2.339963E-1 -2.325930E-1 -1.965746E-1 -1.568135E-1 -9.740575E-2 -3.472378E-2  5.972839E-3  3.497512E-2 
 3.310410E-2  1.626385E-2 -1.133437E-2 -4.828905E-2 -9.600251E-2 -1.390378E-1 -1.680401E-1 -1.989133E-1 
-2.096722E-1 -2.138818E-1 -2.040585E-1 -1.755247E-1 -1.647660E-1 -1.451192E-1 -1.413765E-1 -1.661692E-1 
-1.984456E-1 -2.620631E-1 -3.172612E-1 -3.738617E-1 -4.136229E-1 -3.771367E-1 -3.270846E-1 -2.667413E-1 
-1.708466E-1 -5.296645E-2  5.555723E-2  1.383544E-1  2.188121E-1  2.548305E-1  2.361193E-1  1.809220E-1 
 1.149650E-1  6.304190E-2  7.376811E-3 -6.466153E-2 -1.203267E-1 -1.376346E-1 -1.568135E-1 -1.582168E-1 
-1.207943E-1 -7.120995E-2 -5.904783E-2 -7.074217E-2 -7.120995E-2 -1.062936E-1 -1.273435E-1 -1.479257E-1 
-1.853481E-1 -1.881545E-1 -2.152859E-1 -2.513043E-1 -2.185601E-1 -1.511999E-1 -8.851789E-2  4.569599E-3 
 1.037385E-1  2.015041E-1  2.969303E-1  3.521285E-1  3.932928E-1  4.246338E-1  4.316507E-1  4.106008E-1 
 3.727106E-1  3.245294E-1  2.595087E-1  1.963582E-1  1.580003E-1  1.505165E-1  1.505165E-1  1.645495E-1 
 1.893421E-1  1.986977E-1  2.248928E-1  2.440717E-1  2.646539E-1  3.006731E-1  3.062859E-1  3.025440E-1 
 2.697998E-1  2.309742E-1  1.739051E-1  1.060772E-1  7.099429E-2 -5.721501E-3 -7.261310E-2 -1.198589E-1 
-1.731853E-1 -2.157536E-1 -2.601922E-1 -2.765646E-1 -2.592566E-1 -2.227697E-1 -1.886223E-1 -1.614910E-1 
-1.441838E-1 -1.203267E-1 -1.044227E-1 -1.034864E-1 -9.366380E-2 -9.413158E-2 -6.466153E-2 -1.039891E-2 
 2.608726E-2  8.549502E-2  1.785833E-1  2.702675E-1  3.722429E-1  4.714118E-1  5.401744E-1  5.878879E-1 
 5.644993E-1  4.882512E-1  4.110685E-1  3.207875E-1  2.459427E-1  1.729696E-1  1.084167E-1  6.163865E-2 
 4.854112E-2  8.736599E-2  1.182400E-1  1.701632E-1  2.160049E-1  2.052461E-1  1.767115E-1  1.336763E-1 
 8.455955E-2  6.440525E-3 -8.524372E-2 -1.404411E-1 -1.787989E-1 -2.115431E-1 -2.148181E-1 -2.012520E-1 
-1.703788E-1 -1.357637E-1 -1.193912E-1 -7.869457E-2 -3.612702E-2 -9.931130E-3  1.626385E-2  1.158644E-2 
-3.659471E-2 -7.214541E-2 -9.553482E-2 -1.399733E-1 -1.600877E-1 -1.890900E-1 -2.321253E-1 -2.307221E-1 
-2.199633E-1 -1.942352E-1 -1.207943E-1 -6.372606E-2 -1.226983E-2  5.275084E-2  6.959105E-2  8.128534E-2 
 1.018675E-1  9.812560E-2  6.444513E-2  3.216864E-2  1.298968E-2 -2.209325E-2 -2.349722E-2 -2.770685E-2 
-4.267535E-2 -2.443268E-2 -1.226983E-2  1.439292E-2  4.854112E-2  5.462176E-2  5.602501E-2  4.245974E-2 
 1.579616E-2 -8.060204E-3 -4.782127E-2 -1.030186E-1 -1.699110E-1 -2.232375E-1 -2.784356E-1 -3.074378E-1 
-3.158580E-1 -3.224063E-1 -2.746929E-1 -2.124786E-1 -1.488612E-1 -4.875683E-2  6.818781E-2  1.594043E-1 
 2.595087E-1  3.268681E-1  3.320141E-1  3.380947E-1  2.922529E-1  2.080525E-1  1.168360E-1  2.561948E-2 
-6.045108E-2 -1.137775E-1 -1.142460E-1 -1.067614E-1 -5.483820E-2 -1.881899E-2  1.486070E-2  7.894664E-2 
 8.736599E-2  9.906106E-2  6.444513E-2 -1.273761E-2 -7.354938E-2 -1.834763E-1 -2.770323E-1 -3.420531E-1 
-3.827496E-1 -3.766690E-1 -3.682489E-1 -3.326974E-1 -2.728218E-1 -1.895578E-1 -7.167763E-2  3.778233E-2 
 1.519197E-1  2.398621E-1  2.763482E-1  2.983336E-1  3.025440E-1  2.800909E-1  2.361193E-1  2.010364E-1 
 1.725019E-1  1.631463E-1  1.832607E-1  1.968260E-1  2.183436E-1  2.393943E-1  2.328451E-1  2.071171E-1 
 1.963582E-1  1.547261E-1  8.081761E-2  5.037285E-3 -9.647029E-2 -1.516676E-1 -1.638297E-1 -1.741208E-1 
-1.717821E-1 -1.479257E-1 -1.352959E-1 -1.446515E-1 -1.179880E-1 -7.729133E-2 -6.091885E-2 -6.091885E-2 
-6.746801E-2 -1.016154E-1 -1.259404E-1 -1.016154E-1 -7.542040E-2 -6.185431E-2 -2.302871E-2  1.392514E-2 
 2.328078E-2  6.070314E-2  8.081761E-2  6.818781E-2  4.199196E-2 -1.978826E-3 -3.612702E-2 -8.290420E-2 
-1.287467E-1 -1.741208E-1 -2.124786E-1 -2.227697E-1 -2.157536E-1 -1.652336E-1 -9.740575E-2 -4.314313E-2 
 2.795901E-2  8.175308E-2  9.064093E-2  1.074804E-1  1.280633E-1  1.257239E-1  1.210465E-1  8.409178E-2 
 4.012103E-2  5.087982E-2  5.087982E-2  7.613943E-2  1.434996E-1  1.734374E-1  1.888744E-1  1.701632E-1 
 1.369504E-1  9.297964E-2  2.561948E-2 -3.706248E-2 -1.128420E-1 -1.853481E-1 -2.433519E-1 -2.798388E-1 
-3.041629E-1 -3.331652E-1 -3.532796E-1 -3.626352E-1 -3.616997E-1 -3.411175E-1 -3.256813E-1 -3.312942E-1 
-3.387788E-1 -3.607643E-1 -3.668456E-1 -3.537473E-1 -3.434562E-1 -3.228741E-1 -3.032274E-1 -2.728218E-1 
-1.979779E-1 -8.103327E-2  3.357188E-2  1.369504E-1  2.150694E-1  2.627829E-1  2.973981E-1  3.179803E-1 
 3.624196E-1  4.134072E-1  4.625239E-1  5.294155E-1  5.743226E-1  6.051959E-1  6.299877E-1  6.253103E-1 
 5.850815E-1  5.312873E-1  4.438127E-1  3.465148E-1  2.754127E-1  1.682922E-1  7.801118E-2 -1.601260E-2 
-1.563458E-1 -2.700155E-1 -4.056705E-1 -5.338417E-1 -6.447049E-1 -7.565036E-1 -8.215250E-1 -8.612861E-1 
-8.636248E-1 -8.145082E-1 -7.125328E-1 -6.147671E-1 -5.099853E-1 -3.593610E-1 -2.382067E-1 -9.974445E-2 
 4.994436E-2  1.594043E-1  2.669926E-1  3.549349E-1  4.166814E-1  4.802988E-1  5.644993E-1  6.341981E-1 
 6.767657E-1  7.357057E-1  7.628371E-1  7.689177E-1  7.745314E-1  7.502065E-1  7.310275E-1  6.748948E-1 
 5.967757E-1  5.018173E-1  3.909541E-1  3.006731E-1  1.846639E-1  1.093522E-1  6.538060E-2  1.766791E-2 
 5.505062E-3 -2.349722E-2 -6.091885E-2 -8.805011E-2 -1.292145E-1 -1.820732E-1 -2.241729E-1 -2.499010E-1 
-2.578534E-1 -2.494333E-1 -2.569179E-1 -2.484978E-1 -2.246414E-1 -2.003166E-1 -1.816054E-1 -2.031230E-1 
-2.344640E-1 -2.905977E-1 -3.780722E-1 -4.636751E-1 -5.408586E-1 -6.325428E-1 -6.938215E-1 -7.101941E-1 
-7.289053E-1 -6.816595E-1 -6.316074E-1 -5.731350E-1 -4.585299E-1 -3.663779E-1 -2.672090E-1 -1.455870E-1 
-2.817463E-2  8.268858E-2  1.968260E-1  2.623152E-1  3.072214E-1  3.834694E-1  4.400700E-1  4.896545E-1 
 5.649670E-1  6.337304E-1  6.711520E-1  7.399154E-1  7.993232E-1  8.170989E-1  8.255190E-1  7.726604E-1 
 6.879923E-1  5.878879E-1  4.615884E-1  3.151738E-1  1.767115E-1  5.041213E-2 -7.963003E-2 -1.722497E-1 
-2.536430E-1 -3.144539E-1 -3.280200E-1 -3.252128E-1 -3.303587E-1 -3.153902E-1 -2.976145E-1 -2.840485E-1 
-2.190277E-1 -1.633619E-1 -1.250048E-1 -7.822679E-2 -5.530598E-2 -4.875683E-2 -3.846573E-2 -6.045108E-2 
-7.448485E-2 -4.548257E-2 -1.414158E-2  6.257416E-2  1.537907E-1  2.478136E-1  3.521285E-1  4.115363E-1 
 4.541038E-1  4.826384E-1  4.648626E-1  4.199556E-1  3.432406E-1  2.174081E-1  8.970547E-2 -5.253723E-3 
-7.822679E-2 -1.287467E-1 -1.507322E-1 -1.474579E-1 -1.287467E-1 -1.025509E-1 -5.156321E-2  3.166359E-3 
 3.918557E-2  9.064093E-2  1.196433E-1  1.257239E-1  1.304020E-1  1.159005E-1  1.144973E-1  1.121586E-1 
 1.140296E-1  1.467738E-1  1.715664E-1  2.033751E-1  2.389265E-1  2.669926E-1  3.100286E-1  3.338850E-1 
 3.338850E-1  3.189157E-1  2.899142E-1  2.478136E-1  1.991654E-1  1.392899E-1  6.959105E-2  2.842670E-2 
-1.648029E-2 -8.430826E-2 -1.619587E-1 -2.358680E-1 -3.214709E-1 -4.220430E-1 -5.048394E-1 -5.951204E-1 
-6.484476E-1 -6.606097E-1 -6.821273E-1 -6.400275E-1 -5.707963E-1 -5.394554E-1 -4.678855E-1 -4.023964E-1 
-3.649739E-1 -2.905977E-1 -2.325930E-1 -1.741208E-1 -1.095678E-1 -8.851789E-2 -6.933893E-2 -7.167763E-2 
-9.880899E-2 -1.287467E-1 -1.773957E-1 -1.970424E-1 -2.054625E-1 -2.049948E-1 -1.717821E-1 -1.151815E-1 
-4.080443E-2  1.345746E-2  8.689826E-2  1.308698E-1  1.406931E-1  2.033751E-1  2.295710E-1  2.492176E-1 
 2.824296E-1  2.936562E-1  3.207875E-1  3.301431E-1  3.245294E-1  3.203197E-1  3.165770E-1  2.833651E-1 
 2.814941E-1  3.207875E-1  3.329495E-1  3.670970E-1  3.825340E-1  3.764526E-1  3.511930E-1  2.997376E-1 
 2.286355E-1  1.177715E-1  2.982994E-2 -7.354938E-2 -1.708466E-1 -2.368035E-1 -3.186644E-1 -3.986544E-1 
-4.739662E-1 -5.319707E-1 -5.848294E-1 -6.063470E-1 -6.068147E-1 -6.012018E-1 -5.834261E-1 -5.750059E-1 
-5.619085E-1 -5.422618E-1 -5.020330E-1 -4.786443E-1 -4.510453E-1 -3.967834E-1 -3.500054E-1 -2.611276E-1 
-1.741208E-1 -1.011477E-1  1.295432E-3  1.004643E-1  1.963582E-1  3.044150E-1  4.091968E-1  5.036883E-1 
 6.023894E-1  6.706843E-1  7.174623E-1  7.623686E-1  7.773378E-1  7.810798E-1  7.679822E-1  7.254147E-1 
 6.767657E-1  6.196966E-1  5.659025E-1  5.242704E-1  4.672014E-1  3.989057E-1  3.114319E-1  2.015041E-1 
 8.502728E-2 -2.817463E-2 -1.236008E-1 -2.166890E-1 -2.789033E-1 -3.270846E-1 -3.574901E-1 -3.570223E-1 
-3.719908E-1 -3.757335E-1 -4.131551E-1 -4.702242E-1 -5.113885E-1 -5.347771E-1 -5.268255E-1 -5.413263E-1 
-5.333740E-1 -5.184054E-1 -4.879999E-1 -4.197043E-1 -3.621675E-1 -2.793710E-1 -1.970424E-1 -1.203267E-1 
-3.472378E-2  3.450734E-2  1.201110E-1  2.230218E-1  2.931884E-1  3.628873E-1  4.381991E-1  4.718795E-1 
 4.868480E-1  4.798311E-1  4.527006E-1  3.993734E-1  3.399664E-1  3.030117E-1  2.669926E-1  2.398621E-1 
 2.071171E-1  1.771793E-1  1.542584E-1  1.285311E-1  1.098199E-1  8.923774E-2  7.660716E-2  6.818781E-2 
 4.947658E-2  4.569599E-3 -4.782127E-2 -7.963003E-2 -1.011477E-1 -1.371669E-1 -1.937674E-1 -1.970424E-1 
-1.703788E-1 -1.544749E-1 -8.758243E-2 -1.928677E-2  2.655495E-2  9.859333E-2  1.500487E-1  1.790510E-1 
 2.323774E-1  2.810264E-1  3.128351E-1  3.572736E-1  3.886146E-1  3.928250E-1  4.049871E-1  4.129395E-1 
 3.834694E-1  3.413696E-1  2.945916E-1  2.272315E-1  1.874704E-1  1.439673E-1  5.602501E-2 -7.592427E-3 
-8.430826E-2 -1.666369E-1 -2.255769E-1 -3.116476E-1 -3.804109E-1 -4.543194E-1 -5.244861E-1 -5.782809E-1 
-6.264614E-1 -6.049438E-1 -5.881042E-1 -5.689254E-1 -4.898709E-1 -4.248495E-1 -3.528118E-1 -2.578534E-1 
-1.890900E-1 -1.479257E-1 -9.647029E-2 -3.659471E-2 -6.656964E-3  2.889447E-2  5.649269E-2  5.041213E-2 
 5.789676E-2  7.005878E-2  8.268858E-2  1.126263E-1  1.425641E-1  1.584689E-1  1.425641E-1  1.275948E-1 
 1.163683E-1  8.362404E-2  8.034988E-2  7.146202E-2  3.544281E-2  2.698581E-3 -3.098111E-2 -4.548257E-2 
-7.027440E-2 -1.081645E-1 -1.357637E-1 -1.787989E-1 -2.316575E-1 -2.653381E-1 -2.760969E-1 -2.639340E-1 
-2.541107E-1 -2.115431E-1 -1.446515E-1 -1.203267E-1 -4.922451E-2  2.655495E-2  7.099429E-2  1.294666E-1 
 1.542584E-1  1.804543E-1  1.725019E-1  1.570648E-1  1.360150E-1  8.222085E-2  4.620168E-2 -2.069001E-2 
-8.290420E-2 -1.062936E-1 -1.357637E-1 -1.554103E-1 -1.306178E-1 -1.044227E-1 -5.904783E-2  1.392514E-2 
 5.087982E-2  1.023353E-1  1.350795E-1  1.420964E-1  1.631463E-1  1.668882E-1  1.739051E-1  1.767115E-1 
 1.734374E-1  1.757761E-1  1.799865E-1  2.001009E-1  2.309742E-1  2.501531E-1  2.450072E-1  2.281669E-1 
 1.860671E-1  1.308698E-1  9.251191E-2  3.684605E-2 -1.694806E-2 -5.904783E-2 -1.058258E-1 -1.137775E-1 
-8.851789E-2 -7.448485E-2 -4.782127E-2 -1.511048E-3  1.579616E-2  4.058872E-2  6.304190E-2  4.760566E-2 
 3.871780E-2  1.392514E-2 -3.098111E-2 -5.577367E-2 -7.120995E-2 -9.085660E-2 -1.048904E-1 -1.296822E-1 
-1.540063E-1 -1.778634E-1 -1.890900E-1 -1.764602E-1 -1.694434E-1 -1.409088E-1 -9.974445E-2 -4.969229E-2 
-1.978826E-3  7.192975E-2  1.500487E-1  1.682922E-1  1.916808E-1  1.823252E-1  1.491133E-1  1.173037E-1 
 7.099429E-2  5.508954E-2  1.205422E-2 -4.828905E-2 -9.179205E-2 -1.521353E-1 -1.984456E-1 -2.255769E-1 
-2.667413E-1 -2.990178E-1 -3.429885E-1 -4.084777E-1 -4.501098E-1 -4.739662E-1 -4.903387E-1 -5.113885E-1 
-5.230829E-1 -5.329062E-1 -4.964193E-1 -3.930407E-1 -3.069701E-1 -1.633619E-1 -1.554482E-2  7.707489E-2 
 1.809220E-1  2.482814E-1  2.786869E-1  2.992698E-1  3.207875E-1  3.259326E-1  3.362237E-1  3.638228E-1 
 3.904863E-1  4.442804E-1  4.817029E-1  4.910585E-1  5.097689E-1  5.340938E-1  5.369002E-1  5.322228E-1 
 5.167858E-1  4.840416E-1  4.302475E-1  3.675647E-1  3.249972E-1  2.627829E-1  1.855994E-1  9.438287E-2 
-2.536814E-2 -1.427798E-1 -2.424164E-1 -3.364401E-1 -4.159623E-1 -4.875322E-1 -5.488110E-1 -5.862325E-1 
-5.848294E-1 -5.431973E-1 -5.244861E-1 -4.940806E-1 -4.678855E-1 -4.561904E-1 -4.173656E-1 -3.869601E-1 
-3.668456E-1 -3.663779E-1 -3.640384E-1 -3.635706E-1 -3.696521E-1 -3.602965E-1 -3.481345E-1 -3.149217E-1 
-2.639340E-1 -2.204310E-1 -1.582168E-1 -8.009781E-2 -3.382797E-3  8.409178E-2  1.523874E-1  2.295710E-1 
 3.175125E-1  3.928250E-1  4.770247E-1  5.504655E-1  6.206321E-1  6.664746E-1  6.954769E-1  7.403831E-1 
 7.731282E-1  7.726604E-1  7.675145E-1  7.389799E-1  6.762980E-1  6.323272E-1  5.832105E-1  5.088334E-1 
 4.199556E-1  3.062859E-1  1.617430E-1  1.158644E-2 -1.324887E-1 -2.737574E-1 -3.930407E-1 -5.025007E-1 
-5.927817E-1 -6.292686E-1 -6.297364E-1 -6.199130E-1 -5.923140E-1 -5.670544E-1 -5.614407E-1 -5.581665E-1 
-5.576988E-1 -5.801520E-1 -6.016695E-1 -5.895075E-1 -5.913785E-1 -5.502141E-1 -4.660138E-1 -4.070745E-1 
-2.985500E-1 -1.839441E-1 -7.963003E-2  2.749123E-2  1.013998E-1  1.608076E-1  2.146017E-1  2.393943E-1 
 2.300387E-1  2.276992E-1  2.197476E-1  2.361193E-1  2.576370E-1  2.749449E-1  3.062859E-1  3.226584E-1 
 3.334173E-1  3.390301E-1  3.385624E-1  3.053505E-1  2.674603E-1  2.071171E-1  1.304020E-1  4.947658E-2 
-7.682355E-2 -1.600877E-1 -2.269801E-1 -3.121152E-1 -3.495377E-1 -3.509409E-1 -3.364401E-1 -2.943395E-1 
-2.148181E-1 -1.100356E-1  1.860337E-2  1.449028E-1  2.422008E-1  3.352882E-1  3.862759E-1  3.984379E-1 
 3.853404E-1  3.221907E-1  2.651216E-1  2.019719E-1  1.332085E-1  1.018675E-1  9.531834E-2  1.116909E-1 
 1.453706E-1  1.813897E-1  1.907453E-1  1.879381E-1  1.664204E-1  1.252561E-1  1.032707E-1  9.064093E-2 
 9.765705E-2  1.173037E-1  1.528552E-1  1.776470E-1  1.753083E-1  2.038428E-1  2.417330E-1  2.538950E-1 
 2.721385E-1  2.955271E-1  3.053505E-1  3.198520E-1  3.193842E-1  3.090924E-1  2.936562E-1  2.567015E-1 
 2.141339E-1  1.668882E-1  1.360150E-1  7.894664E-2  1.720013E-2 -4.314313E-2 -1.549426E-1 -2.545784E-1 
-3.280200E-1 -3.794754E-1 -4.323341E-1 -4.599331E-1 -4.683533E-1 -4.889354E-1 -4.837895E-1 -4.898709E-1 
-5.025007E-1 -5.071789E-1 -5.099853E-1 -5.258893E-1 -5.483432E-1 -5.497465E-1 -5.427295E-1 -4.987587E-1 
-4.342050E-1 -3.846206E-1 -3.238096E-1 -2.606598E-1 -2.237052E-1 -1.755247E-1 -1.301500E-1 -9.647029E-2 
-8.995667E-3  7.286522E-2  1.350795E-1  2.117952E-1  2.567015E-1  2.927206E-1  3.301431E-1  3.432406E-1 
 3.306108E-1  3.161093E-1  3.053505E-1  2.843006E-1  2.763482E-1  2.875747E-1  3.025440E-1  3.259326E-1 
 3.549349E-1  3.717752E-1  3.731784E-1  3.568059E-1  3.338850E-1  2.852360E-1  2.548305E-1  2.445395E-1 
 2.211508E-1  2.291032E-1  2.136662E-1  1.968260E-1  2.127307E-1  2.225541E-1  2.234895E-1  2.169404E-1 
 2.029074E-1  1.472415E-1  6.117092E-2 -2.069001E-2 -1.226654E-1 -2.096722E-1 -2.513043E-1 -2.803066E-1 
-2.859203E-1 -2.798388E-1 -2.746929E-1 -2.629985E-1 -2.424164E-1 -2.120109E-1 -1.858158E-1 -1.689756E-1 
-1.895578E-1 -2.382067E-1 -2.756292E-1 -3.093089E-1 -3.074378E-1 -2.615953E-1 -2.265125E-1 -1.717821E-1 
-8.664697E-2 -1.741584E-2  4.620168E-2  9.391514E-2  1.257239E-1  1.322730E-1  1.219820E-1  1.168360E-1 
 9.064093E-2  8.783450E-2  8.643048E-2  8.268858E-2  1.056094E-1  9.297964E-2  7.754263E-2  5.789676E-2 
-1.978826E-3 -7.775911E-2 -1.460548E-1 -1.918965E-1 -2.162214E-1 -2.166890E-1 -2.049948E-1 -1.713143E-1 
-1.086323E-1 -4.314313E-2  2.795901E-2  1.163683E-1  2.169404E-1  3.231262E-1  4.031161E-1  4.517651E-1 
 5.022850E-1  5.532727E-1  5.630960E-1  5.415784E-1  5.135116E-1  4.503619E-1  3.591446E-1  2.674603E-1 
 1.654850E-1  7.754263E-2 -5.253723E-3 -9.553482E-2 -1.502644E-1 -2.063980E-1 -2.784356E-1 -3.532796E-1 
-4.239139E-1 -4.908064E-1 -5.474077E-1 -5.801520E-1 -6.040083E-1 -5.904430E-1 -5.721996E-1 -5.403908E-1 
-4.772412E-1 -4.243817E-1 -3.476667E-1 -2.644018E-1 -1.932997E-1 -1.231330E-1 -7.495262E-2 -3.332054E-2 
 3.357188E-2  7.192975E-2  1.224497E-1  2.038428E-1  2.379903E-1  2.903820E-1  3.380947E-1  3.549349E-1 
 3.521285E-1  3.334173E-1  3.151738E-1  2.740095E-1  2.510886E-1  2.267638E-1  2.005687E-1  1.893421E-1 
 1.809220E-1  1.771793E-1  1.813897E-1  1.809220E-1  1.682922E-1  1.645495E-1  1.383544E-1  1.355472E-1 
 1.388222E-1  1.084167E-1  1.037385E-1  1.074804E-1  1.144973E-1  9.952879E-2  8.315632E-2  1.060772E-1 
 9.391514E-2  7.192975E-2  6.959105E-2  3.263642E-2 -2.957787E-2 -8.617919E-2 -1.558781E-1 -2.368035E-1 
-2.770323E-1 -3.083734E-1 -3.345684E-1 -3.275523E-1 -3.238096E-1 -3.415853E-1 -3.799432E-1 -4.197043E-1 
-4.795799E-1 -5.104530E-1 -5.095176E-1 -5.417941E-1 -5.207441E-1 -4.786443E-1 -4.473033E-1 -3.682489E-1 
-2.784356E-1 -1.516676E-1 -2.536814E-2  8.034988E-2  1.898098E-1  2.754127E-1  3.699042E-1  4.461514E-1 
 5.205277E-1  5.864847E-1  6.225038E-1  6.828471E-1  7.090422E-1  7.226082E-1  7.530137E-1  7.717242E-1 
 7.946458E-1  7.871612E-1  7.567557E-1  7.038970E-1  5.935016E-1  4.470869E-1  2.679281E-1  9.344742E-2 
-5.577367E-2 -2.237052E-1 -3.359724E-1 -4.136229E-1 -4.978233E-1 -5.193409E-1 -5.230829E-1 -5.371166E-1 
-5.511497E-1 -5.923140E-1 -6.330106E-1 -6.456403E-1 -6.484476E-1 -6.175743E-1 -5.595698E-1 -4.800476E-1 
-3.878955E-1 -3.284878E-1 -2.709509E-1 -2.026553E-1 -1.390378E-1 -5.858015E-2  1.766791E-2  9.064093E-2 
 1.472415E-1  1.926163E-1  2.660571E-1  3.217230E-1  3.886146E-1  4.414740E-1  4.625239E-1  4.859125E-1 
 4.611207E-1  4.363281E-1  3.858081E-1  3.203197E-1  2.697998E-1  1.809220E-1  9.625385E-2  3.497512E-2 
-1.648029E-2 -6.746801E-2 -1.226654E-1 -1.708466E-1 -2.162214E-1 -2.414809E-1 -2.494333E-1 -2.934040E-1 
-3.041629E-1 -2.821775E-1 -2.597244E-1 -1.942352E-1 -1.437152E-1 -8.337197E-2 -2.396500E-2  2.094208E-2 
 8.549502E-2  1.463060E-1  2.169404E-1  2.749449E-1  3.287390E-1  3.797275E-1  4.077936E-1  4.194878E-1 
 4.040516E-1  3.713074E-1  3.058182E-1  2.370548E-1  1.725019E-1  7.801118E-2  2.468402E-2  3.598779E-4 
-3.846573E-2 -6.325755E-2 -9.647029E-2 -1.109710E-1 -1.250048E-1 -1.568135E-1 -1.792667E-1 -2.138818E-1 
-2.513043E-1 -3.041629E-1 -3.196000E-1 -3.022919E-1 -2.859203E-1 -2.162214E-1 -1.296822E-1 -4.314313E-2 
 6.257416E-2  1.734374E-1  2.581047E-1  3.268681E-1  3.773880E-1  3.745816E-1  3.418374E-1  2.871070E-1 
 2.019719E-1  1.196433E-1  6.304190E-2 -1.320612E-2 -7.635587E-2 -1.133097E-1 -1.610232E-1 -1.890900E-1 
-2.279156E-1 -2.658058E-1 -3.093089E-1 -3.387788E-1 -3.556191E-1 -4.005253E-1 -4.014608E-1 -4.243817E-1 
-4.641428E-1 -4.346728E-1 -4.028640E-1 -3.743295E-1 -3.163257E-1 -2.513043E-1 -1.619587E-1 -5.437043E-2 
 3.637827E-2  1.107554E-1  1.785833E-1  2.272315E-1  2.407975E-1  2.744772E-1  3.118996E-1  3.306108E-1 
 3.493212E-1  3.343527E-1  3.189157E-1  2.969303E-1  2.861715E-1  3.044150E-1  2.833651E-1  2.828973E-1 
 2.903820E-1  2.590410E-1  2.492176E-1  2.089888E-1  1.500487E-1  9.906106E-2  7.376811E-3 -7.682355E-2 
-1.399733E-1 -2.106077E-1 -2.896621E-1 -3.518764E-1 -3.762013E-1 -4.140906E-1 -4.449639E-1 -4.449639E-1 
-4.618042E-1 -4.477711E-1 -4.276567E-1 -4.164301E-1 -3.724585E-1 -3.205354E-1 -2.428841E-1 -1.558781E-1 
-7.167763E-2  1.626385E-2  9.157644E-2  1.617430E-1  2.197476E-1  2.880425E-1  3.600809E-1  4.166814E-1 
 4.751537E-1  5.144471E-1  5.453203E-1  5.930338E-1  6.168901E-1  6.037927E-1  5.780646E-1  5.383034E-1 
 4.887190E-1  4.372635E-1  3.633550E-1  2.800909E-1  2.267638E-1  1.589366E-1  8.596275E-2  6.818781E-2 
 4.620168E-2  1.205422E-2  3.598779E-4 -2.911009E-2 -7.495262E-2 -1.095678E-1 -1.362313E-1 -1.830086E-1 
-2.396099E-1 -2.859203E-1 -3.467312E-1 -4.080099E-1 -4.416896E-1 -4.557227E-1 -4.566590E-1 -4.571267E-1 
-4.636751E-1 -4.753694E-1 -4.786443E-1 -4.543194E-1 -4.496420E-1 -4.388832E-1 -3.850883E-1 -3.616997E-1 
-3.102443E-1 -2.456913E-1 -1.984456E-1 -1.095678E-1 -5.156321E-2  1.763118E-3  7.005878E-2  1.093522E-1 
 1.472415E-1  1.926163E-1  2.319097E-1  2.431362E-1  2.838328E-1  3.432406E-1  3.797275E-1  4.241660E-1 
 4.456837E-1  4.344571E-1  4.138750E-1  3.904863E-1  3.371592E-1  2.646539E-1  1.827930E-1  7.239749E-2 
-2.723916E-2 -1.324887E-1 -2.265125E-1 -2.732896E-1 -3.041629E-1 -3.181967E-1 -3.210031E-1 -3.083734E-1 
-2.784356E-1 -2.545784E-1 -2.339963E-1 -2.157536E-1 -2.129464E-1 -1.993811E-1 -1.614910E-1 -1.474579E-1 
-1.109710E-1 -2.957787E-2  3.544281E-2  1.233852E-1  2.375225E-1  3.179803E-1  3.661615E-1  3.904863E-1 
 3.474503E-1  2.693321E-1  2.164727E-1  1.289988E-1  6.304190E-2  3.263642E-2 -2.396500E-2 -6.606477E-2 
-9.366380E-2 -1.455870E-1 -2.059303E-1 -2.339963E-1 -3.060347E-1 -3.724585E-1 -3.949116E-1 -4.454316E-1 
-4.538517E-1 -4.253171E-1 -3.794754E-1 -3.055669E-1 -2.330608E-1 -1.657014E-1 -9.834121E-2 -2.256093E-2 
 4.900889E-2  1.182400E-1  2.061816E-1  2.922529E-1  3.488535E-1  4.017129E-1  4.536361E-1  4.831061E-1 
 5.055592E-1  5.275446E-1  5.312873E-1  5.125761E-1  4.802988E-1  4.335217E-1  3.951637E-1  3.839372E-1 
 3.614841E-1  3.292068E-1  2.889780E-1  2.010364E-1  1.116909E-1  2.936216E-2 -7.448485E-2 -1.334241E-1 
-1.722497E-1 -2.232375E-1 -2.569179E-1 -3.008887E-1 -3.523441E-1 -4.150260E-1 -4.720952E-1 -5.160660E-1 
-5.516174E-1 -5.502141E-1 -5.502141E-1 -5.146627E-1 -4.580622E-1 -4.061390E-1 -2.976145E-1 -1.816054E-1 
-8.243651E-2  1.345746E-2  9.578612E-2  1.650172E-1  2.314419E-1  2.992698E-1  3.483858E-1  3.764526E-1 
 4.017129E-1  4.115363E-1  3.853404E-1  3.787913E-1  4.096645E-1  4.199556E-1  4.452159E-1  5.008818E-1 
 5.078979E-1  4.919940E-1  4.475546E-1  3.656937E-1  2.973981E-1  1.958905E-1  9.812560E-2  1.673163E-2 
-6.325755E-2 -1.264080E-1 -2.110754E-1 -2.658058E-1 -3.065024E-1 -3.743295E-1 -4.379478E-1 -4.996943E-1 
-5.464715E-1 -5.965236E-1 -6.264614E-1 -5.993308E-1 -5.581665E-1 -4.926774E-1 -3.710554E-1 -2.718864E-1 
-1.942352E-1 -7.401716E-2  1.626385E-2  1.018675E-1  2.029074E-1  2.716708E-1  3.324818E-1  3.647583E-1 
 3.951637E-1  4.335217E-1  4.367958E-1  4.381991E-1  4.255693E-1  3.783235E-1  3.123673E-1  2.202154E-1 
 1.201110E-1  8.780051E-3 -9.413158E-2 -1.685079E-1 -2.311899E-1 -2.793710E-1 -3.036951E-1 -2.873234E-1 
-2.915331E-1 -2.999532E-1 -2.676768E-1 -2.428841E-1 -2.003166E-1 -1.521353E-1 -1.212621E-1 -8.290420E-2 
-2.302871E-2  5.368630E-2  1.224497E-1  2.117952E-1  2.852360E-1  3.357560E-1  4.049871E-1  4.199556E-1 
 4.035839E-1  4.012452E-1  3.727106E-1  3.385624E-1  2.763482E-1  2.108598E-1  1.509842E-1  6.117092E-2 
-1.511048E-3 -9.366380E-2 -1.881545E-1 -2.414809E-1 -3.191322E-1 -3.818142E-1 -4.140906E-1 -4.374800E-1 
-4.505776E-1 -4.084777E-1 -3.785400E-1 -3.743295E-1 -3.233418E-1 -3.018242E-1 -2.606598E-1 -1.694434E-1 
-7.448485E-2  6.023546E-2  1.986977E-1  3.380947E-1  4.746860E-1  5.785323E-1  6.617972E-1  6.964124E-1 
 6.982833E-1  6.786367E-1  6.239071E-1  5.747904E-1  5.172535E-1  4.536361E-1  4.054548E-1  3.493212E-1 
 3.011408E-1  2.515564E-1  1.898098E-1  1.219820E-1  3.497512E-2 -4.080443E-2 -9.740575E-2 -1.708466E-1 
-2.541107E-1 -3.495377E-1 -4.622718E-1 -5.558271E-1 -6.306719E-1 -6.896119E-1 -7.317118E-1 -7.565036E-1 
-7.658592E-1 -7.588431E-1 -7.190820E-1 -6.713684E-1 -5.988631E-1 -4.982910E-1 -4.342050E-1 -3.776045E-1 
-2.905977E-1 -2.358680E-1 -1.783312E-1 -1.095678E-1 -6.746801E-2  2.374856E-2  1.051417E-1  1.687600E-1 
 2.637184E-1  3.282713E-1  3.914219E-1  4.592490E-1  5.261414E-1  5.696445E-1  5.874202E-1  5.977112E-1 
 5.673057E-1  5.429816E-1  5.069624E-1  4.915262E-1  4.966713E-1  4.634594E-1  4.531683E-1  4.110685E-1 
 3.507252E-1  3.086246E-1  2.459427E-1  1.696954E-1  8.877001E-2  2.749123E-2 -4.454710E-2 -1.025509E-1 
-1.423120E-1 -2.040585E-1 -2.442874E-1 -2.994855E-1 -3.743295E-1 -4.103487E-1 -4.533840E-1 -4.959515E-1 
-4.884677E-1 -4.594654E-1 -4.159623E-1 -3.322296E-1 -2.237052E-1 -1.236008E-1 -2.302871E-2  4.713714E-2 
 8.128534E-2  1.247884E-1  1.425641E-1  1.584689E-1  1.926163E-1  1.949550E-1  1.958905E-1  1.986977E-1 
 1.940195E-1  1.870026E-1  1.687600E-1  1.378859E-1  1.187078E-1  1.205787E-1  1.243207E-1  1.734374E-1 
 2.248928E-1  2.487491E-1  2.880425E-1  2.903820E-1  2.791554E-1  2.800909E-1  2.281669E-1  1.556617E-1 
 8.923774E-2 -1.881899E-2 -1.020832E-1 -1.479257E-1 -2.110754E-1 -2.447559E-1 -2.700155E-1 -3.130508E-1 
-3.509409E-1 -3.635706E-1 -3.556191E-1 -3.537473E-1 -3.261491E-1 -2.985500E-1 -3.008887E-1 -2.934040E-1 
-2.962113E-1 -3.050984E-1 -3.083734E-1 -3.130508E-1 -2.920008E-1 -2.466269E-1 -1.797345E-1 -1.170525E-1 
-4.361164E-2  3.778233E-2  8.175308E-2  1.032707E-1  1.173037E-1  1.182400E-1  7.754263E-2  2.655495E-2 
-2.864240E-2 -1.315532E-1 -2.059303E-1 -2.377390E-1 -2.807743E-1 -2.704832E-1 -2.382067E-1 -2.363358E-1 
-1.745893E-1 -9.693798E-2 -3.285203E-2  8.081761E-2  1.640817E-1  2.001009E-1  2.707353E-1  3.226584E-1 
 3.423052E-1  3.792590E-1  4.031161E-1  4.185524E-1  4.344571E-1  4.396023E-1  4.293112E-1  4.208919E-1 
 3.904863E-1  3.207875E-1  2.464104E-1  1.500487E-1  4.620168E-2 -3.659471E-2 -8.337197E-2 -1.362313E-1 
-1.844126E-1 -2.152859E-1 -2.737574E-1 -3.097765E-1 -3.551506E-1 -4.033318E-1 -4.416896E-1 -4.809830E-1 
-4.716275E-1 -4.337373E-1 -3.621675E-1 -2.793710E-1 -2.031230E-1 -1.076969E-1 -1.273761E-2  6.959105E-2 
 1.481778E-1  2.202154E-1  2.782192E-1  3.315463E-1  3.862759E-1  4.227628E-1  4.498934E-1  4.643949E-1 
 4.367958E-1  3.890824E-1  3.362237E-1  2.655894E-1  1.813897E-1  1.126263E-1  5.415399E-2 -1.601260E-2 
-6.700023E-2 -1.081645E-1 -1.647660E-1 -2.082690E-1 -2.536430E-1 -3.252128E-1 -3.710554E-1 -3.972512E-1 
-4.061390E-1 -3.715231E-1 -3.355047E-1 -2.653381E-1 -1.582168E-1 -4.361164E-2  7.426845E-2  1.505165E-1 
 2.010364E-1  2.169404E-1  2.099243E-1  2.239573E-1  2.286355E-1  2.431362E-1  2.496854E-1  2.333129E-1 
 2.450072E-1  2.515564E-1  2.730740E-1  2.969303E-1  2.655894E-1  2.445395E-1  2.131985E-1  1.645495E-1 
 1.318053E-1  9.157644E-2  8.128534E-2  5.602501E-2 -1.978826E-3 -4.033665E-2 -7.729133E-2 -1.198589E-1 
-1.657014E-1 -1.848804E-1 -1.965746E-1 -1.932997E-1 -1.642982E-1 -1.287467E-1 -6.840347E-2 -1.694806E-2 
 2.328078E-2  4.620168E-2  5.087982E-2  5.275084E-2  4.573391E-2  1.720013E-2 -2.864240E-2 -6.091885E-2 
-9.553482E-2 -1.156492E-1 -1.156492E-1 -1.198589E-1 -1.086323E-1 -1.109710E-1 -1.273435E-1 -1.095678E-1 
-9.927668E-2 -9.319530E-2 -5.437043E-2 -2.536814E-2 -1.460936E-2 -4.786037E-3  3.166359E-3 -1.648029E-2 
-5.811237E-2 -7.167763E-2 -7.729133E-2 -7.401716E-2 -5.015998E-2 -9.463444E-3  2.982994E-2  5.929999E-2 
 1.037385E-1  1.051417E-1  8.596275E-2  8.315632E-2  5.368630E-2  3.076540E-2  3.825002E-2  4.058872E-2 
 3.778233E-2  7.239749E-2  9.906106E-2  1.079489E-1  1.233852E-1  1.187078E-1  1.215142E-1  1.210465E-1 
 1.201110E-1  1.308698E-1  1.289988E-1  1.173037E-1  9.157644E-2  5.041213E-2 -2.256093E-2 -9.647029E-2 
-1.586845E-1 -2.152859E-1 -2.124786E-1 -2.078012E-1 -1.975102E-1 -1.427798E-1 -9.740575E-2 -5.203099E-2 
 7.376811E-3  7.333300E-2  1.224497E-1  1.626785E-1  1.926163E-1  1.827930E-1  1.664204E-1  1.570648E-1 
 1.486455E-1  1.491133E-1  1.416286E-1  1.336763E-1  1.416286E-1  1.215142E-1  1.116909E-1  1.257239E-1 
 1.013998E-1  8.643048E-2  6.444513E-2  3.166359E-3 -5.015998E-2 -1.366991E-1 -2.082690E-1 -2.433519E-1 
-3.065024E-1 -3.504732E-1 -3.827496E-1 -4.248495E-1 -4.622718E-1 -4.683533E-1 -4.585299E-1 -4.641428E-1 
-4.290599E-1 -3.874278E-1 -3.518764E-1 -3.074378E-1 -3.004210E-1 -2.957436E-1 -2.601922E-1 -2.199633E-1 
-1.778634E-1 -1.030186E-1 -1.133437E-2  6.444513E-2  1.341440E-1  1.865349E-1  2.253605E-1  2.459427E-1 
 2.305064E-1  2.108598E-1  2.001009E-1  1.958905E-1  2.122630E-1  2.496854E-1  2.931884E-1  3.483858E-1 
 3.956315E-1  4.194878E-1  4.484901E-1  4.498934E-1  3.904863E-1  3.404342E-1  2.969303E-1  2.202154E-1 
 1.622108E-1  1.023353E-1  3.076540E-2 -4.173989E-2 -1.137775E-1 -1.858158E-1 -2.704832E-1 -3.027597E-1 
-3.238096E-1 -3.486022E-1 -3.439240E-1 -3.556191E-1 -3.411175E-1 -3.079056E-1 -2.840485E-1 -2.339963E-1 
-1.666369E-1 -1.025509E-1 -4.501488E-2  2.698581E-3  4.713714E-2  8.830223E-2  1.327408E-1  1.757761E-1 
 1.930841E-1  2.075848E-1  2.234895E-1  2.590410E-1  2.964626E-1  3.348205E-1  4.162137E-1  4.793634E-1 
 5.294155E-1  5.369002E-1  4.779602E-1  4.260370E-1  3.549349E-1  2.683958E-1  1.977615E-1  1.252561E-1 
 4.433066E-2 -1.835130E-2 -5.951561E-2 -1.053581E-1 -1.091001E-1 -7.916225E-2 -6.606477E-2 -4.314313E-2 
-4.501488E-2 -7.635587E-2 -1.142460E-1 -1.881545E-1 -2.634663E-1 -3.153902E-1 -3.696521E-1 -4.360768E-1 
-4.650783E-1 -4.730307E-1 -4.823863E-1 -4.374800E-1 -3.640384E-1 -2.943395E-1 -1.956392E-1 -7.682355E-2 
 1.673163E-2  1.060772E-1  1.832607E-1  2.216186E-1  2.347161E-1  2.281669E-1  2.244250E-1  2.001009E-1 
 1.851317E-1  1.977615E-1  1.884066E-1  1.846639E-1  1.958905E-1  1.823252E-1  1.383544E-1  1.163683E-1 
 9.064093E-2  5.883222E-2  7.146202E-2  6.631606E-2  6.772008E-2  9.952879E-2  1.084167E-1  1.229174E-1 
 1.434996E-1  1.402254E-1  1.266594E-1  1.018675E-1  3.497512E-2 -3.191657E-2 -7.822679E-2 -1.193912E-1 
-1.151815E-1 -1.123743E-1 -1.198589E-1 -9.880899E-2 -8.430826E-2 -5.343496E-2  5.037285E-3  5.836444E-2 
 8.081761E-2  9.812560E-2  9.391514E-2  4.012103E-2 -2.446512E-3 -6.933893E-2 -1.483935E-1 -1.993811E-1 
-2.634663E-1 -2.863880E-1 -2.863880E-1 -2.859203E-1 -2.499010E-1 -2.227697E-1 -1.783312E-1 -1.479257E-1 
-1.526031E-1 -1.441838E-1 -1.586845E-1 -1.661692E-1 -1.502644E-1 -1.273435E-1 -8.898567E-2 -3.144879E-2 
 2.047430E-2  5.508954E-2  1.042062E-1  1.346117E-1  1.509842E-1  1.584689E-1  1.271271E-1  4.900889E-2 
-6.232209E-2 -1.600877E-1 -2.541107E-1 -3.359724E-1 -3.705876E-1 -3.846206E-1 -3.663779E-1 -2.985500E-1 
-2.400777E-1 -1.699110E-1 -9.974445E-2 -5.437043E-2 -3.850574E-3  2.000661E-2  3.637827E-2  6.117092E-2 
 8.502728E-2  9.625385E-2  1.051417E-1  1.285311E-1  1.565971E-1  1.767115E-1  1.855994E-1  2.248928E-1 
 2.534273E-1  2.740095E-1  3.034795E-1  3.090924E-1  3.142383E-1  3.067537E-1  2.810264E-1  2.361193E-1 
 1.944873E-1  1.542584E-1  9.718931E-2  5.041213E-2  1.439292E-2 -2.302871E-2 -5.577367E-2 -7.120995E-2 
-5.858015E-2 -5.156321E-2 -8.898567E-2 -1.119065E-1 -1.105033E-1 -1.184556E-1 -9.506705E-2 -7.775911E-2 
-5.764468E-2 -1.133437E-2 -1.881899E-2 -3.753026E-2 -6.933893E-2 -1.409088E-1 -2.180923E-1 -2.980823E-1 
-3.663779E-1 -4.454316E-1 -4.669501E-1 -4.646105E-1 -4.613364E-1 -4.206398E-1 -4.243817E-1 -4.126873E-1 
-3.883633E-1 -4.033318E-1 -4.103487E-1 -4.019286E-1 -4.089455E-1 -4.126873E-1 -3.939762E-1 -3.762013E-1 
-3.341007E-1 -2.770323E-1 -2.199633E-1 -1.530709E-1 -8.384048E-2 -1.694806E-2  4.760566E-2  1.098199E-1 
 1.753083E-1  2.478136E-1  3.002053E-1  3.554026E-1  4.297789E-1  4.868480E-1  5.406421E-1  5.972435E-1 
 6.416828E-1  6.978156E-1  7.651758E-1  7.909031E-1  8.110175E-1  8.044691E-1  7.357057E-1  6.744270E-1 
 5.883556E-1  4.718795E-1  3.563381E-1  2.160049E-1  6.865559E-2 -7.027440E-2 -2.003166E-1 -3.116476E-1 
-3.944439E-1 -4.496420E-1 -4.716275E-1 -4.501098E-1 -4.126873E-1 -3.701198E-1 -3.074378E-1 -2.517720E-1 
-1.998489E-1 -1.418443E-1 -9.413158E-2 -6.045108E-2 -5.156321E-2 -3.238425E-2 -1.086668E-2 -6.189278E-3 
 3.170086E-2  8.736599E-2  1.112231E-1  1.266594E-1  1.322730E-1  9.485061E-2  6.678384E-2  3.731456E-2 
 9.715514E-3  5.505062E-3 -2.115769E-2 -2.770685E-2 -1.460936E-2  6.440525E-3  3.778233E-2  5.555723E-2 
 6.865559E-2  5.789676E-2  2.234532E-2 -1.226983E-2 -4.314313E-2 -5.483820E-2 -6.045108E-2 -8.711465E-2 
-1.221976E-1 -1.745893E-1 -2.410132E-1 -3.116476E-1 -3.892988E-1 -4.524485E-1 -4.908064E-1 -4.847249E-1 
-4.351405E-1 -3.790077E-1 -2.896621E-1 -1.932997E-1 -1.081645E-1 -1.226983E-2  3.263642E-2  5.883222E-2 
 6.725157E-2  2.936216E-2 -7.124741E-3 -3.285203E-2 -5.530598E-2 -6.653254E-2 -6.185431E-2 -5.062775E-2 
-2.490046E-2 -3.850574E-3  3.216864E-2  1.023353E-1  1.884066E-1  2.674603E-1  3.418374E-1  4.311830E-1 
 4.798311E-1  5.448526E-1  5.944371E-1  5.930338E-1  6.337304E-1  6.370046E-1  6.290522E-1  6.360691E-1 
 6.210998E-1  5.953725E-1  5.598211E-1  5.186567E-1  4.134072E-1  3.123673E-1  2.108598E-1  8.970547E-2 
-1.133437E-2 -1.427798E-1 -2.522397E-1 -3.574901E-1 -4.398187E-1 -4.856604E-1 -5.413263E-1 -5.235506E-1 
-4.875322E-1 -4.650783E-1 -3.911698E-1 -3.261491E-1 -2.891944E-1 -2.555147E-1 -2.377390E-1 -2.283834E-1 
-2.096722E-1 -1.965746E-1 -1.918965E-1 -1.797345E-1 -1.441838E-1 -8.758243E-2 -4.318260E-3  1.149650E-1 
 1.972937E-1  2.595087E-1  3.128351E-1  3.231262E-1  3.610163E-1  3.932928E-1  4.129395E-1  4.269725E-1 
 3.951637E-1  3.904863E-1  3.895501E-1  3.572736E-1  3.315463E-1  2.857038E-1  2.169404E-1  1.266594E-1 
 3.170086E-2 -5.062775E-2 -1.165847E-1 -1.549426E-1 -1.825408E-1 -1.839441E-1 -1.848804E-1 -1.787989E-1 
-1.381024E-1 -1.268758E-1 -1.044227E-1 -5.717691E-2 -2.302871E-2  5.789676E-2  1.589366E-1  2.351838E-1 
 2.927206E-1  3.292068E-1  3.128351E-1  2.679281E-1  2.590410E-1  2.080525E-1  1.696954E-1  1.757761E-1 
 1.589366E-1  1.706309E-1  1.739051E-1  1.799865E-1  1.879381E-1  1.734374E-1  1.280633E-1  5.508954E-2 
-7.592427E-3 -7.027440E-2 -5.951561E-2 -4.220767E-2 -2.957787E-2  2.140985E-2  4.900889E-2  1.028030E-1 
 1.130941E-1  9.204417E-2  9.859333E-2  6.070314E-2  1.018329E-2 -3.238425E-2 -9.647029E-2 -1.568135E-1 
-1.984456E-1 -2.606598E-1 -2.962113E-1 -3.050984E-1 -3.331652E-1 -3.224063E-1 -2.826453E-1 -2.803066E-1 
-2.555147E-1 -1.834763E-1 -1.572813E-1 -1.240693E-1 -8.898567E-2 -1.053581E-1 -8.992113E-2 -7.775911E-2 
-7.635587E-2 -5.530598E-2 -3.659471E-2 -8.060204E-3  8.780051E-3  2.889447E-2  6.678384E-2  1.056094E-1 
 1.523874E-1  2.127307E-1  2.716708E-1  2.945916E-1  2.927206E-1  2.871070E-1  2.740095E-1  2.248928E-1 
 1.369504E-1  5.087982E-2 -3.986897E-2 -1.376346E-1 -2.424164E-1 -3.364401E-1 -4.449639E-1 -5.544239E-1 
-6.157026E-1 -6.690297E-1 -6.896119E-1 -6.807241E-1 -6.662225E-1 -6.199130E-1 -5.600376E-1 -4.964193E-1 
-4.173656E-1 -3.542151E-1 -3.041629E-1 -2.419486E-1 -2.035907E-1 -1.652336E-1 -1.320209E-1 -1.030186E-1 
-3.986897E-2  3.544281E-2  1.341440E-1  2.749449E-1  4.157459E-1  5.509340E-1  6.566513E-1  7.109131E-1 
 7.909031E-1  8.156957E-1  7.923063E-1  7.880967E-1  7.109131E-1  6.318594E-1  5.509340E-1  4.517651E-1 
 3.773880E-1  2.931884E-1  2.108598E-1  1.495810E-1  1.018675E-1  4.199196E-2  5.037285E-3 -3.004555E-2 
-7.167763E-2 -8.524372E-2 -1.053581E-1 -1.133097E-1 -1.287467E-1 -1.483935E-1 -1.652336E-1 -1.951715E-1 
-2.106077E-1 -2.391422E-1 -2.545784E-1 -2.555147E-1 -2.466269E-1 -2.162214E-1 -2.026553E-1 -1.820732E-1 
-1.437152E-1 -8.945335E-2 -3.378832E-2 -1.835130E-2 -1.133437E-2 -1.978826E-3 -9.931130E-3 -3.425600E-2 
-7.448485E-2 -1.301500E-1 -1.904932E-1 -2.419486E-1 -3.055669E-1 -3.378434E-1 -3.270846E-1 -3.097765E-1 
-2.368035E-1 -1.540063E-1 -5.670913E-2  9.438287E-2  2.239573E-1  3.409019E-1  4.531683E-1  5.326905E-1 
 5.897589E-1  6.056636E-1  5.986467E-1  6.196966E-1  6.257780E-1  6.248425E-1  6.402788E-1  6.262458E-1 
 6.080023E-1  5.850815E-1  5.373679E-1  4.489579E-1  3.385624E-1  1.743728E-1 -2.396500E-2 -1.961069E-1 
-4.154938E-1 -5.946527E-1 -7.134683E-1 -8.327515E-1 -9.024505E-1 -9.426793E-1 -9.623260E-1 -9.679390E-1 
-9.791654E-1 -9.740202E-1 -9.581156E-1 -9.623260E-1 -9.571801E-1 -9.464212E-1 -9.286455E-1 -8.799974E-1 
-8.177823E-1 -7.172102E-1 -5.876366E-1 -4.430929E-1 -2.821775E-1 -1.250048E-1  1.813560E-2  1.804543E-1 
 3.605486E-1  5.149148E-1  6.851858E-1  8.241158E-1  9.158001E-1  1.017775E+0  1.076715E+0  1.112266E+0 
 1.115073E+0  1.055198E+0  9.644490E-1  8.587310E-1  7.488033E-1  6.290522E-1  5.102366E-1  3.937605E-1 
 2.857038E-1  1.865349E-1  1.126263E-1  6.070314E-2 -4.318260E-3 -7.775911E-2 -1.418443E-1 -1.895578E-1 
-2.475623E-1 -2.980823E-1 -3.069701E-1 -3.172612E-1 -3.406498E-1 -3.200676E-1 -2.821775E-1 -2.484978E-1 
-2.003166E-1 -1.600877E-1 -1.273435E-1 -1.151815E-1 -1.161169E-1 -1.404411E-1 -1.628942E-1 -1.811376E-1 
-2.484978E-1 -3.149217E-1 -3.832174E-1 -4.192365E-1 -4.173656E-1 -4.150260E-1 -3.776045E-1 -3.387788E-1 
-2.728218E-1 -2.063980E-1 -1.605555E-1 -1.086323E-1 -9.553482E-2 -9.038882E-2 -1.156492E-1 -1.633619E-1 
-1.867513E-1 -2.110754E-1 -2.260447E-1 -2.625308E-1 -2.826453E-1 -2.583211E-1 -2.026553E-1 -9.974445E-2 
-1.043271E-3  1.093522E-1  2.131985E-1  3.081569E-1  3.989057E-1  4.512973E-1  5.018173E-1  5.036883E-1 
 4.690723E-1  4.236983E-1  3.675647E-1  3.254649E-1  2.623152E-1  1.907453E-1  1.168360E-1  5.508954E-2 
-8.060204E-3 -1.053581E-1 -1.909610E-1 -2.812420E-1 -3.556191E-1 -3.701198E-1 -3.949116E-1 -3.981866E-1 
-3.509409E-1 -3.280200E-1 -3.228741E-1 -3.088411E-1 -3.041629E-1 -2.966790E-1 -2.578534E-1 -2.405454E-1 
-2.297866E-1 -1.511999E-1 -8.992113E-2 -1.835130E-2  1.088844E-1  1.930841E-1  2.651216E-1  3.207875E-1 
 3.189157E-1  2.810264E-1  2.216186E-1  1.537907E-1  8.689826E-2  4.900889E-2  4.101822E-3 -3.986897E-2 
-4.735358E-2 -4.501488E-2 -2.256093E-2  1.907115E-2  9.718931E-2  1.715664E-1  2.234895E-1  2.955271E-1 
 3.483858E-1  3.713074E-1  3.834694E-1  4.124717E-1  4.199556E-1  4.372635E-1  4.700078E-1  4.625239E-1 
 4.676691E-1  4.386668E-1  4.143427E-1  3.989057E-1  3.535317E-1  3.114319E-1  2.286355E-1  1.224497E-1 
 3.166359E-3 -1.034864E-1 -2.017198E-1 -2.943395E-1 -3.682489E-1 -4.458993E-1 -4.856604E-1 -5.099853E-1 
-5.244861E-1 -5.067111E-1 -4.823863E-1 -4.374800E-1 -3.818142E-1 -3.196000E-1 -2.031230E-1 -7.542040E-2 
 4.713714E-2  1.940195E-1  3.100286E-1  3.904863E-1  4.784279E-1  5.570146E-1  6.070668E-1  6.505699E-1 
 6.669424E-1  6.762980E-1  6.987511E-1  6.954769E-1  6.795722E-1  6.388755E-1  5.710484E-1  4.793634E-1 
 3.844050E-1  2.903820E-1  1.640817E-1  4.713714E-2 -6.045108E-2 -1.876868E-1 -2.896621E-1 -3.733940E-1 
-4.664823E-1 -5.165337E-1 -5.731350E-1 -6.358170E-1 -6.269292E-1 -6.231872E-1 -5.951204E-1 -5.492787E-1 
-5.539561E-1 -5.333740E-1 -4.968878E-1 -4.618042E-1 -4.084777E-1 -3.518764E-1 -3.093089E-1 -2.611276E-1 
-1.773957E-1 -1.058258E-1 -1.039891E-2  8.502728E-2  1.519197E-1  2.524918E-1  3.310786E-1  3.928250E-1 
 4.541038E-1  4.686046E-1  4.686046E-1  4.583135E-1  3.960992E-1  3.399664E-1  2.735417E-1  1.617430E-1 
 5.929999E-2 -5.951561E-2 -1.806699E-1 -2.545784E-1 -2.681445E-1 -2.686122E-1 -2.583211E-1 -2.129464E-1 
-1.699110E-1 -1.338919E-1 -1.254726E-1 -1.175202E-1 -8.758243E-2 -7.214541E-2 -6.512930E-2 -4.127211E-2 
-3.144879E-2 -3.893341E-2 -3.425600E-2 -4.641812E-2 -5.343496E-2 -5.811237E-2 -7.775911E-2 -8.477595E-2 
-6.840347E-2 -6.091885E-2 -8.992113E-2 -1.184556E-1 -1.792667E-1 -2.466269E-1 -2.934040E-1 -3.509409E-1 
-3.532796E-1 -3.256813E-1 -2.831129E-1 -1.942352E-1 -6.559699E-2  7.613943E-2  1.748406E-1  2.370548E-1 
 2.436040E-1  2.089888E-1  1.500487E-1  8.128534E-2  2.795901E-2 -2.864240E-2 -4.454710E-2 -5.390274E-2 
-7.308087E-2 -7.401716E-2 -8.851789E-2 -1.081645E-1 -1.320209E-1 -1.652336E-1 -2.017198E-1 -2.269801E-1 
-2.634663E-1 -3.022919E-1 -3.303587E-1 -3.654417E-1 -3.790077E-1 -3.771367E-1 -3.518764E-1 -3.186644E-1 
-2.760969E-1 -2.078012E-1 -1.596200E-1 -9.506705E-2 -2.911009E-2  7.844588E-3  8.315632E-2  1.341440E-1 
 1.523874E-1  2.141339E-1  2.824296E-1  3.380947E-1  4.077936E-1  4.587812E-1  4.854448E-1  5.331583E-1 
 5.364324E-1  5.022850E-1  4.653304E-1  3.614841E-1  2.337806E-1  9.625385E-2 -4.361164E-2 -1.600877E-1 
-2.732896E-1 -3.355047E-1 -3.574901E-1 -3.645062E-1 -3.172612E-1 -2.456913E-1 -1.923642E-1 -1.554103E-1 
-1.404411E-1 -1.418443E-1 -1.460548E-1 -1.661692E-1 -2.003166E-1 -2.035907E-1 -1.998489E-1 -1.909610E-1 
-1.264080E-1 -2.723916E-2  9.391514E-2  2.328451E-1  3.582091E-1  4.503619E-1  5.130439E-1  5.462558E-1 
 5.710484E-1  5.761936E-1  5.219317E-1  4.737505E-1  4.531683E-1  4.321184E-1  4.405386E-1  4.723473E-1 
 5.125761E-1  5.616928E-1  6.084701E-1  6.337304E-1  6.370046E-1  6.103410E-1  5.476590E-1  4.536361E-1 
 3.231262E-1  2.015041E-1  6.959105E-2 -7.448485E-2 -1.769280E-1 -2.564502E-1 -3.163257E-1 -3.411175E-1 
-3.317620E-1 -2.966790E-1 -2.377390E-1 -1.778634E-1 -8.103327E-2  2.795901E-2  1.126263E-1  2.103920E-1 
 2.805586E-1  3.703719E-1  4.260370E-1  4.344571E-1  4.770247E-1  4.424095E-1  3.839372E-1  3.142383E-1 
 1.706309E-1  3.591058E-2 -1.189234E-1 -2.503687E-1 -3.196000E-1 -3.804109E-1 -4.136229E-1 -4.463679E-1 
-4.599331E-1 -4.468356E-1 -4.421574E-1 -4.009931E-1 -3.471990E-1 -3.055669E-1 -2.391422E-1 -1.872191E-1 
-1.610232E-1 -1.306178E-1 -1.095678E-1 -9.179205E-2 -3.706248E-2  5.134760E-2  1.420964E-1  2.309742E-1 
 3.156416E-1  3.998420E-1  4.798311E-1  5.270768E-1  5.490623E-1  5.509340E-1  4.990101E-1  4.288434E-1 
 3.787913E-1  3.301431E-1  3.062859E-1  3.151738E-1  3.217230E-1  3.479180E-1  3.825340E-1  3.694357E-1 
 3.455793E-1  3.048827E-1  2.103920E-1  1.098199E-1 -2.396500E-2 -2.007843E-1 -3.355047E-1 -4.388832E-1 
-5.352449E-1 -6.128961E-1 -6.830628E-1 -7.480835E-1 -8.060880E-1 -8.346226E-1 -8.631570E-1 -8.711094E-1 
-8.486556E-1 -8.378967E-1 -8.131049E-1 -7.976679E-1 -7.859736E-1 -7.878445E-1 -7.939260E-1 -7.766181E-1 
-7.565036E-1 -7.036449E-1 -6.175743E-1 -5.113885E-1 -4.052027E-1 -2.835807E-1 -1.628942E-1 -4.782127E-2 
 7.660716E-2  1.790510E-1  2.824296E-1  3.685002E-1  4.480224E-1  5.041560E-1  5.326905E-1  5.443848E-1 
 4.901222E-1  4.269725E-1  3.404342E-1  2.272315E-1  1.070127E-1 -4.361164E-2 -1.717821E-1 -2.639340E-1 
-3.177289E-1 -3.411175E-1 -3.326974E-1 -3.055669E-1 -3.060347E-1 -3.008887E-1 -3.036951E-1 -3.490699E-1 
-3.939762E-1 -4.281244E-1 -4.678855E-1 -5.230829E-1 -5.820229E-1 -6.311396E-1 -6.774491E-1 -6.938215E-1 
-6.975635E-1 -7.092587E-1 -6.774491E-1 -6.124284E-1 -5.198087E-1 -3.668456E-1 -1.848804E-1  4.569599E-3 
 1.767115E-1  3.076892E-1  4.138750E-1  5.008818E-1  5.551437E-1  5.757259E-1  5.869524E-1  5.920984E-1 
 6.023894E-1  6.126805E-1  6.313909E-1  6.748948E-1  6.992188E-1  7.314953E-1  7.857580E-1  8.086788E-1 
 7.871612E-1  7.127849E-1  5.715162E-1  3.951637E-1  1.846639E-1 -6.793569E-2 -2.952758E-1 -4.646105E-1 
-5.824907E-1 -6.568669E-1 -6.751104E-1 -6.666903E-1 -6.203808E-1 -5.450682E-1 -4.749016E-1 -3.635706E-1 
-2.854525E-1 -2.414809E-1 -2.148181E-1 -2.297866E-1 -2.339963E-1 -2.629985E-1 -2.962113E-1 -3.102443E-1 
-3.172612E-1 -2.915331E-1 -2.190277E-1 -1.207943E-1 -1.320612E-2  1.252561E-1  2.632506E-1  3.825340E-1 
 4.905907E-1  5.499977E-1  5.485945E-1  5.406421E-1  5.088334E-1  4.774924E-1  4.732828E-1  4.466192E-1 
 4.321184E-1  4.185524E-1  4.784279E-1  4.718795E-1  3.937605E-1  4.821706E-1  4.573780E-1  4.199556E-1 
 5.401744E-1  5.514017E-1  5.780646E-1  6.758302E-1  6.585222E-1  6.206321E-1  6.168901E-1  4.882512E-1 
 3.755171E-1  3.404342E-1  2.010364E-1  1.191755E-1  8.783450E-2 -5.249868E-2 -1.025509E-1 -1.086323E-1 
-2.274479E-1 -2.615953E-1 -2.704832E-1 -3.673134E-1 -3.762013E-1 -3.682489E-1 -4.108164E-1 -3.930407E-1 
-4.037995E-1 -4.706920E-1 -4.819186E-1 -5.389876E-1 -6.442372E-1 -6.709008E-1 -7.115974E-1 -7.279691E-1 
-6.489153E-1 -6.091542E-1 -5.319707E-1 -3.537473E-1 -2.335286E-1 -6.980671E-2  1.537907E-1  2.838328E-1 
 4.597167E-1  6.304554E-1  7.081067E-1  8.180344E-1  8.910075E-1  9.097186E-1  9.869022E-1  1.051923E+0 
 1.053794E+0  1.092152E+0  1.097298E+0  1.028534E+0  9.995320E-1  9.401242E-1  8.372133E-1  7.796765E-1 
 6.529093E-1  4.915262E-1  3.755171E-1  1.898098E-1  3.029771E-2 -7.916225E-2 -2.059303E-1 -2.756292E-1 
-3.097765E-1 -3.387788E-1 -3.514086E-1 -3.523441E-1 -3.719908E-1 -3.602965E-1 -3.289555E-1 -3.205354E-1 
-2.672090E-1 -2.428841E-1 -2.499010E-1 -2.101399E-1 -1.577490E-1 -9.880899E-2 -1.694806E-2  7.847891E-2 
 1.692277E-1  2.800909E-1  3.703719E-1  4.625239E-1  6.009854E-1  6.781689E-1  7.095099E-1  7.141881E-1 
 6.313909E-1  5.139794E-1  3.975025E-1  2.370548E-1  8.689826E-2 -2.443268E-2 -1.549426E-1 -2.354003E-1 
-2.938718E-1 -3.612320E-1 -3.649739E-1 -3.696521E-1 -3.864924E-1 -4.005253E-1 -4.491743E-1 -5.081143E-1 
-5.614407E-1 -6.096219E-1 -6.582710E-1 -6.816595E-1 -6.779176E-1 -6.858692E-1 -6.966280E-1 -7.522938E-1 
-8.196541E-1 -8.692385E-1 -9.253714E-1 -9.141448E-1 -8.463169E-1 -7.513584E-1 -6.194453E-1 -4.557227E-1 
-2.966790E-1 -1.343604E-1  3.731456E-2  1.682922E-1  2.562338E-1  2.903820E-1  3.039472E-1  3.002053E-1 
 3.030117E-1  3.235939E-1  3.362237E-1  3.923573E-1  4.980746E-1  6.276490E-1  7.525460E-1  8.568600E-1 
 8.891365E-1  8.591987E-1  7.721919E-1  6.051959E-1  3.937605E-1  1.477093E-1 -1.142460E-1 -3.808787E-1 
-6.030728E-1 -7.803606E-1 -8.968368E-1 -9.300495E-1 -9.342592E-1 -8.870135E-1 -7.836349E-1 -6.760458E-1 
-5.838938E-1 -5.207441E-1 -5.081143E-1 -5.193409E-1 -5.698609E-1 -6.437694E-1 -6.989675E-1 -7.630527E-1 
-8.145082E-1 -8.378967E-1 -8.168469E-1 -7.602462E-1 -6.428339E-1 -5.006297E-1 -3.757335E-1 -1.722497E-1 
 1.486070E-2  1.374182E-1  2.861715E-1  4.031161E-1  4.770247E-1  5.626283E-1  5.991144E-1  5.963080E-1 
 5.972435E-1  5.411106E-1  4.933972E-1  4.442804E-1  3.423052E-1  2.702675E-1  2.033751E-1  1.257239E-1 
 7.660716E-2  1.766791E-2 -5.764468E-2 -1.105033E-1 -1.862836E-1 -2.742251E-1 -3.303587E-1 -3.705876E-1 
-4.164301E-1 -4.379478E-1 -4.239139E-1 -3.790077E-1 -2.676768E-1 -1.535386E-1 -1.133437E-2  1.519197E-1 
 2.763482E-1  4.353926E-1  6.136160E-1  7.726604E-1  8.938147E-1  9.794176E-1  1.015437E+0  9.686587E-1 
 8.853946E-1  7.707887E-1  6.023894E-1  3.928250E-1  1.715664E-1 -3.846573E-2 -2.110754E-1 -3.462635E-1 
-4.660138E-1 -5.553593E-1 -5.979277E-1 -6.138316E-1 -6.142994E-1 -5.904430E-1 -5.567626E-1 -5.188732E-1 
-4.767734E-1 -4.197043E-1 -3.532796E-1 -2.891944E-1 -2.059303E-1 -1.109710E-1  8.276551E-4  1.154328E-1 
 2.169404E-1  3.596131E-1  4.915262E-1  5.790000E-1  6.795722E-1  7.478678E-1  7.684500E-1  7.707887E-1 
 7.394477E-1  6.851858E-1  6.192288E-1  5.228672E-1  3.844050E-1  2.468782E-1  1.243207E-1 -2.911009E-2 
-1.666369E-1 -2.718864E-1 -3.958479E-1 -4.805153E-1 -5.221474E-1 -5.539561E-1 -5.221474E-1 -4.449639E-1 
-3.846206E-1 -2.999532E-1 -1.984456E-1 -1.212621E-1 -4.454710E-2  1.392514E-2  5.041213E-2  7.380072E-2 
 9.718931E-2  1.247884E-1  1.074804E-1  6.163865E-2  1.953884E-2 -3.753026E-2 -8.711465E-2 -1.245371E-1 
-1.526031E-1 -1.427798E-1 -1.221976E-1 -1.081645E-1 -9.834121E-2 -8.477595E-2 -8.805011E-2 -1.165847E-1 
-1.352959E-1 -1.652336E-1 -1.830086E-1 -1.909610E-1 -1.956392E-1 -1.792667E-1 -2.152859E-1 -2.545784E-1 
-2.775001E-1 -3.495377E-1 -4.080099E-1 -4.468356E-1 -4.809830E-1 -5.001619E-1 -5.025007E-1 -4.683533E-1 
-3.991221E-1 -3.224063E-1 -2.578534E-1 -1.699110E-1 -7.729133E-2  1.298968E-2  1.205787E-1  2.234895E-1 
 3.245294E-1  4.260370E-1  5.050915E-1  5.579501E-1  6.192288E-1  6.851858E-1  7.333670E-1  7.459968E-1 
 7.268179E-1  7.010898E-1  6.725560E-1  6.613287E-1  6.458924E-1  5.906943E-1  5.289478E-1  4.391345E-1 
 3.212552E-1  2.328451E-1  1.266594E-1  1.763118E-3 -1.076969E-1 -2.293188E-1 -3.308265E-1 -3.925729E-1 
-4.374800E-1 -4.720952E-1 -4.674177E-1 -4.505776E-1 -4.505776E-1 -4.388832E-1 -4.501098E-1 -4.632073E-1 
-4.650783E-1 -4.613364E-1 -4.117519E-1 -3.462635E-1 -2.541107E-1 -1.198589E-1  3.029771E-2  1.790510E-1 
 3.217230E-1  4.587812E-1  5.626283E-1  6.454247E-1  7.123171E-1  7.604976E-1  8.166312E-1  8.465689E-1 
 8.891365E-1  9.593031E-1  9.766111E-1  9.981287E-1  9.859667E-1  9.111219E-1  8.512464E-1  7.712564E-1 
 6.889278E-1  6.150192E-1  5.471913E-1  4.634594E-1  3.497898E-1  2.557660E-1  1.542584E-1  5.649269E-2 
-5.998339E-2 -1.890900E-1 -2.742251E-1 -3.439240E-1 -3.981866E-1 -4.458993E-1 -4.777088E-1 -4.865967E-1 
-4.996943E-1 -4.856604E-1 -4.753694E-1 -5.333740E-1 -5.904430E-1 -6.629484E-1 -7.611818E-1 -8.266702E-1 
-8.668991E-1 -8.458491E-1 -7.845705E-1 -6.872724E-1 -5.628439E-1 -4.276567E-1 -2.817098E-1 -1.544749E-1 
-4.314313E-2  3.450734E-2  9.297964E-2  1.388222E-1  1.659527E-1  1.673559E-1  1.776470E-1  2.071171E-1 
 2.155372E-1  2.225541E-1  2.099243E-1  1.907453E-1  1.701632E-1  1.308698E-1  1.215142E-1  1.514520E-1 
 2.066493E-1  2.814941E-1  3.642905E-1  4.657981E-1  5.570146E-1  6.285845E-1  7.085744E-1  7.647080E-1 
 7.965168E-1  7.918386E-1  7.474000E-1  6.922027E-1  6.103410E-1  5.205277E-1  4.353926E-1  3.062859E-1 
 1.739051E-1  2.187754E-2 -1.853481E-1 -3.378434E-1 -4.805153E-1 -6.269292E-1 -7.125328E-1 -7.981356E-1 
-8.799974E-1 -9.333238E-1 -9.871178E-1 -1.049800E+0 -1.088625E+0 -1.134000E+0 -1.208376E+0 -1.241121E+0 
-1.257961E+0 -1.261703E+0 -1.192473E+0 -1.081142E+0 -9.089988E-1 -7.027094E-1 -4.688210E-1 -2.162214E-1 
-1.078080E-4  2.272315E-1  4.063903E-1  5.621606E-1  6.978156E-1  7.548847E-1  8.096143E-1  8.213086E-1 
 8.011942E-1  7.993232E-1  8.124207E-1  8.512464E-1  8.788454E-1  8.825873E-1  8.727640E-1  8.348746E-1 
 7.525460E-1  6.823794E-1  6.168901E-1  5.083657E-1  3.858081E-1  2.450072E-1  8.923774E-2 -5.343496E-2 
-1.731853E-1 -2.775001E-1 -3.551506E-1 -4.183010E-1 -4.501098E-1 -4.416896E-1 -4.257849E-1 -4.075423E-1 
-3.972512E-1 -3.598288E-1 -3.322296E-1 -2.789033E-1 -1.984456E-1 -1.619587E-1 -8.945335E-2 -3.846573E-2 
 2.230895E-3  7.660716E-2  8.877001E-2  6.959105E-2  5.649269E-2 -7.592427E-3 -1.081645E-1 -1.820732E-1 
-2.620631E-1 -3.242773E-1 -3.701198E-1 -4.243817E-1 -4.370122E-1 -4.271889E-1 -4.117519E-1 -3.752650E-1 
-3.210031E-1 -2.980823E-1 -3.022919E-1 -3.018242E-1 -3.378434E-1 -3.860246E-1 -4.117519E-1 -4.702242E-1 
-5.343094E-1 -5.637794E-1 -5.895075E-1 -5.899753E-1 -5.595698E-1 -4.922096E-1 -4.052027E-1 -3.266168E-1 
-2.283834E-1 -1.151815E-1 -5.253723E-3  9.438287E-2  2.005687E-1  2.997376E-1  3.727106E-1  4.442804E-1 
 5.144471E-1  5.523372E-1  5.733871E-1  5.827428E-1  5.378357E-1  4.971391E-1  4.363281E-1  3.301431E-1 
 2.398621E-1  1.271271E-1  2.230895E-3 -1.053581E-1 -1.900255E-1 -2.447559E-1 -2.775001E-1 -2.985500E-1 
-3.135185E-1 -3.107121E-1 -3.036951E-1 -2.971468E-1 -2.728218E-1 -2.190277E-1 -1.685079E-1 -1.315532E-1 
-8.898567E-2 -5.249868E-2 -3.098111E-2  1.626385E-2  7.052651E-2  9.251191E-2  1.322730E-1  1.851317E-1 
 2.300387E-1  2.800909E-1  3.058182E-1  2.894465E-1  2.641861E-1  2.188121E-1  1.364827E-1  6.631606E-2 
 1.626385E-2 -3.051333E-2 -4.361164E-2  2.230895E-3  7.192975E-2  1.580003E-1  2.599765E-1  3.413696E-1 
 3.937605E-1  4.236983E-1  4.134072E-1  3.722429E-1  3.147061E-1  2.356516E-1  1.603398E-1  1.107554E-1 
 7.801118E-2  1.298968E-2 -2.396500E-2 -4.969229E-2 -1.362313E-1 -1.783312E-1 -2.185601E-1 -2.845162E-1 
-3.069701E-1 -3.528118E-1 -4.009931E-1 -4.164301E-1 -4.257849E-1 -4.299954E-1 -4.136229E-1 -3.930407E-1 
-3.860246E-1 -3.196000E-1 -2.428841E-1 -1.867513E-1 -9.600251E-2 -9.463444E-3  7.146202E-2  1.589366E-1 
 2.398621E-1  3.044150E-1  3.600809E-1  3.914219E-1  4.082613E-1  4.166814E-1  4.274402E-1  4.966713E-1 
 5.808710E-1  6.716198E-1  7.558202E-1  7.871612E-1  8.264545E-1  8.493754E-1  8.156957E-1  7.848225E-1 
 7.095099E-1  5.752581E-1  4.545715E-1  3.352882E-1  2.225541E-1  1.439673E-1  5.041213E-2 -6.372606E-2 
-1.568135E-1 -2.634663E-1 -3.645062E-1 -4.295276E-1 -4.978233E-1 -5.656504E-1 -5.960559E-1 -5.969914E-1 
-5.979277E-1 -5.586343E-1 -4.763049E-1 -4.089455E-1 -3.401821E-1 -2.564502E-1 -2.021876E-1 -1.338919E-1 
-7.542040E-2 -3.425600E-2  3.450734E-2  5.976768E-2  1.060772E-1  1.411609E-1  1.322730E-1  1.453706E-1 
 1.201110E-1  1.154328E-1  1.491133E-1  1.626785E-1  2.024397E-1  2.693321E-1  3.394987E-1  4.311830E-1 
 5.340938E-1  6.589900E-1  7.651758E-1  8.320674E-1  8.849269E-1  8.802487E-1  8.475044E-1  7.997909E-1 
 7.333670E-1  6.304554E-1  5.018173E-1  3.932928E-1  2.347161E-1  6.538060E-2 -8.571141E-2 -2.475623E-1 
-3.495377E-1 -4.407542E-1 -5.137272E-1 -5.520852E-1 -5.955881E-1 -5.852970E-1 -5.684576E-1 -5.361804E-1 
-4.744338E-1 -4.323341E-1 -3.953794E-1 -3.724585E-1 -3.532796E-1 -3.397144E-1 -3.158580E-1 -2.915331E-1 
-2.470946E-1 -1.624264E-1 -1.002122E-1 -4.548257E-2 -5.755853E-4  5.555723E-2  1.434996E-1  2.276992E-1 
 3.165770E-1  3.928250E-1  4.438127E-1  4.756215E-1  4.877835E-1  4.662659E-1  4.138750E-1  3.582091E-1 
 2.623152E-1  1.392899E-1  3.871780E-2 -7.261310E-2 -1.731853E-1 -2.536430E-1 -3.214709E-1 -3.794754E-1 
-4.384155E-1 -4.987587E-1 -5.656504E-1 -5.843616E-1 -5.946527E-1 -5.913785E-1 -5.179377E-1 -4.318663E-1 
-3.205354E-1 -1.820732E-1 -4.080443E-2  1.056094E-1  2.188121E-1  3.109642E-1  3.713074E-1  4.045194E-1 
 4.265047E-1  3.975025E-1  3.989057E-1  3.858081E-1  3.446438E-1  3.661615E-1  3.539994E-1  3.044150E-1 
 2.655894E-1  2.071171E-1  1.406931E-1  9.859333E-2  4.666937E-2 -1.273761E-2 -6.091885E-2 -1.282790E-1 
-1.610232E-1 -1.736530E-1 -1.731853E-1 -1.301500E-1 -1.175202E-1 -1.067614E-1 -5.062775E-2 -9.463444E-3 
 2.561948E-2  7.567170E-2  8.596275E-2  7.520392E-2  5.508954E-2 -2.957787E-2 -1.123743E-1 -1.755247E-1 
-2.536430E-1 -3.065024E-1 -3.645062E-1 -4.103487E-1 -4.253171E-1 -4.426252E-1 -4.688210E-1 -5.043717E-1 
-5.286965E-1 -5.469400E-1 -5.441328E-1 -5.141950E-1 -4.908064E-1 -4.688210E-1 -4.393509E-1 -4.295276E-1 
-4.351405E-1 -4.491743E-1 -4.720952E-1 -4.875322E-1 -4.959515E-1 -4.767734E-1 -4.206398E-1 -3.303587E-1 
-2.078012E-1 -7.261310E-2  8.362404E-2  2.524918E-1  4.101330E-1  5.663702E-1  6.856536E-1  7.403831E-1 
 7.619008E-1  7.619008E-1  7.226082E-1  6.323272E-1  4.924617E-1  3.231262E-1  1.533230E-1 -3.004555E-2 
-2.176246E-1 -3.448595E-1 -4.356082E-1 -5.193409E-1 -5.633117E-1 -5.969914E-1 -6.470436E-1 -6.788530E-1 
-6.919506E-1 -7.148715E-1 -7.284375E-1 -7.396642E-1 -7.719406E-1 -8.004751E-1 -8.145082E-1 -8.000075E-1 
-7.434061E-1 -6.344138E-1 -4.978233E-1 -3.471990E-1 -1.507322E-1  4.807343E-2  2.248928E-1  4.152782E-1 
 5.626283E-1  6.454247E-1  7.053003E-1  7.160591E-1  6.692811E-1  6.009854E-1  5.326905E-1  4.615884E-1 
 4.040516E-1  3.872114E-1  3.834694E-1  3.619518E-1  3.264003E-1  2.543628E-1  1.481778E-1  5.649269E-2 
-4.033665E-2 -1.465224E-1 -2.279156E-1 -2.704832E-1 -2.779679E-1 -2.550470E-1 -2.204310E-1 -1.708466E-1 
-9.132437E-2 -2.022223E-2  6.444513E-2  1.767115E-1  2.880425E-1  4.101330E-1  5.275446E-1  6.388755E-1 
 7.675145E-1  8.685544E-1  9.462056E-1  9.887732E-1  9.583676E-1  9.158001E-1  8.521819E-1  7.558202E-1 
 6.660069E-1  5.794678E-1  4.765569E-1  3.886146E-1  2.941239E-1  1.781148E-1  1.051417E-1  4.620168E-2 
-1.788353E-2 -6.559699E-2 -1.086323E-1 -1.671046E-1 -2.213665E-1 -2.690800E-1 -3.303587E-1 -3.794754E-1 
-4.491743E-1 -5.113885E-1 -5.277610E-1 -5.478754E-1 -5.488110E-1 -5.352449E-1 -5.226151E-1 -5.025007E-1 
-5.090498E-1 -4.978233E-1 -4.627396E-1 -4.468356E-1 -4.243817E-1 -3.902342E-1 -3.607643E-1 -3.312942E-1 
-2.756292E-1 -2.480300E-1 -2.382067E-1 -2.021876E-1 -1.961069E-1 -1.731853E-1 -1.264080E-1 -9.647029E-2 
-5.717691E-2  2.230895E-3  6.070314E-2  1.116909E-1  1.837284E-1  2.272315E-1  2.557660E-1  2.997376E-1 
 3.292068E-1  3.830017E-1  4.657981E-1  5.584179E-1  6.318594E-1  6.903310E-1  7.385122E-1  7.562879E-1 
 7.721919E-1  7.450613E-1  6.753625E-1  5.944371E-1  4.756215E-1  3.787913E-1  3.137706E-1  2.323774E-1 
 1.762438E-1  1.505165E-1  1.224497E-1  9.344742E-2  5.181528E-2 -3.986897E-2 -1.409088E-1 -2.442874E-1 
-3.836851E-1 -4.739662E-1 -5.422618E-1 -5.806196E-1 -5.759415E-1 -5.740705E-1 -5.235506E-1 -4.823863E-1 
-4.173656E-1 -3.378434E-1 -2.938718E-1 -2.527074E-1 -2.629985E-1 -2.840485E-1 -3.125830E-1 -3.439240E-1 
-3.509409E-1 -3.602965E-1 -3.715231E-1 -3.528118E-1 -2.934040E-1 -2.269801E-1 -1.133097E-1  2.047430E-2 
 1.191755E-1  2.155372E-1  2.697998E-1  2.800909E-1  3.165770E-1  3.193842E-1  2.861715E-1  2.740095E-1 
 2.323774E-1  1.818575E-1  1.467738E-1  1.144973E-1  8.549502E-2  7.380072E-2  7.754263E-2  7.192975E-2 
 8.596275E-2  1.201110E-1  1.523874E-1  1.650172E-1  1.855994E-1  2.094565E-1  2.202154E-1  2.796232E-1 
 3.217230E-1  3.563381E-1  4.218273E-1  4.442804E-1  4.583135E-1  4.760892E-1  4.634594E-1  4.110685E-1 
 3.432406E-1  2.478136E-1  1.032707E-1 -2.396500E-2 -1.577490E-1 -3.149217E-1 -4.641428E-1 -6.063470E-1 
-7.443416E-1 -8.514628E-1 -9.300495E-1 -1.012846E+0 -1.039509E+0 -1.039976E+0 -1.029218E+0 -9.618582E-1 
-8.982400E-1 -8.257347E-1 -7.218885E-1 -6.185098E-1 -5.062426E-1 -3.907020E-1 -2.667413E-1 -1.666369E-1 
-8.103327E-2  4.105650E-2  1.191755E-1  1.851317E-1  2.660571E-1  3.090924E-1  3.451116E-1  3.670970E-1 
 4.082613E-1  4.559748E-1  4.938649E-1  5.514017E-1  5.949048E-1  6.622649E-1  7.436581E-1  7.997909E-1 
 8.657479E-1  9.027018E-1  8.793132E-1  8.376811E-1  7.838870E-1  6.800399E-1  5.434493E-1  4.082613E-1 
 2.543628E-1  1.116909E-1 -2.115769E-2 -1.544749E-1 -2.484978E-1 -3.266168E-1 -4.061390E-1 -4.936128E-1 
-5.665859E-1 -6.026051E-1 -6.245905E-1 -6.152348E-1 -5.750059E-1 -5.380521E-1 -4.945483E-1 -4.281244E-1 
-3.776045E-1 -3.448595E-1 -2.877912E-1 -2.527074E-1 -2.597244E-1 -2.611276E-1 -2.629985E-1 -2.634663E-1 
-2.700155E-1 -2.779679E-1 -2.751614E-1 -2.536430E-1 -2.106077E-1 -1.820732E-1 -1.446515E-1 -9.740575E-2 
-5.156321E-2 -7.124741E-3  1.439292E-2  7.052651E-2  1.505165E-1  2.150694E-1  2.754127E-1  3.030117E-1 
 3.235939E-1  3.334173E-1  3.264003E-1  3.231262E-1  2.697998E-1  1.832607E-1  7.005878E-2 -6.045108E-2 
-2.068657E-1 -3.537473E-1 -4.585299E-1 -5.712641E-1 -6.316074E-1 -6.526573E-1 -6.952248E-1 -6.900796E-1 
-6.751104E-1 -6.610773E-1 -6.213163E-1 -5.951204E-1 -5.843616E-1 -5.693931E-1 -5.446005E-1 -5.226151E-1 
-4.688210E-1 -3.921053E-1 -3.289555E-1 -2.330608E-1 -1.474579E-1 -9.740575E-2 -4.595035E-2 -2.349722E-2 
-1.078080E-4  3.170086E-2  4.900889E-2  7.847891E-2  8.643048E-2  9.765705E-2  1.378859E-1  1.598721E-1 
 2.057138E-1  2.782192E-1  3.409019E-1  4.031161E-1  4.461514E-1  4.882512E-1  5.387712E-1  5.705799E-1 
 5.757259E-1  5.677735E-1  5.574824E-1  5.050915E-1  4.466192E-1  3.900186E-1  3.179803E-1  2.857038E-1 
 2.520241E-1  2.127307E-1  1.958905E-1  2.029074E-1  2.206831E-1  2.113275E-1  1.907453E-1  1.500487E-1 
 9.485061E-2  5.134760E-2 -7.592427E-3 -9.319530E-2 -1.661692E-1 -2.330608E-1 -3.032274E-1 -3.350361E-1 
-3.453272E-1 -3.448595E-1 -3.242773E-1 -2.985500E-1 -2.891944E-1 -2.583211E-1 -1.900255E-1 -1.423120E-1 
-8.103327E-2 -2.677139E-2  4.101822E-3  6.678384E-2  9.906106E-2  1.042062E-1  1.434996E-1  1.631463E-1 
 1.561294E-1  1.762438E-1  1.832607E-1  1.701632E-1  1.781148E-1  1.884066E-1  1.650172E-1  1.332085E-1 
 1.257239E-1  7.988214E-2  4.152428E-2  1.392514E-2 -3.378832E-2 -1.648029E-2 -3.382797E-3  4.569599E-3 
 4.339520E-2  9.531834E-2  1.692277E-1  2.337806E-1  3.366914E-1  4.578457E-1  5.471913E-1  6.313909E-1 
 7.183977E-1  7.768701E-1  8.292609E-1  8.961534E-1  9.251557E-1  9.321718E-1  9.181388E-1  8.624729E-1 
 7.969845E-1  7.604976E-1  6.884600E-1  6.047281E-1  5.588856E-1  4.508296E-1  3.596131E-1  2.758805E-1 
 1.458383E-1  1.907115E-2 -1.221976E-1 -2.920008E-1 -4.870645E-1 -6.662225E-1 -8.528659E-1 -1.005829E+0 
-1.107337E+0 -1.182649E+0 -1.186391E+0 -1.144759E+0 -1.050736E+0 -9.412760E-1 -8.280734E-1 -7.055159E-1 
-6.147671E-1 -5.090498E-1 -3.869601E-1 -2.845162E-1 -1.853481E-1 -1.002122E-1 -1.741584E-2  7.567170E-2 
 1.565971E-1  2.632506E-1  3.848727E-1  4.573780E-1  5.116407E-1  5.878879E-1  6.449569E-1  6.748948E-1 
 7.024938E-1  6.912664E-1  6.313909E-1  5.378357E-1  4.311830E-1  3.175125E-1  1.996332E-1  1.163683E-1 
 4.058872E-2 -3.846573E-2 -6.887124E-2 -7.027440E-2 -6.372606E-2 -3.332054E-2 -5.721501E-3  3.403956E-2 
 8.783450E-2  1.140296E-1  1.598721E-1  2.230218E-1  2.744772E-1  3.366914E-1  4.035839E-1  4.466192E-1 
 4.737505E-1  5.027528E-1  5.083657E-1  5.004133E-1  4.980746E-1  4.962036E-1  4.812351E-1  4.587812E-1 
 4.166814E-1  3.521285E-1  2.917852E-1  2.225541E-1  1.584689E-1  9.204417E-2  1.252200E-2 -5.811237E-2 
-1.301500E-1 -2.054625E-1 -2.728218E-1 -3.401821E-1 -4.009931E-1 -4.589977E-1 -5.170022E-1 -5.497465E-1 
-5.576988E-1 -5.333740E-1 -4.912741E-1 -4.407542E-1 -3.729263E-1 -3.079056E-1 -2.433519E-1 -2.003166E-1 
-1.628942E-1 -1.334241E-1 -1.170525E-1 -7.916225E-2 -4.173989E-2  1.532838E-2  7.380072E-2  1.238529E-1 
 1.664204E-1  1.715664E-1  1.832607E-1  1.701632E-1  1.257239E-1  7.660716E-2  1.532838E-2 -2.162547E-2 
-4.782127E-2 -5.717691E-2 -4.127211E-2 -3.425600E-2 -1.694806E-2 -1.881899E-2 -7.822679E-2 -1.292145E-1 
-1.797345E-1 -2.484978E-1 -2.980823E-1 -3.392466E-1 -3.626352E-1 -3.631029E-1 -3.341007E-1 -2.966790E-1 
-2.592566E-1 -2.073335E-1 -1.755247E-1 -1.507322E-1 -1.343604E-1 -1.441838E-1 -1.418443E-1 -1.278113E-1 
-1.320209E-1 -1.245371E-1 -8.150095E-2 -8.060204E-3  6.210643E-2  1.285311E-1  1.991654E-1  2.333129E-1 
 2.688635E-1  2.805586E-1  2.450072E-1  2.019719E-1  1.313376E-1  3.731456E-2 -5.670913E-2 -1.329565E-1 
-2.110754E-1 -2.737574E-1 -3.228741E-1 -3.766690E-1 -4.000576E-1 -3.836851E-1 -3.574901E-1 -3.500054E-1 
-3.242773E-1 -3.163257E-1 -3.144539E-1 -2.859203E-1 -2.817098E-1 -2.461591E-1 -2.035907E-1 -1.731853E-1 
-1.254726E-1 -8.150095E-2 -2.443268E-2  3.731456E-2  1.121586E-1  1.757761E-1  1.893421E-1  1.888744E-1 
 1.743728E-1  1.514520E-1  1.224497E-1  9.672158E-2  7.941437E-2  4.807343E-2  5.696047E-2  7.333300E-2 
 1.009320E-1  1.636140E-1  2.099243E-1  2.707353E-1  3.306108E-1  3.699042E-1  3.811308E-1  3.970347E-1 
 3.745816E-1  3.016085E-1  2.637184E-1  1.930841E-1  1.219820E-1  7.192975E-2 -7.592427E-3 -1.048904E-1 
-1.755247E-1 -2.063980E-1 -2.517720E-1 -2.522397E-1 -2.513043E-1 -2.756292E-1 -2.629985E-1 -2.653381E-1 
-2.503687E-1 -2.017198E-1 -1.778634E-1 -1.577490E-1 -1.142460E-1 -9.366380E-2 -1.137775E-1 -1.287467E-1 
-1.657014E-1 -2.316575E-1 -2.882590E-1 -3.457958E-1 -3.794754E-1 -3.719908E-1 -3.252128E-1 -2.831129E-1 
-2.676768E-1 -2.251092E-1 -1.998489E-1 -2.087367E-1 -2.330608E-1 -2.854525E-1 -3.621675E-1 -4.239139E-1 
-4.515131E-1 -4.749016E-1 -4.566590E-1 -4.393509E-1 -4.332695E-1 -3.921053E-1 -3.509409E-1 -3.153902E-1 
-2.676768E-1 -2.078012E-1 -1.694434E-1 -1.264080E-1 -7.916225E-2 -6.278978E-2 -4.595035E-2 -5.437043E-2 
-9.506705E-2 -1.147138E-1 -1.390378E-1 -1.825408E-1 -1.862836E-1 -1.792667E-1 -1.731853E-1 -1.381024E-1 
-1.081645E-1 -5.624145E-2  3.166359E-3  3.825002E-2  7.005878E-2  7.239749E-2  6.912332E-2  7.052651E-2 
 6.959105E-2  1.149650E-1  1.874704E-1  2.459427E-1  3.357560E-1  4.573780E-1  5.434493E-1  6.374723E-1 
 7.408509E-1  7.768701E-1  7.904353E-1  7.941781E-1  7.721919E-1  7.488033E-1  7.057680E-1  6.276490E-1 
 5.415784E-1  4.578457E-1  3.624196E-1  2.992698E-1  2.337806E-1  1.402254E-1  5.462176E-2 -4.127211E-2 
-9.366380E-2 -1.025509E-1 -1.264080E-1 -1.526031E-1 -1.764602E-1 -2.213665E-1 -2.658058E-1 -3.088411E-1 
-3.411175E-1 -3.369079E-1 -3.528118E-1 -3.612320E-1 -3.289555E-1 -2.910654E-1 -2.372712E-1 -1.844126E-1 
-1.530709E-1 -1.226654E-1 -9.787353E-2 -7.682355E-2 -5.203099E-2 -3.986897E-2 -2.209325E-2 -5.755853E-4 
 4.573391E-2  1.042062E-1  1.444351E-1  2.071171E-1  2.450072E-1  2.735417E-1  2.861715E-1  2.683958E-1 
 2.721385E-1  2.520241E-1  2.337806E-1  2.211508E-1  1.701632E-1  1.280633E-1  1.135618E-1  8.034988E-2 
 5.836444E-2  4.339520E-2 -2.446512E-3 -1.086668E-2 -2.957787E-2 -6.419384E-2 -7.822679E-2 -1.264080E-1 
-1.928319E-1 -2.564502E-1 -3.032274E-1 -3.635706E-1 -4.211075E-1 -4.566590E-1 -5.039039E-1 -5.329062E-1 
-5.591020E-1 -5.703285E-1 -5.502141E-1 -5.300997E-1 -5.081143E-1 -4.538517E-1 -3.673134E-1 -2.765646E-1 
-1.366991E-1  2.842670E-2  1.926163E-1  3.778558E-1  5.336260E-1  6.720883E-1  8.025974E-1  8.896042E-1 
 9.593031E-1  1.022921E+0  1.051455E+0  1.066424E+0  1.066424E+0  1.042567E+0  1.042099E+0  1.017775E+0 
 9.476088E-1  8.624729E-1  7.544169E-1  6.341981E-1  4.896545E-1  3.296753E-1  1.575326E-1  1.486070E-2 
-1.002122E-1 -2.138818E-1 -2.672090E-1 -3.270846E-1 -3.733940E-1 -3.907020E-1 -4.309309E-1 -4.473033E-1 
-4.599331E-1 -4.819186E-1 -4.894032E-1 -4.800476E-1 -5.015652E-1 -5.188732E-1 -5.155982E-1 -5.417941E-1 
-5.605052E-1 -6.166381E-1 -6.825950E-1 -6.816595E-1 -6.774491E-1 -6.587386E-1 -5.918462E-1 -5.062426E-1 
-4.014608E-1 -2.934040E-1 -1.839441E-1 -6.840347E-2  1.345746E-2  7.567170E-2  1.285311E-1  1.584689E-1 
 1.851317E-1  1.874704E-1  1.743728E-1  1.631463E-1  1.682922E-1  1.809220E-1  1.687600E-1  1.804543E-1 
 1.795187E-1  1.659527E-1  1.912131E-1  2.047784E-1  2.220863E-1  2.342484E-1  2.379903E-1  2.613797E-1 
 2.889780E-1  3.058182E-1  2.992698E-1  3.179803E-1  3.511930E-1  3.731784E-1  4.316507E-1  5.116407E-1 
 5.808710E-1  6.412143E-1  6.968801E-1  7.109131E-1  7.169945E-1  7.216719E-1  6.865891E-1  6.692811E-1 
 6.290522E-1  5.635638E-1  5.294155E-1  4.877835E-1  4.396023E-1  4.091968E-1  3.895501E-1  3.568059E-1 
 3.184480E-1  2.744772E-1  2.146017E-1  1.425641E-1  6.304190E-2 -1.648029E-2 -1.039549E-1 -1.773957E-1 
-2.335286E-1 -2.868557E-1 -2.882590E-1 -2.601922E-1 -2.470946E-1 -1.956392E-1 -1.488612E-1 -1.582168E-1 
-1.535386E-1 -1.647660E-1 -1.942352E-1 -2.092044E-1 -2.363358E-1 -2.503687E-1 -2.559824E-1 -2.541107E-1 
-2.297866E-1 -1.975102E-1 -1.811376E-1 -1.689756E-1 -1.395056E-1 -1.189234E-1 -6.887124E-2 -1.648029E-2 
 4.101822E-3  4.713714E-2  5.368630E-2  3.216864E-2  4.433066E-2  2.000661E-2 -2.396500E-2 -3.519156E-2 
-5.764468E-2 -9.085660E-2 -9.459927E-2 -1.039549E-1 -1.343604E-1 -1.418443E-1 -1.638297E-1 -2.054625E-1 
-2.274479E-1 -2.597244E-1 -2.601922E-1 -2.564502E-1 -2.985500E-1 -3.158580E-1 -3.401821E-1 -3.621675E-1 
-3.701198E-1 -4.075423E-1 -4.388832E-1 -4.571267E-1 -4.678855E-1 -4.552550E-1 -4.299954E-1 -4.047350E-1 
-3.383111E-1 -2.812420E-1 -2.615953E-1 -2.180923E-1 -1.942352E-1 -1.717821E-1 -1.413765E-1 -1.151815E-1 
-5.998339E-2  1.579616E-2  9.344742E-2  1.729696E-1  2.693321E-1  3.628873E-1  4.531683E-1  5.588856E-1 
 6.547803E-1  6.992188E-1  7.417864E-1  7.670467E-1  7.207364E-1  6.837826E-1  6.309232E-1  5.420461E-1 
 4.770247E-1  3.815985E-1  2.749449E-1  2.019719E-1  9.672158E-2 -4.786037E-3 -7.869457E-2 -1.713143E-1 
-2.583211E-1 -3.467312E-1 -4.426252E-1 -5.357127E-1 -6.049438E-1 -6.732395E-1 -7.232916E-1 -7.471479E-1 
-7.756825E-1 -7.551003E-1 -7.719406E-1 -8.154436E-1 -8.093630E-1 -8.262025E-1 -8.182501E-1 -7.476157E-1 
-6.900796E-1 -6.484476E-1 -5.619085E-1 -4.879999E-1 -4.257849E-1 -3.097765E-1 -2.148181E-1 -1.423120E-1 
-5.624145E-2 -5.253723E-3  4.479844E-2  1.434996E-1  2.099243E-1  2.581047E-1  3.343527E-1  3.755171E-1 
 3.984379E-1  4.031161E-1  3.886146E-1  3.427729E-1  2.814941E-1  2.150694E-1  1.140296E-1  4.994436E-2 
-2.022223E-2 -1.142460E-1 -1.947037E-1 -2.639340E-1 -3.453272E-1 -4.248495E-1 -4.683533E-1 -5.572311E-1 
-6.381565E-1 -6.999030E-1 -7.667947E-1 -7.976679E-1 -8.121695E-1 -7.887808E-1 -7.172102E-1 -6.231872E-1 
-5.441328E-1 -4.501098E-1 -3.443918E-1 -2.316575E-1 -1.357637E-1 -6.138654E-2  3.684605E-2  1.013998E-1 
 1.809220E-1  2.627829E-1  3.118996E-1  3.586769E-1  3.801953E-1  4.031161E-1  4.068581E-1  4.115363E-1 
 4.157459E-1  4.063903E-1  4.017129E-1  3.610163E-1  3.366914E-1  3.432406E-1  3.189157E-1  2.885102E-1 
 2.365871E-1  1.505165E-1  7.520392E-2 -1.978826E-3 -6.840347E-2 -1.423120E-1 -2.162214E-1 -2.756292E-1 
-3.228741E-1 -3.429885E-1 -3.832174E-1 -4.089455E-1 -4.271889E-1 -4.346728E-1 -4.328018E-1 -4.430929E-1 
-4.173656E-1 -4.061390E-1 -3.743295E-1 -3.224063E-1 -2.807743E-1 -2.017198E-1 -1.123743E-1 -3.285203E-2 
 2.842670E-2  1.107554E-1  1.884066E-1  2.459427E-1  3.072214E-1  3.423052E-1  3.890824E-1  4.120040E-1 
 4.204241E-1  4.386668E-1  4.377313E-1  4.601844E-1  4.868480E-1  5.252059E-1  5.518695E-1  5.579501E-1 
 5.682412E-1  5.570146E-1  5.415784E-1  5.153826E-1  4.966713E-1  4.737505E-1  4.227628E-1  3.923573E-1 
 3.633550E-1  3.240616E-1  2.955271E-1  2.660571E-1  2.482814E-1  2.305064E-1  2.024397E-1  1.706309E-1 
 1.135618E-1  7.660716E-2  5.181528E-2  1.579616E-2  3.634136E-3 -1.086668E-2 -2.069001E-2 -6.700023E-2 
-1.203267E-1 -1.184556E-1 -1.264080E-1 -1.119065E-1 -1.105033E-1 -1.133097E-1 -7.167763E-2 -3.753026E-2 
 1.766791E-2  9.485061E-2  1.575326E-1  1.907453E-1  2.160049E-1  2.258282E-1  2.136662E-1  1.879381E-1 
 1.556617E-1  1.350795E-1  1.210465E-1  1.084167E-1  9.812560E-2  1.056094E-1  7.239749E-2  2.374856E-2 
-1.086668E-2 -9.366380E-2 -1.521353E-1 -1.900255E-1 -2.545784E-1 -2.723542E-1 -2.728218E-1 -3.065024E-1 
-3.013565E-1 -2.564502E-1 -2.241729E-1 -1.727175E-1 -1.151815E-1 -1.048904E-1 -8.711465E-2 -5.577367E-2 
-5.390274E-2 -4.454710E-2 -2.349722E-2 -4.922451E-2 -8.337197E-2 -8.524372E-2 -1.151815E-1 -1.278113E-1 
-1.287467E-1 -1.334241E-1 -1.151815E-1 -1.259404E-1 -1.067614E-1 -8.056550E-2 -7.308087E-2 -4.548257E-2 
-1.507714E-2  3.123318E-2  7.801118E-2  1.500487E-1  2.155372E-1  2.726062E-1  2.983336E-1  2.889780E-1 
 3.217230E-1  2.889780E-1  2.609119E-1  2.609119E-1  2.024397E-1  1.767115E-1  1.486455E-1  9.906106E-2 
 7.333300E-2  5.929999E-2  2.795901E-2  1.345746E-2 -8.527981E-3 -4.641812E-2 -5.390274E-2 -8.150095E-2 
-9.413158E-2 -1.329565E-1 -1.633619E-1 -1.680401E-1 -2.180923E-1 -2.274479E-1 -2.372712E-1 -2.615953E-1 
-2.798388E-1 -2.859203E-1 -2.826453E-1 -2.994855E-1 -3.074378E-1 -3.448595E-1 -3.747972E-1 -3.902342E-1 
-4.140906E-1 -4.215752E-1 -4.262534E-1 -4.299954E-1 -4.145584E-1 -3.696521E-1 -3.322296E-1 -2.812420E-1 
-2.194955E-1 -1.755247E-1 -1.207943E-1 -5.670913E-2 -2.115769E-2  2.094208E-2  7.754263E-2  1.004643E-1 
 1.065449E-1  1.149650E-1  1.383544E-1  1.556617E-1  1.860671E-1  2.571692E-1  3.329495E-1  4.134072E-1 
 5.027528E-1  6.000499E-1  6.847181E-1  7.520775E-1  7.960490E-1  8.236481E-1  8.549891E-1  8.606020E-1 
 8.479722E-1  8.259868E-1  7.955813E-1  7.366412E-1  6.617972E-1  5.981790E-1  5.214640E-1  4.559748E-1 
 3.769203E-1  2.796232E-1  1.860671E-1  8.689826E-2 -8.060204E-3 -1.006799E-1 -1.834763E-1 -2.882590E-1 
-3.804109E-1 -4.416896E-1 -4.894032E-1 -5.071789E-1 -5.034361E-1 -4.753694E-1 -4.449639E-1 -3.785400E-1 
-3.153902E-1 -2.489656E-1 -1.474579E-1 -6.980671E-2  2.421624E-2  9.485061E-2  1.547261E-1  2.356516E-1 
 2.702675E-1  2.819619E-1  2.828973E-1  2.632506E-1  2.365871E-1  2.375225E-1  2.291032E-1  1.855994E-1 
 1.608076E-1  1.084167E-1  3.825002E-2 -2.957787E-2 -1.175202E-1 -1.834763E-1 -2.667413E-1 -3.326974E-1 
-3.640384E-1 -4.211075E-1 -4.370122E-1 -4.416896E-1 -4.786443E-1 -5.109208E-1 -5.478754E-1 -5.721996E-1 
-5.829583E-1 -6.002664E-1 -6.245905E-1 -6.386242E-1 -6.124284E-1 -5.595698E-1 -4.697565E-1 -3.659102E-1 
-2.578534E-1 -1.217299E-1 -8.060204E-3  1.116909E-1  2.188121E-1  2.772836E-1  3.320141E-1  3.577414E-1 
 3.736461E-1  3.811308E-1  3.666292E-1  3.741139E-1  3.656937E-1  3.310786E-1  3.039472E-1  2.730740E-1 
 2.389265E-1  1.865349E-1  1.299343E-1  9.064093E-2  1.860337E-2 -4.501488E-2 -8.992113E-2 -1.366991E-1 
-1.619587E-1 -2.134141E-1 -2.386745E-1 -2.503687E-1 -2.728218E-1 -2.587889E-1 -2.803066E-1 -2.863880E-1 
-2.625308E-1 -2.667413E-1 -2.372712E-1 -1.895578E-1 -1.535386E-1 -1.245371E-1 -1.002122E-1 -8.103327E-2 
-6.419384E-2 -3.004555E-2  5.037285E-3  5.836444E-2  1.098199E-1  1.318053E-1  1.650172E-1  1.921486E-1 
 2.272315E-1  2.777514E-1  3.118996E-1  3.394987E-1  3.614841E-1  3.801953E-1  3.862759E-1  3.731784E-1 
 3.675647E-1  3.680324E-1  3.507252E-1  3.572736E-1  3.722429E-1  3.516607E-1  3.437083E-1  3.385624E-1 
 3.306108E-1  3.310786E-1  3.142383E-1  2.641861E-1  2.141339E-1  1.743728E-1  9.251191E-2  3.450734E-2 
-1.554482E-2 -7.542040E-2 -9.179205E-2 -1.544749E-1 -2.199633E-1 -2.419486E-1 -2.756292E-1 -3.032274E-1 
-3.116476E-1 -3.200676E-1 -3.308265E-1 -3.345684E-1 -3.378434E-1 -3.397144E-1 -3.500054E-1 -3.677811E-1 
-3.705876E-1 -3.579578E-1 -3.294233E-1 -2.770323E-1 -2.171568E-1 -1.511999E-1 -8.992113E-2 -4.407942E-2 
 4.569599E-3  2.982994E-2  5.696047E-2  6.865559E-2  2.889447E-2 -1.039891E-2 -3.799795E-2 -3.986897E-2 
-4.314313E-2 -2.770685E-2  1.720013E-2  1.907115E-2  4.479844E-2  8.877001E-2  1.028030E-1  1.201110E-1 
 1.088844E-1  6.772008E-2  6.440525E-3 -7.214541E-2 -1.502644E-1 -2.424164E-1 -3.228741E-1 -4.047350E-1 
-4.823863E-1 -5.207441E-1 -5.366482E-1 -5.062426E-1 -4.781766E-1 -4.328018E-1 -3.593610E-1 -3.163257E-1 
-2.662735E-1 -2.185601E-1 -1.727175E-1 -1.647660E-1 -1.558781E-1 -1.203267E-1 -1.105033E-1 -7.354938E-2 
-2.302871E-2  4.012103E-2  8.596275E-2  1.304020E-1  1.874704E-1  2.262960E-1  2.758805E-1  2.945916E-1 
 3.366914E-1  3.624196E-1  3.605486E-1  3.900186E-1  3.918896E-1  3.979702E-1  3.844050E-1  3.394987E-1 
 2.894465E-1  2.342484E-1  1.785833E-1  1.013998E-1  2.749123E-2 -1.414158E-2 -4.688581E-2 -7.308087E-2 
-6.746801E-2 -6.278978E-2 -6.278978E-2 -5.904783E-2 -4.033665E-2 -6.189278E-3  2.094208E-2  3.918557E-2 
 7.005878E-2  1.116909E-1  1.346117E-1  1.668882E-1  2.047784E-1  2.398621E-1  2.730740E-1  2.917852E-1 
 3.039472E-1  3.338850E-1  3.708397E-1  4.017129E-1  4.293112E-1  4.358604E-1  4.307152E-1  4.101330E-1 
 3.844050E-1  3.572736E-1  3.109642E-1  2.646539E-1  2.150694E-1  1.743728E-1  1.444351E-1  1.074804E-1 
 9.017320E-2  7.146202E-2  3.591058E-2 -1.975454E-2 -7.308087E-2 -1.076969E-1 -1.366991E-1 -1.521353E-1 
-1.890900E-1 -1.848804E-1 -1.675723E-1 -1.628942E-1 -1.254726E-1 -1.128420E-1 -5.062775E-2  5.037285E-3 
 2.889447E-2  1.004643E-1  1.336763E-1  1.645495E-1  2.103920E-1  2.005687E-1  1.762438E-1  1.762438E-1 
 1.594043E-1  1.360150E-1  1.313376E-1  1.140296E-1  9.017320E-2  7.988214E-2  6.631606E-2  5.087982E-2 
 4.433066E-2  1.439292E-2 -2.583592E-2 -5.670913E-2 -8.384048E-2 -9.787353E-2 -1.343604E-1 -1.703788E-1 
-2.012520E-1 -2.438196E-1 -2.760969E-1 -3.252128E-1 -3.574901E-1 -3.921053E-1 -4.477711E-1 -4.814508E-1 
-5.095176E-1 -5.113885E-1 -4.823863E-1 -4.384155E-1 -3.729263E-1 -3.032274E-1 -2.297866E-1 -1.549426E-1 
-1.039549E-1 -4.969229E-2 -1.648029E-2 -3.850574E-3  3.123318E-2  4.573391E-2  7.192975E-2  9.812560E-2 
 1.210465E-1  1.420964E-1  1.369504E-1  1.514520E-1  1.528552E-1  1.664204E-1  1.654850E-1  1.598721E-1 
 1.884066E-1  2.066493E-1  2.524918E-1  2.796232E-1  3.006731E-1  3.114319E-1  2.959949E-1  2.777514E-1 
 2.305064E-1  2.127307E-1  1.701632E-1  9.531834E-2  5.555723E-2  1.439292E-2 -3.004555E-2 -6.045108E-2 
-8.805011E-2 -1.301500E-1 -1.680401E-1 -2.021876E-1 -2.484978E-1 -2.798388E-1 -2.770323E-1 -2.779679E-1 
-2.868557E-1 -2.877912E-1 -2.901299E-1 -3.013565E-1 -3.298910E-1 -3.560869E-1 -3.846206E-1 -4.028640E-1 
-4.075423E-1 -4.023964E-1 -3.729263E-1 -3.345684E-1 -2.849840E-1 -2.307221E-1 -1.825408E-1 -1.507322E-1 
-9.927668E-2 -4.033665E-2 -1.835130E-2  4.012103E-2  8.643048E-2  9.204417E-2  1.322730E-1  1.608076E-1 
 1.720341E-1  1.795187E-1  1.636140E-1  1.388222E-1  1.304020E-1  1.205787E-1  9.578612E-2  8.362404E-2 
 5.415399E-2  2.698581E-3 -6.372606E-2 -1.203267E-1 -1.689756E-1 -2.358680E-1 -2.849840E-1 -3.401821E-1 
-3.696521E-1 -3.542151E-1 -3.392466E-1 -2.924686E-1 -2.330608E-1 -1.816054E-1 -1.179880E-1 -3.472378E-2 
 4.994436E-2  1.257239E-1  2.019719E-1  2.534273E-1  3.114319E-1  3.872114E-1  4.545715E-1  4.929294E-1 
 5.186567E-1  5.602888E-1  5.556114E-1  5.644993E-1  5.892911E-1  5.729194E-1  5.804032E-1  5.850815E-1 
 5.626283E-1  5.518695E-1  5.439171E-1  5.046237E-1  4.695401E-1  4.381991E-1  3.633550E-1  2.721385E-1 
 1.767115E-1  5.976768E-2 -5.624145E-2 -1.689756E-1 -2.915331E-1 -3.785400E-1 -4.444961E-1 -4.903387E-1 
-5.020330E-1 -4.996943E-1 -4.674177E-1 -4.145584E-1 -3.392466E-1 -2.545784E-1 -2.082690E-1 -1.474579E-1 
-9.413158E-2 -7.775911E-2 -1.039891E-2  4.339520E-2  7.754263E-2  1.327408E-1  1.631463E-1  2.015041E-1 
 2.417330E-1  2.501531E-1  2.328451E-1  2.127307E-1  1.785833E-1  1.336763E-1  8.783450E-2  1.860337E-2 
-6.325755E-2 -1.399733E-1 -2.082690E-1 -2.784356E-1 -3.481345E-1 -3.972512E-1 -4.351405E-1 -4.669501E-1 
-4.996943E-1 -5.244861E-1 -5.315030E-1 -5.300997E-1 -5.170022E-1 -4.992265E-1 -4.795799E-1 -4.515131E-1 
-4.009931E-1 -3.504732E-1 -2.910654E-1 -2.012520E-1 -1.020832E-1 -1.554482E-2  3.310410E-2  9.531834E-2 
 1.580003E-1  2.038428E-1  2.356516E-1  2.510886E-1  2.669926E-1  2.459427E-1  2.333129E-1  2.071171E-1 
 1.580003E-1  1.191755E-1  6.257416E-2  1.345746E-2 -3.565925E-2 -6.700023E-2 -9.179205E-2 -1.338919E-1 
-1.685079E-1 -2.120109E-1 -2.396099E-1 -2.400777E-1 -2.325930E-1 -2.232375E-1 -1.984456E-1 -1.586845E-1 
-1.268758E-1 -7.775911E-2 -2.677139E-2  1.626385E-2  7.333300E-2  1.088844E-1  1.430319E-1  1.958905E-1 
 2.305064E-1  2.707353E-1  2.941239E-1  2.810264E-1  2.613797E-1  2.258282E-1  1.888744E-1  1.528552E-1 
 1.224497E-1  7.847891E-2  2.374856E-2 -8.995667E-3 -4.267535E-2 -6.980671E-2 -8.243651E-2 -1.081645E-1 
-1.413765E-1 -1.703788E-1 -1.914287E-1 -1.956392E-1 -1.989133E-1 -1.848804E-1 -1.666369E-1 -1.614910E-1 
-1.366991E-1 -9.880899E-2 -6.887124E-2 -4.548257E-2 -1.741584E-2  4.101822E-3  2.047430E-2  4.433066E-2 
 6.117092E-2  7.192975E-2  8.455955E-2  6.538060E-2  3.123318E-2  1.860337E-2 -8.995667E-3 -5.109553E-2 
-6.559699E-2 -6.232209E-2 -7.027440E-2 -6.559699E-2 -5.811237E-2 -6.138654E-2 -6.793569E-2 -1.025509E-1 
-1.460548E-1 -1.694434E-1 -1.834763E-1 -1.886223E-1 -1.773957E-1 -1.652336E-1 -1.507322E-1 -1.352959E-1 
-1.072291E-1 -8.243651E-2 -6.980671E-2 -4.361164E-2 -3.144879E-2 -1.180215E-2  2.047430E-2  5.696047E-2 
 9.485061E-2  1.243207E-1  1.491133E-1  1.420964E-1  1.622108E-1  1.776470E-1  1.444351E-1  1.439673E-1 
 1.257239E-1  1.051417E-1  1.116909E-1  9.297964E-2  8.502728E-2  7.146202E-2  4.433066E-2  3.029771E-2 
 3.123318E-2  3.871780E-2  5.087982E-2  7.988214E-2  9.344742E-2  1.135618E-1  1.397577E-1  1.556617E-1 
 1.734374E-1  1.668882E-1  1.617430E-1  1.804543E-1  1.930841E-1  2.122630E-1  2.459427E-1  2.557660E-1 
 2.800909E-1  3.030117E-1  2.889780E-1  3.030117E-1  3.179803E-1  3.217230E-1  3.437083E-1  3.666292E-1 
 3.825340E-1  4.101330E-1  4.475546E-1  4.723473E-1  5.088334E-1  5.205277E-1  5.022850E-1  4.718795E-1 
 4.180847E-1  3.554026E-1  2.763482E-1  1.926163E-1  9.859333E-2  2.094208E-2 -4.127211E-2 -9.974445E-2 
-1.563458E-1 -2.073335E-1 -2.466269E-1 -3.018242E-1 -3.406498E-1 -3.902342E-1 -4.323341E-1 -4.571267E-1 
-4.926774E-1 -4.917419E-1 -4.968878E-1 -4.847249E-1 -4.543194E-1 -4.384155E-1 -4.023964E-1 -3.696521E-1 
-3.284878E-1 -2.793710E-1 -2.068657E-1 -1.207943E-1 -6.372606E-2 -6.189278E-3  5.649269E-2  1.084167E-1 
 1.439673E-1  1.734374E-1  1.645495E-1  1.374182E-1  1.219820E-1  7.660716E-2  4.994436E-2  4.386298E-2 
 2.187754E-2 -8.527981E-3 -4.173989E-2 -7.682355E-2 -9.506705E-2 -1.076969E-1 -1.502644E-1 -1.745893E-1 
-2.129464E-1 -2.793710E-1 -3.200676E-1 -3.425207E-1 -3.762013E-1 -4.042673E-1 -4.323341E-1 -4.627396E-1 
-4.412220E-1 -4.154938E-1 -3.822819E-1 -3.308265E-1 -2.765646E-1 -2.255769E-1 -1.783312E-1 -9.319530E-2 
-1.414158E-2  6.865559E-2  1.425641E-1  1.968260E-1  2.782192E-1  3.577414E-1  4.120040E-1  4.377313E-1 
 4.625239E-1  4.798311E-1  4.765569E-1  4.849771E-1  4.971391E-1  5.069624E-1  5.036883E-1  4.802988E-1 
 4.718795E-1  4.620562E-1  4.377313E-1  4.063903E-1  3.535317E-1  2.833651E-1  2.015041E-1  1.238529E-1 
 5.883222E-2  8.780051E-3 -3.378832E-2 -9.132437E-2 -1.605555E-1 -2.073335E-1 -2.480300E-1 -2.901299E-1 
-3.177289E-1 -3.266168E-1 -3.289555E-1 -3.383111E-1 -3.050984E-1 -2.527074E-1 -2.045270E-1 -1.432475E-1 
-9.974445E-2 -7.167763E-2 -2.443268E-2  1.673163E-2  2.421624E-2  6.257416E-2  9.859333E-2  9.064093E-2 
 1.107554E-1  1.416286E-1  1.453706E-1  1.608076E-1  1.477093E-1  9.672158E-2  7.099429E-2  3.170086E-2 
-1.648029E-2 -5.062775E-2 -1.030186E-1 -1.642982E-1 -2.265125E-1 -2.765646E-1 -2.863880E-1 -2.929364E-1 
-3.135185E-1 -2.990178E-1 -3.116476E-1 -3.149217E-1 -2.966790E-1 -3.149217E-1 -3.008887E-1 -2.952758E-1 
-3.083734E-1 -2.938718E-1 -2.835807E-1 -2.952758E-1 -2.934040E-1 -2.784356E-1 -2.737574E-1 -2.536430E-1 
-2.316575E-1 -2.162214E-1 -1.900255E-1 -1.554103E-1 -1.338919E-1 -1.081645E-1 -7.074217E-2 -5.530598E-2 
-3.612702E-2 -1.978826E-3  2.094208E-2  3.497512E-2  5.368630E-2  5.508954E-2  6.538060E-2  8.409178E-2 
 9.391514E-2  1.369504E-1  1.734374E-1  2.164727E-1  2.786869E-1  3.278036E-1  3.642905E-1  3.946960E-1 
 4.246338E-1  4.255693E-1  4.442804E-1  4.433450E-1  3.923573E-1  3.797275E-1  3.568059E-1  3.380947E-1 
 3.451116E-1  3.235939E-1  3.151738E-1  3.058182E-1  2.983336E-1  2.959949E-1  2.707353E-1  2.333129E-1 
 1.757761E-1  1.191755E-1  4.199196E-2 -3.285203E-2 -1.006799E-1 -1.708466E-1 -2.003166E-1 -2.349325E-1 
-2.438196E-1 -2.349325E-1 -2.396099E-1 -1.928319E-1 -1.385701E-1 -9.459927E-2 -2.443268E-2  4.058872E-2 
 9.578612E-2  1.608076E-1  2.356516E-1  2.852360E-1  3.142383E-1  3.685002E-1  4.106008E-1  4.279080E-1 
 4.452159E-1  4.550393E-1  4.489579E-1  4.494256E-1  4.550393E-1  4.639271E-1  4.990101E-1  4.910585E-1 
 4.718795E-1  4.601844E-1  4.129395E-1  3.830017E-1  3.483858E-1  3.198520E-1  2.992698E-1  2.529595E-1 
 2.239573E-1  2.047784E-1  1.870026E-1  1.692277E-1  1.397577E-1  1.079489E-1  5.696047E-2  1.158644E-2 
-1.881899E-2 -5.998339E-2 -1.030186E-1 -1.334241E-1 -1.432475E-1 -1.530709E-1 -1.479257E-1 -1.381024E-1 
-1.488612E-1 -1.334241E-1 -1.114388E-1 -1.100356E-1 -1.030186E-1 -1.025509E-1 -1.020832E-1 -9.366380E-2 
-8.805011E-2 -7.963003E-2 -6.091885E-2 -1.975454E-2  5.972839E-3  2.749123E-2  4.479844E-2  2.140985E-2 
-1.978826E-3 -1.648029E-2 -2.770685E-2 -2.630370E-2 -1.460936E-2  1.763118E-3  1.298968E-2  4.152428E-2 
 5.929999E-2  4.105650E-2  3.871780E-2  2.749123E-2  2.230895E-3  8.276551E-4 -7.592427E-3 -4.786037E-3 
-8.527981E-3 -3.238425E-2 -4.969229E-2 -5.390274E-2 -5.577367E-2 -7.495262E-2 -7.495262E-2 -8.524372E-2 
-1.006799E-1 -8.337197E-2 -5.109553E-2 -1.881899E-2 -6.656964E-3  2.515171E-2  5.602501E-2  7.941437E-2 
 1.173037E-1  1.318053E-1  1.743728E-1  2.066493E-1  2.141339E-1  2.632506E-1  2.763482E-1  2.955271E-1 
 3.179803E-1  2.833651E-1  2.623152E-1  2.197476E-1  1.734374E-1  1.392899E-1  9.110871E-2  3.403956E-2 
-7.124741E-3 -3.612702E-2 -6.138654E-2 -4.314313E-2 -5.483820E-2 -6.466153E-2 -5.249868E-2 -7.495262E-2 
-8.290420E-2 -8.805011E-2 -1.058258E-1 -1.236008E-1 -1.221976E-1 -1.193912E-1 -1.329565E-1 -1.371669E-1 
-1.352959E-1 -1.385701E-1 -1.282790E-1 -1.198589E-1 -1.315532E-1 -1.193912E-1 -1.095678E-1 -9.413158E-2 
-7.167763E-2 -7.635587E-2 -5.343496E-2 -4.267535E-2 -4.969229E-2 -1.741584E-2  2.230895E-3  1.111875E-2 
 3.544281E-2  6.304190E-2  1.018675E-1  1.416286E-1  1.589366E-1  1.799865E-1  1.926163E-1  1.809220E-1 
 1.982292E-1  2.337806E-1  2.445395E-1  2.496854E-1  2.665248E-1  2.697998E-1  2.604442E-1  2.492176E-1 
 2.347161E-1  1.940195E-1  1.580003E-1  1.406931E-1  1.009320E-1  8.923774E-2  7.520392E-2  4.339520E-2 
 2.936216E-2  4.101822E-3 -4.641812E-2 -7.635587E-2 -8.617919E-2 -1.423120E-1 -1.750571E-1 -2.101399E-1 
-2.803066E-1 -2.910654E-1 -3.093089E-1 -3.448595E-1 -3.687167E-1 -4.084777E-1 -4.374800E-1 -4.524485E-1 
-4.365445E-1 -4.313986E-1 -4.351405E-1 -4.215752E-1 -4.365445E-1 -4.430929E-1 -4.337373E-1 -4.253171E-1 
-4.421574E-1 -4.744338E-1 -4.842573E-1 -5.198087E-1 -5.436650E-1 -5.488110E-1 -5.764092E-1 -5.820229E-1 
-5.871688E-1 -6.096219E-1 -6.180421E-1 -6.086864E-1 -6.030728E-1 -6.124284E-1 -6.147671E-1 -6.128961E-1 
-5.923140E-1 -5.591020E-1 -5.502141E-1 -5.413263E-1 -5.155982E-1 -4.940806E-1 -4.749016E-1 -4.398187E-1 
-4.112842E-1 -3.967834E-1 -3.612320E-1 -3.443918E-1 -3.556191E-1 -3.406498E-1 -3.420531E-1 -3.556191E-1 
-3.701198E-1 -4.023964E-1 -4.243817E-1 -4.477711E-1 -4.538517E-1 -4.589977E-1 -4.543194E-1 -4.407542E-1 
-4.360768E-1 -4.033318E-1 -3.649739E-1 -3.196000E-1 -2.653381E-1 -2.110754E-1 -1.507322E-1 -9.834121E-2 
-3.332054E-2  2.982994E-2  6.117092E-2  1.116909E-1  1.701632E-1  2.183436E-1  2.749449E-1  3.179803E-1 
 3.502575E-1  3.727106E-1  3.872114E-1  3.830017E-1  3.750493E-1  3.582091E-1  3.034795E-1  2.641861E-1 
 2.440717E-1  2.085211E-1  1.781148E-1  1.664204E-1  1.701632E-1  1.603398E-1  1.533230E-1  1.673559E-1 
 1.650172E-1  1.696954E-1  1.809220E-1  1.870026E-1  1.813897E-1  1.603398E-1  1.500487E-1  1.416286E-1 
 1.481778E-1  1.500487E-1  1.598721E-1  1.664204E-1  1.463060E-1  1.537907E-1  1.556617E-1  1.449028E-1 
 1.360150E-1  1.257239E-1  1.219820E-1  1.313376E-1  1.528552E-1  1.682922E-1  1.902776E-1  2.019719E-1 
 2.146017E-1  2.403298E-1  2.543628E-1  2.609119E-1  2.613797E-1  2.487491E-1  2.253605E-1  1.874704E-1 
 1.397577E-1  1.093522E-1  6.678384E-2  8.312274E-3 -3.472378E-2 -7.542040E-2 -1.109710E-1 -1.320209E-1 
-1.418443E-1 -1.362313E-1 -1.221976E-1 -1.236008E-1 -1.133097E-1 -6.185431E-2 -7.592427E-3  2.982994E-2 
 7.801118E-2  1.196433E-1  1.383544E-1  1.762438E-1  2.122630E-1  2.468782E-1  2.857038E-1  2.861715E-1 
 2.828973E-1  2.847683E-1  2.899142E-1  2.903820E-1  2.543628E-1  2.127307E-1  1.640817E-1  1.046740E-1 
 6.912332E-2  3.965326E-2  1.486070E-2  3.634136E-3 -4.786037E-3  6.440525E-3  4.620168E-2  8.128534E-2 
 9.672158E-2  1.350795E-1  1.528552E-1  1.434996E-1  1.725019E-1  1.781148E-1  1.575326E-1  1.710987E-1 
 1.771793E-1  1.640817E-1  1.664204E-1  1.608076E-1  1.608076E-1  1.603398E-1  1.252561E-1  1.042062E-1 
 8.222085E-2  6.725157E-2  5.976768E-2  3.871780E-2  3.170086E-2  8.780051E-3 -1.133437E-2 -1.226983E-2 
-4.786037E-3 -7.592427E-3 -1.273761E-2 -5.755853E-4  7.844588E-3  4.900889E-2  8.268858E-2  1.004643E-1 
 1.313376E-1  1.271271E-1  1.402254E-1  1.846639E-1  2.052461E-1  2.295710E-1  2.590410E-1  2.721385E-1 
 2.814941E-1  2.992698E-1  3.062859E-1  2.959949E-1  2.791554E-1  2.393943E-1  1.785833E-1  1.449028E-1 
 1.215142E-1  7.613943E-2  5.462176E-2  2.608726E-2 -1.043271E-3 -2.490046E-2 -3.378832E-2 -8.060204E-3 
-2.817463E-2 -3.940119E-2 -3.004555E-2 -2.302871E-2 -2.446512E-3  1.111875E-2  3.591058E-2  5.462176E-2 
 6.818781E-2  6.444513E-2  6.350962E-2  9.391514E-2  9.204417E-2  8.736599E-2  9.859333E-2  7.052651E-2 
 6.725157E-2  7.239749E-2  4.152428E-2  4.245974E-2  3.029771E-2 -1.978826E-3 -2.914289E-3 -5.721501E-3 
-2.256093E-2 -3.425600E-2 -6.559699E-2 -1.161169E-1 -1.423120E-1 -1.731853E-1 -1.989133E-1 -2.101399E-1 
-2.354003E-1 -2.461591E-1 -2.428841E-1 -2.475623E-1 -2.372712E-1 -2.157536E-1 -2.283834E-1 -2.405454E-1 
-2.372712E-1 -2.480300E-1 -2.522397E-1 -2.349325E-1 -2.237052E-1 -2.134141E-1 -1.993811E-1 -2.251092E-1 
-2.269801E-1 -2.307221E-1 -2.728218E-1 -2.849840E-1 -3.172612E-1 -3.462635E-1 -3.467312E-1 -3.747972E-1 
-3.944439E-1 -4.066068E-1 -4.309309E-1 -4.402865E-1 -4.271889E-1 -3.944439E-1 -3.565545E-1 -3.139862E-1 
-2.840485E-1 -2.648703E-1 -2.251092E-1 -1.839441E-1 -1.334241E-1 -9.693798E-2 -7.682355E-2 -2.677139E-2 
 3.598779E-4  3.450734E-2  9.251191E-2  1.116909E-1  1.444351E-1  1.757761E-1  1.818575E-1  2.244250E-1 
 2.641861E-1  2.735417E-1  2.875747E-1  3.165770E-1  3.156416E-1  3.030117E-1  3.165770E-1  2.833651E-1 
 2.758805E-1  2.899142E-1  2.468782E-1  2.188121E-1  1.841962E-1  1.332085E-1  9.251191E-2  4.152428E-2 
-2.630370E-2 -9.038882E-2 -1.338919E-1 -1.741208E-1 -2.003166E-1 -2.162214E-1 -2.302543E-1 -2.255769E-1 
-2.269801E-1 -2.307221E-1 -2.106077E-1 -2.059303E-1 -2.180923E-1 -2.012520E-1 -1.759925E-1 -1.530709E-1 
-9.880899E-2 -5.296645E-2 -8.060204E-3  4.713714E-2  7.754263E-2  1.116909E-1  1.332085E-1  1.322730E-1 
 1.182400E-1  7.613943E-2  3.123318E-2  7.376811E-3 -3.425600E-2 -8.711465E-2 -1.198589E-1 -1.769280E-1 
-2.185601E-1 -2.354003E-1 -2.442874E-1 -2.414809E-1 -2.499010E-1 -2.531752E-1 -2.592566E-1 -2.615953E-1 
-2.686122E-1 -2.686122E-1 -2.573857E-1 -2.461591E-1 -2.255769E-1 -1.811376E-1 -1.226654E-1 -8.758243E-2 
-3.612702E-2  8.780051E-3  3.544281E-2  5.462176E-2  5.462176E-2  7.567170E-2  9.297964E-2  1.079489E-1 
 1.126263E-1  9.531834E-2  1.084167E-1  1.168360E-1  1.074804E-1  1.116909E-1  8.970547E-2  4.573391E-2 
 2.842670E-2  1.486070E-2 -1.928677E-2 -3.425600E-2 -3.565925E-2 -4.828905E-2 -1.648029E-2  2.187754E-2 
 5.929999E-2  1.224497E-1  1.561294E-1  1.804543E-1  2.066493E-1  2.403298E-1  2.651216E-1  2.814941E-1 
 2.875747E-1  2.674603E-1  2.651216E-1  2.702675E-1  2.828973E-1  2.871070E-1  2.852360E-1  2.959949E-1 
 2.964626E-1  2.885102E-1  2.917852E-1  3.034795E-1  2.899142E-1  2.758805E-1  2.524918E-1  2.253605E-1 
 2.351838E-1  2.071171E-1  1.809220E-1  1.645495E-1  1.261916E-1  1.336763E-1  1.130941E-1  8.689826E-2 
 9.625385E-2  8.128534E-2  6.444513E-2  5.929999E-2  5.696047E-2  4.152428E-2  4.152428E-2  2.561948E-2 
-3.285203E-2 -8.243651E-2 -1.315532E-1 -1.825408E-1 -2.237052E-1 -2.620631E-1 -2.807743E-1 -2.765646E-1 
-2.920008E-1 -2.868557E-1 -2.592566E-1 -2.438196E-1 -2.311899E-1 -2.297866E-1 -2.054625E-1 -1.811376E-1 
-1.427798E-1 -8.430826E-2 -3.753026E-2  1.720013E-2  7.754263E-2  1.523874E-1  2.164727E-1  2.824296E-1 
 3.404342E-1  3.600809E-1  4.063903E-1  4.489579E-1  4.770247E-1  5.144471E-1  5.425138E-1  5.687090E-1 
 5.701122E-1  5.850815E-1  5.972435E-1  6.094055E-1  6.356013E-1  6.140837E-1  6.225038E-1  6.178256E-1 
 6.023894E-1  6.239071E-1  6.103410E-1  6.126805E-1  6.094055E-1  5.780646E-1  5.471913E-1  5.172535E-1 
 4.859125E-1  4.494256E-1  4.316507E-1  4.120040E-1  3.811308E-1  3.568059E-1  3.371592E-1  3.264003E-1 
 3.048827E-1  2.576370E-1  2.220863E-1  1.832607E-1  1.430319E-1  1.280633E-1  9.812560E-2  6.865559E-2 
 6.163865E-2  6.912332E-2  8.736599E-2  1.163683E-1  1.551939E-1  1.640817E-1  1.505165E-1  1.509842E-1 
 1.444351E-1  1.252561E-1  8.736599E-2  4.573391E-2  3.029771E-2  4.569599E-3 -1.043271E-3 -1.741584E-2 
-5.203099E-2 -6.278978E-2 -1.011477E-1 -1.409088E-1 -1.764602E-1 -2.138818E-1 -2.690800E-1 -3.238096E-1 
-3.537473E-1 -4.019286E-1 -4.220430E-1 -4.159623E-1 -4.117519E-1 -3.818142E-1 -3.687167E-1 -3.677811E-1 
-3.284878E-1 -3.055669E-1 -2.690800E-1 -2.040585E-1 -1.736530E-1 -1.301500E-1 -9.740575E-2 -6.419384E-2 
-1.507714E-2  1.295432E-3  1.626385E-2  2.795901E-2  5.041213E-2  6.163865E-2  7.941437E-2  1.224497E-1 
 1.430319E-1  1.622108E-1  1.664204E-1  1.776470E-1  1.874704E-1  1.645495E-1  1.434996E-1  9.391514E-2 
 3.310410E-2 -1.978826E-3 -4.969229E-2 -8.290420E-2 -1.100356E-1 -1.591523E-1 -1.914287E-1 -2.316575E-1 
-2.765646E-1 -3.111798E-1 -3.542151E-1 -4.047350E-1 -4.342050E-1 -4.463679E-1 -4.791121E-1 -4.739662E-1 
-4.552550E-1 -4.627396E-1 -4.426252E-1 -4.234462E-1 -4.056705E-1 -3.738617E-1 -3.387788E-1 -3.186644E-1 
-3.116476E-1 -2.859203E-1 -2.662735E-1 -2.620631E-1 -2.447559E-1 -2.321253E-1 -2.508365E-1 -2.522397E-1 
-2.522397E-1 -2.690800E-1 -2.742251E-1 -2.985500E-1 -3.303587E-1 -3.509409E-1 -3.785400E-1 -4.103487E-1 
-4.173656E-1 -4.229784E-1 -4.421574E-1 -4.332695E-1 -4.304631E-1 -4.533840E-1 -4.477711E-1 -4.458993E-1 
-4.847249E-1 -5.113885E-1 -5.123240E-1 -5.184054E-1 -5.067111E-1 -4.791121E-1 -4.763049E-1 -4.589977E-1 
-4.435606E-1 -4.370122E-1 -4.080099E-1 -3.916375E-1 -3.780722E-1 -3.780722E-1 -3.888311E-1 -3.991221E-1 
-4.108164E-1 -4.056705E-1 -4.187688E-1 -4.332695E-1 -4.440283E-1 -4.618042E-1 -4.847249E-1 -5.151305E-1 
-5.146627E-1 -5.132595E-1 -5.221474E-1 -5.235506E-1 -5.347771E-1 -5.277610E-1 -4.945483E-1 -4.870645E-1 
-4.833217E-1 -4.388832E-1 -4.295276E-1 -4.201721E-1 -3.724585E-1 -3.504732E-1 -3.055669E-1 -2.653381E-1 
-2.489656E-1 -1.867513E-1 -1.161169E-1 -7.682355E-2 -5.062775E-2 -1.043271E-3  1.953884E-2  2.281300E-2 
 3.403956E-2 -1.078080E-4 -3.382797E-3 -2.256093E-2 -6.840347E-2 -8.524372E-2 -1.076969E-1 -1.053581E-1 
-1.025509E-1 -9.600251E-2 -9.038882E-2 -9.319530E-2 -7.214541E-2 -4.735358E-2 -8.527981E-3  1.907115E-2 
 3.263642E-2  6.163865E-2  9.110871E-2  1.355472E-1  1.720341E-1  1.710987E-1  1.893421E-1  2.075848E-1 
 1.944873E-1  2.080525E-1  2.248928E-1  2.164727E-1  2.276992E-1  2.267638E-1  2.061816E-1  2.005687E-1 
 1.851317E-1  1.954228E-1  1.907453E-1  1.720341E-1  2.024397E-1  2.094565E-1  2.160049E-1  2.632506E-1 
 2.931884E-1  2.950594E-1  3.306108E-1  3.642905E-1  3.694357E-1  4.049871E-1  4.176169E-1  4.279080E-1 
 4.643949E-1  4.629917E-1  4.737505E-1  5.205277E-1  5.406421E-1  5.523372E-1  5.584179E-1  5.588856E-1 
 5.719839E-1  5.593534E-1  5.542082E-1  5.593534E-1  5.579501E-1  5.705799E-1  5.785323E-1  5.888234E-1 
 5.850815E-1  5.682412E-1  5.673057E-1  5.766613E-1  5.892911E-1  5.944371E-1  6.145515E-1  6.257780E-1 
 6.009854E-1  6.023894E-1  5.949048E-1  5.495300E-1  5.261414E-1  4.905907E-1  4.297789E-1  3.764526E-1 
 3.282713E-1  2.927206E-1  2.758805E-1  2.473459E-1  1.921486E-1  1.645495E-1  1.238529E-1  6.865559E-2 
 4.105650E-2 -1.414158E-2 -6.746801E-2 -8.103327E-2 -1.119065E-1 -1.446515E-1 -1.203267E-1 -1.207943E-1 
-1.310854E-1 -1.067614E-1 -9.740575E-2 -6.887124E-2 -4.407942E-2 -1.414158E-2  2.982994E-2  4.199196E-2 
 8.128534E-2  1.304020E-1  1.687600E-1  2.342484E-1  2.552983E-1  2.669926E-1  2.885102E-1  2.637184E-1 
 2.571692E-1  2.660571E-1  2.749449E-1  2.707353E-1  2.492176E-1  2.482814E-1  2.403298E-1  2.379903E-1 
 2.300387E-1  1.968260E-1  1.696954E-1  1.509842E-1  1.266594E-1  9.672158E-2  6.023546E-2 -1.039891E-2 
-5.624145E-2 -1.016154E-1 -1.628942E-1 -1.872191E-1 -2.321253E-1 -2.601922E-1 -2.667413E-1 -2.658058E-1 
-2.611276E-1 -2.489656E-1 -1.989133E-1 -1.675723E-1 -1.362313E-1 -1.165847E-1 -1.091001E-1 -8.617919E-2 
-8.337197E-2 -8.524372E-2 -9.225983E-2 -1.058258E-1 -1.020832E-1 -1.091001E-1 -9.974445E-2 -6.512930E-2 
-4.969229E-2 -8.995667E-3  3.918557E-2  6.584833E-2  1.168360E-1  1.682922E-1  1.912131E-1  2.099243E-1 
 2.113275E-1  1.930841E-1  1.935518E-1  1.963582E-1  1.678237E-1  1.617430E-1  1.580003E-1  1.210465E-1 
 1.439673E-1  1.580003E-1  1.463060E-1  1.734374E-1  1.799865E-1  1.785833E-1  1.776470E-1  1.692277E-1 
 1.650172E-1  1.696954E-1  1.580003E-1  1.500487E-1  1.551939E-1  1.650172E-1  1.916808E-1  1.977615E-1 
 2.197476E-1  2.375225E-1  2.267638E-1  2.262960E-1  2.169404E-1  1.781148E-1  1.304020E-1  8.034988E-2 
 1.439292E-2 -1.601260E-2 -4.688581E-2 -9.600251E-2 -1.207943E-1 -1.348282E-1 -1.413765E-1 -1.385701E-1 
-1.100356E-1 -7.822679E-2 -5.624145E-2 -2.022223E-2  7.844588E-3  1.205422E-2  2.982994E-2  4.292743E-2 
 3.403956E-2  3.403956E-2  5.505062E-3 -2.723916E-2 -4.033665E-2 -6.840347E-2 -9.974445E-2 -1.427798E-1 
-1.895578E-1 -2.438196E-1 -2.971468E-1 -3.280200E-1 -3.790077E-1 -4.435606E-1 -4.823863E-1 -5.240183E-1 
-5.736028E-1 -5.787487E-1 -5.988631E-1 -6.465759E-1 -6.498508E-1 -6.727717E-1 -6.961603E-1 -6.849337E-1 
-6.839982E-1 -6.788530E-1 -6.493831E-1 -6.320751E-1 -6.330106E-1 -6.096219E-1 -5.852970E-1 -5.614407E-1 
-5.436650E-1 -5.352449E-1 -5.137272E-1 -4.903387E-1 -4.725629E-1 -4.416896E-1 -4.154938E-1 -4.131551E-1 
-3.780722E-1 -3.565545E-1 -3.401821E-1 -2.920008E-1 -2.704832E-1 -2.484978E-1 -2.283834E-1 -2.087367E-1 
-1.703788E-1 -1.320209E-1 -1.114388E-1 -8.758243E-2 -5.811237E-2 -6.840347E-2 -6.466153E-2 -4.127211E-2 
-6.138654E-2 -7.167763E-2 -7.963003E-2 -1.329565E-1 -1.661692E-1 -2.017198E-1 -2.461591E-1 -2.770323E-1 
-3.317620E-1 -3.696521E-1 -3.981866E-1 -4.239139E-1 -4.290599E-1 -4.271889E-1 -4.131551E-1 -4.033318E-1 
-4.070745E-1 -3.832174E-1 -3.350361E-1 -3.074378E-1 -2.929364E-1 -2.644018E-1 -2.148181E-1 -1.932997E-1 
-1.441838E-1 -5.717691E-2 -3.238425E-2  1.439292E-2  6.818781E-2  8.409178E-2  1.397577E-1  1.860671E-1 
 1.944873E-1  2.276992E-1  2.440717E-1  2.281669E-1  2.562338E-1  2.492176E-1  2.244250E-1  2.169404E-1 
 1.696954E-1  1.364827E-1  1.009320E-1  8.175308E-2  5.602501E-2  2.281300E-2  7.376811E-3 -2.349722E-2 
-1.507714E-2  2.230895E-3  1.345746E-2  3.263642E-2  5.041213E-2  6.725157E-2  7.894664E-2  1.215142E-1 
 1.570648E-1  1.701632E-1  1.954228E-1  2.094565E-1  2.337806E-1  2.880425E-1  3.441761E-1  3.881468E-1 
 4.335217E-1  4.676691E-1  4.896545E-1  5.191245E-1  5.107052E-1  5.074302E-1  5.022850E-1  4.648626E-1 
 4.222951E-1  3.914219E-1  3.848727E-1  3.497898E-1  3.409019E-1  3.320141E-1  2.786869E-1  2.618474E-1 
 2.445395E-1  2.197476E-1  2.015041E-1  1.682922E-1  1.411609E-1  1.341440E-1  1.322730E-1  1.322730E-1 
 1.444351E-1  1.495810E-1  1.505165E-1  1.640817E-1  1.860671E-1  1.949550E-1  1.870026E-1  2.094565E-1 
 2.323774E-1  2.328451E-1  2.370548E-1  2.384580E-1  2.548305E-1  2.702675E-1  2.632506E-1  2.529595E-1 
 2.520241E-1  2.552983E-1  2.464104E-1  2.220863E-1  1.921486E-1  1.720341E-1  1.369504E-1  1.065449E-1 
 8.034988E-2  3.684605E-2  2.698581E-3 -3.846573E-2 -6.091885E-2 -7.074217E-2 -8.196873E-2 -8.337197E-2 
-1.058258E-1 -1.310854E-1 -1.493289E-1 -1.614910E-1 -1.647660E-1 -1.750571E-1 -1.834763E-1 -1.984456E-1 
-2.092044E-1 -1.886223E-1 -1.699110E-1 -1.572813E-1 -1.287467E-1 -1.048904E-1 -9.038882E-2 -5.764468E-2 
-2.022223E-2  2.698581E-3  3.263642E-2  7.052651E-2  1.037385E-1  1.350795E-1  1.640817E-1  1.958905E-1 
 2.206831E-1  2.211508E-1  2.291032E-1  2.164727E-1  1.949550E-1  1.926163E-1  1.757761E-1  1.753083E-1 
 1.434996E-1  9.718931E-2  7.426845E-2  2.889447E-2 -6.189278E-3 -4.407942E-2 -1.016154E-1 -1.488612E-1 
-1.820732E-1 -1.989133E-1 -1.993811E-1 -1.923642E-1 -1.853481E-1 -1.671046E-1 -1.376346E-1 -1.058258E-1 
-4.782127E-2 -6.189278E-3  1.111875E-2  8.409178E-2  1.360150E-1  1.580003E-1  2.253605E-1  2.651216E-1 
 2.992698E-1  3.568059E-1  3.946960E-1  4.241660E-1  4.629917E-1  4.976068E-1  4.868480E-1  4.877835E-1 
 4.681368E-1  4.265047E-1  4.110685E-1  3.815985E-1  3.577414E-1  3.189157E-1  2.782192E-1  2.459427E-1 
 2.211508E-1  1.898098E-1  1.477093E-1  1.355472E-1  9.765705E-2  6.070314E-2  3.871780E-2  1.763118E-3 
-2.443268E-2 -4.969229E-2 -8.430826E-2 -1.301500E-1 -1.624264E-1 -1.675723E-1 -1.432475E-1 -1.245371E-1 
-1.095678E-1 -7.074217E-2 -4.033665E-2  2.749123E-2  8.736599E-2  1.051417E-1  1.439673E-1  1.636140E-1 
 1.776470E-1  2.197476E-1  2.450072E-1  2.557660E-1  2.772836E-1  2.857038E-1  2.945916E-1  3.081569E-1 
 2.941239E-1  2.726062E-1  2.632506E-1  2.473459E-1  2.220863E-1  2.010364E-1  1.710987E-1  1.346117E-1 
 9.531834E-2  3.403956E-2 -2.536814E-2 -6.372606E-2 -1.048904E-1 -1.558781E-1 -1.923642E-1 -2.339963E-1 
-2.742251E-1 -2.831129E-1 -2.915331E-1 -2.910654E-1 -2.714187E-1 -2.555147E-1 -2.302543E-1 -2.124786E-1 
-1.918965E-1 -1.479257E-1 -1.231330E-1 -7.074217E-2 -3.753026E-2 -5.156321E-2 -2.630370E-2 -7.592427E-3 
 2.000661E-2  4.760566E-2  3.825002E-2  3.965326E-2  2.982994E-2 -1.320612E-2 -4.033665E-2 -7.963003E-2 
-1.596200E-1 -2.190277E-1 -2.882590E-1 -3.453272E-1 -3.762013E-1 -4.075423E-1 -4.154938E-1 -4.407542E-1 
-4.552550E-1 -4.393509E-1 -4.290599E-1 -4.126873E-1 -3.860246E-1 -3.818142E-1 -3.799432E-1 -3.537473E-1 
-3.471990E-1 -3.448595E-1 -3.401821E-1 -3.383111E-1 -3.387788E-1 -3.341007E-1 -3.013565E-1 -2.653381E-1 
-2.227697E-1 -1.867513E-1 -1.437152E-1 -1.011477E-1 -9.506705E-2 -7.448485E-2 -5.296645E-2 -6.045108E-2 
-6.512930E-2 -6.746801E-2 -8.851789E-2 -1.156492E-1 -1.268758E-1 -1.395056E-1 -1.596200E-1 -1.731853E-1 
-1.961069E-1 -2.073335E-1 -2.096722E-1 -2.171568E-1 -2.078012E-1 -2.124786E-1 -2.092044E-1 -1.932997E-1 
-1.862836E-1 -1.451192E-1 -9.927668E-2 -7.214541E-2 -3.565925E-2  2.468402E-2  7.146202E-2  9.391514E-2 
 1.304020E-1  1.439673E-1  1.481778E-1  1.631463E-1  1.608076E-1  1.608076E-1  1.757761E-1  1.757761E-1 
 1.622108E-1  1.767115E-1  1.818575E-1  1.884066E-1  2.136662E-1  2.099243E-1  2.127307E-1  2.305064E-1 
 2.365871E-1  2.520241E-1  2.557660E-1  2.356516E-1  2.099243E-1  1.898098E-1  1.692277E-1  1.322730E-1 
 1.149650E-1  9.204417E-2  6.912332E-2  6.023546E-2  4.526613E-2  5.602501E-2  6.631606E-2  6.350962E-2 
 4.760566E-2  2.842670E-2  1.065098E-2 -1.511048E-3  6.908303E-3 -7.124741E-3 -3.519156E-2 -5.109553E-2 
-6.559699E-2 -5.062775E-2 -1.078080E-4  1.295432E-3 -5.721501E-3  1.205422E-2 -8.527981E-3 -2.864240E-2 
-4.828905E-2 -6.653254E-2 -8.384048E-2 -1.067614E-1 -1.109710E-1 -1.278113E-1 -1.427798E-1 -1.554103E-1 
-1.671046E-1 -1.745893E-1 -1.923642E-1 -1.918965E-1 -1.904932E-1 -1.975102E-1 -1.858158E-1 -1.830086E-1 
-1.942352E-1 -2.003166E-1 -1.975102E-1 -1.764602E-1 -1.741208E-1 -1.937674E-1 -1.975102E-1 -1.890900E-1 
-1.778634E-1 -1.572813E-1 -1.385701E-1 -1.366991E-1 -1.217299E-1 -1.165847E-1 -1.095678E-1 -7.167763E-2 
-6.559699E-2 -6.232209E-2 -3.332054E-2 -2.723916E-2 -2.162547E-2  5.972839E-3  1.813560E-2  2.702272E-2 
 3.263642E-2  2.094208E-2  1.205422E-2  1.673163E-2  3.123318E-2  1.673163E-2  2.140985E-2  2.936216E-2 
 3.357188E-2  6.631606E-2  8.175308E-2  1.023353E-1  1.079489E-1  1.079489E-1  1.088844E-1  1.116909E-1 
 1.046740E-1  9.438287E-2  1.060772E-1  8.830223E-2  9.064093E-2  1.023353E-1  9.952879E-2  1.224497E-1 
 1.463060E-1  1.570648E-1  1.748406E-1  1.813897E-1  1.841962E-1  1.940195E-1  1.687600E-1  1.589366E-1 
 1.364827E-1  1.271271E-1  1.523874E-1  1.383544E-1  1.640817E-1  1.846639E-1  1.739051E-1  1.921486E-1 
 1.949550E-1  2.047784E-1  2.262960E-1  2.248928E-1  2.122630E-1  2.024397E-1  1.860671E-1  1.650172E-1 
 1.636140E-1  1.458383E-1  1.102876E-1  9.531834E-2  7.707489E-2  6.163865E-2  6.397735E-2  5.929999E-2 
 5.742898E-2  7.380072E-2  6.912332E-2  6.865559E-2  8.175308E-2  6.818781E-2  4.994436E-2  3.731456E-2 
 3.591058E-2  1.439292E-2 -1.978826E-3  3.166359E-3 -1.460936E-2 -1.741584E-2 -2.536814E-2 -4.407942E-2 
-5.109553E-2 -5.858015E-2 -5.998339E-2 -8.664697E-2 -1.352959E-1 -1.530709E-1 -1.666369E-1 -1.886223E-1 
-1.961069E-1 -2.124786E-1 -2.026553E-1 -1.993811E-1 -2.049948E-1 -1.642982E-1 -1.549426E-1 -1.526031E-1 
-1.418443E-1 -1.315532E-1 -1.091001E-1 -9.600251E-2 -5.437043E-2 -4.595035E-2 -4.080443E-2 -8.995667E-3 
-7.124741E-3  1.065098E-2  3.403956E-2  4.479844E-2  5.696047E-2  8.268858E-2  8.502728E-2  9.391514E-2 
 1.182400E-1  1.154328E-1  1.458383E-1  1.668882E-1  1.837284E-1  1.996332E-1  2.015041E-1  2.258282E-1 
 2.075848E-1  1.930841E-1  1.823252E-1  1.322730E-1  1.177715E-1  1.079489E-1  8.970547E-2  7.099429E-2 
 4.526613E-2  3.637827E-2  3.450734E-2  3.263642E-2  1.065098E-2 -1.741584E-2 -2.630370E-2 -2.490046E-2 
-2.723916E-2 -1.694806E-2  1.298968E-2  2.374856E-2  3.871780E-2  6.631606E-2  9.625385E-2  1.205787E-1 
 1.299343E-1  1.458383E-1  1.612753E-1  1.612753E-1  1.781148E-1  2.010364E-1  1.944873E-1  1.991654E-1 
 1.860671E-1  1.495810E-1  1.243207E-1  1.013998E-1  7.941437E-2  4.807343E-2  4.526613E-2  3.591058E-2 
 9.247737E-3 -5.253723E-3 -2.115769E-2 -3.472378E-2 -4.595035E-2 -5.437043E-2 -1.044227E-1 -1.362313E-1 
-1.441838E-1 -1.778634E-1 -1.951715E-1 -2.396099E-1 -2.737574E-1 -2.952758E-1 -3.149217E-1 -2.985500E-1 
-3.097765E-1 -3.111798E-1 -2.905977E-1 -2.681445E-1 -2.550470E-1 -2.601922E-1 -2.438196E-1 -2.405454E-1 
-2.517720E-1 -2.606598E-1 -2.606598E-1 -2.606598E-1 -2.615953E-1 -2.410132E-1 -2.456913E-1 -2.438196E-1 
-2.330608E-1 -2.377390E-1 -2.311899E-1 -2.237052E-1 -2.134141E-1 -2.101399E-1 -1.862836E-1 -1.666369E-1 
-1.628942E-1 -1.404411E-1 -1.259404E-1 -1.030186E-1 -9.834121E-2 -9.085660E-2 -6.980671E-2 -8.617919E-2 
-9.132437E-2 -9.880899E-2 -1.100356E-1 -1.100356E-1 -1.123743E-1 -1.025509E-1 -1.048904E-1 -9.600251E-2 
-8.150095E-2 -6.045108E-2 -3.850574E-3  2.889447E-2  5.555723E-2  9.344742E-2  1.149650E-1  1.280633E-1 
 1.173037E-1  1.149650E-1  1.042062E-1  6.725157E-2  3.918557E-2 -1.511048E-3 -1.788353E-2 -1.039891E-2 
-3.472378E-2 -3.285203E-2 -1.226983E-2 -2.069001E-2  3.598779E-4  2.842670E-2  2.842670E-2  2.608726E-2 
 2.468402E-2  2.094208E-2  2.608726E-2  4.199196E-2  2.889447E-2  1.439292E-2  5.972839E-3 -1.460936E-2 
-8.060204E-3 -1.648029E-2 -1.975454E-2  7.844588E-3 -1.226983E-2 -2.302871E-2 -6.189278E-3 -5.253723E-3 
 1.907115E-2  3.263642E-2  3.591058E-2  6.257416E-2  7.286522E-2  7.613943E-2  9.391514E-2  9.204417E-2 
 1.004643E-1  9.906106E-2  6.959105E-2  6.491286E-2  5.555723E-2  3.825002E-2  2.234532E-2  1.532838E-2 
 4.569599E-3  8.276551E-4  1.486070E-2  1.018329E-2  3.544281E-2  4.292743E-2  2.655495E-2  4.152428E-2 
 2.515171E-2  2.982994E-2  3.731456E-2  2.795901E-2  5.087982E-2  6.725157E-2  1.088844E-1  1.589366E-1 
 1.963582E-1  2.379903E-1  2.567015E-1  2.595087E-1  2.623152E-1  2.674603E-1  2.445395E-1  2.323774E-1 
 2.248928E-1  1.734374E-1  1.509842E-1  1.406931E-1  1.051417E-1  8.923774E-2  6.678384E-2  1.813560E-2 
-2.069001E-2 -4.735358E-2 -7.635587E-2 -8.851789E-2 -8.384048E-2 -8.477595E-2 -9.834121E-2 -1.020832E-1 
-7.963003E-2 -6.700023E-2 -7.401716E-2 -7.354938E-2 -8.384048E-2 -9.413158E-2 -8.150095E-2 -9.600251E-2 
-1.193912E-1 -1.273435E-1 -1.633619E-1 -1.886223E-1 -1.834763E-1 -2.045270E-1 -2.255769E-1 -2.185601E-1 
-2.237052E-1 -2.354003E-1 -2.237052E-1 -2.218342E-1 -2.517720E-1 -2.527074E-1 -2.419486E-1 -2.414809E-1 
-2.213665E-1 -2.199633E-1 -2.120109E-1 -1.993811E-1 -1.937674E-1 -1.741208E-1 -1.432475E-1 -1.025509E-1 
-8.196873E-2 -6.185431E-2 -4.828905E-2 -3.659471E-2 -1.788353E-2 -7.124741E-3  4.569599E-3 -1.078080E-4 
-1.320612E-2 -3.519156E-2 -3.986897E-2 -3.986897E-2 -4.361164E-2 -4.407942E-2 -4.969229E-2 -4.688581E-2 
-5.858015E-2 -5.483820E-2 -6.045108E-2 -9.179205E-2 -1.076969E-1 -1.324887E-1 -1.666369E-1 -2.012520E-1 
-2.162214E-1 -2.063980E-1 -2.012520E-1 -1.937674E-1 -1.839441E-1 -1.797345E-1 -1.507322E-1 -1.292145E-1 
-1.338919E-1 -1.193912E-1 -1.091001E-1 -1.062936E-1 -9.413158E-2 -8.290420E-2 -5.858015E-2 -2.396500E-2 
-1.180215E-2 -2.630370E-2 -1.741584E-2 -1.078080E-4 -9.931130E-3 -4.786037E-3 -1.975454E-2 -3.565925E-2 
-5.253723E-3  1.579616E-2  4.526613E-2  6.865559E-2  8.175308E-2  1.168360E-1  1.346117E-1  1.444351E-1 
 1.533230E-1  1.547261E-1  1.589366E-1  1.696954E-1  1.575326E-1  1.332085E-1  1.332085E-1  1.028030E-1 
 7.333300E-2  5.041213E-2 -9.463444E-3 -2.723916E-2 -4.314313E-2 -8.196873E-2 -6.559699E-2 -6.138654E-2 
-9.880899E-2 -9.553482E-2 -8.758243E-2 -9.319530E-2 -8.150095E-2 -7.401716E-2 -6.887124E-2 -5.764468E-2 
-1.741584E-2  1.345746E-2  4.479844E-2  9.765705E-2  1.271271E-1  1.753083E-1  2.164727E-1  2.567015E-1 
 2.922529E-1  2.763482E-1  2.838328E-1  2.637184E-1  2.155372E-1  2.024397E-1  1.565971E-1  1.098199E-1 
 7.988214E-2  3.497512E-2  2.000661E-2  2.047430E-2  3.598779E-4 -5.755853E-4  1.298968E-2  6.908303E-3 
 2.889447E-2  6.491286E-2  6.631606E-2  8.222085E-2  1.032707E-1  9.625385E-2  1.112231E-1  1.402254E-1 
 1.472415E-1  1.636140E-1  1.841962E-1  1.982292E-1  2.286355E-1  2.609119E-1  3.044150E-1  3.362237E-1 
 3.689680E-1  4.077936E-1  4.143427E-1  4.204241E-1  4.330539E-1  4.386668E-1  4.222951E-1  3.984379E-1 
 3.815985E-1  3.600809E-1  3.380947E-1  2.992698E-1  2.581047E-1  2.234895E-1  1.771793E-1  1.313376E-1 
 9.531834E-2  6.210643E-2  3.544281E-2  1.860337E-2 -1.741584E-2 -6.325755E-2 -7.822679E-2 -8.617919E-2 
-1.048904E-1 -9.927668E-2 -1.034864E-1 -1.147138E-1 -1.058258E-1 -9.787353E-2 -7.261310E-2 -3.846573E-2 
 6.908303E-3  4.620168E-2  6.163865E-2  1.102876E-1  1.612753E-1  2.005687E-1  2.225541E-1  2.099243E-1 
 2.361193E-1  2.459427E-1  2.248928E-1  2.216186E-1  1.902776E-1  1.739051E-1  1.556617E-1  1.159005E-1 
 1.065449E-1  9.672158E-2  6.912332E-2  3.684605E-2  7.376811E-3 -6.189278E-3 -2.022223E-2 -4.828905E-2 
-6.045108E-2 -7.822679E-2 -1.105033E-1 -1.198589E-1 -1.170525E-1 -1.320209E-1 -1.516676E-1 -1.671046E-1 
-2.110754E-1 -2.475623E-1 -2.615953E-1 -2.826453E-1 -2.971468E-1 -3.027597E-1 -3.074378E-1 -2.934040E-1 
-2.798388E-1 -2.831129E-1 -2.452236E-1 -2.129464E-1 -2.063980E-1 -1.839441E-1 -1.787989E-1 -1.563458E-1 
-1.338919E-1 -1.282790E-1 -1.020832E-1 -8.103327E-2 -5.858015E-2 -4.314313E-2 -4.454710E-2 -2.911009E-2 
 4.101822E-3  2.702272E-2  4.058872E-2  6.397735E-2  6.678384E-2  6.865559E-2  7.988214E-2  5.602501E-2 
 2.281300E-2 -6.656964E-3 -3.378832E-2 -3.565925E-2 -2.536814E-2 -4.828905E-2 -6.933893E-2 -3.799795E-2 
-9.931130E-3  1.860337E-2  4.666937E-2  3.965326E-2  3.871780E-2  3.263642E-2  3.170086E-2  4.620168E-2 
 3.216864E-2  2.000661E-2  7.376811E-3 -1.043271E-3  1.860337E-2  1.392514E-2  3.497512E-2  6.818781E-2 
 4.994436E-2  6.491286E-2  1.098199E-1  1.346117E-1  1.547261E-1  1.734374E-1  1.612753E-1  1.355472E-1 
 1.261916E-1  1.018675E-1  8.034988E-2  7.426845E-2  7.099429E-2  7.192975E-2  7.286522E-2  7.941437E-2 
 9.718931E-2  1.130941E-1  1.004643E-1  9.251191E-2  8.502728E-2  5.883222E-2  5.696047E-2  5.462176E-2 
 4.994436E-2  4.620168E-2  3.216864E-2  3.778233E-2  2.795901E-2  1.766791E-2  3.825002E-2  3.825002E-2 
 2.328078E-2  3.497512E-2  5.742898E-2  5.134760E-2  4.573391E-2  4.526613E-2  2.000661E-2  1.392514E-2 
 1.720013E-2  6.440525E-3  1.626385E-2  2.936216E-2  3.170086E-2  4.760566E-2  6.117092E-2  7.473619E-2 
 9.578612E-2  7.192975E-2  4.245974E-2  2.702272E-2 -1.039891E-2 -2.864240E-2 -2.630370E-2 -2.911009E-2 
-3.940119E-2 -3.799795E-2 -3.986897E-2 -3.940119E-2 -4.548257E-2 -6.559699E-2 -5.998339E-2 -7.167763E-2 
-9.038882E-2 -9.085660E-2 -9.693798E-2 -1.091001E-1 -1.123743E-1 -1.259404E-1 -1.390378E-1 -1.193912E-1 
-1.142460E-1 -1.016154E-1 -7.822679E-2 -7.354938E-2 -5.577367E-2 -4.220767E-2 -2.536814E-2 -1.273761E-2 
-1.460936E-2 -2.630370E-2 -5.062775E-2 -5.717691E-2 -6.278978E-2 -6.606477E-2 -7.588809E-2 -1.039549E-1 
-1.236008E-1 -1.404411E-1 -1.423120E-1 -1.334241E-1 -1.324887E-1 -1.437152E-1 -1.395056E-1 -1.348282E-1 
-1.399733E-1 -1.189234E-1 -1.142460E-1 -1.221976E-1 -1.109710E-1 -1.044227E-1 -1.053581E-1 -1.006799E-1 
-1.025509E-1 -9.693798E-2 -8.009781E-2 -6.138654E-2 -3.799795E-2 -1.835130E-2  9.247737E-3  3.076540E-2 
 5.415399E-2  5.368630E-2  4.620168E-2  5.602501E-2  2.936216E-2  1.579616E-2  6.908303E-3 -1.367390E-2 
-3.659471E-2 -4.735358E-2 -3.472378E-2 -5.577367E-2 -6.325755E-2 -6.419384E-2 -7.074217E-2 -6.700023E-2 
-7.027440E-2 -6.045108E-2 -6.559699E-2 -7.682355E-2 -8.196873E-2 -9.506705E-2 -1.268758E-1 -1.226654E-1 
-1.161169E-1 -1.516676E-1 -1.362313E-1 -1.399733E-1 -1.371669E-1 -9.413158E-2 -9.225983E-2 -6.980671E-2 
-4.454710E-2 -2.443268E-2  1.439292E-2  5.976768E-2  9.391514E-2  8.970547E-2  1.028030E-1  1.187078E-1 
 1.336763E-1  1.710987E-1  1.720341E-1  1.678237E-1  1.748406E-1  1.612753E-1  1.420964E-1  1.285311E-1 
 1.154328E-1  1.051417E-1  8.549502E-2  5.742898E-2  5.508954E-2  5.883222E-2  5.976768E-2  4.526613E-2 
 3.497512E-2  2.468402E-2 -8.527981E-3 -7.124741E-3 -2.446512E-3  1.018329E-2  1.813560E-2  5.505062E-3 
 2.234532E-2  3.076540E-2  3.357188E-2  3.403956E-2  3.918557E-2  4.713714E-2  3.310410E-2  2.608726E-2 
 1.763118E-3 -1.554482E-2 -1.273761E-2 -2.446512E-3  1.252200E-2  7.844588E-3  2.608726E-2  4.152428E-2 
 4.713714E-2  5.696047E-2  3.076540E-2  1.252200E-2  6.440525E-3 -2.443268E-2 -5.904783E-2 -8.337197E-2 
-1.039549E-1 -1.212621E-1 -1.264080E-1 -1.231330E-1 -1.179880E-1 -8.851789E-2 -4.782127E-2 -1.928677E-2 
 1.392514E-2  4.620168E-2  8.128534E-2  1.215142E-1  1.388222E-1  1.411609E-1  1.626785E-1  1.837284E-1 
 1.968260E-1  2.319097E-1  2.651216E-1  2.824296E-1  2.973981E-1  3.095609E-1  3.226584E-1  3.278036E-1 
 3.128351E-1  2.936562E-1  2.758805E-1  2.529595E-1  2.445395E-1  2.445395E-1  2.314419E-1  2.071171E-1 
 1.799865E-1  1.692277E-1  1.762438E-1  1.771793E-1  1.692277E-1  1.580003E-1  1.318053E-1  1.294666E-1 
 1.332085E-1  9.297964E-2  7.052651E-2  6.491286E-2  1.392514E-2 -1.460936E-2 -1.648029E-2 -5.764468E-2 
-5.717691E-2 -4.782127E-2 -6.045108E-2 -4.173989E-2 -3.893341E-2 -2.302871E-2 -9.931130E-3 -7.592427E-3 
 2.047430E-2  4.807343E-2  6.631606E-2  6.725157E-2  9.204417E-2  1.084167E-1  9.110871E-2  9.485061E-2 
 7.192975E-2  5.321852E-2  4.479844E-2  4.569599E-3 -1.078080E-4 -6.189278E-3 -3.098111E-2 -2.864240E-2 
-3.846573E-2 -5.624145E-2 -5.998339E-2 -7.869457E-2 -1.062936E-1 -1.161169E-1 -1.343604E-1 -1.362313E-1 
-1.193912E-1 -1.315532E-1 -1.217299E-1 -1.095678E-1 -1.142460E-1 -9.459927E-2 -8.337197E-2 -8.430826E-2 
-6.933893E-2 -6.232209E-2 -5.998339E-2 -2.396500E-2 -5.253723E-3 -7.592427E-3  2.702272E-2  5.275084E-2 
 6.584833E-2  1.028030E-1  1.341440E-1  1.640817E-1  1.977615E-1  2.085211E-1  2.038428E-1  2.141339E-1 
 2.281669E-1  2.075848E-1  1.804543E-1  1.402254E-1  1.028030E-1  8.783450E-2  6.257416E-2  2.561948E-2 
-2.957787E-2 -5.483820E-2 -6.372606E-2 -6.980671E-2 -5.858015E-2 -5.811237E-2 -5.717691E-2 -6.466153E-2 
-7.495262E-2 -7.448485E-2 -6.933893E-2 -6.419384E-2 -5.483820E-2 -6.185431E-2 -6.887124E-2 -6.138654E-2 
-6.980671E-2 -6.278978E-2 -5.624145E-2 -5.390274E-2 -7.261310E-2 -9.693798E-2 -9.787353E-2 -1.147138E-1 
-1.395056E-1 -1.554103E-1 -1.441838E-1 -1.577490E-1 -1.675723E-1 -1.362313E-1 -1.278113E-1 -1.156492E-1 
-1.034864E-1 -9.459927E-2 -8.009781E-2 -5.156321E-2 -1.694806E-2 -4.786037E-3  8.312274E-3  4.569599E-3 
 1.532838E-2  5.134760E-2  5.696047E-2  6.865559E-2  6.304190E-2  4.947658E-2  6.304190E-2  4.105650E-2 
 3.029771E-2  1.345746E-2 -2.209325E-2 -3.098111E-2 -8.851789E-2 -1.278113E-1 -1.334241E-1 -1.816054E-1 
-2.073335E-1 -2.251092E-1 -2.578534E-1 -2.718864E-1 -2.789033E-1 -2.859203E-1 -2.882590E-1 -2.901299E-1 
-2.957436E-1 -3.050984E-1 -3.247450E-1 -3.312942E-1 -3.153902E-1 -2.994855E-1 -2.929364E-1 -2.877912E-1 
-2.597244E-1 -2.180923E-1 -1.886223E-1 -1.671046E-1 -1.343604E-1 -1.119065E-1 -1.062936E-1 -7.074217E-2 
-3.659471E-2 -1.741584E-2 -1.226983E-2  1.018329E-2  4.666937E-2  6.070314E-2  8.502728E-2  8.409178E-2 
 8.830223E-2  9.531834E-2  8.362404E-2  8.502728E-2  9.297964E-2  1.126263E-1  1.107554E-1  1.093522E-1 
 1.107554E-1  1.177715E-1  1.341440E-1  1.271271E-1  1.149650E-1  1.182400E-1  1.107554E-1  9.297964E-2 
 9.578612E-2  6.350962E-2  2.094208E-2  1.813560E-2 -1.554482E-2 -4.782127E-2 -3.425600E-2 -4.828905E-2 
-6.325755E-2 -5.811237E-2 -7.214541E-2 -7.682355E-2 -6.887124E-2 -5.764468E-2 -7.729133E-2 -9.225983E-2 
-9.506705E-2 -1.091001E-1 -9.132437E-2 -7.775911E-2 -7.822679E-2 -8.571141E-2 -7.401716E-2 -6.419384E-2 
-7.308087E-2 -4.314313E-2 -2.022223E-2 -2.911009E-2 -2.115769E-2 -5.253723E-3  1.392514E-2  3.731456E-2 
 3.684605E-2  5.275084E-2  9.344742E-2  1.009320E-1  1.009320E-1  1.196433E-1  1.210465E-1  1.187078E-1 
 1.374182E-1  1.463060E-1  1.472415E-1  1.626785E-1  1.729696E-1  1.636140E-1  1.439673E-1  1.219820E-1 
 1.028030E-1  8.736599E-2  6.350962E-2  5.134760E-2  5.275084E-2  3.076540E-2  3.310410E-2  5.181528E-2 
 4.947658E-2  6.304190E-2  6.023546E-2  5.228306E-2  4.245974E-2  3.029771E-2  4.900889E-2  5.883222E-2 
 8.409178E-2  1.070127E-1  1.210465E-1  1.430319E-1  1.617430E-1  1.916808E-1  2.019719E-1  2.295710E-1 
 2.417330E-1  2.276992E-1  2.384580E-1  2.529595E-1  2.679281E-1  2.791554E-1  2.936562E-1  2.908497E-1 
 2.983336E-1  3.165770E-1  3.058182E-1  2.964626E-1  2.852360E-1  2.422008E-1  2.043106E-1  1.841962E-1 
 1.397577E-1  1.163683E-1  9.859333E-2  7.426845E-2  8.549502E-2  8.362404E-2  8.315632E-2  8.034988E-2 
 7.333300E-2  7.286522E-2  6.397735E-2  6.772008E-2  6.444513E-2  6.725157E-2  8.081761E-2  7.286522E-2 
 5.789676E-2  6.210643E-2  7.894664E-2  8.830223E-2  8.970547E-2  7.754263E-2  5.555723E-2  3.076540E-2 
 2.140985E-2 -1.043271E-3 -2.630370E-2 -4.875683E-2 -9.413158E-2 -1.147138E-1 -1.259404E-1 -1.451192E-1 
-1.511999E-1 -1.483935E-1 -1.413765E-1 -1.455870E-1 -1.381024E-1 -1.184556E-1 -1.109710E-1 -7.120995E-2 
-3.565925E-2 -3.332054E-2 -1.511048E-3  2.468402E-2  4.105650E-2  7.005878E-2  7.567170E-2  7.426845E-2 
 7.005878E-2  6.163865E-2  6.070314E-2  7.005878E-2  7.380072E-2  5.555723E-2  6.023546E-2  8.315632E-2 
 8.877001E-2  8.362404E-2  8.596275E-2  8.643048E-2  6.304190E-2  4.900889E-2  5.508954E-2  3.918557E-2 
 2.000661E-2 -5.721501E-3 -6.185431E-2 -9.787353E-2 -1.352959E-1 -1.685079E-1 -1.764602E-1 -2.227697E-1 
-2.569179E-1 -2.606598E-1 -2.639340E-1 -2.723542E-1 -2.873234E-1 -2.746929E-1 -2.840485E-1 -2.948073E-1 
-2.555147E-1 -2.339963E-1 -2.241729E-1 -1.989133E-1 -1.825408E-1 -1.642982E-1 -1.568135E-1 -1.399733E-1 
-1.095678E-1 -1.109710E-1 -1.133097E-1 -1.236008E-1 -1.231330E-1 -1.175202E-1 -1.390378E-1 -1.352959E-1 
-1.530709E-1 -1.783312E-1 -1.956392E-1 -2.251092E-1 -2.185601E-1 -2.386745E-1 -2.583211E-1 -2.690800E-1 
-3.032274E-1 -2.938718E-1 -2.737574E-1 -2.789033E-1 -2.859203E-1 -2.704832E-1 -2.690800E-1 -2.728218E-1 
-2.489656E-1 -2.302543E-1 -2.017198E-1 -1.675723E-1 -1.432475E-1 -1.329565E-1 -1.133097E-1 -8.009781E-2 
-6.232209E-2 -5.343496E-2 -5.858015E-2 -5.904783E-2 -6.700023E-2 -7.869457E-2 -7.916225E-2 -1.006799E-1 
-1.072291E-1 -9.927668E-2 -9.787353E-2 -8.571141E-2 -5.858015E-2 -3.986897E-2 -4.127211E-2 -4.080443E-2 
-4.641812E-2 -5.577367E-2 -5.249868E-2 -5.437043E-2 -8.009781E-2 -1.091001E-1 -1.203267E-1 -1.217299E-1 
-1.306178E-1 -1.147138E-1 -9.834121E-2 -1.357637E-1 -1.460548E-1 -1.306178E-1 -1.278113E-1 -1.292145E-1 
-1.352959E-1 -1.502644E-1 -1.708466E-1 -1.773957E-1 -1.900255E-1 -1.984456E-1 -2.148181E-1 -2.269801E-1 
-2.106077E-1 -1.961069E-1 -1.802021E-1 -1.699110E-1 -1.652336E-1 -1.479257E-1 -1.268758E-1 -1.100356E-1 
-7.027440E-2 -3.238425E-2 -2.490046E-2 -7.592427E-3  1.205422E-2  1.907115E-2  3.403956E-2  4.433066E-2 
 5.041213E-2  6.304190E-2  4.713714E-2  3.918557E-2  5.087982E-2  4.292743E-2  4.666937E-2  5.228306E-2 
 2.000661E-2 -1.086668E-2 -2.770685E-2 -8.524372E-2 -1.301500E-1 -1.446515E-1 -1.825408E-1 -2.171568E-1 
-2.372712E-1 -2.648703E-1 -2.775001E-1 -2.718864E-1 -2.924686E-1 -3.093089E-1 -3.069701E-1 -3.027597E-1 
-2.952758E-1 -2.723542E-1 -2.414809E-1 -2.307221E-1 -2.096722E-1 -1.764602E-1 -1.451192E-1 -1.123743E-1 
-8.337197E-2 -6.700023E-2 -4.922451E-2 -1.226983E-2  1.111875E-2  4.479844E-2  9.251191E-2  1.079489E-1 
 1.219820E-1  1.275948E-1  1.144973E-1  1.233852E-1  1.149650E-1  7.146202E-2  6.070314E-2  4.994436E-2 
 1.626385E-2  1.532838E-2  6.440525E-3 -2.349722E-2 -2.723916E-2 -2.770685E-2 -3.753026E-2 -4.454710E-2 
-4.548257E-2 -4.548257E-2 -6.278978E-2 -7.775911E-2 -6.325755E-2 -4.220767E-2 -3.753026E-2  3.166359E-3 
 4.292743E-2  5.275084E-2  1.173037E-1  1.626785E-1  2.033751E-1  2.735417E-1  2.847683E-1  3.193842E-1 
 3.563381E-1  3.582091E-1  4.040516E-1  4.302475E-1  4.349248E-1  4.606530E-1  4.587812E-1  4.587812E-1 
 4.788956E-1  4.611207E-1  4.452159E-1  4.222951E-1  3.769203E-1  3.488535E-1  3.221907E-1  3.156416E-1 
 3.114319E-1  2.871070E-1  2.534273E-1  2.202154E-1  2.024397E-1  1.977615E-1  1.865349E-1  1.486455E-1 
 1.238529E-1  1.196433E-1  1.060772E-1  1.028030E-1  1.201110E-1  1.304020E-1  1.205787E-1  1.121586E-1 
 1.224497E-1  1.500487E-1  1.785833E-1  1.902776E-1  2.043106E-1  2.328451E-1  2.450072E-1  2.529595E-1 
 2.697998E-1  2.665248E-1  2.665248E-1  2.683958E-1  2.534273E-1  2.510886E-1  2.309742E-1  2.066493E-1 
 2.038428E-1  1.776470E-1  1.608076E-1  1.622108E-1  1.640817E-1  1.687600E-1  1.678237E-1  1.729696E-1 
 1.636140E-1  1.519197E-1  1.631463E-1  1.612753E-1  1.406931E-1  1.177715E-1  1.065449E-1  9.531834E-2 
 9.625385E-2  1.107554E-1  1.088844E-1  1.215142E-1  1.196433E-1  1.107554E-1  1.294666E-1  1.205787E-1 
 1.149650E-1  1.196433E-1  1.079489E-1  8.830223E-2  6.725157E-2  5.181528E-2  3.310410E-2  2.655495E-2 
-1.978826E-3 -2.302871E-2 -2.914289E-3 -1.273761E-2 -2.302871E-2 -1.978826E-3  1.486070E-2  1.205422E-2 
 2.187754E-2  4.573391E-2  4.666937E-2  5.742898E-2  8.736599E-2  1.168360E-1  1.406931E-1  1.537907E-1 
 1.823252E-1  2.230218E-1  2.262960E-1  2.309742E-1  2.300387E-1  1.893421E-1  1.823252E-1  1.659527E-1 
 1.074804E-1  6.818781E-2  4.569599E-3 -4.782127E-2 -6.653254E-2 -1.170525E-1 -1.404411E-1 -1.797345E-1 
-2.428841E-1 -2.419486E-1 -2.494333E-1 -2.924686E-1 -3.055669E-1 -2.952758E-1 -3.252128E-1 -3.453272E-1 
-3.355047E-1 -3.518764E-1 -3.448595E-1 -3.331652E-1 -3.210031E-1 -2.915331E-1 -2.831129E-1 -2.625308E-1 
-2.321253E-1 -2.302543E-1 -2.199633E-1 -1.984456E-1 -2.092044E-1 -1.993811E-1 -1.717821E-1 -1.694434E-1 
-1.675723E-1 -1.773957E-1 -1.830086E-1 -1.759925E-1 -1.610232E-1 -1.465224E-1 -1.371669E-1 -1.034864E-1 
-7.308087E-2 -4.501488E-2 -7.124741E-3  2.047430E-2  3.357188E-2  4.386298E-2  4.807343E-2  4.994436E-2 
 4.854112E-2  1.953884E-2  2.655495E-2  3.684605E-2  1.065098E-2 -1.978826E-3 -9.931130E-3 -5.253723E-3 
-9.463444E-3 -1.788353E-2 -3.986897E-2 -6.185431E-2 -6.840347E-2 -8.992113E-2 -1.011477E-1 -1.324887E-1 
-1.521353E-1 -1.633619E-1 -1.895578E-1 -1.820732E-1 -1.876868E-1 -1.979779E-1 -1.932997E-1 -1.844126E-1 
-1.844126E-1 -1.844126E-1 -1.526031E-1 -1.427798E-1 -1.348282E-1 -1.105033E-1 -1.002122E-1 -6.232209E-2 
-3.332054E-2 -2.115769E-2 -1.039891E-2 -2.536814E-2 -3.332054E-2 -2.630370E-2 -9.931130E-3  3.166359E-3 
 2.230895E-3  8.312274E-3  1.111875E-2  1.298968E-2  2.000661E-2  2.374856E-2  3.357188E-2  2.561948E-2 
 1.298968E-2 -7.592427E-3 -3.893341E-2 -3.519156E-2 -3.940119E-2 -5.249868E-2 -5.717691E-2 -7.354938E-2 
-6.933893E-2 -4.407942E-2 -6.185431E-2 -9.085660E-2 -9.132437E-2 -1.217299E-1 -1.324887E-1 -1.423120E-1 
-1.858158E-1 -2.007843E-1 -2.316575E-1 -2.821775E-1 -2.887267E-1 -2.798388E-1 -2.999532E-1 -2.934040E-1 
-2.882590E-1 -2.934040E-1 -2.789033E-1 -2.644018E-1 -2.410132E-1 -2.391422E-1 -2.428841E-1 -2.545784E-1 
-2.644018E-1 -2.629985E-1 -2.484978E-1 -2.325930E-1 -2.335286E-1 -2.054625E-1 -1.895578E-1 -1.642982E-1 
-1.376346E-1 -1.315532E-1 -9.366380E-2 -8.009781E-2 -9.038882E-2 -8.477595E-2 -8.103327E-2 -1.016154E-1 
-1.287467E-1 -1.371669E-1 -1.610232E-1 -1.802021E-1 -1.792667E-1 -1.628942E-1 -1.381024E-1 -1.278113E-1 
-1.067614E-1 -7.822679E-2 -5.390274E-2 -4.173989E-2 -3.565925E-2 -2.162547E-2 -3.144879E-2 -3.565925E-2 
-1.414158E-2 -1.648029E-2 -1.881899E-2 -1.133437E-2 -1.273761E-2  1.018329E-2  2.515171E-2  4.058872E-2 
 7.847891E-2  8.970547E-2  9.906106E-2  1.013998E-1  9.672158E-2  1.102876E-1  1.149650E-1  1.112231E-1 
 1.140296E-1  1.196433E-1  1.187078E-1  1.280633E-1  1.528552E-1  1.785833E-1  1.935518E-1  1.982292E-1 
 2.117952E-1  2.323774E-1  2.548305E-1  2.889780E-1  3.123673E-1  3.254649E-1  3.366914E-1  3.502575E-1 
 3.773880E-1  3.858081E-1  3.984379E-1  4.115363E-1  4.021807E-1  4.040516E-1  3.998420E-1  3.904863E-1 
 3.708397E-1  3.582091E-1  3.418374E-1  3.072214E-1  3.062859E-1  2.885102E-1  2.585725E-1  2.431362E-1 
 2.085211E-1  1.743728E-1  1.519197E-1  1.332085E-1  1.229174E-1  1.098199E-1  9.578612E-2  9.391514E-2 
 8.736599E-2  1.116909E-1  1.327408E-1  1.280633E-1  1.500487E-1  1.659527E-1  1.762438E-1  1.898098E-1 
 2.117952E-1  2.136662E-1  2.239573E-1  2.431362E-1  2.127307E-1  2.267638E-1  2.464104E-1  2.417330E-1 
 2.478136E-1  2.426685E-1  2.431362E-1  2.370548E-1  2.464104E-1  2.407975E-1  2.267638E-1  2.234895E-1 
 1.767115E-1  1.654850E-1  1.682922E-1  1.406931E-1  1.397577E-1  1.313376E-1  1.191755E-1  1.238529E-1 
 1.332085E-1  1.154328E-1  1.013998E-1  9.625385E-2  5.789676E-2  5.462176E-2  4.152428E-2  3.076540E-2 
 5.134760E-2  4.433066E-2  6.772008E-2  8.315632E-2  1.046740E-1  1.346117E-1  1.308698E-1  1.570648E-1 
 1.533230E-1  1.336763E-1  1.383544E-1  1.299343E-1  1.219820E-1  1.070127E-1  1.032707E-1  8.268858E-2 
 6.772008E-2  8.081761E-2  5.368630E-2  4.713714E-2  3.731456E-2 -1.460936E-2 -4.127211E-2 -6.653254E-2 
-1.128420E-1 -1.526031E-1 -1.544749E-1 -1.825408E-1 -2.255769E-1 -2.180923E-1 -2.311899E-1 -2.307221E-1 
-2.152859E-1 -2.213665E-1 -2.054625E-1 -1.918965E-1 -1.853481E-1 -1.731853E-1 -1.568135E-1 -1.497966E-1 
-1.385701E-1 -1.086323E-1 -9.974445E-2 -9.366380E-2 -6.091885E-2 -3.846573E-2 -3.425600E-2 -1.511048E-3 
 3.591058E-2  5.508954E-2  9.297964E-2  1.191755E-1  1.261916E-1  1.472415E-1  1.486455E-1  1.486455E-1 
 1.626785E-1  1.589366E-1  1.444351E-1  1.350795E-1  1.341440E-1  1.261916E-1  1.355472E-1  1.617430E-1 
 1.533230E-1  1.622108E-1  1.846639E-1  1.767115E-1  1.851317E-1  1.893421E-1  1.968260E-1  1.986977E-1 
 1.841962E-1  1.870026E-1  1.734374E-1  1.533230E-1  1.261916E-1  8.689826E-2  4.339520E-2  7.376811E-3 
-1.273761E-2 -4.875683E-2 -7.120995E-2 -9.880899E-2 -1.540063E-1 -1.727175E-1 -1.811376E-1 -2.171568E-1 
-2.297866E-1 -2.232375E-1 -2.372712E-1 -2.442874E-1 -2.316575E-1 -2.232375E-1 -2.148181E-1 -2.049948E-1 
-1.904932E-1 -1.759925E-1 -1.610232E-1 -1.352959E-1 -1.030186E-1 -7.120995E-2 -3.472378E-2 -1.788353E-2 
-1.273761E-2  1.345746E-2  1.252200E-2  1.766791E-2  3.544281E-2  2.094208E-2  2.047430E-2  1.953884E-2 
 2.702272E-2  1.392514E-2 -1.601260E-2 -1.320612E-2 -5.717691E-2 -8.477595E-2 -1.062936E-1 -1.642982E-1 
-1.764602E-1 -2.078012E-1 -2.321253E-1 -2.260447E-1 -2.232375E-1 -2.124786E-1 -2.007843E-1 -1.787989E-1 
-1.937674E-1 -1.932997E-1 -1.540063E-1 -1.563458E-1 -1.427798E-1 -1.193912E-1 -1.273435E-1 -1.105033E-1 
-9.179205E-2 -8.617919E-2 -6.138654E-2 -5.156321E-2 -4.922451E-2 -2.817463E-2 -8.527981E-3 -3.850574E-3 
-7.592427E-3 -9.931130E-3 -2.957787E-2 -5.483820E-2 -7.822679E-2 -1.072291E-1 -1.184556E-1 -1.366991E-1 
-1.619587E-1 -1.685079E-1 -1.727175E-1 -1.689756E-1 -1.483935E-1 -1.301500E-1 -1.114388E-1 -8.945335E-2 
-7.214541E-2 -4.595035E-2 -2.162547E-2  1.295432E-3  2.561948E-2  2.468402E-2  3.918557E-2  7.707489E-2 
 8.128534E-2  8.034988E-2  1.023353E-1  9.438287E-2  8.877001E-2  1.121586E-1  1.107554E-1  1.060772E-1 
 9.531834E-2  6.257416E-2  3.778233E-2  2.749123E-2  5.972839E-3 -1.554482E-2  3.166359E-3 -1.881899E-2 
-6.372606E-2 -5.015998E-2 -5.998339E-2 -6.933893E-2 -4.548257E-2 -3.753026E-2 -4.407942E-2 -5.249868E-2 
-4.782127E-2 -4.688581E-2 -5.483820E-2 -5.670913E-2 -6.700023E-2 -7.027440E-2 -5.062775E-2 -5.015998E-2 
-3.378832E-2  3.598779E-4 -1.043271E-3  7.376811E-3  2.936216E-2  3.310410E-2  3.965326E-2  5.368630E-2 
 2.936216E-2  1.252200E-2  2.749123E-2  1.252200E-2  4.101822E-3 -5.253723E-3 -4.033665E-2 -6.232209E-2 
-7.354938E-2 -8.103327E-2 -9.179205E-2 -1.034864E-1 -1.058258E-1 -1.198589E-1 -1.221976E-1 -1.105033E-1 
-1.030186E-1 -7.682355E-2 -7.074217E-2 -7.588809E-2 -5.904783E-2 -6.185431E-2 -4.688581E-2 -3.425600E-2 
-3.378832E-2 -1.180215E-2 -1.507714E-2 -1.511048E-3  1.111875E-2  1.298968E-2  2.702272E-2  3.591058E-2 
 6.210643E-2  6.678384E-2  7.567170E-2  9.625385E-2  9.765705E-2  8.736599E-2  7.239749E-2  6.070314E-2 
 4.058872E-2  1.766791E-2 -8.995667E-3 -2.536814E-2 -5.437043E-2 -9.647029E-2 -1.081645E-1 -1.123743E-1 
-1.264080E-1 -1.366991E-1 -1.343604E-1 -1.423120E-1 -1.577490E-1 -1.633619E-1 -1.703788E-1 -1.638297E-1 
-1.437152E-1 -1.446515E-1 -1.427798E-1 -1.259404E-1 -1.165847E-1 -8.524372E-2 -4.314313E-2 -2.911009E-2 
-1.226983E-2  1.813560E-2  6.023546E-2  1.140296E-1  1.322730E-1  1.388222E-1  1.425641E-1  1.444351E-1 
 1.495810E-1  1.322730E-1  1.229174E-1  1.257239E-1  1.187078E-1  8.362404E-2  7.473619E-2  7.941437E-2 
 2.515171E-2 -1.043271E-3 -1.507714E-2 -6.091885E-2 -8.430826E-2 -1.175202E-1 -1.507322E-1 -1.642982E-1 
-1.975102E-1 -2.274479E-1 -2.171568E-1 -2.054625E-1 -2.096722E-1 -2.035907E-1 -1.993811E-1 -1.947037E-1 
-1.923642E-1 -1.652336E-1 -1.540063E-1 -1.600877E-1 -1.184556E-1 -1.039549E-1 -7.120995E-2 -3.565925E-2 
-4.220767E-2 -6.656964E-3  8.276551E-4  1.295432E-3  2.140985E-2  3.450734E-2  5.275084E-2  4.479844E-2 
 5.087982E-2  4.994436E-2  3.591058E-2  5.696047E-2  6.491286E-2  6.350962E-2  8.596275E-2  8.736599E-2 
 5.602501E-2  5.462176E-2  8.830223E-2  1.023353E-1  1.060772E-1  1.098199E-1  1.070127E-1  1.046740E-1 
 1.046740E-1  1.130941E-1  1.163683E-1  1.159005E-1  1.074804E-1  1.028030E-1  1.079489E-1  1.051417E-1 
 1.093522E-1  1.107554E-1  1.177715E-1  1.140296E-1  1.163683E-1  1.425641E-1  1.570648E-1  1.757761E-1 
 1.776470E-1  1.818575E-1  1.865349E-1  1.804543E-1  1.916808E-1  1.804543E-1  1.739051E-1  1.659527E-1 
 1.449028E-1  1.434996E-1  1.369504E-1  1.243207E-1  1.088844E-1  1.121586E-1  1.266594E-1  1.191755E-1 
 1.299343E-1  1.608076E-1  1.739051E-1  1.682922E-1  1.645495E-1  1.561294E-1  1.341440E-1  1.332085E-1 
 1.182400E-1  7.567170E-2  6.865559E-2  6.163865E-2  5.789676E-2  8.175308E-2  8.923774E-2  9.297964E-2 
 1.028030E-1  1.046740E-1  8.830223E-2  8.643048E-2  7.613943E-2  4.292743E-2  4.245974E-2  2.328078E-2 
-7.124741E-3 -2.914289E-3 -1.414158E-2 -2.864240E-2 -2.022223E-2 -2.490046E-2 -2.677139E-2 -1.835130E-2 
-1.648029E-2 -1.554482E-2 -3.850574E-3 -7.124741E-3 -1.554482E-2  8.312274E-3  1.907115E-2  3.731456E-2 
 3.497512E-2  1.439292E-2  3.778233E-2  5.087982E-2  6.912332E-2  8.830223E-2  7.333300E-2  7.567170E-2 
 1.009320E-1  1.079489E-1  1.219820E-1  1.369504E-1  1.360150E-1  1.608076E-1  1.622108E-1  1.509842E-1 
 1.729696E-1  1.790510E-1  1.720341E-1  1.739051E-1  1.664204E-1  1.495810E-1  1.472415E-1  1.425641E-1 
 1.318053E-1  1.238529E-1  1.084167E-1  9.157644E-2  6.538060E-2  4.760566E-2  3.123318E-2  5.037285E-3 
-8.995667E-3 -3.519156E-2 -5.717691E-2 -7.261310E-2 -1.025509E-1 -1.137775E-1 -1.329565E-1 -1.432475E-1 
-1.278113E-1 -1.301500E-1 -1.268758E-1 -1.095678E-1 -1.006799E-1 -1.086323E-1 -1.081645E-1 -9.085660E-2 
-9.038882E-2 -8.243651E-2 -6.887124E-2 -7.354938E-2 -5.904783E-2 -5.062775E-2 -4.875683E-2 -3.378832E-2 
-2.723916E-2 -1.273761E-2  3.598779E-4  2.795901E-2  6.538060E-2  7.660716E-2  9.110871E-2  9.064093E-2 
 6.818781E-2  3.825002E-2  2.140985E-2  1.532838E-2 -3.659471E-2 -5.483820E-2 -5.717691E-2 -9.319530E-2 
-1.034864E-1 -1.366991E-1 -1.488612E-1 -1.483935E-1 -1.904932E-1 -2.199633E-1 -2.269801E-1 -2.265125E-1 
-2.410132E-1 -2.508365E-1 -2.756292E-1 -3.008887E-1 -2.821775E-1 -2.826453E-1 -2.840485E-1 -2.877912E-1 
-3.163257E-1 -3.326974E-1 -3.551506E-1 -3.532796E-1 -3.341007E-1 -3.556191E-1 -3.804109E-1 -3.925729E-1 
-3.888311E-1 -3.719908E-1 -3.645062E-1 -3.593610E-1 -3.556191E-1 -3.383111E-1 -3.205354E-1 -2.835807E-1 
-2.339963E-1 -2.288512E-1 -2.106077E-1 -1.778634E-1 -1.764602E-1 -1.642982E-1 -1.250048E-1 -1.053581E-1 
-1.058258E-1 -8.805011E-2 -9.600251E-2 -1.147138E-1 -9.413158E-2 -9.787353E-2 -1.240693E-1 -1.362313E-1 
-1.614910E-1 -1.642982E-1 -1.507322E-1 -1.731853E-1 -1.680401E-1 -1.511999E-1 -1.727175E-1 -1.797345E-1 
-1.731853E-1 -1.750571E-1 -1.773957E-1 -1.802021E-1 -1.881545E-1 -1.881545E-1 -1.853481E-1 -1.802021E-1 
-1.633619E-1 -1.591523E-1 -1.507322E-1 -1.334241E-1 -1.217299E-1 -1.062936E-1 -7.822679E-2 -5.530598E-2 
-5.530598E-2 -3.753026E-2 -1.320612E-2 -5.755853E-4  2.000661E-2  3.450734E-2  3.591058E-2  4.526613E-2 
 5.275084E-2  6.912332E-2  1.023353E-1  1.116909E-1  1.149650E-1  1.304020E-1  1.238529E-1  1.018675E-1 
 9.344742E-2  9.344742E-2  8.877001E-2  7.894664E-2  6.350962E-2  5.181528E-2  3.825002E-2  3.497512E-2 
 4.245974E-2  2.702272E-2  1.439292E-2 -8.995667E-3 -2.349722E-2 -5.253723E-3 -1.039891E-2 -1.601260E-2 
-2.022223E-2 -5.721501E-3  1.111875E-2  2.842670E-2  7.052651E-2  6.350962E-2  8.222085E-2  1.004643E-1 
 1.084167E-1  1.687600E-1  1.706309E-1  1.879381E-1  2.314419E-1  2.113275E-1  2.188121E-1  2.529595E-1 
 2.534273E-1  2.646539E-1  2.875747E-1  2.908497E-1  2.931884E-1  3.039472E-1  3.133028E-1  3.235939E-1 
 3.497898E-1  3.554026E-1  3.432406E-1  3.554026E-1  3.521285E-1  3.418374E-1  3.437083E-1  3.296753E-1 
 3.161093E-1  3.235939E-1  3.203197E-1  3.081569E-1  2.997376E-1  2.824296E-1  2.857038E-1  2.768159E-1 
 2.538950E-1  2.665248E-1  2.552983E-1  2.131985E-1  1.944873E-1  1.696954E-1  1.500487E-1  1.392899E-1 
 9.251191E-2  6.397735E-2  3.778233E-2 -2.446512E-3 -1.414158E-2 -3.285203E-2 -5.904783E-2 -7.027440E-2 
-8.758243E-2 -1.278113E-1 -1.521353E-1 -1.652336E-1 -1.895578E-1 -2.040585E-1 -2.339963E-1 -2.746929E-1 
-2.863880E-1 -2.863880E-1 -2.812420E-1 -2.653381E-1 -2.681445E-1 -2.690800E-1 -2.644018E-1 -2.517720E-1 
-2.190277E-1 -2.134141E-1 -2.078012E-1 -1.975102E-1 -1.848804E-1 -1.713143E-1 -1.666369E-1 -1.437152E-1 
-1.264080E-1 -1.058258E-1 -9.179205E-2 -8.851789E-2 -6.278978E-2 -4.454710E-2 -4.127211E-2 -3.098111E-2 
-2.677139E-2 -3.285203E-2 -1.367390E-2  3.166359E-3 -4.318260E-3  3.166359E-3 -1.978826E-3 -1.273761E-2 
 5.037285E-3 -7.592427E-3 -1.978826E-3  2.374856E-2  2.230895E-3  1.018329E-2  2.702272E-2  1.907115E-2 
 2.328078E-2  1.252200E-2  3.598779E-4  2.421624E-2  3.731456E-2  2.561948E-2  4.526613E-2  6.023546E-2 
 5.415399E-2  5.087982E-2  4.292743E-2  3.871780E-2  2.749123E-2  1.766791E-2  1.065098E-2 -3.382797E-3 
-2.022223E-2 -3.004555E-2 -1.788353E-2 -8.527981E-3  7.376811E-3  5.037285E-3  6.908303E-3  4.058872E-2 
 5.228306E-2  8.549502E-2  1.084167E-1  1.187078E-1  1.500487E-1  1.570648E-1  1.575326E-1  1.598721E-1 
 1.795187E-1  1.944873E-1  1.949550E-1  1.893421E-1  1.781148E-1  1.935518E-1  1.799865E-1  1.617430E-1 
 1.584689E-1  1.201110E-1  9.672158E-2  7.754263E-2  5.742898E-2  3.497512E-2  6.908303E-3 -3.850574E-3 
-3.425600E-2 -3.051333E-2 -4.267535E-2 -8.430826E-2 -6.700023E-2 -8.103327E-2 -1.053581E-1 -9.413158E-2 
-1.020832E-1 -1.221976E-1 -1.273435E-1 -1.357637E-1 -1.511999E-1 -1.395056E-1 -1.259404E-1 -1.137775E-1 
-9.600251E-2 -9.880899E-2 -8.758243E-2 -5.951561E-2 -4.922451E-2 -3.565925E-2 -1.460936E-2  8.276551E-4 
 1.252200E-2  2.842670E-2  4.807343E-2  4.199196E-2  3.637827E-2  4.900889E-2  2.936216E-2  1.158644E-2 
 2.374856E-2  1.486070E-2  2.561948E-2  3.871780E-2 -1.078080E-4 -1.554482E-2 -1.978826E-3 -1.601260E-2 
-4.033665E-2 -5.203099E-2 -8.758243E-2 -1.193912E-1 -1.371669E-1 -1.773957E-1 -1.900255E-1 -2.218342E-1 
-2.536430E-1 -2.531752E-1 -2.648703E-1 -2.662735E-1 -2.634663E-1 -2.494333E-1 -2.311899E-1 -2.166890E-1 
-2.110754E-1 -1.904932E-1 -1.745893E-1 -1.694434E-1 -1.437152E-1 -1.488612E-1 -1.366991E-1 -1.119065E-1 
-9.132437E-2 -5.670913E-2 -4.033665E-2 -2.957787E-2 -1.554482E-2  1.439292E-2  2.561948E-2  3.076540E-2 
 4.386298E-2  3.497512E-2  1.392514E-2  1.763118E-3  4.101822E-3 -5.721501E-3 -1.180215E-2 -2.957787E-2 
-4.361164E-2 -2.302871E-2 -2.911009E-2 -2.302871E-2  1.295432E-3  5.037285E-3  2.982994E-2  4.900889E-2 
 5.462176E-2  5.883222E-2  6.631606E-2  7.941437E-2  9.204417E-2  9.812560E-2  9.859333E-2  1.056094E-1 
 9.999657E-2  8.502728E-2  7.941437E-2  6.912332E-2  5.929999E-2  6.070314E-2  7.099429E-2  6.818781E-2 
 5.462176E-2  6.350962E-2  7.660716E-2  9.718931E-2  1.023353E-1  1.140296E-1  1.388222E-1  1.074804E-1 
 1.112231E-1  1.243207E-1  1.116909E-1  1.182400E-1  1.159005E-1  1.079489E-1  9.999657E-2  1.060772E-1 
 1.013998E-1  1.126263E-1  1.196433E-1  1.233852E-1  1.411609E-1  1.495810E-1  1.696954E-1  1.710987E-1 
 1.739051E-1  1.654850E-1  1.594043E-1  1.603398E-1  1.472415E-1  1.341440E-1  1.018675E-1  8.502728E-2 
 6.491286E-2  3.591058E-2  1.626385E-2  1.392514E-2 -1.078080E-4 -3.004555E-2 -3.238425E-2 -5.437043E-2 
-6.980671E-2 -8.758243E-2 -1.212621E-1 -1.226654E-1 -1.488612E-1 -1.792667E-1 -1.862836E-1 -1.816054E-1 
-1.816054E-1 -1.787989E-1 -1.469902E-1 -1.404411E-1 -1.161169E-1 -7.963003E-2 -5.530598E-2 -2.817463E-2 
-2.256093E-2  7.376811E-3  2.187754E-2  2.281300E-2  3.918557E-2  3.216864E-2  1.486070E-2  1.065098E-2 
 8.312274E-3 -1.978826E-3  8.312274E-3  6.908303E-3  1.953884E-2  3.029771E-2  2.421624E-2  4.339520E-2 
 4.620168E-2  6.304190E-2  7.801118E-2  6.117092E-2  5.087982E-2  5.976768E-2  6.772008E-2  5.555723E-2 
 6.210643E-2  7.473619E-2  7.146202E-2  7.286522E-2  7.613943E-2  8.315632E-2  8.409178E-2  6.631606E-2 
 7.192975E-2  7.286522E-2  6.023546E-2  8.315632E-2  8.736599E-2  9.812560E-2  1.163683E-1  1.084167E-1 
 1.187078E-1  1.215142E-1  1.233852E-1  1.205787E-1  1.107554E-1  1.065449E-1  9.999657E-2  9.251191E-2 
 7.801118E-2  6.959105E-2  6.912332E-2  7.286522E-2  5.976768E-2  5.134760E-2  5.134760E-2  4.386298E-2 
 5.462176E-2  5.134760E-2  2.374856E-2  2.561948E-2  4.854112E-2  4.994436E-2  6.117092E-2  3.778233E-2 
 1.766791E-2  5.555723E-2  4.245974E-2  2.515171E-2  4.526613E-2  2.889447E-2 -1.511048E-3  1.252200E-2 
 9.247737E-3 -1.039891E-2  1.158644E-2 -9.463444E-3 -2.349722E-2 -2.914289E-3 -2.583592E-2 -1.226983E-2 
 8.312274E-3 -1.180215E-2  6.908303E-3  1.298968E-2 -2.914289E-3  1.720013E-2  2.468402E-2  2.000661E-2 
 2.328078E-2  1.813560E-2  1.295432E-3 -8.995667E-3  8.276551E-4 -2.256093E-2 -3.051333E-2 -2.396500E-2 
-2.957787E-2 -1.414158E-2 -1.788353E-2 -1.511048E-3  6.908303E-3  1.158644E-2  2.094208E-2  1.111875E-2 
 3.731456E-2  5.508954E-2  4.479844E-2  4.012103E-2  5.789676E-2  6.070314E-2  5.696047E-2  8.502728E-2 
 9.438287E-2  8.970547E-2  7.613943E-2  7.052651E-2  6.397735E-2  5.929999E-2  5.275084E-2  1.532838E-2 
 4.101822E-3 -2.864240E-2 -7.542040E-2 -9.974445E-2 -1.362313E-1 -1.591523E-1 -1.787989E-1 -1.937674E-1 
-2.035907E-1 -1.886223E-1 -1.811376E-1 -1.811376E-1 -1.465224E-1 -1.352959E-1 -1.236008E-1 -1.006799E-1 
-9.319530E-2 -9.085660E-2 -8.992113E-2 -8.571141E-2 -8.851789E-2 -8.945335E-2 -6.933893E-2 -4.782127E-2 
-5.343496E-2 -3.051333E-2 -9.463444E-3 -1.273761E-2 -1.511048E-3 -6.656964E-3  3.634136E-3 -2.914289E-3 
-3.238425E-2 -5.717691E-2 -8.290420E-2 -9.038882E-2 -1.147138E-1 -1.292145E-1 -1.409088E-1 -1.591523E-1 
-1.493289E-1 -1.507322E-1 -1.619587E-1 -1.624264E-1 -1.741208E-1 -1.951715E-1 -1.886223E-1 -1.816054E-1 
-1.928319E-1 -1.759925E-1 -1.596200E-1 -1.755247E-1 -1.797345E-1 -1.507322E-1 -1.217299E-1 -1.226654E-1 
-1.193912E-1 -1.105033E-1 -1.123743E-1 -7.869457E-2 -6.746801E-2 -8.243651E-2 -6.606477E-2 -7.729133E-2 
-7.635587E-2 -3.612702E-2 -3.098111E-2 -4.454710E-2 -4.407942E-2 -5.109553E-2 -5.437043E-2 -4.080443E-2 
-2.302871E-2 -2.914289E-3 -8.060204E-3 -1.273761E-2 -5.253723E-3  2.234532E-2  6.163865E-2  7.052651E-2 
 9.157644E-2  9.110871E-2  7.146202E-2  7.286522E-2  7.052651E-2  6.772008E-2  6.584833E-2  6.584833E-2 
 5.883222E-2  5.368630E-2  5.789676E-2  6.959105E-2  6.117092E-2  4.666937E-2  5.275084E-2  3.918557E-2 
 5.368630E-2  7.239749E-2  6.725157E-2  8.222085E-2  6.959105E-2  7.333300E-2  8.502728E-2  7.894664E-2 
 9.906106E-2  9.999657E-2  1.079489E-1  1.229174E-1  1.299343E-1  1.561294E-1  1.804543E-1  1.977615E-1 
 1.916808E-1  1.940195E-1  2.005687E-1  1.809220E-1  1.715664E-1  1.556617E-1  1.252561E-1  8.970547E-2 
 5.368630E-2  1.626385E-2 -1.039891E-2 -3.098111E-2 -6.840347E-2 -9.272752E-2 -1.212621E-1 -1.423120E-1 
-1.362313E-1 -1.469902E-1 -1.502644E-1 -1.334241E-1 -1.264080E-1 -1.119065E-1 -8.711465E-2 -6.045108E-2 
-3.191657E-2 -8.995667E-3  1.158644E-2  2.515171E-2  4.292743E-2  6.023546E-2  7.941437E-2  9.531834E-2 
 1.070127E-1  1.388222E-1  1.622108E-1  1.893421E-1  2.206831E-1  2.300387E-1  2.365871E-1  2.379903E-1 
 2.407975E-1  2.300387E-1  2.085211E-1  1.902776E-1  1.687600E-1  1.608076E-1  1.509842E-1  1.463060E-1 
 1.598721E-1  1.528552E-1  1.364827E-1  1.374182E-1  1.205787E-1  1.154328E-1  1.093522E-1  6.491286E-2 
 3.403956E-2 -8.995667E-3 -5.390274E-2 -7.401716E-2 -9.880899E-2 -1.179880E-1 -1.348282E-1 -1.502644E-1 
-1.493289E-1 -1.465224E-1 -1.376346E-1 -1.067614E-1 -9.272752E-2 -8.430826E-2 -6.512930E-2 -6.606477E-2 
-4.314313E-2 -2.911009E-2 -4.220767E-2 -3.191657E-2 -4.454710E-2 -6.887124E-2 -5.811237E-2 -3.986897E-2 
-4.548257E-2 -6.138654E-2 -5.109553E-2 -3.332054E-2 -4.318260E-3  3.684605E-2  3.871780E-2  4.479844E-2 
 5.275084E-2  4.058872E-2  5.041213E-2  5.462176E-2  4.526613E-2  3.871780E-2  4.152428E-2  1.813560E-2 
 1.252200E-2  3.403956E-2  1.111875E-2  2.468402E-2  2.702272E-2 -5.253723E-3  2.698581E-3 -9.931130E-3 
-2.209325E-2 -3.706248E-2 -5.764468E-2 -7.495262E-2 -1.020832E-1 -1.156492E-1 -1.301500E-1 -1.254726E-1 
-1.334241E-1 -1.292145E-1 -1.039549E-1 -9.413158E-2 -6.840347E-2 -5.156321E-2 -3.144879E-2 -2.162547E-2 
-2.677139E-2 -3.706248E-2 -3.472378E-2 -3.986897E-2 -8.337197E-2 -8.290420E-2 -9.459927E-2 -1.119065E-1 
-8.851789E-2 -9.413158E-2 -9.225983E-2 -8.664697E-2 -9.740575E-2 -8.384048E-2 -5.203099E-2 -3.612702E-2 
-3.051333E-2 -3.238425E-2 -4.361164E-2 -2.209325E-2 -1.511048E-3 -1.039891E-2 -2.022223E-2 -3.382797E-3 
 1.532838E-2 -1.043271E-3  4.569599E-3  1.205422E-2  2.047430E-2  4.245974E-2  4.900889E-2  6.444513E-2 
 5.275084E-2  4.713714E-2  6.023546E-2  6.865559E-2  8.362404E-2  8.409178E-2  9.391514E-2  9.438287E-2 
 1.042062E-1  1.065449E-1  9.017320E-2  9.391514E-2  6.350962E-2  5.836444E-2  4.994436E-2  2.328078E-2 
 3.778233E-2  2.608726E-2  2.047430E-2  2.374856E-2  3.731456E-2  4.479844E-2  3.684605E-2  7.801118E-2 
 6.350962E-2  4.713714E-2  6.865559E-2  6.070314E-2  8.596275E-2  8.034988E-2  7.613943E-2  9.485061E-2 
 7.941437E-2  8.128534E-2  7.707489E-2  7.567170E-2  8.830223E-2  7.801118E-2  7.473619E-2  8.455955E-2 
 8.362404E-2  8.783450E-2  8.877001E-2  8.175308E-2  7.473619E-2  7.239749E-2  9.297964E-2  9.718931E-2 
 9.344742E-2  8.409178E-2  6.397735E-2  5.742898E-2  4.479844E-2  3.684605E-2  2.468402E-2  4.101822E-3 
-2.817463E-2 -5.343496E-2 -4.922451E-2 -6.746801E-2 -8.337197E-2 -7.448485E-2 -7.916225E-2 -6.933893E-2 
-3.051333E-2 -1.507714E-2  8.312274E-3  2.889447E-2  2.608726E-2  4.245974E-2  4.854112E-2  7.192975E-2 
 7.754263E-2  6.725157E-2  7.239749E-2  6.070314E-2  7.192975E-2  7.520392E-2  7.146202E-2  7.426845E-2 
 6.397735E-2  4.900889E-2  5.649269E-2  6.631606E-2  5.649269E-2  6.350962E-2  5.836444E-2  5.228306E-2 
 5.649269E-2  5.555723E-2  4.620168E-2  4.245974E-2  4.292743E-2  3.123318E-2  4.666937E-2  7.847891E-2 
 1.079489E-1  1.116909E-1  1.224497E-1  1.168360E-1  1.140296E-1  1.523874E-1  1.388222E-1  1.219820E-1 
 1.098199E-1  9.672158E-2  9.157644E-2  8.549502E-2  8.923774E-2  7.239749E-2  8.502728E-2  7.988214E-2 
 5.228306E-2  6.772008E-2  7.894664E-2  8.034988E-2  8.783450E-2  8.502728E-2  6.959105E-2  5.415399E-2 
 5.462176E-2  5.228306E-2  2.889447E-2  9.715514E-3 -2.209325E-2 -4.595035E-2 -4.080443E-2 -5.437043E-2 
-6.466153E-2 -6.933893E-2 -7.635587E-2 -6.746801E-2 -5.904783E-2 -5.296645E-2 -5.670913E-2 -5.530598E-2 
-4.407942E-2 -4.173989E-2 -1.788353E-2 -5.755853E-4 -1.414158E-2  5.972839E-3  1.532838E-2 -1.086668E-2 
-1.507714E-2 -2.256093E-2 -1.835130E-2 -2.022223E-2 -4.361164E-2 -5.296645E-2 -5.717691E-2 -5.343496E-2 
-4.501488E-2 -3.940119E-2 -5.811237E-2 -6.887124E-2 -7.588809E-2 -9.834121E-2 -1.067614E-1 -1.264080E-1 
-1.418443E-1 -1.619587E-1 -1.825408E-1 -1.797345E-1 -1.830086E-1 -1.947037E-1 -1.764602E-1 -1.516676E-1 
-1.745893E-1 -1.409088E-1 -9.459927E-2 -1.114388E-1 -9.553482E-2 -9.506705E-2 -1.156492E-1 -1.147138E-1 
-1.156492E-1 -1.296822E-1 -1.357637E-1 -1.404411E-1 -1.675723E-1 -1.633619E-1 -1.586845E-1 -1.577490E-1 
-1.582168E-1 -1.750571E-1 -1.694434E-1 -1.872191E-1 -1.872191E-1 -1.820732E-1 -2.017198E-1 -2.087367E-1 
-2.405454E-1 -2.405454E-1 -2.382067E-1 -2.363358E-1 -2.124786E-1 -2.082690E-1 -1.830086E-1 -1.689756E-1 
-1.474579E-1 -9.787353E-2 -7.261310E-2 -5.483820E-2 -1.694806E-2  4.569599E-3  3.634136E-3  4.105650E-2 
 6.210643E-2  6.070314E-2  8.689826E-2  9.251191E-2  8.549502E-2  8.970547E-2  8.923774E-2  9.625385E-2 
 1.079489E-1  8.034988E-2  5.602501E-2  5.883222E-2  3.216864E-2  5.972839E-3 -1.554482E-2 -5.577367E-2 
-8.524372E-2 -1.231330E-1 -1.437152E-1 -1.395056E-1 -1.708466E-1 -1.928319E-1 -1.886223E-1 -2.007843E-1 
-2.021876E-1 -1.806699E-1 -1.783312E-1 -1.699110E-1 -1.469902E-1 -1.348282E-1 -1.067614E-1 -7.401716E-2 
-5.483820E-2 -4.361164E-2 -1.694806E-2 -1.554482E-2 -1.367390E-2  1.205422E-2 -3.850574E-3 -8.995667E-3 
-1.978826E-3 -7.592427E-3 -1.226983E-2 -6.189278E-3 -2.162547E-2 -3.098111E-2 -1.414158E-2 -3.332054E-2 
-3.659471E-2 -3.472378E-2 -2.490046E-2 -8.060204E-3 -3.382797E-3  9.715514E-3  5.037285E-3  2.281300E-2 
 3.497512E-2  3.778233E-2  6.210643E-2  6.350962E-2  5.228306E-2  4.994436E-2  5.929999E-2  5.462176E-2 
 4.947658E-2  6.584833E-2  3.591058E-2  8.276551E-4  1.392514E-2  1.065098E-2 -6.656964E-3  4.569599E-3 
 5.972839E-3 -1.978826E-3  3.403956E-2  4.105650E-2  3.544281E-2  6.584833E-2  6.584833E-2  5.041213E-2 
 3.403956E-2  4.012103E-2  3.778233E-2  3.029771E-2  4.854112E-2  2.982994E-2  4.526613E-2  6.725157E-2 
 6.818781E-2  1.032707E-1  1.074804E-1  1.205787E-1  1.500487E-1  1.551939E-1  1.650172E-1  1.762438E-1 
 1.879381E-1  1.898098E-1  1.870026E-1  1.781148E-1  1.622108E-1  1.537907E-1  1.481778E-1  1.509842E-1 
 1.458383E-1  1.486455E-1  1.505165E-1  1.388222E-1  1.308698E-1  1.121586E-1  1.056094E-1  7.988214E-2 
 5.883222E-2  4.994436E-2  2.000661E-2  1.065098E-2 -1.180215E-2 -3.846573E-2 -4.361164E-2 -5.998339E-2 
-6.606477E-2 -6.466153E-2 -8.103327E-2 -7.401716E-2 -6.185431E-2 -6.653254E-2 -4.173989E-2 -1.741584E-2 
-2.209325E-2 -2.396500E-2 -9.931130E-3 -1.039891E-2 -4.786037E-3  8.780051E-3 -8.527981E-3 -1.078080E-4 
 1.205422E-2  7.844588E-3  3.450734E-2  4.105650E-2  4.386298E-2  4.947658E-2  3.170086E-2  3.497512E-2 
 2.889447E-2  9.247737E-3 -1.978826E-3 -2.349722E-2 -4.688581E-2 -5.858015E-2 -6.045108E-2 -5.249868E-2 
-4.828905E-2 -6.606477E-2 -7.120995E-2 -6.185431E-2 -5.530598E-2 -4.641812E-2 -3.191657E-2 -3.051333E-2 
-4.080443E-2 -2.723916E-2 -3.799795E-2 -3.846573E-2 -1.273761E-2 -1.507714E-2  1.252200E-2  4.292743E-2 
 4.433066E-2  5.368630E-2  6.725157E-2  8.736599E-2  1.051417E-1  1.023353E-1  1.060772E-1  1.313376E-1 
 1.500487E-1  1.622108E-1  1.743728E-1  1.809220E-1  1.767115E-1  1.898098E-1  2.122630E-1  2.089888E-1 
 2.230218E-1  2.309742E-1  2.094565E-1  2.276992E-1  2.436040E-1  2.370548E-1  2.417330E-1  2.239573E-1 
 2.160049E-1  2.178759E-1  2.141339E-1  2.108598E-1  1.949550E-1  1.841962E-1  1.818575E-1  1.776470E-1 
 1.598721E-1  1.495810E-1  1.575326E-1  1.561294E-1  1.453706E-1  1.434996E-1  1.509842E-1  1.420964E-1 
 1.219820E-1  1.121586E-1  9.391514E-2  7.754263E-2  8.830223E-2  8.923774E-2  9.064093E-2  9.344742E-2 
 8.830223E-2  9.765705E-2  9.485061E-2  1.037385E-1  1.037385E-1  9.204417E-2  9.438287E-2  6.350962E-2 
 4.105650E-2  4.199196E-2  3.637827E-2  1.439292E-2 -2.914289E-3 -2.349722E-2 -4.969229E-2 -4.548257E-2 
-6.372606E-2 -8.290420E-2 -8.898567E-2 -1.105033E-1 -1.226654E-1 -1.338919E-1 -1.306178E-1 -1.273435E-1 
-1.362313E-1 -1.610232E-1 -1.769280E-1 -1.530709E-1 -1.437152E-1 -1.278113E-1 -1.072291E-1 -1.091001E-1 
-8.945335E-2 -8.243651E-2 -8.103327E-2 -5.530598E-2 -5.717691E-2 -7.495262E-2 -6.980671E-2 -5.203099E-2 
-4.828905E-2 -3.238425E-2 -5.721501E-3  9.715514E-3  4.479844E-2  6.117092E-2  7.052651E-2  9.765705E-2 
 1.084167E-1  1.098199E-1  1.144973E-1  1.149650E-1  1.046740E-1  1.046740E-1  9.110871E-2  7.005878E-2 
 5.368630E-2  2.889447E-2  1.439292E-2  1.158644E-2  1.295432E-3 -3.472378E-2 -5.858015E-2 -8.150095E-2 
-1.165847E-1 -1.296822E-1 -1.423120E-1 -1.381024E-1 -1.315532E-1 -1.502644E-1 -1.558781E-1 -1.619587E-1 
-1.460548E-1 -1.212621E-1 -1.362313E-1 -1.479257E-1 -1.465224E-1 -1.427798E-1 -1.385701E-1 -1.091001E-1 
-9.880899E-2 -1.020832E-1 -7.401716E-2 -9.880899E-2 -9.225983E-2 -6.045108E-2 -9.693798E-2 -1.016154E-1 
-9.179205E-2 -1.076969E-1 -1.142460E-1 -1.044227E-1 -1.067614E-1 -1.193912E-1 -1.296822E-1 -1.638297E-1 
-1.638297E-1 -1.628942E-1 -1.904932E-1 -1.989133E-1 -2.354003E-1 -2.358680E-1 -2.283834E-1 -2.391422E-1 
-2.138818E-1 -2.251092E-1 -2.157536E-1 -1.802021E-1 -1.792667E-1 -1.619587E-1 -1.142460E-1 -1.076969E-1 
-1.062936E-1 -5.858015E-2 -6.138654E-2 -5.670913E-2 -3.004555E-2 -4.173989E-2 -4.688581E-2 -5.858015E-2 
-7.963003E-2 -8.664697E-2 -7.542040E-2 -8.524372E-2 -1.076969E-1 -1.114388E-1 -1.306178E-1 -1.348282E-1 
-1.273435E-1 -1.390378E-1 -1.250048E-1 -1.119065E-1 -1.165847E-1 -1.006799E-1 -9.225983E-2 -8.009781E-2 
-6.840347E-2 -7.308087E-2 -6.887124E-2 -7.308087E-2 -6.372606E-2 -5.577367E-2 -7.120995E-2 -6.138654E-2 
-6.091885E-2 -8.945335E-2 -9.319530E-2 -8.337197E-2 -8.477595E-2 -9.225983E-2 -9.225983E-2 -9.506705E-2 
-8.337197E-2 -5.670913E-2 -7.167763E-2 -7.027440E-2 -5.249868E-2 -6.372606E-2 -4.875683E-2 -3.846573E-2 
-4.033665E-2 -2.723916E-2 -2.396500E-2 -2.490046E-2 -1.881899E-2 -1.694806E-2 -1.694806E-2 -5.755853E-4 
 8.780051E-3  3.166359E-3  1.345746E-2  1.953884E-2  5.505062E-3  1.018329E-2  2.094208E-2  2.702272E-2 
 2.842670E-2  1.298968E-2  3.965326E-2  6.865559E-2  7.099429E-2  9.485061E-2  9.765705E-2  9.438287E-2 
 1.229174E-1  1.458383E-1  1.537907E-1  1.608076E-1  1.551939E-1  1.509842E-1  1.626785E-1  1.570648E-1 
 1.509842E-1  1.598721E-1  1.336763E-1  1.187078E-1  1.430319E-1  1.434996E-1  1.299343E-1  1.327408E-1 
 1.397577E-1  1.154328E-1  9.625385E-2  1.013998E-1  9.157644E-2  8.081761E-2  4.854112E-2  1.532838E-2 
-2.914289E-3 -1.648029E-2 -1.414158E-2 -3.285203E-2 -4.267535E-2 -4.033665E-2 -3.893341E-2 -2.396500E-2 
-1.511048E-3  2.889447E-2  3.684605E-2  5.976768E-2  7.052651E-2  7.146202E-2  1.051417E-1  1.243207E-1 
 1.528552E-1  1.725019E-1  1.776470E-1  1.879381E-1  2.029074E-1  2.276992E-1  2.375225E-1  2.464104E-1 
 2.567015E-1  2.468782E-1  2.384580E-1  2.403298E-1  2.262960E-1  2.094565E-1  1.926163E-1  1.561294E-1 
 1.304020E-1  1.144973E-1  9.297964E-2  7.801118E-2  5.649269E-2  4.900889E-2  5.275084E-2  4.105650E-2 
 5.602501E-2  4.994436E-2  4.101822E-3 -1.039891E-2 -2.256093E-2 -4.828905E-2 -5.998339E-2 -7.167763E-2 
-9.787353E-2 -1.030186E-1 -1.044227E-1 -1.062936E-1 -7.495262E-2 -6.700023E-2 -6.138654E-2 -2.957787E-2 
-2.396500E-2 -3.846573E-2 -1.086668E-2  2.328078E-2  1.860337E-2  3.403956E-2  3.591058E-2  3.778233E-2 
 5.181528E-2  3.825002E-2  4.199196E-2  4.152428E-2  2.749123E-2  1.953884E-2  4.105650E-2  4.854112E-2 
 2.889447E-2  3.918557E-2  4.620168E-2  4.526613E-2  3.871780E-2  3.357188E-2  2.281300E-2  1.158644E-2 
 1.018329E-2  1.065098E-2  2.047430E-2  2.421624E-2  2.749123E-2  3.216864E-2  4.152428E-2  4.386298E-2 
 5.508954E-2  7.473619E-2  9.204417E-2  1.177715E-1  1.112231E-1  1.130941E-1  1.238529E-1  1.266594E-1 
 1.271271E-1  1.042062E-1  9.718931E-2  7.847891E-2  2.982994E-2  8.312274E-3  6.908303E-3 -8.995667E-3 
-1.460936E-2 -2.302871E-2 -5.343496E-2 -6.606477E-2 -6.185431E-2 -7.261310E-2 -7.869457E-2 -6.091885E-2 
-7.448485E-2 -7.729133E-2 -3.238425E-2 -1.928677E-2 -1.320612E-2  2.468402E-2  3.263642E-2  3.403956E-2 
 8.175308E-2  8.455955E-2  7.660716E-2  9.391514E-2  7.286522E-2  6.725157E-2  7.099429E-2  7.426845E-2 
 7.613943E-2  4.573391E-2  1.626385E-2  4.569599E-3  5.972839E-3  8.276551E-4 -8.995667E-3 -1.133437E-2 
-1.367390E-2 -2.349722E-2 -1.414158E-2 -1.043271E-3 -7.124741E-3  1.763118E-3  5.037285E-3 -5.253723E-3 
-9.931130E-3  1.345746E-2  1.766791E-2  1.298968E-2  5.649269E-2  5.415399E-2  3.731456E-2  4.994436E-2 
 4.713714E-2  6.538060E-2  5.602501E-2  3.825002E-2  3.918557E-2  1.953884E-2  2.795901E-2  2.421624E-2 
 1.486070E-2  2.094208E-2  1.673163E-2  3.497512E-2  4.012103E-2  3.965326E-2  5.087982E-2  4.573391E-2 
 3.591058E-2  3.123318E-2  3.216864E-2  1.860337E-2 -4.318260E-3 -1.788353E-2 -3.986897E-2 -5.717691E-2 
-7.120995E-2 -9.974445E-2 -1.161169E-1 -1.179880E-1 -1.175202E-1 -1.254726E-1 -1.278113E-1 -1.264080E-1 
-1.296822E-1 -1.095678E-1 -1.165847E-1 -1.352959E-1 -1.320209E-1 -1.390378E-1 -1.320209E-1 -1.301500E-1 
-1.376346E-1 -1.423120E-1 -1.507322E-1 -1.385701E-1 -1.254726E-1 -1.226654E-1 -1.058258E-1 -1.123743E-1 
-1.212621E-1 -1.048904E-1 -9.179205E-2 -6.980671E-2 -5.904783E-2 -5.249868E-2 -5.624145E-2 -5.764468E-2 
-4.127211E-2 -4.454710E-2 -5.343496E-2 -5.764468E-2 -7.027440E-2 -8.664697E-2 -9.085660E-2 -1.011477E-1 
-1.095678E-1 -1.236008E-1 -1.418443E-1 -1.395056E-1 -1.409088E-1 -1.334241E-1 -1.404411E-1 -1.582168E-1 
-1.633619E-1 -1.830086E-1 -1.750571E-1 -1.722497E-1 -1.858158E-1 -1.727175E-1 -1.736530E-1 -1.465224E-1 
-1.282790E-1 -1.273435E-1 -9.225983E-2 -8.664697E-2 -6.746801E-2 -5.390274E-2 -4.641812E-2 -1.273761E-2 
-1.078080E-4  1.486070E-2  1.673163E-2  2.795901E-2  3.544281E-2  2.795901E-2  3.497512E-2  3.216864E-2 
 3.310410E-2  1.486070E-2  4.569599E-3  2.374856E-2  2.374856E-2  4.101822E-3  2.698581E-3  8.312274E-3 
-2.256093E-2 -2.770685E-2 -2.022223E-2 -3.519156E-2 -3.191657E-2 -3.565925E-2 -4.548257E-2 -3.051333E-2 
-1.741584E-2 -1.788353E-2  7.376811E-3  2.468402E-2  2.468402E-2  4.854112E-2  6.584833E-2  7.099429E-2 
 1.093522E-1  1.271271E-1  1.051417E-1  1.154328E-1  1.243207E-1  1.210465E-1  1.322730E-1  1.378859E-1 
 1.420964E-1  1.360150E-1  1.364827E-1  1.477093E-1  1.519197E-1  1.608076E-1  1.584689E-1  1.580003E-1 
 1.636140E-1  1.636140E-1  1.580003E-1  1.668882E-1  1.827930E-1  1.654850E-1  1.580003E-1  1.561294E-1 
 1.477093E-1  1.589366E-1  1.491133E-1  1.322730E-1  1.341440E-1  1.229174E-1  1.215142E-1  1.266594E-1 
 1.135618E-1  1.084167E-1  7.567170E-2  6.257416E-2  7.894664E-2  6.023546E-2  6.210643E-2  6.444513E-2 
 4.433066E-2  4.105650E-2  4.666937E-2  3.497512E-2  3.778233E-2  3.918557E-2  1.439292E-2  1.626385E-2 
 3.871780E-2  4.807343E-2  6.444513E-2  9.672158E-2  8.783450E-2  9.765705E-2  1.285311E-1  1.163683E-1 
 1.425641E-1  1.570648E-1  1.318053E-1  1.425641E-1  1.406931E-1  1.243207E-1  1.318053E-1  1.322730E-1 
 1.224497E-1  1.201110E-1  1.051417E-1  9.344742E-2  9.812560E-2  8.362404E-2  8.783450E-2  8.409178E-2 
 5.087982E-2  5.321852E-2  4.947658E-2  4.245974E-2  4.807343E-2  3.403956E-2  1.205422E-2 -1.043271E-3 
 4.101822E-3  1.579616E-2  3.778233E-2  4.058872E-2  3.918557E-2  6.210643E-2  5.696047E-2  6.023546E-2 
 7.052651E-2  9.110871E-2  1.177715E-1  8.877001E-2  9.952879E-2  1.065449E-1  8.643048E-2  9.344742E-2 
 8.175308E-2  7.613943E-2  5.883222E-2  3.778233E-2  3.310410E-2  4.152428E-2  4.152428E-2  2.468402E-2 
 1.673163E-2  3.634136E-3  5.037285E-3 -2.914289E-3 -2.256093E-2 -2.536814E-2 -3.332054E-2 -3.191657E-2 
-1.928677E-2 -2.256093E-2 -2.022223E-2 -1.694806E-2 -2.022223E-2 -7.124741E-3  2.698581E-3  1.486070E-2 
 2.000661E-2  2.749123E-2  4.012103E-2  4.479844E-2  6.678384E-2  8.549502E-2  9.391514E-2  1.018675E-1 
 1.056094E-1  8.736599E-2  8.877001E-2  1.051417E-1  7.894664E-2  6.023546E-2  4.900889E-2  2.234532E-2 
 1.018329E-2  4.569599E-3 -5.721501E-3 -1.414158E-2 -3.659471E-2 -6.372606E-2 -7.588809E-2 -8.992113E-2 
-1.016154E-1 -1.109710E-1 -1.348282E-1 -1.675723E-1 -1.596200E-1 -1.638297E-1 -1.853481E-1 -1.806699E-1 
-2.054625E-1 -2.063980E-1 -2.021876E-1 -2.218342E-1 -2.082690E-1 -2.012520E-1 -2.003166E-1 -1.876868E-1 
-1.830086E-1 -1.769280E-1 -1.675723E-1 -1.549426E-1 -1.474579E-1 -1.483935E-1 -1.381024E-1 -1.147138E-1 
-9.413158E-2 -9.319530E-2 -9.413158E-2 -8.805011E-2 -9.787353E-2 -1.016154E-1 -9.647029E-2 -9.272752E-2 
-9.740575E-2 -1.212621E-1 -1.404411E-1 -1.507322E-1 -1.338919E-1 -1.175202E-1 -1.324887E-1 -1.334241E-1 
-1.399733E-1 -1.437152E-1 -1.418443E-1 -1.563458E-1 -1.483935E-1 -1.507322E-1 -1.675723E-1 -1.675723E-1 
-1.769280E-1 -1.956392E-1 -1.951715E-1 -1.904932E-1 -2.021876E-1 -1.881545E-1 -1.722497E-1 -1.689756E-1 
-1.310854E-1 -1.058258E-1 -8.992113E-2 -6.512930E-2 -5.811237E-2 -5.764468E-2 -4.688581E-2 -4.033665E-2 
-6.185431E-2 -6.746801E-2 -7.588809E-2 -7.495262E-2 -6.887124E-2 -1.067614E-1 -1.193912E-1 -1.376346E-1 
-1.600877E-1 -1.507322E-1 -1.708466E-1 -1.909610E-1 -1.731853E-1 -1.783312E-1 -1.890900E-1 -1.727175E-1 
-1.778634E-1 -1.666369E-1 -1.507322E-1 -1.591523E-1 -1.568135E-1 -1.282790E-1 -1.100356E-1 -1.123743E-1 
-9.132437E-2 -1.086323E-1 -1.161169E-1 -1.119065E-1 -1.287467E-1 -1.105033E-1 -1.123743E-1 -1.175202E-1 
-1.338919E-1 -1.427798E-1 -1.334241E-1 -1.446515E-1 -1.315532E-1 -1.535386E-1 -1.675723E-1 -1.582168E-1 
-1.839441E-1 -1.652336E-1 -1.600877E-1 -1.717821E-1 -1.446515E-1 -1.474579E-1 -1.474579E-1 -1.109710E-1 
-8.571141E-2 -8.430826E-2 -6.466153E-2 -5.015998E-2 -6.325755E-2 -2.911009E-2 -2.914289E-3 -8.995667E-3 
 1.532838E-2  2.889447E-2  2.842670E-2  4.900889E-2  7.333300E-2  6.912332E-2  7.426845E-2  8.643048E-2 
 7.052651E-2  5.789676E-2  5.696047E-2  5.087982E-2  4.713714E-2  4.620168E-2  4.058872E-2  3.684605E-2 
 3.918557E-2  5.602501E-2  4.760566E-2  5.134760E-2  6.818781E-2  5.602501E-2  6.584833E-2  7.801118E-2 
 8.549502E-2  7.192975E-2  6.959105E-2  6.772008E-2  4.339520E-2  5.649269E-2  4.339520E-2  3.450734E-2 
 4.713714E-2  2.608726E-2  2.795901E-2  3.216864E-2  2.187754E-2  3.450734E-2  3.263642E-2  1.486070E-2 
 5.972839E-3 -5.755853E-4 -5.721501E-3 -2.069001E-2 -3.378832E-2 -3.940119E-2 -4.314313E-2 -4.501488E-2 
-3.565925E-2 -3.285203E-2 -3.285203E-2 -1.507714E-2 -2.396500E-2 -2.349722E-2  8.780051E-3  1.860337E-2 
 2.421624E-2  2.421624E-2  2.889447E-2  3.871780E-2  4.666937E-2  7.707489E-2  9.578612E-2  1.098199E-1 
 1.168360E-1  1.163683E-1  1.261916E-1  1.425641E-1  1.678237E-1  1.696954E-1  1.640817E-1  1.626785E-1 
 1.603398E-1  1.608076E-1  1.434996E-1  1.289988E-1  1.093522E-1  9.157644E-2  9.064093E-2  7.567170E-2 
 7.333300E-2  7.473619E-2  8.268858E-2  8.970547E-2  7.847891E-2  1.182400E-1  1.383544E-1  1.505165E-1 
 1.898098E-1  1.935518E-1  2.183436E-1  2.473459E-1  2.655894E-1  2.655894E-1  2.562338E-1  2.590410E-1 
 2.398621E-1  2.422008E-1  2.351838E-1  2.071171E-1  2.001009E-1  1.771793E-1  1.589366E-1  1.584689E-1 
 1.406931E-1  1.289988E-1  1.271271E-1  1.173037E-1  9.859333E-2  6.210643E-2  3.965326E-2  3.450734E-2 
 2.982994E-2  4.101822E-3 -1.226983E-2 -1.273761E-2 -3.425600E-2 -2.536814E-2 -1.226983E-2 -2.209325E-2 
-2.630370E-2 -3.004555E-2 -2.069001E-2 -1.554482E-2 -1.460936E-2 -9.463444E-3 -1.133437E-2 -1.180215E-2 
-8.060204E-3  1.345746E-2  2.047430E-2  2.374856E-2  4.854112E-2  4.105650E-2  3.684605E-2  6.210643E-2 
 7.520392E-2  6.772008E-2  6.631606E-2  6.070314E-2  4.199196E-2  4.058872E-2  2.842670E-2  1.111875E-2 
 3.166359E-3 -1.975454E-2 -5.156321E-2 -7.308087E-2 -8.430826E-2 -1.002122E-1 -1.156492E-1 -1.352959E-1 
-1.540063E-1 -1.703788E-1 -1.825408E-1 -1.867513E-1 -2.026553E-1 -2.101399E-1 -2.162214E-1 -2.185601E-1 
-2.073335E-1 -2.115431E-1 -2.110754E-1 -2.063980E-1 -2.115431E-1 -1.881545E-1 -1.633619E-1 -1.624264E-1 
-1.469902E-1 -1.343604E-1 -1.236008E-1 -1.100356E-1 -8.477595E-2 -5.156321E-2 -5.343496E-2 -2.911009E-2 
-1.086668E-2 -4.361164E-2 -3.799795E-2 -3.659471E-2 -5.296645E-2 -5.717691E-2 -8.617919E-2 -1.030186E-1 
-1.207943E-1 -1.268758E-1 -1.348282E-1 -1.657014E-1 -1.628942E-1 -1.881545E-1 -2.012520E-1 -1.937674E-1 
-2.223020E-1 -2.260447E-1 -2.223020E-1 -2.288512E-1 -2.344640E-1 -2.096722E-1 -1.909610E-1 -1.727175E-1 
-1.207943E-1 -1.170525E-1 -1.062936E-1 -8.103327E-2 -5.343496E-2 -3.144879E-2 -4.314313E-2 -3.846573E-2 
-5.109553E-2 -4.969229E-2 -4.314313E-2 -6.325755E-2 -6.887124E-2 -6.325755E-2 -8.290420E-2 -1.053581E-1 
-7.869457E-2 -9.366380E-2 -1.212621E-1 -1.100356E-1 -1.268758E-1 -1.432475E-1 -1.296822E-1 -1.184556E-1 
-1.366991E-1 -1.324887E-1 -1.334241E-1 -1.521353E-1 -1.315532E-1 -1.151815E-1 -1.034864E-1 -7.214541E-2 
-6.325755E-2 -8.664697E-2 -8.290420E-2 -6.232209E-2 -5.858015E-2 -4.080443E-2 -3.893341E-2 -5.483820E-2 
-4.969229E-2 -3.893341E-2 -3.659471E-2 -3.986897E-2 -2.723916E-2 -1.788353E-2 -2.817463E-2 -2.490046E-2 
-6.189278E-3  4.569599E-3  8.276551E-4  1.295432E-3  2.698581E-3  4.101822E-3  2.140985E-2  2.982994E-2 
 3.170086E-2  2.982994E-2  2.140985E-2  3.497512E-2  4.245974E-2  3.450734E-2  4.339520E-2  5.508954E-2 
 3.684605E-2  4.433066E-2  6.397735E-2  5.041213E-2  7.426845E-2  8.596275E-2  7.192975E-2  8.877001E-2 
 1.056094E-1  1.163683E-1  1.322730E-1  1.523874E-1  1.612753E-1  1.622108E-1  1.720341E-1  1.636140E-1 
 1.565971E-1  1.650172E-1  1.430319E-1  1.130941E-1  9.999657E-2  1.056094E-1  9.438287E-2  8.409178E-2 
 9.438287E-2  8.502728E-2  1.023353E-1  1.013998E-1  9.906106E-2  1.257239E-1  1.154328E-1  1.056094E-1 
 1.013998E-1  1.107554E-1  1.173037E-1  1.056094E-1  1.130941E-1  9.672158E-2  9.812560E-2  1.135618E-1 
 1.074804E-1  1.191755E-1  1.028030E-1  8.268858E-2  7.005878E-2  5.368630E-2  4.900889E-2  4.479844E-2 
 5.508954E-2  5.087982E-2  3.544281E-2  2.094208E-2  3.170086E-2  3.965326E-2  3.170086E-2  5.508954E-2 
 4.012103E-2  1.953884E-2  4.058872E-2  3.310410E-2  1.720013E-2  3.684605E-2  3.263642E-2  4.101822E-3 
 2.000661E-2  3.918557E-2  4.152428E-2  4.152428E-2  4.433066E-2  5.508954E-2  5.836444E-2  6.725157E-2 
 7.286522E-2  7.192975E-2  7.520392E-2  6.070314E-2  5.134760E-2  5.087982E-2  2.795901E-2  1.766791E-2 
 5.972839E-3 -2.864240E-2 -4.782127E-2 -5.249868E-2 -5.530598E-2 -4.361164E-2 -4.033665E-2 -5.203099E-2 
-5.624145E-2 -6.700023E-2 -6.045108E-2 -4.875683E-2 -5.437043E-2 -5.109553E-2 -5.249868E-2 -7.214541E-2 
-7.588809E-2 -6.793569E-2 -7.682355E-2 -6.887124E-2 -8.056550E-2 -9.272752E-2 -7.308087E-2 -7.120995E-2 
-6.045108E-2 -3.986897E-2 -3.378832E-2 -2.115769E-2 -1.180215E-2 -2.911009E-2 -1.928677E-2 -8.995667E-3 
-2.069001E-2 -1.039891E-2 -8.060204E-3  2.698581E-3  3.634136E-3 -3.850574E-3 -1.078080E-4 -7.592427E-3 
-1.928677E-2 -3.238425E-2 -2.162547E-2 -1.975454E-2 -2.256093E-2 -2.069001E-2 -4.267535E-2 -3.659471E-2 
-2.209325E-2 -1.367390E-2 -1.273761E-2 -2.677139E-2 -3.706248E-2 -4.080443E-2 -2.583592E-2 -2.911009E-2 
-2.911009E-2 -1.928677E-2 -3.191657E-2 -3.659471E-2 -2.770685E-2 -2.583592E-2 -1.460936E-2 -1.180215E-2 
-3.472378E-2 -3.144879E-2 -3.285203E-2 -4.454710E-2 -2.536814E-2 -1.648029E-2 -2.115769E-2  4.569599E-3 
 2.702272E-2  2.889447E-2  4.199196E-2  5.134760E-2  5.789676E-2  5.462176E-2  6.725157E-2  5.976768E-2 
 4.573391E-2  6.163865E-2  3.591058E-2  1.111875E-2  8.312274E-3  7.844588E-3 -1.226983E-2 -9.463444E-3 
-1.133437E-2 -4.782127E-2 -3.378832E-2 -3.238425E-2 -3.051333E-2  2.698581E-3  2.140985E-2  2.421624E-2 
 3.591058E-2  4.526613E-2  4.199196E-2  4.900889E-2  4.386298E-2  5.087982E-2  6.210643E-2  5.883222E-2 
 5.929999E-2  5.976768E-2  7.146202E-2  6.725157E-2  5.789676E-2  6.865559E-2  7.801118E-2  8.455955E-2 
 8.128534E-2  7.707489E-2  8.455955E-2  7.613943E-2  7.286522E-2  8.549502E-2  7.333300E-2  7.380072E-2 
 5.649269E-2  3.965326E-2  7.052651E-2  5.275084E-2  6.397735E-2  7.847891E-2  4.386298E-2  5.368630E-2 
 5.415399E-2  4.433066E-2  5.041213E-2  4.433066E-2  2.608726E-2  3.123318E-2  3.403956E-2  2.795901E-2 
 4.105650E-2  3.918557E-2  4.012103E-2  5.134760E-2  6.210643E-2  5.696047E-2  6.772008E-2  8.268858E-2 
 7.239749E-2  7.660716E-2  7.099429E-2  6.023546E-2  6.070314E-2  6.725157E-2  6.678384E-2  6.163865E-2 
 5.742898E-2  4.386298E-2  5.742898E-2  6.210643E-2  6.491286E-2  7.613943E-2  6.070314E-2  5.929999E-2 
 6.865559E-2  7.660716E-2  7.801118E-2  7.192975E-2  5.228306E-2  3.778233E-2  4.900889E-2  3.965326E-2 
 4.245974E-2  4.433066E-2  2.702272E-2  3.591058E-2  4.713714E-2  5.321852E-2  7.520392E-2  8.362404E-2 
 8.128534E-2  9.765705E-2  1.093522E-1  1.271271E-1  1.570648E-1  1.654850E-1  1.514520E-1  1.551939E-1 
 1.477093E-1  1.327408E-1  1.406931E-1  1.191755E-1  1.121586E-1  1.065449E-1  6.818781E-2  7.426845E-2 
 9.064093E-2  6.444513E-2  7.660716E-2  9.157644E-2  6.117092E-2  7.754263E-2  8.830223E-2  8.034988E-2 
 9.672158E-2  1.037385E-1  8.409178E-2  8.268858E-2  1.159005E-1  1.107554E-1  1.299343E-1  1.406931E-1 
 1.252561E-1  1.449028E-1  1.266594E-1  1.369504E-1  1.608076E-1  1.453706E-1  1.383544E-1  1.266594E-1 
 1.116909E-1  9.718931E-2  9.204417E-2  8.315632E-2  7.052651E-2  5.602501E-2  3.403956E-2  2.842670E-2 
 2.749123E-2  1.532838E-2  8.780051E-3  1.673163E-2  1.907115E-2  1.766791E-2  1.860337E-2  3.634136E-3 
 4.101822E-3  3.634136E-3 -1.694806E-2 -4.318260E-3 -5.755853E-4 -1.133437E-2 -6.189278E-3 -9.463444E-3 
-7.124741E-3 -5.721501E-3  4.569599E-3  2.608726E-2  3.357188E-2  3.357188E-2  4.386298E-2  6.163865E-2 
 7.894664E-2  1.060772E-1  1.238529E-1  1.168360E-1  1.140296E-1  1.177715E-1  1.084167E-1  1.070127E-1 
 9.812560E-2  8.409178E-2  8.783450E-2  6.631606E-2  5.321852E-2  6.538060E-2  5.649269E-2  5.321852E-2 
 4.526613E-2  1.673163E-2  1.018329E-2  3.450734E-2  2.468402E-2 -1.043271E-3  1.298968E-2  6.908303E-3 
-2.302871E-2 -3.893341E-2 -4.454710E-2 -4.080443E-2 -3.893341E-2 -4.501488E-2 -5.951561E-2 -5.670913E-2 
-3.659471E-2 -4.361164E-2 -6.325755E-2 -6.419384E-2 -6.278978E-2 -7.448485E-2 -6.980671E-2 -6.325755E-2 
-7.963003E-2 -9.693798E-2 -1.081645E-1 -9.366380E-2 -7.869457E-2 -8.009781E-2 -7.869457E-2 -7.963003E-2 
-6.512930E-2 -5.858015E-2 -6.091885E-2 -3.753026E-2 -4.080443E-2 -6.419384E-2 -5.249868E-2 -6.980671E-2 
-1.044227E-1 -1.016154E-1 -1.091001E-1 -1.207943E-1 -1.236008E-1 -1.357637E-1 -1.483935E-1 -1.465224E-1 
-1.329565E-1 -1.315532E-1 -1.296822E-1 -1.226654E-1 -1.245371E-1 -1.273435E-1 -1.287467E-1 -1.236008E-1 
-1.287467E-1 -1.371669E-1 -1.348282E-1 -1.254726E-1 -1.128420E-1 -1.217299E-1 -1.245371E-1 -1.184556E-1 
-1.086323E-1 -8.150095E-2 -6.091885E-2 -4.922451E-2 -2.817463E-2 -1.554482E-2 -1.367390E-2  1.763118E-3 
 1.439292E-2  2.936216E-2  3.123318E-2  2.234532E-2  1.860337E-2  1.766791E-2  3.871780E-2  2.515171E-2 
 3.598779E-4  6.908303E-3 -1.648029E-2 -3.051333E-2 -2.443268E-2 -4.735358E-2 -6.325755E-2 -6.653254E-2 
-8.617919E-2 -9.600251E-2 -9.132437E-2 -1.062936E-1 -1.203267E-1 -1.278113E-1 -1.418443E-1 -1.465224E-1 
-1.493289E-1 -1.423120E-1 -1.310854E-1 -1.207943E-1 -1.175202E-1 -1.105033E-1 -9.132437E-2 -6.887124E-2 
-4.782127E-2 -5.109553E-2 -5.577367E-2 -5.624145E-2 -5.203099E-2 -3.706248E-2 -2.022223E-2 -3.425600E-2 
-3.612702E-2 -9.463444E-3 -2.677139E-2  3.598779E-4  2.561948E-2  2.374856E-2  5.275084E-2  4.386298E-2 
 4.339520E-2  4.994436E-2  4.713714E-2  4.105650E-2  2.047430E-2  4.101822E-3 -2.490046E-2 -3.332054E-2 
-2.583592E-2 -4.735358E-2 -5.904783E-2 -6.606477E-2 -8.758243E-2 -6.887124E-2 -6.372606E-2 -7.588809E-2 
-6.325755E-2 -6.185431E-2 -6.419384E-2 -6.606477E-2 -4.688581E-2 -4.501488E-2 -4.641812E-2 -3.285203E-2 
-3.846573E-2 -3.332054E-2 -4.407942E-2 -5.156321E-2 -3.893341E-2 -4.361164E-2 -5.249868E-2 -5.670913E-2 
-6.793569E-2 -6.325755E-2 -5.670913E-2 -7.308087E-2 -7.822679E-2 -9.272752E-2 -1.091001E-1 -9.974445E-2 
-1.067614E-1 -1.020832E-1 -8.617919E-2 -1.044227E-1 -1.025509E-1 -8.009781E-2 -8.337197E-2 -6.653254E-2 
-3.051333E-2 -3.425600E-2 -2.256093E-2 -2.914289E-3 -5.253723E-3  1.766791E-2  1.532838E-2  1.532838E-2 
 1.111875E-2 -3.382797E-3  8.276551E-4 -2.446512E-3  1.392514E-2  9.715514E-3  8.312274E-3  1.018329E-2 
 8.312274E-3  2.936216E-2  2.374856E-2  1.860337E-2  2.140985E-2  1.205422E-2  1.158644E-2  1.720013E-2 
 3.634136E-3 -1.511048E-3  6.440525E-3 -9.931130E-3  1.763118E-3  1.766791E-2 -1.039891E-2 -2.446512E-3 
 3.076540E-2  6.908303E-3 -4.318260E-3  1.860337E-2  1.252200E-2  1.860337E-2  3.076540E-2  2.468402E-2 
 2.374856E-2  3.825002E-2  4.713714E-2  5.462176E-2  7.567170E-2  5.742898E-2  5.368630E-2  7.613943E-2 
 8.315632E-2  9.391514E-2  8.689826E-2  7.520392E-2  5.181528E-2  3.918557E-2  5.368630E-2  5.789676E-2 
 5.134760E-2  4.199196E-2  3.918557E-2  2.795901E-2  2.795901E-2  3.544281E-2  4.386298E-2  4.620168E-2 
 4.012103E-2  4.573391E-2  3.871780E-2  4.012103E-2  4.245974E-2  2.702272E-2  6.440525E-3 -1.978826E-3 
 4.101822E-3 -2.443268E-2 -5.109553E-2 -3.519156E-2 -3.519156E-2 -6.419384E-2 -5.156321E-2 -3.706248E-2 
-4.875683E-2 -3.425600E-2 -3.472378E-2 -4.688581E-2 -3.706248E-2 -1.881899E-2 -9.463444E-3  8.312274E-3 
 3.778233E-2  2.515171E-2  3.778233E-2  8.222085E-2  9.017320E-2  1.084167E-1  1.051417E-1  9.344742E-2 
 9.859333E-2  8.455955E-2  7.660716E-2  6.117092E-2  4.713714E-2  3.123318E-2  1.439292E-2  1.298968E-2 
 5.505062E-3  1.111875E-2  3.598779E-4 -7.592427E-3 -8.995667E-3 -2.256093E-2 -1.180215E-2 -1.226983E-2 
-1.273761E-2 -2.115769E-2 -4.033665E-2 -3.893341E-2 -4.173989E-2 -4.454710E-2 -5.717691E-2 -6.840347E-2 
-7.448485E-2 -8.243651E-2 -7.354938E-2 -6.653254E-2 -6.091885E-2 -4.875683E-2 -4.688581E-2 -4.361164E-2 
-3.706248E-2 -3.098111E-2 -2.162547E-2 -1.881899E-2 -2.022223E-2 -2.723916E-2 -2.677139E-2 -2.770685E-2 
-3.004555E-2 -1.601260E-2 -1.554482E-2 -3.706248E-2 -4.267535E-2 -4.080443E-2 -4.969229E-2 -3.472378E-2 
-3.565925E-2 -5.483820E-2 -4.220767E-2 -4.220767E-2 -4.361164E-2 -3.425600E-2 -3.238425E-2 -3.846573E-2 
-3.378832E-2 -2.536814E-2 -2.396500E-2  5.037285E-3 -1.511048E-3 -1.741584E-2  8.312274E-3  1.953884E-2 
 2.749123E-2  3.544281E-2  4.947658E-2  4.339520E-2  2.515171E-2  2.889447E-2  2.468402E-2  2.982994E-2 
 3.123318E-2  8.312274E-3  8.276551E-4 -1.043271E-3 -2.302871E-2 -2.630370E-2 -1.554482E-2 -3.004555E-2 
-3.144879E-2 -2.630370E-2 -2.957787E-2 -1.039891E-2  1.298968E-2  2.421624E-2  2.094208E-2  1.673163E-2 
 1.252200E-2  3.216864E-2  5.368630E-2  3.544281E-2  3.216864E-2  4.152428E-2  4.012103E-2  3.310410E-2 
 3.591058E-2  4.947658E-2  3.684605E-2  2.842670E-2  2.749123E-2  2.608726E-2  4.900889E-2  3.076540E-2 
 8.312274E-3  3.450734E-2  2.234532E-2  5.037285E-3  1.065098E-2  1.295432E-3 -1.975454E-2 -4.033665E-2 
-4.501488E-2 -5.156321E-2 -5.764468E-2 -6.138654E-2 -6.700023E-2 -5.156321E-2 -5.156321E-2 -6.372606E-2 
-4.501488E-2 -4.080443E-2 -3.612702E-2 -1.414158E-2 -1.273761E-2  7.376811E-3  2.421624E-2  2.702272E-2 
 4.479844E-2  6.210643E-2  7.894664E-2  7.941437E-2  9.999657E-2  1.191755E-1  1.107554E-1  1.280633E-1 
 1.271271E-1  1.201110E-1  1.215142E-1  1.051417E-1  9.438287E-2  8.502728E-2  6.912332E-2  5.976768E-2 
 5.462176E-2  5.087982E-2  5.462176E-2  4.339520E-2  3.965326E-2  1.860337E-2 -1.978826E-3  2.234532E-2 
 3.166359E-3 -1.086668E-2  1.205422E-2  5.505062E-3  1.295432E-3  5.505062E-3  7.844588E-3  6.908303E-3 
 1.298968E-2  1.205422E-2 -1.133437E-2 -1.835130E-2 -2.162547E-2 -3.378832E-2 -2.911009E-2 -3.285203E-2 
-5.062775E-2 -5.343496E-2 -5.109553E-2 -5.951561E-2 -5.390274E-2 -5.156321E-2 -7.074217E-2 -7.495262E-2 
-8.430826E-2 -8.664697E-2 -8.945335E-2 -9.880899E-2 -1.147138E-1 -1.432475E-1 -1.418443E-1 -1.657014E-1 
-1.614910E-1 -1.371669E-1 -1.694434E-1 -1.657014E-1 -1.642982E-1 -1.778634E-1 -1.563458E-1 -1.455870E-1 
-1.343604E-1 -1.296822E-1 -1.366991E-1 -1.268758E-1 -1.151815E-1 -1.100356E-1 -1.128420E-1 -1.254726E-1 
-1.385701E-1 -1.432475E-1 -1.530709E-1 -1.455870E-1 -1.212621E-1 -1.511999E-1 -1.717821E-1 -1.633619E-1 
-1.932997E-1 -2.017198E-1 -2.092044E-1 -2.143496E-1 -2.068657E-1 -2.087367E-1 -1.834763E-1 -1.797345E-1 
-1.722497E-1 -1.610232E-1 -1.689756E-1 -1.507322E-1 -1.287467E-1 -1.002122E-1 -9.132437E-2 -8.898567E-2 
-6.419384E-2 -4.688581E-2 -3.144879E-2 -1.039891E-2  2.230895E-3  5.037285E-3  1.579616E-2  1.720013E-2 
 2.047430E-2  4.339520E-2  5.321852E-2  5.929999E-2  7.286522E-2  7.099429E-2  6.678384E-2  7.754263E-2 
 8.455955E-2  8.362404E-2  8.596275E-2  7.894664E-2  6.304190E-2  5.976768E-2  6.584833E-2  5.555723E-2 
 4.479844E-2  5.321852E-2  4.105650E-2  3.544281E-2  5.555723E-2  4.900889E-2  4.152428E-2  4.854112E-2 
 5.836444E-2  6.350962E-2  6.538060E-2  8.830223E-2  1.004643E-1  1.121586E-1  1.369504E-1  1.537907E-1 
 1.795187E-1  2.001009E-1  2.094565E-1  2.267638E-1  2.328451E-1  2.347161E-1  2.538950E-1  2.571692E-1 
 2.365871E-1  2.342484E-1  2.206831E-1  1.944873E-1  1.982292E-1  1.958905E-1  1.827930E-1  1.748406E-1 
 1.701632E-1  1.509842E-1  1.430319E-1  1.472415E-1  1.444351E-1  1.725019E-1  1.729696E-1  1.748406E-1 
 1.846639E-1  1.823252E-1  2.080525E-1  2.169404E-1  2.216186E-1  2.113275E-1  2.094565E-1  2.141339E-1 
 2.197476E-1  2.365871E-1  2.239573E-1  2.384580E-1  2.258282E-1  2.066493E-1  2.295710E-1  2.174081E-1 
 2.197476E-1  2.160049E-1  2.038428E-1  2.089888E-1  2.010364E-1  2.043106E-1  2.131985E-1  2.057138E-1 
 1.865349E-1  1.893421E-1  1.790510E-1  1.696954E-1  1.888744E-1  1.860671E-1  1.654850E-1  1.514520E-1 
 1.664204E-1  1.594043E-1  1.477093E-1  1.467738E-1  1.266594E-1  1.112231E-1  9.110871E-2  7.988214E-2 
 6.538060E-2  5.181528E-2  3.731456E-2  2.047430E-2  3.166359E-3 -1.835130E-2 -6.656964E-3 -7.124741E-3 
-1.881899E-2 -2.349722E-2 -2.864240E-2  1.763118E-3  1.439292E-2  1.579616E-2  3.450734E-2  3.403956E-2 
 3.684605E-2  4.526613E-2  6.350962E-2  8.222085E-2  9.157644E-2  1.088844E-1  1.126263E-1  1.144973E-1 
 1.346117E-1  1.416286E-1  1.551939E-1  1.547261E-1  1.294666E-1  1.388222E-1  1.247884E-1  1.177715E-1 
 1.411609E-1  1.149650E-1  9.578612E-2  9.438287E-2  8.362404E-2  8.643048E-2  9.157644E-2  6.397735E-2 
 4.105650E-2  3.778233E-2  8.312274E-3 -2.914289E-3  4.101822E-3 -1.078080E-4 -1.039891E-2 -1.273761E-2 
-1.320612E-2 -1.741584E-2  1.763118E-3 -7.592427E-3 -4.786037E-3  1.018329E-2  5.037285E-3  3.684605E-2 
 5.415399E-2  5.883222E-2  7.426845E-2  9.718931E-2  1.159005E-1  1.168360E-1  1.289988E-1  1.378859E-1 
 1.364827E-1  1.420964E-1  1.444351E-1  1.369504E-1  1.495810E-1  1.500487E-1  1.318053E-1  1.392899E-1 
 1.434996E-1  1.266594E-1  1.224497E-1  1.280633E-1  9.952879E-2  7.380072E-2  4.947658E-2  1.486070E-2 
-1.078080E-4 -2.162547E-2 -4.782127E-2 -6.887124E-2 -7.588809E-2 -9.553482E-2 -1.016154E-1 -8.384048E-2 
-8.571141E-2 -7.120995E-2 -6.606477E-2 -5.904783E-2 -3.986897E-2 -4.314313E-2 -2.677139E-2 -1.180215E-2 
 3.166359E-3  2.608726E-2  1.486070E-2  1.486070E-2  3.263642E-2  3.544281E-2  4.058872E-2  3.123318E-2 
 1.579616E-2  1.720013E-2  1.298968E-2 -1.928677E-2 -4.454710E-2 -5.764468E-2 -1.006799E-1 -1.137775E-1 
-1.207943E-1 -1.591523E-1 -1.600877E-1 -1.736530E-1 -1.928319E-1 -1.984456E-1 -1.909610E-1 -1.722497E-1 
-1.792667E-1 -1.558781E-1 -1.497966E-1 -1.427798E-1 -1.264080E-1 -1.381024E-1 -1.133097E-1 -1.076969E-1 
-1.133097E-1 -1.062936E-1 -1.128420E-1 -1.133097E-1 -1.016154E-1 -1.030186E-1 -1.067614E-1 -1.006799E-1 
-1.062936E-1 -1.198589E-1 -1.287467E-1 -1.324887E-1 -1.680401E-1 -1.802021E-1 -1.867513E-1 -2.040585E-1 
-2.045270E-1 -2.466269E-1 -2.620631E-1 -2.611276E-1 -2.765646E-1 -2.812420E-1 -2.648703E-1 -2.573857E-1 
-2.690800E-1 -2.484978E-1 -2.503687E-1 -2.410132E-1 -2.138818E-1 -2.012520E-1 -1.708466E-1 -1.647660E-1 
-1.638297E-1 -1.544749E-1 -1.348282E-1 -1.207943E-1 -1.175202E-1 -9.272752E-2 -9.880899E-2 -1.114388E-1 
-1.105033E-1 -1.170525E-1 -9.693798E-2 -9.553482E-2 -1.030186E-1 -9.085660E-2 -8.103327E-2 -7.682355E-2 
-7.822679E-2 -6.325755E-2 -6.045108E-2 -5.951561E-2 -4.361164E-2 -4.267535E-2 -2.349722E-2 -1.226983E-2 
-2.022223E-2 -6.189278E-3 -1.086668E-2 -9.931130E-3  1.766791E-2 -5.755853E-4  2.230895E-3  2.000661E-2 
 3.598779E-4  2.187754E-2  3.450734E-2  2.561948E-2  4.526613E-2  5.275084E-2  4.058872E-2  5.181528E-2 
 6.257416E-2  5.929999E-2  6.912332E-2  6.678384E-2  6.912332E-2  5.742898E-2  5.508954E-2  7.286522E-2 
 6.912332E-2  7.847891E-2  6.865559E-2  5.883222E-2  7.473619E-2  7.520392E-2  8.081761E-2  8.549502E-2 
 8.455955E-2  8.409178E-2  7.988214E-2  7.707489E-2  7.380072E-2  6.444513E-2  5.041213E-2  4.386298E-2 
 3.450734E-2  2.328078E-2  1.392514E-2  1.018329E-2  8.780051E-3 -1.086668E-2 -2.911009E-2 -2.864240E-2 
-2.723916E-2 -2.723916E-2 -1.414158E-2 -1.273761E-2 -4.318260E-3  2.234532E-2  2.187754E-2  3.450734E-2 
 7.052651E-2  7.660716E-2  7.660716E-2  1.018675E-1  1.308698E-1  1.425641E-1  1.453706E-1  1.477093E-1 
 1.481778E-1  1.603398E-1  1.640817E-1  1.626785E-1  1.664204E-1  1.565971E-1  1.434996E-1  1.463060E-1 
 1.463060E-1  1.201110E-1  1.191755E-1  1.243207E-1  8.175308E-2  6.491286E-2  7.801118E-2  5.976768E-2 
 4.807343E-2  5.181528E-2  2.468402E-2  1.158644E-2  1.813560E-2  9.247737E-3 -5.755853E-4 -9.463444E-3 
-2.911009E-2 -5.764468E-2 -4.922451E-2 -5.858015E-2 -8.337197E-2 -7.729133E-2 -9.225983E-2 -8.945335E-2 
-8.851789E-2 -9.693798E-2 -8.945335E-2 -9.787353E-2 -9.132437E-2 -9.132437E-2 -8.056550E-2 -6.325755E-2 
-7.448485E-2 -5.249868E-2 -4.501488E-2 -5.717691E-2 -4.454710E-2 -4.127211E-2 -2.911009E-2 -1.928677E-2 
-2.022223E-2 -3.191657E-2 -4.361164E-2 -3.753026E-2 -3.986897E-2 -4.922451E-2 -5.296645E-2 -6.466153E-2 
-7.822679E-2 -7.354938E-2 -8.758243E-2 -1.053581E-1 -1.128420E-1 -1.259404E-1 -1.315532E-1 -1.427798E-1 
-1.544749E-1 -1.736530E-1 -1.755247E-1 -1.937674E-1 -2.208988E-1 -2.176246E-1 -2.368035E-1 -2.218342E-1 
-2.199633E-1 -2.382067E-1 -2.148181E-1 -2.166890E-1 -2.059303E-1 -1.979779E-1 -1.942352E-1 -1.591523E-1 
-1.633619E-1 -1.568135E-1 -1.123743E-1 -9.927668E-2 -8.430826E-2 -6.372606E-2 -5.998339E-2 -4.220767E-2 
-2.396500E-2 -2.349722E-2 -1.601260E-2 -1.226983E-2 -1.881899E-2 -2.446512E-3  9.247737E-3  2.698581E-3 
 1.252200E-2  1.345746E-2 -3.382797E-3 -8.060204E-3 -1.414158E-2 -2.443268E-2 -2.630370E-2 -3.425600E-2 
-5.296645E-2 -7.167763E-2 -9.179205E-2 -1.179880E-1 -1.095678E-1 -1.091001E-1 -1.390378E-1 -1.413765E-1 
-1.736530E-1 -1.867513E-1 -1.759925E-1 -1.820732E-1 -1.642982E-1 -1.689756E-1 -1.736530E-1 -1.661692E-1 
-1.502644E-1 -1.460548E-1 -1.371669E-1 -1.142460E-1 -1.236008E-1 -1.086323E-1 -9.272752E-2 -9.834121E-2 
-8.056550E-2 -7.354938E-2 -8.945335E-2 -7.963003E-2 -7.775911E-2 -8.196873E-2 -6.887124E-2 -7.916225E-2 
-8.009781E-2 -6.278978E-2 -5.951561E-2 -5.156321E-2 -2.957787E-2 -3.332054E-2 -3.753026E-2 -2.162547E-2 
-3.519156E-2 -3.004555E-2 -1.320612E-2 -2.677139E-2 -1.601260E-2 -1.601260E-2 -3.144879E-2 -6.189278E-3 
 1.763118E-3 -9.463444E-3  1.111875E-2  1.252200E-2 -8.060204E-3  1.158644E-2  2.140985E-2  1.345746E-2 
 3.216864E-2  3.263642E-2  4.152428E-2  5.041213E-2  4.760566E-2  6.491286E-2  7.707489E-2  9.906106E-2 
 1.023353E-1  1.023353E-1  1.196433E-1  1.294666E-1  1.458383E-1  1.355472E-1  1.275948E-1  1.350795E-1 
 1.444351E-1  1.486455E-1  1.383544E-1  1.622108E-1  1.757761E-1  1.500487E-1  1.430319E-1  1.584689E-1 
 1.729696E-1  1.757761E-1  1.781148E-1  1.790510E-1  1.757761E-1  1.753083E-1  1.710987E-1  1.804543E-1 
 1.870026E-1  1.673559E-1  1.603398E-1  1.631463E-1  1.640817E-1  1.710987E-1  1.636140E-1  1.430319E-1 
 1.266594E-1  1.275948E-1  1.201110E-1  1.126263E-1  1.205787E-1  9.157644E-2  9.344742E-2  1.135618E-1 
 9.625385E-2  1.112231E-1  1.243207E-1  1.102876E-1  1.098199E-1  1.243207E-1  1.238529E-1  1.154328E-1 
 1.135618E-1  1.079489E-1  1.116909E-1  1.098199E-1  9.999657E-2  1.084167E-1  1.252561E-1  1.313376E-1 
 1.219820E-1  1.144973E-1  1.322730E-1  1.327408E-1  1.374182E-1  1.547261E-1  1.266594E-1  1.275948E-1 
 1.346117E-1  1.056094E-1  9.952879E-2  8.596275E-2  6.818781E-2  7.005878E-2  6.304190E-2  4.012103E-2 
 4.433066E-2  4.058872E-2  2.842670E-2  3.591058E-2  2.421624E-2  3.731456E-2  3.497512E-2  1.486070E-2 
