# Supplementary material for: Parameters estimation of stochastic finite fault ground motion simulation method and its application in North China
Source: PLoS One. 2025 Dec 3;20(12):e0337602. doi: 10.1371/journal.pone.0337602 (PMC12674566; doi:10.1371/journal.pone.0337602)
Supplement: S1 File — The Strong motion recordings for this study are provided by China Strong Motion Network Centre at Institute of Engineering Mechanics, China Earthquake Administration. (ZIP) [file pone.0337602.s001.zip › S1 File. Acceleration recordings of Pingyuan earthquake/ua0547.dat]

041QFT230806023301
0230806023359 2023-08-06 2:33:59 BTM
PINGYUAN EARTHQUAKE, PINGYUAN,CHN
EPICENTER  37.159N 116.339E DEPTH 10 KM
MAGNITUDE  5.5(Ms)
STATION: 41QFT 35.8N 115.0E
SITE CONDITION: SOIL
INSTRUMENT TYPE: ETNA/ES-T
OBSERVING POINT: GROUND
COMP. EW
UNCORRECTED ACCELERATION          UNIT: CM/SEC/SEC
NO. OF POINTS:  17200  EQUALLY SPACED INTERVALS OF:  0.005  SEC
PEAK VALUE:    9.481   AT   43.28 SEC    DURATION:  86 SEC
PRE-EVENT TIME:  20  SEC  RECORDER TIME:  2023-08-6 2:34:10.000 BTM
CSMNC

-1.432221E-2  6.520011E-2  7.642658E-2 -9.384434E-2 -1.359441E-1  9.420229E-2  1.175910E-1 -7.793955E-2 
-1.200402E-1  1.129136E-1  1.115095E-1 -8.308546E-2 -1.233143E-1  4.368236E-2  1.601585E-1 -4.940587E-2 
-1.438965E-1 -1.011239E-2  1.058967E-1 -1.291887E-2 -1.200402E-1  2.497127E-2  1.007508E-1  2.450349E-2 
-1.139588E-1 -3.443663E-2  1.082354E-1  3.526236E-2 -7.466547E-2 -2.975922E-2  9.420229E-2  1.093740E-2 
-1.261208E-1 -5.127679E-2  1.391086E-1  5.724771E-2 -1.289273E-1 -5.408327E-2  9.654100E-2  8.391120E-2 
-1.027323E-1 -5.829290E-2  1.143167E-1  6.613548E-2 -1.106847E-1 -1.307991E-1  7.642658E-2  1.166554E-1 
-5.501864E-2 -1.237821E-1  8.016861E-2  1.358345E-1 -9.384434E-2 -1.102169E-1  7.362010E-2  1.269465E-1 
-2.929144E-2 -1.303313E-1 -1.198350E-2  1.344311E-1 -1.245110E-2 -1.448321E-1  2.497127E-2  1.002830E-1 
 2.356793E-2 -8.682750E-2 -4.498884E-3  9.373470E-2 -1.432221E-2 -7.232677E-2  1.655109E-2  1.269465E-1 
-1.993590E-2 -1.022645E-1 -1.525758E-2  6.520011E-2  2.590664E-2 -1.373474E-1  1.581855E-3  1.578198E-1 
 1.888980E-2 -1.364119E-1 -4.987364E-2  1.012184E-1  9.887970E-2 -5.782513E-2 -1.326700E-1  1.171232E-1 
 1.091708E-1 -1.373474E-1 -8.729528E-2  1.026225E-1  1.143167E-1 -7.466547E-2 -1.097491E-1  4.695661E-2 
 1.227369E-1 -5.314772E-2 -1.279917E-1  8.250805E-2  1.175910E-1 -6.297104E-2 -1.331378E-1  6.520011E-2 
 1.091708E-1 -4.987364E-2 -7.560085E-2  3.666551E-2  1.306886E-1 -4.238902E-2 -1.060064E-1  3.198811E-2 
 9.467007E-2 -2.087127E-2 -1.233143E-1  2.450349E-2  1.157200E-1  1.046962E-2 -1.640109E-1 -1.198350E-2 
 1.924350E-1  2.076072E-2 -1.387506E-1 -2.554868E-2  1.292852E-1  3.292366E-2 -8.215009E-2 -1.120878E-1 
 1.040256E-1  1.484643E-1 -1.705602E-1 -5.969696E-2  1.143167E-1  5.257031E-2 -3.583978E-2 -7.934361E-2 
 6.239363E-2  9.233137E-2 -7.840732E-2 -8.308546E-2  5.631216E-2  5.397345E-2 -3.069459E-2 -7.887510E-2 
 3.806866E-2  7.829769E-2 -6.437437E-2 -9.524749E-2  7.970084E-2  1.344311E-1 -9.524749E-2 -5.080901E-2 
 4.789217E-2  3.385903E-2 -1.245110E-2 -1.382828E-1  4.695661E-2  1.704496E-1 -3.069459E-2 -1.434287E-1 
 3.900422E-2  1.054289E-1 -9.177023E-3 -6.484215E-2 -4.425995E-2  1.508030E-1  2.824534E-2 -1.799157E-1 
-2.695201E-2  1.115095E-1  6.192512E-2 -8.168232E-2 -4.613088E-2  8.952416E-2  7.642658E-2 -9.290878E-2 
-4.051792E-2  1.372376E-1  5.350568E-2 -5.922919E-2 -7.747177E-2  6.052179E-2  6.707104E-2 -8.869842E-2 
-5.595420E-2  1.030902E-1  9.326693E-2 -1.144265E-1 -8.074676E-2  9.139509E-2  8.437897E-2 -7.840732E-2 
-8.402102E-2  7.549120E-2  9.513785E-2 -2.882367E-2 -1.490417E-1  4.461791E-2  1.610941E-1 -5.174457E-2 
-1.317345E-1  2.871312E-2  1.311561E-1 -1.104795E-2 -1.228467E-1 -3.490422E-2  1.358345E-1  2.076072E-2 
-1.537198E-1 -1.993590E-2  7.549120E-2  4.742439E-2 -9.197342E-2 -6.203567E-2  1.222684E-1  5.257031E-2 
-1.139588E-1 -3.771070E-2  1.264787E-1 -5.902033E-3 -5.876068E-2  1.187368E-2  4.602106E-2  4.742439E-2 
-1.279917E-1 -6.764845E-2  1.316239E-1  5.584438E-2 -1.144265E-1 -2.788738E-2  9.513785E-2  4.087514E-2 
-4.051792E-2 -1.120878E-1  1.026225E-1  1.437869E-1 -1.237821E-1 -1.205080E-1  3.572996E-2  1.353667E-1 
-4.285662E-2 -1.635431E-1  6.707104E-2  1.554811E-1 -2.788738E-2 -1.074097E-1  3.479459E-2  9.981526E-2 
 5.324621E-3 -1.003936E-1 -2.695201E-2  1.180588E-1 -1.011239E-2 -1.499780E-1  3.947200E-2  1.166554E-1 
-4.425995E-2 -7.700418E-2 -5.434256E-3  9.934748E-2  1.000203E-2 -1.424934E-1 -2.890717E-4  1.741924E-1 
 2.964867E-2 -1.644787E-1 -2.461331E-2  8.063639E-2  2.029295E-2 -9.057008E-2 -6.156789E-2  1.582876E-1 
 1.002830E-1 -1.223789E-1 -1.354765E-1  1.129136E-1  1.297530E-1 -1.031999E-1 -8.308546E-2  4.976309E-2 
 1.058967E-1 -5.735735E-2 -1.205080E-1  6.660326E-2  1.194619E-1 -4.051792E-2 -1.162975E-1  6.005419E-2 
 8.063639E-2 -1.900034E-2 -6.297104E-2 -4.031107E-3  1.021540E-1 -1.806406E-2 -1.050710E-1  1.701887E-2 
 9.513785E-2 -4.098569E-2 -8.589195E-2  6.379677E-2  1.054289E-1  1.000203E-2 -1.031999E-1 -2.975922E-2 
 1.297530E-1  2.543904E-2 -1.541876E-1 -2.741960E-2  1.363022E-1  2.216478E-2 -1.424934E-1 -5.876068E-2 
 1.578198E-1  8.952416E-2 -1.312667E-1 -8.542417E-2  1.143167E-1  8.203954E-2 -9.290878E-2 -8.168232E-2 
 7.034529E-2  1.063643E-1 -9.665082E-2 -8.635972E-2  1.110417E-1  6.379677E-2 -5.221235E-2 -6.577753E-2 
 8.250805E-2  7.034529E-2 -6.905251E-2 -2.180682E-2  5.631216E-2  7.408787E-2 -6.110011E-2 -9.571527E-2 
 6.332918E-2  1.096386E-1 -4.753403E-2 -1.041354E-1  6.332918E-2  9.373470E-2 -1.759628E-2 -7.372992E-2 
 3.245588E-2  9.700878E-2 -2.554868E-2 -1.429611E-1 -3.163015E-2  1.835479E-1  2.450349E-2 -1.504458E-1 
 9.534251E-3  1.213328E-1  2.169628E-2 -9.665082E-2 -3.443663E-2  1.419150E-1  8.671768E-2 -1.429611E-1 
-5.969696E-2  9.887970E-2  5.677994E-2 -5.361550E-2 -6.063234E-2  8.578230E-2  7.502343E-2 -6.390660E-2 
-4.846958E-2  1.236724E-1  7.876528E-2 -7.185899E-2 -5.174457E-2  3.947200E-2  9.700878E-2 -9.711860E-2 
-1.102169E-1  1.274143E-1  1.133813E-1 -9.150564E-2 -1.312667E-1  8.016861E-2  1.218006E-1 -4.192125E-2 
-1.120878E-1  4.976309E-2  1.288175E-1 -5.034124E-2 -1.410900E-1 -3.583978E-2  1.479965E-1  1.935757E-2 
-1.672852E-1 -2.160181E-3  1.377054E-1  2.590664E-2 -1.125556E-1 -1.058017E-2  9.560563E-2  3.760107E-2 
-8.916693E-2 -5.688975E-2  9.233137E-2  1.795424E-2 -1.083451E-1 -4.005032E-2  1.339636E-1  5.490901E-2 
-1.195725E-1 -3.537200E-2  1.306886E-1  3.713329E-2 -1.275241E-1  1.114077E-3  7.642658E-2  3.900422E-2 
-7.981139E-2 -1.162975E-1  9.607340E-2  1.227369E-1 -8.074676E-2 -1.106847E-1  1.119773E-1  1.026225E-1 
-5.548642E-2 -1.031999E-1  4.389066E-3  1.465932E-1 -1.224626E-3 -1.256530E-1 -2.648423E-2  1.283499E-1 
-1.692403E-3 -1.457674E-1  1.280924E-2  1.068321E-1  3.666551E-2 -1.256530E-1 -9.644800E-3  1.358345E-1 
-6.837588E-3 -9.244119E-2 -3.069459E-2  7.081289E-2  2.450349E-2 -9.945803E-2 -2.554868E-2  1.461256E-1 
-4.966479E-3 -1.223789E-1  2.216478E-2  1.016862E-1  2.964867E-2 -1.120878E-1 -2.133905E-2  7.128067E-2 
 3.853644E-2 -8.355324E-2 -8.121454E-2  1.334958E-1  7.408787E-2 -1.069419E-1 -9.431212E-2  1.203975E-1 
 1.437869E-1 -5.782513E-2 -9.758638E-2  2.730997E-2  1.381732E-1 -3.163015E-2 -1.116201E-1  5.490901E-2 
 9.700878E-2 -2.882367E-2 -1.247176E-1  3.572996E-2  1.232047E-1  3.453512E-3 -5.829290E-2  2.076072E-2 
 8.718546E-2 -3.490422E-2 -9.103786E-2  3.105182E-2  1.115095E-1 -2.274220E-2 -1.162975E-1  5.324621E-3 
 1.138491E-1  3.479459E-2 -1.410900E-1 -1.525758E-2  1.461256E-1  8.130919E-3 -1.139588E-1 -1.572536E-2 
 1.049612E-1  3.619774E-2 -1.106847E-1 -9.711860E-2  1.428513E-1  1.026225E-1 -1.293958E-1 -7.139122E-2 
 8.905638E-2  9.420229E-2 -8.215009E-2 -7.279436E-2  8.391120E-2  8.250805E-2 -5.735735E-2 -9.805397E-2 
 4.602106E-2  9.467007E-2 -2.320997E-2 -9.244119E-2  6.473233E-2  7.174844E-2 -6.484215E-2 -5.408327E-2 
 4.508569E-2  8.718546E-2 -5.642198E-2 -7.372992E-2  2.637441E-2  1.072999E-1 -2.180682E-2 -1.406224E-1 
 5.303808E-2  1.161878E-1 -1.104795E-2 -1.233143E-1  3.385903E-2  1.479965E-1  3.921289E-3 -1.200402E-1 
-4.051792E-2  1.592230E-1  1.982535E-2 -1.083451E-1 -4.613088E-2  8.578230E-2  1.082354E-1 -1.008612E-1 
-4.425995E-2  9.326693E-2  3.526236E-2 -6.156789E-2 -3.911477E-2  5.771549E-2  4.227921E-2 -5.548642E-2 
-5.548642E-2  5.350568E-2  4.368236E-2 -4.425995E-2 -6.952029E-2  8.016861E-2  1.054289E-1 -9.477989E-2 
-7.232677E-2  9.373470E-2  9.092731E-2 -7.185899E-2 -8.823065E-2  4.929532E-2  1.124458E-1 -5.782513E-2 
-1.598013E-1  6.660326E-2  1.363022E-1 -9.644800E-3 -1.354765E-1  6.259993E-3  1.685787E-1 -1.712850E-2 
-1.130234E-1  1.982535E-2  1.358345E-1  2.216478E-2 -8.589195E-2 -3.022682E-2  7.736214E-2  6.613548E-2 
-1.368797E-1 -2.788738E-2  1.288175E-1  3.339126E-2 -4.893809E-2 -3.537200E-2  5.865086E-2  2.169628E-2 
-6.530975E-2 -3.537200E-2  1.044934E-1  2.450349E-2 -1.415578E-1 -1.478980E-2  8.297583E-2  4.835976E-2 
-6.063234E-2 -5.455105E-2  1.021540E-1  7.362010E-2 -1.064741E-1 -7.513307E-2  1.058967E-1  6.379677E-2 
-6.577753E-2 -1.050710E-1  3.151960E-2  1.339636E-1 -7.326214E-2 -1.621400E-1  5.677994E-2  1.536102E-1 
-2.133905E-2 -1.055386E-1 -4.031107E-3  9.887970E-2  5.792215E-3 -1.270563E-1 -1.058017E-2  8.624990E-2 
 1.655109E-2 -8.402102E-2 -1.245110E-2  8.016861E-2  1.888980E-2 -7.092344E-2 -2.788738E-2  1.185265E-1 
 1.187368E-2 -8.402102E-2 -3.303330E-2  5.818309E-2  5.490901E-2 -9.431212E-2 -4.498884E-3  9.373470E-2 
 2.310034E-2 -1.116201E-1 -5.127679E-2  1.353667E-1  5.677994E-2 -8.542417E-2 -9.197342E-2  7.970084E-2 
 8.437897E-2 -9.010249E-2 -9.758638E-2  6.005419E-2  1.578198E-1 -4.893809E-2 -1.106847E-1  5.724771E-2 
 9.560563E-2 -2.133905E-2 -6.530975E-2  5.911864E-2  4.789217E-2 -2.274220E-2 -8.261787E-2 -2.461331E-2 
 8.391120E-2 -1.291887E-2 -8.027916E-2  3.760107E-2  8.157177E-2 -6.390660E-2 -6.016474E-2  1.514794E-2 
 8.578230E-2  4.040737E-2 -1.134910E-1 -1.759628E-2  9.934748E-2  6.259993E-3 -1.237821E-1 -1.224626E-3 
 1.227369E-1  4.461791E-2 -1.251854E-1 -7.653640E-2  1.578198E-1  6.707104E-2 -7.372992E-2 -7.513307E-2 
 7.876528E-2  7.970084E-2 -1.092814E-1 -7.887510E-2  5.210253E-2  1.358345E-1 -6.297104E-2 -1.251854E-1 
 5.958642E-2  9.420229E-2 -1.900034E-2 -6.858400E-2  6.707104E-2  4.648884E-2 -2.414553E-2 -6.203567E-2 
 2.964867E-2  8.671768E-2 -5.595420E-2 -3.864626E-2  3.058404E-2  7.829769E-2 -4.519532E-2 -8.729528E-2 
 8.531453E-2  9.186286E-2 -3.303330E-2 -7.747177E-2  2.918090E-2  7.829769E-2  1.114077E-3 -1.523167E-1 
-2.788738E-2  1.545456E-1  9.534251E-3 -9.103786E-2 -3.490422E-2  1.072999E-1  6.379677E-2 -9.431212E-2 
-5.174457E-2  1.087030E-1  7.876528E-2 -8.448879E-2 -4.940587E-2  2.076072E-2  6.520011E-2 -4.706643E-2 
-8.635972E-2  1.101064E-1  5.818309E-2 -5.922919E-2 -2.601646E-2  5.303808E-2  5.350568E-2 -3.911477E-2 
-7.606862E-2  4.040737E-2  7.923306E-2 -7.840732E-2 -6.577753E-2  4.555346E-2  8.437897E-2 -4.472773E-2 
-1.013290E-1  8.578230E-2  1.026225E-1 -5.548642E-2 -1.205080E-1  5.350568E-2  1.423828E-1 -7.772960E-3 
-1.331378E-1 -4.987364E-2  1.391086E-1  7.663324E-3 -1.312667E-1  4.274698E-2  1.381732E-1  1.280924E-2 
-1.064741E-1 -4.425995E-2  7.736214E-2  7.128067E-2 -4.706643E-2 -3.583978E-2  6.520011E-2 -3.095553E-3 
-9.337656E-2 -1.478980E-2  9.747656E-2  5.257031E-2 -6.110011E-2 -3.911477E-2  7.128067E-2  3.713329E-2 
-4.753403E-2 -2.695201E-2  5.911864E-2  6.847418E-2 -1.233143E-1 -8.823065E-2  1.157200E-1  8.718546E-2 
-6.297104E-2 -1.167652E-1  7.081289E-2  1.320917E-1 -5.782513E-2 -1.214434E-1  6.753881E-2  1.161878E-1 
-4.098569E-2 -7.747177E-2 -4.379217E-2  1.147845E-1  2.122850E-2 -1.691561E-1  2.216478E-2  1.166554E-1 
 1.748665E-2 -6.858400E-2 -2.890717E-4  7.221695E-2  2.497127E-2 -5.455105E-2 -3.771070E-2  8.250805E-2 
-2.160181E-3 -1.003936E-1  4.856844E-3  9.373470E-2 -1.572536E-2 -7.887510E-2 -4.498884E-3  8.765323E-2 
 4.274698E-2 -1.172330E-1 -1.692403E-3  1.227369E-1  4.134292E-2 -1.209756E-1 -8.635972E-2  1.222684E-1 
 7.549120E-2 -1.106847E-1 -1.242499E-1  1.002830E-1  1.058967E-1 -5.922919E-2 -8.448879E-2  1.327683E-2 
 1.274143E-1 -4.145347E-2 -1.401547E-1  1.795424E-2  1.372376E-1  2.050363E-3 -1.261208E-1  1.701887E-2 
 7.221695E-2  1.982535E-2 -6.390660E-2  6.727770E-3  1.072999E-1 -2.320997E-2 -9.477989E-2 -1.385443E-2 
 6.987751E-2 -1.245110E-2 -6.624530E-2  1.093740E-2  9.700878E-2 -4.498884E-3 -1.560585E-1  2.777775E-2 
 1.423828E-1  1.581855E-3 -9.805397E-2 -1.619313E-2  9.887970E-2  4.040737E-2 -1.064741E-1 -8.823065E-2 
 1.213328E-1  1.063643E-1 -1.069419E-1 -9.618305E-2  9.841211E-2  8.110399E-2 -5.688975E-2 -6.203567E-2 
 3.151960E-2  1.087030E-1 -3.864626E-2 -1.092814E-1  1.795424E-2  8.110399E-2 -5.902033E-3 -8.074676E-2 
 5.631216E-2  8.063639E-2 -4.098569E-2 -9.711860E-2  2.310034E-2  1.194619E-1 -4.566310E-2 -7.793955E-2 
 5.116624E-2  6.566788E-2 -6.530975E-2 -1.022645E-1  5.350568E-2  1.503352E-1 -5.902033E-3 -1.747698E-1 
 2.076072E-2  1.241400E-1 -2.695201E-2 -9.665082E-2 -2.882367E-2  1.171232E-1  3.198811E-2 -1.560585E-1 
-7.326214E-2  1.414472E-1  7.782991E-2 -1.228467E-1 -6.437437E-2  8.905638E-2  7.081289E-2 -6.764845E-2 
-7.232677E-2  4.461791E-2  9.092731E-2 -3.630755E-2 -9.945803E-2  3.572996E-2  5.584438E-2 -4.051792E-2 
-8.729528E-2  4.789217E-2  1.166554E-1 -4.379217E-2 -5.501864E-2  8.016861E-2  6.052179E-2 -5.408327E-2 
-5.782513E-2  2.450349E-2  1.199297E-1 -3.256552E-2 -1.598013E-1  6.239363E-2  1.470609E-1 -3.864626E-2 
-1.481061E-1  4.181070E-2  1.461256E-1  1.561554E-2 -1.064741E-1 -5.969696E-2  1.367698E-1  4.181070E-2 
-1.233143E-1 -3.724293E-2  1.339636E-1  5.444123E-2 -1.387506E-1 -1.946812E-2  7.829769E-2  7.829769E-2 
-4.706643E-2 -7.279436E-2  1.199297E-1  1.234146E-2 -9.618305E-2 -1.853184E-2  6.566788E-2  4.134292E-2 
-9.150564E-2 -6.577753E-2  1.021540E-1  7.455565E-2 -1.083451E-1 -3.537200E-2  1.030902E-1  6.800659E-2 
-7.700418E-2 -9.384434E-2  8.905638E-2  1.302208E-1 -6.156789E-2 -1.481061E-1  5.163402E-2  1.063643E-1 
-5.127679E-2 -1.312667E-1  1.327683E-2  1.508030E-1 -4.498884E-3 -1.181684E-1 -1.993590E-2  1.152523E-1 
 1.421239E-2 -1.031999E-1 -1.291887E-2  8.484675E-2  3.619774E-2 -1.270563E-1 -2.695201E-2  6.566788E-2 
 2.450349E-2 -1.432221E-2 -2.274220E-2  7.595898E-2 -2.133905E-2 -7.653640E-2 -3.563330E-3  7.315250E-2 
 5.257031E-2 -8.869842E-2 -5.080901E-2  7.362010E-2  6.940974E-2 -1.153621E-1 -5.314772E-2  1.601585E-1 
 5.303808E-2 -1.162975E-1 -7.747177E-2  8.624990E-2  8.999193E-2 -6.530975E-2 -1.303313E-1  5.163402E-2 
 1.484643E-1 -7.653640E-2 -1.495102E-1  6.332918E-2  1.423828E-1 -2.648423E-2 -8.402102E-2  1.468017E-2 
 8.578230E-2  1.935757E-2 -1.017967E-1 -2.180682E-2  8.812101E-2 -7.772960E-3 -1.284595E-1  4.389066E-3 
 7.689436E-2 -2.087127E-2 -5.595420E-2 -9.644800E-3  1.091708E-1 -2.627775E-3 -9.057008E-2  1.888980E-2 
 6.566788E-2 -2.788738E-2 -1.228467E-1  1.468017E-2  1.072999E-1  4.227921E-2 -1.429611E-1 -9.197342E-2 
 1.503352E-1  6.332918E-2 -7.981139E-2 -6.484215E-2  8.437897E-2  1.054289E-1 -9.477989E-2 -1.509135E-1 
 5.210253E-2  1.391086E-1 -3.677533E-2 -9.711860E-2  1.748665E-2  1.208652E-1 -1.432221E-2 -1.144265E-1 
 3.432681E-2  9.700878E-2  1.114077E-3 -7.653640E-2 -5.434256E-3  3.058404E-2 -3.022682E-2 -9.571527E-2 
 4.181070E-2  1.353667E-1 -6.110011E-2 -9.477989E-2  1.608332E-2  9.934748E-2 -3.095553E-3 -8.916693E-2 
 6.753881E-2  1.016862E-1 -5.688975E-2 -1.574619E-1  5.792215E-3  1.363022E-1  5.490901E-2 -1.074097E-1 
-7.560085E-2  1.232047E-1  4.134292E-2 -8.869842E-2 -4.238902E-2  9.747656E-2  8.157177E-2 -9.992581E-2 
-1.181684E-1  4.789217E-2  1.255434E-1 -7.045566E-2 -8.448879E-2  5.116624E-2  6.192512E-2 -2.554868E-2 
-8.215009E-2  5.163402E-2  6.566788E-2 -1.946812E-2 -7.139122E-2  2.263256E-2  7.829769E-2 -6.250345E-2 
-6.671308E-2  3.479459E-2  9.794433E-2 -2.320997E-2 -9.758638E-2  5.537679E-2  1.250756E-1 -4.285662E-2 
-1.177008E-1  4.461791E-2  9.654100E-2 -7.568490E-4 -1.345410E-1 -1.619313E-2  1.498674E-1  2.076072E-2 
-1.205080E-1 -4.238902E-2  1.405119E-1  4.929532E-2 -1.069419E-1 -3.817848E-2  7.081289E-2  3.572996E-2 
-6.297104E-2 -6.577753E-2  4.929532E-2  8.063639E-2 -1.148943E-1 -5.080901E-2  1.040256E-1  1.888980E-2 
-4.005032E-2 -3.864626E-2  3.806866E-2  3.947200E-2 -4.238902E-2 -5.969696E-2  6.473233E-2  5.865086E-2 
-1.261208E-1 -4.519532E-2  7.923306E-2  3.666551E-2 -5.221235E-2 -4.472773E-2  7.128067E-2  9.326693E-2 
-5.922919E-2 -1.551232E-1  5.116624E-2  1.264787E-1 -1.432221E-2 -9.992581E-2 -3.911477E-2  1.227369E-1 
-4.966479E-3 -1.415578E-1  5.324621E-3  1.451900E-1  3.947200E-2 -1.046032E-1 -7.772960E-3  7.595898E-2 
 3.760107E-2 -7.887510E-2 -4.893809E-2  8.203954E-2  3.853644E-2 -6.811623E-2 -3.911477E-2  7.782991E-2 
 1.421239E-2 -4.425995E-2  1.581855E-3  9.467007E-2  2.684219E-2 -1.186362E-1 -2.461331E-2  7.549120E-2 
 4.742439E-2 -1.139588E-1 -4.659865E-2  1.040256E-1  3.245588E-2 -7.981139E-2 -8.121454E-2  9.654100E-2 
 1.063643E-1 -3.724293E-2 -1.293958E-1  4.461791E-2  1.405119E-1 -7.419769E-2 -1.013290E-1 -8.240737E-3 
 1.072999E-1  9.534251E-3 -1.434287E-1  2.543904E-2  1.232047E-1  1.114077E-3 -8.869842E-2  7.663324E-3 
 7.923306E-2  1.561554E-2 -6.203567E-2 -3.817848E-2  4.835976E-2 -2.227460E-2 -7.653640E-2  1.982535E-2 
 9.841211E-2  1.327683E-2 -1.064741E-1 -2.695201E-2  1.063643E-1  3.993977E-2 -8.963471E-2 -9.644800E-3 
 7.549120E-2  1.468017E-2 -1.139588E-1 -6.905251E-2  1.409797E-1  8.578230E-2 -1.008612E-1 -9.477989E-2 
 8.718546E-2  1.072999E-1 -6.437437E-2 -7.887510E-2  8.578230E-2  1.157200E-1 -7.513307E-2 -1.036677E-1 
 1.888980E-2  9.841211E-2 -1.666091E-2 -1.027323E-1  5.818309E-2  1.002830E-1 -3.095553E-3 -8.074676E-2 
 9.066474E-3  5.257031E-2 -8.240737E-3 -2.601646E-2  1.327683E-2  1.044934E-1 -4.051792E-2 -1.331378E-1 
 3.011645E-2  1.264787E-1 -1.666091E-2 -9.384434E-2  4.321476E-2  8.624990E-2  1.421239E-2 -1.242499E-1 
-3.537200E-2  1.381732E-1  3.993977E-2 -1.261208E-1 -9.992581E-2  1.152523E-1  1.115095E-1 -9.103786E-2 
-8.074676E-2  1.171232E-1  6.707104E-2 -1.144265E-1 -7.887510E-2  6.940974E-2  1.260111E-1 -6.484215E-2 
-1.069419E-1  1.935757E-2  6.005419E-2 -9.177023E-3 -8.448879E-2  8.858860E-2  8.437897E-2 -7.139122E-2 
-6.484215E-2  4.415013E-2  7.455565E-2 -4.706643E-2 -4.800180E-2  3.058404E-2  7.549120E-2 -6.016474E-2 
-1.017967E-1  5.818309E-2  1.213328E-1 -1.104795E-2 -1.364119E-1  6.332918E-2  1.040256E-1 -1.619313E-2 
-8.823065E-2 -2.648423E-2  1.358345E-1  3.151960E-2 -1.017967E-1 -7.466547E-2  1.269465E-1  6.707104E-2 
-1.551232E-1 -3.443663E-2  1.171232E-1  7.315250E-2 -7.232677E-2 -6.811623E-2  4.321476E-2  6.894196E-2 
-4.519532E-2 -4.192125E-2  8.952416E-2  6.379677E-2 -7.419769E-2 -1.083451E-1  9.794433E-2  6.660326E-2 
-9.010249E-2 -3.116237E-2  9.045971E-2  7.268473E-2 -1.036677E-1 -5.034124E-2  7.923306E-2  1.161878E-1 
-5.922919E-2 -1.396869E-1  9.092731E-2  1.016862E-1 -7.326214E-2 -1.312667E-1  9.045971E-2  1.508030E-1 
-2.320997E-2 -1.022645E-1 -2.508090E-2  1.363022E-1  4.389066E-3 -1.195725E-1 -1.198350E-2  1.330280E-1 
 4.555346E-2 -1.555909E-1 -4.566310E-2  9.139509E-2  5.490901E-2 -4.566310E-2 -9.644800E-3  7.782991E-2 
 5.210253E-2 -1.008612E-1 -1.228467E-1  1.306886E-1  5.490901E-2 -1.116201E-1 -2.274220E-2  7.034529E-2 
 3.713329E-2 -1.275241E-1 -7.045566E-2  1.573520E-1  1.255434E-1 -1.144265E-1 -8.495657E-2  7.876528E-2 
 4.742439E-2 -6.343882E-2 -8.261787E-2  8.344360E-2  1.203975E-1 -9.244119E-2 -1.509135E-1  8.484675E-2 
 1.508030E-1 -2.601646E-2 -9.197342E-2  1.581855E-3  1.143167E-1 -1.291887E-2 -1.209756E-1 -1.011239E-2 
 9.654100E-2  2.356793E-2 -1.298636E-1 -1.104795E-2  9.700878E-2  2.777775E-2 -7.045566E-2 -1.993590E-2 
 1.124458E-1  2.985917E-3 -8.261787E-2 -2.741960E-2  7.642658E-2  1.748665E-2 -1.293958E-1 -3.490422E-2 
 1.344311E-1  4.508569E-2 -1.527845E-1 -2.788738E-2  1.077677E-1  4.555346E-2 -9.057008E-2 -6.390660E-2 
 1.208652E-1  6.098957E-2 -1.031999E-1 -1.167652E-1  9.467007E-2  1.405119E-1 -8.963471E-2 -1.270563E-1 
 8.344360E-2  1.353667E-1 -6.063234E-2 -7.700418E-2  4.508569E-2  1.087030E-1 -2.554868E-2 -1.289273E-1 
 2.310034E-2  8.250805E-2 -1.104795E-2 -9.431212E-2  3.058404E-2  1.157200E-1 -3.095553E-3 -7.793955E-2 
-3.095553E-3  8.157177E-2 -2.882367E-2 -7.560085E-2  1.608332E-2  1.030902E-1 -5.902033E-3 -1.340732E-1 
-5.902033E-3  1.077677E-1  6.473233E-2 -1.158297E-1 -3.817848E-2  1.437869E-1  3.105182E-2 -1.368797E-1 
-7.513307E-2  1.465932E-1  8.718546E-2 -1.050710E-1 -1.350087E-1  7.268473E-2  1.264787E-1 -1.069419E-1 
-9.057008E-2  9.981526E-2  1.442545E-1 -7.887510E-2 -1.008612E-1  7.268473E-2  3.760107E-2 -3.677533E-2 
-8.682750E-2  3.619774E-2  1.306886E-1 -4.846958E-2 -1.429611E-1  5.257031E-2  9.747656E-2 -4.238902E-2 
-2.320997E-2  3.713329E-2  6.379677E-2 -3.116237E-2 -1.036677E-1  1.608332E-2  1.400441E-1  1.280924E-2 
-1.438965E-1 -6.837588E-3  1.058967E-1  3.453512E-3 -1.293958E-1  2.518140E-3  1.615617E-1  2.076072E-2 
-1.476385E-1 -7.887510E-2  1.437869E-1  1.030902E-1 -9.197342E-2 -8.776287E-2  7.782991E-2  7.829769E-2 
-1.317345E-1 -5.267994E-2  1.166554E-1  5.677994E-2 -6.858400E-2 -7.653640E-2  5.023087E-2  5.444123E-2 
-5.361550E-2 -6.764845E-2  8.391120E-2  7.876528E-2 -9.010249E-2 -7.934361E-2  1.002830E-1  1.138491E-1 
-1.069419E-1 -8.355324E-2  6.098957E-2  9.934748E-2 -2.414553E-2 -1.256530E-1  4.695661E-2  1.194619E-1 
-4.005032E-2 -1.616722E-1  4.648884E-2  1.437869E-1 -3.537200E-2 -1.092814E-1 -2.554868E-2  1.311561E-1 
 4.929532E-2 -1.153621E-1 -4.659865E-2  1.517383E-1  3.058404E-2 -1.532522E-1 -2.601646E-2  8.952416E-2 
 9.934748E-2 -7.747177E-2 -7.139122E-2  8.063639E-2  2.824534E-2 -6.390660E-2 -2.741960E-2  1.157200E-1 
 3.385903E-2 -8.776287E-2 -6.577753E-2  4.976309E-2  8.110399E-2 -7.139122E-2 -3.443663E-2  1.077677E-1 
 5.958642E-2 -1.162975E-1 -8.168232E-2  1.007508E-1  1.054289E-1 -4.332440E-2 -9.571527E-2  6.005419E-2 
 9.186286E-2 -5.595420E-2 -1.354765E-1  3.853644E-2  1.648367E-1 -4.005032E-2 -1.298636E-1  8.130919E-3 
 1.339636E-1  2.684219E-2 -1.233143E-1 -4.498884E-3  1.152523E-1  2.684219E-2 -1.106847E-1 -3.583978E-2 
 8.858860E-2  2.356793E-2 -1.167652E-1 -3.396885E-2  1.199297E-1  1.935757E-2 -1.003936E-1 -3.443663E-2 
 1.180588E-1  2.169628E-2 -8.355324E-2 -1.478980E-2  5.490901E-2  5.958642E-2 -1.102169E-1 -5.642198E-2 
 1.054289E-1  6.566788E-2 -9.384434E-2 -7.232677E-2  1.161878E-1  5.069847E-2 -7.279436E-2 -8.869842E-2 
 8.157177E-2  1.250756E-1 -9.571527E-2 -1.307991E-1  2.497127E-2  1.255434E-1 -2.414553E-2 -1.251854E-1 
 1.982535E-2  1.222684E-1 -3.490422E-2 -1.060064E-1  6.052179E-2  7.782991E-2  1.374461E-2 -7.793955E-2 
-2.367775E-2  7.221695E-2 -1.853184E-2 -9.852175E-2  1.785228E-4  1.260111E-1 -4.238902E-2 -9.057008E-2 
 3.947200E-2  8.578230E-2 -4.966479E-3 -1.027323E-1 -2.890717E-4  1.044934E-1  4.087514E-2 -1.728989E-1 
-5.127679E-2  1.330280E-1  3.993977E-2 -7.606862E-2 -7.747177E-2  1.232047E-1  8.203954E-2 -9.665082E-2 
-1.088128E-1  7.081289E-2  1.358345E-1 -8.308546E-2 -1.106847E-1  1.888980E-2  8.718546E-2 -5.314772E-2 
-1.064741E-1  7.736214E-2  1.311561E-1 -2.160181E-3 -1.186362E-1  3.666551E-2  7.642658E-2 -5.782513E-2 
-2.788738E-2  4.415013E-2  5.865086E-2 -3.958254E-2 -1.326700E-1 -6.837588E-3  1.386410E-1 -3.116237E-2 
-9.992581E-2  5.677994E-2  6.707104E-2 -2.274220E-2 -1.031999E-1  6.259993E-3  1.087030E-1  2.497127E-2 
-1.172330E-1 -6.858400E-2  1.372376E-1  6.463000E-4 -1.499780E-1 -3.563330E-3  1.152523E-1  9.045971E-2 
-5.782513E-2 -1.284595E-1  5.771549E-2  1.091708E-1 -1.130234E-1 -5.408327E-2  8.110399E-2  3.385903E-2 
-5.221235E-2 -1.050710E-1  4.274698E-2  9.560563E-2 -2.180682E-2 -4.800180E-2  6.145734E-2  4.789217E-2 
-7.419769E-2 -5.408327E-2  5.023087E-2  8.812101E-2 -7.139122E-2 -8.355324E-2  6.660326E-2  9.654100E-2 
-5.642198E-2 -1.396869E-1  9.373470E-2  1.489319E-1 -3.490422E-2 -1.074097E-1  8.130919E-3  9.841211E-2 
 1.468017E-2 -1.251854E-1 -4.098569E-2  1.854189E-1  2.497127E-2 -1.803835E-1 -4.940587E-2  1.269465E-1 
 6.332918E-2 -6.203567E-2 -3.163015E-2  5.584438E-2  8.157177E-2 -1.060064E-1 -9.431212E-2  1.133813E-1 
 6.332918E-2 -7.466547E-2 -3.771070E-2  4.976309E-2  3.947200E-2 -2.882367E-2 -8.261787E-2  1.110417E-1 
 9.186286E-2 -1.284595E-1 -5.455105E-2  6.987751E-2  9.560563E-2 -8.635972E-2 -8.448879E-2  8.905638E-2 
 8.484675E-2 -4.238902E-2 -1.364119E-1  6.753881E-2  1.512706E-1 -4.519532E-2 -1.340732E-1  5.490901E-2 
 1.330280E-1 -5.595420E-2 -1.162975E-1 -3.209792E-2  1.601585E-1  8.016861E-2 -1.598013E-1 -1.993590E-2 
 1.255434E-1  6.259993E-3 -9.197342E-2  1.374461E-2  8.765323E-2  4.321476E-2 -6.390660E-2 -9.431212E-2 
 7.829769E-2  7.782991E-2 -8.074676E-2 -3.303330E-2  1.054289E-1  2.918090E-2 -8.402102E-2 -4.519532E-2 
 5.537679E-2  5.303808E-2 -9.571527E-2 -5.221235E-2  8.344360E-2  7.081289E-2 -9.010249E-2 -1.191039E-1 
 8.718546E-2  1.129136E-1 -6.437437E-2 -1.307991E-1  9.186286E-2  1.278821E-1 -7.700418E-2 -1.144265E-1 
 5.792215E-3  1.409797E-1 -7.305183E-3 -1.148943E-1 -1.338665E-2  5.771549E-2  3.453512E-3 -1.003936E-1 
 1.093740E-2  1.227369E-1  1.748665E-2 -1.233143E-1  8.130919E-3  8.578230E-2 -5.434256E-3 -2.087127E-2 
-5.034124E-2  6.660326E-2  2.684219E-2 -1.312667E-1 -3.817848E-2  1.391086E-1  5.958642E-2 -1.434287E-1 
 2.985917E-3  1.129136E-1  3.921289E-3 -5.455105E-2 -4.192125E-2  8.063639E-2  1.129136E-1 -1.289273E-1 
-1.382828E-1  1.297530E-1  8.765323E-2 -5.876068E-2 -6.811623E-2  6.332918E-2  1.171232E-1 -5.782513E-2 
-1.284595E-1  2.871312E-2  1.610941E-1 -1.619313E-2 -1.125556E-1  1.140518E-2  5.397345E-2 -1.712850E-2 
-8.308546E-2  1.468017E-2  8.578230E-2  3.198811E-2 -1.050710E-1 -1.338665E-2  1.227369E-1 -5.034124E-2 
-7.185899E-2  8.130919E-3  6.426455E-2  6.463000E-4 -1.097491E-1  9.066474E-3  1.213328E-1  2.310034E-2 
-1.504458E-1  2.518140E-3  1.671754E-1  2.310034E-2 -1.312667E-1 -6.671308E-2  1.218006E-1  6.800659E-2 
-9.898952E-2 -9.524749E-2  1.030902E-1  1.040256E-1 -1.125556E-1 -9.197342E-2  7.549120E-2  1.339636E-1 
-3.490422E-2 -9.103786E-2  4.929532E-2  7.221695E-2 -6.063234E-2 -1.148943E-1  5.397345E-2  8.905638E-2 
-3.537200E-2 -9.150564E-2  1.608332E-2  7.782991E-2 -1.946812E-2 -2.929144E-2  6.753881E-2  8.297583E-2 
-8.963471E-2 -1.013290E-1  2.169628E-2  9.139509E-2  1.468017E-2 -1.195725E-1  3.151960E-2  1.016862E-1 
-5.314772E-2 -1.354765E-1  3.900422E-2  1.779342E-1  3.572996E-2 -1.116201E-1 -5.969696E-2  1.091708E-1 
 1.280924E-2 -1.200402E-1 -9.103786E-2  9.420229E-2  1.461256E-1 -1.551232E-1 -9.758638E-2  1.124458E-1 
 8.531453E-2 -3.630755E-2 -7.326214E-2  7.595898E-2  7.595898E-2 -6.905251E-2 -1.017967E-1  5.023087E-2 
 7.689436E-2 -5.174457E-2 -6.484215E-2  5.350568E-2  7.549120E-2 -8.215009E-2 -7.372992E-2  9.747656E-2 
 1.040256E-1 -1.008612E-1 -7.560085E-2  7.034529E-2  5.444123E-2 -2.648423E-2 -1.275241E-1  4.134292E-2 
 1.657722E-1 -4.659865E-2 -1.537198E-1  3.993977E-2  1.091708E-1  1.785228E-4 -7.934361E-2 -8.542417E-2 
 1.269465E-1  5.865086E-2 -1.574619E-1 -5.548642E-2  9.513785E-2  7.595898E-2 -9.945803E-2 -5.548642E-2 
 1.157200E-1  6.753881E-2 -1.060064E-1 -5.595420E-2  1.016862E-1  5.444123E-2 -3.163015E-2 -6.343882E-2 
 5.350568E-2  4.134292E-2 -1.228467E-1 -4.005032E-2  1.381732E-1  8.344360E-2 -1.228467E-1 -8.448879E-2 
 7.549120E-2  7.829769E-2 -6.718086E-2 -7.560085E-2  9.654100E-2  7.736214E-2 -7.372992E-2 -1.261208E-1 
 5.210253E-2  1.657722E-1 -3.303330E-2 -1.593328E-1  1.561554E-2  1.433191E-1 -3.630755E-2 -1.177008E-1 
 2.050363E-3  1.101064E-1  5.210253E-2 -1.312667E-1 -5.829290E-2  1.016862E-1  4.134292E-2 -1.017967E-1 
-1.011239E-2  1.096386E-1  6.463000E-4 -7.606862E-2 -4.706643E-2  7.642658E-2  3.432681E-2 -8.542417E-2 
-1.572536E-2  9.326693E-2  3.666551E-2 -1.205080E-1 -4.753403E-2  9.326693E-2  6.660326E-2 -1.027323E-1 
-3.958254E-2  1.175910E-1  3.105182E-2 -5.361550E-2 -9.711860E-2  6.987751E-2  9.747656E-2 -9.477989E-2 
-8.729528E-2  6.052179E-2  1.363022E-1 -6.156789E-2 -1.485739E-1  3.993977E-2  1.526746E-1  1.701887E-2 
-9.290878E-2  1.187368E-2  6.753881E-2 -1.619313E-2 -8.355324E-2  3.151960E-2  1.133813E-1 -1.245110E-2 
-1.373474E-1 -9.644800E-3  9.420229E-2 -1.946812E-2 -1.338665E-2  4.087514E-2  5.958642E-2 -1.011239E-2 
-1.013290E-1 -2.367775E-2  1.250756E-1  6.426455E-2 -1.537198E-1 -4.893809E-2  1.068321E-1  4.389066E-3 
-1.106847E-1 -3.022682E-2  1.428513E-1  8.671768E-2 -1.097491E-1 -1.172330E-1  1.227369E-1  1.260111E-1 
-9.244119E-2 -8.308546E-2  6.660326E-2  1.222684E-1 -8.308546E-2 -1.481061E-1  6.473233E-2  1.344311E-1 
-4.031107E-3 -1.088128E-1  3.853644E-2  1.035580E-1 -2.601646E-2 -5.595420E-2  3.245588E-2  7.221695E-2 
-1.151573E-2 -8.495657E-2  8.130919E-3  1.133813E-1 -3.630755E-2 -9.665082E-2  5.537679E-2  1.002830E-1 
-1.011239E-2 -1.064741E-1 -1.666091E-2  1.087030E-1  3.058404E-2 -1.289273E-1  1.114077E-3  1.278821E-1 
-4.966479E-3 -1.055386E-1 -6.156789E-2  1.232047E-1  1.002830E-1 -1.195725E-1 -8.729528E-2  1.138491E-1 
 5.023087E-2 -1.106847E-1 -4.005032E-2  5.818309E-2  9.607340E-2 -5.501864E-2 -9.103786E-2  7.268473E-2 
 4.929532E-2 -3.817848E-2 -5.876068E-2  6.332918E-2  6.332918E-2 -4.238902E-2 -7.279436E-2  1.374461E-2 
 1.087030E-1 -6.484215E-2 -7.279436E-2  8.250805E-2  6.566788E-2 -7.372992E-2 -8.682750E-2  5.444123E-2 
 1.072999E-1  6.259993E-3 -1.396869E-1  2.356793E-2  1.072999E-1 -5.922919E-2 -1.050710E-1  3.806866E-2 
 1.690463E-1 -2.461331E-2 -1.551232E-1 -3.350107E-2  1.297530E-1  8.297583E-2 -6.998806E-2 -4.051792E-2 
 6.332918E-2  4.321476E-2 -1.060064E-1 -1.385443E-2  1.021540E-1  4.415013E-2 -7.185899E-2 -5.969696E-2 
 9.326693E-2  3.479459E-2 -5.408327E-2 -2.320997E-2  8.297583E-2  1.935757E-2 -7.981139E-2 -2.648423E-2 
 6.239363E-2  9.233137E-2 -1.074097E-1 -1.092814E-1  7.970084E-2  1.119773E-1 -5.922919E-2 -9.945803E-2 
 1.007508E-1  9.887970E-2 -2.227460E-2 -1.116201E-1  2.964867E-2  1.741924E-1 -2.133905E-2 -1.438965E-1 
-1.104795E-2  9.794433E-2  1.046962E-2 -8.168232E-2 -1.712850E-2  1.189941E-1  1.795424E-2 -1.336054E-1 
 1.842202E-2  1.115095E-1  3.619774E-2 -5.548642E-2 -4.472773E-2  4.227921E-2  2.637441E-2 -6.530975E-2 
-3.490422E-2  1.063643E-1  1.888980E-2 -8.542417E-2 -1.245110E-2  8.157177E-2  3.900422E-2 -1.055386E-1 
-3.209792E-2  9.654100E-2  6.145734E-2 -1.092814E-1 -9.711860E-2  1.058967E-1  9.045971E-2 -8.168232E-2 
-9.244119E-2  1.143167E-1  9.373470E-2 -9.197342E-2 -9.618305E-2  4.742439E-2  1.325602E-1 -3.911477E-2 
-1.322023E-1  1.561554E-2  9.279915E-2 -2.320997E-2 -7.981139E-2  2.985917E-3  8.531453E-2  3.432681E-2 
-1.092814E-1  6.463000E-4  1.040256E-1 -2.554868E-2 -7.793955E-2  2.076072E-2  6.192512E-2 -1.245110E-2 
-5.408327E-2 -1.900034E-2  1.269465E-1  4.602106E-2 -1.167652E-1  3.572996E-2  1.320917E-1 -9.644800E-3 
-1.364119E-1 -3.443663E-2  9.092731E-2  6.145734E-2 -9.057008E-2 -9.805397E-2  1.119773E-1  8.016861E-2 
-1.153621E-1 -4.659865E-2  1.606263E-1  9.747656E-2 -7.934361E-2 -1.069419E-1  1.888980E-2  1.072999E-1 
-1.478980E-2 -8.215009E-2  1.468017E-2  9.233137E-2 -4.753403E-2 -1.102169E-1  6.145734E-2  1.147845E-1 
 3.151960E-2 -8.589195E-2 -1.619313E-2  7.876528E-2 -2.320997E-2 -7.279436E-2  2.263256E-2  8.391120E-2 
-6.905251E-2 -1.097491E-1  3.993977E-2  1.367698E-1  4.040737E-2 -1.438965E-1 -4.498884E-3  1.292852E-1 
 3.921289E-3 -6.016474E-2  1.701887E-2  8.905638E-2  1.093740E-2 -1.279917E-1 -8.589195E-2  1.423828E-1 
 1.040256E-1 -1.092814E-1 -4.893809E-2  7.970084E-2  4.415013E-2 -5.174457E-2 -4.753403E-2  7.034529E-2 
 9.841211E-2 -8.823065E-2 -1.298636E-1  3.713329E-2  7.455565E-2 -1.946812E-2 -6.718086E-2  5.397345E-2 
 5.677994E-2 -7.513307E-2 -6.203567E-2  8.578230E-2  1.269465E-1 -3.771070E-2 -8.355324E-2  1.561554E-2 
 7.362010E-2 -6.484215E-2 -8.355324E-2  1.044934E-1  9.560563E-2 -5.221235E-2 -1.200402E-1  4.368236E-2 
 1.138491E-1  1.655109E-2 -8.916693E-2 -1.245110E-2  1.508030E-1 -2.180682E-2 -1.191039E-1 -2.227460E-2 
 9.607340E-2  4.835976E-2 -1.120878E-1 -4.472773E-2  8.016861E-2  9.186286E-2 -7.747177E-2 -4.005032E-2 
 1.250756E-1  3.479459E-2 -7.045566E-2 -6.998806E-2  3.198811E-2  5.069847E-2 -6.250345E-2 -5.782513E-2 
 1.119773E-1  7.876528E-2 -9.197342E-2 -7.092344E-2  7.174844E-2  9.887970E-2 -6.063234E-2 -5.922919E-2 
 3.385903E-2  6.940974E-2 -4.753403E-2 -1.205080E-1  6.613548E-2  1.133813E-1 -1.712850E-2 -1.167652E-1 
 5.584438E-2  1.227369E-1 -2.975922E-2 -7.466547E-2 -1.712850E-2  1.456578E-1  1.187368E-2 -1.387506E-1 
-2.414553E-2  9.186286E-2  4.181070E-2 -1.027323E-1 -1.338665E-2  7.595898E-2  3.713329E-2 -7.653640E-2 
-3.069459E-2  1.026225E-1  1.234146E-2 -3.958254E-2 -2.929144E-2  5.303808E-2  4.555346E-2 -9.524749E-2 
-4.893809E-2  9.700878E-2  2.918090E-2 -1.205080E-1 -1.853184E-2  9.981526E-2  5.490901E-2 -7.653640E-2 
-7.232677E-2  7.876528E-2  8.016861E-2 -5.408327E-2 -1.055386E-1  4.648884E-2  1.058967E-1 -6.952029E-2 
-1.368797E-1  6.566788E-2  1.363022E-1 -3.116237E-2 -7.840732E-2 -1.291887E-2  7.081289E-2  2.403571E-2 
-7.419769E-2  1.785228E-4  1.147845E-1 -9.177023E-3 -1.523167E-1  3.385903E-2  8.484675E-2 -1.011239E-2 
-3.022682E-2 -2.741960E-2  6.286141E-2  6.463000E-4 -9.197342E-2 -1.011239E-2  1.246078E-1  3.572996E-2 
-1.233143E-1 -2.788738E-2  8.297583E-2  4.274698E-2 -1.041354E-1 -3.350107E-2  1.269465E-1  3.479459E-2 
-9.337656E-2 -7.700418E-2  7.362010E-2  9.981526E-2 -6.343882E-2 -1.027323E-1  7.408787E-2  7.829769E-2 
-9.477989E-2 -7.466547E-2  6.098957E-2  9.186286E-2 -3.256552E-2 -7.466547E-2  5.792215E-3  7.642658E-2 
-2.627775E-3 -9.477989E-2  4.040737E-2  7.549120E-2 -1.338665E-2 -4.940587E-2  1.982535E-2  6.239363E-2 
-2.461331E-2 -7.934361E-2  1.046962E-2  1.194619E-1 -1.478980E-2 -6.811623E-2  8.598696E-3  4.274698E-2 
-2.461331E-2 -1.017967E-1  5.303808E-2  1.129136E-1  2.918090E-2 -1.111523E-1 -6.624530E-2  1.110417E-1 
 4.040737E-2 -7.185899E-2 -1.993590E-2  9.654100E-2  2.637441E-2 -6.624530E-2 -9.384434E-2  6.145734E-2 
 1.573520E-1 -8.448879E-2 -6.343882E-2  7.128067E-2  4.461791E-2 -5.735735E-2 -6.203567E-2  6.707104E-2 
 7.081289E-2 -2.788738E-2 -1.064741E-1  3.245588E-2  5.911864E-2 -5.782513E-2 -1.572536E-2  6.239363E-2 
 5.911864E-2 -5.408327E-2 -5.408327E-2  5.163402E-2  9.467007E-2 -1.432221E-2 -6.764845E-2  1.374461E-2 
 6.987751E-2  3.453512E-3 -1.368797E-1  2.076072E-2  1.330280E-1 -1.666091E-2 -1.092814E-1 -2.788738E-2 
 1.129136E-1  6.098957E-2 -7.466547E-2 -7.560085E-2  1.194619E-1  6.987751E-2 -1.247176E-1 -5.548642E-2 
 5.116624E-2  7.128067E-2 -8.495657E-2 -6.671308E-2  1.030902E-1  7.081289E-2 -7.700418E-2 -7.232677E-2 
 1.185265E-1  4.789217E-2 -4.706643E-2 -3.677533E-2  3.666551E-2  8.531453E-2 -9.010249E-2 -6.577753E-2 
 8.671768E-2  7.408787E-2 -8.215009E-2 -6.952029E-2  9.887970E-2  8.718546E-2 -4.987364E-2 -1.046032E-1 
 7.689436E-2  1.012184E-1 -4.940587E-2 -9.524749E-2 -2.227460E-2  1.260111E-1  4.389066E-3 -1.658819E-1 
 1.234146E-2  1.405119E-1 -3.563330E-3 -5.688975E-2 -4.145347E-2  4.789217E-2  6.707104E-2 -9.945803E-2 
-4.498884E-3  8.812101E-2  6.259993E-3 -7.887510E-2 -4.800180E-2  7.549120E-2  2.918090E-2 -6.110011E-2 
-9.644800E-3  1.194619E-1  2.029295E-2 -9.618305E-2 -3.069459E-2  7.034529E-2  6.239363E-2 -9.524749E-2 
-5.595420E-2  8.391120E-2  7.970084E-2 -1.031999E-1 -7.139122E-2  1.325602E-1  6.052179E-2 -6.905251E-2 
-9.945803E-2  4.742439E-2  1.077677E-1 -3.256552E-2 -1.162975E-1  2.169628E-2  1.283499E-1 -9.290878E-2 
-1.102169E-1  5.350568E-2  9.607340E-2  1.374461E-2 -9.945803E-2 -2.040349E-2  5.911864E-2  4.368236E-2 
-9.711860E-2 -5.408327E-2  1.152523E-1 -2.929144E-2 -9.290878E-2  1.748665E-2  6.520011E-2  2.122850E-2 
-6.343882E-2 -1.619313E-2  1.143167E-1  2.310034E-2 -1.261208E-1 -1.432221E-2  9.233137E-2  2.777775E-2 
-1.022645E-1 -7.185899E-2  8.999193E-2  8.812101E-2 -1.111523E-1 -1.069419E-1  1.400441E-1  7.081289E-2 
-8.682750E-2 -4.098569E-2  5.677994E-2  8.437897E-2 -6.203567E-2 -1.233143E-1  6.473233E-2  1.437869E-1 
-7.887510E-2 -8.495657E-2  7.034529E-2  5.116624E-2 -1.385443E-2 -4.987364E-2  3.479459E-2  6.660326E-2 
-1.712850E-2 -1.055386E-1  1.842202E-2  1.189941E-1 -4.098569E-2 -5.969696E-2  1.280924E-2  7.970084E-2 
 1.785228E-4 -1.158297E-1 -4.031107E-3  1.147845E-1  2.543904E-2 -9.337656E-2  1.701887E-2  7.034529E-2 
 1.046962E-2 -1.031999E-1 -6.063234E-2  1.709174E-1  6.566788E-2 -1.481061E-1 -6.063234E-2  1.133813E-1 
 6.145734E-2 -5.876068E-2 -3.583978E-2  1.012184E-1  8.952416E-2 -1.209756E-1 -9.384434E-2  7.034529E-2 
 1.208652E-1 -3.817848E-2 -9.992581E-2  5.210253E-2  3.151960E-2 -4.192125E-2 -5.455105E-2  6.940974E-2 
 8.203954E-2 -4.145347E-2 -5.595420E-2  2.122850E-2  1.012184E-1 -6.624530E-2 -1.111523E-1  5.537679E-2 
 1.016862E-1 -4.753403E-2 -1.102169E-1  5.911864E-2  1.203975E-1  4.856844E-3 -1.354765E-1  4.389066E-3 
 1.218006E-1  1.187368E-2 -9.945803E-2 -7.092344E-2  1.161878E-1  2.029295E-2 -1.191039E-1 -1.712850E-2 
 9.607340E-2  4.415013E-2 -9.384434E-2 -5.922919E-2  7.829769E-2  8.905638E-2 -7.466547E-2 -5.174457E-2 
 6.286141E-2  2.777775E-2 -7.372992E-2 -7.653640E-2  9.841211E-2  7.174844E-2 -8.261787E-2 -7.560085E-2 
 6.987751E-2  6.239363E-2 -4.379217E-2 -1.525758E-2  3.151960E-2  8.812101E-2 -6.952029E-2 -1.359441E-1 
 7.549120E-2  1.124458E-1 -5.688975E-2 -1.083451E-1  7.408787E-2  1.007508E-1 -3.396885E-2 -1.074097E-1 
 7.195547E-3  1.564167E-1  4.856844E-3 -1.485739E-1 -2.508090E-2  1.348989E-1  4.087514E-2 -1.111523E-1 
-4.659865E-2  1.236724E-1  7.362010E-2 -1.060064E-1 -4.031107E-3  8.110399E-2  1.421239E-2 -5.455105E-2 
-5.174457E-2  9.467007E-2  5.163402E-2 -1.139588E-1 -6.484215E-2  1.175910E-1  6.005419E-2 -8.495657E-2 
-2.554868E-2  9.279915E-2  6.332918E-2 -1.078773E-1 -4.472773E-2  7.315250E-2  6.332918E-2 -8.074676E-2 
-1.214434E-1  1.072999E-1  1.129136E-1 -8.121454E-2 -1.293958E-1  6.426455E-2  9.186286E-2 -1.993590E-2 
-7.326214E-2  5.324621E-3  1.550133E-1 -5.174457E-2 -1.541876E-1 -4.031107E-3  1.246078E-1  7.174844E-2 
-8.121454E-2 -2.227460E-2  5.023087E-2  1.785228E-4 -8.682750E-2  4.227921E-2  1.171232E-1 -1.900034E-2 
-1.013290E-1 -7.653640E-2  9.373470E-2  6.379677E-2 -6.952029E-2  1.140518E-2  1.068321E-1 -1.525758E-2 
-1.527845E-1  9.534251E-3  1.554811E-1  8.671768E-2 -1.088128E-1 -1.415578E-1  8.297583E-2  8.391120E-2 
-9.758638E-2 -6.718086E-2  1.269465E-1  1.035580E-1 -1.223789E-1 -1.270563E-1  8.905638E-2  1.508030E-1 
-2.975922E-2 -1.424934E-1 -1.478980E-2  9.841211E-2 -4.425995E-2 -9.337656E-2  4.227921E-2  1.012184E-1 
-2.414553E-2 -1.504458E-1  4.929532E-2  1.175910E-1 -7.772960E-3 -6.858400E-2 -3.209792E-2  1.035580E-1 
-1.058017E-2 -1.031999E-1  3.011645E-2  1.260111E-1 -2.741960E-2 -1.476385E-1  3.432681E-2  1.414472E-1 
 2.637441E-2 -1.130234E-1  1.093740E-2  1.147845E-1  2.871312E-2 -1.055386E-1 -6.343882E-2  1.456578E-1 
 5.023087E-2 -9.290878E-2 -1.017967E-1  7.128067E-2  1.274143E-1 -8.823065E-2 -7.092344E-2  5.069847E-2 
 1.007508E-1 -3.958254E-2 -1.191039E-1  7.549120E-2  1.213328E-1 -7.466547E-2 -1.074097E-1  6.473233E-2 
 7.970084E-2 -2.788738E-2 -1.055386E-1  5.069847E-2  1.386410E-1 -8.074676E-2 -1.153621E-1  5.069847E-2 
 1.007508E-1 -2.180682E-2 -6.530975E-2  3.853644E-2  1.236724E-1 -2.648423E-2 -1.766407E-1  3.105182E-2 
 1.395763E-1 -6.369811E-3 -1.284595E-1  1.093740E-2  1.610941E-1  1.000203E-2 -1.055386E-1 -4.753403E-2 
 1.175910E-1  4.508569E-2 -1.265886E-1 -4.098569E-2  1.091708E-1  9.326693E-2 -1.401547E-1 -8.823065E-2 
 1.072999E-1  8.531453E-2 -2.087127E-2 -5.455105E-2  4.508569E-2  4.882754E-2 -3.864626E-2 -9.898952E-2 
 5.397345E-2  8.905638E-2 -9.571527E-2 -5.782513E-2  4.461791E-2  6.613548E-2 -5.408327E-2 -1.041354E-1 
 9.700878E-2  1.526746E-1 -8.402102E-2 -1.251854E-1  7.689436E-2  1.077677E-1 -1.525758E-2 -1.331378E-1 
 1.785228E-4  1.620294E-1 -2.975922E-2 -1.808513E-1  4.835976E-2  1.769987E-1  7.195547E-3 -8.869842E-2 
-6.998806E-2  9.934748E-2  7.595898E-2 -1.158297E-1 -3.350107E-2  8.063639E-2  3.900422E-2 -1.177008E-1 
-5.267994E-2  1.063643E-1  6.987751E-2 -2.508090E-2 -6.156789E-2  7.549120E-2  6.286141E-2 -6.952029E-2 
-6.390660E-2  6.707104E-2  6.660326E-2 -1.069419E-1 -6.110011E-2  8.250805E-2  8.250805E-2 -9.384434E-2 
-8.542417E-2  1.283499E-1  1.096386E-1 -7.419769E-2 -9.711860E-2  7.549120E-2  7.595898E-2 -4.706643E-2 
-1.237821E-1  2.450349E-2  1.704496E-1 -5.922919E-2 -1.392184E-1  3.900422E-2  1.288175E-1  2.450349E-2 
-7.700418E-2 -2.882367E-2  8.531453E-2  6.052179E-2 -1.172330E-1 -3.677533E-2  1.072999E-1  3.713329E-2 
-8.963471E-2 -2.180682E-2  9.467007E-2 -7.568490E-4 -5.501864E-2 -1.151573E-2  8.952416E-2  1.842202E-2 
-1.228467E-1 -2.087127E-2  1.058967E-1  4.882754E-2 -1.078773E-1 -6.858400E-2  8.344360E-2  9.981526E-2 
-9.805397E-2 -8.823065E-2  1.391086E-1  6.566788E-2 -9.290878E-2 -1.148943E-1  8.063639E-2  1.545456E-1 
-4.379217E-2 -1.317345E-1  1.514794E-2  1.423828E-1 -7.700418E-2 -1.130234E-1  8.999193E-2  1.082354E-1 
-1.900034E-2 -1.265886E-1 -2.274220E-2  9.092731E-2  3.198811E-2 -8.121454E-2  1.561554E-2  6.566788E-2 
-5.922919E-2 -7.372992E-2  3.292366E-2  1.152523E-1 -1.900034E-2 -9.805397E-2 -1.759628E-2  8.905638E-2 
 3.666551E-2 -7.793955E-2  2.518140E-3  1.077677E-1  3.198811E-2 -1.649465E-1 -2.508090E-2  1.395763E-1 
 6.753881E-2 -8.261787E-2 -1.373474E-1  8.999193E-2  8.344360E-2 -6.250345E-2 -5.408327E-2  7.970084E-2 
 1.002830E-1 -9.805397E-2 -1.251854E-1  2.871312E-2  1.339636E-1 -5.361550E-2 -1.097491E-1  5.958642E-2 
 5.116624E-2 -3.163015E-2 -7.747177E-2  6.379677E-2  1.133813E-1 -2.601646E-2 -7.653640E-2  3.806866E-2 
 6.613548E-2 -4.846958E-2 -5.267994E-2  2.918090E-2  1.344311E-1 -4.893809E-2 -1.359441E-1  8.718546E-2 
 1.049612E-1 -3.350107E-2 -9.945803E-2  1.795424E-2  1.274143E-1  3.947200E-2 -1.532522E-1 -3.396885E-2 
 1.634335E-1  6.259993E-3 -1.298636E-1 -3.911477E-2  1.377054E-1  7.970084E-2 -8.074676E-2 -9.945803E-2 
 6.192512E-2  1.143167E-1 -9.103786E-2 -5.361550E-2  3.572996E-2  3.245588E-2 -3.724293E-2 -9.805397E-2 
 5.537679E-2  9.186286E-2 -4.005032E-2 -6.250345E-2  9.092731E-2  4.976309E-2 -9.524749E-2 -8.168232E-2 
 3.806866E-2  1.348989E-1 -5.455105E-2 -1.130234E-1  2.871312E-2  5.724771E-2 -5.034124E-2 -1.144265E-1 
 9.045971E-2  1.624972E-1 -2.601646E-2 -1.457674E-1 -3.350107E-2  1.049612E-1  2.029295E-2 -1.322023E-1 
 3.453512E-3  1.877576E-1 -1.478980E-2 -1.340732E-1 -2.882367E-2  1.054289E-1  1.227369E-1 -7.560085E-2 
-6.484215E-2  6.379677E-2  4.856844E-3 -7.747177E-2 -1.198350E-2  7.642658E-2  4.882754E-2 -6.811623E-2 
-6.250345E-2  7.221695E-2  5.163402E-2 -3.677533E-2 -3.630755E-2  1.203975E-1  4.274698E-2 -1.481061E-1 
-3.677533E-2  6.473233E-2  1.124458E-1 -4.800180E-2 -1.284595E-1  7.408787E-2  1.358345E-1 -6.718086E-2 
-1.373474E-1  1.353667E-1  1.030902E-1 -7.793955E-2 -1.237821E-1 -2.160181E-3  1.508030E-1 -3.303330E-2 
-1.078773E-1 -4.966479E-3  1.292852E-1  2.918090E-2 -1.574619E-1  3.058404E-2  1.339636E-1 -3.563330E-3 
-8.963471E-2 -2.227460E-2  6.753881E-2  6.473233E-2 -7.326214E-2 -6.764845E-2  9.233137E-2  1.561554E-2 
-1.050710E-1 -2.882367E-2  1.306886E-1  5.069847E-2 -9.477989E-2 -6.484215E-2  9.045971E-2  9.981526E-2 
-1.111523E-1 -4.145347E-2  1.054289E-1  6.473233E-2 -1.251854E-1 -1.134910E-1  1.437869E-1  1.288175E-1 
-7.793955E-2 -1.312667E-1  8.063639E-2  8.203954E-2 -5.829290E-2 -7.560085E-2  2.169628E-2  1.344311E-1 
-5.361550E-2 -1.326700E-1 -4.031107E-3  1.068321E-1  1.280924E-2 -7.326214E-2  5.303808E-2  4.134292E-2 
 6.463000E-4 -9.524749E-2 -1.151573E-2  1.320917E-1 -2.040349E-2 -7.513307E-2  6.259993E-3  7.315250E-2 
-1.224626E-3 -1.153621E-1  5.324621E-3  1.559489E-1 -2.554868E-2 -1.766407E-1 -1.151573E-2  1.175910E-1 
 5.350568E-2 -1.017967E-1 -2.741960E-2  1.405119E-1  4.602106E-2 -1.602691E-1 -1.055386E-1  1.456578E-1 
 1.129136E-1 -7.606862E-2 -9.945803E-2  4.555346E-2  9.887970E-2 -6.063234E-2 -9.945803E-2  8.671768E-2 
 1.442545E-1 -6.764845E-2 -1.153621E-1 -1.224626E-3  9.326693E-2  3.760107E-2 -1.261208E-1  4.087514E-2 
 1.199297E-1 -7.934361E-2 -1.177008E-1  4.929532E-2  1.026225E-1 -2.975922E-2 -6.952029E-2 -2.890717E-4 
 1.147845E-1 -2.461331E-2 -1.340732E-1  2.263256E-2  1.082354E-1  3.432681E-2 -1.481061E-1 -1.478980E-2 
 1.386410E-1  1.888980E-2 -9.384434E-2 -4.987364E-2  1.189941E-1  4.929532E-2 -9.758638E-2 -8.355324E-2 
 7.876528E-2  9.420229E-2 -1.228467E-1 -8.916693E-2  1.054289E-1  9.794433E-2 -6.811623E-2 -5.735735E-2 
 7.736214E-2  6.239363E-2 -4.800180E-2 -7.232677E-2  5.397345E-2  8.531453E-2 -5.876068E-2 -9.898952E-2 
 8.344360E-2  9.607340E-2 -7.092344E-2 -5.267994E-2  7.502343E-2  7.923306E-2 -3.724293E-2 -6.624530E-2 
 2.076072E-2  1.316239E-1 -3.443663E-2 -1.555909E-1  6.520011E-2  9.326693E-2 -4.379217E-2 -1.214434E-1 
 2.403571E-2  1.718528E-1  2.684219E-2 -1.382828E-1 -4.659865E-2  1.498674E-1  3.292366E-2 -9.805397E-2 
-3.817848E-2  8.858860E-2  7.595898E-2 -1.284595E-1 -6.811623E-2  1.026225E-1  6.286141E-2 -6.624530E-2 
-1.385443E-2  8.858860E-2  5.116624E-2 -4.332440E-2 -1.003936E-1  6.426455E-2  8.531453E-2 -1.046032E-1 
-8.074676E-2  1.297530E-1  9.513785E-2 -1.322023E-1 -8.776287E-2  8.437897E-2  1.199297E-1 -6.343882E-2 
-1.102169E-1  5.818309E-2  1.026225E-1 -3.864626E-2 -1.588650E-1  4.648884E-2  1.512706E-1 -4.285662E-2 
-1.485739E-1  3.198811E-2  1.306886E-1 -1.759628E-2 -8.682750E-2 -3.396885E-2  1.391086E-1  2.356793E-2 
-1.499780E-1 -1.338665E-2  1.288175E-1  7.595898E-2 -1.289273E-1 -2.741960E-2  9.139509E-2  3.058404E-2 
-3.817848E-2 -3.911477E-2  8.905638E-2  3.292366E-2 -6.343882E-2 -3.911477E-2  7.034529E-2  3.947200E-2 
-1.144265E-1 -4.332440E-2  1.456578E-1  1.068321E-1 -1.396869E-1 -7.887510E-2  1.157200E-1  9.560563E-2 
-5.455105E-2 -1.064741E-1  1.016862E-1  1.119773E-1 -1.223789E-1 -1.593328E-1  7.782991E-2  2.003874E-1 
-2.835516E-2 -1.560585E-1  4.415013E-2  1.264787E-1 -4.192125E-2 -7.185899E-2  2.730997E-2  7.549120E-2 
 1.280924E-2 -1.275241E-1 -5.876068E-2  1.260111E-1  3.526236E-2 -1.312667E-1  2.777775E-2  1.161878E-1 
-2.835516E-2 -8.402102E-2 -3.864626E-2  9.887970E-2  4.789217E-2 -1.195725E-1 -4.238902E-2  1.035580E-1 
 9.534251E-3 -1.312667E-1  2.518140E-3  1.143167E-1  3.760107E-2 -1.078773E-1 -7.232677E-2  9.513785E-2 
 4.976309E-2 -1.008612E-1 -9.524749E-2  1.302208E-1  1.278821E-1 -9.290878E-2 -1.298636E-1  3.760107E-2 
 1.545456E-1 -2.320997E-2 -9.758638E-2  3.900422E-2  8.531453E-2 -6.063234E-2 -1.191039E-1  4.648884E-2 
 1.063643E-1  6.259993E-3 -1.041354E-1 -2.975922E-2  8.250805E-2  8.598696E-3 -5.080901E-2  9.887970E-2 
 1.391086E-1 -3.911477E-2 -1.293958E-1 -3.958254E-2  1.082354E-1 -2.788738E-2 -1.485739E-1 -1.619313E-2 
 1.063643E-1  1.374461E-2 -1.265886E-1  4.274698E-2  1.554811E-1  7.782991E-2 -9.197342E-2 -7.653640E-2 
 1.386410E-1  7.970084E-2 -1.336054E-1 -1.551232E-1  3.526236E-2  4.389066E-3 -9.477989E-2 -7.700418E-2 
 3.198811E-2  1.788698E-1 -3.069459E-2 -6.156789E-2  1.601585E-1  1.606263E-1  8.598696E-3 -1.064741E-1 
 1.140518E-2  3.526236E-2 -1.003936E-1 -1.265886E-1 -2.601646E-2  1.280924E-2 -9.805397E-2 -9.758638E-2 
 7.782991E-2  1.840157E-1  7.362010E-2  9.066474E-3  7.923306E-2  1.143167E-1 -4.498884E-3 -8.027916E-2 
 4.087514E-2  3.292366E-2 -8.074676E-2 -2.449364E-1 -1.593328E-1  1.348989E-1  9.326693E-2 -2.414553E-2 
 1.581855E-3  8.765323E-2  9.092731E-2  1.187368E-2  5.537679E-2  2.102107E-1  9.045971E-2 -2.051753E-1 
-1.551232E-1  7.195547E-3  4.415013E-2 -1.167652E-1 -1.626078E-1 -5.434256E-3 -7.305183E-3 -1.478980E-2 
 5.818309E-2  2.452943E-1  1.896285E-1 -2.040349E-2  7.195547E-3  8.063639E-2  7.595898E-2 -8.121454E-2 
-1.167652E-1 -2.741960E-2 -2.320997E-2 -1.827222E-1 -2.528888E-1  4.602106E-2  1.999196E-1  6.473233E-2 
-1.198350E-2  9.841211E-2  1.718528E-1  8.812101E-2  1.187368E-2  7.970084E-2  1.461256E-1 -1.467030E-1 
-3.660907E-1 -1.733667E-1  4.181070E-2  2.871312E-2 -8.682750E-2 -6.577753E-2  5.818309E-2  8.624990E-2 
-4.285662E-2  7.034529E-2  3.299618E-1  3.014272E-1  6.145734E-2 -1.537198E-1 -1.691561E-1 -1.686883E-1 
-1.565263E-1 -8.074676E-2  2.824534E-2 -4.613088E-2 -2.524210E-1 -1.279917E-1  1.559489E-1  3.210739E-1 
 2.013229E-1  4.602106E-2  4.929532E-2  2.824534E-2 -8.963471E-2 -6.390660E-2  1.671754E-1  2.029295E-2 
-2.458719E-1 -2.846975E-1 -5.361550E-2  1.882253E-1  5.818309E-2 -8.589195E-2 -7.840732E-2  1.049612E-1 
 8.063639E-2  1.468017E-2  1.798052E-1  1.484643E-1 -1.572536E-2 -2.070463E-1 -1.668174E-1  4.882754E-2 
 1.348989E-1  4.134292E-2 -3.022682E-2 -5.829290E-2 -2.135955E-1 -1.438965E-1  7.408787E-2  2.111463E-1 
 8.765323E-2 -1.242499E-1  1.421239E-2  2.134857E-1  1.264787E-1 -1.120878E-1 -1.354765E-1 -7.326214E-2 
-9.384434E-2 -9.010249E-2  8.812101E-2  2.859910E-1  1.213328E-1 -2.575662E-1 -4.236275E-1 -9.758638E-2 
 1.526746E-1  8.952416E-2  5.069847E-2  8.598696E-3  2.777775E-2  2.403571E-2  1.026225E-1  2.766354E-1 
 2.747645E-1 -5.221235E-2 -3.581383E-1 -2.856330E-1 -1.354765E-1 -2.274220E-2 -1.245110E-2  1.655109E-2 
-6.369811E-3 -1.593328E-1 -9.758638E-2  1.484643E-1  3.435270E-1  2.219049E-1  5.116624E-2  3.526236E-2 
 8.437897E-2 -4.145347E-2 -3.548641E-1 -3.230554E-1 -1.733667E-1 -1.925455E-1 -1.813189E-1  6.286141E-2 
 3.468020E-1  4.235169E-1  2.794419E-1  1.044934E-1  1.816761E-1  5.865086E-2 -2.458719E-1 -2.725354E-1 
-1.064741E-1 -8.215009E-2 -2.103212E-1 -2.341775E-1 -1.378152E-1 -3.771070E-2 -1.097491E-1  6.463000E-4 
 3.973220E-1  7.041833E-1  5.830293E-1  2.448266E-1  4.227921E-2 -2.393227E-1 -2.856330E-1 -1.672852E-1 
-1.710280E-1 -3.623489E-1 -7.150527E-1 -7.253438E-1 -2.192083E-1  3.898373E-1  6.110960E-1  5.769486E-1 
 3.570931E-1  1.512706E-1  8.671768E-2  1.816761E-1  4.810539E-1  3.168643E-1 -3.731076E-1 -1.027996E+0 
-1.012559E+0 -4.264340E-1  7.034529E-2  2.658766E-1  1.381732E-1  4.882754E-2 -3.303330E-2 -2.087127E-2 
 4.922805E-1  9.572508E-1  7.397347E-1  3.292366E-2 -6.257073E-1 -7.767993E-1 -3.890116E-1 -6.905251E-2 
 4.134292E-2  4.648884E-2 -2.538244E-1 -3.941575E-1 -3.817848E-2  4.932157E-1  6.896825E-1  2.953465E-1 
-1.981585E-1 -2.079818E-1  9.045971E-2  2.827160E-1  3.061054E-1  8.858860E-2 -2.533566E-1 -5.461850E-1 
-3.876083E-1  2.219049E-1  5.343801E-1  2.649412E-1 -2.973273E-1 -4.460806E-1 -1.626078E-1  1.493997E-1 
 3.781429E-1  3.860953E-1  9.233137E-2 -4.245631E-1 -5.120376E-1  1.842202E-2  6.705037E-1  7.037159E-1 
 1.888980E-2 -4.633886E-1 -3.908825E-1  3.011645E-2  4.239847E-1  4.506484E-1 -3.537200E-2 -6.696780E-1 
-8.081402E-1 -3.122965E-1  4.899417E-1  7.004414E-1  1.026225E-1 -3.960285E-1 -3.183772E-1  4.789217E-2 
 5.114594E-1  7.158777E-1  4.361477E-1 -5.034124E-2 -5.929630E-1 -6.575159E-1 -2.870362E-1  1.114077E-3 
-6.437437E-2 -3.202482E-1 -2.089172E-1  5.818309E-2  3.552222E-1  5.891104E-1  6.597448E-1  3.963864E-1 
-1.186362E-1 -1.990938E-1  1.550133E-1  5.166053E-1  2.134857E-1 -4.540330E-1 -7.412479E-1 -4.867772E-1 
 8.765323E-2  3.435270E-1  2.569888E-1 -1.541876E-1 -5.644284E-1 -4.086582E-1  3.224770E-1  9.104738E-1 
 7.607847E-1  1.830802E-1 -3.094893E-1 -2.458719E-1  1.581855E-3  1.437869E-1  1.727883E-1 -3.771070E-2 
-4.788248E-1 -8.207700E-1 -4.498226E-1  8.812101E-2  2.785063E-1  6.847418E-2 -1.808513E-1  1.241400E-1 
 5.442035E-1  5.652534E-1  2.771032E-1 -5.455105E-2 -4.788248E-1 -6.472248E-1 -3.712366E-1 -5.735735E-2 
 3.526236E-2 -3.141676E-1 -5.153118E-1 -2.087127E-2  6.775207E-1  9.352656E-1  7.219592E-1  2.785063E-1 
-1.794472E-1 -2.912467E-1 -8.823065E-2  2.013229E-1  1.536102E-1 -3.688972E-1 -8.572570E-1 -8.338676E-1 
-3.001337E-1  2.219049E-1  4.721661E-1  3.917083E-1  1.578198E-1 -7.747177E-2 -8.729528E-2  3.393174E-1 
 6.831337E-1  4.721661E-1 -1.934811E-1 -5.424431E-1 -3.955607E-1 -1.410900E-1  8.344360E-2  1.082354E-1 
-1.350087E-1 -5.148441E-1 -5.550729E-1 -1.092814E-1  5.886427E-1  6.892148E-1  5.116624E-2 -2.935854E-1 
-1.771085E-1  1.854189E-1  3.617705E-1  2.289220E-1  1.021540E-1 -1.429611E-1 -4.610491E-1 -4.109969E-1 
-6.369811E-3  2.986208E-1  3.145256E-1  2.637441E-2 -9.852175E-2 -2.087127E-2  7.081289E-2  2.649412E-1 
 3.383818E-1  1.344311E-1 -2.767451E-1 -3.464441E-1 -1.827222E-1 -2.627775E-3  6.520011E-2 -1.401547E-1 
-4.846958E-2  1.302208E-1  8.250805E-2 -2.367775E-2 -1.104795E-2  8.671768E-2  1.550133E-1  1.882253E-1 
 1.676431E-1  1.784020E-1 -1.593328E-1 -4.914546E-1 -2.706645E-1  1.676431E-1  3.416561E-1  7.268473E-2 
-1.635431E-1 -1.714955E-1  7.195547E-3  1.437869E-1  2.092751E-1  2.275186E-1 -1.916100E-1 -6.102703E-1 
-5.246674E-1  4.368236E-2  5.573019E-1  5.226857E-1  8.437897E-2 -3.422344E-1 -4.498226E-1 -3.960285E-1 
-7.305183E-3  4.155655E-1  2.509073E-1 -3.006023E-1 -6.570482E-1 -3.964962E-1  2.560532E-1  6.536633E-1 
 3.641092E-1 -9.945803E-2 -3.927542E-1 -5.227965E-1 -1.780441E-1  4.034025E-1  6.686329E-1  4.642136E-1 
 1.840157E-1  1.774665E-1  4.258566E-1  4.043381E-1  3.198811E-2 -3.179094E-1 -5.995114E-1 -5.714446E-1 
-4.521621E-1 -2.800193E-1 -9.150564E-2 -1.906746E-1 -3.071506E-1  2.518140E-3  7.411380E-1  1.051742E+0 
 6.915537E-1 -7.568490E-4 -5.265383E-1 -4.947296E-1 -1.523167E-1  2.752321E-1  3.032982E-1 -3.324109E-1 
-1.135116E+0 -1.120615E+0 -2.538244E-1  6.082897E-1  8.604212E-1  3.570931E-1 -2.257575E-1 -4.914546E-1 
-3.267974E-1  2.364066E-1  6.457111E-1  3.860953E-1 -4.629210E-1 -1.044367E+0 -6.865183E-1  2.831838E-1 
 9.296526E-1  8.234668E-1  1.620294E-1 -4.217566E-1 -4.194171E-1  7.782991E-2  6.316782E-1  5.568342E-1 
-1.289273E-1 -8.942109E-1 -9.414566E-1 -1.831900E-1  3.921760E-1  5.783516E-1  3.528826E-1 -1.303313E-1 
-5.026820E-1 -4.395315E-1  2.331316E-1  8.449842E-1  8.384361E-1  1.751278E-1 -3.745109E-1 -2.575662E-1 
 1.886931E-1  4.815217E-1  4.216462E-1  5.911864E-2 -5.578794E-1 -7.080359E-1 -1.289273E-1  6.709715E-1 
 9.708170E-1  3.627059E-1 -4.629210E-1 -5.648962E-1  9.373470E-2  6.092249E-1  7.055866E-1  2.668121E-1 
-5.784616E-1 -9.190034E-1 -4.778895E-1  3.608350E-1  8.052232E-1  3.617705E-1 -4.053840E-1 -5.312157E-1 
 5.324621E-3  5.390583E-1  5.919171E-1  1.989842E-1 -3.076183E-1 -7.552816E-1 -6.785659E-1 -1.120878E-1 
 4.122905E-1  4.768443E-1  2.050655E-1  1.012184E-1  2.504395E-1  6.110960E-1  8.099017E-1  7.523647E-1 
 4.207106E-1 -2.599049E-1 -8.586602E-1 -7.379736E-1  9.654100E-2  5.732056E-1  3.047023E-1 -2.271607E-1 
-4.222243E-1 -2.856330E-1 -1.275241E-1 -6.577753E-2 -3.796559E-1 -7.449906E-1 -1.007881E+0 -7.641695E-1 
 2.637441E-2  3.851599E-1  1.264787E-1 -4.844385E-1 -7.042940E-1 -2.379196E-1  3.323005E-1  6.036112E-1 
 4.136936E-1 -1.602691E-1 -7.019544E-1 -5.447818E-1  7.663324E-3  3.304294E-1  1.124458E-1 -4.320477E-1 
-5.022143E-1 -1.452998E-1  2.817806E-1  6.012726E-1  5.881752E-1  1.484643E-1 -4.264340E-1 -7.085037E-1 
-3.108934E-1  4.141614E-1  4.571976E-1  2.050363E-3 -2.917145E-1 -1.017967E-1  5.301705E-1  1.237450E+0 
 1.544780E+0  1.216868E+0  4.497128E-1 -3.801236E-1 -3.754463E-1  3.617705E-1  8.796005E-1  5.399938E-1 
-4.320477E-1 -1.116874E+0 -1.194992E+0 -6.079316E-1  1.363022E-1  6.017404E-1  3.276232E-1 -5.344907E-1 
-7.772671E-1 -2.159342E-1  6.910859E-1  9.722200E-1  3.776753E-1 -3.338143E-1 -7.403123E-1 -6.664039E-1 
-1.410900E-1  5.086527E-1  5.245568E-1 -6.156789E-2 -5.480561E-1 -3.469118E-1  3.762720E-1  8.491949E-1 
 8.534046E-1  5.259609E-1  1.489319E-1 -2.201446E-1 -2.238864E-1  3.407205E-1  6.597448E-1  2.050655E-1 
-6.444185E-1 -1.106582E+0 -8.343361E-1 -2.594371E-1 -1.011239E-2 -1.106847E-1 -4.741474E-1 -1.045771E+0 
-1.332051E+0 -9.536188E-1 -1.186362E-1  3.734648E-1  2.700862E-1 -2.087127E-2  8.578230E-2  8.159820E-1 
 1.518116E+0  1.707566E+0  1.316504E+0  4.581328E-1 -4.044486E-1 -4.661950E-1  1.451900E-1  5.367197E-1 
 2.626016E-1 -5.302804E-1 -1.010688E+0 -8.137532E-1 -2.788738E-2  8.346935E-1  1.154185E+0  6.803270E-1 
-4.460806E-1 -1.036416E+0 -6.196258E-1  1.058967E-1  2.321960E-1 -3.459763E-1 -8.680159E-1 -1.058869E+0 
-7.304890E-1  5.324621E-3  7.486228E-1  1.025547E+0  6.386952E-1  6.332918E-2 -7.934361E-2  3.337037E-1 
 6.480507E-1  4.080808E-1 -2.865686E-1 -8.647416E-1 -9.938476E-1 -6.275782E-1 -1.993590E-2  2.747645E-1 
 2.403571E-2 -6.359984E-1 -7.468616E-1 -1.621400E-1  4.670210E-1  6.588096E-1  2.139535E-1 -3.553318E-1 
-6.986803E-1 -6.299169E-1 -1.237821E-1  5.708671E-1  5.563664E-1 -2.309034E-1 -6.481604E-1 -4.236275E-1 
 1.681109E-1  5.530912E-1  3.594318E-1 -1.939487E-1 -6.219645E-1 -8.890657E-1 -8.352717E-1 -1.088128E-1 
 3.631737E-1  2.003874E-1 -1.523167E-1 -1.663496E-1  4.375506E-1  1.018530E+0  1.143894E+0  7.963354E-1 
 2.373420E-1 -3.394270E-1 -6.219645E-1 -4.825676E-1 -3.829309E-1 -6.607902E-1 -1.128568E+0 -1.129036E+0 
-6.374015E-1 -4.332440E-2  3.449311E-1  6.031438E-1  8.346935E-1  8.627601E-1  8.646312E-1  9.165542E-1 
 1.095245E+0  9.853178E-1  4.183717E-1 -5.969696E-2 -2.734710E-1 -3.997703E-1 -6.172871E-1 -6.364661E-1 
-4.722765E-1 -3.618811E-1 -3.960285E-1 -3.296037E-1 -1.759628E-2  1.447222E-1  6.379677E-2 -4.846958E-2 
 2.041301E-1  5.507527E-1  7.285084E-1  7.331858E-1  5.605760E-1  4.183717E-1  3.018950E-1  3.734648E-1 
 4.127582E-1  3.482051E-1  1.655109E-2 -3.904147E-1 -2.669217E-1  1.785228E-4  7.782991E-2 -1.382828E-1 
-3.258619E-1 -2.009657E-1  4.181070E-2  3.042345E-1  5.175409E-1  5.091205E-1  1.447222E-1 -2.510179E-1 
-2.800193E-1  1.938390E-1  4.076131E-1 -6.718086E-2 -4.381282E-1 -4.474840E-1 -2.411945E-1  1.046962E-2 
 1.793374E-1  2.686830E-1  1.498674E-1 -1.467030E-1 -2.786162E-1 -2.414553E-2  1.812085E-1 -9.524749E-2 
-7.449906E-1 -1.303516E+0 -1.499983E+0 -1.366198E+0 -9.723299E-1 -5.597503E-1 -4.442097E-1 -6.055928E-1 
-3.333465E-1  4.567299E-1  1.200963E+0  1.491452E+0  1.258967E+0  1.063437E+0  9.745589E-1  8.258054E-1 
 7.004414E-1  6.574063E-1  5.058464E-1  9.794433E-2 -2.631799E-1 -3.169739E-1 -1.224626E-3  1.189941E-1 
-5.735735E-2 -1.443643E-1 -1.513811E-1 -1.219112E-1 -3.113611E-1 -4.839708E-1 -5.190537E-1 -6.841796E-1 
-9.063736E-1 -8.764359E-1 -5.330876E-1 -2.145309E-1 -7.568490E-4  1.166554E-1  4.202428E-1  8.693094E-1 
 1.211722E+0  1.469000E+0  1.476016E+0  1.161670E+0  6.508570E-1  4.782472E-1  6.761166E-1  7.055866E-1 
 1.989842E-1 -5.569438E-1 -9.765404E-1 -1.020979E+0 -8.600635E-1 -7.136496E-1 -6.383371E-1 -8.591279E-1 
-1.224462E+0 -1.231011E+0 -7.852195E-1 -3.043443E-1 -3.394270E-1 -6.079316E-1 -6.659361E-1 -3.352174E-1 
 4.602106E-2  2.045977E-1  2.336001E-1  5.631216E-2 -1.747698E-1 -3.136998E-1 -1.060064E-1  2.902006E-1 
 4.595361E-1  2.102107E-1 -1.710280E-1 -2.023688E-1 -1.373474E-1  3.619774E-2  3.524150E-1  6.522604E-1 
 7.925935E-1  6.934248E-1  7.430092E-1  9.422823E-1  9.207645E-1  6.227904E-1  3.472698E-1  7.829769E-2 
-8.823065E-2 -1.247176E-1 -2.570984E-1 -2.435332E-1 -2.982628E-1 -3.791883E-1 -8.448879E-2  4.623424E-1 
 8.622923E-1  6.821981E-1  1.938390E-1 -3.022682E-2  9.560563E-2  1.704496E-1  1.260111E-1  6.753881E-2 
-2.561631E-1 -7.931710E-1 -1.107518E+0 -8.348039E-1 -2.061107E-1  1.021540E-1 -1.392184E-1 -3.464441E-1 
-3.810592E-1 -2.580340E-1  3.806866E-2  1.982535E-2 -2.262251E-1 -6.968094E-1 -1.078983E+0 -1.001332E+0 
-6.509669E-1 -2.678573E-1 -1.467030E-1  1.058967E-1  5.007005E-1  7.598491E-1  8.613568E-1  9.057953E-1 
 9.071986E-1  6.195160E-1  2.420194E-1  6.332918E-2  2.649412E-1  2.803773E-1 -1.948842E-1 -6.729522E-1 
-8.362070E-1 -6.804368E-1 -6.916635E-1 -7.538784E-1 -6.565806E-1 -5.096982E-1 -3.108934E-1  6.727770E-3 
 5.091205E-1  8.056909E-1  7.135392E-1  3.678520E-1  1.419150E-1  2.097429E-1  3.177996E-1  3.159287E-1 
 1.957100E-1 -9.431212E-2 -5.143763E-1 -5.349585E-1 -1.167652E-1  2.658766E-1  2.443590E-1 -1.733667E-1 
-4.699371E-1 -3.974316E-1 -2.280962E-1 -2.313712E-1 -2.397905E-1 -4.240953E-1 -7.880258E-1 -9.302301E-1 
-7.145851E-1 -2.327744E-1 -8.240737E-3 -5.595420E-2 -4.238902E-2  2.471655E-1  5.675930E-1  5.633823E-1 
 4.824569E-1  3.430592E-1  1.213328E-1 -2.861008E-1 -4.797604E-1 -2.491460E-1 -1.242499E-1 -2.061107E-1 
-4.058518E-1 -2.706645E-1  1.222684E-1  3.884340E-1  5.760130E-1  6.560022E-1  6.742455E-1  7.271051E-1 
 8.201924E-1  1.026950E+0  1.304810E+0  1.184123E+0  9.029890E-1  7.500258E-1  5.418649E-1  3.627059E-1 
 3.070410E-1  3.818849E-1  2.537145E-1 -1.593328E-1 -6.065282E-1 -6.537741E-1 -4.381282E-1 -4.881804E-1 
-5.892203E-1 -4.633886E-1 -2.730032E-1 -3.300715E-1 -3.838664E-1 -2.617766E-1  2.130172E-1  7.462832E-1 
 6.344845E-1  2.995563E-1 -1.078773E-1 -5.157796E-1 -7.225366E-1 -6.112058E-1 -2.463395E-1 -1.317345E-1 
-2.650508E-1 -4.269018E-1 -2.884395E-1 -5.174457E-2  1.479965E-1  2.934749E-1  2.261155E-1  7.736214E-2 
-2.889073E-1 -3.932220E-1 -8.776287E-2  1.610941E-1  1.615617E-1 -4.966479E-3 -7.045566E-2 -8.027916E-2 
-2.627775E-3  3.032982E-1  8.576142E-1  1.147168E+0  7.846410E-1  1.012184E-1 -1.396869E-1  2.364066E-1 
 4.992972E-1  4.890061E-1  1.339636E-1 -4.203525E-1 -8.914044E-1 -1.129036E+0 -8.605313E-1 -6.364661E-1 
-8.848560E-1 -1.247851E+0 -1.251125E+0 -7.763315E-1 -1.209756E-1  1.334958E-1  8.905638E-2  7.689436E-2 
-7.185899E-2  6.753881E-2  5.025713E-1  9.254423E-1  9.652033E-1  5.428001E-1  2.195662E-1  1.999196E-1 
 4.539225E-1  4.132258E-1  2.036624E-1  1.334958E-1 -1.759628E-2 -1.682205E-1 -1.036677E-1  2.677475E-1 
 3.542866E-1  3.619774E-2 -4.105292E-1 -5.246674E-1 -1.443643E-1  1.938390E-1  3.061054E-1  9.747656E-2 
-2.266929E-1 -5.639607E-1 -6.752917E-1 -3.211845E-1 -9.150564E-2 -4.095938E-1 -8.843876E-1 -9.784113E-1 
-6.243041E-1 -5.361550E-2  2.200340E-1  2.354710E-1  2.181631E-1  1.536102E-1  2.682152E-1  7.757532E-1 
 1.479758E+0  1.574718E+0  1.149507E+0  7.406703E-1  5.942556E-1  7.949321E-1  7.953998E-1  3.795462E-1 
-2.028366E-1 -7.510712E-1 -1.123422E+0 -8.352717E-1 -2.065785E-1 -7.232677E-2 -3.291361E-1 -6.607902E-1 
-5.700414E-1 -2.622443E-1 -1.775763E-1 -1.485739E-1 -1.621400E-1 -3.674938E-1 -7.449906E-1 -8.146895E-1 
-5.681705E-1 -2.893749E-1 -3.754463E-1 -7.622977E-1 -7.206657E-1 -3.024732E-1  2.771032E-1  6.836014E-1 
 7.182173E-1  5.123950E-1  1.185265E-1 -1.766407E-1 -1.186362E-1  1.578198E-1  1.994518E-1  4.602106E-2 
-5.174457E-2  1.077677E-1  3.514794E-1  4.861998E-1  6.662940E-1  5.451390E-1  1.348989E-1 -1.088128E-1 
 9.981526E-2  5.287672E-1  6.424370E-1  2.237768E-1 -3.347496E-1 -5.031498E-1 -4.769539E-1 -4.320477E-1 
-2.486782E-1  5.303808E-2  1.129136E-1 -4.379217E-2 -6.437437E-2  2.537145E-1  6.807948E-1  5.769486E-1 
 3.650455E-1  3.804816E-1  5.025713E-1  6.485185E-1  6.157734E-1  6.648900E-1  7.411380E-1  7.037159E-1 
 5.348479E-1  3.706583E-1  9.467007E-2 -4.283049E-1 -8.680159E-1 -1.163183E+0 -1.269369E+0 -1.491095E+0 
-1.681013E+0 -1.406427E+0 -8.853238E-1 -4.928587E-1 -3.394270E-1 -3.256552E-2  2.626016E-1  3.103150E-1 
 2.696186E-1  2.368744E-1  1.091708E-1 -2.889073E-1 -7.328277E-1 -9.657815E-1 -7.604268E-1 -5.775260E-1 
-6.954061E-1 -6.168193E-1 -3.862051E-1 -1.256530E-1  1.994518E-1  5.947234E-1  8.997149E-1  8.866164E-1 
 5.348479E-1  2.649412E-1  4.328725E-1  6.110960E-1  4.852643E-1  1.021540E-1 -2.248220E-1 -2.739388E-1 
-9.945803E-2  2.331316E-1  5.881752E-1  7.135392E-1  5.970630E-1  6.489859E-1  9.165542E-1  1.285631E+0 
 1.292648E+0  8.777286E-1  4.506484E-1 -8.402102E-2 -4.774217E-1 -4.437419E-1 -1.499780E-1 -2.695201E-2 
-1.293958E-1 -4.666628E-1 -5.686381E-1 -1.074097E-1  1.578198E-1  2.714895E-1  2.850556E-1  1.554811E-1 
-9.010249E-2 -3.469118E-1 -1.331378E-1  2.331316E-1  3.103150E-1 -5.922919E-2 -3.576705E-1 -1.097491E-1 
 3.809494E-1  7.317825E-1  6.583418E-1  1.933713E-1 -3.543965E-1 -6.355306E-1 -5.419746E-1 -1.598013E-1 
-1.677530E-1 -6.692104E-1 -1.023318E+0 -1.059804E+0 -6.621934E-1 -1.102169E-1  2.677475E-1  3.594318E-1 
 1.213328E-1 -3.459763E-1 -5.662994E-1 -1.920777E-1  2.635379E-1  4.225814E-1  2.219049E-1 -4.031107E-3 
-1.245110E-2  4.648884E-2  1.924350E-1  3.636414E-1  3.566253E-1 -9.992581E-2 -5.737842E-1 -6.032541E-1 
-2.271607E-1  3.631737E-1  5.250246E-1  3.524150E-1  1.816761E-1 -6.437437E-2 -1.612044E-1  2.055333E-1 
 6.686329E-1  5.900460E-1  9.513785E-2 -3.848020E-1 -2.991982E-1  7.174844E-2  2.696186E-1  2.041301E-1 
-2.243542E-1 -6.027864E-1 -7.688469E-1 -4.124010E-1  2.092751E-1  4.876032E-1  3.940470E-1  1.550133E-1 
 1.667076E-1  4.150977E-1  5.577697E-1  4.581328E-1  4.160332E-1  7.315250E-2 -4.708724E-1 -5.705092E-1 
-2.963919E-1  5.350568E-2 -1.712850E-2 -3.155708E-1 -5.251352E-1 -5.494592E-1 -3.876083E-1 -1.406224E-1 
 7.455565E-2  5.792215E-3 -3.936898E-1 -9.007601E-1 -8.787746E-1 -4.666628E-1 -1.289273E-1 -8.823065E-2 
-2.496138E-1 -3.034087E-1 -3.450407E-1 -7.139122E-2  3.851599E-1  6.929570E-1  5.301705E-1 -1.092814E-1 
-5.335553E-1 -5.447818E-1 -2.201446E-1  3.619774E-2  8.437897E-2 -1.162975E-1 -5.391681E-1 -7.127133E-1 
-4.156751E-1  2.134857E-1  4.997650E-1  3.163965E-1  5.631216E-2  3.385903E-2  3.795462E-1  6.751811E-1 
 8.950368E-1  1.083551E+0  8.665020E-1  3.121861E-1  2.076072E-2  1.966455E-1  5.339124E-1  6.096926E-1 
 3.201383E-1  1.218006E-1  3.339126E-2  3.947200E-2  1.568843E-1  2.041301E-1  1.709174E-1 -2.028366E-1 
-6.098025E-1 -5.419746E-1 -2.982628E-1 -2.832943E-1 -4.778895E-1 -8.591279E-1 -1.006946E+0 -6.986803E-1 
-2.856330E-1  3.739325E-1  7.182173E-1  4.221136E-1  5.958642E-2  1.000203E-2  4.515839E-1  9.764296E-1 
 1.152782E+0  8.866164E-1  4.188395E-1 -1.298636E-1 -4.025777E-1 -1.303313E-1  2.822482E-1  2.630693E-1 
-4.947296E-1 -1.111728E+0 -1.034544E+0 -5.466527E-1 -6.156789E-2  1.269465E-1  6.259993E-3 -4.362573E-1 
-6.780981E-1 -3.782527E-1  4.034025E-1  1.007771E+0  7.434769E-1 -1.011239E-2 -4.825676E-1 -3.066830E-1 
 3.182674E-1  1.008239E+0  1.108811E+0  5.170731E-1 -3.094893E-1 -6.149484E-1 -8.682750E-2  6.185808E-1 
 9.825111E-1  6.050145E-1  1.189941E-1  4.555346E-2  1.269465E-1  4.609395E-1  7.434769E-1  4.707628E-1 
-4.414025E-1 -1.344681E+0 -1.429816E+0 -6.944707E-1 -1.027323E-1 -1.855287E-1 -6.617256E-1 -1.107050E+0 
-1.019108E+0 -5.943662E-1 -7.372992E-2  2.495042E-1 -8.308546E-2 -8.245128E-1 -1.164119E+0 -6.954061E-1 
-8.542417E-2  1.671754E-1 -8.589195E-2 -5.765905E-1 -7.950428E-1 -6.701458E-1 -9.898952E-2  6.054823E-1 
 8.314191E-1  4.796506E-1  2.359388E-1  3.407205E-1  4.469065E-1  4.726335E-1  3.748688E-1  3.421239E-1 
 2.466977E-1  5.350568E-2 -2.741960E-2  1.199297E-1  3.701907E-1  2.944112E-1  1.615617E-1  2.551177E-1 
 4.861998E-1  6.681651E-1  6.906181E-1  6.981029E-1  7.462832E-1  6.382274E-1  2.607306E-1  6.847418E-2 
 7.876528E-2  2.122850E-2 -6.811623E-2 -9.758638E-2 -8.402102E-2 -2.655186E-1 -4.353217E-1 -4.278371E-1 
-2.290316E-1 -8.121454E-2 -2.613090E-1 -4.451452E-1 -4.956652E-1 -4.343864E-1 -2.692604E-1 -1.853184E-2 
 1.054289E-1 -7.606862E-2 -3.950929E-1 -4.086582E-1 -6.369811E-3  2.780386E-1  2.897330E-1  1.578198E-1 
 1.896285E-1  4.165010E-1  6.354200E-1  8.159820E-1  8.487272E-1  7.514291E-1  3.687873E-1  9.700878E-2 
 3.079763E-1  5.900460E-1  5.722705E-1  1.980487E-1 -2.196760E-1 -4.007058E-1 -3.932220E-1 -3.698325E-1 
-1.017967E-1  1.428513E-1  1.000203E-2 -1.822544E-1 -2.383873E-1 -1.134910E-1 -1.214434E-1 -2.528888E-1 
-3.520578E-1 -4.035131E-1 -3.969640E-1 -3.296037E-1 -7.840732E-2  1.058967E-1  4.835976E-2 -1.696246E-1 
-1.630756E-1  7.174844E-2  9.607340E-2 -1.518489E-1 -4.437419E-1 -5.382327E-1 -6.163517E-1 -8.123500E-1 
-9.157293E-1 -7.042940E-1 -6.126090E-1 -7.337640E-1 -6.682748E-1 -4.802282E-1  1.655109E-2  2.990885E-1 
 2.597951E-1  4.239847E-1  4.300662E-1  2.897330E-1  2.541823E-1  2.799095E-1  1.428513E-1 -1.934811E-1 
-6.378693E-1 -7.908323E-1 -5.391681E-1 -5.171828E-1 -6.341274E-1 -6.617256E-1 -6.257073E-1 -5.293448E-1 
-2.664540E-1  1.433191E-1  3.379140E-1  2.616662E-1  1.320917E-1  2.209696E-1  4.674887E-1  6.101604E-1 
 5.465431E-1  6.836014E-1  1.024611E+0  1.209851E+0  1.361411E+0  1.472274E+0  1.529810E+0  1.301536E+0 
 8.997149E-1  6.447756E-1  6.260652E-1  4.894739E-1 -7.466547E-2 -6.229008E-1 -1.081322E+0 -1.228204E+0 
-1.197799E+0 -1.114534E+0 -7.178592E-1 -5.705092E-1 -8.815811E-1 -1.066821E+0 -5.742518E-1  1.508030E-1 
 6.489859E-1  7.481551E-1  4.459710E-1  3.439948E-1  4.057421E-1  6.265330E-1  9.464919E-1  9.174897E-1 
 4.829246E-1  1.091708E-1  2.583919E-1  6.592770E-1  8.978431E-1  7.813669E-1  5.236213E-1  2.387453E-1 
-4.031107E-3 -1.853184E-2  1.147845E-1  1.624972E-1 -3.034087E-1 -9.054382E-1 -9.395856E-1 -3.936898E-1 
 1.456578E-1  2.139535E-1  2.076072E-2 -1.354765E-1 -3.817848E-2  3.598996E-1  9.881241E-1  1.352523E+0 
 1.113489E+0  4.024671E-1 -1.869318E-1  1.049612E-1  7.743502E-1  1.070921E+0  6.438400E-1 -7.606862E-2 
-3.885438E-1 -1.312667E-1  6.564707E-1  1.172429E+0  9.179575E-1  2.590664E-2 -6.860505E-1 -5.723801E-1 
-8.869842E-2  1.531424E-1 -8.542417E-2 -5.307480E-1 -1.029399E+0 -1.215574E+0 -9.129221E-1 -3.347496E-1 
-3.771070E-2 -5.265383E-1 -1.182362E+0 -1.322695E+0 -8.095436E-1 -3.660907E-1 -4.105292E-1 -6.748239E-1 
-1.009285E+0 -1.082725E+0 -8.591279E-1 -3.398948E-1  1.054289E-1  4.274698E-2 -3.473794E-1 -5.868816E-1 
-3.296037E-1  9.233137E-2  2.602628E-1  3.058404E-2 -3.600092E-1 -6.766950E-1 -7.384414E-1 -3.773172E-1 
 4.134292E-2  4.742439E-2 -3.473794E-1 -5.438462E-1 -2.369840E-1  3.514794E-1  7.233625E-1  6.358878E-1 
 3.458665E-1 -2.929144E-2 -1.906746E-1  3.993977E-2  4.492450E-1  3.093796E-1 -5.798647E-1 -1.205283E+0 
-1.022850E+0 -3.085539E-1  1.723205E-1  8.718546E-2 -2.449364E-1 -4.175460E-1 -1.962874E-1  3.818849E-1 
 1.190205E+0  1.621962E+0  1.338957E+0  5.774164E-1  1.840157E-1  5.446712E-1  9.848500E-1  1.004964E+0 
 4.165010E-1 -2.112568E-1 -5.541373E-1 -4.470162E-1  1.868220E-1  5.685282E-1  3.617705E-1 -2.800193E-1 
-7.440551E-1 -6.186904E-1 -2.168696E-1  1.213328E-1  2.307929E-1  1.468017E-2 -4.675984E-1 -8.460304E-1 
-7.131811E-1 -9.992581E-2  1.311561E-1 -2.234188E-1 -6.083993E-1 -6.916635E-1 -3.763818E-1 -8.448879E-2 
 7.174844E-2  2.064688E-1  1.802730E-1 -3.537200E-2 -1.993590E-2  3.177996E-1  6.335489E-1  6.405659E-1 
 2.092751E-1 -7.568490E-4  9.233137E-2  2.742967E-1  4.791828E-1  3.931114E-1  1.601585E-1 -7.326214E-2 
-4.519532E-2  2.944112E-1  6.433726E-1  5.825616E-1  2.186309E-1  5.210253E-2  1.451900E-1  3.790784E-1 
 5.385905E-1  6.115637E-1  3.182674E-1 -3.291361E-1 -8.104789E-1 -8.535143E-1 -4.428065E-1 -1.181684E-1 
-2.926499E-1 -6.420789E-1 -6.243041E-1 -4.049164E-1 -2.341775E-1 -1.198350E-2  1.274143E-1 -3.563330E-3 
-3.450407E-1 -4.245631E-1 -1.013290E-1  3.192030E-1  3.627059E-1  2.637441E-2 -2.851653E-1 -4.203525E-1 
-2.224833E-1  1.461256E-1  5.554301E-1  6.101604E-1  1.147845E-1 -3.347496E-1 -1.916100E-1  3.416561E-1 
 6.139023E-1  6.251289E-1  3.318328E-1  5.677994E-2 -9.197342E-2 -1.527845E-1  2.747645E-1  5.573019E-1 
 3.519472E-1 -8.635972E-2 -2.701960E-1  1.140518E-2  3.720616E-1  6.068863E-1  6.705037E-1  6.288715E-1 
 3.706583E-1  1.835479E-1  2.878619E-1  5.530912E-1  6.068863E-1  1.157200E-1 -2.524210E-1 -1.738342E-1 
 1.171232E-1  4.076131E-1  5.170731E-1  4.660854E-1  2.303251E-1  3.572996E-2  1.943068E-1  6.681651E-1 
 9.165542E-1  6.157734E-1  1.423828E-1 -3.350107E-2  1.114077E-3  2.871312E-2  1.093740E-2 -2.486782E-1 
-5.882849E-1 -9.480058E-1 -1.121083E+0 -9.330366E-1 -7.089714E-1 -7.155205E-1 -9.166647E-1 -8.203024E-1 
-5.775260E-1 -3.258619E-1 -1.008612E-1  7.268473E-2  2.008552E-1 -7.092344E-2 -3.487827E-1 -3.417667E-1 
-8.916693E-2 -3.209792E-2 -2.435332E-1 -3.375561E-1 -3.080861E-1 -8.448879E-2  2.730997E-2  9.233137E-2 
 1.091708E-1 -2.788738E-2 -1.841253E-1 -9.945803E-2  2.565210E-1  3.598996E-1  3.383818E-1  3.248167E-1 
 4.548588E-1  7.336536E-1  9.815755E-1  1.160735E+0  1.185994E+0  1.091971E+0  8.384361E-1  8.262731E-1 
 9.165542E-1  6.789240E-1  1.685787E-1 -3.777849E-1 -6.009147E-1 -5.396359E-1 -4.540330E-1 -4.086582E-1 
-2.402590E-1 -2.243542E-1 -4.399993E-1 -6.083993E-1 -4.357895E-1 -4.753403E-2 -8.074676E-2 -3.010700E-1 
-4.311114E-1 -3.829309E-1 -3.024732E-1 -4.315799E-1 -5.237318E-1 -6.093347E-1 -7.683792E-1 -9.582969E-1 
-8.348039E-1 -6.032541E-1 -6.706135E-1 -7.473294E-1 -6.940029E-1 -4.376606E-1 -2.145309E-1 -8.542417E-2 
 1.514794E-2  1.428513E-1  3.093796E-1  2.190986E-1  2.092751E-1  2.682152E-1  1.264787E-1 -1.139588E-1 
-2.683251E-1 -2.093849E-1 -2.145309E-1 -2.496138E-1 -1.598013E-1  6.660326E-2  2.321960E-1  2.223727E-1 
 2.097429E-1  2.972176E-1  3.687873E-1  1.002830E-1 -1.186362E-1  7.128067E-2  3.444633E-1  4.108871E-1 
 2.682152E-1  1.564167E-1  1.919672E-1  1.316239E-1 -3.583978E-2  7.502343E-2  2.102107E-1  1.648367E-1 
-6.016474E-2 -3.239909E-1 -4.470162E-1 -6.579837E-1 -8.380781E-1 -9.199390E-1 -8.619344E-1 -8.553861E-1 
-8.366748E-1 -5.728486E-1 -2.164018E-1  6.753881E-2  6.847418E-2  1.391086E-1  1.559489E-1  4.789217E-2 
 8.016861E-2  2.668121E-1  5.975308E-1  6.480507E-1  5.212827E-1  5.301705E-1  7.935291E-1  1.062501E+0 
 9.853178E-1  7.528325E-1  6.321459E-1  6.489859E-1  5.353157E-1  4.838602E-1  5.703993E-1  4.295984E-1 
 8.063639E-2 -1.827222E-1 -1.855287E-1  1.785228E-4  1.610941E-1  1.842202E-2 -1.205080E-1 -1.541876E-1 
-3.062152E-1 -2.673895E-1 -8.308546E-2 -4.238902E-2 -2.323066E-1 -4.830354E-1 -5.382327E-1 -3.310078E-1 
-1.602691E-1 -1.027323E-1  3.058404E-2  2.450349E-2 -4.098569E-2 -9.103786E-2  1.395763E-1  5.203472E-1 
 4.141614E-1  4.555346E-2 -1.981585E-1 -1.429611E-1 -7.466547E-2 -1.789794E-1 -3.267974E-1 -4.287727E-1 
-4.886481E-1 -4.919232E-1 -2.248220E-1  1.812085E-1  5.063142E-1  3.271554E-1  8.203954E-2  2.878619E-1 
 5.208150E-1  6.892148E-1  7.168140E-1  7.037159E-1  5.053787E-1  2.223727E-1  1.334958E-1  2.686830E-1 
 5.573019E-1  4.908772E-1  2.495042E-1  3.666551E-2 -1.757054E-1 -2.716001E-1 -1.410900E-1  1.933713E-1 
 4.197751E-1  2.691508E-1 -8.402102E-2 -7.653640E-2  1.517383E-1  3.234126E-1  3.407205E-1  2.359388E-1 
 9.654100E-2 -1.728989E-1 -2.435332E-1  8.484675E-2  3.720616E-1  1.297530E-1 -3.628165E-1 -7.117779E-1 
-6.799691E-1 -5.050207E-1 -5.672349E-1 -5.354263E-1 -4.704047E-1 -4.470162E-1 -5.578794E-1 -5.429109E-1 
-1.209756E-1  9.981526E-2  5.865086E-2 -4.145347E-2 -4.753403E-2 -6.369811E-3  1.002830E-1  3.135893E-1 
 4.511161E-1  4.847957E-1  1.788698E-1 -3.116237E-2  1.465932E-1  3.631737E-1  4.132258E-1  3.650455E-1 
 2.668121E-1 -3.630755E-2 -2.987306E-1 -3.843342E-1 -1.696246E-1 -9.644800E-3 -3.422344E-1 -7.389092E-1 
-7.300212E-1 -3.216522E-1  1.280924E-2  8.718546E-2 -5.595420E-2 -2.846975E-1 -5.475883E-1 -5.714446E-1 
-1.041354E-1  4.286628E-1  5.423327E-1  7.362010E-2 -3.136998E-1 -2.772128E-1  3.453512E-3  3.215417E-1 
 4.880705E-1  4.773121E-1  5.116624E-2 -3.104248E-1 -1.574619E-1  4.048066E-1  8.351609E-1  7.752854E-1 
 4.927480E-1  1.367698E-1  4.742439E-2  9.326693E-2  3.580285E-1  6.312104E-1  2.125494E-1 -5.162472E-1 
-8.797101E-1 -5.751873E-1 -3.490422E-2  3.318328E-1  3.224770E-1  1.119773E-1 -3.958254E-2 -2.098527E-1 
-5.314772E-2  3.664487E-1  6.106282E-1  2.663443E-1 -2.889073E-1 -4.240953E-1 -1.635431E-1  1.788698E-1 
 1.152523E-1 -1.490417E-1 -5.246674E-1 -9.143253E-1 -9.648452E-1 -6.537741E-1 -3.080861E-1 -3.763818E-1 
-6.682748E-1 -8.544505E-1 -7.234722E-1 -4.661950E-1 -2.089172E-1 -1.058017E-2 -4.566310E-2 -2.893749E-1 
-5.648962E-1 -3.595414E-1  1.194619E-1  3.117183E-1 -1.666091E-2 -4.273695E-1 -4.011736E-1 -1.705602E-1 
 4.040737E-2  2.195662E-1  3.285585E-1  6.566788E-2 -1.794472E-1 -5.642198E-2  3.701907E-1  7.514291E-1 
 4.838602E-1  4.274698E-2 -2.042398E-1 -9.150564E-2  1.316239E-1  1.929027E-1  3.290263E-1  1.512706E-1 
-1.953520E-1 -3.305393E-1 -1.415578E-1  1.615617E-1  2.190986E-1  1.129136E-1  6.145734E-2  1.793374E-1 
 1.624972E-1  1.433191E-1  1.980487E-1  1.185265E-1 -4.753403E-2 -1.214434E-1  9.326693E-2  3.032982E-1 
 2.658766E-1 -1.291887E-2 -1.757054E-1 -1.602691E-1 -2.884395E-1 -5.447818E-1 -7.641695E-1 -7.660404E-1 
-7.501357E-1 -7.449906E-1 -5.101659E-1 -3.630755E-2  1.339636E-1 -1.853184E-2  1.194619E-1  5.035068E-1 
 8.847457E-1  9.137478E-1  7.425414E-1  6.868762E-1  6.873440E-1  5.755445E-1  4.759087E-1  5.601082E-1 
 4.249210E-1  1.395763E-1 -3.911477E-2  1.405119E-1  3.725294E-1  3.570931E-1  3.496085E-1  2.518429E-1 
 2.307929E-1  1.975809E-1  2.532460E-1  4.543902E-1  5.428001E-1  3.472698E-1 -8.240737E-3  6.052179E-2 
 2.083398E-1  1.676431E-1  3.619774E-2 -7.139122E-2 -4.566310E-2 -1.284595E-1 -2.061107E-1 -9.290878E-2 
 1.559489E-1  7.829769E-2 -2.781484E-1 -3.843342E-1 -2.879717E-1 -2.103212E-1 -2.444686E-1 -2.028366E-1 
-1.151573E-2  5.631216E-2 -1.541876E-1 -3.478472E-1 -3.833987E-1 -4.189493E-1 -4.292404E-1 -3.796559E-1 
-2.641153E-1 -3.660907E-1 -5.569438E-1 -4.774217E-1 -1.429611E-1  2.527782E-1  3.056376E-1  2.373420E-1 
 2.303251E-1  2.092751E-1  1.175910E-1  1.068321E-1  3.248167E-1  3.402528E-1  1.016862E-1 -1.972229E-1 
-3.958254E-2  2.878619E-1  1.830802E-1  8.297583E-2  1.063643E-1  3.037667E-1  4.324047E-1  4.997650E-1 
 7.177495E-1  7.865121E-1  5.923849E-1  2.387453E-1  1.035580E-1  1.723205E-1  1.517383E-1 -1.181684E-1 
-4.371929E-1 -6.402080E-1 -8.787746E-1 -9.269558E-1 -6.752917E-1 -2.294994E-1  3.245588E-2 -9.992581E-2 
-2.477429E-1 -1.654143E-1 -9.945803E-2 -1.686883E-1 -1.654143E-1 -2.089172E-1 -3.104248E-1 -4.124010E-1 
-4.385960E-1 -2.252897E-1  6.727770E-3 -3.537200E-2  4.389066E-3  2.845878E-1  2.738290E-1 -4.498884E-3 
-3.534609E-1 -4.587104E-1 -3.258619E-1 -3.810592E-1 -4.746152E-1 -5.012780E-1 -5.059561E-1 -5.634931E-1 
-4.624532E-1 -7.747177E-2  3.744011E-1  4.950876E-1  2.663443E-1  3.276232E-1  4.721661E-1  4.670210E-1 
 3.814172E-1  2.742967E-1  1.830802E-1 -6.530975E-2 -2.790838E-1 -3.829309E-1 -2.687928E-1 -1.888027E-1 
-2.589693E-1 -2.776806E-1 -2.720677E-1 -2.374518E-1 -2.149986E-1  4.087514E-2  2.883297E-1  2.509073E-1 
 4.882754E-2  1.087030E-1  5.180083E-1  8.375005E-1  9.249745E-1  7.191529E-1  7.126036E-1  8.056909E-1 
 7.832380E-1  8.810034E-1  9.193615E-1  7.205558E-1  3.061054E-1  7.315250E-2  1.512706E-1  3.192030E-1 
 9.841211E-2 -3.366207E-1 -5.532020E-1 -5.232642E-1 -3.431698E-1 -2.454042E-1 -1.946812E-2 -1.022645E-1 
-4.951974E-1 -7.627655E-1 -8.329321E-1 -6.425467E-1 -7.056972E-1 -9.905733E-1 -1.214638E+0 -1.207622E+0 
-1.125293E+0 -9.802822E-1 -5.227965E-1 -1.191039E-1  3.853644E-2  5.324621E-3  1.526746E-1  4.880705E-1 
 6.429048E-1  5.657219E-1  4.225814E-1  3.542866E-1  1.367698E-1 -1.224626E-3  1.208652E-1  3.131215E-1 
 3.098474E-1 -9.805397E-2 -3.838664E-1 -2.538244E-1  6.098957E-2  3.187352E-1  5.030391E-1  6.218548E-1 
 5.095883E-1  3.280907E-1  2.710217E-1  4.010638E-1  5.348479E-1  4.370832E-1  2.111463E-1  2.471655E-1 
 4.440991E-1  4.085484E-1  3.346400E-1  3.149934E-1  2.728927E-1  1.559489E-1  1.222684E-1  1.793374E-1 
 1.802730E-1  1.114077E-3 -2.903104E-1 -2.276285E-1 -1.158297E-1 -2.636477E-1 -4.521621E-1 -3.567352E-1 
-1.106847E-1 -7.372992E-2 -1.481061E-1 -2.346453E-1 -9.992581E-2 -5.408327E-2 -1.537198E-1 -1.331378E-1 
-9.244119E-2 -6.297104E-2 -2.355808E-1 -2.795515E-1 -5.548642E-2  7.736214E-2  1.888980E-2  4.040737E-2 
 2.190986E-1  2.663443E-1  2.013229E-1  6.847418E-2  4.555346E-2  3.479459E-2 -8.448879E-2 -1.092814E-1 
 4.181070E-2  2.102107E-1  8.016861E-2 -4.285662E-2  1.421239E-2  1.082354E-1  2.742967E-1  4.688917E-1 
 6.466474E-1  6.854722E-1  3.823527E-1  7.455565E-2  2.476331E-1  4.534547E-1  4.038703E-1  1.704496E-1 
-3.209792E-2 -7.653640E-2 -1.728989E-1 -1.583972E-1 -8.709245E-3  1.508030E-1 -8.121454E-2 -5.335553E-1 
-6.635974E-1 -5.354263E-1 -2.739388E-1 -2.991982E-1 -3.974316E-1 -4.516943E-1 -6.345950E-1 -7.094392E-1 
-6.285138E-1 -3.890116E-1 -3.745109E-1 -5.368294E-1 -5.892203E-1 -4.044486E-1 -3.069459E-2  2.541823E-1 
 4.735691E-1  5.465431E-1  5.011683E-1  3.449311E-1  3.510116E-1  5.259609E-1  3.879664E-1  5.324621E-3 
-3.207167E-1 -4.166107E-1 -4.657273E-1 -5.672349E-1 -5.859462E-1 -3.384916E-1 -3.583978E-2  3.058404E-2 
 5.069847E-2  1.218006E-1  1.784020E-1 -4.145347E-2 -3.548641E-1 -4.343864E-1 -3.978994E-1 -4.741474E-1 
-6.519023E-1 -6.182227E-1 -4.063196E-1 -1.331378E-1  7.642658E-2  2.728927E-1  3.977897E-1  2.686830E-1 
 1.082354E-1  8.297583E-2  2.289220E-1  1.479965E-1 -1.345410E-1 -2.561631E-1 -1.827222E-1 -2.975922E-2 
-5.361550E-2  2.543904E-2  2.635379E-1  4.108871E-1  4.861998E-1  6.864077E-1  8.922301E-1  7.897872E-1 
 4.932157E-1  2.700862E-1  3.744011E-1  3.617705E-1  1.199297E-1 -3.911477E-2 -8.729528E-2  5.303808E-2 
 1.234146E-2  2.684219E-2  3.519472E-1  5.535590E-1  4.394217E-1  1.026225E-1 -4.051792E-2  6.520011E-2 
 6.753881E-2 -2.627775E-3 -3.350107E-2 -2.117244E-1 -4.442097E-1 -5.784616E-1 -4.002381E-1  7.876528E-2 
 1.727883E-1 -4.659865E-2 -1.307991E-1 -7.887510E-2  2.169628E-2  1.330280E-1  7.315250E-2 -1.972229E-1 
-4.806958E-1 -8.029943E-1 -7.028900E-1 -2.570984E-1 -8.308546E-2 -1.256530E-1 -5.127679E-2  1.779342E-1 
 2.616662E-1  3.542866E-1  4.319373E-1  5.250246E-1  4.576650E-1  2.122850E-2 -1.841253E-1 -6.718086E-2 
 1.358345E-1  5.724771E-2 -1.167652E-1 -5.174457E-2  3.385903E-2  8.578230E-2  6.940974E-2  1.868220E-1 
 3.065732E-1  2.808450E-1  1.559489E-1  1.007508E-1  1.550133E-1 -5.922919E-2 -3.791883E-1 -4.928587E-1 
-5.120376E-1 -6.617256E-1 -6.897924E-1 -5.840751E-1 -4.961328E-1 -3.978994E-1 -3.506537E-1 -1.261208E-1 
 1.157200E-1  1.030902E-1 -1.806406E-2  1.723205E-1  5.184761E-1  5.994015E-1  4.866676E-1  3.556898E-1 
 3.234126E-1  1.246078E-1 -1.303313E-1 -2.135955E-1 -3.303330E-2  7.315250E-2 -1.878674E-1 -1.930133E-1 
 5.958642E-2  3.860953E-1  5.301705E-1  3.664487E-1  2.597951E-1  2.102107E-1  1.175910E-1  4.742439E-2 
 2.074042E-1  2.190986E-1  7.876528E-2  4.508569E-2  7.923306E-2  2.607306E-1  2.640056E-1  2.532460E-1 
 4.305339E-1  5.965952E-1  4.745046E-1  2.340679E-1  2.714895E-1  3.570931E-1  3.388496E-1  1.171232E-1 
-9.244119E-2 -1.401547E-1 -2.533566E-1 -3.253941E-1 -2.508090E-2  3.131215E-1  2.083398E-1  1.327683E-2 
-1.247176E-1 -1.293958E-1 -1.771085E-1 -4.292404E-1 -4.741474E-1 -3.038765E-1 -2.538244E-1 -4.348541E-1 
-4.942619E-1 -4.591782E-1 -4.764861E-1 -6.055928E-1 -7.056972E-1 -5.204570E-1 -4.502902E-1 -5.606859E-1 
-6.331919E-1 -4.133364E-1 -1.738342E-1 -1.602691E-1 -4.846958E-2  1.002830E-1  3.121861E-1  3.907727E-1 
 4.085484E-1  5.152013E-1  4.600039E-1  1.442545E-1 -1.752376E-1 -2.089172E-1 -2.617766E-1 -3.731076E-1 
-3.754463E-1 -2.608412E-1 -1.752376E-1 -1.888027E-1 -1.897383E-1  4.368236E-2  4.857320E-1  4.876032E-1 
 1.919672E-1  1.297530E-1  1.765311E-1  3.619774E-2 -1.616722E-1 -2.402590E-1 -2.103212E-1 -1.223789E-1 
-2.285638E-1 -2.004979E-1  3.572996E-2  1.798052E-1  2.958143E-1  3.837559E-1  4.244525E-1  3.079763E-1 
 4.087514E-2 -9.805397E-2  2.684219E-2 -7.419769E-2 -3.693649E-1 -4.652597E-1 -3.324109E-1  6.894196E-2 
 3.463342E-1  5.236213E-1  6.634870E-1  6.480507E-1  5.385905E-1  5.114594E-1  8.552753E-1  9.530411E-1 
 5.647857E-1  1.769987E-1  7.736214E-2  2.111463E-1  2.611984E-1  2.532460E-1  2.336001E-1  2.682152E-1 
 1.405119E-1 -4.285662E-2  1.451900E-1  3.846922E-1  3.177996E-1 -1.946812E-2 -2.454042E-1 -2.510179E-1 
-1.162975E-1 -2.601646E-2  1.280924E-2  1.639013E-1  1.026225E-1  3.011645E-2  1.914994E-1  3.613027E-1 
 2.864588E-1 -6.437437E-2 -4.212880E-1 -5.789292E-1 -7.234722E-1 -9.395856E-1 -9.419243E-1 -9.288267E-1 
-9.274236E-1 -9.737332E-1 -8.539820E-1 -3.791883E-1 -1.200402E-1 -8.869842E-2 -7.185899E-2  1.236724E-1 
 2.509073E-1  7.782991E-2 -1.368797E-1 -3.113611E-1 -5.129731E-1 -8.357394E-1 -9.751363E-1 -8.333998E-1 
-5.503948E-1 -5.223287E-1 -6.701458E-1 -4.035131E-1 -1.245110E-2  2.148888E-1  3.079763E-1  4.062097E-1 
 4.118227E-1  3.327681E-1  3.496085E-1  3.776753E-1  5.446712E-1  5.292349E-1  3.832881E-1  5.442035E-1 
 7.523647E-1  7.607847E-1  7.069907E-1  7.238303E-1  6.938922E-1  5.521560E-1  3.533503E-1  3.729970E-1 
 4.997650E-1  3.828203E-1  7.876528E-2 -1.307991E-1  1.234146E-2  1.306886E-1 -1.806406E-2 -1.738342E-1 
-1.892705E-1 -2.678573E-1 -4.839708E-1 -5.382327E-1 -3.408311E-1 -8.682750E-2 -1.906746E-1 -4.039809E-1 
-3.478472E-1 -1.055386E-1  1.685787E-1  3.308972E-1  5.123950E-1  4.810539E-1  2.644734E-1  2.092751E-1 
 4.693595E-1  6.503893E-1  3.860953E-1  1.283499E-1 -3.677533E-2  8.130919E-3  5.023087E-2 -3.490422E-2 
 4.742439E-2  3.292366E-2 -2.084494E-1 -5.541373E-1 -5.410390E-1 -3.253941E-1 -2.159342E-1 -1.153621E-1 
-1.167652E-1 -1.574619E-1 -3.614133E-1 -5.667672E-1 -4.329830E-1  4.274698E-2  3.266876E-1  1.844833E-1 
 1.405119E-1  2.513751E-1  3.337037E-1  3.051700E-1  3.196707E-1  4.749732E-1  4.988294E-1  2.658766E-1 
 8.157177E-2  1.087030E-1  1.194619E-1  5.631216E-2 -6.718086E-2 -1.338665E-2  9.326693E-2  8.016861E-2 
 1.755955E-1  3.482051E-1  4.094840E-1  2.434234E-1  1.302208E-1  7.829769E-2  1.077677E-1  7.782991E-2 
-6.156789E-2  1.748665E-2 -5.782513E-2 -3.646876E-1 -5.924945E-1 -4.835030E-1 -3.497181E-1 -4.465484E-1 
-5.541373E-1 -5.957695E-1 -4.231597E-1 -3.885438E-1 -3.866729E-1 -1.775763E-1  4.976309E-2  4.087514E-2 
-2.065785E-1 -1.457674E-1  1.842202E-2  6.894196E-2  3.619774E-2 -9.010249E-2 -1.827222E-1 -3.459763E-1 
-5.279416E-1 -5.185859E-1 -2.725354E-1 -1.747698E-1 -3.122965E-1 -4.170784E-1 -2.772128E-1 -5.922919E-2 
-2.695201E-2  6.566788E-2  1.442545E-1  2.637441E-2 -1.710280E-1 -2.037720E-1 -5.876068E-2  8.250805E-2 
 6.463000E-4 -1.803835E-1  2.985917E-3  2.705539E-1  3.814172E-1  4.637458E-1  5.460753E-1  5.007005E-1 
 3.023626E-1  1.844833E-1  2.930071E-1  5.011683E-1  1.905641E-1 -3.188450E-1 -4.053840E-1 -2.538244E-1 
-8.168232E-2 -4.238902E-2  6.463000E-4  2.356793E-2 -4.519532E-2 -1.930133E-1 -5.221235E-2  3.449311E-1 
 4.492450E-1  4.062097E-1  2.569888E-1  1.999196E-1  2.134857E-1  1.788698E-1  2.986208E-1  4.085484E-1 
 3.257520E-1  1.540780E-1  2.602628E-1  4.754409E-1  5.442035E-1  4.319373E-1  3.098474E-1  3.023626E-1 
 1.933713E-1  1.327683E-2 -1.097491E-1  3.151960E-2  1.115095E-1 -8.682750E-2 -1.452998E-1  3.806866E-2 
 2.027261E-1  2.158244E-1  2.186309E-1  3.252845E-1  4.946191E-1  3.257520E-1  2.450349E-2 -3.537200E-2 
-7.981139E-2 -2.121922E-1 -4.741474E-1 -5.845429E-1 -6.149484E-1 -7.085037E-1 -7.038262E-1 -5.555407E-1 
-3.324109E-1 -2.407268E-1 -1.696246E-1 -7.326214E-2  1.297530E-1  2.027261E-1  8.391120E-2  1.470609E-1 
 2.537145E-1  1.989842E-1  1.581855E-3 -8.709245E-3  1.234146E-2 -1.289273E-1 -3.188450E-1 -3.866729E-1 
-3.006023E-1 -4.507580E-1 -6.748239E-1 -7.127133E-1 -3.698325E-1 -6.905251E-2 -1.841253E-1 -2.051753E-1 
-4.566310E-2  1.157200E-1  1.189941E-1  1.119773E-1  1.886931E-1  1.919672E-1 -3.163015E-2 -2.482107E-1 
-1.457674E-1 -5.361550E-2 -1.003936E-1 -2.126599E-1 -2.393227E-1 -2.608412E-1 -3.108934E-1 -2.341775E-1 
-8.261787E-2  3.713329E-2 -2.131277E-1 -5.157796E-1 -4.568395E-1 -2.009657E-1 -9.290878E-2 -7.092344E-2 
 7.174844E-2  9.700878E-2  1.601585E-1  2.261155E-1  4.090162E-1  6.653578E-1  5.399938E-1  2.345357E-1 
 9.066474E-3  7.034529E-2  1.246078E-1  6.259993E-3 -1.338665E-2  5.116624E-2  3.292366E-2 -1.677530E-1 
-1.831900E-1  1.180588E-1  3.786107E-1  2.705539E-1  1.264787E-1  1.456578E-1  5.677994E-2  2.050363E-3 
-9.290878E-2 -1.050710E-1 -4.987364E-2 -1.822544E-1 -1.317345E-1  2.088075E-1  3.837559E-1  3.056376E-1 
 2.710217E-1  3.206061E-1  4.080808E-1  3.580285E-1  2.873943E-1  3.238811E-1  3.781429E-1  3.397852E-1 
 2.466977E-1  4.674887E-1  6.223226E-1  5.180083E-1  2.527782E-1  1.468017E-2  6.379677E-2 -3.583978E-2 
-1.485739E-1 -5.902033E-3  7.128067E-2 -1.326700E-1 -2.987306E-1 -2.369840E-1  5.958642E-2  3.229448E-1 
-1.198350E-2 -3.642198E-1 -4.652597E-1 -5.882849E-1 -5.288770E-1 -2.566306E-1  3.385903E-2 -2.890717E-4 
-1.967552E-1 -2.472751E-1  3.806866E-2  4.819894E-1  6.162419E-1  5.413972E-1  4.525191E-1  3.758042E-1 
 2.962821E-1  4.310017E-1  5.516883E-1  2.850556E-1 -8.682750E-2 -3.660907E-1 -2.313712E-1  1.559489E-1 
 1.844833E-1  5.865086E-2  8.110399E-2  6.894196E-2  5.163402E-2  1.540780E-1  3.692551E-1  5.077175E-1 
 1.377054E-1 -4.278371E-1 -5.896881E-1 -3.703003E-1 -1.644787E-1 -2.313712E-1 -4.414025E-1 -6.027864E-1 
-6.430152E-1 -6.809046E-1 -4.563717E-1 -1.467030E-1 -2.051753E-1 -4.755508E-1 -7.169238E-1 -5.850106E-1 
-4.549686E-1 -5.237318E-1 -6.079316E-1 -6.776304E-1 -7.061650E-1 -7.482647E-1 -4.521621E-1 -1.064741E-1 
-7.560085E-2 -2.332421E-1 -3.020056E-1 -6.016474E-2  2.074042E-1  1.975809E-1  1.386410E-1  2.237768E-1 
 3.292366E-2 -1.859963E-1 -1.976907E-1 -5.434256E-3  3.126537E-1  2.307929E-1  3.806866E-2  1.264787E-1 
 3.468020E-1  3.893695E-1  3.477376E-1  4.202428E-1  5.170731E-1  4.997650E-1  3.627059E-1  3.954510E-1 
 4.239847E-1  3.229448E-1  1.044934E-1  5.023087E-2  2.186309E-1  1.709174E-1  1.858866E-1  3.538181E-1 
 4.974265E-1  4.871354E-1  4.197751E-1  3.814172E-1  4.080808E-1  4.188395E-1  2.162922E-1  2.902006E-1 
 4.085484E-1  1.746600E-1 -1.944164E-1 -3.230554E-1 -1.177008E-1 -2.835516E-2 -1.602691E-1 -4.647919E-1 
-6.219645E-1 -7.145851E-1 -8.628700E-1 -7.454582E-1 -3.455085E-1  1.561554E-2 -1.237821E-1 -3.398948E-1 
-2.510179E-1  3.339126E-2  2.747645E-1  2.756999E-1  2.930071E-1  1.484643E-1 -1.990938E-1 -3.908825E-1 
-3.179094E-1 -1.293958E-1 -8.027916E-2 -1.565263E-1 -6.624530E-2  1.896285E-1  2.719573E-1  3.290263E-1 
 4.122905E-1  2.897330E-1  2.050363E-3 -1.794472E-1 -9.057008E-2  1.250756E-1  2.078720E-1 -8.869842E-2 
-2.580340E-1 -1.378152E-1 -1.504458E-1 -9.618305E-2  1.002830E-1  2.504395E-1  2.747645E-1  2.209696E-1 
 2.092751E-1  4.553265E-1  6.036112E-1  3.889018E-1  2.948789E-1  3.584962E-1  4.445669E-1  3.453989E-1 
 1.816761E-1  1.905641E-1  1.437869E-1 -3.116237E-2 -2.491460E-1 -2.725354E-1 -2.804878E-1 -4.858417E-1 
-6.383371E-1 -5.321513E-1 -3.922866E-1 -3.843342E-1 -3.188450E-1 -2.112568E-1 -6.718086E-2 -2.285638E-1 
-5.298126E-1 -5.737842E-1 -6.706135E-1 -7.515390E-1 -7.314246E-1 -6.785659E-1 -6.168193E-1 -6.547095E-1 
-7.510712E-1 -5.045530E-1 -1.060064E-1 -7.139122E-2 -1.092814E-1 -3.095553E-3  2.789741E-1  4.052744E-1 
 3.421239E-1  4.946191E-1  7.252333E-1  7.734147E-1  5.418649E-1  4.005960E-1  5.301705E-1  7.649943E-1 
 7.958676E-1  6.068863E-1  4.805861E-1  2.387453E-1  5.397345E-2  2.518140E-3  5.724771E-2  5.257031E-2 
-3.104248E-1 -5.578794E-1 -5.316835E-1 -4.769539E-1 -4.867772E-1 -4.414025E-1 -3.412989E-1 -3.038765E-1 
-3.562674E-1 -3.810592E-1 -2.975922E-2  3.252845E-1  2.841201E-1  1.264787E-1  1.531424E-1  1.592230E-1 
-2.788738E-2 -2.075140E-1 -3.282005E-1 -2.542920E-1 -3.034087E-1 -5.012780E-1 -3.230554E-1 -6.718086E-2 
-1.172330E-1 -1.560585E-1  4.555346E-2  2.752321E-1  3.954510E-1  2.200340E-1 -1.806406E-2 -8.355324E-2 
-2.135955E-1 -4.194171E-1 -5.134409E-1 -3.866729E-1 -3.445731E-1 -3.389594E-1 -2.070463E-1  1.189941E-1 
 5.123950E-1  6.592770E-1  6.765851E-1  6.391626E-1  5.718027E-1  3.692551E-1  4.183717E-1  6.073541E-1 
 5.114594E-1  2.742967E-1 -6.624530E-2  9.066474E-3  3.706583E-1  5.923849E-1  7.186851E-1  8.688416E-1 
 7.748176E-1  4.445669E-1  4.511161E-1  5.212827E-1  5.563664E-1  3.388496E-1 -2.047075E-1 -4.867772E-1 
-4.025777E-1 -2.809556E-1 -2.323066E-1  5.350568E-2  2.219049E-1  2.289220E-1  3.098474E-1  3.837559E-1 
 6.564707E-1  7.518969E-1  4.338080E-1  1.943068E-1  1.755955E-1 -4.192125E-2 -3.862051E-1 -5.854784E-1 
-7.842839E-1 -9.802822E-1 -1.036416E+0 -8.479015E-1 -5.288770E-1 -3.310078E-1 -4.442097E-1 -4.245631E-1 
-1.069419E-1 -9.057008E-2 -3.146352E-1 -4.549686E-1 -4.746152E-1 -5.784616E-1 -6.823078E-1 -6.233686E-1 
-4.297082E-1 -2.014333E-1 -2.931176E-1 -3.656229E-1 -1.808513E-1  4.695661E-2  8.157177E-2 -6.437437E-2 
-3.724293E-2  1.255434E-1  2.878619E-1  2.588597E-1  3.589640E-1  5.189438E-1  3.598996E-1  2.663443E-1 
 3.725294E-1  6.316782E-1  7.785606E-1  7.214914E-1  5.984663E-1  5.091205E-1  3.561576E-1  2.593275E-1 
 4.034025E-1  3.089119E-1 -5.876068E-2 -4.853741E-1 -5.845429E-1 -3.319433E-1 -1.270563E-1 -9.571527E-2 
-1.967552E-1 -1.654143E-1 -1.799157E-1 -1.527845E-1  1.601585E-1  5.521560E-1  6.082897E-1  1.840157E-1 
-2.299671E-1 -2.613090E-1 -6.858400E-2 -2.180682E-2 -6.390660E-2 -1.972229E-1 -3.777849E-1 -5.592825E-1 
-6.186904E-1 -1.892705E-1  1.795424E-2 -2.341775E-1 -4.086582E-1 -4.283049E-1 -2.028366E-1  9.700878E-2 
 2.654088E-1  3.266876E-1  2.396807E-1 -6.905251E-2 -1.513811E-1  1.147845E-1  3.117183E-1  2.714895E-1 
-2.788738E-2 -2.332421E-1 -2.407268E-1 -1.392184E-1  3.993977E-2  3.220094E-1  5.189438E-1  2.714895E-1 
-2.835516E-2  7.315250E-2  5.077175E-1  7.373962E-1  5.212827E-1  1.765311E-1 -3.256552E-2 -1.467030E-1 
-2.856330E-1 -1.579296E-1  3.993977E-2 -1.078773E-1 -4.418710E-1 -6.149484E-1 -4.339186E-1 -5.080901E-2 
 1.863544E-1  1.681109E-1  1.325602E-1 -2.087127E-2 -2.131277E-1 -2.033044E-1 -7.887510E-2 -6.530975E-2 
-2.884395E-1 -4.792926E-1 -5.784616E-1 -4.357895E-1 -3.338143E-1 -3.455085E-1 -9.852175E-2 -3.630755E-2 
-1.635431E-1 -2.393227E-1 -1.691561E-1 -1.396869E-1 -3.155708E-1 -4.652597E-1 -4.334508E-1 -2.056431E-1 
-1.569941E-1 -2.051753E-1 -1.710280E-1 -1.151573E-2  1.982535E-2 -1.766407E-1 -1.900034E-2  1.924350E-1 
 1.395763E-1 -9.898952E-2 -2.921821E-1 -2.159342E-1 -6.952029E-2  5.257031E-2  1.732568E-1  4.165010E-1 
 5.208150E-1  5.591727E-1  8.674375E-1  1.265984E+0  1.375912E+0  1.074663E+0  6.648900E-1  3.444633E-1 
 1.685787E-1 -2.835516E-2 -1.162975E-1 -8.963471E-2 -1.373474E-1 -2.491460E-1 -3.193126E-1 -7.326214E-2 
 1.147845E-1  9.066474E-3 -2.505501E-1 -4.072551E-1 -5.354263E-1 -7.192625E-1 -6.650006E-1 -4.844385E-1 
-2.617766E-1 -4.442097E-1 -7.089714E-1 -5.358940E-1 -1.686883E-1  2.392131E-1  3.617705E-1  4.136936E-1 
 4.389539E-1  3.000239E-1  1.690463E-1  2.677475E-1  4.146299E-1  3.135893E-1  1.419150E-1  4.976309E-2 
 2.668121E-1  3.954510E-1  3.112506E-1  2.364066E-1  1.526746E-1  5.303808E-2 -1.452998E-1 -1.036677E-1 
 1.280924E-2 -6.390660E-2 -2.706645E-1 -3.314756E-1 -9.665082E-2  1.863544E-1  3.430592E-1  4.211784E-1 
 6.031438E-1  5.886427E-1  4.731013E-1  5.507527E-1  8.791327E-1  1.110682E+0  7.654621E-1  2.789741E-1 
 1.140518E-2  2.730997E-2  1.421239E-2 -1.668174E-1 -3.520578E-1 -5.438462E-1 -7.258116E-1 -9.550219E-1 
-8.240443E-1 -5.330876E-1 -5.064239E-1 -5.630253E-1 -5.340229E-1 -3.366207E-1 -1.621400E-1  2.824534E-2 
 2.354710E-1  3.603672E-1  2.055333E-1 -9.057008E-2 -8.261787E-2  9.373470E-2  2.593275E-1  3.121861E-1 
 3.468020E-1  3.271554E-1  1.891607E-1  1.982535E-2 -5.434256E-3  2.373420E-1  2.373420E-1 -8.635972E-2 
-3.941575E-1 -4.474840E-1 -4.086582E-1 -5.616212E-1 -5.691059E-1 -3.347496E-1 -1.859963E-1 -2.837621E-1 
-2.828265E-1 -2.648423E-2  3.149934E-1  5.339124E-1  4.805861E-1  4.352121E-1  4.253888E-1  3.524150E-1 
 3.697229E-1  5.395260E-1  4.174362E-1 -6.718086E-2 -4.273695E-1 -5.747195E-1 -4.460806E-1 -2.753419E-1 
-2.893749E-1 -4.142720E-1 -4.886481E-1 -5.293448E-1 -3.469118E-1  2.850556E-1  7.266366E-1  7.107325E-1 
 3.177996E-1  8.344360E-2  2.780386E-1  4.300662E-1  3.496085E-1  5.023087E-2 -1.471708E-1 -3.894794E-1 
-4.105292E-1 -1.046032E-1  1.971131E-1  3.622383E-1 -5.034124E-2 -4.161429E-1 -3.352174E-1 -1.106847E-1 
 4.461791E-2  4.835976E-2 -1.177008E-1 -4.292404E-1 -5.999792E-1 -5.452496E-1 -5.548642E-2  2.990885E-1 
 8.531453E-2 -3.141676E-1 -5.349585E-1 -3.557996E-1 -2.133905E-2  4.043381E-1  6.779885E-1  5.184761E-1 
 2.263256E-2 -2.421299E-1  7.970084E-2  6.775207E-1  8.866164E-1  4.693595E-1  6.332918E-2 -2.851653E-1 
-4.685337E-1 -3.562674E-1 -1.602691E-1 -1.672852E-1 -5.957695E-1 -1.037351E+0 -1.119212E+0 -6.827756E-1 
-2.575662E-1 -1.031999E-1 -1.265886E-1 -1.724311E-1  8.598696E-3  1.325602E-1  5.039746E-1  9.118767E-1 
 8.407746E-1  5.007005E-1  2.555855E-1  4.230492E-1  6.363563E-1  5.933201E-1  3.196707E-1  2.356793E-2 
-9.945803E-2 -1.284595E-1 -6.369811E-3  3.187352E-1  4.305339E-1  1.475287E-1  1.087030E-1  3.075087E-1 
 4.955554E-1  5.367197E-1  2.214373E-1 -8.709245E-3 -1.022645E-1 -2.631799E-1 -3.048119E-1 -1.677530E-1 
-2.004979E-1 -4.825676E-1 -5.162472E-1 -1.223789E-1  3.945155E-1  6.667618E-1  6.162419E-1  4.665532E-1 
 4.319373E-1  2.855232E-1  1.386410E-1  2.298573E-1  1.274143E-1 -2.458719E-1 -7.477970E-1 -9.026310E-1 
-4.596460E-1 -1.946812E-2  4.882754E-2 -7.326214E-2 -7.185899E-2  6.145734E-2  5.063142E-1  1.005900E+0 
 1.186930E+0  9.609937E-1  2.541823E-1 -2.341775E-1 -1.958198E-1 -1.011239E-2 -1.541876E-1 -4.923909E-1 
-7.557493E-1 -1.003671E+0 -8.726933E-1 -3.932220E-1  1.835479E-1  4.693595E-1  1.330280E-1 -3.492505E-1 
-2.758097E-1  4.227921E-2  8.578230E-2  1.514794E-2 -2.594371E-1 -5.382327E-1 -7.192625E-1 -8.422878E-1 
-6.561128E-1 -3.165063E-1 -2.949886E-1 -4.713402E-1 -2.809556E-1  7.221695E-2  3.407205E-1  3.505439E-1 
 1.975809E-1 -2.835516E-2 -3.370883E-1 -4.283049E-1 -3.955607E-1 -1.855287E-1 -3.412989E-1 -8.352717E-1 
-9.774758E-1 -7.824123E-1 -3.904147E-1 -7.326214E-2  1.601585E-1  1.587554E-1  6.379677E-2 -5.829290E-2 
 9.420229E-2  6.560022E-1  7.116681E-1  3.444633E-1  5.444123E-2  8.344360E-2  3.959186E-1  7.808991E-1 
 9.792370E-1  9.717522E-1  9.993514E-1  8.197250E-1  8.360965E-1  1.106940E+0  1.021337E+0  5.156698E-1 
-6.952029E-2 -2.828265E-1 -1.378152E-1  7.455565E-2  2.144212E-1  3.416561E-1  3.042345E-1  9.373470E-2 
-4.051792E-2  1.522061E-1  4.843280E-1  4.557943E-1  1.161878E-1 -2.327744E-1 -2.996660E-1 -2.786162E-1 
-2.327744E-1 -1.546554E-1 -2.023688E-1 -4.194171E-1 -7.244084E-1 -5.344907E-1 -5.314772E-2  2.415518E-1 
 2.696186E-1  2.139535E-1  2.102107E-1  1.655109E-2 -1.719633E-1 -1.962874E-1 -6.998806E-2 -1.457674E-1 
-5.068917E-1 -7.028900E-1 -5.639607E-1 -3.127643E-1 -3.810592E-1 -4.970683E-1 -3.876083E-1 -1.831900E-1 
-9.758638E-2 -9.384434E-2  1.842202E-2 -3.163015E-2 -1.626078E-1 -2.734710E-1 -2.687928E-1 -1.883350E-1 
-2.631799E-1 -3.918188E-1 -4.245631E-1 -2.510179E-1 -1.700924E-1 -1.345410E-1  5.818309E-2  1.826116E-1 
 8.063639E-2  5.397345E-2  2.630693E-1  4.094840E-1  4.249210E-1  2.111463E-1  1.933713E-1  3.968542E-1 
 3.365109E-1  1.872898E-1  1.746600E-1  1.905641E-1  1.187368E-2 -1.700924E-1 -1.869318E-1  1.470609E-1 
 3.753366E-1  1.442545E-1 -7.326214E-2 -2.519532E-1 -3.389594E-1 -4.217566E-1 -2.879717E-1  3.666551E-2 
 4.040737E-2 -2.070463E-1 -3.768496E-1 -1.481061E-1  1.760633E-1  3.192030E-1  2.728927E-1  1.755955E-1 
 1.795424E-2 -2.416621E-1 -2.042398E-1  6.332918E-2  2.976852E-1  1.030902E-1 -2.940532E-1 -4.329830E-1 
-5.064239E-1 -4.250308E-1 -1.794472E-1  2.029295E-2  1.374461E-2 -2.201446E-1 -4.690015E-1 -2.547597E-1 
 2.392131E-1  3.192030E-1  4.835976E-2 -1.251854E-1 -1.003936E-1 -1.298636E-1 -6.369811E-3  2.504395E-1 
 3.949833E-1  3.023626E-1 -1.022645E-1 -2.538244E-1 -4.519532E-2  1.470609E-1  1.561554E-2 -2.187405E-1 
-2.243542E-1 -1.766407E-1 -4.005032E-2  2.700862E-1  5.806904E-1  5.133302E-1  2.958143E-1  1.966455E-1 
 3.561576E-1  7.299114E-1  6.812626E-1  4.216462E-1  1.713850E-1 -1.672852E-1 -3.511222E-1 -1.345410E-1 
 2.045977E-1  1.227369E-1 -3.090217E-1 -6.935351E-1 -4.573073E-1  1.423828E-1  4.815217E-1  5.208150E-1 
 3.954510E-1  2.031946E-1 -1.046032E-1 -2.280962E-1 -5.314772E-2  1.035580E-1 -1.626078E-1 -6.818400E-1 
-8.493046E-1 -5.522657E-1 -1.003936E-1  1.381732E-1  2.845878E-1  3.692551E-1  3.145256E-1  3.220094E-1 
 6.106282E-1  9.109412E-1  7.977394E-1  4.614072E-1  3.572996E-2 -1.027323E-1 -2.601646E-2 -5.548642E-2 
-5.902033E-3 -4.846958E-2 -2.042398E-1 -2.720677E-1  7.315250E-2  6.971673E-1  1.108343E+0  9.675419E-1 
 5.362520E-1  4.132258E-1  4.375506E-1  5.282994E-1  5.147335E-1  3.631737E-1  8.130919E-3 -4.919232E-1 
-5.237318E-1 -9.384434E-2  3.528826E-1  8.391120E-2 -6.214967E-1 -9.625065E-1 -8.591279E-1 -5.054885E-1 
-1.293958E-1  1.189941E-1 -1.144265E-1 -6.013823E-1 -9.508123E-1 -7.131811E-1 -6.343882E-2  1.316239E-1 
-1.766407E-1 -5.887525E-1 -6.514347E-1 -5.073594E-1 -2.112568E-1  1.344311E-1  1.554811E-1 -2.098527E-1 
-7.318923E-1 -8.174959E-1 -4.456128E-1 -3.350107E-2 -3.256552E-2 -1.555909E-1 -2.496138E-1 -3.913510E-1 
-9.197342E-2  5.488816E-1  1.196285E+0  1.294051E+0  8.173861E-1  4.801183E-1  8.075628E-1  1.381057E+0 
 1.502212E+0  1.332409E+0  9.811081E-1  7.631236E-1  6.789240E-1  6.864077E-1  9.857855E-1  1.193946E+0 
 9.539767E-1  4.796506E-1  3.945155E-1  5.732056E-1  7.495580E-1  7.387995E-1  4.155655E-1  4.882754E-2 
-4.053840E-1 -7.136496E-1 -5.817357E-1 -3.483150E-1 -4.568395E-1 -6.664039E-1 -6.692104E-1 -4.671306E-1 
-2.304357E-1 -7.981139E-2  7.081289E-2 -5.688975E-2 -4.975361E-1 -9.938476E-1 -9.657815E-1 -5.003426E-1 
-4.596460E-1 -8.170282E-1 -1.186572E+0 -1.158506E+0 -8.067371E-1 -5.059561E-1 -3.520578E-1 -2.987306E-1 
-4.568395E-1 -7.922356E-1 -7.515390E-1 -4.601137E-1 -2.416621E-1 -4.086582E-1 -9.073092E-1 -1.157570E+0 
-1.110324E+0 -8.142217E-1 -3.745109E-1  1.849511E-1  4.576650E-1  2.635379E-1  2.354710E-1  6.031438E-1 
 1.170558E+0  1.439997E+0  1.252419E+0  1.019934E+0  9.666063E-1  9.188938E-1  9.899959E-1  1.287502E+0 
 1.295454E+0  9.118767E-1  4.478417E-1  2.808450E-1  5.834967E-1  9.357330E-1  9.787692E-1  8.613568E-1 
 7.097970E-1  3.982573E-1  1.475287E-1  2.452943E-1  4.632780E-1  1.793374E-1 -5.532020E-1 -1.025188E+0 
-1.103775E+0 -9.891702E-1 -9.802822E-1 -9.433277E-1 -6.743563E-1 -5.429109E-1 -6.252395E-1 -6.406758E-1 
-3.010700E-1  5.324621E-3  1.748665E-2 -9.384434E-2 -3.576705E-1 -6.359984E-1 -9.091801E-1 -1.111728E+0 
-1.031738E+0 -7.178592E-1 -6.785659E-1 -8.235765E-1 -7.496681E-1 -5.845429E-1 -3.328787E-1  1.374461E-2 
 3.379140E-1  3.168643E-1 -1.245110E-2 -2.879717E-1 -1.022645E-1  3.210739E-1  3.182674E-1  5.818309E-2 
-1.649465E-1 -7.560085E-2  1.671754E-1  3.491407E-1  6.901503E-1  9.001827E-1  6.906181E-1  3.332359E-1 
 2.303251E-1  4.520517E-1  7.687373E-1  8.426457E-1  7.500258E-1  6.639544E-1  5.428001E-1  4.193073E-1 
 4.141614E-1  5.764808E-1  5.802227E-1  3.393174E-1  1.241400E-1  2.270509E-1  3.444633E-1  1.316239E-1 
-1.598013E-1 -4.156751E-1 -5.087626E-1 -6.004469E-1 -7.318923E-1 -7.786703E-1 -9.218099E-1 -1.274514E+0 
-1.424203E+0 -1.044367E+0 -7.913001E-1 -9.101157E-1 -1.288548E+0 -1.574827E+0 -1.448527E+0 -1.207622E+0 
-9.068414E-1 -6.659361E-1 -5.705092E-1 -7.688469E-1 -8.240443E-1 -2.673895E-1  3.533503E-1  5.928527E-1 
 4.034025E-1  2.481008E-1  3.720616E-1  5.502849E-1  5.306383E-1  4.969587E-1  6.017404E-1  5.661897E-1 
 4.754409E-1  5.507527E-1  8.145791E-1  8.781971E-1  7.144744E-1  5.348479E-1  5.619794E-1  7.341210E-1 
 7.383317E-1  7.481551E-1  6.073541E-1  3.678520E-1  1.077677E-1  1.072999E-1  5.058464E-1  7.041833E-1 
 3.589640E-1 -3.370883E-1 -6.257073E-1 -5.779938E-1 -3.927542E-1 -1.247176E-1 -1.612044E-1 -5.087626E-1 
-1.059337E+0 -1.247383E+0 -7.258116E-1  1.701887E-2  9.841211E-2 -5.078272E-1 -1.153827E+0 -1.455544E+0 
-1.302113E+0 -8.170282E-1 -1.298636E-1  8.437897E-2 -2.935854E-1 -7.136496E-1 -6.252395E-1  1.653044E-1 
 8.501305E-1  9.357330E-1  6.424370E-1  3.294941E-1  1.021540E-1  1.587554E-1  4.520517E-1  4.988294E-1 
 6.566788E-2 -6.341274E-1 -9.377147E-1 -6.654683E-1 -3.911477E-2  4.590684E-1  7.285084E-1  8.950368E-1 
 8.309513E-1  8.538724E-1  1.148572E+0  1.637867E+0  1.756683E+0  1.249144E+0  5.381227E-1  1.077677E-1 
 7.970084E-2  1.260111E-1  2.630693E-1  4.179040E-1  4.679561E-1  2.237768E-1 -2.554868E-2  1.798052E-1 
 4.815217E-1  4.955554E-1  9.092731E-2 -2.299671E-1 -3.422344E-1 -4.849063E-1 -4.980039E-1 -5.241996E-1 
-6.584515E-1 -8.020589E-1 -8.329321E-1 -6.252395E-1 -1.794472E-1 -5.829290E-2 -2.220155E-1 -1.434287E-1 
-1.495102E-1 -2.528888E-1 -3.151030E-1 -2.271607E-1  1.021540E-1  2.972176E-1  1.119773E-1 -8.729528E-2 
 3.151960E-2  1.868220E-1  2.958143E-1  4.469065E-1  5.451390E-1  2.869265E-1 -1.162975E-1 -3.267974E-1 
-3.431698E-1 -1.106847E-1 -1.350087E-1 -3.062152E-1 -1.630756E-1  2.076072E-2 -1.946812E-2  5.023087E-2 
 3.411883E-1  4.632780E-1  4.992972E-1  4.146299E-1  4.244525E-1  5.161375E-1  2.953465E-1 -3.396885E-2 
-2.154664E-1 -1.714955E-1 -9.852175E-2  1.068321E-1  3.533503E-1  4.773121E-1  4.122905E-1  1.049612E-1 
-1.151573E-2 -6.484215E-2 -2.645831E-1 -4.133364E-1 -2.996660E-1 -2.033044E-1 -4.545008E-1 -8.156250E-1 
-8.390135E-1 -3.848020E-1 -3.396885E-2  1.830802E-1  3.608350E-1  4.314695E-1  4.300662E-1  1.779342E-1 
 6.566788E-2  1.854189E-1 -1.148943E-1 -8.951471E-1 -1.511677E+0 -1.779245E+0 -1.558922E+0 -1.155698E+0 
-9.437953E-1 -5.691059E-1 -3.020056E-1 -1.181684E-1  2.261155E-1  7.313147E-1  1.107407E+0  1.044726E+0 
 8.613568E-1  6.288715E-1  4.062097E-1  1.751278E-1  4.134292E-2 -5.642198E-2 -2.033044E-1 -3.623489E-1 
-4.091260E-1  1.119773E-1  6.723748E-1  8.889560E-1  9.090704E-1  9.245067E-1  1.122377E+0  1.199092E+0 
 1.055952E+0  9.315234E-1  8.473231E-1  4.978939E-1  9.794433E-2 -7.092344E-2 -4.519532E-2 -5.969696E-2 
-2.318388E-1 -2.449364E-1 -7.232677E-2  1.423828E-1  1.068321E-1 -1.298636E-1 -2.935854E-1 -4.470162E-1 
-6.888570E-1 -8.418200E-1 -7.127133E-1 -7.141173E-1 -8.862592E-1 -1.037351E+0 -1.111260E+0 -1.057933E+0 
-9.784113E-1 -8.759683E-1 -8.867270E-1 -9.372469E-1 -1.023318E+0 -8.118823E-1 -1.284595E-1  3.622383E-1 
 3.893695E-1  1.264787E-1  1.140518E-2  6.426455E-2  6.894196E-2 -8.869842E-2 -3.352174E-1 -4.619854E-1 
-6.079316E-1 -5.382327E-1 -2.837621E-1 -1.504458E-1 -3.221200E-1 -5.452496E-1 -2.159342E-1  4.866676E-1 
 1.149507E+0  1.413334E+0  1.419883E+0  1.466661E+0  1.509228E+0  1.698678E+0  2.028461E+0  2.192183E+0 
 1.852576E+0  1.182252E+0  7.420736E-1  7.911902E-1  9.488315E-1  9.521056E-1  6.733103E-1  1.269465E-1 
-2.692604E-1 -4.774217E-1 -3.417667E-1 -4.285662E-2 -9.524749E-2 -5.836075E-1 -1.084596E+0 -1.122019E+0 
-7.889614E-1 -4.905191E-1 -5.391681E-1 -6.430152E-1 -9.292945E-1 -1.233817E+0 -1.081322E+0 -6.420789E-1 
-2.800193E-1 -5.864138E-1 -1.220252E+0 -1.574827E+0 -1.517758E+0 -1.335325E+0 -1.163651E+0 -9.765404E-1 
-1.068692E+0 -1.163651E+0 -1.028463E+0 -4.526299E-1  3.744011E-1  7.949321E-1  6.045467E-1  3.075087E-1 
 2.555855E-1  1.929027E-1  2.593275E-1  2.008552E-1 -9.337656E-2 -5.391681E-1 -1.090678E+0 -1.095823E+0 
-5.227965E-1  1.246078E-1  6.494537E-1  1.024611E+0  1.236514E+0  1.571442E+0  1.886257E+0  2.183763E+0 
 2.615054E+0  2.451799E+0  1.721599E+0  1.011046E+0  5.736734E-1  2.873943E-1 -6.624530E-2 -3.146352E-1 
-3.151030E-1 -2.865686E-1 -3.707681E-1 -2.720677E-1 -6.624530E-2  2.162922E-1  3.079763E-1  5.631216E-2 
 1.344311E-1  3.407205E-1  3.898373E-1  3.945155E-1  3.023626E-1  6.473233E-2 -2.323066E-1 -4.858417E-1 
-6.191580E-1 -4.881804E-1 -6.565806E-1 -1.009285E+0 -1.148682E+0 -1.050449E+0 -4.755508E-1  1.620294E-1 
 6.237256E-1  7.869799E-1  6.139023E-1  5.385905E-1  9.296526E-1  1.417544E+0  1.447950E+0  1.050339E+0 
 5.371875E-1  3.280907E-1  2.406162E-1  5.069847E-2 -1.022645E-1 -1.925455E-1 -4.633886E-1 -8.362070E-1 
-8.521111E-1 -4.081905E-1  1.026225E-1 -1.712850E-2 -5.036174E-1 -7.987847E-1 -7.206657E-1 -2.949886E-1 
 1.129136E-1  4.305339E-1  3.860953E-1  3.479459E-2 -1.504458E-1 -1.011239E-2  2.247121E-1  2.677475E-1 
 9.092731E-2 -1.855287E-1 -1.925455E-1 -1.794472E-1 -1.666091E-2  3.687873E-1  2.836523E-1 -1.607369E-1 
-7.089714E-1 -8.914044E-1 -6.537741E-1 -5.260705E-1 -5.751873E-1 -6.533063E-1 -7.197301E-1 -8.156250E-1 
-7.173914E-1 -3.651552E-1  1.587554E-1  4.230492E-1  3.037667E-1  3.107828E-1  6.639544E-1  1.083551E+0 
 1.097116E+0  8.861486E-1  5.891104E-1  2.176953E-1 -1.251854E-1 -3.408311E-1 -3.487827E-1 -3.469118E-1 
-4.727443E-1 -6.869861E-1 -6.069960E-1 -4.685337E-1 -4.460806E-1 -3.450407E-1 -3.094893E-1 -4.549686E-1 
-8.801779E-1 -1.124825E+0 -9.798145E-1 -5.686381E-1 -2.814234E-1 -2.706645E-1 -1.336054E-1  1.147845E-1 
 4.174362E-1  7.439447E-1  1.189736E+0  1.300132E+0  1.032096E+0  8.215957E-1  6.153056E-1  6.368241E-1 
 6.457111E-1  4.225814E-1  3.112506E-1  4.557943E-1  4.085484E-1  3.556898E-1  5.661897E-1  6.920214E-1 
 8.080305E-1  5.189438E-1  1.348989E-1  6.005419E-2 -8.963471E-2 -2.140631E-1 -3.085539E-1 -4.942619E-1 
-8.137532E-1 -1.097695E+0 -1.232882E+0 -1.025657E+0 -8.348039E-1 -1.042029E+0 -1.112195E+0 -1.000397E+0 
-7.842839E-1 -4.601137E-1 -1.981585E-1 -7.560085E-2 -5.174457E-2 -1.654143E-1 -1.336054E-1  2.541823E-1 
 3.744011E-1  2.106785E-1 -5.642198E-2 -3.529931E-1 -4.568395E-1 -5.115691E-1 -5.410390E-1 -4.231597E-1 
-2.903104E-1 -5.938986E-1 -9.947830E-1 -9.475380E-1 -4.329830E-1  1.840157E-1  3.818849E-1  4.534547E-1 
 5.049102E-1  6.036112E-1  8.412424E-1  1.005432E+0  1.077470E+0  6.798592E-1 -5.922919E-2 -5.546051E-1 
-6.879215E-1 -7.506034E-1 -9.190034E-1 -1.194992E+0 -1.554245E+0 -1.772697E+0 -1.722645E+0 -1.105646E+0 
-1.972229E-1  2.658766E-1  2.027261E-1  9.279915E-2  2.958143E-1  6.667618E-1  9.586548E-1  8.772609E-1 
 6.793914E-1  4.983616E-1  2.509073E-1  4.090162E-1  8.889560E-1  1.193479E+0  1.222481E+0  1.266452E+0 
 1.572378E+0  2.108919E+0  2.351695E+0  2.121081E+0  1.677160E+0  1.078873E+0  5.909815E-1  3.795462E-1 
 7.177495E-1  1.140620E+0  1.101327E+0  8.491949E-1  7.911902E-1  1.193479E+0  1.663595E+0  2.060738E+0 
 2.159439E+0  2.002265E+0  1.667337E+0  1.382461E+0  1.657982E+0  1.955488E+0  1.804396E+0  1.058758E+0 
 3.145256E-1  1.508030E-1  3.341722E-1  5.137979E-1  6.513248E-1  6.962311E-1  4.843280E-1  5.951912E-1 
 9.801726E-1  1.496598E+0  1.775394E+0  1.250548E+0  6.873440E-1  5.643179E-1  5.605760E-1  4.543902E-1 
 2.148888E-1 -2.468073E-1 -6.257073E-1 -7.964460E-1 -7.945750E-1 -4.718087E-1 -2.309034E-1 -2.182729E-1 
-2.220155E-1  7.502343E-2  6.120315E-1  9.394760E-1  9.675419E-1  8.150465E-1  5.250246E-1  1.414472E-1 
-5.408327E-2 -4.753403E-2 -2.695201E-2 -3.824633E-1 -9.166647E-1 -9.924443E-1 -8.450950E-1 -6.144806E-1 
-5.808003E-1 -7.515390E-1 -8.988890E-1 -1.233350E+0 -1.424203E+0 -1.210429E+0 -8.123500E-1 -8.684835E-1 
-1.393797E+0 -1.785795E+0 -1.682884E+0 -1.117809E+0 -8.207700E-1 -7.898969E-1 -8.956149E-1 -1.330180E+0 
-1.771762E+0 -1.890109E+0 -1.786730E+0 -1.948113E+0 -2.361628E+0 -2.839229E+0 -3.023066E+0 -2.763449E+0 
-2.571193E+0 -2.428988E+0 -2.183873E+0 -2.040733E+0 -1.759131E+0 -1.069160E+0 -3.941575E-1  1.581855E-3 
-4.659865E-2 -4.072551E-1 -5.284092E-1 -4.245631E-1 -4.736797E-1 -7.618301E-1 -1.120148E+0 -1.575295E+0 
-1.850348E+0 -1.760067E+0 -1.231946E+0 -5.167150E-1 -3.562674E-1 -5.237318E-1 -5.513301E-1 -1.359441E-1 
 4.539225E-1  6.896825E-1  6.873440E-1  5.507527E-1  4.342758E-1  3.009595E-1  3.795462E-1  5.746090E-1 
 4.174362E-1  7.221695E-2 -1.771085E-1 -1.364119E-1  1.795424E-2  1.891607E-1  2.677475E-1  1.363022E-1 
-2.842299E-1 -1.017237E+0 -1.598683E+0 -1.869059E+0 -2.176389E+0 -2.733979E+0 -3.236840E+0 -3.614336E+0 
-3.842143E+0 -3.870678E+0 -3.836530E+0 -3.599835E+0 -3.373899E+0 -3.420676E+0 -3.452017E+0 -3.018855E+0 
-2.501961E+0 -2.336837E+0 -2.416826E+0 -2.550143E+0 -2.422907E+0 -2.285849E+0 -2.199777E+0 -2.111367E+0 
-2.281638E+0 -2.665216E+0 -2.932317E+0 -2.894894E+0 -2.653521E+0 -2.405600E+0 -2.433666E+0 -2.182937E+0 
-1.480336E+0 -7.407801E-1  1.564167E-1  1.132200E+0  2.099095E+0  2.654815E+0  2.829295E+0  2.999567E+0 
 3.107155E+0  3.014068E+0  2.663702E+0  2.212765E+0  1.651432E+0  1.218738E+0  8.590183E-1  8.323546E-1 
 1.434384E+0  1.955020E+0  2.243639E+0  2.421862E+0  2.659960E+0  2.979452E+0  3.216148E+0  3.435535E+0 
 3.538914E+0  3.481845E+0  3.112768E+0  2.692705E+0  2.563598E+0  2.374616E+0  2.045768E+0  1.683710E+0 
 1.357669E+0  1.287502E+0  1.032563E+0  4.412928E-1 -1.338665E-2 -3.441054E-1 -5.896881E-1 -8.717577E-1 
-1.108453E+0 -1.362456E+0 -1.812926E+0 -2.054767E+0 -1.921450E+0 -1.439172E+0 -9.573613E-1 -7.239407E-1 
-7.286181E-1 -6.593869E-1 -2.659864E-1  1.699819E-1  6.606804E-1  7.968032E-1  2.588597E-1 -5.840751E-1 
-9.994611E-1 -8.736287E-1 -6.972770E-1 -4.998748E-1 -6.809046E-1 -1.107518E+0 -1.412976E+0 -1.563133E+0 
-1.238028E+0 -5.480561E-1  1.468017E-2  3.572996E-2 -2.631799E-1 -1.728989E-1  4.749732E-1  1.061566E+0 
 1.444675E+0  1.598106E+0  1.373106E+0  1.234175E+0  1.389945E+0  1.875498E+0  2.384907E+0  2.316144E+0 
 1.594832E+0  8.950368E-1  8.014813E-1  1.028353E+0  1.372638E+0  1.777732E+0  1.949407E+0  1.832462E+0 
 1.944729E+0  2.525240E+0  3.356949E+0  4.193802E+0  4.448740E+0  4.148895E+0  3.806482E+0  3.646502E+0 
 3.726025E+0  3.944009E+0  3.956171E+0  3.379402E+0  2.535532E+0  1.907307E+0  1.810945E+0  2.025654E+0 
 1.944261E+0  1.570039E+0  1.107407E+0  8.215957E-1  6.578740E-1  8.038202E-1  1.104601E+0  8.669698E-1 
 3.744011E-1 -1.869318E-1 -1.743020E-1  5.521560E-1  1.029757E+0  1.318843E+0  1.495195E+0  1.489114E+0 
 1.763699E+0  2.455074E+0  3.123060E+0  3.523009E+0  3.440213E+0  2.997228E+0  2.868589E+0  3.158143E+0 
 3.458457E+0  3.473892E+0  3.227374E+0  2.803568E+0  2.519159E+0  2.744628E+0  3.545463E+0  4.415528E+0 
 4.799106E+0  4.588606E+0  4.191464E+0  4.498325E+0  5.025042E+0  5.244897E+0  5.120469E+0  4.255548E+0 
 3.111365E+0  2.011153E+0  1.087761E+0  5.007005E-1 -8.448879E-2 -1.130906E+0 -2.305028E+0 -3.208773E+0 
-3.829981E+0 -3.854306E+0 -3.594690E+0 -3.353317E+0 -3.281747E+0 -3.569429E+0 -3.949265E+0 -3.815948E+0 
-3.382787E+0 -3.207370E+0 -3.130655E+0 -3.564284E+0 -3.998849E+0 -4.054514E+0 -3.918859E+0 -3.312152E+0 
-2.966932E+0 -2.986111E+0 -2.994531E+0 -2.777482E+0 -2.183405E+0 -1.512145E+0 -1.094420E+0 -9.788791E-1 
-9.980580E-1 -1.297903E+0 -1.537405E+0 -1.352165E+0 -1.194992E+0 -1.616927E+0 -2.691411E+0 -3.825772E+0 
-4.479256E+0 -4.794070E+0 -4.905869E+0 -4.899320E+0 -5.019539E+0 -4.945630E+0 -4.568133E+0 -3.798172E+0 
-2.580548E+0 -1.568746E+0 -9.751363E-1 -8.436909E-1 -1.007881E+0 -1.160844E+0 -1.440575E+0 -1.992553E+0 
-2.604872E+0 -3.082941E+0 -3.520780E+0 -3.485229E+0 -2.904718E+0 -2.128675E+0 -1.439172E+0 -9.919765E-1 
-3.703003E-1  3.182674E-1  1.019466E+0  1.787088E+0  2.184231E+0  2.003201E+0  1.397430E+0  7.570428E-1 
 5.007005E-1  6.312104E-1  4.197751E-1 -3.817848E-2 -2.178051E-1 -4.021099E-1 -2.023688E-1  5.245568E-1 
 1.102262E+0  1.511099E+0  1.553200E+0  1.013384E+0  3.435270E-1  1.091708E-1  4.927480E-1  1.092439E+0 
 1.648626E+0  1.108343E+0  3.598996E-1  7.528325E-1  1.144362E+0  2.461155E+0  3.520203E+0  3.087976E+0 
 2.690366E+0  2.014427E+0  1.552732E+0  7.818347E-1 -8.074676E-2 -5.723801E-1 -1.740420E+0 -2.383614E+0 
-2.799936E+0 -3.238711E+0 -2.968335E+0 -2.850924E+0 -2.698896E+0 -2.404664E+0 -2.680653E+0 -2.476702E+0 
-2.028571E+0 -2.473427E+0 -2.260121E+0 -2.297543E+0 -2.591307E+0 -1.694578E+0 -1.509339E+0 -1.521501E+0 
-1.281531E+0 -1.566875E+0 -1.749776E+0 -1.860639E+0 -2.038394E+0 -2.258250E+0 -2.254976E+0 -2.363032E+0 
-2.634810E+0 -2.378469E+0 -1.959340E+0 -1.615991E+0 -9.176003E-1 -2.837621E-1  3.140578E-1  1.285631E+0 
 1.991974E+0  2.724046E+0  3.466409E+0  3.662875E+0  3.638550E+0  3.257780E+0  2.889639E+0  2.752581E+0 
 2.347953E+0  2.144937E+0  2.529451E+0  2.914432E+0  2.741822E+0  2.129969E+0  1.905904E+0  2.240364E+0 
 2.595875E+0  3.053829E+0  3.071604E+0  2.545823E+0  2.365728E+0  2.328774E+0  2.321290E+0  2.254865E+0 
 1.860061E+0  1.621495E+0  1.534956E+0  1.391348E+0  1.376380E+0  1.147636E+0  6.438400E-1 -1.102169E-1 
-1.251593E+0 -2.123530E+0 -2.662877E+0 -3.045051E+0 -3.385593E+0 -4.010076E+0 -4.704725E+0 -5.270735E+0 
-5.371307E+0 -5.244539E+0 -5.030765E+0 -4.330503E+0 -3.614804E+0 -3.074521E+0 -2.502897E+0 -1.983197E+0 
-1.495773E+0 -1.150085E+0 -1.068225E+0 -8.015912E-1 -8.988890E-1 -1.724984E+0 -1.751179E+0 -1.926128E+0 
-2.496349E+0 -1.889641E+0 -1.800295E+0 -1.832105E+0 -9.830887E-1 -7.061650E-1 -2.585017E-1  3.220094E-1 
 3.570931E-1  4.267921E-1  4.882754E-2 -4.671306E-1 -7.847517E-1 -1.035948E+0 -7.445229E-1 -1.579296E-1 
 8.099017E-1  1.844157E+0  2.801229E+0  4.101650E+0  5.088660E+0  5.998487E+0  7.103844E+0  7.942101E+0 
 8.462737E+0  8.402394E+0  8.081031E+0  8.095532E+0  8.233526E+0  8.656397E+0  9.222407E+0  9.368822E+0 
 9.480620E+0  9.346369E+0  9.122771E+0  9.272460E+0  9.035765E+0  8.400522E+0  7.071568E+0  4.767297E+0 
 2.811988E+0  1.504551E+0  2.677475E-1 -6.795013E-1 -1.697852E+0 -2.929978E+0 -3.818755E+0 -4.248642E+0 
-3.804721E+0 -2.881797E+0 -2.221295E+0 -1.926596E+0 -2.008456E+0 -1.992084E+0 -1.701127E+0 -1.284337E+0 
-1.184701E+0 -1.504193E+0 -2.138966E+0 -3.051132E+0 -3.643338E+0 -4.021770E+0 -4.295887E+0 -4.538663E+0 
-5.046202E+0 -5.530352E+0 -5.960707E+0 -6.043504E+0 -5.431651E+0 -4.800151E+0 -4.423591E+0 -3.924472E+0 
-3.336009E+0 -2.308302E+0 -9.278914E-1  3.853644E-2  7.958676E-1  1.419415E+0  1.704292E+0  1.864739E+0 
 1.883450E+0  1.807670E+0  1.911049E+0  2.033606E+0  1.915259E+0  1.847431E+0  1.636464E+0  1.172897E+0 
 1.113021E+0  1.487711E+0  1.913388E+0  2.113596E+0  2.069158E+0  1.897016E+0  1.645352E+0  1.472742E+0 
 1.129861E+0  5.928527E-1 -1.692403E-3 -1.027060E+0 -2.053364E+0 -2.661942E+0 -3.149365E+0 -3.595625E+0 
-4.021302E+0 -4.159764E+0 -4.108309E+0 -4.161168E+0 -4.136375E+0 -3.863193E+0 -3.362672E+0 -2.870103E+0 
-2.542190E+0 -2.583355E+0 -2.656796E+0 -2.667087E+0 -2.857940E+0 -2.244216E+0 -1.114534E+0 -5.536698E-1 
 1.835479E-1  1.052210E+0  1.173832E+0  1.483969E+0  2.360116E+0  2.948111E+0  3.539849E+0  3.923894E+0 
 3.792449E+0  3.922959E+0  4.227482E+0  4.044581E+0  3.609548E+0  3.057571E+0  1.960633E+0  9.895281E-1 
 4.815217E-1 -2.461331E-2 -1.481061E-1 -1.906746E-1 -8.291902E-1 -1.409234E+0 -1.669318E+0 -1.900400E+0 
-1.612717E+0 -1.308662E+0 -1.403621E+0 -1.343277E+0 -1.476126E+0 -1.537405E+0 -1.047175E+0 -8.708222E-1 
-1.045303E+0 -1.102372E+0 -1.702063E+0 -2.166098E+0 -1.994424E+0 -1.930338E+0 -1.438236E+0 -1.053255E+0 
-1.169732E+0 -1.136520E+0 -1.283870E+0 -1.288080E+0 -7.099068E-1 -2.227460E-2  9.934748E-2 -1.925455E-1 
-3.239909E-1 -1.490417E-1  5.530912E-1  1.501276E+0  2.009282E+0  2.270302E+0  2.638442E+0  2.632830E+0 
 2.730594E+0  3.295670E+0  3.672698E+0  3.882730E+0  3.359287E+0  2.238493E+0  1.654240E+0  1.433449E+0 
 1.298260E+0  1.243063E+0  6.807948E-1 -1.499780E-1 -4.760184E-1 -7.693147E-1 -8.436909E-1 -3.843342E-1 
-3.791883E-1 -7.927032E-1 -1.062611E+0 -1.216509E+0 -9.241486E-1 -2.075140E-1  1.189941E-1 -8.168232E-2 
-5.120376E-1 -1.113131E+0 -1.410170E+0 -1.039222E+0 -9.306979E-1 -1.524775E+0 -2.263863E+0 -3.168544E+0 
-3.223274E+0 -2.314383E+0 -1.644994E+0 -1.086468E+0 -7.945750E-1 -6.603224E-1 -2.542920E-1  2.813128E-1 
 7.766888E-1  8.070943E-1  2.359388E-1 -7.375059E-1 -1.826491E+0 -2.552014E+0 -2.616567E+0 -2.363032E+0 
-2.278364E+0 -2.631536E+0 -3.389803E+0 -4.009608E+0 -4.141989E+0 -3.787881E+0 -3.296247E+0 -2.918751E+0 
-2.518334E+0 -2.172646E+0 -1.824620E+0 -1.042964E+0  2.485686E-1  1.648626E+0  2.788599E+0  3.274152E+0 
 3.594579E+0  4.045516E+0  4.243386E+0  4.594220E+0  4.375299E+0  3.195098E+0  2.040623E+0  1.022272E+0 
 3.556898E-1  2.574564E-1  1.227369E-1 -1.691561E-1  4.461791E-2  1.802730E-1  1.713850E-1  6.714392E-1 
 8.501305E-1  1.012917E+0  9.867207E-1  5.652534E-1  5.661897E-1  6.910859E-1  1.296390E+0  2.141663E+0 
 2.640782E+0  2.930335E+0  2.795616E+0  2.486415E+0  2.294626E+0  1.880176E+0  1.284227E+0  6.101604E-1 
-2.482107E-1 -1.173006E+0 -2.267605E+0 -3.101652E+0 -3.473068E+0 -3.608255E+0 -3.668130E+0 -3.678889E+0 
-3.332734E+0 -2.392502E+0 -8.581926E-1  7.799636E-1  2.379762E+0  3.451439E+0  4.190060E+0  4.905759E+0 
 5.230396E+0  5.712675E+0  6.152853E+0  6.114964E+0  5.363245E+0  4.343023E+0  3.605806E+0  2.960273E+0 
 2.541613E+0  2.066351E+0  1.494260E+0  7.238303E-1 -3.576705E-1 -1.015365E+0 -1.082258E+0 -1.221188E+0 
-1.359182E+0 -1.368070E+0 -1.574359E+0 -1.629557E+0 -1.561262E+0 -1.385377E+0 -9.157293E-1 -5.541373E-1 
-3.604770E-1 -1.993590E-2  3.238811E-1  3.963864E-1  3.809494E-1  2.420194E-1 -2.837621E-1 -1.053723E+0 
-1.574827E+0 -1.960743E+0 -2.619374E+0 -3.414595E+0 -4.015221E+0 -4.079774E+0 -3.761686E+0 -3.271455E+0 
-2.832680E+0 -2.442086E+0 -1.774568E+0 -7.613623E-1  3.556898E-1  9.146834E-1  1.360943E+0  1.809541E+0 
 1.864739E+0  1.933970E+0  1.712711E+0  1.303407E+0  6.583418E-1 -4.320477E-1 -1.339535E+0 -2.057106E+0 
-2.541723E+0 -2.517399E+0 -2.660538E+0 -3.363608E+0 -4.051708E+0 -4.788924E+0 -5.204778E+0 -4.791731E+0 
-4.112987E+0 -3.639596E+0 -3.745314E+0 -4.093340E+0 -4.178476E+0 -3.445001E+0 -1.927531E+0 -5.181183E-1 
 7.771572E-1  1.798315E+0  2.668848E+0  3.833146E+0  5.038140E+0  5.890430E+0  6.390016E+0  6.699217E+0 
 6.592564E+0  6.237988E+0  5.769743E+0  5.186893E+0  4.283147E+0  2.565001E+0  4.543902E-1 -1.305387E+0 
-2.534238E+0 -3.269584E+0 -3.772912E+0 -4.629412E+0 -5.508367E+0 -5.714188E+0 -5.264654E+0 -4.254723E+0 
-3.195208E+0 -2.461733E+0 -1.920514E+0 -1.404556E+0 -5.480561E-1  6.915537E-1  1.784282E+0  2.376019E+0 
 2.377890E+0  1.973731E+0  1.672014E+0  1.601848E+0  1.675290E+0  1.614479E+0  1.494260E+0  1.670144E+0 
 1.817961E+0  2.152422E+0  2.854088E+0  3.558093E+0  4.008094E+0  3.764850E+0  2.850345E+0  1.932566E+0 
 1.308552E+0  4.450354E-1 -5.751873E-1 -1.586989E+0 -2.675039E+0 -3.386528E+0 -3.567091E+0 -3.205966E+0 
-2.503365E+0 -1.661834E+0 -1.050449E+0 -5.517979E-1  2.878619E-1  1.110682E+0  1.825446E+0  2.275915E+0 
 2.242235E+0  1.748263E+0  1.167283E+0  6.185808E-1  2.985917E-3 -4.610491E-1 -1.206218E+0 -2.138966E+0 
-2.891153E+0 -3.506747E+0 -3.766832E+0 -3.634918E+0 -3.564284E+0 -3.429096E+0 -2.898169E+0 -2.327949E+0 
-1.214638E+0  8.624990E-2  9.001827E-1  1.904500E+0  2.778308E+0  3.309235E+0  3.749413E+0  3.664746E+0 
 3.206792E+0  2.721240E+0  1.759489E+0  2.527782E-1 -1.327841E+0 -2.720414E+0 -3.821093E+0 -4.573747E+0 
-4.895110E+0 -4.909611E+0 -4.639703E+0 -4.461481E+0 -4.429204E+0 -3.905761E+0 -3.194272E+0 -2.469685E+0 
-1.833976E+0 -1.727790E+0 -1.724984E+0 -1.288080E+0 -6.275782E-1 -2.160181E-3  5.035068E-1  6.298071E-1 
 6.503893E-1  7.813669E-1  8.856809E-1  8.875520E-1  7.425414E-1  5.180083E-1  2.590664E-2 -5.452496E-1 
-9.470702E-1 -1.089742E+0 -1.035480E+0 -9.971224E-1 -7.056972E-1  5.257031E-2  1.409124E+0  3.027633E+0 
 4.301391E+0  5.214492E+0  5.918029E+0  6.433987E+0  6.739447E+0  6.778271E+0  6.452698E+0  5.786583E+0 
 4.679355E+0  3.267603E+0  1.856319E+0  4.155655E-1 -9.344397E-1 -2.083301E+0 -3.018855E+0 -3.559606E+0 
-3.655033E+0 -3.567558E+0 -3.331330E+0 -3.267245E+0 -3.595157E+0 -3.919795E+0 -4.329568E+0 -4.800619E+0 
-5.288979E+0 -5.639812E+0 -5.624374E+0 -5.384405E+0 -4.880609E+0 -4.120471E+0 -2.977223E+0 -1.568278E+0 
-1.130234E-1  1.373106E+0  2.703464E+0  3.800869E+0  4.711631E+0  5.034398E+0  4.745312E+0  4.452483E+0 
 3.674101E+0  2.769420E+0  2.640314E+0  2.825086E+0  3.056635E+0  2.964952E+0  2.563598E+0  2.422797E+0 
 2.849410E+0  3.557157E+0  3.914539E+0  3.809757E+0  3.205857E+0  2.422329E+0  1.845093E+0  1.498937E+0 
 1.232305E+0  8.702449E-1  2.476331E-1 -5.896881E-1 -1.046707E+0 -8.848560E-1 -1.340732E-1  8.753898E-1 
 1.484437E+0  1.535892E+0  1.299196E+0  1.074663E+0  1.018062E+0  8.997149E-1  6.078219E-1  2.317283E-1 
-5.419746E-1 -1.282934E+0 -1.482207E+0 -1.220252E+0 -9.152616E-1 -1.102840E+0 -1.491563E+0 -2.062718E+0 
-2.313915E+0 -2.038862E+0 -1.783456E+0 -1.485482E+0 -1.567343E+0 -2.014070E+0 -2.371919E+0 -2.219424E+0 
-1.731533E+0 -1.286208E+0 -9.751363E-1 -1.203880E+0 -1.281531E+0 -1.083661E+0 -7.861549E-1 -2.601646E-2 
 5.147335E-1  6.840689E-1  8.389038E-1  1.012917E+0  1.329134E+0  1.649094E+0  1.908710E+0  2.127630E+0 
 2.159906E+0  2.157100E+0  2.085997E+0  2.297433E+0  2.930803E+0  3.208663E+0  3.312509E+0  3.222228E+0 
 2.884494E+0  2.573421E+0  2.129969E+0  1.944729E+0  1.781007E+0  1.273936E+0  5.077175E-1 -5.120376E-1 
-1.357310E+0 -1.622073E+0 -1.498111E+0 -1.341406E+0 -1.195459E+0 -1.190314E+0 -1.186104E+0 -1.039690E+0 
-6.074638E-1  4.789217E-2  7.654621E-1  1.462451E+0  1.707098E+0  1.876434E+0  2.066351E+0  2.256268E+0 
 2.532725E+0  2.680543E+0  2.588858E+0  2.061205E+0  1.799718E+0  1.661256E+0  1.266920E+0  9.928022E-1 
 5.886427E-1  6.707104E-2 -5.541373E-1 -1.122954E+0 -1.129971E+0 -7.866226E-1 -5.658318E-1 -6.776304E-1 
-1.375086E+0 -2.163291E+0 -2.677378E+0 -2.803678E+0 -2.376130E+0 -2.175921E+0 -2.153467E+0 -2.290058E+0 
-2.378936E+0 -1.620202E+0 -6.411436E-1  3.734648E-1  1.207512E+0  1.512971E+0  1.907775E+0  2.550969E+0 
 3.407937E+0  4.298116E+0  4.753263E+0  4.533408E+0  3.776545E+0  2.894784E+0  2.128098E+0  1.302471E+0 
 4.927480E-1 -3.478472E-1 -1.737146E+0 -3.091361E+0 -3.954410E+0 -4.459609E+0 -4.314131E+0 -4.000252E+0 
-3.880969E+0 -3.656436E+0 -3.463712E+0 -3.164334E+0 -2.539384E+0 -2.215682E+0 -2.074881E+0 -1.841928E+0 
-2.013135E+0 -2.174986E+0 -1.927063E+0 -1.568278E+0 -1.245979E+0 -8.703546E-1 -6.046573E-1 -5.471205E-1 
-4.175460E-1 -2.093849E-1  8.858860E-2  5.114594E-1  8.019491E-1  7.776250E-1  7.514291E-1  7.074584E-1 
 6.443078E-1  7.631236E-1  6.382274E-1  3.903051E-1  2.555855E-1  1.896285E-1  1.554811E-1  1.140518E-2 
-2.603734E-1 -5.578794E-1 -5.686381E-1 -5.630253E-1 -6.823078E-1 -6.710813E-1 -8.123500E-1 -1.084596E+0 
-1.035012E+0 -9.119866E-1 -8.825166E-1 -7.861549E-1 -1.129971E+0 -1.601958E+0 -1.717499E+0 -1.883093E+0 
-2.122126E+0 -2.264330E+0 -2.420101E+0 -2.595517E+0 -2.551546E+0 -2.516931E+0 -2.209133E+0 -1.446656E+0 
-1.067289E+0 -9.508123E-1 -8.043984E-1 -7.669760E-1 -5.532020E-1 -2.121922E-1 -1.794472E-1 -2.182729E-1 
-2.673895E-1 -4.830354E-1 -2.472751E-1  2.995563E-1  8.295483E-1  1.395091E+0  1.616817E+0  1.509228E+0 
 1.302939E+0  1.207512E+0  1.454966E+0  1.893273E+0  2.125291E+0  2.021912E+0  2.004604E+0  2.387714E+0 
 2.883558E+0  3.388757E+0  3.787303E+0  3.743800E+0  3.525348E+0  3.078621E+0  2.352163E+0  1.790830E+0 
 1.306213E+0  5.769486E-1 -3.885438E-1 -1.121551E+0 -1.463496E+0 -1.618798E+0 -1.759599E+0 -1.751647E+0 
-1.467706E+0 -1.044835E+0 -3.473794E-1  2.677475E-1  7.678017E-1  1.170090E+0  1.212190E+0  1.307149E+0 
 1.508293E+0  1.567701E+0  1.400236E+0  1.325392E+0  1.210787E+0  9.319912E-1  8.599538E-1  6.087571E-1 
 2.097429E-1 -1.467030E-1 -6.603224E-1 -1.093484E+0 -1.417186E+0 -1.779713E+0 -1.984133E+0 -2.040265E+0 
-1.824153E+0 -1.300242E+0 -1.070095E+0 -1.073838E+0 -9.699911E-1 -6.378693E-1 -2.524210E-1 -1.420256E-1 
-2.790838E-1 -9.316332E-1 -1.753050E+0 -2.372387E+0 -2.913138E+0 -3.129718E+0 -3.356123E+0 -3.681228E+0 
-3.694325E+0 -3.519377E+0 -3.080602E+0 -2.194632E+0 -1.248787E+0 -5.340229E-1  1.234146E-2  4.866676E-1 
 1.038644E+0  1.681838E+0  2.136517E+0  2.012089E+0  1.523730E+0  1.016191E+0  4.847957E-1  1.161878E-1 
-2.788738E-2 -4.238902E-2 -6.484215E-2 -1.467030E-1 -2.304357E-1  6.894196E-2  7.617202E-1  1.498469E+0 
 2.488286E+0  3.329350E+0  3.870100E+0  4.128781E+0  4.115683E+0  4.338813E+0  4.462773E+0  4.379509E+0 
 3.939330E+0  3.230649E+0  2.664638E+0  2.143066E+0  1.973731E+0  1.886257E+0  1.711308E+0  1.719728E+0 
 1.764635E+0  1.995717E+0  2.413442E+0  2.604763E+0  2.544419E+0  2.184698E+0  1.551796E+0  1.061098E+0 
 6.022082E-1  2.700862E-1 -7.279436E-2 -6.855828E-1 -1.022850E+0 -9.648452E-1 -5.606859E-1 -1.692403E-3 
 4.249210E-1  8.435813E-1  1.443740E+0  2.137921E+0  2.779711E+0  3.225503E+0  3.360691E+0  3.245150E+0 
 2.774566E+0  2.496238E+0  2.326435E+0  1.801589E+0  1.210787E+0  4.602106E-2 -1.404556E+0 -2.480444E+0 
-3.393545E+0 -3.996978E+0 -4.304307E+0 -4.753841E+0 -5.192148E+0 -5.290382E+0 -5.159404E+0 -4.628009E+0 
-3.829981E+0 -2.937930E+0 -2.075349E+0 -1.522436E+0 -1.105178E+0 -6.659361E-1 -1.766407E-1 -3.022682E-2 
-3.108934E-1 -7.412479E-1 -1.145407E+0 -1.151489E+0 -1.023785E+0 -1.139327E+0 -1.235221E+0 -1.319889E+0 
-1.466303E+0 -1.265626E+0 -9.026310E-1 -5.284092E-1 -1.752376E-1 -3.520578E-1 -7.024222E-1 -7.487325E-1 
-7.028900E-1 -6.182227E-1 -3.890116E-1 -4.844385E-1 -8.717577E-1 -9.218099E-1 -8.114145E-1 -4.975361E-1 
 1.280924E-2  3.337037E-1  2.873943E-1  6.727770E-3 -2.374518E-1 -3.693649E-1 -1.850609E-1  3.453512E-3 
 1.723205E-1  3.393174E-1  2.766354E-1  5.507527E-1  9.595904E-1  1.262710E+0  1.784750E+0  2.025654E+0 
 1.810945E+0  1.657514E+0  1.367960E+0  1.061566E+0  1.111150E+0  7.224270E-1 -8.542417E-2 -7.800736E-1 
-1.444785E+0 -1.826491E+0 -1.955130E+0 -2.250297E+0 -2.645569E+0 -2.868699E+0 -2.928106E+0 -2.636681E+0 
-2.261524E+0 -2.303156E+0 -2.671765E+0 -2.895362E+0 -2.772337E+0 -2.612357E+0 -2.256846E+0 -2.057573E+0 
-2.189019E+0 -2.115578E+0 -1.930805E+0 -1.568746E+0 -9.709267E-1 -4.166107E-1 -9.992581E-2  6.520011E-2 
 1.489319E-1  3.173321E-1  5.615116E-1  8.421779E-1  1.280485E+0  1.484437E+0  1.516713E+0  1.658917E+0 
 2.222121E+0  2.976645E+0  3.398581E+0  3.784497E+0  3.970204E+0  4.052065E+0  4.047855E+0  3.698894E+0 
 3.632001E+0  3.812563E+0  3.566045E+0  3.036053E+0  2.417651E+0  1.691661E+0  1.394155E+0  1.396962E+0 
 1.415205E+0  1.548989E+0  1.468532E+0  1.277679E+0  1.124248E+0  1.119570E+0  1.351119E+0  1.459644E+0 
 1.406785E+0  1.303407E+0  1.030693E+0  7.939969E-1  8.375005E-1  9.188938E-1  7.762210E-1  3.912405E-1 
 9.092731E-2 -1.836576E-1 -5.967049E-1 -8.525789E-1 -9.713945E-1 -1.025188E+0 -1.191250E+0 -1.573892E+0 
-2.058509E+0 -2.373791E+0 -2.448635E+0 -2.790581E+0 -3.173690E+0 -3.137671E+0 -2.822389E+0 -2.359757E+0 
-1.866720E+0 -1.326437E+0 -6.874537E-1 -1.350087E-1  4.960231E-1  1.301068E+0  1.814687E+0  2.288078E+0 
 2.715626E+0  2.766146E+0  2.852685E+0  2.553307E+0  1.766038E+0  1.062969E+0  2.640056E-1 -6.322556E-1 
-1.384910E+0 -1.964486E+0 -2.399986E+0 -2.630133E+0 -2.822857E+0 -2.926235E+0 -2.715736E+0 -2.457991E+0 
-2.141305E+0 -1.597280E+0 -9.587647E-1 -4.788248E-1 -3.771070E-2  4.978939E-1  1.064840E+0  1.562087E+0 
 1.570507E+0  1.160267E+0  5.418649E-1 -1.728989E-1 -7.978493E-1 -1.314275E+0 -1.696917E+0 -2.017344E+0 
-2.419633E+0 -2.730705E+0 -2.566047E+0 -2.152064E+0 -1.755857E+0 -1.340003E+0 -7.791380E-1 -2.351131E-1 
 1.320917E-1  5.292349E-1  7.476873E-1  9.544445E-1  1.099456E+0  9.797048E-1  8.833423E-1  8.987793E-1 
 1.059695E+0  1.243063E+0  1.522326E+0  1.761360E+0  1.700081E+0  1.374976E+0  1.159799E+0  1.106004E+0 
 9.132801E-1  8.763253E-1  8.272087E-1  8.183216E-1  1.065776E+0  1.158863E+0  1.370298E+0  1.845561E+0 
 2.012089E+0  2.017235E+0  2.115467E+0  1.961101E+0  1.570039E+0  1.013852E+0  5.722705E-1  3.177996E-1 
 9.934748E-2 -6.110011E-2 -2.786162E-1 -2.383873E-1 -5.876068E-2  1.082354E-1  4.305339E-1  7.972717E-1 
 1.053613E+0  1.049404E+0  5.914493E-1 -1.527845E-1 -5.564761E-1 -9.559582E-1 -1.249254E+0 -1.116874E+0 
-1.151489E+0 -1.238028E+0 -1.206686E+0 -8.418200E-1 -5.361550E-2  6.634870E-1  1.039580E+0  1.092907E+0 
 9.001827E-1  7.331858E-1  6.976351E-1  5.596405E-1  4.361477E-1  5.792215E-3 -8.100113E-1 -1.349359E+0 
-1.553309E+0 -1.678673E+0 -1.874205E+0 -1.894787E+0 -1.725919E+0 -1.453673E+0 -9.082447E-1 -1.813189E-1 
 6.068863E-1  1.311359E+0  1.811880E+0  2.063076E+0  2.301175E+0  2.378827E+0  2.244574E+0  2.139325E+0 
 1.735633E+0  1.309019E+0  9.642678E-1  4.843280E-1  1.208652E-1 -2.528888E-1 -6.954061E-1 -1.023785E+0 
-1.267966E+0 -1.495305E+0 -1.823217E+0 -2.212875E+0 -2.438812E+0 -2.653989E+0 -2.912670E+0 -3.086215E+0 
-3.164802E+0 -3.148897E+0 -3.222807E+0 -3.269584E+0 -3.129251E+0 -2.813969E+0 -2.432730E+0 -2.268541E+0 
-2.307834E+0 -2.302221E+0 -2.176857E+0 -2.081897E+0 -1.882625E+0 -1.824620E+0 -2.148322E+0 -2.420568E+0 
-2.624519E+0 -2.554353E+0 -2.212407E+0 -1.986471E+0 -1.718435E+0 -1.275917E+0 -7.164561E-1 -2.554868E-2 
 9.352656E-1  1.849302E+0  2.403618E+0  2.607101E+0  2.589793E+0  2.646863E+0  2.565469E+0  2.314273E+0 
 2.000862E+0  1.550392E+0  1.156992E+0  8.421779E-1  6.031438E-1  5.568342E-1  5.240890E-1  2.808450E-1 
 1.479965E-1  3.365109E-1  7.692050E-1  1.307616E+0  1.711776E+0  1.940987E+0  1.941922E+0  1.681370E+0 
 1.352991E+0  1.381993E+0  1.475081E+0  1.172429E+0  6.452433E-1 -1.027323E-1 -7.393770E-1 -9.292945E-1 
-8.291902E-1 -7.281503E-1 -8.025267E-1 -1.238496E+0 -1.705805E+0 -1.571553E+0 -1.036884E+0 -4.849063E-1 
-2.996660E-1 -5.227965E-1 -9.045020E-1 -1.207155E+0 -1.332518E+0 -1.256738E+0 -9.812178E-1 -1.244576E+0 
-1.767084E+0 -1.931741E+0 -1.839589E+0 -1.322227E+0 -9.447308E-1 -1.031270E+0 -1.064482E+0 -1.048578E+0 
-9.770080E-1 -4.100614E-1  2.457621E-1  4.955554E-1  2.635379E-1 -5.068917E-1 -9.788791E-1 -7.964460E-1 
-5.953017E-1 -5.901558E-1 -7.080359E-1 -1.165054E+0 -1.485014E+0 -9.508123E-1  4.695661E-2  1.061098E+0 
 1.748263E+0  1.885322E+0  1.829656E+0  2.092546E+0  2.555646E+0  2.960273E+0  3.090315E+0  2.443379E+0 
 1.349716E+0  4.838602E-1  3.149934E-1  6.817303E-1  8.908268E-1  6.672296E-1  2.911361E-1  1.592230E-1 
 1.971131E-1  6.391626E-1  1.202367E+0  1.304342E+0  1.007303E+0  4.609395E-1  2.031946E-1  3.767398E-1 
 7.523647E-1  8.744546E-1  5.077175E-1  8.203954E-2 -1.906746E-1 -1.322023E-1  1.545456E-1  3.692551E-1 
 2.050655E-1 -4.951974E-1 -1.318953E+0 -1.876543E+0 -2.177324E+0 -2.446764E+0 -2.840633E+0 -3.461840E+0 
-4.079774E+0 -4.373538E+0 -4.201864E+0 -3.551654E+0 -2.875248E+0 -2.452845E+0 -2.027168E+0 -1.388652E+0 
-5.424431E-1  1.966455E-1  4.955554E-1  6.078219E-1  4.380184E-1 -9.618305E-2 -4.404669E-1 -5.620890E-1 
-5.981082E-1 -9.288267E-1 -1.561730E+0 -1.866252E+0 -1.825088E+0 -1.476594E+0 -1.005074E+0 -5.896881E-1 
-1.808513E-1  1.484643E-1  3.977897E-1  6.101604E-1  9.329267E-1  1.193011E+0  1.233240E+0  1.109747E+0 
 8.618246E-1  5.240890E-1  2.611984E-1  1.994518E-1  2.242446E-1  4.094840E-1  5.339124E-1  9.188938E-1 
 1.597638E+0  1.944729E+0  2.267963E+0  2.524305E+0  2.589326E+0  2.544887E+0  2.236622E+0  1.742649E+0 
 1.596235E+0  1.777732E+0  1.627108E+0  1.418012E+0  1.331006E+0  1.343168E+0  1.621495E+0  1.965779E+0 
 2.302111E+0  2.654815E+0  2.694108E+0  2.447121E+0  2.323628E+0  2.289013E+0  2.374148E+0  2.236154E+0 
 1.738907E+0  1.147168E+0  4.207106E-1 -1.083451E-1 -2.229510E-1 -1.036677E-1 -1.158297E-1 -3.038765E-1 
-5.719123E-1 -8.815811E-1 -1.102840E+0 -1.252061E+0 -1.406427E+0 -1.716564E+0 -2.138499E+0 -2.797129E+0 
-3.323847E+0 -3.341154E+0 -3.390270E+0 -3.530136E+0 -3.562880E+0 -3.533411E+0 -3.431902E+0 -3.063294E+0 
-2.519737E+0 -2.032781E+0 -1.640784E+0 -1.464432E+0 -1.369473E+0 -1.145875E+0 -7.608945E-1 -6.738885E-1 
-9.442630E-1 -1.216977E+0 -1.512145E+0 -1.603829E+0 -1.456947E+0 -1.186572E+0 -8.965503E-1 -7.440551E-1 
-7.936388E-1 -7.777347E-1 -3.805914E-1  2.237768E-1  8.463876E-1  1.241192E+0  1.282357E+0  1.154185E+0 
 1.196285E+0  1.379186E+0  1.532618E+0  1.555071E+0  1.214529E+0  9.029890E-1  7.958676E-1  6.728426E-1 
 6.372918E-1  6.672296E-1  6.457111E-1  5.311061E-1  2.438912E-1  1.021540E-1  4.833924E-1  9.768974E-1 
 1.235111E+0  1.256161E+0  1.254758E+0  1.400704E+0  1.575185E+0  1.983086E+0  2.290417E+0  2.042962E+0 
 1.537763E+0  9.511700E-1  5.063142E-1  3.173321E-1  7.782991E-2 -3.866729E-1 -1.020511E+0 -1.621137E+0 
-1.882625E+0 -1.701595E+0 -1.231011E+0 -7.145851E-1 -4.189493E-1 -2.266929E-1  1.760633E-1  7.757532E-1 
 1.332877E+0  1.840415E+0  2.386778E+0  2.699721E+0  2.857362E+0  3.066926E+0  3.225503E+0  3.431793E+0 
 3.530026E+0  3.254037E+0  2.841926E+0  2.473317E+0  1.959698E+0  1.499872E+0  1.242596E+0  9.792370E-1 
 5.563664E-1 -5.829290E-2 -4.975361E-1 -7.594914E-1 -9.405212E-1 -1.135584E+0 -1.376489E+0 -1.353101E+0 
-1.264223E+0 -1.223994E+0 -1.125761E+0 -8.647416E-1 -5.489914E-1 -2.056431E-1  2.654088E-1  7.855765E-1 
 1.350184E+0  1.663595E+0  1.956424E+0  2.377423E+0  2.594471E+0  2.539274E+0  2.329242E+0  2.027994E+0 
 1.588750E+0  1.178977E+0  6.789240E-1  2.668121E-1 -1.134910E-1 -5.148441E-1 -6.210291E-1 -5.293448E-1 
-1.368797E-1  1.325602E-1  1.536102E-1  2.074042E-1  3.308972E-1  3.884340E-1  1.493997E-1  6.613548E-2 
 1.246078E-1 -8.215009E-2 -4.587104E-1 -7.590236E-1 -1.043900E+0 -1.256738E+0 -1.406427E+0 -1.604297E+0 
-1.508870E+0 -1.397539E+0 -1.465835E+0 -1.486417E+0 -1.465835E+0 -1.465367E+0 -1.415315E+0 -1.374618E+0 
-1.617395E+0 -1.861106E+0 -2.180131E+0 -2.592710E+0 -2.564176E+0 -2.414019E+0 -2.440215E+0 -2.098737E+0 
-1.653882E+0 -1.484546E+0 -1.178620E+0 -1.010688E+0 -7.318923E-1 -2.332421E-1 -4.519532E-2  1.437869E-1 
 3.898373E-1  5.563664E-1  5.226857E-1  2.930071E-1  8.718546E-2 -7.653640E-2 -3.108934E-1 -5.602181E-1 
-7.159883E-1 -7.978493E-1 -6.640652E-1 -4.891159E-1 -2.182729E-1  2.813128E-1  6.957633E-1  9.797048E-1 
 1.256161E+0  1.594832E+0  1.978409E+0  2.336258E+0  2.615989E+0  2.869057E+0  2.957934E+0  2.964016E+0 
 3.099203E+0  3.148787E+0  3.061781E+0  2.762872E+0  2.298369E+0  2.106580E+0  2.134646E+0  1.962972E+0 
 1.805799E+0  1.621027E+0  1.213593E+0  9.684781E-1  8.328224E-1  1.001690E+0  1.349716E+0  1.345506E+0 
 1.357669E+0  1.444675E+0  1.558813E+0  1.606994E+0  1.311359E+0  9.128123E-1  3.879664E-1 -2.790838E-1 
-8.979536E-1 -1.383038E+0 -1.792812E+0 -2.182470E+0 -2.642295E+0 -3.125509E+0 -3.203628E+0 -3.145155E+0 
-2.915009E+0 -2.433666E+0 -2.147854E+0 -1.898061E+0 -1.617395E+0 -1.164586E+0 -6.523700E-1 -3.141676E-1 
-1.443643E-1 -1.046032E-1 -1.058017E-2  1.241400E-1  2.831838E-1  4.295984E-1  5.713349E-1  4.015316E-1 
-1.148943E-1 -5.045530E-1 -6.696780E-1 -8.755005E-1 -1.317081E+0 -1.792344E+0 -2.135225E+0 -2.293333E+0 
-2.428053E+0 -2.535641E+0 -2.494945E+0 -2.333561E+0 -2.204923E+0 -2.145983E+0 -1.827427E+0 -1.507467E+0 
-1.343277E+0 -1.266094E+0 -1.103307E+0 -7.164561E-1 -2.744064E-1  3.107828E-1  7.518969E-1  9.595904E-1 
 9.366686E-1  7.055866E-1  6.054823E-1  6.120315E-1  3.645777E-1 -1.513811E-1 -4.437419E-1 -6.631296E-1 
-8.436909E-1 -8.698868E-1 -8.666126E-1 -6.921311E-1 -4.853741E-1 -3.688972E-1 -1.602691E-1  2.728927E-1 
 6.279363E-1  9.502348E-1  1.396494E+0  1.755280E+0  1.918533E+0  1.782878E+0  1.529343E+0  1.294519E+0 
 1.063904E+0  7.027803E-1  3.566253E-1  2.256477E-1  1.503352E-1  1.138491E-1  1.330280E-1  3.903051E-1 
 7.350566E-1  1.004964E+0  1.265516E+0  1.469467E+0  1.775394E+0  2.135114E+0  2.369003E+0  2.494835E+0 
 2.524773E+0  2.296965E+0  1.980280E+0  1.621027E+0  1.169154E+0  7.266366E-1  2.925393E-1  1.550133E-1 
-6.063234E-2 -3.833987E-1 -6.135452E-1 -8.338676E-1 -6.462895E-1 -4.236275E-1 -1.747698E-1  3.107828E-1 
 6.981029E-1  8.351609E-1  7.430092E-1  7.851087E-1  1.064840E+0  1.430641E+0  1.552732E+0  1.450288E+0 
 1.359071E+0  1.216868E+0  1.119570E+0  1.151847E+0  1.321650E+0  1.322586E+0  1.036305E+0  5.853679E-1 
 2.705539E-1  2.579241E-1  1.241400E-1 -4.285662E-2 -2.800193E-1 -7.384414E-1 -9.508123E-1 -8.820488E-1 
-7.791380E-1 -6.374015E-1 -7.192625E-1 -9.213421E-1 -7.267472E-1 -4.039809E-1 -1.041354E-1  4.235169E-1 
 9.890603E-1  1.248676E+0  1.227159E+0  1.107875E+0  1.075131E+0  1.373106E+0  1.470402E+0  1.138748E+0 
 7.851087E-1  3.692551E-1 -1.410900E-1 -5.976405E-1 -7.258116E-1 -7.370383E-1 -7.501357E-1 -7.973815E-1 
-8.876625E-1 -5.742518E-1 -1.471708E-1  6.894196E-2  1.012184E-1 -7.185899E-2 -4.732121E-1 -7.389092E-1 
-7.220688E-1 -8.146895E-1 -9.419243E-1 -1.294161E+0 -1.622073E+0 -1.662302E+0 -1.647332E+0 -1.386313E+0 
-9.171325E-1 -3.857374E-1 -8.869842E-2  5.792215E-3  3.292366E-2  1.741924E-1  5.339124E-1  4.305339E-1 
 6.707104E-2 -1.209756E-1 -2.692604E-1 -1.396869E-1  2.022583E-1  5.853679E-1  1.042854E+0  1.206109E+0 
 1.104601E+0  1.237450E+0  1.601380E+0  1.972328E+0  2.033139E+0  1.717857E+0  1.108811E+0  3.945155E-1 
-9.524749E-2 -3.300715E-1 -3.964962E-1 -5.527342E-1 -8.212378E-1 -1.169264E+0 -1.363860E+0 -1.358714E+0 
-1.289483E+0 -9.176003E-1 -7.005513E-1 -8.240443E-1 -1.147747E+0 -1.471449E+0 -1.448059E+0 -1.447124E+0 
-1.540212E+0 -1.655753E+0 -1.788133E+0 -1.782521E+0 -1.680077E+0 -1.398007E+0 -1.027996E+0 -7.955106E-1 
-8.011234E-1 -8.553861E-1 -6.621934E-1 -2.945208E-1 -2.180682E-2  6.052179E-2 -2.040349E-2 -2.028366E-1 
-3.833987E-1 -5.765905E-1 -5.326198E-1 -2.781484E-1 -2.884395E-1 -4.643241E-1 -4.835030E-1 -3.913510E-1 
-2.987306E-1 -1.457674E-1  1.374461E-2  1.030902E-1  1.000203E-2 -1.284595E-1 -1.003936E-1  9.373470E-2 
 3.874986E-1  4.160332E-1  4.305339E-1  5.390583E-1  3.814172E-1  2.209696E-1  3.720616E-1  6.503893E-1 
 7.584462E-1  7.865121E-1  7.710758E-1  8.964397E-1  1.045193E+0  1.018062E+0  1.117231E+0  1.262710E+0 
 1.400704E+0  1.393220E+0  1.288905E+0  1.311359E+0  1.343168E+0  1.304810E+0  1.270194E+0  1.348313E+0 
 1.367024E+0  1.279549E+0  1.184591E+0  1.195818E+0  1.188801E+0  1.113489E+0  1.027885E+0  8.814712E-1 
 9.025212E-1  9.109412E-1  9.488315E-1  1.067646E+0  9.455567E-1  6.864077E-1  5.311061E-1  6.129671E-1 
 7.710758E-1  7.261688E-1  3.421239E-1 -6.905251E-2 -2.814234E-1 -4.498226E-1 -4.559039E-1 -1.607369E-1 
 1.765311E-1  2.125494E-1 -7.568490E-4 -2.355808E-1 -2.257575E-1 -9.665082E-2 -2.033044E-1 -4.545008E-1 
-7.744606E-1 -1.216509E+0 -1.767084E+0 -2.124933E+0 -2.163759E+0 -2.286784E+0 -2.633407E+0 -3.013710E+0 
-3.208305E+0 -3.039437E+0 -2.539384E+0 -2.105287E+0 -1.854090E+0 -1.777375E+0 -1.949049E+0 -1.906949E+0 
-1.603362E+0 -1.290886E+0 -1.196863E+0 -1.380700E+0 -1.506999E+0 -1.613653E+0 -1.624879E+0 -1.477061E+0 
-1.208090E+0 -8.296580E-1 -5.719123E-1 -4.259662E-1 -1.682205E-1  2.148888E-1  4.618750E-1  7.439447E-1 
 1.147636E+0  1.523730E+0  1.854448E+0  2.006476E+0  2.241300E+0  2.735740E+0  3.184339E+0  3.395774E+0 
 3.431793E+0  3.261989E+0  3.003777E+0  2.783454E+0  2.739950E+0  2.926126E+0  2.929868E+0  2.769888E+0 
 2.500449E+0  2.347017E+0  2.473317E+0  2.618328E+0  2.731998E+0  2.721707E+0  2.529919E+0  2.108919E+0 
 1.928825E+0  1.966715E+0  1.880176E+0  1.694936E+0  1.309955E+0  9.366686E-1  6.386952E-1  4.960231E-1 
 3.949833E-1  3.851599E-1  2.219049E-1 -2.608412E-1 -4.881804E-1 -4.750830E-1 -1.743020E-1 -2.180682E-2 
-2.837621E-1 -5.321513E-1 -7.117779E-1 -8.352717E-1 -8.647416E-1 -6.706135E-1 -6.233686E-1 -8.179637E-1 
-1.011623E+0 -1.167861E+0 -1.026125E+0 -6.720167E-1 -6.243041E-1 -8.834520E-1 -1.170200E+0 -1.632832E+0 
-1.872802E+0 -1.788601E+0 -1.813861E+0 -1.912563E+0 -2.167969E+0 -2.457055E+0 -2.421036E+0 -2.055235E+0 
-1.721242E+0 -1.347019E+0 -9.503445E-1 -7.903645E-1 -4.961328E-1  2.122850E-2  5.877075E-1  1.039113E+0 
 1.111618E+0  8.375005E-1  6.279363E-1  4.094840E-1 -7.772960E-3 -2.500816E-1 -5.803325E-1 -9.802822E-1 
-1.204815E+0 -1.368538E+0 -1.303048E+0 -1.062143E+0 -8.577248E-1 -8.652094E-1 -7.417157E-1 -5.887525E-1 
-6.584515E-1 -5.330876E-1 -4.058518E-1 -3.043443E-1 -2.912467E-1 -5.480561E-1 -7.159883E-1 -6.771626E-1 
-5.962373E-1 -5.148441E-1 -3.950929E-1 -5.082948E-1 -7.332955E-1 -7.898969E-1 -8.642731E-1 -8.240443E-1 
-6.561128E-1 -6.299169E-1 -4.512258E-1 -9.665082E-2 -2.227460E-2 -1.385443E-2  1.900963E-1  4.777794E-1 
 6.335489E-1  6.082897E-1  5.493494E-1  4.974265E-1  5.736734E-1  5.680608E-1  4.085484E-1  3.280907E-1 
 2.728927E-1  7.128067E-2 -2.224833E-1 -3.735753E-1 -5.606859E-1 -8.090758E-1 -1.002735E+0 -1.107050E+0 
-1.086468E+0 -1.159909E+0 -1.286676E+0 -1.350762E+0 -1.235221E+0 -1.006946E+0 -7.739928E-1 -5.845429E-1 
-5.251352E-1 -5.611535E-1 -5.868816E-1 -3.038765E-1 -1.658819E-1 -3.525254E-1 -5.312157E-1 -6.350628E-1 
-4.283049E-1 -1.237821E-1  7.549120E-2  2.579241E-1  6.321459E-1  8.777286E-1  8.042880E-1  8.173861E-1 
 8.908268E-1  1.007771E+0  1.038644E+0  8.580827E-1  5.689960E-1  4.324047E-1  3.673842E-1  2.892652E-1 
 3.603672E-1  2.873943E-1  8.297583E-2 -1.237821E-1 -2.842299E-1 -2.856330E-1 -2.655186E-1 -3.052797E-1 
-1.906746E-1 -5.876068E-2  8.598696E-3  2.293896E-1  4.361477E-1  6.209193E-1  6.728426E-1  6.513248E-1 
 7.126036E-1  6.854722E-1  4.328725E-1  1.732568E-1  3.996606E-1  5.998693E-1  3.879664E-1  1.423828E-1 
-5.174457E-2 -2.206123E-1 -4.002381E-1 -5.288770E-1 -6.621934E-1 -7.267472E-1 -8.731609E-1 -1.201073E+0 
-1.279192E+0 -1.177685E+0 -1.115469E+0 -1.240834E+0 -1.331115E+0 -1.165989E+0 -1.000397E+0 -8.815811E-1 
-9.671847E-1 -9.840241E-1 -7.702501E-1 -6.374015E-1 -4.554363E-1 -3.235232E-1 -4.231597E-1 -5.555407E-1 
-6.023179E-1 -5.990436E-1 -6.252395E-1 -7.449906E-1 -9.049705E-1 -1.107050E+0 -1.168797E+0 -1.184233E+0 
-1.261416E+0 -9.302301E-1 -6.837118E-1 -7.524744E-1 -5.256029E-1 -1.944164E-1  6.987751E-2  4.094840E-1 
 6.171774E-1  6.536633E-1  7.093292E-1  4.927480E-1  3.154610E-1  5.325094E-1  7.537680E-1  8.187894E-1 
 5.582371E-1  2.560532E-1  1.826116E-1  3.519472E-1  7.247655E-1  1.119102E+0  1.295454E+0  1.093842E+0 
 8.183216E-1  6.695681E-1  9.773652E-1  1.337554E+0  1.215464E+0  8.131757E-1  3.524150E-1  3.853644E-2 
-2.173374E-1 -1.672852E-1 -2.449364E-1 -7.548140E-1 -1.310065E+0 -1.718902E+0 -1.675867E+0 -1.556584E+0 
-1.600555E+0 -1.682416E+0 -1.668382E+0 -1.595877E+0 -1.485014E+0 -1.158506E+0 -6.954061E-1 -2.285638E-1 
-1.649465E-1 -4.114655E-1 -4.114655E-1 -1.256530E-1  2.162922E-1  5.479464E-1  7.420736E-1  7.186851E-1 
 7.032481E-1  7.369284E-1  9.240389E-1  1.212658E+0  1.355330E+0  1.425028E+0  1.597170E+0  1.806735E+0 
 1.927422E+0  2.122016E+0  2.165052E+0  2.049043E+0  1.865207E+0  1.439062E+0  1.321182E+0  1.419415E+0 
 1.293583E+0  1.075131E+0  7.930613E-1  5.722705E-1  5.498171E-1  5.975308E-1  4.890061E-1  3.496085E-1 
 2.403571E-2 -4.516943E-1 -5.634931E-1 -3.782527E-1 -2.112568E-1 -3.960285E-1 -7.594914E-1 -8.703546E-1 
-6.893248E-1 -5.176505E-1 -3.684294E-1 -1.106847E-1 -1.111523E-1 -3.225876E-1 -4.493549E-1 -3.567352E-1 
-7.372992E-2  1.171232E-1 -1.714955E-1 -6.476926E-1 -9.456671E-1 -1.209961E+0 -1.000864E+0 -6.186904E-1 
-6.453539E-1 -7.622977E-1 -8.268515E-1 -8.249806E-1 -4.633886E-1  1.701887E-2  8.858860E-2  5.537679E-2 
-9.477989E-2 -4.222243E-1 -4.951974E-1 -2.313712E-1  7.642658E-2  1.236724E-1 -1.134910E-1 -4.081905E-1 
-2.444686E-1  2.373420E-1  6.022082E-1  1.018530E+0  1.381993E+0  1.555071E+0  1.698210E+0  1.868014E+0 
 2.149615E+0  2.508400E+0  2.531790E+0  2.248785E+0  2.106580E+0  2.045301E+0  2.092546E+0  2.189377E+0 
 2.125291E+0  1.970924E+0  1.775862E+0  1.698678E+0  1.647690E+0  1.569572E+0  1.451691E+0  1.291712E+0 
 1.255693E+0  1.135007E+0  8.286127E-1  5.919171E-1  5.254931E-1  3.547544E-1  4.555346E-2 -2.846975E-1 
-4.573073E-1 -3.113611E-1 -1.831900E-1 -5.922919E-2  2.298573E-1  5.334446E-1  6.957633E-1  7.851087E-1 
 8.936334E-1  9.488315E-1  8.215957E-1  4.698272E-1  1.713850E-1  5.792215E-3 -9.805397E-2 -4.470162E-1 
-8.974859E-1 -1.023785E+0 -1.102372E+0 -1.126228E+0 -1.044367E+0 -9.016955E-1 -7.730566E-1 -6.476926E-1 
-4.736797E-1 -2.323066E-1  3.245588E-2 -5.922919E-2 -2.870362E-1 -5.574116E-1 -8.740965E-1 -1.104243E+0 
-1.332518E+0 -1.618798E+0 -2.137563E+0 -2.590372E+0 -2.700299E+0 -2.421504E+0 -1.986003E+0 -1.751179E+0 
-1.686626E+0 -1.536469E+0 -1.198267E+0 -9.975902E-1 -8.488368E-1 -6.402080E-1 -5.836075E-1 -7.309568E-1 
-1.107518E+0 -1.529921E+0 -1.717967E+0 -1.803570E+0 -1.906949E+0 -2.010795E+0 -2.205859E+0 -2.246088E+0 
-2.192760E+0 -2.038394E+0 -1.782988E+0 -1.793747E+0 -1.819942E+0 -1.817603E+0 -1.730597E+0 -1.495773E+0 
-1.393330E+0 -1.382103E+0 -1.260013E+0 -1.040158E+0 -8.839198E-1 -5.953017E-1 -3.543965E-1 -2.823588E-1 
-2.837621E-1 -3.459763E-1 -1.920777E-1 -4.659865E-2 -1.385443E-2 -2.835516E-2  7.221695E-2  2.148888E-1 
 1.755955E-1  2.382775E-1  2.611984E-1  3.299618E-1  3.954510E-1  2.700862E-1  4.104195E-1  8.557431E-1 
 1.229965E+0  1.449820E+0  1.818897E+0  2.126226E+0  2.260011E+0  2.442912E+0  2.506529E+0  2.623941E+0 
 2.737611E+0  2.462090E+0  2.082255E+0  1.869417E+0  1.507825E+0  1.184591E+0  1.058291E+0  7.710758E-1 
 3.561576E-1 -1.900034E-2 -2.383873E-1 -2.734710E-1 -2.220155E-1 -4.007058E-1 -5.662994E-1 -5.176505E-1 
-6.935351E-1 -8.301257E-1 -7.679114E-1 -6.355306E-1 -5.522657E-1 -7.038262E-1 -9.639097E-1 -1.056998E+0 
-1.055126E+0 -1.250190E+0 -1.431220E+0 -1.565472E+0 -1.712354E+0 -2.009860E+0 -2.303624E+0 -2.290994E+0 
-2.209601E+0 -2.004247E+0 -1.906949E+0 -1.822282E+0 -1.601491E+0 -1.507935E+0 -1.386313E+0 -1.180491E+0 
-8.184313E-1 -4.750830E-1 -2.776806E-1 -5.642198E-2  2.499718E-1  5.390583E-1  9.034567E-1  1.349716E+0 
 1.483969E+0  1.386671E+0  1.236514E+0  1.307616E+0  1.655175E+0  1.883450E+0  1.838076E+0  1.592961E+0 
 1.476952E+0  1.392284E+0  1.127990E+0  9.703493E-1  8.955042E-1  6.316782E-1  2.541823E-1 -9.057008E-2 
-2.716001E-1 -3.225876E-1 -4.863095E-1 -7.131811E-1 -9.171325E-1 -9.830887E-1 -9.891702E-1 -9.816854E-1 
-7.178592E-1 -5.054885E-1 -4.984715E-1 -4.521621E-1 -3.473794E-1 -2.673895E-1 -1.565263E-1 -1.785116E-1 
-3.857374E-1 -5.171828E-1 -8.333998E-1 -1.028931E+0 -9.933798E-1 -1.155231E+0 -1.441043E+0 -1.714693E+0 
-1.708143E+0 -1.536001E+0 -1.329244E+0 -1.246915E+0 -1.197799E+0 -1.042496E+0 -1.016301E+0 -9.901056E-1 
-8.497724E-1 -5.761229E-1 -5.625575E-1 -6.631296E-1 -5.372972E-1 -2.542920E-1  1.732568E-1  3.870309E-1 
 5.909815E-1  8.861486E-1  1.120974E+0  1.253822E+0  1.305277E+0  1.494728E+0  1.650029E+0  1.651432E+0 
 1.585009E+0  1.585476E+0  1.635996E+0  1.737036E+0  1.805799E+0  1.871756E+0  1.942390E+0  1.779604E+0 
 1.674822E+0  1.646755E+0  1.550860E+0  1.344571E+0  1.163073E+0  1.192076E+0  1.117231E+0  8.557431E-1 
 4.847957E-1  2.378097E-1  2.008552E-1  1.793374E-1  1.765311E-1  4.314695E-1  7.794961E-1  8.356287E-1 
 8.538724E-1  8.636957E-1  1.099456E+0  1.443740E+0  1.320714E+0  1.104601E+0  8.875520E-1  7.841735E-1 
 9.174897E-1  1.055017E+0  1.335683E+0  1.533553E+0  1.478355E+0  1.490985E+0  1.690258E+0  1.985894E+0 
 2.161777E+0  2.027058E+0  1.847899E+0  1.559748E+0  1.166815E+0  1.180849E+0  1.271598E+0  1.144362E+0 
 8.931656E-1  5.919171E-1  4.871354E-1  5.540268E-1  6.237256E-1  6.447756E-1  6.761166E-1  6.611481E-1 
 4.698272E-1  3.201383E-1  5.035068E-1  6.377596E-1  5.423327E-1  2.939434E-1  3.760107E-2  6.192512E-2 
-8.074676E-2 -3.211845E-1 -4.306436E-1 -5.064239E-1 -5.882849E-1 -7.459260E-1 -7.417157E-1 -7.529421E-1 
-7.566849E-1 -7.604268E-1 -7.342318E-1 -6.687426E-1 -7.674438E-1 -8.689513E-1 -1.048110E+0 -9.802822E-1 
-8.422878E-1 -8.156250E-1 -5.499270E-1 -2.879717E-1 -6.250345E-2  1.129136E-1  3.285585E-1  6.639544E-1 
 9.909315E-1  1.131732E+0  1.165412E+0  1.214061E+0  1.066711E+0  8.730512E-1  7.158777E-1  7.097970E-1 
 6.171774E-1  1.503352E-1 -1.532522E-1  1.374461E-2  2.813128E-1  3.149934E-1  2.326638E-1  9.934748E-2 
 1.540780E-1  2.836523E-1  2.976852E-1  3.832881E-1  2.527782E-1 -8.355324E-2 -4.180138E-1 -5.705092E-1 
-4.956652E-1 -4.063196E-1 -4.806958E-1 -6.364661E-1 -6.584515E-1 -6.738885E-1 -5.064239E-1 -1.242499E-1 
 1.868220E-1  1.503352E-1 -1.944164E-1 -4.414025E-1 -6.205614E-1 -9.119866E-1 -1.386780E+0 -1.792812E+0 
-2.165162E+0 -2.644166E+0 -2.954302E+0 -2.990789E+0 -2.771401E+0 -2.609083E+0 -2.610018E+0 -2.556692E+0 
-2.218956E+0 -1.722177E+0 -1.402685E+0 -1.072902E+0 -7.272149E-1 -5.307480E-1 -4.774217E-1 -4.357895E-1 
-3.300715E-1 -2.402590E-1 -2.117244E-1 -3.090217E-1 -2.477429E-1 -2.040349E-2  1.147845E-1  2.190986E-1 
 3.355754E-1  4.548588E-1  4.992972E-1  5.460753E-1  6.400982E-1  6.517926E-1  5.446712E-1  3.575609E-1 
 1.091708E-1 -2.695201E-2 -2.051753E-1 -5.106335E-1 -5.728486E-1 -5.985760E-1 -6.757594E-1 -7.931710E-1 
-7.683792E-1 -5.326198E-1 -5.461850E-1 -5.798647E-1 -5.648962E-1 -5.662994E-1 -6.186904E-1 -7.983169E-1 
-9.461349E-1 -1.013026E+0 -9.166647E-1 -1.034544E+0 -1.242237E+0 -1.202476E+0 -1.280128E+0 -1.469110E+0 
-1.527581E+0 -1.477997E+0 -1.374151E+0 -1.231011E+0 -1.290886E+0 -1.366666E+0 -1.349359E+0 -1.466303E+0 
-1.492966E+0 -1.440108E+0 -1.573424E+0 -1.812926E+0 -1.855026E+0 -1.782521E+0 -1.557987E+0 -1.356375E+0 
-1.417186E+0 -1.288548E+0 -1.095355E+0 -1.098630E+0 -1.100501E+0 -8.076726E-1 -4.456128E-1 -2.360486E-1 
-1.151573E-2  1.830802E-1  4.211784E-1  4.759087E-1  3.262198E-1  3.070410E-1  5.839645E-1  7.607847E-1 
 7.083940E-1  7.893195E-1  7.621880E-1  7.977394E-1  8.005458E-1  8.117724E-1  1.084487E+0  1.210319E+0 
 1.268790E+0  1.345506E+0  1.495663E+0  1.614011E+0  1.734697E+0  1.893273E+0  1.872223E+0  1.890467E+0 
 1.738907E+0  1.410527E+0  1.364685E+0  1.263645E+0  8.491949E-1  6.522604E-1  5.844323E-1  4.019994E-1 
 2.958143E-1  1.606263E-1  1.900963E-1  3.112506E-1  9.887970E-2 -2.458719E-1 -4.100614E-1 -5.059561E-1 
-7.608945E-1 -1.084596E+0 -1.286676E+0 -1.350294E+0 -1.331115E+0 -1.262820E+0 -1.000864E+0 -4.568395E-1 
 2.169628E-2  2.289220E-1  4.324047E-1  6.686329E-1  9.347978E-1  1.241192E+0  1.545247E+0  1.922743E+0 
 2.027526E+0  1.964843E+0  2.098628E+0  2.209491E+0  2.199200E+0  2.224927E+0  2.340469E+0  2.462090E+0 
 2.662767E+0  2.790938E+0  2.948579E+0  3.284911E+0  3.451439E+0  3.479974E+0  3.566981E+0  3.610951E+0 
 3.442552E+0  3.330753E+0  3.257780E+0  3.184807E+0  3.108559E+0  2.658089E+0  2.187973E+0  1.868949E+0 
 1.680902E+0  1.589218E+0  1.420350E+0  1.295454E+0  1.183655E+0  9.857855E-1  7.060544E-1  7.271051E-1 
 9.726878E-1  1.019466E+0  8.332902E-1  4.876032E-1  2.495042E-1  2.976852E-1  4.197751E-1  4.244525E-1 
 4.076131E-1  1.774665E-1 -1.074097E-1 -1.378152E-1 -5.221235E-2 -2.695201E-2 -1.588650E-1 -3.492505E-1 
-5.532020E-1 -6.565806E-1 -7.969137E-1 -8.516433E-1 -8.399491E-1 -1.067757E+0 -1.334857E+0 -1.548164E+0 
-1.506999E+0 -1.413444E+0 -1.450399E+0 -1.507935E+0 -1.447591E+0 -1.196395E+0 -1.085999E+0 -9.442630E-1 
-7.894291E-1 -8.338676E-1 -1.069628E+0 -1.294628E+0 -1.169264E+0 -9.760726E-1 -9.222777E-1 -1.020511E+0 
-1.228204E+0 -1.359650E+0 -1.355907E+0 -1.296032E+0 -1.206218E+0 -1.099566E+0 -1.180491E+0 -1.238963E+0 
-1.108453E+0 -8.951471E-1 -7.346995E-1 -6.902602E-1 -5.924945E-1 -5.878171E-1 -5.943662E-1 -4.526299E-1 
-2.383873E-1 -2.627775E-3 -7.232677E-2 -5.246674E-1 -7.824123E-1 -6.640652E-1 -6.294491E-1 -7.622977E-1 
-1.098162E+0 -1.436365E+0 -1.582312E+0 -1.721242E+0 -1.580909E+0 -1.225865E+0 -1.081790E+0 -1.192653E+0 
-1.277789E+0 -1.064482E+0 -5.798647E-1 -1.401547E-1 -7.279436E-2 -2.397905E-1 -4.512258E-1 -4.951974E-1 
-1.803835E-1  3.552222E-1  7.205558E-1  7.224270E-1  7.551710E-1  9.029890E-1  1.184591E+0  1.549457E+0 
 1.664999E+0  1.638803E+0  1.439997E+0  9.974796E-1  8.318868E-1  1.142491E+0  1.418012E+0  1.443272E+0 
 1.140620E+0  6.686329E-1  3.145256E-1  1.030902E-1  3.947200E-2 -1.322023E-1 -2.991982E-1 -6.579837E-1 
-1.153827E+0 -1.087404E+0 -8.006556E-1 -5.564761E-1 -5.349585E-1 -8.928077E-1 -1.057466E+0 -1.006946E+0 
-1.011155E+0 -9.821532E-1 -1.074773E+0 -1.393797E+0 -1.798892E+0 -2.124466E+0 -2.111835E+0 -1.917708E+0 
-1.775036E+0 -1.732468E+0 -1.673061E+0 -1.457882E+0 -1.189847E+0 -6.621934E-1 -4.940587E-2  2.785063E-1 
 2.747645E-1  1.606263E-1  1.807407E-1  2.336001E-1  3.243489E-1  2.176953E-1 -5.969696E-2 -3.604770E-1 
-7.477970E-1 -9.671847E-1 -8.268515E-1 -5.817357E-1 -6.102703E-1 -7.314246E-1 -7.637010E-1 -5.227965E-1 
-1.406224E-1 -4.005032E-2  7.736214E-2  2.902006E-1  3.421239E-1  3.355754E-1  4.352121E-1  5.502849E-1 
 6.279363E-1  4.992972E-1  1.690463E-1 -3.583978E-2 -2.687928E-1 -5.087626E-1 -6.172871E-1 -7.753960E-1 
-1.088807E+0 -1.286676E+0 -1.180491E+0 -9.681202E-1 -6.420789E-1 -3.534609E-1 -1.752376E-1  5.023087E-2 
 3.444633E-1  4.567299E-1  4.412928E-1  5.923849E-1  5.937878E-1  5.161375E-1  4.843280E-1  4.777794E-1 
 5.933201E-1  6.611481E-1  7.238303E-1  8.870842E-1  1.099924E+0  1.096181E+0  9.979474E-1  1.003093E+0 
 1.102730E+0  1.246338E+0  1.149040E+0  1.097584E+0  1.145765E+0  1.128925E+0  1.111618E+0  1.216400E+0 
 1.498937E+0  1.542440E+0  1.439997E+0  1.381057E+0  1.503615E+0  1.701484E+0  1.728616E+0  1.715518E+0 
 1.532618E+0  1.324456E+0  1.061566E+0  8.870842E-1  8.931656E-1  7.285084E-1  4.525191E-1  1.709174E-1 
-4.613088E-2 -2.585017E-1 -3.277328E-1 -3.950929E-1 -4.956652E-1 -4.783570E-1 -6.823078E-1 -7.370383E-1 
-3.703003E-1 -2.835516E-2  1.582876E-1  1.531424E-1  4.835976E-2  1.512706E-1  2.097429E-1  2.148888E-1 
 3.856277E-1  4.506484E-1  3.341722E-1  1.063643E-1  9.887970E-2  2.036624E-1  2.167599E-1  2.481008E-1 
 2.139535E-1  2.167599E-1  1.479965E-1  1.133813E-1  1.442545E-1  1.582876E-1  7.970084E-2 -1.995616E-1 
-3.534609E-1 -3.197804E-1 -1.850609E-1 -4.379217E-2  1.358345E-1  2.635379E-1  2.733604E-1  2.476331E-1 
 3.168643E-1  6.887473E-1  7.939969E-1  5.114594E-1  1.381732E-1 -1.251854E-1 -9.337656E-2 -1.298636E-1 
-1.668174E-1 -1.490417E-1 -2.678573E-1 -4.250308E-1 -4.189493E-1 -2.468073E-1 -1.291887E-2  1.012184E-1 
-1.518489E-1 -2.800193E-1 -1.392184E-1 -1.041354E-1 -5.408327E-2  7.408787E-2  1.234146E-2 -2.706645E-1 
-4.418710E-1 -4.727443E-1 -3.239909E-1 -1.972229E-1 -2.716001E-1 -2.800193E-1 -2.042398E-1 -1.162975E-1 
 1.795424E-2  3.510116E-1  7.097970E-1  8.290805E-1  7.186851E-1  7.416058E-1  9.942055E-1  1.155121E+0 
 1.276743E+0  1.280953E+0  1.257096E+0  1.133603E+0  9.263775E-1  8.941012E-1  9.390082E-1  1.120506E+0 
 9.913989E-1  7.257010E-1  8.398394E-1  1.027885E+0  1.193479E+0  1.284695E+0  1.345039E+0  1.424561E+0 
 1.482565E+0  1.498002E+0  1.599042E+0  1.662191E+0  1.399300E+0  1.061098E+0  7.430092E-1  4.497128E-1 
 2.064688E-1  4.181070E-2 -1.432221E-2 -3.911477E-2 -1.134910E-1 -1.883350E-1 -4.098569E-2  1.030902E-1 
-4.966479E-3 -2.089172E-1 -3.024732E-1 -4.638563E-1 -7.983169E-1 -1.082725E+0 -1.205283E+0 -1.119680E+0 
-1.090678E+0 -1.171135E+0 -1.146811E+0 -9.194712E-1 -6.439508E-1 -4.414025E-1 -2.037720E-1 -2.320997E-2 
 6.052179E-2 -1.471708E-1 -4.357895E-1 -5.213924E-1 -5.611535E-1 -6.074638E-1 -8.343361E-1 -1.006010E+0 
-1.165522E+0 -1.335325E+0 -1.214171E+0 -9.807500E-1 -7.641695E-1 -7.791380E-1 -8.474337E-1 -7.487325E-1 
-5.808003E-1 -4.175460E-1 -3.113611E-1 -1.452998E-1 -1.443643E-1 -3.305393E-1 -3.880760E-1 -1.565263E-1 
 1.306886E-1  1.405119E-1 -3.069459E-2 -1.555909E-1 -8.121454E-2 -6.671308E-2 -1.934811E-1 -2.823588E-1 
-4.690015E-1 -8.577248E-1 -1.315211E+0 -1.554713E+0 -1.550503E+0 -1.611782E+0 -1.815265E+0 -1.845670E+0 
-1.648736E+0 -1.294161E+0 -1.009752E+0 -8.539820E-1 -5.644284E-1 -5.241996E-1 -6.734207E-1 -6.504991E-1 
-6.140130E-1 -6.874537E-1 -8.885979E-1 -1.181894E+0 -1.423267E+0 -1.496240E+0 -1.595409E+0 -1.496708E+0 
-1.212767E+0 -1.143069E+0 -1.193121E+0 -1.140730E+0 -7.281503E-1 -3.094893E-1 -1.485739E-1 -1.130234E-1 
-2.028366E-1 -2.486782E-1 -3.455085E-1 -4.760184E-1 -4.484193E-1 -3.642198E-1 -5.429109E-1 -8.605313E-1 
-9.190034E-1 -8.142217E-1 -6.790337E-1 -6.093347E-1 -5.864138E-1 -5.677027E-1 -6.098025E-1 -7.056972E-1 
-6.013823E-1 -2.706645E-1 -1.265886E-1 -5.782513E-2  1.785228E-4  4.929532E-2  9.513785E-2  1.063643E-1 
 1.966455E-1  1.451900E-1 -3.490422E-2 -2.730032E-1 -4.203525E-1 -3.296037E-1 -1.649465E-1 -9.571527E-2 
-1.551232E-1 -2.019011E-1 -2.907789E-1 -3.946253E-1 -3.408311E-1 -1.148943E-1 -8.682750E-2 -3.478472E-1 
-6.098025E-1 -7.113101E-1 -6.650006E-1 -8.291902E-1 -1.049981E+0 -1.177685E+0 -1.187976E+0 -1.121083E+0 
-1.077112E+0 -7.922356E-1 -4.432741E-1 -1.429611E-1  1.842202E-2  2.696186E-1  7.238303E-1  9.666063E-1 
 1.086825E+0  1.192076E+0  1.288905E+0  1.245870E+0  1.219206E+0  1.286099E+0  1.287970E+0  1.171961E+0 
 8.912945E-1  8.276772E-1  9.226356E-1  1.033499E+0  1.193479E+0  1.255693E+0  1.293583E+0  1.260370E+0 
 1.113021E+0  1.074196E+0  1.357201E+0  1.541505E+0  1.285631E+0  9.731556E-1  7.617202E-1  6.082897E-1 
 5.923849E-1  5.788193E-1  5.596405E-1  5.994015E-1  3.954510E-1  2.635379E-1  5.212827E-1  7.635913E-1 
 8.520012E-1  7.635913E-1  7.168140E-1  8.159820E-1  9.086027E-1  9.661385E-1  1.028821E+0  1.029757E+0 
 8.417102E-1  7.252333E-1  6.676974E-1  6.424370E-1  5.264286E-1  2.237768E-1  5.677994E-2 -1.572536E-2 
-5.314772E-2 -1.074097E-1 -5.034124E-2  4.087514E-2 -1.806406E-2 -6.390660E-2  1.000203E-2  3.023626E-1 
 5.647857E-1  6.134345E-1  5.194116E-1  5.638501E-1  6.672296E-1  6.096926E-1  7.701402E-1  9.245067E-1 
 8.585505E-1  8.047554E-1  8.281450E-1  1.055484E+0  1.356265E+0  1.392752E+0  1.201899E+0  1.147636E+0 
 1.169622E+0  1.169622E+0  1.076534E+0  8.796005E-1  6.583418E-1  2.340679E-1 -6.343882E-2 -1.242499E-1 
-2.084494E-1 -3.141676E-1 -3.595414E-1 -3.118289E-1 -2.121922E-1 -1.237821E-1 -1.672852E-1 -4.145347E-2 
 1.479965E-1  2.169628E-2 -2.440008E-1 -3.394270E-1 -3.225876E-1 -4.432741E-1 -5.461850E-1 -6.303847E-1 
-5.648962E-1 -4.605813E-1 -4.652597E-1 -3.618811E-1 -2.047075E-1 -3.022682E-2 -6.671308E-2 -4.472773E-2 
 8.858860E-2  3.339126E-2 -1.859963E-1 -5.017458E-1 -6.434830E-1 -6.374015E-1 -5.920268E-1 -6.654683E-1 
-6.841796E-1 -6.743563E-1 -7.412479E-1 -5.489914E-1 -3.010700E-1 -1.995616E-1 -2.519532E-1 -3.160385E-1 
-1.972229E-1  9.420229E-2  1.601585E-1  2.730997E-2  1.255434E-1  1.624972E-1  1.054289E-1  2.237768E-1 
 4.684239E-1  5.554301E-1  4.796506E-1  3.140578E-1  1.353667E-1  2.275186E-1  2.120816E-1 -1.291887E-2 
-1.130234E-1 -2.065785E-1 -4.362573E-1 -6.388049E-1 -6.374015E-1 -5.648962E-1 -5.648962E-1 -7.543462E-1 
-9.232132E-1 -8.853238E-1 -7.655727E-1 -6.088671E-1 -4.685337E-1 -3.833987E-1 -5.251352E-1 -6.659361E-1 
-6.355306E-1 -4.755508E-1 -2.734710E-1 -3.777849E-1 -5.111013E-1 -5.256029E-1 -4.844385E-1 -4.109969E-1 
-2.987306E-1 -1.167652E-1 -1.420256E-1 -3.127643E-1 -4.961328E-1 -4.877128E-1 -3.824633E-1 -4.409347E-1 
-6.051251E-1 -6.771626E-1 -6.533063E-1 -7.927032E-1 -7.833477E-1 -5.241996E-1 -2.912467E-1 -3.511222E-1 
-4.783570E-1 -3.660907E-1 -2.318388E-1 -5.455105E-2 -1.499780E-1 -4.643241E-1 -6.528378E-1 -7.824123E-1 
-8.895335E-1 -9.110510E-1 -9.260204E-1 -1.139794E+0 -1.261884E+0 -1.200605E+0 -8.979536E-1 -5.218602E-1 
-3.819955E-1 -3.314756E-1 -2.711323E-1 -1.565263E-1 -6.063234E-2  2.312607E-1  4.787150E-1  4.193073E-1 
 2.158244E-1  8.484675E-2  2.803773E-1  3.645777E-1  2.242446E-1  3.151960E-2 -6.905251E-2 -1.523167E-1 
-2.585017E-1 -1.995616E-1 -5.688975E-2  2.420194E-1  2.523105E-1  1.999196E-1  4.249210E-1  6.096926E-1 
 8.786649E-1  9.488315E-1  9.287171E-1  9.530411E-1  7.626558E-1  5.867719E-1  6.499215E-1  7.112003E-1 
 5.965952E-1  4.122905E-1  2.275186E-1  2.911361E-1  3.772075E-1  3.795462E-1  4.623424E-1  5.222183E-1 
 4.782472E-1  3.744011E-1  4.988294E-1  6.139023E-1  5.325094E-1  3.332359E-1  1.540780E-1  1.040256E-1 
 1.000203E-2 -1.265886E-1 -2.065785E-1 -1.069419E-1 -1.532522E-1 -3.908825E-1 -4.170784E-1 -1.813189E-1 
 5.584438E-2  4.882754E-2 -1.097491E-1 -2.440008E-1 -1.598013E-1 -1.817866E-1 -3.090217E-1 -2.912467E-1 
-4.254984E-1 -6.420789E-1 -8.577248E-1 -8.862592E-1 -8.109467E-1 -8.595957E-1 -8.993568E-1 -8.708222E-1 
-6.551772E-1 -4.849063E-1 -3.249263E-1 -8.589195E-2  7.195547E-3 -5.434256E-3 -4.238902E-2  7.736214E-2 
 2.167599E-1  1.779342E-1  1.278821E-1  2.382775E-1  4.155655E-1  4.660854E-1  3.636414E-1  2.841201E-1 
 3.781429E-1  2.682152E-1 -4.472773E-2 -1.939487E-1 -2.135955E-1 -2.262251E-1 -3.487827E-1 -4.923909E-1 
-5.078272E-1 -4.849063E-1 -6.289815E-1 -6.874537E-1 -5.087626E-1 -2.631799E-1 -6.390660E-2 -1.245110E-2 
 1.026225E-1  1.493997E-1  6.847418E-2  4.415013E-2  1.115095E-1  1.423828E-1  5.350568E-2 -3.069459E-2 
-1.125556E-1 -4.753403E-2 -1.060064E-1 -1.046032E-1  2.546501E-1  5.381227E-1  5.933201E-1  5.825616E-1 
 7.799636E-1  9.329267E-1  9.848500E-1  9.839144E-1  9.530411E-1  9.853178E-1  7.528325E-1  4.469065E-1 
 3.177996E-1  3.266876E-1  1.844833E-1 -1.429611E-1 -2.683251E-1 -1.663496E-1 -6.110011E-2 -3.911477E-2 
 1.105741E-1  3.234126E-1  6.096926E-1  8.646312E-1  1.040048E+0  1.351119E+0  1.463387E+0  1.440933E+0 
 1.455902E+0  1.438126E+0  1.445611E+0  1.418012E+0  1.325392E+0  1.286566E+0  1.213593E+0  9.965441E-1 
 1.031160E+0  1.170558E+0  1.243999E+0  1.251951E+0  1.058758E+0  1.037709E+0  9.867207E-1  6.957633E-1 
 4.791828E-1  4.295984E-1  3.865631E-1  2.293896E-1  6.426455E-2  5.444123E-2  2.513751E-1  2.017905E-1 
-3.724293E-2 -2.180682E-2  1.344311E-1  2.088075E-1  9.373470E-2  3.853644E-2  1.540780E-1  2.948789E-1 
 3.416561E-1  4.193073E-1  5.591727E-1  5.727382E-1  5.021039E-1  4.300662E-1  5.474786E-1  5.989338E-1 
 4.969587E-1  4.562621E-1  3.715938E-1  2.490364E-1  1.222684E-1  9.534251E-3 -9.618305E-2 -1.579296E-1 
-4.442097E-1 -6.687426E-1 -5.522657E-1 -5.218602E-1 -5.391681E-1 -6.313202E-1 -6.734207E-1 -5.995114E-1 
-6.514347E-1 -7.454582E-1 -5.929630E-1 -4.732121E-1 -7.969137E-1 -1.131842E+0 -1.260481E+0 -1.275917E+0 
-1.364795E+0 -1.613653E+0 -1.864849E+0 -1.990681E+0 -2.100609E+0 -2.264799E+0 -2.028103E+0 -1.672125E+0 
-1.562197E+0 -1.521968E+0 -1.430752E+0 -1.260949E+0 -1.090210E+0 -9.227455E-1 -9.540864E-1 -9.498767E-1 
-1.008817E+0 -1.158038E+0 -9.330366E-1 -7.019544E-1 -7.487325E-1 -9.816854E-1 -1.096759E+0 -1.099098E+0 
-1.041093E+0 -8.834520E-1 -7.898969E-1 -5.859462E-1 -5.415068E-1 -6.757594E-1 -5.326198E-1 -5.080901E-2 
 3.776753E-1  4.805861E-1  4.805861E-1  5.362520E-1  6.985707E-1  7.266366E-1  7.228947E-1  8.548079E-1 
 8.814712E-1  7.771572E-1  5.998693E-1  5.367197E-1  6.082897E-1  5.526238E-1  3.112506E-1  2.855232E-1 
 3.903051E-1  3.673842E-1  3.982573E-1  3.589640E-1  2.892652E-1  1.138491E-1 -1.074097E-1 -8.776287E-2 
-1.432221E-2 -9.337656E-2 -3.183772E-1 -4.189493E-1 -3.239909E-1 -2.388549E-1 -2.875039E-1 -1.845931E-1 
-2.890717E-4 -1.569941E-1 -3.099571E-1 -2.804878E-1 -1.092814E-1 -4.519532E-2 -3.188450E-1 -5.864138E-1 
-6.673393E-1 -6.149484E-1 -7.047618E-1 -7.983169E-1 -7.959782E-1 -9.250849E-1 -1.069160E+0 -1.179556E+0 
-1.105178E+0 -9.391178E-1 -9.882346E-1 -1.160844E+0 -1.135584E+0 -9.147931E-1 -7.477970E-1 -6.257073E-1 
-5.396359E-1 -5.873494E-1 -7.276825E-1 -7.412479E-1 -5.288770E-1 -2.767451E-1 -3.352174E-1 -4.690015E-1 
-4.128686E-1 -3.165063E-1 -7.840732E-2  1.554811E-1  3.753366E-1  5.755445E-1  4.787150E-1  3.327681E-1 
 5.994015E-1  9.960763E-1  1.090100E+0  9.848500E-1  7.504936E-1  7.486228E-1  9.268453E-1  9.979474E-1 
 1.125651E+0  1.164944E+0  9.745589E-1  5.942556E-1  4.174362E-1  4.595361E-1  4.501806E-1  3.014272E-1 
-1.350087E-1 -4.633886E-1 -5.452496E-1 -6.112058E-1 -6.551772E-1 -5.564761E-1 -6.032541E-1 -8.521111E-1 
-8.666126E-1 -7.594914E-1 -5.747195E-1 -5.246674E-1 -6.275782E-1 -5.344907E-1 -4.067873E-1 -3.824633E-1 
-2.482107E-1  4.040737E-2  1.255434E-1 -1.245110E-2 -2.028366E-1 -1.541876E-1  2.078720E-1  4.562621E-1 
 4.936835E-1  5.657219E-1  7.771572E-1  8.407746E-1  9.029890E-1  1.165412E+0  1.357669E+0  1.385735E+0 
 1.220610E+0  1.119570E+0  1.352991E+0  1.646755E+0  1.682773E+0  1.684645E+0  1.679499E+0  1.565829E+0 
 1.529343E+0  1.582201E+0  1.861932E+0  1.982151E+0  1.766974E+0  1.642077E+0  1.636932E+0  1.729551E+0 
 1.737504E+0  1.701017E+0  1.732358E+0  1.714115E+0  1.578927E+0  1.545247E+0  1.783813E+0  1.881111E+0 
 1.734697E+0  1.524665E+0  1.409591E+0  1.339893E+0  1.080745E+0  7.692050E-1  6.040789E-1  5.802227E-1 
 3.107828E-1 -9.571527E-2 -7.934361E-2  2.356793E-2 -5.548642E-2 -1.883350E-1 -3.417667E-1 -3.436376E-1 
-3.553318E-1 -4.769539E-1 -4.872450E-1 -4.292404E-1 -4.629210E-1 -6.678070E-1 -7.782025E-1 -6.593869E-1 
-6.579837E-1 -7.332955E-1 -7.431188E-1 -7.178592E-1 -7.403123E-1 -8.595957E-1 -8.338676E-1 -6.481604E-1 
-5.850106E-1 -7.262794E-1 -7.590236E-1 -6.743563E-1 -6.191580E-1 -5.602181E-1 -4.844385E-1 -1.836576E-1 
-1.900034E-2 -2.407268E-1 -3.356852E-1 -1.771085E-1 -5.267994E-2 -8.355324E-2 -2.753419E-1 -4.109969E-1 
-2.963919E-1 -3.441054E-1 -3.871407E-1 -1.574619E-1 -4.753403E-2 -6.858400E-2 -2.468073E-1 -2.762775E-1 
-8.355324E-2 -6.203567E-2 -1.452998E-1 -2.917145E-1 -4.170784E-1 -5.962373E-1 -7.898969E-1 -8.324645E-1 
-8.235765E-1 -8.338676E-1 -9.049705E-1 -8.797101E-1 -7.159883E-1 -6.411436E-1 -6.575159E-1 -5.489914E-1 
-3.871407E-1 -3.361530E-1 -4.474840E-1 -4.713402E-1 -2.135955E-1 -1.008612E-1 -2.748742E-1 -3.993027E-1 
-2.430655E-1 -1.134910E-1 -9.431212E-2  1.140518E-2  1.096386E-1  1.746600E-1  4.929532E-2 -8.448879E-2 
-1.478980E-2  2.345357E-1  3.659809E-1  2.990885E-1  4.646813E-1  6.199837E-1  7.518969E-1  9.366686E-1 
 1.054081E+0  1.122844E+0  9.474275E-1  6.625515E-1  5.399938E-1  5.404616E-1  2.251799E-1 -2.047075E-1 
-4.629210E-1 -7.342318E-1 -9.517477E-1 -1.121551E+0 -1.062143E+0 -8.974859E-1 -9.278914E-1 -1.096291E+0 
-1.082725E+0 -8.619344E-1 -7.772671E-1 -7.735243E-1 -8.605313E-1 -9.030988E-1 -9.999289E-1 -1.298371E+0 
-1.352165E+0 -1.145875E+0 -1.027528E+0 -1.170668E+0 -1.303984E+0 -1.256271E+0 -1.127165E+0 -9.676524E-1 
-9.063736E-1 -8.535143E-1 -7.501357E-1 -7.927032E-1 -9.522154E-1 -7.997202E-1 -5.419746E-1 -4.975361E-1 
-4.381282E-1 -3.974316E-1 -4.194171E-1 -4.058518E-1 -2.542920E-1 -5.314772E-2  2.878619E-1  3.809494E-1 
 1.648367E-1  2.742967E-1  3.519472E-1  3.800140E-1  4.155655E-1  3.977897E-1  3.477376E-1  1.400441E-1 
-4.051792E-2 -1.219112E-1  6.259993E-3 -9.244119E-2 -4.175460E-1 -5.284092E-1 -4.661950E-1 -4.170784E-1 
-6.098025E-1 -7.819445E-1 -8.404168E-1 -8.043984E-1 -7.927032E-1 -7.557493E-1 -4.830354E-1 -3.726398E-1 
-3.997703E-1 -3.586061E-1 -2.252897E-1 -2.835516E-2  4.415013E-2  6.052179E-2  1.713850E-1  2.148888E-1 
 7.128067E-2 -6.369811E-3  5.771549E-2  3.947200E-2 -1.555909E-1 -2.744064E-1 -3.038765E-1 -2.589693E-1 
-2.444686E-1 -3.731076E-1 -2.271607E-1 -1.429611E-1 -3.282005E-1 -3.964962E-1 -2.500816E-1 -2.929144E-2 
-4.425995E-2 -1.799157E-1 -1.719633E-1  1.297530E-1  3.963864E-1  4.946191E-1  6.896825E-1  9.376041E-1 
 1.181785E+0  1.228562E+0  1.265516E+0  1.373573E+0  1.383864E+0  1.248208E+0  1.071857E+0  1.053146E+0 
 8.767931E-1  6.129671E-1  4.235169E-1  3.561576E-1  3.407205E-1  1.751278E-1  5.397345E-2 -7.185899E-2 
-2.879717E-1 -5.148441E-1 -6.074638E-1 -6.266428E-1 -7.201979E-1 -9.335042E-1 -1.067289E+0 -8.904690E-1 
-6.617256E-1 -5.770583E-1 -6.144806E-1 -5.129731E-1 -3.604770E-1 -3.511222E-1 -3.969640E-1 -3.412989E-1 
-2.075140E-1 -3.833987E-1 -6.219645E-1 -5.915590E-1 -3.015378E-1 -1.223789E-1 -2.079818E-1 -1.195725E-1 
 1.035580E-1  4.249210E-1  7.387995E-1  1.044726E+0  1.344103E+0  1.380121E+0  1.332877E+0  1.388074E+0 
 1.571442E+0  1.697743E+0  1.652836E+0  1.454499E+0  1.335683E+0  1.318843E+0  1.243531E+0  1.385267E+0 
 1.492389E+0  1.409124E+0  1.251483E+0  1.204705E+0  1.388074E+0  1.428771E+0  1.332877E+0  1.137813E+0 
 1.000755E+0  9.684781E-1  8.505979E-1  8.042880E-1  8.866164E-1  9.436856E-1  6.952955E-1  3.963864E-1 
 4.600039E-1  6.985707E-1  7.893195E-1  6.803270E-1  5.577697E-1  4.716983E-1  3.627059E-1  2.247121E-1 
 1.938390E-1  1.470609E-1 -1.551232E-1 -6.252395E-1 -8.885979E-1 -8.609989E-1 -9.124544E-1 -9.905733E-1 
-1.044367E+0 -1.062611E+0 -1.127632E+0 -1.093952E+0 -7.141173E-1 -3.183772E-1 -3.817848E-2 -3.163015E-2 
-7.568490E-4  2.364066E-1  4.090162E-1  4.824569E-1  5.217505E-1  6.457111E-1  5.647857E-1  3.926438E-1 
 3.636414E-1  5.638501E-1  7.565743E-1  6.246611E-1  4.955554E-1  4.880705E-1  7.004414E-1  8.346935E-1 
 8.215957E-1  9.095382E-1  8.566787E-1  6.232582E-1  3.800140E-1  3.407205E-1  3.131215E-1  1.540780E-1 
-1.902068E-1 -5.532020E-1 -6.205614E-1 -6.575159E-1 -6.406758E-1 -4.919232E-1 -4.231597E-1 -4.554363E-1 
-3.936898E-1 -1.780441E-1  8.999193E-2  1.882253E-1  3.526236E-2 -3.095553E-3  1.000203E-2 -1.448321E-1 
-3.310078E-1 -4.385960E-1 -5.284092E-1 -7.244084E-1 -9.971224E-1 -1.098162E+0 -8.909366E-1 -7.384414E-1 
-7.033578E-1 -6.383371E-1 -5.658318E-1 -4.820998E-1 -6.154162E-1 -7.641695E-1 -7.861549E-1 -8.666126E-1 
-1.049046E+0 -1.386780E+0 -1.538340E+0 -1.472852E+0 -1.476126E+0 -1.526646E+0 -1.428412E+0 -1.220720E+0 
-1.000864E+0 -7.150527E-1 -4.399993E-1 -6.718086E-2  1.391086E-1  2.738290E-1  5.961275E-1  8.599538E-1 
 9.544445E-1  9.053275E-1  1.056887E+0  1.123312E+0  9.867207E-1  8.697771E-1  7.846410E-1  7.392673E-1 
 4.913450E-1  1.774665E-1  1.748665E-2  8.203954E-2  2.985917E-3 -2.758097E-1 -4.100614E-1 -3.370883E-1 
-1.270563E-1 -2.160181E-3  1.835479E-1  3.561576E-1  4.244525E-1  4.950876E-1  5.371875E-1  6.354200E-1 
 7.500258E-1  6.377596E-1  4.202428E-1  3.762720E-1  2.887974E-1  1.844833E-1  4.929532E-2 -3.864626E-2 
-5.034124E-2 -1.845931E-1 -1.845931E-1 -1.448321E-1 -5.922919E-2 -3.958254E-2 -1.766407E-1 -1.017967E-1 
-3.022682E-2 -1.700924E-1 -2.341775E-1 -1.078773E-1 -7.045566E-2 -1.340732E-1 -2.215477E-1 -2.117244E-1 
-2.741960E-2  5.771549E-2  1.255434E-1  2.845878E-1  5.423327E-1  6.564707E-1  6.096926E-1  7.935291E-1 
 9.502348E-1  9.156186E-1  7.261688E-1  5.549623E-1  5.989338E-1  6.068863E-1  4.511161E-1  2.789741E-1 
 1.765311E-1  1.561554E-2 -1.036677E-1 -1.691561E-1 -1.658819E-1 -1.902068E-1 -3.628165E-1 -4.100614E-1 
-4.605813E-1 -6.121412E-1 -8.329321E-1 -9.971224E-1 -1.074773E+0 -1.158973E+0 -1.245044E+0 -1.341874E+0 
-1.215106E+0 -1.069160E+0 -1.093952E+0 -1.181894E+0 -1.180959E+0 -1.178620E+0 -1.347019E+0 -1.419525E+0 
-1.406895E+0 -1.363860E+0 -1.454141E+0 -1.673528E+0 -1.718435E+0 -1.574827E+0 -1.472384E+0 -1.501386E+0 
-1.325502E+0 -1.067289E+0 -8.348039E-1 -6.509669E-1 -5.489914E-1 -3.829309E-1 -3.412989E-1 -2.870362E-1 
-1.598013E-1 -5.434256E-3  5.303808E-2 -3.724293E-2  1.280924E-2  1.302208E-1  2.607306E-1  3.664487E-1 
 4.955554E-1  6.545989E-1  6.854722E-1  5.984663E-1  6.372918E-1  8.805357E-1  9.053275E-1  7.280406E-1 
 6.260652E-1  7.079262E-1  8.903593E-1  9.656711E-1  1.029757E+0  1.192076E+0  1.351119E+0  1.306681E+0 
 1.186462E+0  1.220142E+0  1.410995E+0  1.471338E+0  1.305277E+0  1.194414E+0  1.122844E+0  1.083551E+0 
 1.054081E+0  1.050807E+0  1.007771E+0  8.431135E-1  6.489859E-1  4.997650E-1  5.339124E-1  5.007005E-1 
 3.973220E-1  3.444633E-1  3.266876E-1  2.350032E-1  4.976309E-2  1.218006E-1  2.481008E-1  2.481008E-1 
 1.372376E-1  1.035580E-1  2.162922E-1  2.686830E-1  2.822482E-1  2.761677E-1  3.968542E-1  3.921760E-1 
 2.116138E-1  8.063639E-2  1.007508E-1  2.172275E-1  1.437869E-1  7.782991E-2  1.648367E-1  3.210739E-1 
 3.327681E-1  3.135893E-1  4.450354E-1  5.357842E-1  5.409294E-1  3.692551E-1  2.560532E-1  3.206061E-1 
 2.368744E-1 -1.245110E-2 -1.513811E-1 -3.338143E-1 -5.775260E-1 -6.233686E-1 -5.901558E-1 -4.484193E-1 
-4.254984E-1 -4.390638E-1 -2.547597E-1 -7.560085E-2 -3.724293E-2 -1.728989E-1 -1.616722E-1 -1.527845E-1 
-2.645831E-1 -4.086582E-1 -5.639607E-1 -5.569438E-1 -6.374015E-1 -8.062693E-1 -8.614666E-1 -6.925989E-1 
-5.616212E-1 -6.523700E-1 -6.420789E-1 -5.274739E-1 -3.445731E-1 -2.861008E-1 -3.604770E-1 -3.314756E-1 
-3.366207E-1 -5.181183E-1 -7.337640E-1 -7.187948E-1 -6.528378E-1 -6.593869E-1 -7.248762E-1 -8.352717E-1 
-8.259159E-1 -8.418200E-1 -9.166647E-1 -8.825166E-1 -8.034621E-1 -9.059060E-1 -9.882346E-1 -8.212378E-1 
-6.037219E-1 -4.086582E-1 -2.627121E-1 -1.644787E-1 -8.635972E-2 -8.355324E-2 -7.092344E-2  1.933713E-1 
 4.927480E-1  4.567299E-1  2.382775E-1  1.671754E-1  2.873943E-1  3.383818E-1  2.887974E-1  1.957100E-1 
 2.780386E-1  3.664487E-1  2.233090E-1  2.916039E-1  4.712306E-1  6.087571E-1  6.124993E-1  5.320416E-1 
 6.892148E-1  9.029890E-1  9.385404E-1  8.866164E-1  9.511700E-1  8.337579E-1  6.139023E-1  5.217505E-1 
 4.319373E-1  4.422280E-1  3.496085E-1  1.194619E-1 -2.227460E-2 -2.227460E-2 -1.317345E-1 -2.131277E-1 
-7.606862E-2 -1.060064E-1 -2.725354E-1 -4.067873E-1 -3.328787E-1 -1.555909E-1 -1.916100E-1 -3.857374E-1 
-4.647919E-1 -3.183772E-1 -3.113611E-1 -3.441054E-1 -2.014333E-1 -8.729528E-2 -9.057008E-2 -2.229510E-1 
-2.482107E-1 -7.305183E-3  1.835479E-1  1.297530E-1  5.069847E-2 -4.051792E-2 -1.415578E-1 -2.575662E-1 
-3.118289E-1 -1.396869E-1 -7.934361E-2 -1.962874E-1 -3.684294E-1 -4.231597E-1 -3.310078E-1 -2.224833E-1 
-6.577753E-2 -1.525758E-2  4.856844E-3 -5.267994E-2 -5.501864E-2  1.517383E-1  3.093796E-1  2.785063E-1 
 1.966455E-1  3.079763E-1  3.299618E-1  2.733604E-1  3.032982E-1  3.996606E-1  5.395260E-1  4.197751E-1 
 2.214373E-1  2.382775E-1  4.188395E-1  3.912405E-1  1.203975E-1  2.543904E-2  3.900422E-2  1.114077E-3 
-1.120878E-1 -1.607369E-1 -1.083451E-1 -8.448879E-2 -1.845931E-1 -2.818912E-1 -1.967552E-1 -1.523167E-1 
-1.471708E-1 -2.224833E-1 -3.094893E-1 -3.155708E-1 -4.399993E-1 -5.017458E-1 -3.960285E-1 -4.030453E-1 
-5.274739E-1 -5.335553E-1 -4.914546E-1 -3.567352E-1 -3.038765E-1 -3.253941E-1 -2.351131E-1 -2.594371E-1 
-4.194171E-1 -5.438462E-1 -3.319433E-1 -1.930133E-1 -3.950929E-1 -6.392725E-1 -7.361027E-1 -6.186904E-1 
-6.098025E-1 -6.041895E-1 -5.555407E-1 -4.980039E-1 -5.391681E-1 -7.169238E-1 -6.098025E-1 -3.885438E-1 
-2.617766E-1 -2.790838E-1 -3.660907E-1 -3.759140E-1 -4.138042E-1 -4.240953E-1 -3.188450E-1 -1.780441E-1 
-2.262251E-1 -3.455085E-1 -3.562674E-1 -2.355808E-1 -1.144265E-1 -1.312667E-1 -3.490422E-2  1.087030E-1 
 8.297583E-2  4.856844E-3  1.297530E-1  3.608350E-1  4.819894E-1  4.389539E-1  2.939434E-1  3.262198E-1 
 3.645777E-1  2.569888E-1  1.704496E-1  2.209696E-1  2.611984E-1  1.395763E-1  1.124458E-1  2.724249E-1 
 5.381227E-1  5.699316E-1  3.945155E-1  4.090162E-1  4.890061E-1  4.515839E-1  3.430592E-1  3.814172E-1 
 4.562621E-1  4.412928E-1  3.472698E-1  2.902006E-1  3.510116E-1  3.196707E-1  3.107828E-1  2.911361E-1 
 2.551177E-1  1.545456E-1  1.234146E-2  6.847418E-2  1.437869E-1  1.040256E-1 -1.322023E-1 -2.468073E-1 
-1.649465E-1 -1.859963E-1 -1.785116E-1 -7.466547E-2  1.213328E-1  2.317283E-1  2.233090E-1  3.000239E-1 
 5.306383E-1  6.887473E-1  5.194116E-1  3.215417E-1  3.065732E-1  3.538181E-1  2.873943E-1  2.036624E-1 
 2.401484E-1  1.746600E-1  1.000203E-2 -1.027323E-1 -5.876068E-2  1.175910E-1  1.816761E-1  3.921289E-3 
-1.626078E-1 -2.659864E-1 -4.044486E-1 -4.362573E-1 -3.637520E-1 -2.875039E-1 -4.573073E-1 -6.069960E-1 
-5.190537E-1 -3.141676E-1 -2.554868E-2  5.818309E-2  1.241400E-1  1.854189E-1  6.753881E-2  1.374461E-2 
 3.084441E-1  7.177495E-1  7.776250E-1  6.293393E-1  5.825616E-1  8.669698E-1  1.165412E+0  1.256629E+0 
 1.274404E+0  1.258499E+0  1.166815E+0  8.669698E-1  7.869799E-1  8.992471E-1  8.917623E-1  6.302748E-1 
 1.526746E-1 -6.577753E-2 -5.127679E-2  4.856844E-3  2.263256E-2  3.479459E-2 -3.537200E-2 -1.574619E-1 
-1.523167E-1 -6.577753E-2  1.203975E-1  1.325602E-1 -1.692403E-3 -2.461331E-2 -5.876068E-2 -1.205080E-1 
-2.890717E-4  2.279864E-1  3.552222E-1  3.308972E-1  2.060011E-1  3.266876E-1  5.989338E-1  7.126036E-1 
 6.316782E-1  5.671253E-1  5.587049E-1  2.972176E-1  5.724771E-2  4.856844E-3  5.724771E-2 -5.034124E-2 
-4.573073E-1 -6.874537E-1 -6.528378E-1 -5.354263E-1 -5.433787E-1 -5.274739E-1 -3.609448E-1 -2.879717E-1 
-2.056431E-1 -2.040349E-2  2.696186E-1  4.651498E-1  4.165010E-1  2.892652E-1  3.117183E-1  3.814172E-1 
 3.093796E-1  2.859910E-1  1.943068E-1  5.631216E-2 -4.753403E-2 -1.219112E-1  7.455565E-2  2.916039E-1 
 2.027261E-1  1.468017E-2 -8.240737E-3 -5.829290E-2 -1.888027E-1 -3.183772E-1 -4.605813E-1 -5.204570E-1 
-7.791380E-1 -1.108453E+0 -1.035012E+0 -7.735243E-1 -7.169238E-1 -7.777347E-1 -7.389092E-1 -5.854784E-1 
-4.049164E-1 -3.174417E-1 -1.911424E-1 -5.080901E-2 -1.993590E-2 -9.992581E-2 -9.805397E-2  8.952416E-2 
 1.484643E-1  1.068321E-1  3.058404E-2  5.257031E-2  9.654100E-2  6.753881E-2  1.755955E-1  2.602628E-1 
 2.742967E-1  1.044934E-1  2.310034E-2  1.437869E-1  1.002830E-1 -1.022645E-1 -3.876083E-1 -4.942619E-1 
-5.995114E-1 -8.956149E-1 -1.055126E+0 -9.756048E-1 -9.989935E-1 -1.144472E+0 -1.185636E+0 -1.110324E+0 
-7.978493E-1 -6.837118E-1 -7.889614E-1 -7.290859E-1 -6.238363E-1 -6.593869E-1 -8.020589E-1 -7.627655E-1 
-6.607902E-1 -5.920268E-1 -6.986803E-1 -7.791380E-1 -5.620890E-1 -3.974316E-1 -3.324109E-1 -2.912467E-1 
-2.145309E-1 -1.658819E-1 -7.606862E-2  1.246078E-1  3.294941E-1  4.015316E-1  3.107828E-1  3.435270E-1 
 4.291306E-1  4.506484E-1  3.996606E-1  4.548588E-1  6.124993E-1  6.241934E-1  5.601082E-1  4.394217E-1 
 5.446712E-1  7.013770E-1  5.755445E-1  5.049102E-1  5.886427E-1  6.157734E-1  4.586006E-1  3.229448E-1 
 3.453989E-1  4.861998E-1  4.894739E-1  2.934749E-1  3.332359E-1  4.459710E-1  4.221136E-1  3.987251E-1 
 4.810539E-1  6.386952E-1  7.378640E-1  8.042880E-1  8.669698E-1  1.037709E+0  1.157459E+0  1.141088E+0 
 1.135942E+0  1.120974E+0  9.783008E-1  8.276772E-1  8.594860E-1  8.510657E-1  7.378640E-1  5.021039E-1 
 3.650455E-1  3.921760E-1  2.817806E-1  8.718546E-2  7.663324E-3  6.566788E-2 -4.098569E-2 -2.547597E-1 
-3.777849E-1 -2.898426E-1 -2.425977E-1 -5.134409E-1 -6.827756E-1 -6.355306E-1 -5.466527E-1 -6.654683E-1 
-8.114145E-1 -8.058015E-1 -7.767993E-1 -7.608945E-1 -8.862592E-1 -8.427556E-1 -7.042940E-1 -7.679114E-1 
-8.507078E-1 -7.978493E-1 -7.571527E-1 -7.127133E-1 -5.522657E-1 -4.559039E-1 -2.753419E-1 -2.758097E-1 
-4.100614E-1 -2.327744E-1  2.356793E-2  1.489319E-1  1.442545E-1  2.378097E-1  2.771032E-1  2.045977E-1 
 2.289220E-1  3.379140E-1  5.063142E-1  4.819894E-1  2.630693E-1  2.242446E-1  4.604717E-1  5.615116E-1 
 4.651498E-1  3.828203E-1  3.561576E-1  3.715938E-1  3.177996E-1  3.542866E-1  5.428001E-1  6.588096E-1 
 5.240890E-1  3.280907E-1  3.135893E-1  4.314695E-1  4.894739E-1  3.692551E-1  3.257520E-1  2.420194E-1 
 8.858860E-2  1.232047E-1  2.368744E-1  2.813128E-1  8.858860E-2 -1.565263E-1 -3.230554E-1 -3.225876E-1 
-2.585017E-1 -3.146352E-1 -2.234188E-1 -2.701960E-1 -4.465484E-1 -3.913510E-1 -9.852175E-2  2.429549E-1 
 2.972176E-1  1.250756E-1  5.023087E-2  2.153566E-1  2.668121E-1  1.989842E-1  1.236724E-1  6.707104E-2 
 4.368236E-2 -1.803835E-1 -1.317345E-1  1.592230E-1  2.845878E-1  3.280907E-1  3.580285E-1  4.431636E-1 
 5.474786E-1  6.396304E-1  6.284041E-1  6.602126E-1  6.429048E-1  4.267921E-1  3.014272E-1  3.912405E-1 
 4.571976E-1  3.907727E-1  4.057421E-1  4.440991E-1  4.679561E-1  4.394217E-1  4.398895E-1  5.573019E-1 
 6.447756E-1  5.596405E-1  3.804816E-1  4.356799E-1  4.267921E-1  1.863544E-1 -9.057008E-2 -2.655186E-1 
-3.230554E-1 -5.574116E-1 -8.418200E-1 -8.998246E-1 -7.838154E-1 -7.983169E-1 -9.297623E-1 -9.746686E-1 
-9.597000E-1 -8.937431E-1 -8.946787E-1 -7.571527E-1 -4.035131E-1 -1.532522E-1 -7.934361E-2 -1.291887E-2 
 1.985164E-1  4.015316E-1  5.811582E-1  6.789240E-1  6.845366E-1  6.087571E-1  3.608350E-1  2.925393E-1 
 4.225814E-1  4.983616E-1  3.814172E-1  2.041301E-1  1.007508E-1 -1.338665E-2 -2.133905E-2  6.800659E-2 
 2.756999E-1  4.244525E-1  2.621338E-1  8.157177E-2  2.569888E-1  5.254931E-1  5.446712E-1  4.356799E-1 
 3.280907E-1  3.500763E-1  3.084441E-1  2.064688E-1  2.466977E-1  2.312607E-1 -1.853184E-2 -3.866729E-1 
-5.218602E-1 -4.727443E-1 -3.908825E-1 -4.147397E-1 -5.270061E-1 -5.527342E-1 -5.765905E-1 -5.723801E-1 
-4.633886E-1 -2.645831E-1 -3.249263E-1 -5.040852E-1 -5.513301E-1 -5.620890E-1 -4.652597E-1 -5.059561E-1 
-5.709768E-1 -6.009147E-1 -7.604268E-1 -9.816854E-1 -9.929121E-1 -7.749284E-1 -7.613623E-1 -8.614666E-1 
-9.437953E-1 -8.609989E-1 -6.219645E-1 -5.340229E-1 -5.279416E-1 -3.946253E-1 -2.510179E-1 -3.824633E-1 
-3.918188E-1 -9.711860E-2  2.045977E-1  3.369787E-1  2.509073E-1  2.986208E-1  4.871354E-1  5.376553E-1 
 4.604717E-1  4.193073E-1  3.631737E-1  2.279864E-1  2.985917E-3 -2.318388E-1 -3.010700E-1 -4.156751E-1 
-5.012780E-1 -4.357895E-1 -3.179094E-1 -2.000301E-1 -1.074097E-1  1.082354E-1  3.991929E-1  5.984663E-1 
 6.363563E-1  7.097970E-1  8.010135E-1  7.593817E-1  5.498171E-1  3.744011E-1  4.197751E-1  2.134857E-1 
-1.663496E-1 -4.095938E-1 -4.479515E-1 -3.960285E-1 -4.970683E-1 -5.812679E-1 -5.934308E-1 -4.755508E-1 
-5.415068E-1 -6.289815E-1 -4.343864E-1 -3.244587E-1 -2.594371E-1 -3.090217E-1 -2.767451E-1 -1.527845E-1 
-9.197342E-2 -1.900034E-2  1.514794E-2  1.269465E-1  8.718546E-2  2.216478E-2  8.531453E-2  1.012184E-1 
 4.134292E-2 -1.013290E-1 -1.017967E-1 -1.692403E-3 -1.011239E-2 -1.432221E-2  5.163402E-2  1.203975E-1 
 1.587554E-1  5.771549E-2  1.087030E-1  3.533503E-1  3.594318E-1  2.410840E-1  2.162922E-1  3.505439E-1 
 4.085484E-1  3.093796E-1  2.088075E-1  1.727883E-1  1.854189E-1  4.856844E-3 -1.279917E-1 -9.665082E-2 
 4.389066E-3 -7.747177E-2 -2.748742E-1 -1.256530E-1 -1.247176E-1 -2.107890E-1 -2.089172E-1 -3.155708E-1 
-2.921821E-1 -2.804878E-1 -3.679616E-1 -3.600092E-1 -2.556953E-1 -3.427020E-1 -3.684294E-1 -1.902068E-1 
-1.457674E-1 -1.827222E-1 -1.733667E-1  1.608332E-2  2.420194E-1  3.379140E-1  3.776753E-1  5.474786E-1 
 7.383317E-1  7.434769E-1  8.033524E-1  9.619289E-1  1.146233E+0  1.202834E+0  1.027417E+0  9.151512E-1 
 1.084019E+0  1.184591E+0  1.032096E+0  9.034567E-1  7.752854E-1  6.733103E-1  5.072498E-1  3.776753E-1 
 4.548588E-1  3.856277E-1  6.660326E-2 -2.416621E-1 -2.655186E-1 -2.093849E-1 -2.276285E-1 -3.132321E-1 
-4.016421E-1 -4.395315E-1 -5.662994E-1 -5.241996E-1 -3.029410E-1 -7.139122E-2 -7.981139E-2 -1.448321E-1 
 3.993977E-2  1.685787E-1  3.018950E-1  3.683196E-1  4.286628E-1  4.838602E-1  2.780386E-1  7.829769E-2 
 1.971131E-1  3.823527E-1  2.869265E-1  1.283499E-1 -3.256552E-2  1.046962E-2  1.400441E-1  3.198811E-2 
 5.444123E-2  1.807407E-1  1.274143E-1 -9.992581E-2 -1.251854E-1  8.391120E-2  2.060011E-1  1.695141E-1 
 3.526236E-2  8.765323E-2  2.293896E-1  2.593275E-1  3.832881E-1  5.994015E-1  5.830293E-1  4.188395E-1 
 3.781429E-1  4.118227E-1  4.281951E-1  3.453989E-1  2.611984E-1  2.097429E-1  1.405119E-1 -1.291887E-2 
-1.336054E-1 -4.706643E-2  1.935757E-2 -9.057008E-2 -2.687928E-1 -1.116201E-1  1.662400E-1  1.372376E-1 
 7.221695E-2  1.377054E-1  2.902006E-1  2.953465E-1  2.588597E-1  3.177996E-1  3.917083E-1  3.037667E-1 
-6.530975E-2 -1.626078E-1  1.327683E-2  1.386410E-1  1.288175E-1  3.198811E-2  4.929532E-2  7.195547E-3 
-8.448879E-2 -1.139588E-1 -1.291887E-2 -3.490422E-2 -2.954563E-1 -4.357895E-1 -4.545008E-1 -3.946253E-1 
-3.478472E-1 -2.514856E-1 -1.214434E-1 -1.205080E-1 -1.616722E-1 -1.181684E-1  1.278821E-1  2.756999E-1 
 1.582876E-1  4.976309E-2  4.929532E-2  6.005419E-2  1.785228E-4 -1.200402E-1 -8.776287E-2 -1.572536E-2 
-2.365162E-1 -3.707681E-1 -2.121922E-1  3.619774E-2  1.470609E-1 -4.498884E-3 -1.513811E-1 -1.177008E-1 
-9.524749E-2 -2.613090E-1 -1.906746E-1 -3.022682E-2 -1.322023E-1 -2.486782E-1 -2.566306E-1  3.921289E-3 
 2.036624E-1  2.237768E-1  1.896285E-1  1.470609E-1  1.685787E-1  1.203975E-1  1.952422E-1  2.392131E-1 
 6.473233E-2 -2.009657E-1 -3.398948E-1 -3.062152E-1 -3.483150E-1 -4.633886E-1 -5.686381E-1 -4.615169E-1 
-3.604770E-1 -4.273695E-1 -3.525254E-1 -1.303313E-1  6.707104E-2 -1.224626E-3 -9.945803E-2  2.824534E-2 
 1.629657E-1  1.592230E-1  5.069847E-2  4.040737E-2  8.671768E-2 -1.946812E-2 -1.593328E-1 -1.392184E-1 
-4.332440E-2 -1.385443E-2 -1.864641E-1 -2.865686E-1 -2.070463E-1 -2.603734E-1 -2.524210E-1 -1.892705E-1 
-1.822544E-1 -2.266929E-1 -3.085539E-1 -2.627121E-1 -6.952029E-2  6.463000E-4 -1.930133E-1 -2.112568E-1 
-1.102169E-1 -1.654143E-1 -2.556953E-1 -2.323066E-1 -1.064741E-1 -1.448321E-1 -3.183772E-1 -3.974316E-1 
-1.873996E-1  1.280924E-2 -3.022682E-2 -4.031107E-3  1.442545E-1  3.032982E-1  2.607306E-1  1.522061E-1 
 2.008552E-1  2.649412E-1  1.232047E-1 -1.481061E-1 -2.201446E-1 -2.556953E-1 -3.169739E-1 -4.053840E-1 
-4.180138E-1 -2.430655E-1 -1.897383E-1 -1.827222E-1 -2.601646E-2  1.746600E-1  1.199297E-1 -3.209792E-2 
 3.105182E-2  1.222684E-1  4.695661E-2 -1.214434E-1 -2.107890E-1 -2.440008E-1 -3.169739E-1 -4.675984E-1 
-3.604770E-1 -1.495102E-1 -2.089172E-1 -3.408311E-1 -3.801236E-1 -1.902068E-1 -1.181684E-1 -2.547597E-1 
-3.487827E-1 -2.823588E-1 -2.154664E-1 -3.805914E-1 -3.670263E-1 -2.112568E-1 -7.560085E-2 -1.064741E-1 
-2.178051E-1 -9.103786E-2  4.227921E-2  5.163402E-2 -4.566310E-2  3.011645E-2  2.918090E-2 -8.682750E-2 
-7.513307E-2 -6.156789E-2  1.232047E-1  1.493997E-1  5.210253E-2  9.747656E-2  1.470609E-1  2.824534E-2 
-8.215009E-2  5.490901E-2  1.021540E-1  8.130919E-3 -2.061107E-1 -2.842299E-1 -1.373474E-1 -1.551232E-1 
-3.001337E-1 -3.815277E-1 -3.787205E-1 -5.054885E-1 -6.757594E-1 -5.457174E-1 -2.416621E-1 -1.495102E-1 
-2.458719E-1 -2.678573E-1 -8.027916E-2  1.573520E-1  2.176953E-1  3.514794E-1  5.114594E-1  5.011683E-1 
 3.524150E-1  2.116138E-1  3.421239E-1  4.347443E-1  3.257520E-1  1.255434E-1 -9.177023E-3 -4.192125E-2 
-9.384434E-2  1.421239E-2  1.872898E-1  3.790784E-1  4.127582E-1  3.734648E-1  6.101604E-1  8.716479E-1 
 9.390082E-1  8.767931E-1  9.123445E-1  8.290805E-1  6.185808E-1  4.964909E-1  4.890061E-1  5.385905E-1 
 3.206061E-1 -4.966479E-3 -1.177008E-1  7.362010E-2  1.727883E-1  9.887970E-2  1.203975E-1  1.419150E-1 
 1.222684E-1 -3.163015E-2 -8.776287E-2  1.114077E-3 -9.898952E-2 -4.456128E-1 -6.766950E-1 -7.187948E-1 
-7.361027E-1 -7.225366E-1 -7.739928E-1 -6.715491E-1 -5.700414E-1 -5.836075E-1 -5.125054E-1 -3.244587E-1 
-1.752376E-1 -2.706645E-1 -3.436376E-1 -3.085539E-1 -1.953520E-1 -2.262251E-1 -3.235232E-1 -2.631799E-1 
-2.706645E-1 -3.768496E-1 -4.984715E-1 -3.459763E-1 -2.678573E-1 -5.139085E-1 -7.127133E-1 -7.435866E-1 
-5.859462E-1 -5.574116E-1 -6.724845E-1 -6.860505E-1 -4.750830E-1 -3.492505E-1 -3.993027E-1 -1.588650E-1 
 8.578230E-2  1.793374E-1  2.289220E-1  2.883297E-1  4.408250E-1  5.184761E-1  4.459710E-1  2.775708E-1 
 2.583919E-1  1.957100E-1  7.595898E-2  6.987751E-2  6.463000E-4 -6.484215E-2 -2.112568E-1 -3.230554E-1 
-2.762775E-1 -2.552275E-1 -3.057474E-1 -3.174417E-1 -2.304357E-1 -1.878674E-1 -2.851653E-1 -3.745109E-1 
-1.958198E-1 -4.987364E-2 -1.911424E-1 -3.113611E-1 -2.252897E-1 -4.706643E-2 -6.110011E-2 -1.612044E-1 
-2.227460E-2  1.891607E-1  1.489319E-1  1.140518E-2  4.789217E-2  2.452943E-1  3.042345E-1  1.082354E-1 
 6.847418E-2  1.339636E-1  5.818309E-2 -6.764845E-2 -1.060064E-1 -7.045566E-2 -1.293958E-1 -1.911424E-1 
-1.962874E-1 -3.350107E-2  7.221695E-2 -3.116237E-2  3.011645E-2  8.812101E-2  1.935757E-2 -1.013290E-1 
-1.780441E-1 -9.665082E-2 -6.764845E-2 -1.771085E-1 -2.323066E-1 -5.688975E-2  9.279915E-2  6.052179E-2 
 2.730997E-2  8.391120E-2  1.274143E-1 -7.092344E-2 -2.285638E-1 -1.350087E-1 -4.846958E-2 -1.382828E-1 
-3.595414E-1 -4.315799E-1 -3.207167E-1 -2.486782E-1 -1.761730E-1  2.590664E-2  2.565210E-1  3.603672E-1 
 3.215417E-1  4.347443E-1  6.878118E-1  7.383317E-1  6.078219E-1  5.661897E-1  6.471152E-1  6.134345E-1 
 6.999736E-1  7.579784E-1  7.982072E-1  9.413467E-1  8.052232E-1  9.081349E-1  1.199559E+0  1.206576E+0 
 1.079341E+0  1.052678E+0  1.128925E+0  1.106004E+0  1.019934E+0  9.638000E-1  1.094778E+0  1.055484E+0 
 7.780928E-1  6.606804E-1  7.369284E-1  8.510657E-1  6.990384E-1  4.824569E-1  4.394217E-1  4.459710E-1 
 2.640056E-1  3.853644E-2  8.157177E-2  9.233137E-2 -5.688975E-2 -1.916100E-1 -2.023688E-1 -6.484215E-2 
 6.753881E-2  1.374461E-2 -9.644800E-3  8.016861E-2 -3.958254E-2 -8.308546E-2  6.894196E-2  8.016861E-2 
-6.343882E-2 -2.131277E-1 -2.542920E-1 -1.555909E-1 -3.864626E-2 -9.103786E-2 -7.981139E-2  3.572996E-2 
-1.759628E-2 -1.382828E-1 -3.163015E-2  1.334958E-1  8.598696E-3 -1.934811E-1 -4.456128E-1 -4.549686E-1 
-3.136998E-1 -5.111013E-1 -5.330876E-1 -4.414025E-1 -4.769539E-1 -5.382327E-1 -5.620890E-1 -4.067873E-1 
-2.266929E-1 -2.393227E-1 -4.582426E-1 -3.833987E-1 -2.430655E-1 -3.310078E-1 -3.328787E-1 -3.698325E-1 
-4.273695E-1 -4.554363E-1 -4.881804E-1 -4.418710E-1 -2.730032E-1 -3.473794E-1 -5.059561E-1 -3.791883E-1 
-3.258619E-1 -3.735753E-1 -4.077227E-1 -3.412989E-1 -2.748742E-1 -3.300715E-1 -4.437419E-1 -4.194171E-1 
-1.504458E-1 -1.350087E-1 -2.842299E-1 -1.607369E-1  3.198811E-2  7.081289E-2  2.637441E-2 -4.192125E-2 
-5.434256E-3  3.058404E-2 -2.065785E-1 -3.169739E-1 -1.499780E-1 -5.876068E-2 -1.364119E-1 -1.569941E-1 
-4.706643E-2  8.765323E-2  2.214373E-1  1.966455E-1  2.752321E-1  3.678520E-1  2.181631E-1  1.784020E-1 
 2.785063E-1  2.728927E-1  7.689436E-2 -8.635972E-2 -1.869318E-1 -2.173374E-1 -3.529931E-1 -5.906236E-1 
-5.012780E-1 -4.474840E-1 -5.625575E-1 -5.999792E-1 -4.994070E-1 -3.478472E-1 -3.637520E-1 -4.647919E-1 
-4.124010E-1 -1.186362E-1 -3.022682E-2 -9.805397E-2  1.374461E-2  1.180588E-1  1.334958E-1  1.888980E-2 
-5.595420E-2  3.572996E-2  7.829769E-2 -1.130234E-1 -2.449364E-1 -1.364119E-1 -8.916693E-2 -2.103212E-1 
-3.235232E-1 -2.893749E-1 -2.561631E-1 -2.580340E-1 -2.627121E-1 -1.181684E-1  6.463000E-4 -1.125556E-1 
-8.589195E-2 -1.432221E-2 -1.666091E-2 -1.074097E-1 -2.210801E-1 -1.714955E-1 -5.876068E-2 -9.290878E-2 
-1.359441E-1  1.363022E-1  2.593275E-1  1.306886E-1  5.818309E-2  7.829769E-2  2.092751E-1  1.774665E-1 
 1.581855E-3 -1.228467E-1 -8.823065E-2 -1.855287E-1 -4.133364E-1 -3.604770E-1 -3.422344E-1 -4.535652E-1 
-5.508624E-1 -5.770583E-1 -3.941575E-1 -1.897383E-1 -2.309034E-1 -2.627121E-1 -9.010249E-2 -1.167652E-1 
-9.524749E-2  1.554811E-1  2.742967E-1  2.677475E-1  1.807407E-1  1.199297E-1  1.690463E-1  2.003874E-1 
 2.637441E-2 -1.177008E-1 -1.649465E-1 -3.473794E-1 -4.680659E-1 -4.367251E-1 -3.099571E-1 -1.967552E-1 
-3.066830E-1 -4.269018E-1 -1.354765E-1  1.077677E-1  5.324621E-3  2.263256E-2  1.489319E-1  2.822482E-1 
 2.593275E-1  1.297530E-1  1.671754E-1  3.299618E-1  2.897330E-1 -1.666091E-2 -2.320997E-2  5.584438E-2 
-4.098569E-2 -1.069419E-1 -2.004979E-1 -2.402590E-1 -2.776806E-1 -3.941575E-1 -3.824633E-1 -1.761730E-1 
-1.962874E-1 -3.122965E-1 -2.762775E-1 -2.407268E-1 -1.897383E-1 -2.318388E-1 -1.827222E-1  2.543904E-2 
 6.520011E-2 -1.097491E-1 -5.922919E-2  1.531424E-1  1.568843E-1  1.606263E-1  1.536102E-1  1.886931E-1 
 2.644734E-1  1.091708E-1 -6.016474E-2  1.433191E-1  2.972176E-1  1.250756E-1  1.348989E-1  1.653044E-1 
 2.031946E-1  3.112506E-1  1.793374E-1  2.350032E-1  5.535590E-1  5.633823E-1  4.193073E-1  5.432679E-1 
 5.989338E-1  5.535590E-1  5.339124E-1  4.698272E-1  5.675930E-1  5.858364E-1  4.918128E-1  5.699316E-1 
 7.177495E-1  6.499215E-1  5.236213E-1  5.886427E-1  6.326137E-1  6.059508E-1  4.950876E-1  5.086527E-1 
 6.957633E-1  7.046511E-1  6.134345E-1  7.233625E-1  9.726878E-1  1.020401E+0  9.871885E-1  9.857855E-1 
 1.043790E+0  1.169154E+0  1.029289E+0  8.627601E-1  9.647356E-1  1.003093E+0  7.668654E-1  6.344845E-1 
 6.396304E-1  5.437357E-1  4.876032E-1  3.491407E-1  2.775708E-1  3.832881E-1  3.397852E-1  1.784020E-1 
 2.382775E-1  3.187352E-1  2.303251E-1  3.271554E-1  4.300662E-1  5.217505E-1  5.465431E-1  4.843280E-1 
 5.755445E-1  6.915537E-1  7.345888E-1  5.755445E-1  5.919171E-1  6.330815E-1  3.715938E-1  2.181631E-1 
 1.882253E-1  2.017905E-1  8.250805E-2 -2.304357E-1 -3.777849E-1 -2.542920E-1 -2.903104E-1 -4.914546E-1 
-5.190537E-1 -4.484193E-1 -3.665585E-1 -4.760184E-1 -5.700414E-1 -4.189493E-1 -3.918188E-1 -5.344907E-1 
-6.425467E-1 -6.261750E-1 -5.798647E-1 -6.271104E-1 -7.042940E-1 -7.375059E-1 -7.655727E-1 -8.577248E-1 
-9.339719E-1 -8.380781E-1 -7.496681E-1 -9.054382E-1 -9.999289E-1 -9.260204E-1 -8.731609E-1 -8.769037E-1 
-8.525789E-1 -6.823078E-1 -4.970683E-1 -4.858417E-1 -6.275782E-1 -5.583472E-1 -4.072551E-1 -5.532020E-1 
-6.635974E-1 -5.532020E-1 -4.357895E-1 -4.540330E-1 -5.569438E-1 -5.602181E-1 -3.263296E-1 -2.299671E-1 
-3.174417E-1 -2.079818E-1 -1.031999E-1 -2.040349E-2 -5.902033E-3  4.856844E-3  1.629657E-1  1.849511E-1 
 2.590664E-2 -1.546554E-1 -2.234188E-1 -2.903104E-1 -3.866729E-1 -4.713402E-1 -4.021099E-1 -3.165063E-1 
-3.993027E-1 -2.814234E-1 -1.181684E-1 -4.285662E-2 -5.548642E-2 -9.010249E-2 -1.151573E-2 -1.245110E-2 
-1.027323E-1 -2.355808E-1 -2.000301E-1 -1.845931E-1 -3.656229E-1 -5.139085E-1 -5.157796E-1 -3.539287E-1 
-3.876083E-1 -5.185859E-1 -4.259662E-1 -2.556953E-1 -1.878674E-1 -2.369840E-1 -1.668174E-1  7.642658E-2 
 2.092751E-1  2.092751E-1  3.257520E-1  4.861998E-1  5.615116E-1  4.609395E-1  3.720616E-1  4.721661E-1 
 4.253888E-1  2.635379E-1  1.381732E-1  7.876528E-2 -2.835516E-2 -1.523167E-1 -1.803835E-1 -1.532522E-1 
-7.606862E-2 -1.976907E-1 -1.967552E-1  5.818309E-2  2.069364E-1  2.242446E-1  3.201383E-1  5.554301E-1 
 6.073541E-1  6.054823E-1  5.591727E-1  5.708671E-1  6.761166E-1  4.688917E-1  2.738290E-1  3.037667E-1 
 3.341722E-1  2.102107E-1  5.677994E-2 -1.224626E-3  6.660326E-2  1.676431E-1  4.835976E-2  7.174844E-2 
 2.045977E-1  8.999193E-2 -6.437437E-2 -8.308546E-2 -4.031107E-3  3.339126E-2 -5.034124E-2 -1.588650E-1 
-1.116201E-1 -9.477989E-2 -9.524749E-2  9.607340E-2  3.004917E-1  3.192030E-1  2.317283E-1  2.738290E-1 
 3.795462E-1  4.847957E-1  4.459710E-1  3.786107E-1  4.782472E-1  4.267921E-1  2.303251E-1  1.952422E-1 
 3.636414E-1  3.790784E-1  2.630693E-1  1.943068E-1  2.289220E-1  3.949833E-1  3.692551E-1  2.060011E-1 
 1.980487E-1  3.290263E-1  2.247121E-1  1.054289E-1  2.214373E-1  2.541823E-1  3.093796E-1  2.541823E-1 
 3.009595E-1  5.610438E-1  5.881752E-1  4.646813E-1  4.179040E-1  4.726335E-1  4.076131E-1  2.962821E-1 
 2.621338E-1  2.611984E-1  2.134857E-1  8.858860E-2  1.246078E-1  2.223727E-1  1.493997E-1  1.140518E-2 
 1.581855E-3  1.581855E-3 -1.078773E-1 -2.758097E-1 -3.749785E-1 -2.973273E-1 -2.907789E-1 -5.012780E-1 
-5.999792E-1 -4.254984E-1 -2.987306E-1 -2.659864E-1 -2.393227E-1 -9.852175E-2  1.690463E-1  1.989842E-1 
 2.125494E-1  3.758042E-1  4.932157E-1  4.684239E-1  2.859910E-1  2.822482E-1  3.332359E-1  2.027261E-1 
 9.981526E-2  6.379677E-2  6.259993E-3 -7.232677E-2 -1.537198E-1 -1.640109E-1 -1.350087E-1 -2.865686E-1 
-4.124010E-1 -3.936898E-1 -3.520578E-1 -3.927542E-1 -5.185859E-1 -4.732121E-1 -4.465484E-1 -5.560085E-1 
-7.047618E-1 -6.696780E-1 -4.680659E-1 -5.092304E-1 -6.664039E-1 -7.814767E-1 -7.066327E-1 -6.060606E-1 
-7.538784E-1 -7.739928E-1 -5.901558E-1 -5.999792E-1 -8.188991E-1 -8.605313E-1 -6.996157E-1 -5.326198E-1 
-5.265383E-1 -6.397402E-1 -6.186904E-1 -5.237318E-1 -5.312157E-1 -5.981082E-1 -4.699371E-1 -3.726398E-1 
-4.886481E-1 -4.923909E-1 -4.105292E-1 -2.758097E-1 -1.607369E-1 -1.476385E-1 -3.350107E-2  1.054289E-1 
 1.046962E-2 -5.174457E-2  1.461256E-1  2.738290E-1  2.223727E-1  1.377054E-1  1.924350E-1  3.776753E-1 
 4.763765E-1  4.019994E-1  5.053787E-1  7.163455E-1  6.307426E-1  6.232582E-1  6.920214E-1  8.178539E-1 
 9.511700E-1  7.869799E-1  6.957633E-1  8.169176E-1  8.426457E-1  5.975308E-1  4.726335E-1  4.529869E-1 
 3.107828E-1  1.727883E-1 -1.011239E-2 -8.240737E-3  2.824534E-2 -1.219112E-1 -2.047075E-1 -3.724293E-2 
 7.081289E-2 -5.361550E-2  2.263256E-2  1.755955E-1  2.438912E-1  3.234126E-1  3.266876E-1  4.132258E-1 
 5.619794E-1  4.300662E-1  2.841201E-1  4.408250E-1  5.044424E-1  3.786107E-1  2.275186E-1  2.481008E-1 
 3.814172E-1  3.243489E-1  2.588597E-1  3.566253E-1  5.591727E-1  5.783516E-1  4.174362E-1  3.931114E-1 
 5.194116E-1  5.816260E-1  3.973220E-1  3.051700E-1  3.683196E-1  3.804816E-1  2.878619E-1  2.916039E-1 
 4.819894E-1  4.557943E-1  4.324047E-1  4.819894E-1  5.942556E-1  7.406703E-1  6.920214E-1  6.662940E-1 
 7.140066E-1  7.247655E-1  5.409294E-1  5.166053E-1  6.096926E-1  4.861998E-1  2.626016E-1  5.397345E-2 
 1.489319E-1  1.835479E-1 -1.853184E-2 -1.471708E-1 -1.873996E-1 -2.121922E-1 -3.235232E-1 -4.044486E-1 
-2.655186E-1 -1.242499E-1 -2.603734E-1 -3.960285E-1 -3.356852E-1 -1.733667E-1 -1.761730E-1 -3.389594E-1 
-4.222243E-1 -4.390638E-1 -4.315799E-1 -5.639607E-1 -5.139085E-1 -3.057474E-1 -3.791883E-1 -5.354263E-1 
-5.709768E-1 -4.498226E-1 -3.679616E-1 -3.642198E-1 -4.016421E-1 -4.072551E-1 -4.624532E-1 -6.823078E-1 
-5.981082E-1 -3.389594E-1 -3.006023E-1 -3.950929E-1 -4.488871E-1 -3.441054E-1 -2.173374E-1 -2.355808E-1 
-2.645831E-1 -1.167652E-1 -1.350087E-1 -4.142720E-1 -5.199893E-1 -4.418710E-1 -3.862051E-1 -5.162472E-1 
-7.501357E-1 -7.632332E-1 -6.467572E-1 -6.645330E-1 -7.150527E-1 -5.920268E-1 -3.993027E-1 -3.955607E-1 
-4.994070E-1 -4.250308E-1 -2.744064E-1 -2.252897E-1 -2.706645E-1 -3.113611E-1 -2.411945E-1 -2.790838E-1 
-3.604770E-1 -2.463395E-1 -1.621400E-1 -2.196760E-1 -2.084494E-1 -1.565263E-1 -1.046032E-1 -5.782513E-2 
-1.845931E-1 -1.705602E-1 -3.022682E-2 -1.092814E-1 -2.140631E-1 -1.406224E-1 -2.890717E-4 -3.256552E-2 
-1.467030E-1 -2.383873E-1 -1.013290E-1  7.081289E-2 -1.008612E-1 -1.565263E-1 -1.317345E-1 -1.668174E-1 
-2.407268E-1 -3.427020E-1 -2.149986E-1 -9.103786E-2 -1.640109E-1 -3.277328E-1 -2.421299E-1 -4.332440E-2 
-3.563330E-3  3.198811E-2  4.929532E-2  5.023087E-2 -4.893809E-2 -1.120878E-1 -5.314772E-2 -7.568490E-4 
-1.144265E-1 -3.127643E-1 -3.071506E-1 -2.800193E-1 -4.002381E-1 -4.563717E-1 -3.506537E-1 -3.740431E-1 
-4.774217E-1 -5.648962E-1 -5.588148E-1 -3.469118E-1 -3.328787E-1 -5.326198E-1 -5.396359E-1 -3.651552E-1 
-3.113611E-1 -2.631799E-1 -2.664540E-1 -1.897383E-1  8.598696E-3 -1.696246E-1 -2.313712E-1 -7.606862E-2 
-2.367775E-2 -6.718086E-2 -2.566306E-1 -3.024732E-1 -2.524210E-1 -2.622443E-1 -2.781484E-1 -1.691561E-1 
-1.191039E-1 -1.827222E-1 -1.378152E-1  2.684219E-2  2.569888E-1  2.944112E-1  3.037667E-1  4.207106E-1 
 5.072498E-1  4.908772E-1  4.483095E-1  6.110960E-1  6.831337E-1  5.428001E-1  3.837559E-1  3.720616E-1 
 5.212827E-1  5.109916E-1  4.263243E-1  4.688917E-1  5.591727E-1  5.437357E-1  3.762720E-1  3.973220E-1 
 6.227904E-1  6.120315E-1  4.408250E-1  3.753366E-1  3.711261E-1  3.753366E-1  2.481008E-1  1.058967E-1 
 1.784020E-1  2.396807E-1  1.330280E-1  8.578230E-2  1.755955E-1  1.550133E-1  1.161878E-1  1.311561E-1 
 2.055333E-1  2.728927E-1  1.334958E-1  3.245588E-2  4.555346E-2  1.442545E-1  1.330280E-1  1.292852E-1 
 3.028304E-1  3.009595E-1  2.233090E-1  1.877576E-1  3.528826E-1  5.680608E-1  5.236213E-1  3.931114E-1 
 4.216462E-1  5.558986E-1  5.465431E-1  4.997650E-1  5.334446E-1  7.037159E-1  6.845366E-1  4.300662E-1 
 4.398895E-1  6.312104E-1  6.887473E-1  5.245568E-1  4.356799E-1  4.908772E-1  5.273642E-1  5.371875E-1 
 5.844323E-1  7.191529E-1  7.490906E-1  6.639544E-1  6.714392E-1  8.127080E-1  8.173861E-1  7.163455E-1 
 6.096926E-1  5.530912E-1  5.643179E-1  3.949833E-1  3.351078E-1  3.912405E-1  3.018950E-1  7.455565E-2 
-6.156789E-2  2.590664E-2  9.607340E-2  4.835976E-2 -1.724311E-1 -1.331378E-1  6.463000E-4 -1.415578E-1 
-1.686883E-1 -9.384434E-2 -2.554868E-2 -7.326214E-2 -1.467030E-1 -1.120878E-1  1.054289E-1  2.293896E-1 
 4.555346E-2  1.063643E-1  2.509073E-1  2.752321E-1  2.883297E-1  2.700862E-1  2.794419E-1  2.406162E-1 
 1.868220E-1  1.030902E-1  1.769987E-1  1.643689E-1 -1.279917E-1 -2.669217E-1 -3.160385E-1 -4.343864E-1 
-5.265383E-1 -5.195215E-1 -4.806958E-1 -4.690015E-1 -5.405715E-1 -5.653640E-1 -3.576705E-1 -2.491460E-1 
-4.297082E-1 -5.555407E-1 -4.746152E-1 -4.881804E-1 -5.840751E-1 -6.154162E-1 -5.564761E-1 -4.764861E-1 
-6.313202E-1 -7.730566E-1 -5.985760E-1 -3.642198E-1 -3.768496E-1 -4.470162E-1 -4.629210E-1 -4.488871E-1 
-3.763818E-1 -4.512258E-1 -4.222243E-1 -2.945208E-1 -3.969640E-1 -5.765905E-1 -6.088671E-1 -5.583472E-1 
-5.274739E-1 -4.488871E-1 -4.830354E-1 -4.306436E-1 -3.347496E-1 -4.147397E-1 -2.856330E-1 -8.682750E-2 
-9.711860E-2 -1.789794E-1 -1.780441E-1 -9.665082E-2 -3.022682E-2 -9.431212E-2 -9.477989E-2  1.260111E-1 
 1.840157E-1  9.654100E-2  1.232047E-1  3.032982E-1  4.614072E-1  3.425915E-1  1.610941E-1  2.190986E-1 
 3.411883E-1  2.307929E-1  1.353667E-1  1.606263E-1  1.241400E-1  2.076072E-2 -1.340732E-1 -1.598013E-1 
-8.682750E-2 -1.415578E-1 -3.501859E-1 -4.325154E-1 -4.212880E-1 -5.008102E-1 -4.947296E-1 -4.166107E-1 
-3.417667E-1 -4.124010E-1 -4.479515E-1 -3.988349E-1 -3.099571E-1 -1.813189E-1 -3.600092E-1 -3.492505E-1 
-1.976907E-1 -3.890116E-1 -5.274739E-1 -4.760184E-1 -3.740431E-1 -3.436376E-1 -4.554363E-1 -5.765905E-1 
-3.824633E-1 -1.640109E-1 -1.733667E-1 -3.583978E-2  1.629657E-1  2.541823E-1  1.910318E-1  8.484675E-2 
 1.896285E-1  3.753366E-1  2.415518E-1 -3.443663E-2 -8.495657E-2 -2.000301E-1 -3.688972E-1 -4.573073E-1 
-4.872450E-1 -4.287727E-1 -4.269018E-1 -4.947296E-1 -4.287727E-1 -2.692604E-1 -3.085539E-1 -3.356852E-1 
-2.711323E-1 -2.856330E-1 -3.787205E-1 -5.031498E-1 -5.139085E-1 -4.718087E-1 -5.578794E-1 -7.314246E-1 
-6.766950E-1 -4.647919E-1 -4.278371E-1 -5.836075E-1 -6.074638E-1 -5.022143E-1 -5.550729E-1 -6.074638E-1 
-6.037219E-1 -4.306436E-1 -3.099571E-1 -4.891159E-1 -5.111013E-1 -2.599049E-1  3.105182E-2  6.987751E-2 
 3.432681E-2  1.634335E-1  2.930071E-1  3.430592E-1  3.079763E-1  4.548588E-1  5.792871E-1  5.147335E-1 
 5.180083E-1  6.120315E-1  7.640591E-1  8.033524E-1  7.706080E-1  7.766888E-1  8.178539E-1  7.448799E-1 
 6.887473E-1  7.986750E-1  7.930613E-1  6.405659E-1  4.684239E-1  5.133302E-1  6.648900E-1  6.452433E-1 
 5.194116E-1  4.946191E-1  5.788193E-1  5.095883E-1  3.463342E-1  2.995563E-1  3.566253E-1  2.130172E-1 
-1.022645E-1 -2.416621E-1 -1.911424E-1 -1.658819E-1 -3.492505E-1 -5.223287E-1 -4.970683E-1 -3.997703E-1 
-3.796559E-1 -2.472751E-1  2.216478E-2  1.339636E-1  1.147845E-1  6.145734E-2  1.971131E-1  3.533503E-1 
 3.425915E-1  3.135893E-1  2.509073E-1  1.320917E-1 -2.601646E-2  3.453512E-3  1.830802E-1  2.939434E-1 
 1.320917E-1 -2.648423E-2  1.325602E-1  2.364066E-1  2.916039E-1  3.327681E-1  3.935792E-1  5.025713E-1 
 3.547544E-1  1.054289E-1  9.981526E-2  2.761677E-1  1.765311E-1 -1.392184E-1 -1.794472E-1 -1.406224E-1 
-1.785116E-1 -1.883350E-1 -1.794472E-1 -7.560085E-2 -5.127679E-2 -2.762775E-1 -3.506537E-1 -1.930133E-1 
-1.761730E-1 -2.131277E-1 -2.318388E-1 -2.337099E-1 -2.748742E-1 -3.703003E-1 -3.932220E-1 -3.352174E-1 
-3.174417E-1 -5.298126E-1 -6.102703E-1 -4.666628E-1 -4.002381E-1 -4.198847E-1 -4.306436E-1 -3.347496E-1 
-2.837621E-1 -4.119332E-1 -4.755508E-1 -2.075140E-1 -6.063234E-2 -1.976907E-1 -3.319433E-1 -3.852696E-1 
-2.257575E-1 -2.023688E-1 -3.787205E-1 -3.740431E-1 -2.500816E-1 -3.394270E-1 -5.354263E-1 -4.652597E-1 
-2.795515E-1 -1.934811E-1 -2.678573E-1 -2.659864E-1 -8.589195E-2  4.648884E-2  1.096386E-1  1.877576E-1 
 3.355754E-1  3.439948E-1  2.789741E-1  2.944112E-1  3.449311E-1  3.482051E-1  1.900963E-1  1.498674E-1 
 2.518429E-1  1.947744E-1 -1.759628E-2 -9.010249E-2  2.076072E-2 -7.772960E-3 -1.906746E-1 -2.851653E-1 
-2.075140E-1 -1.555909E-1 -3.375561E-1 -5.298126E-1 -4.250308E-1 -3.618811E-1 -5.129731E-1 -5.223287E-1 
-4.156751E-1 -3.108934E-1 -2.599049E-1 -2.893749E-1 -1.602691E-1  1.578198E-1  2.083398E-1  8.671768E-2 
 2.307929E-1  3.257520E-1  3.131215E-1  2.967499E-1  2.644734E-1  3.383818E-1  3.393174E-1  2.518429E-1 
 2.939434E-1  5.035068E-1  5.474786E-1  5.231535E-1  6.775207E-1  8.099017E-1  8.487272E-1  7.575106E-1 
 8.267409E-1  1.011513E+0  9.315234E-1  7.430092E-1  6.630192E-1  7.107325E-1  6.545989E-1  5.049102E-1 
 4.553265E-1  5.035068E-1  5.863041E-1  4.707628E-1  3.224770E-1  5.119272E-1  6.756489E-1  5.105239E-1 
 4.539225E-1  5.348479E-1  5.423327E-1  5.418649E-1  4.281951E-1  4.099517E-1  5.189438E-1  4.165010E-1 
 2.420194E-1  2.925393E-1  3.131215E-1  1.760633E-1  1.419150E-1  1.274143E-1  1.274143E-1  1.012184E-1 
 4.856844E-3 -4.332440E-2  1.046962E-2 -3.911477E-2 -2.351131E-1 -1.775763E-1 -1.013290E-1 -1.817866E-1 
-2.556953E-1 -2.510179E-1 -1.593328E-1 -1.686883E-1 -3.048119E-1 -3.258619E-1 -1.116201E-1 -1.102169E-1 
-2.786162E-1 -3.085539E-1 -2.140631E-1 -8.027916E-2 -1.902068E-1 -2.589693E-1 -1.481061E-1 -8.215009E-2 
-1.527845E-1 -2.617766E-1 -1.438965E-1 -9.197342E-2 -2.051753E-1 -2.861008E-1 -3.319433E-1 -2.435332E-1 
-1.682205E-1 -1.981585E-1 -5.969696E-2  7.970084E-2 -3.864626E-2  1.608332E-2  2.237768E-1  2.509073E-1 
 2.013229E-1  7.689436E-2  3.479459E-2  1.241400E-1 -1.692403E-3 -1.897383E-1 -1.191039E-1 -1.148943E-1 
-2.875039E-1 -4.152073E-1 -3.670263E-1 -2.112568E-1 -2.786162E-1 -4.432741E-1 -4.722765E-1 -2.875039E-1 
-1.668174E-1 -3.066830E-1 -3.380239E-1 -2.818912E-1 -2.304357E-1 -3.427020E-1 -4.297082E-1 -2.566306E-1 
-1.850609E-1 -2.776806E-1 -3.791883E-1 -3.141676E-1 -2.893749E-1 -2.982628E-1 -2.519532E-1 -2.243542E-1 
-1.322023E-1 -1.962874E-1 -2.187405E-1 -9.711860E-2 -7.793955E-2 -2.117244E-1 -3.048119E-1 -2.290316E-1 
-2.065785E-1 -2.804878E-1 -3.497181E-1 -3.141676E-1 -2.294994E-1 -2.973273E-1 -4.797604E-1 -3.108934E-1 
-5.902033E-3 -8.121454E-2 -2.178051E-1 -2.187405E-1 -1.017967E-1 -6.297104E-2 -1.719633E-1 -2.061107E-1 
-9.150564E-2 -1.092814E-1 -3.590738E-1 -3.553318E-1 -1.883350E-1 -1.055386E-1 -1.598013E-1 -2.355808E-1 
-1.233143E-1 -5.735735E-2 -8.402102E-2 -4.238902E-2  8.297583E-2  3.198811E-2 -1.017967E-1 -1.322023E-1 
-1.046032E-1 -4.800180E-2 -1.775763E-1 -2.865686E-1 -2.379196E-1 -1.789794E-1 -2.804878E-1 -3.066830E-1 
-8.776287E-2 -9.665082E-2 -1.986261E-1 -2.402590E-1 -1.555909E-1  4.040737E-2 -4.192125E-2 -1.728989E-1 
-4.285662E-2  1.353667E-1  2.964867E-2 -1.046032E-1 -2.882367E-2  3.526236E-2  5.537679E-2 -9.524749E-2 
-1.771085E-1  1.888980E-2  1.748665E-2 -1.490417E-1 -9.945803E-2  2.985917E-3 -3.095553E-3 -2.461331E-2 
-2.890717E-4  1.437869E-1  2.766354E-1  2.747645E-1  3.421239E-1  5.587049E-1  5.596405E-1  4.141614E-1 
 4.394217E-1  4.548588E-1  4.749732E-1  4.024671E-1  2.822482E-1  4.015316E-1  4.408250E-1  2.139535E-1 
 1.573520E-1  3.379140E-1  3.556898E-1  2.658766E-1  1.456578E-1  1.503352E-1  3.018950E-1  1.554811E-1 
-7.185899E-2 -4.519532E-2  2.730997E-2 -1.022645E-1 -2.472751E-1 -1.794472E-1 -6.671308E-2 -3.630755E-2 
-1.565263E-1 -1.434287E-1  2.497127E-2  2.029295E-2 -5.829290E-2 -4.800180E-2  4.835976E-2  5.537679E-2 
 4.389066E-3  5.257031E-2  2.022583E-1  2.710217E-1  2.055333E-1  2.920717E-1  5.198794E-1  5.568342E-1 
 4.473743E-1  4.782472E-1  5.540268E-1  5.390583E-1  3.505439E-1  2.368744E-1  3.528826E-1  2.654088E-1 
-6.369811E-3 -1.457674E-1 -6.343882E-2 -1.572536E-2 -1.448321E-1 -2.542920E-1 -1.883350E-1 -2.554868E-2 
-1.097491E-1 -2.893749E-1 -2.285638E-1 -8.495657E-2 -1.424934E-1 -2.285638E-1 -1.359441E-1 -2.508090E-2 
 2.216478E-2 -3.350107E-2  2.216478E-2  1.419150E-1  1.400441E-1  1.124458E-1  1.732568E-1  3.075087E-1 
 1.755955E-1  3.432681E-2  4.742439E-2  8.437897E-2  1.320917E-1  4.415013E-2  4.648884E-2  9.279915E-2 
-5.080901E-2 -2.786162E-1 -2.004979E-1 -1.058017E-2 -6.952029E-2 -1.668174E-1 -2.884395E-1 -1.962874E-1 
-7.840732E-2 -2.009657E-1 -1.658819E-1  5.116624E-2  1.260111E-1 -9.644800E-3 -1.900034E-2  1.952422E-1 
 3.748688E-1  3.112506E-1  1.695141E-1  1.695141E-1  2.448266E-1  2.088075E-1  7.595898E-2  9.887970E-2 
 7.663324E-3 -1.920777E-1 -3.534609E-1 -4.315799E-1 -3.080861E-1 -3.595414E-1 -4.755508E-1 -4.806958E-1 
-4.587104E-1 -5.195215E-1 -5.564761E-1 -3.595414E-1 -2.430655E-1 -2.861008E-1 -3.993027E-1 -3.062152E-1 
-6.577753E-2 -4.332440E-2 -1.434287E-1 -9.945803E-2  1.255434E-1  1.119773E-1  2.076072E-2  6.660326E-2 
 1.755955E-1  2.785063E-1  5.257031E-2 -9.571527E-2  1.007508E-1  1.531424E-1 -1.692403E-3 -2.882367E-2 
 8.063639E-2  1.929027E-1  2.013229E-1  1.353667E-1  2.766354E-1  4.684239E-1  4.581328E-1  4.183717E-1 
 5.521560E-1  6.564707E-1  6.124993E-1  5.643179E-1  5.811582E-1  6.634870E-1  5.933201E-1  5.278320E-1 
 5.329768E-1  5.077175E-1  4.066775E-1  2.925393E-1  4.801183E-1  6.433726E-1  6.185808E-1  5.236213E-1 
 5.423327E-1  7.037159E-1  6.513248E-1  5.348479E-1  6.050145E-1  7.888517E-1  7.205558E-1  4.964909E-1 
 4.520517E-1  6.008049E-1  7.097970E-1  4.805861E-1  3.692551E-1  4.796506E-1  4.520517E-1  3.168643E-1 
 2.817806E-1  3.542866E-1  3.140578E-1  2.003874E-1  5.116624E-2  7.736214E-2  1.826116E-1  1.054289E-1 
 4.835976E-2  1.087030E-1  8.484675E-2 -8.355324E-2 -1.181684E-1 -5.501864E-2  1.280924E-2 -6.671308E-2 
-1.771085E-1 -4.379217E-2  2.824534E-2 -4.031107E-3  3.339126E-2  1.905641E-1  3.206061E-1  2.055333E-1 
-1.385443E-2  5.444123E-2  2.205018E-1  3.453512E-3 -2.804878E-1 -3.721722E-1 -3.791883E-1 -4.596460E-1 
-6.453539E-1 -6.664039E-1 -5.499270E-1 -5.274739E-1 -6.645330E-1 -6.406758E-1 -3.890116E-1 -2.758097E-1 
-3.263296E-1 -3.712366E-1 -2.893749E-1 -2.290316E-1 -2.168696E-1 -1.649465E-1 -6.905251E-2 -3.163015E-2 
-1.728989E-1 -1.799157E-1 -4.800180E-2  2.050363E-3 -9.150564E-2 -1.930133E-1 -1.429611E-1 -1.532522E-1 
-3.104248E-1 -3.810592E-1 -1.785116E-1 -5.221235E-2 -1.916100E-1 -3.333465E-1 -2.491460E-1  4.415013E-2 
 9.467007E-2 -1.619313E-2  1.199297E-1  2.597951E-1  1.615617E-1  9.092731E-2  2.102107E-1  3.486729E-1 
 3.252845E-1  1.096386E-1  2.122850E-2  1.077677E-1  1.068321E-1  3.572996E-2  2.403571E-2  5.771549E-2 
-1.853184E-2 -8.355324E-2  1.935757E-2  1.316239E-1  8.671768E-2 -2.601646E-2 -1.031999E-1 -1.064741E-1 
-1.443643E-1 -3.286683E-1 -3.642198E-1 -3.436376E-1 -4.811635E-1 -6.963416E-1 -7.351671E-1 -5.167150E-1 
-4.867772E-1 -6.032541E-1 -6.528378E-1 -5.251352E-1 -3.740431E-1 -4.750830E-1 -5.653640E-1 -5.358940E-1 
-4.732121E-1 -6.083993E-1 -7.735243E-1 -6.706135E-1 -5.499270E-1 -6.289815E-1 -8.633376E-1 -9.335042E-1 
-8.750327E-1 -8.984214E-1 -1.010688E+0 -1.017237E+0 -8.806457E-1 -9.222777E-1 -9.849597E-1 -8.942109E-1 
-7.304890E-1 -6.308525E-1 -6.154162E-1 -4.919232E-1 -3.773172E-1 -3.899470E-1 -3.759140E-1 -2.388549E-1 
-8.355324E-2 -2.508090E-2 -1.055386E-1 -8.074676E-2  1.648367E-1  2.682152E-1  2.200340E-1  2.518429E-1 
 3.659809E-1  3.608350E-1  2.120816E-1  1.232047E-1  2.144212E-1  2.831838E-1  4.368236E-2 -1.116201E-1 
-5.314772E-2  2.518140E-3 -6.343882E-2 -1.153621E-1  9.534251E-3  3.572996E-2  3.853644E-2 -5.688975E-2 
-1.946812E-2  1.339636E-1  1.421239E-2 -4.987364E-2 -2.882367E-2 -3.163015E-2 -9.805397E-2 -1.162975E-1 
-6.250345E-2 -4.498884E-3 -2.508090E-2 -1.443643E-1 -3.817848E-2  1.414472E-1  1.363022E-1  1.101064E-1 
 2.485686E-1  3.692551E-1  3.758042E-1  3.519472E-1  4.202428E-1  7.214914E-1  7.430092E-1  4.412928E-1 
 4.024671E-1  5.357842E-1  5.587049E-1  4.534547E-1  3.308972E-1  3.276232E-1  3.584962E-1  2.279864E-1 
 1.503352E-1  3.028304E-1  4.174362E-1  3.435270E-1  2.130172E-1  2.972176E-1  4.618750E-1  5.170731E-1 
 5.021039E-1  5.231535E-1  5.446712E-1  3.809494E-1  3.075087E-1  3.636414E-1  4.048066E-1  2.794419E-1 
 1.372376E-1  2.275186E-1  2.588597E-1  1.755955E-1  9.934748E-2  1.596908E-1  1.821439E-1  5.958642E-2 
-1.167652E-1 -1.331378E-1 -2.554868E-2 -1.317345E-1 -2.327744E-1 -2.224833E-1 -7.305183E-3  1.152523E-1 
-3.303330E-2  4.508569E-2  2.537145E-1  2.897330E-1  1.919672E-1  1.596908E-1  2.331316E-1  3.421239E-1 
 1.957100E-1  7.195547E-3  1.377054E-1  9.794433E-2 -4.659865E-2 -6.530975E-2 -4.145347E-2  2.403571E-2 
-5.969696E-2 -1.462352E-1  6.463000E-4  1.461256E-1  5.023087E-2  3.245588E-2  1.849511E-1  2.055333E-1 
 1.498674E-1  1.409797E-1  2.265833E-1  3.566253E-1  2.990885E-1  1.676431E-1  3.496085E-1  4.922805E-1 
 3.496085E-1  2.396807E-1  2.219049E-1  3.360431E-1  3.117183E-1  1.498674E-1  1.334958E-1  2.565210E-1 
 3.411883E-1  2.116138E-1  2.803773E-1  5.007005E-1  5.297027E-1  4.525191E-1  4.478417E-1  5.530912E-1 
 5.881752E-1  5.264286E-1  4.235169E-1  4.936835E-1  4.922805E-1  3.238811E-1  3.678520E-1  4.417606E-1 
 4.590684E-1  4.946191E-1  5.315738E-1  6.340167E-1  6.354200E-1  4.824569E-1  5.137979E-1  6.213871E-1 
 6.026760E-1  4.866676E-1  3.290263E-1  4.122905E-1  5.049102E-1  3.407205E-1  1.938390E-1  3.056376E-1 
 3.762720E-1  1.910318E-1  7.970084E-2  1.681109E-1  3.818849E-1  3.973220E-1  2.654088E-1  2.682152E-1 
 3.963864E-1  4.281951E-1  1.746600E-1  1.751278E-1  2.406162E-1  7.502343E-2 -6.624530E-2 -2.365162E-1 
-2.299671E-1 -2.678573E-1 -4.011736E-1 -4.563717E-1 -4.334508E-1 -4.226921E-1 -5.896881E-1 -5.372972E-1 
-4.035131E-1 -4.713402E-1 -6.027864E-1 -6.757594E-1 -6.430152E-1 -6.631296E-1 -7.875582E-1 -8.675481E-1 
-7.412479E-1 -7.056972E-1 -8.170282E-1 -7.870904E-1 -6.229008E-1 -4.853741E-1 -5.574116E-1 -6.486282E-1 
-5.335553E-1 -3.838664E-1 -4.428065E-1 -5.176505E-1 -4.254984E-1 -3.609448E-1 -4.423388E-1 -5.817357E-1 
-6.037219E-1 -4.933265E-1 -4.184816E-1 -5.742518E-1 -5.971727E-1 -4.264340E-1 -4.825676E-1 -4.806958E-1 
-3.735753E-1 -3.871407E-1 -4.699371E-1 -5.190537E-1 -4.942619E-1 -3.618811E-1 -2.818912E-1 -3.815277E-1 
-2.875039E-1 -1.378152E-1 -2.149986E-1 -3.038765E-1 -1.813189E-1  2.964867E-2  6.005419E-2 -4.005032E-2 
-9.805397E-2  9.186286E-2  2.162922E-1  7.689436E-2  5.865086E-2  2.200340E-1  2.902006E-1  1.391086E-1 
 1.133813E-1  2.527782E-1  3.201383E-1  2.148888E-1  4.389066E-3  1.701887E-2  6.707104E-2 -2.367775E-2 
-1.074097E-1 -1.279917E-1 -1.373474E-1 -2.065785E-1 -2.397905E-1 -1.705602E-1 -4.800180E-2 -8.729528E-2 
-1.869318E-1 -1.265886E-1 -8.261787E-2 -1.438965E-1 -2.019011E-1 -2.252897E-1 -1.780441E-1 -1.892705E-1 
-4.007058E-1 -3.113611E-1 -6.390660E-2 -1.523167E-1 -2.589693E-1 -2.463395E-1 -1.102169E-1 -6.764845E-2 
-2.318388E-1 -2.739388E-1 -9.758638E-2 -7.045566E-2 -2.589693E-1 -2.472751E-1 -1.532522E-1 -4.472773E-2 
-5.735735E-2 -1.677530E-1 -4.051792E-2  9.373470E-2  9.233137E-2  5.865086E-2  1.765311E-1  2.485686E-1 
 2.326638E-1  2.607306E-1  2.775708E-1  3.865631E-1  3.472698E-1  2.859910E-1  3.748688E-1  4.253888E-1 
 3.313650E-1  2.195662E-1  2.976852E-1  3.229448E-1  2.148888E-1  1.241400E-1  1.713850E-1  2.747645E-1 
 2.144212E-1  4.976309E-2  1.250756E-1  3.949833E-1  3.477376E-1  1.891607E-1  2.284542E-1  2.845878E-1 
 2.060011E-1  4.227921E-2  1.514794E-2  1.914994E-1  2.602628E-1  6.566788E-2  1.000203E-2  1.171232E-1 
 2.017905E-1  1.840157E-1  1.213328E-1  1.830802E-1  2.261155E-1  1.849511E-1  1.110417E-1  2.373420E-1 
 2.668121E-1  1.157200E-1  1.232047E-1  8.905638E-2  1.503352E-1  1.391086E-1  6.566788E-2  1.774665E-1 
 2.321960E-1  1.512706E-1  9.186286E-2  2.513751E-1  2.785063E-1  1.274143E-1  3.572996E-2  5.444123E-2 
 1.755955E-1  1.232047E-1 -6.577753E-2 -7.185899E-2  1.372376E-1  6.192512E-2 -1.322023E-1 -4.659865E-2 
 8.203954E-2  1.755955E-1  6.426455E-2 -4.519532E-2  1.325602E-1  2.247121E-1  8.297583E-2  5.537679E-2 
 1.334958E-1  1.199297E-1  4.555346E-2 -6.530975E-2 -6.369811E-3  4.368236E-2 -6.250345E-2 -9.805397E-2 
 3.453512E-3  3.526236E-2 -1.284595E-1 -1.242499E-1 -7.185899E-2 -5.034124E-2 -3.069459E-2 -7.045566E-2 
 1.199297E-1  3.018950E-1  1.989842E-1  1.461256E-1  4.464388E-1  6.288715E-1  5.984663E-1  5.694638E-1 
 5.282994E-1  6.868762E-1  6.723748E-1  5.297027E-1  5.722705E-1  6.485185E-1  4.964909E-1  2.195662E-1 
 2.125494E-1  2.822482E-1  3.187352E-1  1.723205E-1  2.871312E-2  7.549120E-2  4.742439E-2  3.292366E-2 
 1.044934E-1  2.176953E-1  1.657722E-1  6.098957E-2  3.292366E-2  8.624990E-2  1.199297E-1 -2.320997E-2 
-7.466547E-2 -7.466547E-2 -1.906746E-1 -3.576705E-1 -3.417667E-1 -2.121922E-1 -2.229510E-1 -3.637520E-1 
-4.877128E-1 -3.478472E-1 -2.748742E-1 -4.470162E-1 -4.970683E-1 -3.609448E-1 -3.796559E-1 -5.808003E-1 
-6.645330E-1 -6.598547E-1 -5.569438E-1 -6.126090E-1 -8.170282E-1 -7.884936E-1 -6.416112E-1 -6.168193E-1 
-7.099068E-1 -5.934308E-1 -4.292404E-1 -3.993027E-1 -4.297082E-1 -4.423388E-1 -2.500816E-1 -1.682205E-1 
-2.744064E-1 -2.430655E-1 -9.337656E-2 -9.431212E-2 -1.359441E-1 -8.215009E-2 -2.835516E-2 -2.040349E-2 
-1.364119E-1 -1.322023E-1  4.648884E-2  9.233137E-2 -2.160181E-3  5.116624E-2  1.512706E-1  1.353667E-1 
 7.455565E-2 -1.946812E-2  1.671754E-1  3.664487E-1  1.835479E-1  1.110417E-1  2.897330E-1  3.781429E-1 
 3.645777E-1  3.514794E-1  3.641092E-1  4.997650E-1  4.969587E-1  3.496085E-1  4.586006E-1  6.045467E-1 
 5.418649E-1  4.267921E-1  4.623424E-1  4.412928E-1  3.472698E-1  3.135893E-1  1.933713E-1  2.513751E-1 
 2.382775E-1  6.052179E-2  1.068321E-1  2.130172E-1  1.648367E-1  8.578230E-2  1.624972E-1  2.275186E-1 
 2.359388E-1  1.152523E-1  9.467007E-2  2.827160E-1  2.499718E-1  1.101064E-1  1.044934E-1  1.863544E-1 
 1.470609E-1  1.468017E-2 -4.940587E-2  7.923306E-2  2.289220E-1  1.264787E-1  4.789217E-2  1.648367E-1 
 3.018950E-1  1.872898E-1  6.239363E-2  1.367698E-1  1.292852E-1  3.432681E-2 -1.064741E-1 -1.490417E-1 
-7.606862E-2 -1.799157E-1 -3.679616E-1 -3.202482E-1 -2.589693E-1 -3.305393E-1 -3.174417E-1 -2.570984E-1 
-1.892705E-1 -2.346453E-1 -2.996660E-1 -1.583972E-1  1.748665E-2 -1.291887E-2 -1.509135E-1 -1.046032E-1 
-9.644800E-3  8.598696E-3 -1.338665E-2  5.444123E-2  2.270509E-1  1.143167E-1 -1.869318E-1 -2.580340E-1 
-8.542417E-2 -8.168232E-2 -2.744064E-1 -3.609448E-1 -3.375561E-1 -2.832943E-1 -4.105292E-1 -4.797604E-1 
-2.996660E-1 -2.126599E-1 -3.848020E-1 -4.877128E-1 -2.697282E-1 -1.485739E-1 -1.658819E-1 -2.266929E-1 
-2.107890E-1 -7.793955E-2 -1.677530E-1 -1.981585E-1  2.403571E-2  1.479965E-1  2.964867E-2  4.389066E-3 
 1.143167E-1  1.886931E-1  2.078720E-1  4.461791E-2  2.684219E-2  1.624972E-1  7.315250E-2 -5.735735E-2 
 6.005419E-2  2.336001E-1  1.208652E-1 -6.297104E-2  2.050363E-3  2.144212E-1  2.640056E-1  8.016861E-2 
-1.104795E-2  1.353667E-1  1.723205E-1  2.169628E-2 -1.011239E-2  4.461791E-2  8.531453E-2 -6.484215E-2 
-2.075140E-1 -4.285662E-2  3.432681E-2 -1.104795E-2 -2.627775E-3  2.403571E-2 -2.040349E-2 -3.864626E-2 
 1.785228E-4 -1.245110E-2 -2.040349E-2 -1.471708E-1 -2.042398E-1 -1.789794E-1 -2.098527E-1 -2.711323E-1 
-2.786162E-1 -1.153621E-1 -1.050710E-1 -1.555909E-1 -9.150564E-2  7.876528E-2  2.794419E-1  2.270509E-1 
 1.400441E-1  2.607306E-1  4.146299E-1  3.613027E-1  2.897330E-1  3.856277E-1  4.426958E-1  3.491407E-1 
 1.667076E-1  1.419150E-1  2.350032E-1  2.293896E-1  1.185265E-1  5.677994E-2  1.508030E-1  1.793374E-1 
 1.049612E-1  1.386410E-1  2.607306E-1  2.588597E-1  9.841211E-2  2.777775E-2  1.718528E-1  1.947744E-1 
 2.824534E-2  1.701887E-2  5.444123E-2 -7.305183E-3 -1.345410E-1 -1.873996E-1 -8.240737E-3  9.981526E-2 
-1.027323E-1 -1.958198E-1  2.730997E-2  1.461256E-1  9.700878E-2  1.982535E-2  9.560563E-2  2.027261E-1 
 6.052179E-2 -2.929144E-2  2.777775E-2  2.050655E-1  1.423828E-1 -1.307991E-1 -1.359441E-1 -1.186362E-1 
-1.167652E-1 -1.850609E-1 -1.864641E-1 -3.958254E-2 -4.753403E-2 -1.177008E-1 -5.501864E-2  1.363022E-1 
 1.882253E-1  1.316239E-1  7.876528E-2  1.105741E-1  7.595898E-2 -7.606862E-2 -7.568490E-4  9.066474E-3 
-1.350087E-1 -2.369840E-1 -3.024732E-1 -2.070463E-1 -1.368797E-1 -3.193126E-1 -4.058518E-1 -2.697282E-1 
-2.627121E-1 -4.142720E-1 -4.820998E-1 -3.539287E-1 -3.782527E-1 -6.172871E-1 -7.884936E-1 -7.613623E-1 
-6.083993E-1 -7.290859E-1 -8.806457E-1 -8.156250E-1 -7.599590E-1 -7.655727E-1 -8.015912E-1 -6.383371E-1 
-4.161429E-1 -4.072551E-1 -5.326198E-1 -4.802282E-1 -2.832943E-1 -2.051753E-1 -1.424934E-1 -1.504458E-1 
-1.153621E-1 -1.471708E-1 -2.599049E-1 -1.228467E-1  6.052179E-2  8.016861E-2 -6.905251E-2 -7.887510E-2 
 5.163402E-2  7.315250E-2  5.490901E-2  1.437869E-1  2.822482E-1  2.682152E-1  1.166554E-1  2.543904E-2 
 2.902006E-1  4.375506E-1  2.771032E-1  2.962821E-1  4.127582E-1  4.913450E-1  4.450354E-1  4.080808E-1 
 4.927480E-1  5.858364E-1  4.571976E-1  2.452943E-1  3.280907E-1  4.080808E-1  3.327681E-1  2.088075E-1 
 1.760633E-1  2.088075E-1  1.339636E-1  1.234146E-2  4.134292E-2  1.400441E-1  3.760107E-2 -2.320997E-2 
 2.076072E-2  1.461256E-1  1.348989E-1  6.727770E-3  1.016862E-1  1.830802E-1  1.826116E-1  3.619774E-2 
 3.900422E-2  1.919672E-1  5.818309E-2 -1.191039E-1 -9.571527E-2  4.882754E-2  2.122850E-2 -1.027323E-1 
-1.691561E-1 -3.209792E-2  1.479965E-1 -1.619313E-2 -2.461331E-2  1.681109E-1  2.167599E-1  1.769987E-1 
 1.292852E-1  1.929027E-1  2.700862E-1  1.882253E-1 -7.568490E-4  4.181070E-2  1.082354E-1 -4.472773E-2 
-6.952029E-2  6.259993E-3  8.598696E-3  3.292366E-2  5.490901E-2  1.152523E-1  2.640056E-1  1.246078E-1 
-4.753403E-2  7.174844E-2  1.489319E-1  8.437897E-2 -3.537200E-2 -6.905251E-2 -7.934361E-2 -1.668174E-1 
-3.417667E-1 -2.842299E-1 -3.116237E-2 -1.303313E-1 -3.394270E-1 -3.230554E-1 -2.482107E-1 -2.416621E-1 
-2.673895E-1 -3.412989E-1 -2.351131E-1 -1.106847E-1 -3.020056E-1 -3.085539E-1 -1.406224E-1 -8.308546E-2 
-1.621400E-1 -2.444686E-1 -9.618305E-2 -4.031107E-3 -3.116237E-2 -4.800180E-2  1.000203E-2  6.286141E-2 
-2.601646E-2 -3.677533E-2  7.829769E-2  8.531453E-2 -1.284595E-1 -2.524210E-1 -1.452998E-1 -9.898952E-2 
-1.920777E-1 -2.683251E-1 -2.103212E-1 -1.036677E-1 -9.898952E-2 -1.242499E-1  4.789217E-2  2.387453E-1 
 1.896285E-1  7.502343E-2  1.334958E-1  3.252845E-1  2.892652E-1  9.467007E-2  1.320917E-1  2.630693E-1 
 2.186309E-1  8.016861E-2  6.286141E-2  2.368744E-1  3.683196E-1  2.162922E-1  1.900963E-1  3.388496E-1 
 2.981530E-1  2.336001E-1  1.938390E-1  2.387453E-1  2.289220E-1  1.124458E-1  6.940974E-2  4.461791E-2 
 1.982535E-2 -9.477989E-2 -1.434287E-1 -3.630755E-2 -1.993590E-2 -1.855287E-1 -2.243542E-1 -1.022645E-1 
-4.192125E-2 -3.817848E-2 -8.261787E-2  5.865086E-2  1.596908E-1  5.444123E-2  4.134292E-2  2.027261E-1 
 4.370832E-1  4.263243E-1  3.000239E-1  3.089119E-1  4.197751E-1  4.034025E-1  2.359388E-1  2.930071E-1 
 3.804816E-1  2.892652E-1  1.844833E-1  1.877576E-1  3.248167E-1  4.310017E-1  3.140578E-1  2.462299E-1 
 3.482051E-1  2.434234E-1  2.102107E-1  2.415518E-1  1.905641E-1  1.568843E-1  1.888980E-2  4.555346E-2 
 2.373420E-1  2.944112E-1  1.826116E-1  2.172275E-1  3.453989E-1  3.753366E-1  3.608350E-1  3.870309E-1 
 5.488816E-1  5.002328E-1  2.920717E-1  1.255434E-1  1.250756E-1  2.345357E-1  7.081289E-2 -1.481061E-1 
-1.850609E-1 -1.322023E-1 -2.000301E-1 -2.832943E-1 -1.958198E-1 -9.711860E-2 -1.738342E-1 -3.904147E-1 
-4.142720E-1 -3.525254E-1 -3.333465E-1 -3.862051E-1 -4.909869E-1 -4.746152E-1 -5.475883E-1 -6.210291E-1 
-4.980039E-1 -3.436376E-1 -3.534609E-1 -4.245631E-1 -3.993027E-1 -2.973273E-1 -2.687928E-1 -3.338143E-1 
-1.958198E-1 -5.782513E-2 -1.041354E-1 -1.888027E-1 -1.626078E-1  1.888980E-2  7.315250E-2 -8.355324E-2 
-1.705602E-1 -3.069459E-2 -4.098569E-2 -1.771085E-1 -2.033044E-1 -1.719633E-1 -1.251854E-1 -3.048119E-1 
-4.226921E-1 -2.762775E-1 -1.350087E-1 -1.845931E-1 -2.814234E-1 -1.668174E-1 -1.031999E-1 -1.008612E-1 
-9.524749E-2 -5.455105E-2  2.263256E-2 -6.952029E-2 -2.000301E-1 -1.710280E-1 -3.563330E-3  3.198811E-2 
 2.684219E-2  4.040737E-2  6.473233E-2  1.157200E-1  7.782991E-2  2.504395E-1  4.277273E-1  3.234126E-1 
 1.236724E-1  6.753881E-2  1.905641E-1  1.994518E-1  9.066474E-3 -8.448879E-2  1.234146E-2 -9.665082E-2 
-3.342820E-1 -3.478472E-1 -1.644787E-1 -1.186362E-1 -3.048119E-1 -3.450407E-1 -1.780441E-1  1.187368E-2 
 4.227921E-2  6.847418E-2  2.186309E-1  2.967499E-1  2.471655E-1  2.074042E-1  2.696186E-1  2.457621E-1 
 1.405119E-1 -3.116237E-2 -5.829290E-2 -1.759628E-2 -1.808513E-1 -2.294994E-1 -2.187405E-1 -2.304357E-1 
-3.211845E-1 -3.586061E-1 -2.047075E-1 -7.232677E-2 -8.308546E-2 -1.934811E-1 -3.864626E-2  9.934748E-2 
 4.321476E-2 -2.274220E-2 -7.092344E-2 -7.568490E-4 -9.337656E-2 -3.347496E-1 -4.245631E-1 -2.360486E-1 
-2.262251E-1 -5.054885E-1 -4.708724E-1 -3.249263E-1 -2.856330E-1 -2.982628E-1 -3.038765E-1 -1.298636E-1 
-1.759628E-2 -1.467030E-1 -1.897383E-1 -4.425995E-2 -1.900034E-2 -9.571527E-2 -1.415578E-1 -1.106847E-1 
-1.289273E-1 -2.168696E-1 -2.416621E-1 -1.808513E-1 -8.027916E-2 -1.546554E-1 -1.626078E-1 -4.987364E-2 
-1.525758E-2 -6.764845E-2 -1.476385E-1 -2.227460E-2  1.133813E-1  1.093740E-2 -2.019011E-1 -1.326700E-1 
-1.572536E-2 -1.883350E-1 -2.893749E-1 -2.585017E-1 -1.537198E-1 -1.817866E-1 -3.660907E-1 -3.253941E-1 
-4.753403E-2  2.637441E-2 -1.345410E-1 -3.069459E-2  1.297530E-1  1.030902E-1  4.742439E-2  5.163402E-2 
 1.232047E-1  1.423828E-1  1.468017E-2 -6.811623E-2  9.139509E-2  6.800659E-2 -1.759628E-2  2.029295E-2 
 4.368236E-2  1.189941E-1  6.753881E-2  9.747656E-2  2.541823E-1  2.275186E-1  3.479459E-2  1.748665E-2 
 1.550133E-1  1.788698E-1  9.794433E-2 -1.291887E-2  3.245588E-2  9.513785E-2  2.985917E-3 -1.293958E-1 
-4.332440E-2  8.952416E-2 -9.197342E-2 -2.734710E-1 -2.341775E-1 -7.045566E-2 -1.900034E-2 -1.064741E-1 
-1.448321E-1 -8.261787E-2 -4.238902E-2 -1.630756E-1 -8.729528E-2  4.602106E-2  6.727770E-3 -4.846958E-2 
-1.452998E-1 -8.215009E-2 -8.168232E-2 -2.075140E-1 -2.332421E-1 -1.719633E-1 -1.962874E-1 -4.208203E-1 
-3.805914E-1 -2.421299E-1 -3.375561E-1 -4.399993E-1 -4.208203E-1 -3.080861E-1 -2.977950E-1 -4.414025E-1 
-4.802282E-1 -3.001337E-1 -2.528888E-1 -3.417667E-1 -3.670263E-1 -2.510179E-1 -1.382828E-1 -2.814234E-1 
-3.398948E-1 -1.588650E-1 -3.443663E-2 -1.780441E-1 -3.791883E-1 -3.628165E-1 -2.369840E-1 -2.514856E-1 
-3.478472E-1 -2.683251E-1 -1.401547E-1 -1.602691E-1 -2.907789E-1 -1.967552E-1 -3.069459E-2 -5.314772E-2 
-2.929144E-2  2.637441E-2  1.194619E-1  1.442545E-1  1.414472E-1  2.176953E-1  3.524150E-1  3.622383E-1 
 2.289220E-1  3.589640E-1  4.955554E-1  5.049102E-1  4.347443E-1  3.940470E-1  5.844323E-1  6.073541E-1 
 4.702950E-1  4.258566E-1  5.399938E-1  5.886427E-1  4.501806E-1  4.436314E-1  5.512205E-1  7.023125E-1 
 6.812626E-1  5.629146E-1  6.915537E-1  8.047554E-1  7.359921E-1  6.583418E-1  6.803270E-1  6.878118E-1 
 6.054823E-1  4.567299E-1  4.001284E-1  4.950876E-1  4.356799E-1  2.705539E-1  2.878619E-1  3.327681E-1 
 2.443590E-1  2.378097E-1  3.149934E-1  4.478417E-1  4.328725E-1  2.626016E-1  3.187352E-1  3.874986E-1 
 3.519472E-1  2.696186E-1  2.569888E-1  3.425915E-1  2.967499E-1  1.203975E-1  1.119773E-1  3.365109E-1 
 3.084441E-1  1.470609E-1  1.232047E-1  1.718528E-1  2.265833E-1  8.578230E-2 -1.759628E-2  7.408787E-2 
 1.437869E-1  4.389066E-3 -1.139588E-1  7.663324E-3  8.110399E-2  4.555346E-2 -3.724293E-2 -5.434256E-3 
 7.408787E-2  4.134292E-2  3.526236E-2  3.760107E-2  6.098957E-2 -8.916693E-2 -2.491460E-1 -1.766407E-1 
-1.452998E-1 -2.430655E-1 -2.931176E-1 -1.841253E-1 -1.481061E-1 -1.934811E-1 -2.140631E-1 -1.228467E-1 
 2.964867E-2 -1.104795E-2 -1.986261E-1 -2.542920E-1 -1.013290E-1 -1.242499E-1 -3.127643E-1 -3.543965E-1 
-2.599049E-1 -3.282005E-1 -4.970683E-1 -4.951974E-1 -3.108934E-1 -9.477989E-2 -2.379196E-1 -3.249263E-1 
-1.845931E-1 -9.290878E-2 -8.074676E-2 -1.803835E-1 -8.635972E-2 -4.613088E-2 -1.714955E-1 -2.313712E-1 
-1.060064E-1  5.444123E-2  4.040737E-2  8.344360E-2  2.045977E-1  3.220094E-1  2.986208E-1  3.042345E-1 
 4.492450E-1  5.282994E-1  4.034025E-1  2.209696E-1  3.393174E-1  4.487773E-1  3.397852E-1  2.148888E-1 
 2.317283E-1  3.206061E-1  2.864588E-1  1.377054E-1  5.631216E-2  1.844833E-1  1.129136E-1 -1.803835E-1 
-2.645831E-1 -1.630756E-1 -1.340732E-1 -3.010700E-1 -4.479515E-1 -3.913510E-1 -2.856330E-1 -3.600092E-1 
-3.674938E-1 -1.916100E-1 -1.322023E-1 -1.583972E-1 -1.499780E-1 -7.372992E-2  9.066474E-3 -2.320997E-2 
