# Supplementary material for: Parameters estimation of stochastic finite fault ground motion simulation method and its application in North China
Source: PLoS One. 2025 Dec 3;20(12):e0337602. doi: 10.1371/journal.pone.0337602 (PMC12674566; doi:10.1371/journal.pone.0337602)
Supplement: S1 File — The Strong motion recordings for this study are provided by China Strong Motion Network Centre at Institute of Engineering Mechanics, China Earthquake Administration. (ZIP) [file pone.0337602.s001.zip › S1 File. Acceleration recordings of Pingyuan earthquake/ua0548.dat]

041QFT230806023302
0230806023359 2023-08-06 2:33:59 BTM
PINGYUAN EARTHQUAKE, PINGYUAN,CHN
EPICENTER  37.159N 116.339E DEPTH 10 KM
MAGNITUDE  5.5(Ms)
STATION: 41QFT 35.8N 115.0E
SITE CONDITION: SOIL
INSTRUMENT TYPE: ETNA/ES-T
OBSERVING POINT: GROUND
COMP. NS
UNCORRECTED ACCELERATION          UNIT: CM/SEC/SEC
NO. OF POINTS:  17200  EQUALLY SPACED INTERVALS OF:  0.005  SEC
PEAK VALUE:    13.186   AT   42.55 SEC    DURATION:  86 SEC
PRE-EVENT TIME:  20  SEC  RECORDER TIME:  2023-08-6 2:34:10.000 BTM
CSMNC

 1.613576E-1 -8.188660E-2  4.184048E-3 -3.698035E-2  1.099021E-1 -5.943329E-2 -4.633589E-2  5.751139E-2 
-1.125224E-2  5.470399E-2 -1.310032E-1  1.164513E-1  5.470399E-2 -3.698035E-2 -8.375734E-2  2.336292E-2 
 1.314198E-1 -1.146306E-1 -5.381960E-2 -1.265520E-2  1.833431E-1 -3.089888E-2 -1.567313E-1 -5.639274E-3 
 1.000787E-1  1.211287E-1 -1.918143E-1 -3.323740E-2  1.122410E-1  1.192576E-1 -9.732362E-2 -1.085499E-1 
 1.206609E-1  2.476625E-2 -3.767434E-3 -1.267936E-1  5.096214E-2  2.991216E-2 -4.820664E-2 -9.848904E-3 
-1.920445E-2  1.103698E-1 -8.656474E-2 -7.042606E-3  2.991216E-2  2.944439E-2 -1.265520E-2 -5.522366E-2 
 1.127087E-1  3.716271E-3 -3.791554E-2 -8.562919E-2  8.417396E-2  6.686693E-2 -8.796771E-2 -6.598254E-2 
 3.833252E-2  1.604220E-1 -1.272614E-1 -8.843549E-2  5.470399E-2  1.650994E-1 -5.171497E-3 -2.072513E-1 
 6.125324E-2  9.633690E-2  8.183543E-2 -1.880724E-1 -2.949555E-2  1.487280E-1  1.962106E-2 -1.031668E-2 
-1.146306E-1  1.510665E-1 -2.060778E-2 -5.943329E-2 -3.043110E-2  4.722029E-2  9.820801E-2 -1.108888E-1 
 9.329963E-3 -2.949555E-2  1.253384E-1 -8.469290E-2  1.377750E-3  1.225321E-1 -3.557702E-2 -1.405853E-2 
-1.080821E-1  1.847461E-1 -9.848904E-3 -6.457847E-2 -9.217770E-2  5.376844E-2  2.015864E-1 -1.815232E-1 
-3.698035E-2  3.084772E-2  1.375013E-1 -3.698035E-2 -1.197766E-1  7.528619E-2  8.931987E-2  1.634699E-2 
-2.231553E-1  8.043210E-2  1.089669E-1  2.570180E-2 -8.703252E-2 -1.174380E-1  1.674390E-1 -2.575370E-2 
 1.962106E-2 -3.931887E-2  5.376844E-2  1.541070E-2 -1.165025E-1  7.762581E-2 -2.201075E-2  8.136766E-2 
-8.188660E-2  3.599363E-2  7.341544E-2 -4.165776E-2 -2.715703E-2 -3.604480E-2  2.011186E-1 -8.095105E-2 
-5.428738E-2 -4.540034E-2  1.033532E-1  9.212653E-2 -1.880724E-1  1.166885E-2  4.628473E-2  1.777301E-1 
-1.375525E-1 -8.609696E-2  1.318876E-1  1.075636E-1 -7.510018E-3 -2.166068E-1  1.155150E-1  8.698136E-2 
 1.213663E-2 -1.394232E-1  9.329963E-3  1.019499E-1 -1.265520E-2  2.850883E-2 -9.685584E-2  1.566794E-1 
-4.446406E-2 -5.475515E-2  1.353959E-2  4.300993E-2  3.458957E-2 -1.188410E-1  8.417396E-2 -2.949555E-2 
 6.078546E-2 -8.750030E-2  1.634699E-2  1.412431E-1 -6.785329E-2 -5.475515E-2 -3.370518E-2  1.702453E-1 
-3.885109E-2 -5.943329E-2 -7.580587E-2  1.281458E-1  1.192576E-1 -2.409309E-1  2.897661E-2  5.236547E-2 
 1.421787E-1 -1.160347E-1 -1.216477E-1  1.529376E-1  6.125324E-2  2.008884E-2 -1.707643E-1  7.856137E-2 
 4.722029E-2  1.307182E-2 -3.136666E-2 -6.130440E-2  8.604506E-2 -7.253069E-2  1.213663E-2 -3.651257E-2 
 1.356295E-1 -4.306072E-2 -6.317514E-2  9.306209E-2 -6.083662E-2  6.593064E-2 -1.076147E-1  1.276780E-1 
 2.757364E-2 -1.211799E-1 -4.446406E-2  1.494293E-2  1.983123E-1 -1.160347E-1 -7.206328E-2 -2.715703E-2 
 1.491957E-1  3.833252E-2 -1.904109E-1  3.225105E-2  8.183543E-2  9.352987E-2 -2.067835E-1 -1.733334E-2 
 1.225321E-1  6.499509E-2 -4.025443E-2 -1.950883E-1  1.707131E-1  6.125324E-2 -1.873667E-2 -9.732362E-2 
 2.710586E-2  1.089669E-1 -1.062114E-1  1.494293E-2 -4.914219E-2  1.103698E-1 -6.832106E-2 -6.270736E-2 
 8.838469E-2 -1.218743E-2  1.541070E-2 -1.179055E-1  1.103698E-1  1.868551E-2 -5.335182E-2 -5.054552E-2 
 6.078546E-2  1.412431E-1 -1.543917E-1 -3.230185E-2  2.523402E-2  1.524698E-1 -2.902777E-2 -1.646828E-1 
 2.944439E-2  1.178547E-1  7.528619E-2 -1.988309E-1  2.195995E-2  8.370618E-2  5.049436E-2 -9.170993E-2 
-1.108888E-1  1.828753E-1  3.084772E-2 -4.165776E-2 -1.225832E-1  8.604506E-2  4.955881E-2 -6.738587E-2 
 3.505735E-2 -2.107556E-2  8.931987E-2 -1.113566E-1 -3.299657E-3  7.622248E-2  2.102439E-2 -3.604480E-2 
-3.651257E-2  9.586839E-2 -4.960997E-2  1.120107E-2 -7.253069E-2  1.323554E-1  7.949655E-2 -1.553273E-1 
-3.370518E-2  4.113882E-2  1.735198E-1 -1.295999E-1 -6.878884E-2  3.365402E-2  1.066280E-1  2.897661E-2 
-2.114609E-1  9.867579E-2  9.680468E-2  3.412179E-2 -1.305354E-1 -9.848904E-3  1.328232E-1 -1.172001E-2 
-3.464073E-2 -9.358066E-2  9.493283E-2  4.184048E-3 -8.913349E-3 -4.212517E-2  5.423621E-2  7.247989E-2 
-1.155669E-1  8.183543E-2  4.184048E-3  3.879993E-2 -8.001550E-2 -2.434963E-2  1.141117E-1 -4.633589E-2 
-3.698035E-2 -6.645032E-2  1.468568E-1  3.037994E-2 -1.244540E-1 -4.212517E-2  1.014821E-1  1.286135E-1 
-1.483110E-1 -5.335182E-2  6.499509E-2  1.010143E-1 -7.814439E-2 -1.277291E-1  9.493283E-2  9.961097E-2 
 9.797741E-3 -1.852650E-1  6.125324E-2  1.375013E-1 -1.265520E-2 -9.030659E-2 -6.925662E-2  1.491957E-1 
-7.977795E-3 -1.873667E-2 -5.381960E-2  5.751139E-2  2.383069E-2 -1.057436E-1  3.552512E-2  2.991216E-2 
 8.791691E-2 -1.062114E-1  3.131549E-2  4.020326E-2 -2.388186E-2 -3.370518E-2 -1.428913E-3  1.711809E-1 
-1.211799E-1 -6.223959E-2 -3.323740E-2  1.674390E-1  5.517177E-2 -2.030409E-1  4.184048E-3  8.277099E-2 
 1.660350E-1 -1.408265E-1 -7.299846E-2  7.902877E-2  1.365657E-1 -5.288405E-2 -2.002342E-1  1.229998E-1 
 6.031768E-2  4.300993E-2 -1.520532E-1  1.962106E-2  1.426465E-1 -4.306072E-2 -2.855999E-2 -5.194886E-2 
 1.290813E-1 -4.446406E-2 -1.826889E-2 -4.703720E-3  4.651825E-3  3.973548E-2 -1.113566E-1  6.639916E-2 
 4.113882E-2  2.008884E-2 -8.937104E-2  5.283325E-2  1.024176E-1 -7.346624E-2 -2.949555E-2 -2.434963E-2 
 1.711809E-1 -7.767661E-2 -1.001299E-1  1.166885E-2  6.780249E-2  1.318876E-1 -2.016376E-1 -1.733334E-2 
 1.173869E-1  1.024176E-1 -9.732362E-2 -1.221154E-1  1.272102E-1  3.739696E-2 -1.172001E-2 -1.441006E-1 
 7.107656E-2  7.762581E-2 -1.172001E-2 -4.586812E-2 -4.540034E-2  1.286135E-1 -7.440180E-2  2.149217E-2 
-5.639274E-3  2.570180E-2 -1.733334E-2 -3.744776E-2  8.557729E-2 -5.101330E-2  2.429847E-2 -8.890326E-2 
 9.820801E-2  5.938213E-2 -7.440180E-2 -4.960997E-2  5.517177E-2  1.964405E-1 -1.389554E-1 -6.785329E-2 
-5.639274E-3  1.543406E-1 -2.575370E-2 -1.988309E-1  5.423621E-2  6.546286E-2  9.774023E-2 -2.086542E-1 
-1.125224E-2  1.113054E-1  4.300993E-2 -5.709477E-2 -1.118243E-1  1.477924E-1  3.716271E-3 -7.042606E-3 
-1.295999E-1  6.078546E-2  7.060878E-2 -2.762444E-2 -3.604480E-2 -4.867442E-2  1.683746E-1 -1.408265E-1 
 3.178327E-2  4.113882E-2  9.797741E-3 -3.230185E-2 -1.052758E-1  1.646316E-1 -4.025443E-2 -4.680367E-2 
-7.533809E-2  9.914319E-2  9.306209E-2 -1.080821E-1 -5.475515E-2  4.955881E-2  1.538731E-1 -9.872659E-2 
-1.104210E-1  1.447515E-2  1.482602E-1 -1.359076E-2 -1.665546E-1  3.225105E-2  9.867579E-2  9.680468E-2 
-1.389554E-1 -5.943329E-2  1.576157E-1  6.359176E-2 -6.738587E-2 -7.907994E-2  1.033532E-1  2.663809E-2 
-5.054552E-2 -1.078446E-2  1.821810E-2  3.786474E-2 -7.720920E-2  1.845527E-3  4.534845E-2  4.394512E-2 
-4.446406E-2 -2.388186E-2  1.094343E-1 -3.557702E-2 -6.551477E-2 -3.089888E-2  1.108376E-1  1.541070E-2 
-1.071469E-1 -3.978665E-2  6.125324E-2  1.534054E-1 -1.356813E-1 -9.732362E-2  6.967323E-2  1.417109E-1 
-4.914219E-2 -1.506499E-1  8.744913E-2  8.323877E-2  2.897661E-2 -1.988309E-1  3.131549E-2  1.141117E-1 
 1.845527E-3 -5.896552E-2 -7.253069E-2  1.870857E-1 -3.698035E-2 -2.528592E-2 -5.381960E-2  5.002658E-2 
 3.412179E-2 -4.773886E-2  6.218879E-2 -7.814439E-2  5.751139E-2 -1.118243E-1  6.967323E-2  8.651358E-2 
-2.855999E-2 -6.925662E-2 -6.504699E-2  2.095390E-1 -6.083662E-2 -5.709477E-2 -8.141883E-2  1.421787E-1 
 6.452731E-2 -1.674902E-1 -2.201075E-2  4.651825E-3  2.072001E-1 -1.333417E-1 -9.872659E-2  8.323877E-2 
 1.276780E-1 -4.933588E-4 -1.557958E-1  8.323877E-2  4.347734E-2  7.669026E-2 -1.483110E-1  5.587380E-3 
 1.070958E-1 -1.593037E-2  1.353959E-2 -1.001299E-1  1.417109E-1 -4.773886E-2 -2.107556E-2  4.815584E-2 
 6.055888E-3  2.476625E-2 -1.141629E-1  1.159828E-1  5.119603E-3 -2.528592E-2 -8.890326E-2  2.804142E-2 
 1.534054E-1 -8.235401E-2 -5.335182E-2 -5.288405E-2  1.777301E-1 -7.510018E-3 -1.501821E-1  1.494293E-2 
 9.914319E-2  8.651358E-2 -1.894754E-1 -3.089888E-2  9.072320E-2  1.477924E-1 -9.170993E-2 -1.506499E-1 
 1.201932E-1  4.581622E-2  4.254215E-2 -1.118243E-1  4.113882E-2  5.751139E-2 -2.949555E-2 -5.148108E-2 
-3.230185E-2  1.117732E-1 -7.674142E-2  2.429847E-2 -5.241627E-2  3.552512E-2  2.055662E-2 -8.375734E-2 
 1.211287E-1 -1.639815E-2 -2.201075E-2 -8.890326E-2  1.070958E-1  6.312434E-2 -9.404844E-2 -2.622147E-2 
-1.265520E-2  1.576157E-1 -9.124215E-2 -9.030659E-2  1.073330E-2  1.272102E-1  5.049436E-2 -1.768457E-1 
 1.447515E-2  6.639916E-2  9.540061E-2 -1.646828E-1 -5.662699E-2  1.220643E-1  3.318624E-2 -2.715703E-2 
-1.501821E-1  1.477924E-1  3.458957E-2 -1.593037E-2 -6.691810E-2 -1.896325E-3  1.220643E-1 -1.020010E-1 
 4.675251E-2 -3.651257E-2  5.704361E-2 -4.165776E-2 -4.352850E-2  1.099021E-1 -9.381127E-3 -8.445572E-3 
-9.685584E-2  1.520020E-1  1.494293E-2 -8.516141E-2 -5.335182E-2  4.394512E-2  1.604220E-1 -1.356813E-1 
-4.446406E-2  2.149217E-2  1.580835E-1 -1.780112E-2 -1.637473E-1  6.920545E-2  7.247989E-2  7.388286E-2 
-1.506499E-1 -1.873667E-2  8.744913E-2  6.593064E-2 -4.773886E-2 -1.221154E-1  1.248706E-1 -2.364102E-3 
 7.459220E-3 -8.656474E-2  5.938213E-2  7.949655E-2 -7.580587E-2  4.651825E-3 -5.428738E-2  1.412431E-1 
-6.317514E-2  2.195995E-2  2.663809E-2 -5.475515E-2 -5.639274E-3 -5.101330E-2  1.562117E-1 -3.464073E-2 
-1.639815E-2 -9.545251E-2  1.262739E-1  9.212653E-2 -1.557958E-1  2.102439E-2  1.681476E-2  1.650994E-1 
-1.726354E-1 -8.469290E-2  5.891435E-2  8.370618E-2  3.318624E-2 -2.203487E-1  9.774023E-2  7.669026E-2 
 6.405953E-2 -1.277291E-1 -3.791554E-2  1.183224E-1 -1.218743E-2 -1.546260E-2 -1.272614E-1  1.342261E-1 
-2.831880E-3 -1.780112E-2 -2.809222E-2  1.541070E-2  1.042884E-1 -8.750030E-2  7.107656E-2 -2.201075E-2 
 2.804142E-2 -9.451622E-2  3.973548E-2  1.033532E-1 -7.253069E-2  2.313305E-3 -1.076147E-1  1.889568E-1 
-7.042606E-3 -8.188660E-2  5.119603E-3  6.031768E-2  1.318876E-1 -1.843295E-1 -1.733334E-2  4.207437E-2 
 1.290813E-1 -6.691810E-2 -1.249217E-1  7.715803E-2  5.751139E-2  8.417396E-2 -1.978957E-1  6.031768E-2 
 1.276780E-1  1.260440E-2 -5.475515E-2 -4.633589E-2  1.426465E-1 -6.317514E-2  1.120107E-2 -7.533809E-2 
 5.891435E-2  2.523402E-2 -7.814439E-2  7.809359E-2 -2.388186E-2  3.646141E-2 -9.966214E-2  1.033532E-1 
 8.043210E-2 -4.586812E-2 -6.177218E-2 -2.996333E-2  1.548083E-1 -7.019217E-2 -2.715703E-2 -4.680367E-2 
 1.201932E-1  5.938213E-2 -1.609410E-1  2.991216E-2  1.089669E-1  1.211287E-1 -1.557958E-1 -7.580587E-2 
 6.546286E-2  1.117732E-1 -1.873667E-2 -1.656191E-1  7.154433E-2  2.897661E-2  3.365402E-2 -8.983882E-2 
 1.073330E-2  1.005465E-1 -3.136666E-2  1.307182E-2 -5.101330E-2  7.949655E-2 -1.686593E-2 -7.977795E-3 
 2.617031E-2 -1.359076E-2  6.523666E-3 -6.598254E-2  7.528619E-2  1.377750E-3 -7.510018E-3 -8.750030E-2 
 4.160659E-2  1.412431E-1 -9.685584E-2 -6.317514E-2 -1.546260E-2  1.585513E-1 -5.756218E-2 -1.291321E-1 
 2.944439E-2  1.220643E-1  1.038206E-1 -2.283012E-1  2.781082E-3  1.005465E-1  9.306209E-2 -8.188660E-2 
-1.267936E-1  1.084991E-1  4.488067E-2  1.821810E-2 -1.838617E-1  7.060878E-2  7.341544E-2 -1.218743E-2 
-3.510924E-2 -5.662699E-2  1.220643E-1 -6.691810E-2  5.049436E-2 -6.504699E-2  5.283325E-2  1.377750E-3 
-5.007775E-2  1.099021E-1 -9.404844E-2  2.102439E-2 -8.422512E-2  1.061595E-1  5.610805E-2 -7.206328E-2 
-6.364292E-2 -3.299657E-3  1.618253E-1 -1.127595E-1 -2.528592E-2 -2.154334E-2  1.201932E-1 -8.445572E-3 
-1.763780E-1  4.488067E-2  7.247989E-2  1.010143E-1 -1.862013E-1 -1.686593E-2  9.867579E-2  6.031768E-2 
-3.370518E-2 -1.118243E-1  1.576157E-1 -6.574829E-3  3.716271E-3 -6.832106E-2  2.008884E-2  7.294767E-2 
-7.206328E-2 -2.558157E-5 -2.668925E-2  1.379691E-1 -6.411070E-2  8.862186E-3  6.733471E-2 -4.025443E-2 
 1.260440E-2 -4.118998E-2  1.206609E-1 -2.668925E-2 -3.557702E-2 -7.393402E-2  6.593064E-2  1.272102E-1 
-1.104210E-1 -4.867442E-2  3.716271E-3  1.889568E-1 -6.598254E-2 -1.436328E-1  2.897661E-2  1.225321E-1 
 4.722029E-2 -1.908787E-1  3.084772E-2  6.218879E-2  8.885247E-2 -1.108888E-1 -9.498399E-2  1.576157E-1 
 4.534845E-2 -3.323740E-2 -1.244540E-1  8.277099E-2  4.534845E-2  1.447515E-2 -5.335182E-2 -3.791554E-2 
 9.259431E-2 -9.498399E-2  3.271883E-2 -2.107556E-2  5.189769E-2 -3.323740E-2 -2.622147E-2  1.262739E-1 
-8.141883E-2  9.099729E-4 -5.896552E-2  1.276780E-1  3.131549E-2 -1.235184E-1 -9.611361E-4  3.037994E-2 
 1.491957E-1 -1.366169E-1 -3.557702E-2  9.446505E-2  1.056917E-1 -2.668925E-2 -1.707643E-1  7.481841E-2 
 8.136766E-2  5.563955E-2 -1.525210E-1 -1.593037E-2  1.089669E-1  3.412179E-2 -6.317514E-2 -9.732362E-2 
 1.585513E-1 -1.780112E-2 -8.445572E-3 -3.931887E-2  2.242773E-2  5.142992E-2 -5.943329E-2  4.488067E-2 
-2.154334E-2  3.084772E-2 -9.872659E-2  4.441289E-2  7.201211E-2 -3.838332E-2 -4.633589E-2 -3.043110E-2 
 1.482602E-1 -4.259295E-2 -4.212517E-2 -6.504699E-2  1.281458E-1  7.060878E-2 -2.072513E-1  8.862186E-3 
 6.405953E-2  1.753905E-1 -1.052758E-1 -1.384877E-1  8.978765E-2  1.019499E-1  3.833252E-2 -1.684254E-1 
 5.142992E-2  6.312434E-2  3.739696E-2 -8.328956E-2 -4.212517E-2  1.056917E-1 -1.452704E-2  1.307182E-2 
-9.217770E-2  1.389046E-1 -3.464073E-2 -3.557702E-2  6.265657E-2 -5.709477E-2  9.259431E-2 -1.300677E-1 
 9.540061E-2 -1.031668E-2 -5.662699E-2 -2.902777E-2 -8.913349E-3  1.959727E-1 -1.150984E-1 -4.165776E-2 
-4.727145E-2  1.622931E-1  2.804142E-2 -1.511176E-1  3.178327E-2  4.067104E-2  1.314198E-1 -1.983635E-1 
-3.464073E-2  8.323877E-2  1.192576E-1 -4.727145E-2 -1.941528E-1  1.384369E-1  3.271883E-2  2.149217E-2 
-1.506499E-1  4.581622E-2  1.066280E-1 -5.943329E-2 -3.323740E-2 -9.498399E-2  1.393720E-1 -3.510924E-2 
-2.809222E-2  6.523666E-3  2.944439E-2  5.119603E-3 -8.983882E-2  1.028854E-1  1.120107E-2  1.377750E-3 
-9.170993E-2  3.879993E-2  7.856137E-2 -6.457847E-2 -5.054552E-2 -2.341408E-2  1.955049E-1 -5.475515E-2 
-1.300677E-1  1.728254E-2  8.885247E-2  4.628473E-2 -1.529884E-1  1.353959E-2  8.323877E-2  7.481841E-2 
-1.497143E-1 -8.703252E-2  1.412431E-1  6.125324E-2 -3.767434E-3 -1.338095E-1  8.557729E-2  6.686693E-2 
 1.166885E-2 -6.411070E-2 -3.744776E-2  1.033532E-1 -6.457847E-2  1.494293E-2 -3.885109E-2  5.189769E-2 
-2.528592E-2 -2.294630E-2  2.944439E-2  2.781082E-3  2.008884E-2 -8.937104E-2  1.505987E-1 -4.072220E-2 
-5.802996E-2 -5.990107E-2  7.388286E-2  1.520020E-1 -1.604732E-1 -5.569144E-2 -2.014000E-2  1.838109E-1 
-5.615922E-2 -1.239862E-1  4.581622E-2  9.586839E-2  7.201211E-2 -2.268979E-1  3.225105E-2  9.399728E-2 
 8.230321E-2 -8.095105E-2 -1.174380E-1  1.075636E-1  3.318624E-2  3.716271E-3 -9.966214E-2  1.014821E-1 
 4.768806E-2 -5.007775E-2 -2.341408E-2 -2.201075E-2  9.774023E-2 -7.206328E-2  3.973548E-2  1.868551E-2 
-3.323740E-2 -2.154334E-2 -2.902777E-2  1.173869E-1 -5.288405E-2 -4.212517E-2 -1.031668E-2  1.141117E-1 
 4.722029E-2 -1.469080E-1 -1.405853E-2  4.722029E-2  1.557439E-1 -1.057436E-1 -8.001550E-2  6.078546E-2 
 9.399728E-2  1.541070E-2 -1.862013E-1  1.211287E-1  7.622248E-2  6.265657E-2 -1.324065E-1 -8.141883E-2 
 1.304843E-1 -5.171497E-3  1.821810E-2 -1.015332E-1  1.258061E-1 -2.107556E-2 -2.201075E-2  1.377750E-3 
 1.213663E-2  9.727246E-2 -1.052758E-1  7.341544E-2 -3.323740E-2  4.067104E-2 -7.674142E-2  4.488067E-2 
 1.000787E-1 -9.872659E-2  7.926997E-3 -8.001550E-2  2.015864E-1 -3.276962E-2 -1.375525E-1 -2.201075E-2 
 1.075636E-1  1.113054E-1 -1.833939E-1 -8.913349E-3  4.909103E-2  1.234676E-1 -1.403588E-1 -1.146306E-1 
 1.089669E-1  9.867579E-2  9.329963E-3 -1.876046E-1  7.107656E-2  4.207437E-2  6.405953E-2 -3.604480E-2 
-6.457847E-2  1.127087E-1 -2.107556E-2 -2.341408E-2 -8.001550E-2  7.014100E-2  1.400737E-2  2.781082E-3 
 3.879993E-2 -2.575370E-2  3.926771E-2 -6.551477E-2  9.586839E-2  4.909103E-2 -8.445572E-3 -7.674142E-2 
-7.977795E-3  1.449850E-1 -1.066792E-1 -1.218743E-2 -1.312298E-2  1.375013E-1  4.628473E-2 -2.081868E-1 
 3.552512E-2  1.113054E-1  1.258061E-1 -1.529884E-1 -6.270736E-2  8.230321E-2  6.967323E-2 -1.733334E-2 
-1.609410E-1  1.211287E-1  3.833252E-2  2.242773E-2 -1.150984E-1  2.757364E-2  8.978765E-2 -7.346624E-2 
 3.552512E-2 -6.785329E-2  1.286135E-1 -8.656474E-2 -2.364102E-3  2.242773E-2 -3.978665E-2  5.096214E-2 
-8.188660E-2  1.136443E-1 -4.306072E-2 -1.428913E-3 -7.814439E-2  5.049436E-2  9.165876E-2 -1.132273E-1 
-3.885109E-2  6.523666E-3  1.819398E-1 -1.132273E-1 -9.404844E-2  1.377750E-3  1.201932E-1  9.586839E-2 
-1.857335E-1  3.248494E-3  9.119098E-2  1.038206E-1 -1.459724E-1 -7.907994E-2  1.379691E-1  7.856137E-2 
-3.230185E-2 -1.586021E-1  5.938213E-2  6.967323E-2  2.313305E-3 -5.007775E-2  2.008884E-2  9.633690E-2 
-4.773886E-2  1.377750E-3 -3.698035E-2  4.254215E-2 -2.558157E-5 -2.341408E-2  5.517177E-2 -5.522366E-2 
-2.201075E-2 -3.978665E-2  1.113054E-1  3.973548E-2 -5.896552E-2 -4.914219E-2  4.160659E-2  1.234676E-1 
-1.740384E-1 -2.949555E-2  4.955881E-2  1.426465E-1 -5.101330E-2 -2.063157E-1  9.072320E-2  7.856137E-2 
 9.165876E-2 -1.731028E-1  3.833252E-2  1.295487E-1  1.775032E-2 -3.557702E-2 -1.169703E-1  1.459206E-1 
-1.920445E-2 -2.831880E-3 -8.703252E-2  4.722029E-2  5.563955E-2 -8.937104E-2  3.084772E-2 -1.125224E-2 
 1.141117E-1 -8.890326E-2  1.728254E-2  8.394409E-3 -7.042606E-3 -1.452704E-2 -3.791554E-2  1.417109E-1 
-1.005977E-1 -1.686593E-2 -4.493256E-2  1.262739E-1  5.236547E-2 -1.590699E-1 -1.896325E-3  3.926771E-2 
 2.067316E-1 -1.543917E-1 -1.104210E-1  6.405953E-2  7.996432E-2  2.289550E-2 -1.955561E-1  1.028854E-1 
 7.996432E-2  4.628473E-2 -1.506499E-1 -3.510924E-2  2.053283E-1 -1.452704E-2 -2.575370E-2 -1.431651E-1 
 9.633690E-2  8.394409E-3 -3.791554E-2  2.313305E-3 -7.042606E-3  1.094343E-1 -1.300677E-1  4.675251E-2 
-9.611361E-4  4.768806E-2 -6.645032E-2 -1.125224E-2  1.435820E-1 -1.132273E-1  7.459220E-3 -8.609696E-2 
 1.309520E-1 -1.172001E-2 -1.043395E-1  1.026552E-2  5.002658E-2  1.534054E-1 -1.992987E-1 -3.885109E-2 
 8.230321E-2  1.496631E-1 -8.328956E-2 -1.272614E-1  9.212653E-2  6.405953E-2  5.938213E-2 -2.194131E-1 
 1.122410E-1  8.838469E-2  1.915329E-2 -4.493256E-2 -1.034040E-1  1.828753E-1 -6.551477E-2  1.073330E-2 
-1.172001E-2  6.733471E-2  1.073330E-2 -6.598254E-2  2.617031E-2 -1.428913E-3  6.827027E-2 -8.983882E-2 
 8.370618E-2 -2.388186E-2 -1.125224E-2 -4.867442E-2  5.119603E-3  1.814720E-1 -1.197766E-1 -3.136666E-2 
-4.820664E-2  1.491957E-1  3.084772E-2 -1.501821E-1 -5.639274E-3  3.646141E-2  1.449850E-1 -1.712321E-1 
-3.464073E-2  1.033532E-1  8.604506E-2 -5.101330E-2 -1.464402E-1  1.332909E-1  3.037994E-2  1.962106E-2 
-1.352128E-1  2.663809E-2  1.028854E-1 -5.241627E-2 -1.405853E-2 -9.030659E-2  1.393720E-1 -4.586812E-2 
-2.809222E-2  1.307182E-2  2.897661E-2  4.955881E-2 -8.843549E-2  1.295487E-1 -7.065995E-2 -3.510924E-2 
-3.183443E-2  6.265657E-2  1.356295E-1 -1.319388E-1 -8.328956E-2  9.329963E-3  1.735198E-1 -6.457847E-2 
-9.358066E-2  1.541070E-2  1.019499E-1  7.060878E-2 -2.240905E-1 -1.031668E-2  7.107656E-2  1.309520E-1 
-9.030659E-2 -1.216477E-1  1.375013E-1  3.084772E-2  2.313305E-3 -1.520532E-1  8.510951E-2  7.715803E-2 
-3.370518E-2 -2.949555E-2 -4.025443E-2  1.028854E-1 -8.469290E-2  4.651825E-3  3.248494E-3  1.070958E-1 
-4.446406E-2 -7.206328E-2  9.540061E-2 -4.540034E-2  5.283325E-2 -1.207121E-1  1.276780E-1  1.587921E-2 
-1.366169E-1 -1.499482E-2  1.353959E-2  1.847461E-1 -1.188410E-1 -7.065995E-2  2.149217E-2  1.482602E-1 
-3.464073E-2 -1.646828E-1  7.669026E-2  7.154433E-2  7.435063E-2 -1.960246E-1 -7.042606E-3  1.080313E-1 
 7.762581E-2 -5.054552E-2 -1.436328E-1  1.482602E-1  2.710586E-2  1.494293E-2 -9.311289E-2  2.242773E-2 
 4.534845E-2 -8.001550E-2  3.458957E-2 -2.107556E-2  8.043210E-2 -8.375734E-2  1.845527E-3  2.897661E-2 
 1.915329E-2  1.353959E-2 -6.036885E-2  1.529376E-1 -7.533809E-2 -8.001550E-2 -2.762444E-2  1.276780E-1 
 6.031768E-2 -1.384877E-1 -2.294630E-2 -2.831880E-3  1.917631E-1 -1.048073E-1 -1.132273E-1  6.172102E-2 
 9.820801E-2  7.926997E-3 -1.969602E-1  7.435063E-2  8.744913E-2  4.581622E-2 -1.324065E-1 -3.323740E-2 
 1.155150E-1  2.944439E-2 -5.522366E-2 -1.076147E-1  1.435820E-1 -4.703720E-3  3.458957E-2 -4.960997E-2 
-1.593037E-2  7.622248E-2 -9.966214E-2  6.218879E-2 -2.622147E-2  4.534845E-2 -4.446406E-2  1.260440E-2 
 9.961097E-2 -7.159550E-2 -6.832106E-2 -3.183443E-2  2.043927E-1 -1.639815E-2 -1.553273E-1 -5.288405E-2 
 9.493283E-2  1.239350E-1 -1.277291E-1 -3.417296E-2  6.920545E-2  1.346939E-1 -1.001299E-1 -1.623443E-1 
 1.192576E-1  1.244028E-1  2.617031E-2 -1.698287E-1  1.634699E-2  9.399728E-2  1.868551E-2 -6.411070E-2 
-7.346624E-2  1.426465E-1 -1.218743E-2  1.845527E-3 -6.738587E-2  4.768806E-2  2.710586E-2 -8.235401E-2 
 9.072320E-2 -2.388186E-2  6.920545E-2 -1.034040E-1  2.617031E-2  4.628473E-2 -4.680367E-2  5.119603E-3 
-2.996333E-2  1.604220E-1 -9.170993E-2 -2.715703E-2  8.862186E-3  1.253384E-1  4.441289E-2 -1.614087E-1 
 2.710586E-2  4.628473E-2  1.215965E-1 -1.927498E-1 -4.960997E-2  1.047562E-1  7.622248E-2 -2.014000E-2 
-1.651506E-1  1.403076E-1  4.909103E-2  1.681476E-2 -1.417621E-1  4.421957E-4  1.403076E-1 -1.452704E-2 
 4.651825E-3 -1.090177E-1  7.902877E-2 -2.388186E-2  9.797741E-3  5.704361E-2  1.073330E-2  4.651825E-3 
-1.136951E-1  8.183543E-2  1.213663E-2  2.008884E-2 -6.925662E-2  2.897661E-2  8.698136E-2 -1.445684E-1 
-6.574829E-3  9.797741E-3  1.655672E-1 -1.546260E-2 -1.609410E-1  1.166885E-2  9.961097E-2  8.277099E-2 
-1.735706E-1  1.026552E-2  1.070958E-1  6.780249E-2 -1.342773E-1 -1.286643E-1  1.351617E-1  5.751139E-2 
-8.913349E-3 -1.698287E-1  1.141117E-1  7.575396E-2 -5.990107E-2 -1.312298E-2 -2.247852E-2  1.421787E-1 
-8.235401E-2  2.710586E-2 -2.575370E-2  1.400737E-2  4.651825E-3 -9.311289E-2  9.867579E-2  4.651825E-3 
 7.459220E-3 -9.966214E-2  1.155150E-1  2.429847E-2 -9.545251E-2 -2.528592E-2  2.663809E-2  1.805364E-1 
-1.403588E-1 -6.130440E-2 -3.276962E-2  1.225321E-1  1.447515E-2 -1.880724E-1  7.435063E-2  9.072320E-2 
 1.005465E-1 -2.203487E-1 -1.265520E-2  9.727246E-2  4.581622E-2  1.073330E-2 -1.665546E-1  9.680468E-2 
-2.364102E-3  1.307182E-2 -1.052758E-1  5.330103E-2  7.107656E-2 -6.645032E-2  5.984991E-2 -7.767661E-2 
 8.791691E-2 -1.015332E-1  3.505735E-2  4.862325E-2 -1.686593E-2 -1.920445E-2 -1.034040E-1  1.641639E-1 
-4.446406E-2  9.099729E-4 -7.533809E-2  8.323877E-2  9.633690E-2 -1.656191E-1 -2.949555E-2  2.663809E-2 
 1.594865E-1 -1.492465E-1 -7.159550E-2  5.283325E-2  1.014821E-1  4.300993E-2 -2.114609E-1  8.557729E-2 
 1.099021E-1  7.435063E-2 -1.469080E-1 -4.212517E-2  1.473246E-1 -3.557702E-2 -8.445572E-3 -9.077437E-2 
 1.066280E-1  5.470399E-2 -5.569144E-2 -3.043110E-2  2.336292E-2  9.025542E-2 -8.188660E-2  7.247989E-2 
 7.926997E-3 -1.826889E-2 -5.662699E-2 -5.241627E-2  1.505987E-1 -5.522366E-2 -6.645032E-2 -3.464073E-2 
 1.365657E-1  6.686693E-2 -1.660869E-1 -1.826889E-2  8.791691E-2  1.520020E-1 -1.445684E-1 -1.127595E-1 
 8.744913E-2  1.267424E-1 -4.399628E-2 -2.081868E-1  1.038206E-1  8.370618E-2  5.423621E-2 -1.506499E-1 
-2.762444E-2  1.679068E-1 -1.359076E-2 -5.756218E-2 -9.779103E-2  1.496631E-1 -2.622147E-2 -1.780112E-2 
-7.065995E-2  4.184048E-3  1.000787E-1 -1.085499E-1  1.229998E-1 -1.265520E-2  2.102439E-2 -1.024684E-1 
 2.991216E-2  1.234676E-1 -4.259295E-2 -1.873667E-2 -8.188660E-2  1.543406E-1 -7.346624E-2 -7.253069E-2 
-1.967223E-2  1.515342E-1  9.914319E-2 -1.974279E-1  3.248494E-3  3.926771E-2  1.594865E-1 -1.113566E-1 
-8.188660E-2  7.154433E-2  9.352987E-2 -1.265520E-2 -2.081868E-1  9.306209E-2  7.622248E-2  7.341544E-2 
-9.638806E-2 -2.715703E-2  8.089988E-2 -3.299657E-3  3.716271E-3 -6.270736E-2  1.477924E-1 -7.065995E-2 
-1.920445E-2  1.962106E-2 -1.873667E-2  4.020326E-2 -9.358066E-2  8.370618E-2  2.850883E-2  2.242773E-2 
-9.545251E-2  4.534845E-2  1.407754E-1 -7.814439E-2 -5.241627E-2 -1.967223E-2  1.824075E-1 -6.598254E-2 
-1.361491E-1  8.394409E-3  9.493283E-2  1.258061E-1 -1.787165E-1 -2.481814E-2  1.056917E-1  8.651358E-2 
-1.020010E-1 -9.966214E-2  1.286135E-1  5.423621E-2  4.651825E-3 -1.586021E-1  5.563955E-2  9.961097E-2 
-3.276962E-2 -5.896552E-2 -2.762444E-2  1.608898E-1 -8.422512E-2 -3.089888E-2 -1.078446E-2  4.909103E-2 
 2.804142E-2 -9.732362E-2  8.838469E-2 -2.294630E-2  1.073330E-2 -9.732362E-2  4.160659E-2  7.856137E-2 
-8.188660E-2 -4.235211E-3  3.248494E-3  1.576157E-1 -1.310032E-1 -1.071469E-1  6.733471E-2  1.183224E-1 
 3.037994E-2 -2.152027E-1 -7.977795E-3  7.622248E-2  1.155150E-1 -1.557958E-1 -6.972440E-2  1.491957E-1 
 5.423621E-2 -3.651257E-2 -1.497143E-1  1.384369E-1  3.248494E-3 -8.913349E-3 -6.504699E-2 -1.826889E-2 
 1.183224E-1 -8.750030E-2 -4.933588E-4 -2.762444E-2  8.931987E-2 -5.475515E-2  2.242773E-2  6.873804E-2 
-2.668925E-2 -3.698035E-2 -9.825881E-2  1.463883E-1 -1.265520E-2 -1.359076E-2 -9.311289E-2  8.183543E-2 
 6.312434E-2 -1.576669E-1  5.984991E-2  2.804142E-2  2.067316E-1 -1.024684E-1 -1.824587E-1  6.031768E-2 
 1.258061E-1  4.067104E-2 -2.086542E-1  6.686693E-2  6.312434E-2  4.862325E-2 -8.890326E-2 -8.235401E-2 
 1.819398E-1  3.599363E-2 -3.931887E-2 -1.127595E-1  7.669026E-2  3.833252E-2 -4.633589E-2 -2.902777E-2 
-9.848904E-3  6.499509E-2 -9.872659E-2  4.722029E-2  4.184048E-3  6.265657E-2 -3.791554E-2 -4.820664E-2 
 1.501309E-1 -6.551477E-2 -9.381127E-3 -1.080821E-1  1.141117E-1  4.722029E-2 -1.586021E-1  1.775032E-2 
 5.096214E-2  1.711809E-1 -1.436328E-1 -7.346624E-2  6.172102E-2  1.047562E-1 -3.299657E-3 -1.735706E-1 
 8.931987E-2  5.470399E-2  3.271883E-2 -1.969602E-1  1.213663E-2  1.384369E-1  7.459220E-3 -3.043110E-2 
-1.459724E-1  1.922309E-1 -2.294630E-2 -5.639274E-3 -2.388186E-2  7.926997E-3  9.727246E-2 -1.239862E-1 
 6.359176E-2 -6.411070E-2  5.517177E-2 -5.288405E-2  3.271883E-2  1.127087E-1 -7.206328E-2 -1.967223E-2 
-7.065995E-2  1.931664E-1 -5.709477E-2 -7.440180E-2 -4.025443E-2  7.902877E-2  1.070958E-1 -1.988309E-1 
 4.020326E-2  3.365402E-2  1.992479E-1 -8.562919E-2 -1.600054E-1  1.178547E-1  6.593064E-2  1.260440E-2 
-2.007020E-1  1.005465E-1  7.809359E-2  5.119603E-3 -9.966214E-2 -3.698035E-2  1.393720E-1 -4.446406E-2 
 3.248494E-3 -6.925662E-2  1.440495E-1 -5.007775E-2 -8.375734E-2  6.873804E-2  2.313305E-3  5.423621E-2 
-1.300677E-1  9.493283E-2  1.120107E-2 -7.977795E-3 -4.025443E-2 -7.510018E-3  1.552761E-1 -7.767661E-2 
-5.522366E-2 -1.452704E-2  1.744550E-1 -4.633589E-2 -1.342773E-1 -7.042606E-3  1.019499E-1  1.370335E-1 
-2.208164E-1 -5.639274E-3  6.686693E-2  1.197254E-1 -4.259295E-2 -1.389554E-1  1.323554E-1  3.879993E-2 
-2.014000E-2 -1.543917E-1  7.715803E-2  8.510951E-2 -1.125224E-2 -5.802996E-2 -3.417296E-2  1.262739E-1 
-8.375734E-2  2.313305E-3 -1.452704E-2  8.838469E-2 -3.370518E-2 -8.843549E-2  9.119098E-2 -2.294630E-2 
 2.570180E-2 -9.732362E-2  1.220643E-1  5.797916E-2 -8.422512E-2 -2.528592E-2 -2.014000E-2  1.496631E-1 
-9.030659E-2 -7.346624E-2  2.850883E-2  1.360972E-1  4.651825E-3 -1.960246E-1  2.944439E-2  1.089669E-1 
 1.159828E-1 -1.548595E-1 -6.785329E-2  1.136443E-1  5.470399E-2 -7.159550E-2 -1.562635E-1  1.594865E-1 
 2.944439E-2 -4.306072E-2 -9.077437E-2  1.868551E-2  1.370335E-1 -9.872659E-2  1.026552E-2 -6.223959E-2 
 6.639916E-2 -3.136666E-2 -4.025443E-2  7.014100E-2 -4.680367E-2  7.926997E-3 -1.052758E-1  1.473246E-1 
-6.107051E-3 -9.685584E-2 -2.668925E-2  7.341544E-2  1.529376E-1 -1.810554E-1 -6.551477E-2  2.102439E-2 
 2.165549E-1 -6.223959E-2 -1.936850E-1  5.704361E-2  1.056917E-1  1.075636E-1 -2.114609E-1  2.663809E-2 
 9.165876E-2  8.323877E-2 -1.108888E-1 -1.239862E-1  1.534054E-1  1.447515E-2 -8.445572E-3 -1.515854E-1 
 1.290813E-1  2.617031E-2 -5.194886E-2  2.383069E-2 -2.855999E-2  8.557729E-2 -1.146306E-1  3.973548E-2 
 1.845527E-3  6.827027E-2 -4.118998E-2 -5.662699E-2  1.318876E-1 -5.381960E-2 -5.171497E-3 -7.206328E-2 
 1.234676E-1  4.862325E-2 -1.010655E-1 -4.072220E-2  6.686693E-2  1.407754E-1 -1.576669E-1 -5.522366E-2 
 5.844694E-2  1.529376E-1 -5.709477E-2 -2.067835E-1  9.774023E-2  1.117732E-1  2.663809E-2 -1.455047E-1 
 4.675251E-2  9.165876E-2 -2.107556E-2 -6.738587E-2 -5.288405E-2  1.534054E-1 -3.136666E-2 -1.593037E-2 
-5.522366E-2  3.973548E-2  4.955881E-2 -6.411070E-2  7.809359E-2 -1.826889E-2  4.768806E-2 -9.030659E-2 
 3.412179E-2  9.165876E-2 -4.446406E-2 -5.709477E-2 -5.007775E-2  1.744550E-1 -3.978665E-2 -7.861216E-2 
-4.680367E-2  1.225321E-1  1.066280E-1 -1.716998E-1 -1.031668E-2  7.809359E-2  1.454528E-1 -1.520532E-1 
-1.113566E-1  1.010143E-1  9.774023E-2  3.739696E-2 -2.133316E-1  1.070958E-1  9.446505E-2 -1.873667E-2 
-7.580587E-2 -6.504699E-2  1.744550E-1 -3.767434E-3 -6.270736E-2 -1.267936E-1  8.323877E-2  3.552512E-2 
-4.586812E-2  3.786474E-2 -3.230185E-2  4.534845E-2 -9.170993E-2  1.024176E-1  1.213663E-2 -1.312298E-2 
-7.674142E-2 -2.831880E-3  2.104742E-1 -1.445684E-1 -5.148108E-2 -5.101330E-2  1.903598E-1  4.067104E-2 
-1.857335E-1  1.260440E-2  6.312434E-2  1.594865E-1 -1.904109E-1 -2.528592E-2  8.136766E-2  1.108376E-1 
-4.586812E-2 -1.805876E-1  1.267424E-1  5.984991E-2  5.938213E-2 -1.749739E-1  4.955881E-2  1.141117E-1 
-2.668925E-2 -1.499482E-2 -6.738587E-2  1.356295E-1 -5.615922E-2  1.213663E-2 -2.247852E-2  4.955881E-2 
-2.364102E-3 -6.785329E-2  1.084991E-1 -2.575370E-2  4.955881E-2 -1.043395E-1  1.028854E-1  7.060878E-2 
-8.890326E-2 -3.417296E-2  3.248494E-3  1.898920E-1 -1.127595E-1 -8.422512E-2 -1.125224E-2  1.566794E-1 
 6.031768E-2 -1.768457E-1  4.441289E-2  6.452731E-2  1.239350E-1 -1.553273E-1 -4.446406E-2  1.604220E-1 
 3.365402E-2 -5.335182E-2 -1.557958E-1  1.183224E-1  7.107656E-2 -6.107051E-3 -1.207121E-1  1.494293E-2 
 1.267424E-1 -7.346624E-2  3.786474E-2 -5.849774E-2  9.119098E-2 -3.978665E-2 -5.288405E-2  6.873804E-2 
-6.574829E-3  6.125324E-2 -1.062114E-1  9.867579E-2 -3.299657E-3 -2.294630E-2 -3.323740E-2  3.458957E-2 
 1.707131E-1 -1.609410E-1 -5.241627E-2 -3.767434E-3  1.800687E-1 -4.212517E-2 -1.679580E-1  6.265657E-2 
 6.265657E-2  8.136766E-2 -1.913465E-1  4.722029E-2  1.024176E-1  8.744913E-2 -7.674142E-2 -1.338095E-1 
 1.702453E-1  4.184048E-3 -9.848904E-3 -1.249217E-1  6.218879E-2  7.341544E-2 -1.826889E-2 -4.773886E-2 
-2.154334E-2  1.459206E-1 -1.132273E-1  4.441289E-2  2.429847E-2  3.458957E-2 -3.230185E-2 -6.270736E-2 
 9.586839E-2 -4.773886E-2 -9.381127E-3 -6.177218E-2  1.604220E-1  3.037994E-2 -1.361491E-1 -5.335182E-2 
 9.493283E-2  1.973768E-1 -1.324065E-1 -7.767661E-2 -1.546260E-2  1.520020E-1 -2.558157E-5 -1.562635E-1 
 5.751139E-2  4.581622E-2  7.107656E-2 -1.745061E-1  8.862186E-3  1.538731E-1  3.318624E-2 -5.943329E-2 
-1.066792E-1  1.431143E-1 -6.574829E-3 -2.154334E-2 -4.914219E-2  1.681476E-2  5.657583E-2 -8.282179E-2 
 4.300993E-2  1.353959E-2  6.452731E-2 -9.217770E-2  2.102439E-2  1.066280E-1 -5.802996E-2 -4.259295E-2 
-4.540034E-2  1.449850E-1 -2.855999E-2 -7.346624E-2 -3.978665E-2  7.622248E-2  1.314198E-1 -1.543917E-1 
-3.464073E-2  5.797916E-2  1.393720E-1 -8.328956E-2 -1.431651E-1  1.131765E-1  1.028854E-1  4.651825E-3 
-2.100576E-1  4.020326E-2  1.403076E-1  3.505735E-2 -8.890326E-2 -5.007775E-2  1.852138E-1 -2.107556E-2 
-3.885109E-2 -4.540034E-2  9.306209E-2  3.225105E-2 -6.972440E-2  2.897661E-2 -3.651257E-2  5.470399E-2 
-9.358066E-2  6.405953E-2  5.751139E-2 -1.031668E-2 -3.931887E-2 -6.083662E-2  1.543406E-1 -5.522366E-2 
-3.089888E-2 -4.540034E-2  1.375013E-1  4.628473E-2 -1.740384E-1  2.195995E-2  3.973548E-2  1.767939E-1 
-1.225832E-1 -8.937104E-2  8.978765E-2  7.949655E-2 -3.557702E-2 -1.660869E-1  1.178547E-1  5.423621E-2 
 3.084772E-2 -1.202443E-1  7.459220E-3  1.080313E-1 -2.014000E-2 -1.405853E-2 -4.680367E-2  1.520020E-1 
-8.235401E-2  3.248494E-3  1.587921E-2  1.026552E-2  1.821810E-2 -1.052758E-1  1.169191E-1 -2.014000E-2 
 1.775032E-2 -1.085499E-1  6.172102E-2  1.187902E-1 -7.440180E-2 -3.698035E-2 -2.201075E-2  2.039253E-1 
-7.580587E-2 -1.029362E-1 -3.136666E-2  1.487280E-1  7.902877E-2 -2.077190E-1 -1.780112E-2  5.376844E-2 
 1.529376E-1 -1.665546E-1 -4.867442E-2  1.019499E-1  4.628473E-2  1.073330E-2 -1.815232E-1  1.272102E-1 
 3.084772E-2  1.541070E-2 -8.703252E-2 -5.428738E-2  1.136443E-1 -6.036885E-2  1.587921E-2 -4.586812E-2 
 8.931987E-2 -8.188660E-2 -4.867442E-2  9.727246E-2 -6.574829E-3  8.862186E-3 -1.090177E-1  9.399728E-2 
 6.991443E-3 -2.247852E-2 -2.715703E-2  5.283325E-2  1.281458E-1 -1.239862E-1 -7.346624E-2  2.289550E-2 
 1.959727E-1 -3.978665E-2 -1.370847E-1  1.120107E-2  8.043210E-2  1.014821E-1 -1.829265E-1 -2.294630E-2 
 1.136443E-1  8.277099E-2 -9.358066E-2 -1.295999E-1  1.417109E-1  6.359176E-2 -2.154334E-2 -9.498399E-2 
 4.488067E-2  7.435063E-2 -4.072220E-2 -2.388186E-2 -5.639274E-3  8.089988E-2 -4.820664E-2 -5.171497E-3 
 6.055888E-3  7.926997E-3 -2.014000E-2 -2.341408E-2  1.070958E-1 -4.633589E-2 -4.259295E-2 -4.820664E-2 
 1.113054E-1  5.751139E-2 -9.825881E-2 -5.569144E-2  1.166885E-2  2.137486E-1 -1.483110E-1 -1.029362E-1 
 8.370618E-2  1.103698E-1  2.897661E-2 -2.212842E-1  7.669026E-2  9.820801E-2  7.996432E-2 -1.258580E-1 
-6.083662E-2  1.075636E-1 -1.405853E-2  3.178327E-2 -1.160347E-1  1.215965E-1  2.570180E-2 -5.475515E-2 
-7.159550E-2  6.055888E-3  1.084991E-1 -8.188660E-2  7.060878E-2 -6.083662E-2  6.218879E-2 -8.141883E-2 
-9.848904E-3  1.300165E-1 -3.230185E-2  1.494293E-2 -1.370847E-1  1.749227E-1  7.926997E-3 -7.767661E-2 
-2.014000E-2  9.306209E-2  1.155150E-1 -1.913465E-1  5.119603E-3  1.073330E-2  2.128131E-1 -1.029362E-1 
-1.586021E-1  1.220643E-1  4.675251E-2  6.920545E-2 -2.016376E-1  6.733471E-2  8.230321E-2  3.786474E-2 
-7.112773E-2 -8.750030E-2  1.389046E-1 -1.265520E-2  2.102439E-2 -1.071469E-1  1.187902E-1 -1.733334E-2 
-8.516141E-2  5.751139E-2 -4.867442E-2  8.931987E-2 -1.165025E-1  5.797916E-2  2.008884E-2 -2.855999E-2 
-2.434963E-2 -4.025443E-2  1.426465E-1 -6.832106E-2 -2.481814E-2 -5.288405E-2  1.197254E-1  5.470399E-2 
-1.202443E-1  9.797741E-3  3.692919E-2  1.365657E-1 -1.515854E-1 -5.288405E-2  8.464173E-2  7.435063E-2 
-1.405853E-2 -1.829265E-1  1.075636E-1  8.136766E-2  2.149217E-2 -8.235401E-2  1.587921E-2  1.052239E-1 
-4.306072E-2 -1.078446E-2 -5.756218E-2  1.131765E-1 -7.977795E-3 -3.885109E-2 -1.967223E-2  1.868551E-2 
 4.955881E-2 -9.545251E-2  1.206609E-1 -1.031668E-2 -7.977795E-3 -7.019217E-2  3.084772E-2  1.290813E-1 
-1.052758E-1 -7.042606E-3 -5.943329E-2  1.627609E-1 -1.265520E-2 -1.263258E-1  1.120107E-2  9.961097E-2 
 1.220643E-1 -2.114609E-1  4.184048E-3  4.488067E-2  1.262739E-1 -6.972440E-2 -1.497143E-1  1.384369E-1 
 2.476625E-2  2.102439E-2 -1.258580E-1  8.557729E-2  5.283325E-2 -2.154334E-2 -4.633589E-2 -2.294630E-2 
 1.136443E-1 -5.849774E-2  4.768806E-2 -6.878884E-2  6.546286E-2 -4.165776E-2 -5.849774E-2  8.510951E-2 
-1.546260E-2  3.552512E-2 -1.165025E-1  1.295487E-1  1.728254E-2 -3.651257E-2 -2.622147E-2 -1.428913E-3 
 1.468568E-1 -1.104210E-1 -6.411070E-2 -4.025443E-2  1.650994E-1 -6.107051E-3 -1.586021E-1  4.815584E-2 
 4.722029E-2  1.056917E-1 -1.370847E-1 -4.586812E-2  8.089988E-2  5.891435E-2 -4.118998E-2 -1.216477E-1 
 9.212653E-2  3.318624E-2  1.681476E-2 -9.451622E-2  4.394512E-2  1.000787E-1 -7.019217E-2  2.242773E-2 
-4.680367E-2  5.797916E-2 -6.317514E-2 -4.933588E-4  4.768806E-2 -5.522366E-2  1.962106E-2 -8.890326E-2 
 1.295487E-1  2.757364E-2 -6.083662E-2 -3.698035E-2  5.236547E-2  9.727246E-2 -1.225832E-1 -8.913349E-3 
 3.318624E-2  1.538731E-1 -8.001550E-2 -1.347451E-1  4.207437E-2  1.164513E-1  7.622248E-2 -2.119287E-1 
 5.563955E-2  7.669026E-2  7.294767E-2 -9.404844E-2 -8.750030E-2  1.552761E-1  4.651825E-3 -1.172001E-2 
-1.412943E-1  7.294767E-2  2.429847E-2 -2.558157E-5 -6.574829E-3 -2.107556E-2  1.038206E-1 -1.005977E-1 
 5.704361E-2  1.073330E-2  2.710586E-2 -4.540034E-2  1.915329E-2  7.247989E-2 -5.569144E-2  3.716271E-3 
-1.193088E-1  1.908275E-1  1.634699E-2 -9.685584E-2 -2.060778E-2  5.096214E-2  1.828753E-1 -1.805876E-1 
-3.464073E-2  5.283325E-2  1.346939E-1 -3.464073E-2 -1.876046E-1  2.710586E-2  6.172102E-2  1.108376E-1 
-1.716998E-1  6.523666E-3  8.043210E-2  2.804142E-2 -1.078446E-2 -8.937104E-2  1.159828E-1 -5.662699E-2 
-4.933588E-4 -5.428738E-2  6.780249E-2  5.844694E-2 -9.404844E-2  2.663809E-2 -1.312298E-2  8.651358E-2 
-1.048073E-1  6.733471E-2  3.739696E-2 -4.914219E-2 -1.920445E-2 -7.814439E-2  1.716487E-1 -7.112773E-2 
-3.651257E-2 -4.493256E-2  8.277099E-2  7.528619E-2 -1.586021E-1  2.149217E-2  5.330103E-2  1.562117E-1 
-1.497143E-1 -6.785329E-2  6.780249E-2  4.768806E-2  8.394409E-3 -1.702965E-1  9.306209E-2  2.570180E-2 
 4.955881E-2 -1.225832E-1 -1.359076E-2  1.356295E-1 -4.867442E-2  1.587921E-2 -6.972440E-2  1.010143E-1 
-5.101330E-2 -2.715703E-2  1.166885E-2  9.797741E-3  4.581622E-2 -1.183732E-1  7.622248E-2  7.926997E-3 
 4.254215E-2 -6.083662E-2  2.663809E-2  1.244028E-1 -1.062114E-1 -3.791554E-2 -2.014000E-2  1.594865E-1 
-2.388186E-2 -1.108888E-1  3.271883E-2  4.955881E-2  9.259431E-2 -1.333417E-1 -7.510018E-3  8.978765E-2 
 9.025542E-2 -5.709477E-2 -1.193088E-1  1.248706E-1  2.008884E-2  7.459220E-3 -1.239862E-1  2.336292E-2 
 1.267424E-1 -1.218743E-2 -5.428738E-2 -3.276962E-2  1.557439E-1 -8.890326E-2  2.313305E-3  1.120107E-2 
 3.879993E-2 -7.510018E-3 -1.076147E-1  9.586839E-2 -4.586812E-2  3.248494E-3 -1.165025E-1  1.099021E-1 
 9.586839E-2 -7.065995E-2 -3.230185E-2  1.447515E-2  1.847461E-1 -1.272614E-1 -6.645032E-2 -2.014000E-2 
 1.814720E-1  2.102439E-2 -2.091220E-1 -2.558157E-5  3.037994E-2  1.716487E-1 -1.216477E-1 -3.978665E-2 
 8.510951E-2  3.739696E-2 -5.802996E-2 -9.779103E-2  1.159828E-1  2.289550E-2  1.213663E-2 -1.136951E-1 
 3.318624E-2  5.563955E-2 -4.727145E-2  3.879993E-2 -2.558157E-5  7.014100E-2 -8.516141E-2 -1.428913E-3 
 3.879993E-2  8.394409E-3 -2.388186E-2 -1.132273E-1  1.070958E-1  4.184048E-3 -6.972440E-2 -3.604480E-2 
 7.856137E-2  1.239350E-1 -9.545251E-2 -8.328956E-2  1.728254E-2  1.693102E-1 -5.101330E-2 -1.684254E-1 
 2.149217E-2  9.867579E-2  5.096214E-2 -1.847972E-1  2.008884E-2  9.493283E-2  5.376844E-2 -6.832106E-2 
-8.282179E-2  1.679068E-1 -1.265520E-2 -4.072220E-2 -8.282179E-2  5.704361E-2  4.862325E-2 -4.540034E-2 
 9.797741E-3  8.862186E-3  7.669026E-2 -1.169703E-1  6.499509E-2  2.663809E-2  4.722029E-2 -5.756218E-2 
-8.562919E-2  1.735198E-1 -8.235401E-2 -1.920445E-2 -1.005977E-1  1.309520E-1  6.686693E-2 -1.557958E-1 
 4.651825E-3  2.710586E-2  1.955049E-1 -1.384877E-1 -8.983882E-2  5.844694E-2  1.477924E-1 -2.558157E-5 
-1.876046E-1  8.230321E-2  5.142992E-2  8.043210E-2 -1.679580E-1  1.681476E-2  1.099021E-1 -1.896325E-3 
-3.838332E-2 -1.637473E-1  2.231042E-1 -2.154334E-2 -5.194886E-2  1.868551E-2 -3.299657E-3  6.078546E-2 
-1.005977E-1  7.341544E-2  1.587921E-2  3.412179E-2 -9.825881E-2 -5.171497E-3  1.173869E-1 -4.212517E-2 
-2.388186E-2 -5.990107E-2  1.679068E-1 -3.744776E-2 -9.077437E-2  1.026552E-2  8.136766E-2  1.089669E-1 
-2.395275E-1 -2.528592E-2  5.470399E-2  1.529376E-1 -2.247852E-2 -1.941528E-1  1.033532E-1  4.394512E-2 
 6.172102E-2 -1.258580E-1  3.599363E-2  1.117732E-1 -3.370518E-2 -5.007775E-2 -5.896552E-2  1.225321E-1 
-4.025443E-2 -8.445572E-3 -5.288405E-2  6.499509E-2  2.804142E-2 -5.849774E-2  9.446505E-2 -7.510018E-3 
 3.318624E-2 -1.295999E-1  9.119098E-2  5.470399E-2 -5.288405E-2 -3.931887E-2 -7.720920E-2  1.796009E-1 
-5.007775E-2 -6.364292E-2 -1.920445E-2  1.496631E-1  4.300993E-2 -1.707643E-1  3.178327E-2  7.107656E-2 
 1.262739E-1 -1.922820E-1 -9.124215E-2  1.337587E-1  8.464173E-2 -4.633589E-2 -1.632795E-1  1.014821E-1 
 7.247989E-2  2.897661E-2 -9.592029E-2  4.160659E-2  1.155150E-1 -7.299846E-2 -1.359076E-2 -5.428738E-2 
 8.931987E-2 -6.574829E-3 -9.381127E-3 -1.428913E-3  3.412179E-2  2.102439E-2 -1.080821E-1  1.417109E-1 
 4.184048E-3 -1.405853E-2 -7.954772E-2  4.254215E-2  1.099021E-1 -1.305354E-1 -3.791554E-2 -1.826889E-2 
 2.034575E-1 -5.802996E-2 -1.277291E-1  4.020326E-2  8.978765E-2  9.774023E-2 -1.974279E-1  1.962106E-2 
 6.967323E-2  8.323877E-2 -1.062114E-1 -1.099532E-1  1.258061E-1  2.570180E-2  1.634699E-2 -1.782491E-1 
 8.978765E-2  7.949655E-2 -4.867442E-2 -3.978665E-2 -4.352850E-2  1.136443E-1 -7.393402E-2  3.833252E-2 
-2.668925E-2  1.962106E-2 -3.299657E-3 -3.931887E-2  9.867579E-2 -2.855999E-2 -1.405853E-2 -1.076147E-1 
 1.786657E-1  4.300993E-2 -1.179055E-1 -3.767434E-3  9.099729E-4  1.431143E-1 -1.670224E-1 -5.569144E-2 
 5.423621E-2  1.482602E-1  2.781082E-3 -2.119287E-1  7.247989E-2  7.575396E-2  9.119098E-2 -1.586021E-1 
-3.323740E-2  9.072320E-2  5.610805E-2 -4.399628E-2 -1.422299E-1  1.767939E-1 -2.855999E-2 -4.235211E-3 
-8.001550E-2  5.938213E-2  8.698136E-2 -1.136951E-1  7.388286E-2 -5.709477E-2  8.604506E-2 -7.954772E-2 
 2.336292E-2  5.797916E-2 -2.855999E-2 -3.230185E-2 -1.127595E-1  1.852138E-1 -4.259295E-2 -1.405853E-2 
-6.036885E-2  1.056917E-1  1.155150E-1 -1.843295E-1 -3.510924E-2  1.775032E-2  2.039253E-1 -1.235184E-1 
-9.217770E-2  3.458957E-2  8.043210E-2  7.014100E-2 -2.123965E-1  7.107656E-2  9.586839E-2  8.464173E-2 
-1.590699E-1 -2.855999E-2  1.655672E-1 -1.452704E-2  3.248494E-3 -1.300677E-1  1.337587E-1  1.541070E-2 
-1.172001E-2 -3.651257E-2  5.587380E-3  1.052239E-1 -1.244540E-1  1.089669E-1 -1.593037E-2  2.289550E-2 
-8.141883E-2 -2.364102E-3  1.244028E-1 -5.381960E-2  1.260440E-2 -1.146306E-1  1.824075E-1 -1.218743E-2 
-7.954772E-2  7.459220E-3  3.084772E-2  1.501309E-1 -1.740384E-1 -2.902777E-2  3.692919E-2  1.585513E-1 
-7.954772E-2 -1.684254E-1  1.056917E-1  5.142992E-2  7.715803E-2 -1.735706E-1  2.991216E-2  8.791691E-2 
-4.703720E-3 -4.165776E-2 -3.417296E-2  1.393720E-1 -4.960997E-2  9.099729E-4 -8.656474E-2  6.452731E-2 
 3.318624E-2 -7.814439E-2  1.117732E-1  4.421957E-4  2.991216E-2 -1.305354E-1  6.639916E-2  9.259431E-2 
-4.960997E-2 -3.183443E-2 -3.651257E-2  1.772624E-1 -9.545251E-2 -9.545251E-2  2.991216E-2  1.482602E-1 
 6.125324E-2 -1.731028E-1  4.421957E-4  4.815584E-2  1.655672E-1 -1.066792E-1 -1.085499E-1  9.399728E-2 
 7.715803E-2 -9.381127E-3 -1.787165E-1  9.306209E-2  6.873804E-2  5.049436E-2 -1.431651E-1 -4.212517E-2 
 1.463883E-1 -7.299846E-2  2.804142E-2 -7.159550E-2  1.267424E-1 -3.978665E-2 -5.662699E-2  6.452731E-2 
-3.464073E-2  7.715803E-2 -1.005977E-1  1.070958E-1  1.120107E-2 -2.247852E-2 -6.411070E-2  2.617031E-2 
 1.510665E-1 -1.118243E-1 -2.364102E-3 -5.522366E-2  1.758583E-1 -4.025443E-2 -1.441006E-1  4.113882E-2 
 7.014100E-2  1.515342E-1 -2.217520E-1  6.055888E-3  9.540061E-2  9.680468E-2 -8.750030E-2 -1.464402E-1 
 1.515342E-1  2.757364E-2  2.757364E-2 -1.777813E-1  9.259431E-2  5.984991E-2 -4.773886E-2 -7.510018E-3 
-4.399628E-2  1.646316E-1 -1.207121E-1  4.300993E-2 -1.312298E-2  1.775032E-2 -2.154334E-2 -5.756218E-2 
 1.599542E-1 -6.551477E-2 -1.078446E-2 -1.188410E-1  1.328232E-1  6.452731E-2 -9.404844E-2 -7.253069E-2 
 1.728254E-2  2.086034E-1 -1.492465E-1 -5.007775E-2 -2.388186E-2  1.833431E-1  2.313305E-3 -1.978957E-1 
 3.505735E-2  2.897661E-2  1.505987E-1 -2.016376E-1 -1.546260E-2  1.192576E-1  6.499509E-2 -5.662699E-2 
-1.665546E-1  1.449850E-1  3.271883E-2  5.049436E-2 -1.328740E-1  1.307182E-2  7.762581E-2 -6.972440E-2 
 3.716271E-3 -4.867442E-2  1.197254E-1 -8.235401E-2  2.804142E-2  3.271883E-2 -4.399628E-2 -2.831880E-3 
-6.832106E-2  1.632287E-1 -7.977795E-3 -6.785329E-2 -7.159550E-2  6.078546E-2  1.127087E-1 -9.732362E-2 
-4.352850E-2  1.915329E-2  1.580835E-1 -8.796771E-2 -1.398910E-1  7.341544E-2  1.253384E-1  3.973548E-2 
-1.805876E-1  2.008884E-2  5.002658E-2  7.154433E-2 -8.516141E-2 -1.076147E-1  1.725842E-1 -4.933588E-4 
-1.967223E-2 -7.486957E-2  7.435063E-2  3.646141E-2 -4.773886E-2  3.365402E-2 -3.767434E-3  4.488067E-2 
-1.211799E-1  5.376844E-2  2.757364E-2  6.055888E-3 -5.428738E-2 -4.165776E-2  1.580835E-1 -2.996333E-2 
-5.288405E-2 -8.375734E-2  1.440495E-1  2.570180E-2 -1.057436E-1 -3.604480E-2  2.570180E-2  1.665028E-1 
-1.595376E-1 -6.223959E-2  6.733471E-2  1.487280E-1 -2.014000E-2 -1.548595E-1  7.575396E-2  6.780249E-2 
 7.201211E-2 -1.913465E-1  1.868551E-2  1.178547E-1  8.394409E-3 -5.709477E-2 -1.169703E-1  1.580835E-1 
-2.996333E-2  4.651825E-3 -3.651257E-2  4.020326E-2  5.002658E-2 -9.545251E-2  7.154433E-2 -4.633589E-2 
 4.581622E-2 -9.217770E-2  5.751139E-2  8.417396E-2 -7.861216E-2 -1.873667E-2 -5.007775E-2  2.254427E-1 
-3.323740E-2 -1.062114E-1 -3.136666E-2  1.070958E-1  1.000787E-1 -1.679580E-1  5.119603E-3  2.757364E-2 
 1.749227E-1 -1.127595E-1 -1.207121E-1  1.491957E-1  1.033532E-1 -3.767434E-3 -2.222198E-1  1.014821E-1 
 7.809359E-2  5.844694E-2 -1.076147E-1 -1.048073E-1  1.309520E-1 -2.528592E-2  3.084772E-2 -9.264511E-2 
 1.197254E-1 -3.510924E-2 -5.148108E-2  6.265657E-2  1.073330E-2  7.669026E-2 -1.646828E-1  1.070958E-1 
-2.575370E-2  1.845527E-3 -5.709477E-2 -4.703720E-3  1.987801E-1 -1.347451E-1 -2.762444E-2 -5.335182E-2 
 2.090712E-1 -1.733334E-2 -1.398910E-1  3.505735E-2  4.722029E-2  1.389046E-1 -2.479479E-1 -3.767434E-3 
 7.201211E-2  1.463883E-1 -3.557702E-2 -1.768457E-1  1.655672E-1  3.599363E-2  3.458957E-2 -1.543917E-1 
 6.265657E-2  1.010143E-1 -6.574829E-3 -1.639815E-2 -7.861216E-2  1.197254E-1 -6.738587E-2  1.962106E-2 
-8.445572E-3  7.902877E-2 -1.896325E-3 -9.030659E-2  1.426465E-1 -4.352850E-2 -1.265520E-2 -6.457847E-2 
 9.586839E-2  7.294767E-2 -9.592029E-2 -7.861216E-2 -3.183443E-2  1.796009E-1 -5.241627E-2 -1.038718E-1 
 7.459220E-3  1.491957E-1 -8.445572E-3 -1.810554E-1  3.926771E-2  5.142992E-2  1.117732E-1 -1.618765E-1 
-9.404844E-2  1.323554E-1  3.271883E-2 -2.855999E-2 -1.600054E-1  1.042884E-1  6.078546E-2 -2.528592E-2 
-2.762444E-2  7.926997E-3  9.540061E-2 -1.193088E-1 -5.194886E-2 -1.452704E-2  1.038206E-1 -2.902777E-2 
-3.464073E-2  6.405953E-2 -2.762444E-2  9.329963E-3 -1.253902E-1  1.674390E-1  4.394512E-2 -1.038718E-1 
-6.504699E-2 -6.107051E-3  1.407754E-1 -1.478436E-1 -6.083662E-2 -2.831880E-3  1.632287E-1 -3.767434E-3 
-1.595376E-1  9.540061E-2  1.398398E-1  1.066280E-1 -2.016376E-1 -1.967223E-2  1.028854E-1  8.604506E-2 
-6.270736E-2 -1.034040E-1  5.984991E-2 -4.960997E-2 -4.235211E-3 -1.015332E-1  1.141117E-1  3.879993E-2 
 1.915329E-2  2.429847E-2 -3.604480E-2  9.633690E-2 -1.426976E-1  4.300993E-2 -3.230185E-2  8.862186E-3 
-2.247852E-2 -5.990107E-2  1.014821E-1 -8.095105E-2 -6.036885E-2 -6.317514E-2  2.333953E-1  1.089669E-1 
-9.217770E-2 -6.738587E-2  3.412179E-2  1.089669E-1 -1.754417E-1 -2.341408E-2  2.336292E-2  1.075636E-1 
-6.972440E-2 -2.283012E-1  7.154433E-2  9.399728E-2  1.183224E-1 -8.843549E-2  6.523666E-3  1.449850E-1 
 2.570180E-2 -2.762444E-2 -6.411070E-2  1.412431E-1 -3.230185E-2 -9.217770E-2 -6.270736E-2  2.195995E-2 
 1.187902E-1 -2.575370E-2  9.493283E-2 -1.405853E-2 -4.867442E-2 -1.422299E-1  4.113882E-2  1.838109E-1 
 1.166885E-2  1.026552E-2 -1.094855E-1  1.534054E-1 -2.060778E-2 -1.773135E-1 -1.122921E-1  7.762581E-2 
 2.034575E-1 -9.825881E-2 -8.445572E-3 -2.341408E-2  1.038206E-1 -1.398910E-1 -1.660869E-1  1.206609E-1 
 1.473246E-1  1.824075E-1 -1.272614E-1  9.306209E-2  7.528619E-2 -6.270736E-2 -2.100576E-1 -1.567313E-1 
 1.636965E-1  1.377750E-3  5.797916E-2 -3.838332E-2  2.570180E-2 -7.393402E-2 -1.150984E-1  5.470399E-2 
 1.042884E-1  2.212331E-1  6.218879E-2  1.749227E-1 -6.036885E-2 -2.413986E-1 -2.184779E-1 -3.604480E-2 
 2.834474E-1  5.610805E-2 -3.978665E-2 -1.693610E-1  2.102439E-2  6.967323E-2 -2.762444E-2  2.146838E-1 
 1.884890E-1  1.276780E-1 -2.222198E-1 -1.787165E-1  4.722029E-2  9.099729E-4 -1.221154E-1 -2.049116E-1 
 1.258061E-1  1.267424E-1  9.399728E-2 -1.057436E-1 -3.604480E-2  1.141117E-1 -1.034040E-1  2.195995E-2 
 5.423621E-2  2.390090E-1  6.523666E-3 -1.136951E-1 -1.674902E-1 -2.788212E-1 -8.328956E-2 -2.364102E-3 
 4.003921E-1  3.161915E-1  1.342261E-1 -2.170746E-1 -2.404631E-1 -1.263258E-1 -2.853693E-1  3.037994E-2 
 1.033532E-1  3.470648E-1  3.412179E-2 -1.992987E-1 -8.843549E-2 -5.756218E-2  2.781082E-3 -1.721676E-1 
 3.082400E-1  4.471691E-1  2.647364E-1 -2.470123E-1 -4.827717E-1 -1.660869E-1 -6.317514E-2  8.978765E-2 
-7.814439E-2  1.571479E-1  1.482602E-1  7.435063E-2  3.879993E-2 -5.709477E-2  8.698136E-2 -2.021054E-1 
-1.136951E-1 -1.005977E-1  5.587380E-3  1.962106E-2  7.247989E-2  2.301208E-1 -1.967223E-2 -1.031668E-2 
-1.272614E-1  1.552761E-1  1.491957E-1 -7.510018E-3  4.955881E-2  4.534845E-2  1.669713E-1 -2.446727E-1 
-3.087588E-1 -2.109931E-1 -9.381127E-3 -2.831880E-3 -1.244540E-1  6.359176E-2  5.517177E-2  1.866172E-1 
 5.891435E-2  2.740919E-1  2.666071E-1 -8.282179E-2 -3.307441E-1 -4.930628E-1 -6.504699E-2 -1.141629E-1 
-2.341408E-2  7.856137E-2  1.580835E-1  1.229998E-1 -1.852650E-1 -8.188660E-2  4.441289E-2  4.275225E-1 
 2.507030E-1  1.749227E-1 -4.118998E-2 -4.233640E-1 -3.653594E-1 -2.928540E-1  1.646316E-1  8.464173E-2 
 8.394409E-3 -1.801198E-1 -2.107556E-2  2.151516E-1  1.047562E-1  3.461292E-1  2.310564E-1  8.557729E-2 
-4.083955E-1 -2.736749E-1  1.515342E-1  3.746640E-1  1.449850E-1 -4.589154E-1 -2.671268E-1 -2.198809E-1 
 9.680468E-2  8.838469E-2  1.828753E-1  2.380734E-1 -9.732362E-2 -1.543917E-1 -2.951927E-1  1.650994E-1 
 2.067316E-1  1.941020E-1  6.312434E-2 -1.384877E-1 -1.871368E-1 -2.591742E-1  9.352987E-2  1.426465E-1 
 2.493001E-1 -1.815232E-1 -2.881766E-1 -1.076147E-1 -4.867442E-2  2.329275E-1  7.856137E-2  1.496631E-1 
-8.141883E-2 -1.478436E-1  1.587921E-2  2.015864E-1  2.043927E-1 -2.007020E-1 -1.716998E-1 -6.645032E-2 
 3.973548E-2 -2.385923E-1 -2.722719E-1  4.113882E-2  2.609941E-1  3.260148E-1 -3.464073E-2  6.780249E-2 
 8.510951E-2  9.119098E-2  2.617031E-2 -7.440180E-2  8.323877E-2 -7.767661E-2  8.394409E-3  3.412179E-2 
 1.791335E-1  4.488067E-2 -6.785329E-2  1.103698E-1 -5.569144E-2 -5.896552E-2 -2.456083E-1  7.294767E-2 
 3.943107E-1  3.755992E-1  1.056917E-1 -3.695698E-1 -4.154116E-1 -3.995076E-1  7.528619E-2  3.952462E-1 
 4.766391E-1  8.323877E-2 -3.480522E-1 -1.824587E-1  4.421957E-4  1.880212E-1 -1.712321E-1 -7.486957E-2 
 1.328232E-1  5.891435E-2 -2.294630E-2 -1.207121E-1  1.800687E-1  1.295487E-1  1.014821E-1 -1.015332E-1 
 5.376844E-2  3.175948E-1  1.225321E-1 -6.738587E-2 -3.882811E-1 -1.637473E-1 -9.311289E-2  2.694145E-1 
 4.429595E-1  1.052239E-1 -1.324065E-1 -3.672311E-1  2.072001E-1  5.051739E-1  5.589679E-1  2.128131E-1 
-2.175424E-1 -3.564715E-1 -5.014830E-1 -2.357849E-1 -6.878884E-2  2.273145E-1 -4.259295E-2 -1.141629E-1 
 9.774023E-2  2.483645E-1  2.680112E-1 -1.759102E-1  2.663809E-2  9.446505E-2  2.123453E-1 -2.247852E-2 
-9.732362E-2  1.113054E-1 -2.002342E-1 -3.616174E-1 -4.336549E-1  2.413475E-1  4.298621E-1  2.259105E-1 
-2.133316E-1 -3.672311E-1  1.477924E-1  2.820441E-1  5.229494E-1  1.290813E-1 -1.642150E-1 -3.770537E-1 
-1.380202E-1  3.456614E-1  2.226364E-1  3.412179E-2 -4.706097E-1 -3.517941E-1 -2.680623E-1 -1.080821E-1 
 2.095390E-1  4.532506E-1  5.313697E-1 -1.733334E-2 -2.914508E-1 -3.377611E-1  7.388286E-2  2.118775E-1 
 7.435063E-2  1.166885E-2 -1.469080E-1 -1.632795E-1 -1.964924E-1  1.786657E-1  1.711809E-1 -5.194886E-2 
-2.895799E-1 -1.731028E-1  4.452984E-1  3.526785E-1 -1.499482E-2 -5.033539E-1 -3.737794E-1  1.400737E-2 
 2.006509E-1  3.437907E-1 -5.639274E-3 -1.015332E-1 -2.194131E-1  1.400737E-2  2.137486E-1  1.229998E-1 
-1.020010E-1 -3.302765E-1  1.634699E-2  1.070958E-1  2.820441E-1  1.351617E-1  2.944439E-2 -1.614087E-1 
-3.999753E-1 -5.241627E-2  4.628473E-2  2.577201E-1 -5.802996E-2 -3.838332E-2  2.450893E-1  3.068359E-1 
 3.012230E-1 -5.475515E-2 -7.346624E-2 -2.863049E-1 -2.203487E-1 -5.662699E-2  4.401532E-1  5.622427E-1 
-6.036885E-2 -5.945705E-1 -8.719627E-1 -6.691810E-2  4.298621E-1  6.848003E-1  4.382813E-1 -1.529884E-1 
-3.892165E-1 -3.700376E-1  2.483645E-1  4.153606E-1  3.306929E-1 -2.568357E-1 -4.261703E-1 -1.431651E-1 
 9.212653E-2  4.981568E-1  3.531463E-1  1.725842E-1 -3.457126E-1 -3.995076E-1 -7.393402E-2  3.073037E-1 
 3.526785E-1 -3.475845E-1 -4.883854E-1 -3.952972E-1  1.775032E-2  1.286135E-1  5.002658E-2  4.394512E-2 
-3.143717E-1 -5.449859E-1 -7.517438E-1 -1.969602E-1  2.801734E-1  3.854229E-1  2.305886E-1 -1.132273E-1 
-6.036885E-2 -1.665546E-1  9.914319E-2  3.157237E-1  5.187390E-1  3.625018E-1  4.675251E-2  4.020326E-2 
-3.073556E-1 -2.339138E-1 -1.520532E-1  3.484688E-1  6.731059E-1  4.761717E-1  1.725842E-1 -2.493509E-1 
-1.660869E-1 -2.825630E-1 -2.668925E-2  1.730520E-1  2.703497E-1 -1.920445E-2 -6.656724E-1 -5.295498E-1 
-1.338095E-1  5.486768E-1  4.733650E-1  2.670749E-1  8.394409E-3 -3.443094E-1 -3.125008E-1 -3.354215E-1 
 1.711809E-1 -3.230185E-2 -5.665036E-1 -1.010424E+0 -7.508084E-1  6.078546E-2  4.481046E-1  5.809541E-1 
 1.026552E-2 -1.913465E-1 -4.589154E-1 -2.343816E-1  2.970126E-1  4.518473E-1  2.928030E-1 -4.261703E-1 
-4.916597E-1 -4.430106E-1  1.791335E-1  6.347482E-1  6.366193E-1  3.849551E-1 -2.699330E-1 -1.352128E-1 
 1.697776E-1  4.794465E-1  1.019499E-1 -3.471167E-1 -2.741427E-1 -3.604480E-2  1.047562E-1 -2.577712E-1 
-1.623443E-1  4.722029E-2  2.600589E-1  1.084991E-1 -1.684254E-1 -6.223959E-2 -2.855999E-2  1.515342E-1 
 4.815584E-2  4.675251E-2 -1.356813E-1 -3.859414E-1 -1.759102E-1  1.220643E-1  4.523150E-1  3.868258E-1 
 4.602676E-1  5.430638E-1  5.463383E-1  2.638008E-1 -5.569144E-2  3.926771E-2  3.412179E-2  1.248706E-1 
-2.030409E-1 -2.638516E-1 -3.653594E-1 -2.886443E-1  3.405166E-1  5.781468E-1  6.810585E-1  1.033532E-1 
-1.258580E-1  4.394512E-2  2.806408E-1  1.426465E-1 -4.210253E-1 -3.344861E-1 -2.362535E-1 -6.270736E-2 
-1.829265E-1 -8.562919E-2  8.698136E-2  1.056917E-1  1.066280E-1  1.120107E-2  3.653085E-1  4.293943E-1 
 4.616706E-1  9.774023E-2 -1.099532E-1 -2.413986E-1 -3.489876E-1  3.166592E-1  8.999775E-1  1.315832E+0 
 6.553304E-1 -3.230185E-2 -2.390598E-1 -2.287687E-1  7.902877E-2 -2.528592E-2 -2.465446E-1 -7.751325E-1 
-8.270556E-1 -5.580835E-1 -7.954772E-2  1.562117E-1 -1.403588E-1 -2.091220E-1 -2.428020E-1  2.523402E-2 
-2.727397E-1 -3.765859E-1 -1.815232E-1 -4.327195E-1 -6.867224E-1 -9.491454E-1 -3.443094E-1  1.543406E-1 
 1.983123E-1 -1.225832E-1 -3.068878E-1  2.750271E-1  5.192068E-1  5.121905E-1  9.961097E-2 -1.773135E-1 
-4.575114E-1 -6.137493E-1 -4.041849E-1 -2.095898E-1  1.721164E-1  6.452731E-2  2.427508E-1  9.633690E-2 
-2.091220E-1 -2.460760E-1 -8.983882E-2  5.884379E-1  6.642181E-1  5.388535E-1  1.323554E-1  2.226364E-1 
 3.741962E-1  3.213374E-1  5.271590E-1  5.299664E-1  7.563702E-1  5.238850E-1  5.285624E-1  3.166592E-1 
 5.563955E-2 -1.165025E-1 -1.693610E-1  2.642686E-1  6.920545E-2 -3.089888E-2 -3.658270E-1 -8.843549E-2 
 2.422830E-1  6.686693E-2  5.119603E-3 -6.364292E-2  4.078758E-1  2.535097E-1  1.290813E-1 -2.582390E-1 
-5.360981E-1 -6.319928E-1 -9.304342E-1 -6.114106E-1 -4.018462E-1  2.570180E-2 -9.872659E-2 -5.054552E-2 
-5.802996E-2 -2.222198E-1  1.636965E-1  4.013273E-1  9.228993E-1  6.562659E-1  2.394767E-1 -8.095105E-2 
-1.511176E-1  3.037994E-2 -2.306398E-1 -1.038718E-1  3.037994E-2  2.750271E-1  1.272102E-1 -2.996333E-2 
 5.610805E-2  3.646141E-2  4.628473E-2 -1.824587E-1 -9.381127E-3 -6.130440E-2 -1.239862E-1 -2.465446E-1 
-2.544960E-1  1.307182E-2 -6.832106E-2  2.001831E-1  3.755992E-1  5.996645E-1  2.885934E-1 -1.950883E-1 
-2.245583E-1 -1.796521E-1  1.515342E-1  7.060878E-2  4.628473E-2 -2.212842E-1 -4.537693E-1 -5.089676E-1 
-3.008063E-1  1.838109E-1  1.220643E-1  2.544453E-1  2.432186E-1  4.293943E-1  3.110463E-1 -9.358066E-2 
-1.263258E-1 -1.221154E-1  1.632287E-1 -9.825881E-2 -1.847972E-1 -1.904109E-1 -2.254938E-1 -1.978957E-1 
-2.652549E-1  1.215965E-1  1.693102E-1  6.312434E-2 -2.399953E-1 -2.292364E-1 -1.506499E-1 -1.010655E-1 
 6.967323E-2 -1.356813E-1 -1.487788E-1 -5.576157E-1 -5.375013E-1 -3.845383E-1 -3.316796E-1 -3.410352E-1 
-5.267424E-1 -1.356813E-1 -8.913349E-3  2.815763E-1  1.552761E-1 -8.469290E-2 -1.936850E-1 -4.018462E-1 
-1.665546E-1  5.330103E-2  1.781979E-1 -3.396321E-1 -5.248715E-1 -3.372934E-1  5.657583E-2  2.984167E-1 
 1.634699E-2  1.141117E-1  9.072320E-2  2.202975E-1  1.636965E-1  2.441541E-1  2.909319E-1 -9.124215E-2 
-2.577712E-1 -3.784578E-1  1.580835E-1  2.446219E-1 -1.380202E-1 -4.827717E-1 -6.333960E-1 -1.871368E-1 
 9.306209E-2  4.378136E-1  3.119819E-1  5.844694E-2 -1.908787E-1 -1.216477E-1  3.578236E-1  3.891655E-1 
 4.130217E-1  1.440495E-1  2.516386E-1  2.319919E-1  7.107656E-2  7.060878E-2 -4.633589E-2 -6.972440E-2 
-5.300174E-1 -3.864092E-1 -6.223959E-2  2.913997E-1  2.712852E-1  4.581622E-2  1.800687E-1  1.337587E-1 
 4.130217E-1  4.008599E-1  7.269003E-1  6.408296E-1  1.286135E-1 -2.610453E-1 -3.447772E-1  2.778345E-1 
 3.372414E-1  4.616706E-1  3.227407E-1  4.888013E-1  6.955592E-1  7.404655E-1  9.565789E-1  8.723794E-1 
 1.008502E+0  5.570968E-1  2.857859E-1 -7.206328E-2 -2.554316E-1 -3.265337E-1 -4.299131E-1 -2.699330E-1 
-6.544459E-1 -7.026272E-1 -7.671801E-1 -4.013785E-1 -2.615131E-1 -4.883854E-1 -5.707140E-1 -6.591241E-1 
-2.671268E-1 -2.254938E-1 -4.680367E-2 -7.206328E-2 -2.881766E-1 -6.202984E-1 -8.317339E-1 -4.083955E-1 
-1.586021E-1 -2.668925E-2 -2.633842E-1 -2.853693E-1 -3.054838E-1 -3.260660E-1 -1.310032E-1 -3.299657E-3 
 4.205065E-1  3.653085E-1  3.723251E-1  3.844873E-1  5.037705E-1  7.404655E-1  7.292388E-1  1.164740E+0 
 1.232567E+0  1.174563E+0  8.190520E-1  3.919718E-1  2.928030E-1  1.449850E-1  2.899967E-1  3.550174E-1 
 3.886977E-1 -2.025731E-1 -7.929082E-1 -8.251846E-1 -3.284054E-1  2.170227E-1 -1.628121E-1 -6.408806E-1 
-1.260685E+0 -1.353305E+0 -1.108657E+0 -6.146849E-1  4.628473E-2  1.821810E-2 -4.914219E-2 -1.352128E-1 
 6.043426E-1  1.321445E+0  1.460843E+0  1.175031E+0  6.721707E-1  7.965991E-1  8.560068E-1  1.162400E+0 
 1.037972E+0  4.962861E-1 -4.224284E-1 -1.225134E+0 -1.079655E+0 -7.105796E-1 -2.030409E-1 -4.299131E-1 
-9.014327E-1 -1.586259E+0 -2.081635E+0 -2.047486E+0 -1.764949E+0 -1.081059E+0 -8.654135E-1 -6.408806E-1 
-7.152570E-1 -7.213383E-1 -6.946748E-1 -5.220650E-1  2.062638E-1  7.044470E-1  9.584500E-1  5.786145E-1 
 6.450393E-1  8.934293E-1  1.077733E+0  1.170821E+0  1.057151E+0  1.328462E+0  1.172692E+0  1.059022E+0 
 7.713395E-1  6.562659E-1  5.701953E-1  2.834474E-1  2.960770E-1  2.081357E-1  2.890611E-1 -1.469080E-1 
-3.812640E-1 -3.190499E-1 -1.412943E-1 -1.896325E-3 -3.363571E-1 -3.971681E-1 -5.819407E-1 -4.341227E-1 
-4.112018E-1 -2.834986E-1 -1.394232E-1 -3.952972E-1 -1.908787E-1 -1.974279E-1 -8.796771E-2 -2.666590E-1 
-3.691020E-1 -8.328956E-2  1.786657E-1  3.695188E-1  2.057960E-1  4.415562E-1  4.490409E-1  4.958183E-1 
 3.713896E-1  3.475325E-1  6.038749E-1  2.338630E-1 -2.133316E-1 -7.437914E-1 -5.440505E-1 -4.659315E-1 
-4.140083E-1 -2.428020E-1 -3.143717E-1 -2.166068E-1 -6.783022E-1 -6.638015E-1 -4.874491E-1 -1.038718E-1 
 2.476625E-2 -1.632795E-1 -2.273657E-1 -5.281464E-1 -3.662948E-1 -1.436328E-1  5.439994E-1  6.314741E-1 
 4.406210E-1  5.028350E-1  6.314741E-1  8.990423E-1  3.068359E-1 -7.580587E-2 -4.654638E-1 -4.341227E-1 
-4.149438E-1 -5.010152E-1 -7.533809E-2 -1.361491E-1 -3.517941E-1 -8.457668E-1 -5.735205E-1  6.125324E-2 
 4.710265E-1  5.585001E-1  2.245075E-1  1.211287E-1 -2.961282E-1 -2.783534E-1 -2.371890E-1 -1.487788E-1 
-3.681667E-1 -9.706630E-1 -9.776798E-1 -9.631791E-1 -7.035626E-1 -8.747690E-1 -9.725348E-1 -8.031993E-1 
-6.502363E-1 -3.896842E-1 -1.787165E-1  4.172314E-1  6.132304E-1  7.348525E-1  7.250292E-1  8.354246E-1 
 1.115623E+0  1.198420E+0  1.383191E+0  1.188129E+0  9.336582E-1  2.998200E-1  5.610805E-2  1.758583E-1 
 6.546286E-2 -2.362535E-1 -7.531471E-1 -5.141128E-1 -3.672311E-1 -3.110974E-1 -4.219607E-1 -2.825630E-1 
 1.576157E-1  1.318876E-1  2.726886E-1  3.077722E-1  7.283033E-1  8.527327E-1  8.321505E-1  9.561111E-1 
 1.011308E+0  1.047795E+0  5.669205E-1  3.447263E-1 -2.575370E-2 -4.165776E-2  2.757364E-2 -5.171497E-3 
-2.484157E-1 -9.547591E-1 -1.110996E+0 -9.739380E-1 -3.274700E-1 -3.447772E-1 -7.419205E-1 -9.220149E-1 
-7.905695E-1 -2.011698E-1 -1.038718E-1  1.683746E-1  1.529376E-1  1.290813E-1 -4.399628E-2 -2.831880E-3 
 6.838648E-1  9.556434E-1  9.584500E-1  3.349029E-1  1.166885E-2 -5.335182E-2 -2.364102E-3  2.104742E-1 
 3.199344E-1  2.768982E-1 -2.474801E-1 -3.003388E-1 -1.721676E-1  3.615662E-1  4.873979E-1  1.767939E-1 
 1.674390E-1  1.281458E-1  4.583957E-1  5.669205E-1  9.865167E-1  1.059022E+0  8.354246E-1  5.145294E-1 
 1.234676E-1  2.277823E-1 -1.076147E-1 -1.202443E-1 -1.347451E-1 -1.716998E-1 -4.678032E-1 -1.004344E+0 
-9.290310E-1 -6.100075E-1 -2.259616E-1 -5.113063E-1 -6.853192E-1 -8.691553E-1 -1.043169E+0 -1.150757E+0 
-1.257879E+0 -9.449356E-1 -1.014635E+0 -9.009649E-1 -8.382822E-1 -1.207121E-1  5.355794E-1  5.514842E-1 
 6.894777E-1  4.176991E-1  5.430638E-1  2.862537E-1  1.987801E-1  1.365657E-1 -6.504699E-2 -1.417621E-1 
-5.033539E-1 -2.802241E-1 -2.844338E-1 -1.847972E-1 -1.146306E-1  4.640095E-1  1.088492E+0  1.092234E+0 
 1.015987E+0  6.656215E-1  9.519008E-1  8.896864E-1  9.589178E-1  8.386990E-1  4.298621E-1  1.711809E-1 
-2.956604E-1  4.815584E-2  2.319919E-1  1.688424E-1 -3.349539E-1 -5.421794E-1 -3.148395E-1 -2.016376E-1 
-1.118243E-1 -4.518984E-1 -3.284054E-1 -4.392686E-1 -4.130729E-1 -1.791843E-1  2.090712E-1  5.309020E-1 
 1.024176E-1 -2.381246E-1 -6.315250E-1 -4.504953E-1 -3.059515E-1 -2.086542E-1 -8.445572E-3 -1.352128E-1 
-1.188410E-1 -2.142672E-1 -6.504699E-2 -1.782491E-1 -3.321474E-1 -5.038217E-1 -5.482602E-1 -2.853693E-1 
-3.101621E-1  7.388286E-2  3.428552E-1  2.259105E-1 -4.720128E-1 -1.091817E+0 -8.331370E-1 -2.919186E-1 
 1.229998E-1 -2.399953E-1 -3.915551E-1 -4.313162E-1 -4.851104E-1 -3.241950E-1 -1.352128E-1  4.134895E-1 
 5.135939E-1  4.738328E-1  1.912953E-1  1.314198E-1  1.501309E-1  9.025542E-2  3.957140E-1  5.318375E-1 
 8.101643E-1  4.677513E-1  3.919718E-1  4.902053E-1  4.799142E-1  7.095922E-1  7.905176E-1  1.153045E+0 
 8.784601E-1  4.588643E-1  1.201932E-1  2.684789E-1  4.476369E-1  2.039253E-1  1.370335E-1 -7.861216E-2 
 1.267424E-1  2.102439E-2  2.850883E-2  1.665028E-1  8.557729E-2 -2.212842E-1 -6.188952E-1 -3.737794E-1 
-2.895799E-1 -2.123965E-1 -5.463892E-1 -6.310573E-1 -5.463892E-1 -7.732615E-1 -7.872945E-1 -8.092799E-1 
-3.770537E-1 -5.501318E-1 -7.423882E-1 -7.367746E-1 -5.164515E-1 -5.007775E-2 -1.197766E-1  2.523402E-2 
-2.622147E-2  4.815584E-2 -1.118243E-1 -1.066792E-1  1.922309E-1  1.716487E-1  2.708175E-1  1.061595E-1 
 2.684789E-1  1.739876E-1  1.183224E-1  3.147885E-1  4.986246E-1  6.993011E-1  3.639051E-1  3.681147E-1 
 4.013273E-1  4.509121E-1  2.333953E-1  9.099729E-4  2.418153E-1  2.642686E-1  2.043927E-1 -1.890076E-1 
-2.601097E-1 -3.050162E-1 -4.233640E-1 -3.789254E-1 -1.904109E-1  2.296534E-1  4.675251E-2 -5.522366E-2 
-5.194886E-2  3.161915E-1  4.831883E-1  1.412431E-1 -2.528592E-2 -1.258580E-1  2.862537E-1  4.125540E-1 
 6.239893E-1  5.430638E-1  1.393720E-1 -2.294630E-2 -7.042606E-3  3.021585E-1  7.201211E-2 -2.956604E-1 
-9.093842E-1 -9.790832E-1 -9.589688E-1 -9.266923E-1 -4.228962E-1 -2.792886E-1  4.184048E-3 -6.878884E-2 
 2.899967E-1  7.830339E-1  9.528370E-1  7.189477E-1  3.610985E-1  5.566294E-1  5.121905E-1  5.266913E-1 
 1.646316E-1  1.375013E-1  1.604220E-1 -2.575370E-2 -1.005977E-1 -2.409309E-1 -7.977795E-3 -1.361491E-1 
 1.178547E-1  4.050695E-1  6.876070E-1  5.987290E-1 -6.411070E-2 -3.199854E-1 -5.426472E-1 -3.508585E-1 
-2.863049E-1 -1.988309E-1 -2.844338E-1 -5.814729E-1 -5.973768E-1 -4.715452E-1  7.294767E-2  1.898920E-1 
 1.131765E-1  2.102439E-2 -8.983882E-2 -2.615131E-1 -5.421794E-1 -2.942573E-1 -5.756218E-2  1.758583E-1 
-5.896552E-2 -3.536650E-1 -1.534562E-1 -8.235401E-2  1.627609E-1  3.692919E-2  1.377750E-3 -2.095898E-1 
-3.967003E-1 -1.843295E-1  3.131549E-2  4.186354E-1 -3.791554E-2 -1.104210E-1  1.445172E-1  7.470147E-1 
 1.178305E+0  8.817342E-1  7.100599E-1  1.262739E-1  5.891435E-2 -1.267936E-1  5.938213E-2  9.493283E-2 
-1.819909E-1 -2.381246E-1 -4.261703E-1 -1.352128E-1 -3.676989E-1 -2.212842E-1 -1.637473E-1  5.376844E-2 
 7.201211E-2 -1.422299E-1  2.754948E-1  3.288222E-1  4.457662E-1 -4.446406E-2  4.347734E-2  2.965448E-1 
 4.845917E-1  5.528871E-1  4.628473E-2 -4.072220E-2 -5.543416E-1 -7.129183E-1 -8.265878E-1 -6.464936E-1 
-5.753914E-1 -8.467022E-1 -9.725348E-1 -1.268170E+0 -1.072639E+0 -1.032410E+0 -4.738839E-1 -1.328740E-1 
-9.592029E-2 -2.484157E-1 -5.716496E-1 -9.358066E-2  1.454528E-1  3.821484E-1  3.021585E-1  3.503399E-1 
 4.672835E-1  4.368780E-1  7.044470E-1  6.665570E-1  6.763803E-1  3.180633E-1  2.469604E-1  4.158284E-1 
 4.162958E-1  3.554848E-1  4.534845E-2  2.366693E-1  2.904641E-1  2.745597E-1  1.716487E-1  2.694145E-1 
 5.739371E-1  4.060047E-1  3.489366E-1  1.679068E-1  3.765347E-1  4.654128E-1  3.849551E-1  3.480003E-1 
 2.198297E-1  2.259105E-1 -1.871368E-1 -1.015332E-1 -6.878884E-2  4.722029E-2 -2.575370E-2 -2.521575E-1 
-1.024684E-1 -3.812640E-1 -2.558994E-1 -2.100576E-1 -3.370518E-2 -2.797564E-1 -7.363068E-1 -6.689467E-1 
-3.620852E-1  8.043210E-2 -2.984677E-1 -4.462847E-1 -4.916597E-1 -1.422299E-1  1.520020E-1  1.655672E-1 
 4.392176E-1  2.591234E-1  2.245075E-1 -4.586812E-2  5.657583E-2  1.447515E-2 -1.698287E-1 -2.194131E-1 
-2.292364E-1  1.945694E-1 -4.633589E-2 -2.568357E-1 -5.585520E-1 -4.748193E-1 -4.434784E-1 -6.469613E-1 
-4.018462E-1 -3.363571E-1 -1.312298E-2 -6.972440E-2  8.277099E-2  2.249749E-1  4.322006E-1  8.410376E-1 
 9.631281E-1  1.071652E+0  6.735737E-1  5.290301E-1  3.606310E-1  4.640095E-1  3.007552E-1 -2.119287E-1 
-2.339138E-1 -2.919186E-1 -2.858371E-1 -8.434281E-1 -1.021652E+0 -9.444680E-1 -8.621392E-1 -6.712861E-1 
-7.208707E-1 -1.810554E-1  1.426465E-1  2.043927E-1  1.225321E-1  2.207653E-1  4.120862E-1  3.737285E-1 
 4.551217E-1  4.644772E-1  7.942602E-1  7.699354E-1  6.202474E-1  3.400488E-1 -1.146306E-1 -4.200898E-1 
-7.391133E-1 -4.154116E-1 -2.133316E-1 -1.244540E-1 -4.074599E-1 -6.862546E-1 -5.070958E-1 -4.280421E-1 
 5.751139E-2  4.055373E-1  6.324096E-1  3.381777E-1  2.242773E-2  1.800687E-1  4.499765E-1  7.367236E-1 
 4.429595E-1  3.311607E-1  2.319919E-1  2.867215E-1  2.160871E-1  1.543406E-1  3.849551E-1  9.586839E-2 
-8.750030E-2 -3.606820E-1 -2.278335E-1 -1.646828E-1 -4.228962E-1 -5.571479E-1 -6.090719E-1 -2.109931E-1 
-1.679580E-1  4.675251E-2  2.095390E-1  3.138530E-1  2.871893E-1  8.323877E-2  1.562117E-1  4.534845E-2 
 6.780249E-2 -2.713364E-1 -1.726354E-1 -6.411070E-2 -1.188410E-1  2.195995E-2 -1.125224E-2  2.881256E-1 
 1.136443E-1  2.156194E-1  2.754948E-1  3.283544E-1  2.291856E-1 -2.395275E-1 -1.300677E-1 -2.762444E-2 
 1.847461E-1 -7.720920E-2 -1.253902E-1 -4.072220E-2  7.926997E-3  1.276780E-1  1.702453E-1  5.725338E-1 
 2.839152E-1 -6.551477E-2 -4.921272E-1 -3.106297E-1  1.417109E-1  1.824075E-1  2.338630E-1 -6.411070E-2 
 4.722029E-2 -8.422512E-2  1.468568E-1  3.863581E-1  2.362016E-1 -3.136666E-2 -4.200898E-1 -2.077190E-1 
-1.665546E-1 -4.352850E-2 -3.424385E-1 -5.945705E-1 -6.899974E-1 -8.219104E-1 -3.625529E-1  3.786474E-2 
 4.649450E-1  1.618253E-1 -7.206328E-2  5.563955E-2  3.082400E-1  5.009642E-1  1.400737E-2 -2.809222E-2 
-8.095105E-2  3.084772E-2  2.897661E-2 -7.627364E-2 -5.428738E-2 -3.662948E-1 -4.785621E-1 -5.842794E-1 
-1.403588E-1 -1.787165E-1 -4.823039E-1 -6.076679E-1 -6.310573E-1 -2.409309E-1 -1.819909E-1  1.894246E-1 
 2.811086E-1  4.509121E-1  3.854229E-1  4.031984E-1  8.101643E-1  8.162457E-1  9.186890E-1  6.094878E-1 
 6.497167E-1  3.760670E-1  2.944439E-2 -1.997665E-1 -3.326152E-1 -9.217770E-2 -3.602143E-1 -2.895799E-1 
-2.465446E-1  3.458957E-2  8.838469E-2  1.454528E-1  3.639051E-1  1.847461E-1  2.446219E-1 -2.341408E-2 
 2.469604E-1  5.266913E-1  4.340717E-1  1.707131E-1  2.570180E-2  3.886977E-1  3.826162E-1  4.747683E-1 
 4.902053E-1  6.604763E-1  5.126583E-1  1.159828E-1  1.253384E-1  2.605264E-1  6.239893E-1  4.181669E-1 
 3.175948E-1  1.884890E-1  1.080313E-1  1.337587E-1 -1.165025E-1 -1.932172E-1 -7.264835E-1 -7.016916E-1 
-3.054838E-1  1.510665E-1  3.910362E-1  1.681476E-2 -7.042606E-3  1.281458E-1  5.355794E-1  6.090201E-1 
 7.587088E-1  1.024875E+0  1.007099E+0  7.549669E-1  2.427508E-1  4.064725E-1  3.854229E-1  2.057960E-1 
-2.694653E-1 -4.925950E-1 -2.544960E-1 -2.970645E-1 -1.731028E-1 -4.888532E-1 -5.393731E-1 -6.815772E-1 
-6.142171E-1 -2.741427E-1 -1.693610E-1 -1.525210E-1 -6.310573E-1 -6.689467E-1 -7.409851E-1 -5.337594E-1 
-3.948294E-1 -2.339138E-1  4.184048E-3 -1.492465E-1 -1.639815E-2 -1.043395E-1  1.868551E-2 -4.079277E-1 
-7.821493E-1 -7.639058E-1 -4.500275E-1  4.300993E-2 -2.432698E-1 -2.961282E-1 -5.230005E-1 -5.323561E-1 
-4.897886E-1 -1.838617E-1  2.633330E-1  3.412179E-2 -3.312119E-1 -9.444680E-1 -6.862546E-1 -2.708686E-1 
-1.359076E-2 -2.364102E-3 -2.283012E-1 -1.328740E-1 -1.838617E-1  2.563160E-1  5.524194E-1  6.600078E-1 
 2.787700E-1 -1.777813E-1 -3.698035E-2  4.675251E-2  2.142164E-1 -9.311289E-2 -4.542371E-1 -8.130226E-1 
-1.009489E+0 -8.607361E-1 -5.739883E-1 -1.557958E-1 -2.849016E-1 -4.504953E-1 -6.146849E-1 -5.332916E-1 
-3.719085E-1 -2.853693E-1  1.688424E-1  3.185311E-1  2.347982E-1 -2.170746E-1 -3.036128E-1  6.031768E-2 
 2.301208E-1  3.274181E-1  1.955049E-1  4.158284E-1  4.635417E-1  4.331362E-1  4.612032E-1  5.285624E-1 
 7.456114E-1  6.113597E-1  6.586044E-1  6.590722E-1  7.283033E-1  5.117231E-1  2.343308E-1  1.936342E-1 
 1.307182E-2 -7.206328E-2 -4.331873E-1 -5.463892E-1 -7.657769E-1 -8.396854E-1 -6.754957E-1 -4.060559E-1 
-1.230506E-1 -4.757549E-1 -5.763270E-1 -5.716496E-1 -2.428020E-1 -1.062114E-1 -8.703252E-2  1.950372E-1 
 1.244028E-1 -7.253069E-2 -4.635928E-1 -2.049116E-1  1.608898E-1  2.993522E-1  8.089988E-2 -1.359076E-2 
 4.429595E-1  4.813176E-1  5.037705E-1  2.675434E-1  3.194667E-1  4.817850E-1  6.258604E-1  8.784601E-1 
 9.715474E-1  1.097848E+0  7.385944E-1  6.020041E-1  4.452984E-1  3.480003E-1  1.505987E-1 -1.593037E-2 
 1.047562E-1 -1.871368E-1 -3.733116E-1 -5.842794E-1 -3.059515E-1 -9.451622E-2 -2.762444E-2  3.973548E-2 
 1.447515E-2  2.516386E-1 -6.177218E-2 -9.451622E-2 -5.288405E-2  1.707131E-1  1.749227E-1 -1.782491E-1 
-5.241627E-2 -6.457847E-2  6.312434E-2 -9.264511E-2  1.201932E-1  2.670749E-1  1.253384E-1 -6.785329E-2 
-3.784578E-1 -1.080821E-1 -3.363571E-1 -4.027818E-1 -5.150481E-1 -4.037172E-1 -1.534562E-1 -2.341408E-2 
 4.747683E-1  5.659849E-1  8.139072E-1  6.085523E-1  7.713395E-1  1.061828E+0  1.089428E+0  9.664022E-1 
 4.555895E-1  5.159327E-1  3.110463E-1  2.974804E-1  3.054326E-1  5.135939E-1  5.645816E-1  2.020542E-1 
 2.988845E-1  3.578236E-1  5.033028E-1  5.751139E-2 -2.633842E-1 -2.460760E-1 -1.829265E-1 -2.198809E-1 
-5.590197E-1 -5.075635E-1 -7.119827E-1 -8.312661E-1 -1.039426E+0 -9.220149E-1 -5.295498E-1 -7.073046E-1 
-7.770034E-1 -9.538236E-1 -6.231049E-1 -3.681667E-1 -2.699330E-1  3.365402E-2  1.721164E-1  4.518473E-1 
 2.736241E-1  3.166592E-1  2.525741E-1  1.215965E-1  7.669026E-2  6.546286E-2  2.731563E-1  7.715803E-2 
 7.715803E-2 -1.356813E-1 -1.076147E-1 -2.582390E-1 -2.250261E-1  4.771068E-1  1.044989E+0  1.323316E+0 
 4.850594E-1 -1.826889E-2 -2.376568E-1 -5.381960E-2  7.154433E-2 -3.136666E-2  1.931664E-1 -1.553273E-1 
-2.849016E-1 -5.941027E-1 -1.852650E-1  2.483645E-1  3.765347E-1  4.153606E-1  1.014821E-1  2.647364E-1 
 1.447515E-2  6.359176E-2 -9.966214E-2 -9.966214E-2 -2.231553E-1 -4.308486E-1 -1.614087E-1 -2.811597E-1 
-2.044439E-1 -5.398407E-1 -4.392686E-1 -3.321474E-1 -2.245583E-1 -4.446406E-2 -6.551477E-2  4.441289E-2 
-4.364614E-1 -6.067325E-1 -7.349036E-1 -4.851104E-1 -4.879176E-1 -6.296541E-1 -3.854738E-1 -3.054838E-1 
 3.786474E-2  2.757364E-2  4.345395E-1  8.592809E-1  9.982111E-1  8.915575E-1  6.894777E-1  1.042182E+0 
 9.977433E-1  7.783558E-1  4.008599E-1  2.642686E-1  3.302255E-1  1.997153E-1  2.001831E-1  4.815584E-2 
-3.767434E-3 -2.989354E-1 -5.155159E-1 -5.155159E-1 -5.239361E-1 -4.612541E-1 -6.146849E-1 -4.308486E-1 
-4.060559E-1 -4.093309E-1 -3.255982E-1 -2.306398E-1 -4.773886E-2 -3.742472E-1 -4.458171E-1 -3.751827E-1 
-7.954772E-2  1.377750E-3 -1.651506E-1 -1.553273E-1 -3.223241E-1 -4.055883E-1 -7.016916E-1 -4.097987E-1 
-1.824587E-1 -2.077190E-1 -4.621895E-1 -6.815772E-1 -3.026775E-1 -3.606820E-1 -3.457126E-1 -5.983123E-1 
-4.682710E-1 -4.369292E-1 -5.772623E-1 -4.724806E-1 -4.121373E-1  1.447515E-2 -9.077437E-2  1.220643E-1 
 8.510951E-2  1.665028E-1  1.898920E-1  1.337587E-1  4.972213E-1  3.877614E-1  4.654128E-1  2.502353E-1 
 5.224816E-1  4.789779E-1  3.283544E-1  4.457662E-1  4.743006E-1  7.633873E-1  4.064725E-1  4.883335E-1 
 5.351116E-1  7.138025E-1  4.775746E-1 -1.324065E-1 -1.768457E-1 -2.961282E-1 -1.534562E-1 -3.826674E-1 
-3.405676E-1 -3.952972E-1 -5.852147E-1 -5.697786E-1 -5.983123E-1 -2.456083E-1 -2.881766E-1 -2.133316E-1 
-9.825881E-2  2.132808E-1  4.509121E-1  2.956093E-1  3.872936E-1  2.787700E-1  3.096433E-1  1.122410E-1 
 1.655672E-1  2.923352E-1  3.646141E-2 -1.207121E-1 -5.010152E-1 -3.985722E-1 -3.433739E-1 -2.699330E-1 
-1.211799E-1 -5.802996E-2 -7.533809E-2 -3.527296E-1 -7.907994E-2  1.487280E-1  4.443628E-1  3.218052E-1 
 2.202975E-1  4.214417E-1  4.223773E-1  5.566294E-1  3.124496E-1  6.305385E-1  7.128673E-1  5.987290E-1 
 4.883335E-1  5.117231E-1  1.002889E+0  9.374000E-1  9.046556E-1  6.048104E-1  5.454027E-1  3.989888E-1 
 3.115141E-1  4.743006E-1  5.201431E-1  6.735737E-1  3.732607E-1  4.013273E-1  2.240397E-1  7.575396E-2 
-2.582390E-1 -4.986765E-1 -4.345905E-1 -8.354757E-1 -9.182721E-1 -1.091817E+0 -7.994565E-1 -7.143214E-1 
-8.897375E-1 -8.504450E-1 -8.083445E-1 -4.696741E-1 -3.812640E-1 -5.171497E-3  2.001831E-1  2.572515E-1 
 1.915329E-2 -1.936850E-1  1.459206E-1  2.787700E-1  3.760670E-1  1.604220E-1  3.161915E-1  3.821484E-1 
 2.259105E-1  2.109420E-1  1.122410E-1  2.642686E-1 -3.276962E-2 -2.329787E-1 -3.372934E-1 -1.600054E-1 
 1.120107E-2 -3.698035E-2  1.113054E-1  3.225105E-2  1.435820E-1  9.540061E-2  3.704544E-1  5.215464E-1 
 5.580323E-1  5.940515E-1  5.430638E-1  8.433772E-1  4.785102E-1  3.564203E-1  2.792378E-1  3.475325E-1 
 1.824075E-1 -4.257027E-1 -4.841748E-1 -5.772623E-1 -4.823039E-1 -8.813183E-1 -1.036152E+0 -1.004344E+0 
-1.021652E+0 -8.766401E-1 -9.533558E-1 -5.608907E-1 -4.883854E-1 -3.653594E-1 -3.999753E-1 -1.735706E-1 
 1.173869E-1 -8.750030E-2 -3.276962E-2 -1.614087E-1  1.529376E-1  2.048605E-1  3.826162E-1  5.669205E-1 
 5.271590E-1  5.248205E-1  1.332909E-1  3.423874E-1  3.512751E-1  5.776790E-1  7.264325E-1  7.909854E-1 
 7.198833E-1  1.314198E-1  6.639916E-2  3.178327E-2  4.443628E-1  2.932708E-1 -4.773886E-2 -2.095898E-1 
-5.201941E-1 -6.595919E-1 -1.050185E+0 -7.278868E-1 -5.187909E-1 -3.260660E-1 -4.579799E-1 -6.240404E-1 
-3.326152E-1 -3.691020E-1 -2.732075E-1 -3.924907E-1 -9.077437E-2 -5.428738E-2 -1.230506E-1 -2.764823E-1 
-4.785621E-1 -3.761181E-1 -6.455580E-1 -2.661905E-1 -1.352128E-1  1.019499E-1  1.632287E-1  1.884890E-1 
 5.608397E-1  3.610985E-1  2.530419E-1 -1.394232E-1  4.862325E-2  1.258061E-1 -4.933588E-4 -1.782491E-1 
-4.776258E-1 -3.779900E-1 -6.366702E-1 -3.312119E-1 -5.194886E-2  2.577201E-1  1.197254E-1 -3.457126E-1 
-2.100576E-1 -1.197766E-1  2.245075E-1  6.733471E-2  1.838109E-1  2.623975E-1  9.586839E-2  2.909319E-1 
 5.028350E-1  1.074459E+0  9.972755E-1  6.141660E-1  1.660350E-1  1.739876E-1  3.943107E-1  2.750271E-1 
 2.015864E-1 -2.615131E-1 -2.984677E-1 -5.042893E-1 -3.157749E-1  7.294767E-2  5.563955E-2  6.873804E-2 
-2.488831E-1 -1.539239E-1 -3.017419E-1 -1.202443E-1  1.515342E-1  3.840196E-1  3.854229E-1 -1.735706E-1 
-2.147350E-1 -1.469080E-1  2.918674E-1  2.104742E-1  2.680112E-1  3.096433E-1  8.838469E-2 -2.715703E-2 
-4.041849E-1 -1.698287E-1 -3.892165E-1 -4.954015E-1 -8.195710E-1 -7.292899E-1 -1.665546E-1 -9.872659E-2 
 2.242773E-2 -1.801198E-1  1.908275E-1  1.346939E-1  2.188945E-1  3.241441E-1  3.157237E-1  5.121905E-1 
 1.735198E-1  1.749227E-1 -1.150984E-1 -1.328740E-1 -1.712321E-1  1.608898E-1  5.613075E-1  3.975847E-1 
 3.765347E-1  1.267424E-1  3.924395E-1  3.681147E-1  4.293943E-1  5.917130E-1  6.066815E-1  5.636460E-1 
-4.633589E-2 -2.180101E-1 -2.399953E-1 -1.127595E-1 -2.727397E-1 -4.453493E-1 -2.909830E-1 -3.213885E-1 
-3.270023E-1 -5.412440E-1 -2.680623E-1 -6.598254E-2  2.383069E-2  1.468568E-1  2.666071E-1  7.250292E-1 
 5.800186E-1  4.855272E-1  3.433229E-1  3.718573E-1  4.747683E-1  4.415562E-1  6.104241E-1  2.614619E-1 
-2.809222E-2 -4.027818E-1 -2.301720E-1  7.341544E-2  1.669713E-1  1.842783E-1 -1.422299E-1 -1.108888E-1 
-4.065236E-1 -2.764823E-1 -1.450362E-1 -8.516141E-2 -1.787165E-1 -6.034582E-1 -4.579799E-1 -4.299131E-1 
-1.880724E-1 -3.896842E-1 -2.760138E-1  1.814720E-1  3.175948E-1  3.536140E-1  3.365402E-2  2.937385E-1 
 3.713896E-1  5.538227E-1  5.552260E-1  4.036662E-1  3.840196E-1 -2.294630E-2 -2.855999E-2  1.047562E-1 
 4.214417E-1  2.043927E-1 -5.615922E-2 -2.095898E-1 -2.465446E-1  3.739696E-2 -6.925662E-2  1.346939E-1 
-6.785329E-2 -3.190499E-1 -5.665036E-1 -5.613585E-1 -3.092265E-1 -4.972724E-1 -4.654638E-1 -5.510674E-1 
-3.447772E-1 -5.113063E-1 -5.796019E-1 -2.788212E-1 -2.053794E-1 -1.997665E-1 -5.169191E-1 -3.541328E-1 
-2.114609E-1 -4.399628E-2 -2.666590E-1 -3.400998E-1  7.481841E-2  7.107656E-2  2.310564E-1  9.540061E-2 
 3.475325E-1  3.727929E-1  1.201932E-1  4.534845E-2 -2.201075E-2  2.324597E-1  3.739696E-2  1.073330E-2 
-2.053794E-1 -2.044439E-1 -2.465446E-1 -3.059515E-1 -1.150984E-1 -3.082910E-1 -2.423342E-1 -3.471167E-1 
 1.398398E-1  2.455571E-1  1.650994E-1  2.011186E-1  1.800687E-1  5.697275E-1  2.521064E-1  2.937385E-1 
 2.960770E-1  5.416608E-1  4.967535E-1  2.399445E-1  3.143207E-1  1.941020E-1  3.957140E-1  5.517177E-2 
 2.698823E-1  2.684789E-1  1.276780E-1  4.421957E-4 -2.575370E-2  6.015363E-1  5.814219E-1  6.136982E-1 
 1.767939E-1  2.850883E-2 -1.796521E-1 -4.083955E-1 -3.167112E-1 -5.178546E-1 -5.725849E-1 -1.136257E+0 
-1.167130E+0 -1.112868E+0 -8.120871E-1 -5.562125E-1 -4.589154E-1  1.026552E-2  1.587921E-2  2.062638E-1 
 1.711809E-1  3.414518E-1  3.461292E-1  2.296534E-1  5.252883E-1  5.837604E-1  6.501845E-1  3.152559E-1 
 2.890611E-1  6.492489E-1  8.213909E-1  6.281989E-1  1.094343E-1 -2.831880E-3 -1.312298E-2 -2.154334E-2 
-2.007020E-1 -2.203487E-1 -1.141629E-1 -2.638516E-1 -2.633842E-1 -2.381246E-1  1.580835E-1  1.819398E-1 
 1.166885E-2 -9.404844E-2 -2.633842E-1 -1.880724E-1 -2.605775E-1  3.716271E-3 -2.762444E-2 -1.927498E-1 
-5.548092E-1 -6.011195E-1 -2.166068E-1 -1.595376E-1 -8.445572E-3 -2.011698E-1 -1.249217E-1 -4.158792E-1 
-6.202984E-1 -4.500275E-1 -1.618765E-1  1.552761E-1 -1.333417E-1  3.552512E-2  2.072001E-1  6.314741E-1 
 6.455070E-1  5.159327E-1  8.134394E-1  8.798631E-1  9.369323E-1  6.197789E-1  7.212873E-1  5.033028E-1 
 2.310564E-1 -2.481814E-2 -1.165025E-1  2.726886E-1  7.388286E-2  1.307182E-2 -1.581347E-1  4.347734E-2 
 2.617031E-2 -1.450362E-1 -8.562919E-2 -2.189453E-1 -6.785329E-2 -2.947251E-1 -1.567313E-1 -2.217520E-1 
-2.895799E-1 -2.573034E-1 -5.709477E-2  6.141660E-1  6.277311E-1  6.805907E-1  3.049652E-1  1.828753E-1 
-2.622147E-2 -3.742472E-1 -1.342773E-1 -1.529884E-1 -7.907994E-2 -5.290820E-1 -6.048614E-1 -3.560037E-1 
-1.702965E-1 -1.829265E-1 -4.289775E-1 -2.119287E-1 -2.413986E-1 -1.974279E-1 -4.154116E-1 -2.722719E-1 
-2.297042E-1 -4.331873E-1 -2.222198E-1 -8.703252E-2  3.718573E-1  1.445172E-1 -2.528592E-2 -1.562635E-1 
-1.553273E-1 -9.381127E-3 -1.094855E-1  2.764304E-1  2.193623E-1  1.314198E-1 -2.348494E-1 -1.370847E-1 
 2.998200E-1  4.640095E-1  6.918173E-1  5.678557E-1  6.936881E-1  3.512751E-1  2.539775E-1  3.470648E-1 
 5.514842E-1  6.267959E-1  1.534054E-1  2.329275E-1  3.059004E-1  4.710265E-1  9.493283E-2 -1.394232E-1 
-1.099532E-1 -2.582390E-1 -2.194131E-1 -4.210253E-1 -9.919436E-2 -1.483110E-1 -2.708686E-1 -3.279378E-1 
-2.666590E-1  9.306209E-2  2.991216E-2  1.454528E-1 -2.154334E-2 -9.170993E-2 -3.003388E-1 -3.255982E-1 
-3.767434E-3  1.197254E-1  1.964405E-1 -1.791843E-1 -1.015332E-1 -1.169703E-1 -9.077437E-2 -1.920445E-2 
-2.622147E-2  1.487280E-1 -1.759102E-1 -1.108888E-1 -6.832106E-2 -6.317514E-2 -3.457126E-1 -7.073046E-1 
-4.907241E-1 -3.148395E-1 -2.624486E-1 -6.142171E-1 -5.412440E-1 -3.443094E-1 -2.591742E-1 -3.789254E-1 
-4.355260E-1  3.037994E-2  2.507030E-1  5.234172E-1  4.336039E-1  6.225863E-1  6.787189E-1  5.332405E-1 
 7.755491E-1  7.746136E-1  9.416097E-1  6.188434E-1  4.088121E-1  2.156194E-1  4.675251E-2  7.459220E-3 
-1.417621E-1  5.610805E-2 -2.058472E-1 -3.887487E-1 -6.179590E-1 -5.884890E-1 -5.814729E-1 -8.191032E-1 
-8.177000E-1 -9.135947E-1 -6.890611E-1 -7.643736E-1 -4.968047E-1 -1.300677E-1  8.838469E-2  3.505735E-2 
-4.299131E-1 -2.128642E-1 -1.085499E-1  3.926771E-2 -1.172001E-2  7.762581E-2  1.244028E-1 -2.021054E-1 
-2.788212E-1 -3.438417E-1  2.825119E-1  4.247162E-1  2.792378E-1  1.417109E-1  1.000787E-1  2.516386E-1 
 4.488067E-2  1.459206E-1 -8.656474E-2 -7.814439E-2 -2.105253E-1 -1.501821E-1  2.324597E-1  3.161915E-1 
 4.649450E-1  3.564203E-1  5.608397E-1  3.358381E-1  2.474290E-1  2.623975E-1  3.643729E-1  4.953505E-1 
 8.277099E-2  9.352987E-2  1.440495E-1  5.004964E-1  4.457662E-1  5.009642E-1  7.849047E-1  7.694677E-1 
 6.950914E-1  1.253384E-1  2.072001E-1  2.609941E-1  3.447263E-1  2.801734E-1  1.599542E-1  2.754948E-1 
-5.148108E-2  2.008884E-2  2.570180E-2  4.382813E-1  6.183756E-1  5.089157E-1  4.869302E-1  1.987801E-1 
 5.891435E-2 -2.956604E-1 -1.759102E-1 -3.985722E-1 -6.493008E-1 -8.686877E-1 -9.061101E-1 -3.293410E-1 
-3.195176E-1 -3.789254E-1 -8.003928E-1 -8.808505E-1 -8.312661E-1 -6.488323E-1 -1.267936E-1  2.523402E-2 
 4.488067E-2 -5.304852E-1 -5.866181E-1 -3.508585E-1  1.353959E-2  2.118775E-1  2.062638E-1  4.897376E-1 
 3.288222E-1  3.236763E-1  9.119098E-2  3.545496E-1  5.856315E-1  4.593320E-1  3.653085E-1  1.622931E-1 
 4.406210E-1  1.356295E-1  1.019499E-1 -4.633589E-2 -2.949555E-2  1.197254E-1 -1.020010E-1  9.399728E-2 
 3.646141E-2  1.997153E-1 -6.504699E-2  3.271883E-2  8.183543E-2 -5.896552E-2  4.862325E-2 -1.826889E-2 
 3.498722E-1  5.189769E-2  2.804142E-2 -7.627364E-2 -7.159550E-2 -5.896552E-2 -2.886443E-1  5.517177E-2 
-6.223959E-2 -2.404631E-1 -9.355801E-1 -1.196132E+0 -9.145303E-1 -7.264835E-1 -7.451947E-1 -1.057670E+0 
-8.579289E-1 -7.568890E-1 -5.061604E-1 -3.962325E-1 -4.446406E-2  2.516386E-1  8.510951E-2 -1.038718E-1 
-2.699330E-1  4.675251E-2  1.318876E-1  4.214417E-1  4.485724E-1  1.931664E-1  6.873804E-2 -5.171497E-3 
 4.275225E-1  5.627105E-1  6.412974E-1  5.514842E-1  6.085523E-1  7.956635E-1  6.211830E-1  5.505486E-1 
 4.855272E-1  6.235215E-1  4.630739E-1  3.564203E-1  4.368780E-1  5.734693E-1  7.175447E-1  4.668157E-1 
 6.885422E-1  7.849047E-1  7.998732E-1  6.412974E-1  5.112553E-1  8.443124E-1  7.189477E-1  4.976890E-1 
 2.336292E-2 -7.977795E-3 -1.263258E-1 -4.261703E-1 -4.851104E-1 -6.001840E-1 -4.851104E-1 -9.496130E-1 
-1.114739E+0 -1.147015E+0 -9.178044E-1 -8.247169E-1 -9.430647E-1 -7.737291E-1 -8.621392E-1 -5.636972E-1 
-5.487286E-1 -1.862013E-1 -1.894754E-1 -4.191542E-1 -2.844338E-1 -1.244540E-1  4.120862E-1  2.951415E-1 
 3.596955E-1  3.919718E-1  4.452984E-1  2.825119E-1  1.524698E-1  5.907775E-1  7.806943E-1  8.115683E-1 
 1.080313E-1 -4.072220E-2  1.487280E-1  2.151516E-1  2.549126E-1  5.891435E-2  1.103698E-1 -2.615131E-1 
-5.520029E-1 -7.784066E-1 -5.431150E-1 -2.778856E-1 -3.574078E-1 -4.196220E-1 -6.609950E-1 -5.683746E-1 
-6.960779E-1 -4.780943E-1 -3.429063E-1 -4.261703E-1 -4.327195E-1 -4.490919E-1  7.435063E-2  1.286135E-1 
 1.627609E-1  5.984991E-2  5.423621E-2  2.783023E-1  1.983123E-1  3.358381E-1  3.737285E-1  4.728972E-1 
 1.014821E-1 -1.118243E-1 -3.767434E-3  1.113054E-1  2.011186E-1 -1.136951E-1  4.862325E-2  5.119603E-3 
-1.277291E-1 -5.047570E-1 -6.371380E-1 -3.125008E-1 -3.237273E-1 -4.072220E-2 -9.381127E-3  2.675434E-1 
 1.206609E-1 -8.983882E-2  1.164513E-1  3.204022E-1  8.344890E-1  7.287710E-1  7.806943E-1  7.741458E-1 
 9.940014E-1  1.188129E+0  1.211517E+0  1.354189E+0  9.027849E-1  7.161414E-1  4.827206E-1  6.230537E-1 
 4.892698E-1  1.632287E-1  1.962106E-2 -4.004431E-1 -5.739883E-1 -1.001537E+0 -7.615671E-1 -3.840705E-1 
-1.946205E-1 -4.944659E-1 -9.865678E-1 -6.857868E-1 -5.332916E-1 -3.078234E-1 -4.968047E-1 -4.154116E-1 
-2.549638E-1 -3.667626E-1 -3.316796E-1 -4.046527E-1 -1.001299E-1 -2.170746E-1 -2.418664E-1 -2.961282E-1 
-2.961282E-1 -2.615131E-1 -3.059515E-1  1.166885E-2  3.084772E-2  1.211287E-1 -1.950883E-1 -2.014000E-2 
 3.517429E-1  4.827206E-1  5.884379E-1  3.073037E-1  3.653085E-1 -3.299657E-3 -3.136666E-2  6.078546E-2 
 2.362016E-1  2.956093E-1 -2.437372E-1 -4.570436E-1 -7.166601E-1 -5.627616E-1 -6.156203E-1 -3.971681E-1 
-1.338095E-1 -3.082910E-1 -4.570436E-1 -6.478967E-1 -1.253902E-1  1.260440E-2  1.681476E-2 -9.358066E-2 
 3.365402E-2  3.334996E-1  1.365657E-1  1.912953E-1  1.000787E-1  3.774703E-1  3.129174E-1  2.432186E-1 
 3.770025E-1  4.382813E-1  6.085523E-1  3.320963E-1  2.483645E-1  1.166885E-2  5.517177E-2  1.447515E-2 
 1.491957E-1  2.347982E-1 -1.403588E-1 -1.052758E-1 -1.576669E-1  2.179590E-1  7.060878E-2 -3.136666E-2 
 1.473246E-1  2.731563E-1  4.111510E-1 -4.914219E-2  1.767939E-1  3.110463E-1  4.551217E-1  3.213374E-1 
 2.638008E-1  6.819940E-1  7.002366E-1  7.835017E-1  4.013273E-1  4.831883E-1  3.503399E-1  1.435820E-1 
 3.599363E-2 -1.455047E-1  1.749227E-1 -2.528592E-2  1.821810E-2 -2.016376E-1 -3.583433E-1 -6.315250E-1 
-7.054337E-1 -1.988309E-1 -1.108888E-1  4.441289E-2 -2.820953E-1 -1.660869E-1 -8.609696E-2 -8.937104E-2 
 3.084772E-2  5.376844E-2  2.174912E-1 -1.684254E-1 -1.936850E-1 -2.259616E-1 -6.364292E-2 -2.259616E-1 
-5.141128E-1 -2.638516E-1 -1.005977E-1  1.608898E-1 -6.364292E-2  6.172102E-2  1.828753E-1  1.477924E-1 
-1.967223E-2 -1.310032E-1  2.698823E-1  1.375013E-1 -4.399628E-2 -3.873455E-1 -4.495597E-1 -5.744560E-1 
-7.788743E-1 -8.233137E-1 -9.369834E-1 -6.909328E-1 -8.911416E-1 -7.494044E-1 -6.951426E-1 -6.418161E-1 
-5.627616E-1 -5.141128E-1 -1.080821E-1 -1.787165E-1 -1.511176E-1 -3.255982E-1 -3.464073E-2  8.230321E-2 
-3.931887E-2  5.376844E-2  7.388286E-2  5.645816E-1  5.767438E-1  8.503931E-1  1.128253E+0  1.212453E+0 
 9.448848E-1  6.062137E-1  8.330861E-1  9.486267E-1  1.079136E+0  6.731059E-1  6.394256E-1  6.174400E-1 
 4.307976E-1  3.096433E-1  1.856816E-1  5.220138E-1  2.619297E-1 -4.446406E-2 -5.117741E-1 -6.399452E-1 
-5.496642E-1 -6.946748E-1 -5.571479E-1 -6.666080E-1 -4.804330E-1 -4.420751E-1 -1.492465E-1  1.113054E-1 
-3.276962E-2 -1.225832E-1 -3.513263E-1 -9.124215E-2 -3.557702E-2  9.774023E-2  2.436864E-1  2.011186E-1 
-5.335182E-2 -6.843837E-1 -7.330327E-1 -4.266381E-1  6.593064E-2 -8.937104E-2 -4.205575E-1 -4.771580E-1 
-4.383332E-1 -2.456083E-1 -4.079277E-1 -1.048073E-1 -6.832106E-2 -8.469290E-2 -6.645032E-2  3.365402E-2 
 4.771068E-1  3.723251E-1  3.255470E-1  2.217008E-1  5.294986E-1  6.417652E-1  5.491446E-1  4.859950E-1 
 1.580835E-1  5.587380E-3 -3.864092E-1 -2.049116E-1 -9.217770E-2 -8.445572E-3 -5.381960E-2 -2.591742E-1 
-1.375525E-1 -2.596419E-1 -1.595376E-1 -1.801198E-1  4.160659E-2 -1.686593E-2 -2.446727E-1 -1.085499E-1 
 2.149217E-2  1.070958E-1 -9.498399E-2  1.136443E-1  3.124496E-1  5.435316E-1  4.499765E-1  3.325641E-1 
 7.297066E-1  7.624517E-1  6.885422E-1  3.381777E-1  3.082400E-1  3.882292E-1  2.301208E-1  2.008884E-2 
-1.955561E-1 -4.933588E-4  2.617031E-2  2.521064E-1  4.289265E-1  4.541861E-1  3.723251E-1  2.750271E-1 
 4.481046E-1  2.829797E-1  1.926986E-1 -1.815232E-1 -3.639561E-1 -3.508585E-1 -5.234683E-1 -3.574078E-1 
-2.521575E-1 -6.177218E-2 -2.643194E-1 -3.480522E-1 -1.328740E-1  1.693102E-1  2.834474E-1 -1.221154E-1 
-1.899431E-1 -2.591742E-1 -1.127595E-1 -1.660869E-1 -2.388186E-2  3.311607E-1  2.015864E-1 -8.913349E-3 
-3.270023E-1  6.639916E-2  2.277823E-1  2.787700E-1  1.178547E-1 -1.562635E-1 -5.241627E-2 -3.714407E-1 
-4.112018E-1 -5.931671E-1 -4.963371E-1 -5.520029E-1 -5.276780E-1 -3.878133E-1 -6.015873E-1 -6.511717E-1 
-1.038023E+0 -7.924404E-1 -6.577200E-1 -4.392686E-1 -2.549638E-1 -9.592029E-2  2.029897E-1 -1.118243E-1 
 4.909103E-2  1.566794E-1  5.323049E-1  4.892698E-1  2.806408E-1  4.452984E-1  4.518473E-1  4.948828E-1 
 2.617031E-2 -2.575370E-2 -5.007775E-2  1.080313E-1  9.820801E-2  8.043210E-2  3.723251E-1  1.477924E-1 
 3.131549E-2 -2.385923E-1  1.880212E-1  5.224816E-1  5.744049E-1  5.285624E-1  1.693102E-1  1.473246E-1 
-1.543917E-1  3.599363E-2  1.215965E-1  1.992479E-1  8.791691E-2 -2.329787E-1 -1.796521E-1 -3.466482E-1 
-2.722719E-1 -3.999753E-1 -2.732075E-1 -3.630207E-1 -4.434784E-1 -1.492465E-1  8.183543E-2  2.815763E-1 
-2.764823E-1 -4.860460E-1 -5.215974E-1 -3.120330E-1 -1.941528E-1 -3.812640E-1 -1.370847E-1 -1.422299E-1 
-9.451622E-2 -2.605775E-1 -4.727145E-2  3.129174E-1  3.512751E-1  3.087078E-1  1.978446E-1  4.719617E-1 
 4.027306E-1  3.204022E-1  1.398398E-1  2.151516E-1  3.377092E-1  2.132808E-1  4.013273E-1  2.263782E-1 
 1.861494E-1 -3.651257E-2 -8.445572E-3  2.202975E-1  2.137486E-1  1.805364E-1 -2.715703E-2  2.291856E-1 
 2.516386E-1  4.050695E-1  4.537184E-1  4.438950E-1  4.930117E-1  1.842783E-1  2.029897E-1  7.154433E-2 
 1.094343E-1 -2.488831E-1 -4.925950E-1 -3.312119E-1 -3.606820E-1 -3.092265E-1 -5.323561E-1 -2.381246E-1 
-1.188410E-1 -1.922820E-1 -2.928540E-1 -2.231553E-1  1.412431E-1 -6.036885E-2 -1.759102E-1 -3.611496E-1 
-1.899431E-1 -1.445684E-1 -2.451405E-1 -1.815232E-1 -2.685301E-1 -1.576669E-1 -3.316796E-1 -1.216477E-1 
-9.919436E-2 -2.371890E-1 -4.696741E-1 -7.671801E-1 -5.856825E-1 -6.333960E-1 -4.542371E-1 -3.999753E-1 
-2.035083E-1 -2.142672E-1 -3.045484E-1  3.716271E-3  2.226364E-1  4.799142E-1  1.716487E-1  2.825119E-1 
 4.420239E-1  4.939472E-1  4.359428E-1  2.151516E-1  5.397897E-1  4.434273E-1  3.550174E-1  1.026552E-2 
 1.821810E-2  3.278859E-1  3.166592E-1  3.915040E-1  1.253384E-1  1.276780E-1 -2.077190E-1 -4.158792E-1 
-3.181145E-1 -2.203487E-1 -1.546260E-2 -7.065995E-2  1.634699E-2 -1.076147E-1 -4.960997E-2 -1.141629E-1 
 4.300993E-2  2.076679E-1 -7.720920E-2 -5.990107E-2 -1.571991E-1  4.421957E-4 -2.605775E-1 -4.734161E-1 
-3.836027E-1 -2.970645E-1 -9.264511E-2 -3.312119E-1 -1.370847E-1 -6.083662E-2 -1.197766E-1 -4.860460E-1 
-7.858914E-1 -5.375013E-1 -3.915551E-1 -8.796771E-2 -2.481814E-2  3.077722E-1  2.563160E-1  6.312434E-2 
 1.014821E-1  3.073037E-1  6.169726E-1  3.250796E-1  2.067316E-1 -9.848904E-3  1.875535E-1  1.300165E-1 
 1.239350E-1  4.134895E-1  4.962861E-1  8.045513E-1  7.044470E-1  9.289801E-1  7.806943E-1  7.269003E-1 
 5.430638E-1  4.191032E-1  6.090201E-1  2.591234E-1  2.497678E-1  1.314198E-1  3.798099E-1  1.356295E-1 
-1.639815E-2  8.230321E-2  3.505735E-2  1.089669E-1 -4.706097E-1 -3.976366E-1 -3.536650E-1 -2.493509E-1 
-4.626573E-1 -6.703507E-1 -4.701419E-1 -6.081356E-1 -3.569400E-1 -3.218563E-1  1.912953E-1  4.780424E-1 
 4.976890E-1  5.524194E-1  5.865671E-1  8.822027E-1  7.573058E-1  9.060590E-1  6.614118E-1  5.294986E-1 
 3.386455E-1  1.604220E-1  3.016908E-1 -3.370518E-2 -1.511176E-1 -4.271058E-1 -1.988309E-1 -2.107556E-2 
-9.545251E-2 -5.194886E-2 -1.679580E-1 -1.099532E-1 -4.841748E-1 -5.491964E-1 -3.728440E-1 -1.174380E-1 
-2.708686E-1 -6.006517E-1 -4.579799E-1 -4.448816E-1 -2.413986E-1 -3.560037E-1 -2.212842E-1 -1.501821E-1 
-2.914508E-1 -3.779900E-1 -3.938938E-1  8.043210E-2  9.797741E-3 -1.265520E-2 -2.292364E-1 -2.343816E-1 
-1.426976E-1 -2.685301E-1 -7.533809E-2 -1.052758E-1  1.103698E-1 -1.754417E-1 -4.960997E-2  1.870857E-1 
 2.736241E-1  4.499765E-1  1.931664E-1  3.377092E-1  1.026552E-2 -1.160347E-1 -1.459724E-1  1.267424E-1 
 3.409840E-1 -4.773886E-2 -1.141629E-1 -2.442049E-1 -3.698035E-2 -1.932172E-1 -1.052758E-1  8.417396E-2 
 2.289550E-2 -1.090177E-1 -5.529383E-1 -3.695698E-1 -2.105253E-1  9.797741E-3 -9.264511E-2 -1.132273E-1 
 1.307182E-2 -1.978957E-1 -1.796521E-1 -2.306398E-1  8.978765E-2  7.388286E-2  4.113882E-2  2.268460E-1 
 5.257561E-1  9.186890E-1  8.765890E-1  1.054812E+0  9.570467E-1  8.494576E-1  6.520563E-1  5.945193E-1 
 7.947280E-1  5.528871E-1  2.642686E-1 -2.011698E-1 -3.340183E-1 -4.448816E-1 -4.135405E-1 -1.955561E-1 
-2.498186E-1 -3.957648E-1 -9.178044E-1 -9.786154E-1 -7.133859E-1 -4.261703E-1 -4.037172E-1 -5.445181E-1 
-3.859414E-1 -4.430106E-1 -3.976366E-1 -3.410352E-1  8.557729E-2  4.616706E-1  3.522107E-1  3.318624E-2 
-1.174380E-1  1.178547E-1 -5.709477E-2  3.716271E-3 -3.838332E-2  2.570180E-2  7.809359E-2 -1.305354E-1 
 8.394409E-3 -1.593037E-2  2.188945E-1  1.594865E-1  2.436864E-1  2.768982E-1  6.312434E-2 -3.978665E-2 
-1.244540E-1  2.057960E-1  3.365402E-2 -4.399628E-2 -1.188410E-1  7.856137E-2  3.540818E-1  3.030941E-1 
 4.307976E-1  2.385412E-1  2.245075E-1 -1.370847E-1 -4.072220E-2  3.016908E-1  2.638008E-1  1.150473E-1 
-3.073556E-1 -1.946205E-1 -2.212842E-1 -6.270736E-2  4.628473E-2  3.484688E-1  5.959226E-1  1.973768E-1 
 9.329963E-3 -2.605775E-1 -7.674142E-2 -1.562635E-1 -1.660869E-1 -1.090177E-1 -2.189453E-1 -2.666590E-1 
-6.104751E-1 -4.228962E-1 -4.612541E-1 -4.388010E-1 -6.118784E-1 -5.702462E-1 -2.919186E-1 -3.920229E-1 
-2.615131E-1 -3.611496E-1 -1.618765E-1 -3.719085E-1 -4.023140E-1 -1.515854E-1  9.540061E-2  2.895289E-1 
-1.428913E-3  2.043927E-1  2.273145E-1  4.967535E-1  4.410887E-1  4.607354E-1  7.610484E-1  5.715986E-1 
 3.985210E-1 -5.007775E-2  1.964405E-1  1.842783E-1  6.172102E-2 -9.217770E-2 -3.115652E-1 -1.693610E-1 
-3.639561E-1 -2.685301E-1 -4.186866E-1 -3.415030E-1 -4.289775E-1 -3.368256E-1  5.563955E-2  1.066280E-1 
 2.347982E-1  5.189769E-2  3.419196E-1  4.125540E-1  5.683234E-1  6.983655E-1  6.871392E-1  7.685321E-1 
 3.288222E-1  2.432186E-1  1.351617E-1  2.876578E-1  1.332909E-1 -5.381960E-2  1.711809E-1  2.717530E-1 
 4.546539E-1  1.604220E-1  2.273145E-1  2.404119E-1  1.627609E-1 -4.118998E-2 -3.251306E-1 -2.292364E-1 
-5.632294E-1 -6.806418E-1 -8.504450E-1 -5.431150E-1 -1.885398E-1 -2.624486E-1 -2.390598E-1 -4.186866E-1 
-1.122921E-1 -4.867442E-2  1.987801E-1  3.508074E-1  1.819398E-1  7.528619E-2 -1.735706E-1  5.797916E-2 
 4.207437E-2  5.610805E-2 -4.025443E-2  7.528619E-2  3.423874E-1  4.125540E-1  6.978977E-1  7.067859E-1 
 7.788232E-1  3.456614E-1  8.323877E-2  2.652037E-1  4.850594E-1  4.878657E-1  3.716271E-3 -1.122921E-1 
-3.695698E-1 -3.368256E-1 -2.886443E-1 -1.169703E-1  1.866172E-1 -1.885398E-1 -5.089676E-1 -7.494044E-1 
-5.239361E-1 -4.776258E-1 -5.576157E-1 -6.829805E-1 -7.671801E-1 -5.548092E-1 -7.016916E-1 -4.430106E-1 
-1.838617E-1  1.524698E-1  2.432186E-1  3.175948E-1  5.645816E-1  5.701953E-1  7.002366E-1  4.869302E-1 
 6.230537E-1  4.017951E-1  2.885934E-1  4.088121E-1  4.724295E-1  6.375545E-1  2.235719E-1  1.744550E-1 
 5.563955E-2  2.689467E-1  2.376056E-1  2.001831E-1  5.220138E-1  4.710265E-1  4.046018E-1 -8.469290E-2 
 3.973548E-2  3.926771E-2 -2.154334E-2 -1.927498E-1 -3.611496E-1 -2.348494E-1 -6.006517E-1 -6.572524E-1 
-8.078767E-1 -4.523662E-1 -4.149438E-1 -4.570436E-1 -3.527296E-1 -3.892165E-1 -9.592029E-2 -1.969602E-1 
-1.593037E-2 -1.731028E-1 -1.174380E-1 -2.091220E-1 -1.899431E-1  2.804142E-2 -1.922820E-1 -1.216477E-1 
-2.998710E-1  2.570180E-2  3.833252E-2  9.820801E-2  3.124496E-1  4.326684E-1  5.697275E-1  7.762581E-2 
-9.077437E-2 -2.849016E-1 -9.404844E-2 -7.954772E-2 -1.478436E-1  5.002658E-2 -1.291321E-1 -2.689975E-1 
-4.799652E-1 -1.146306E-1  2.740919E-1  5.042383E-1  5.449349E-1  4.485724E-1  5.463383E-1  3.119819E-1 
 3.096433E-1  4.434273E-1  7.091244E-1  5.570968E-1  1.234676E-1  2.804142E-2  1.821810E-2  4.064725E-1 
 4.583957E-1  4.331362E-1  2.993522E-1  3.412179E-2  1.290813E-1  3.283544E-1  6.155693E-1  2.904641E-1 
-9.685584E-2 -3.227919E-1 -3.068878E-1 -1.422299E-1 -2.909830E-1 -2.091220E-1 -3.096943E-1 -4.336549E-1 
-6.595919E-1 -4.743515E-1  1.187902E-1  3.077722E-1  1.852138E-1 -3.896842E-1 -4.518984E-1 -4.046527E-1 
-3.990398E-1 -3.920229E-1 -4.168147E-1 -3.078234E-1 -3.948294E-1 -1.557958E-1 -1.469080E-1  1.342261E-1 
 1.529376E-1  1.024176E-1  3.447263E-1  2.057960E-1  2.740919E-1  3.739696E-2  9.586839E-2 -6.878884E-2 
-2.741427E-1 -4.238316E-1 -5.412440E-1 -2.942573E-1 -4.855782E-1 -3.807965E-1 -3.630207E-1 -6.925662E-2 
-1.066792E-1 -2.002342E-1  1.042884E-1  1.150473E-1  1.922309E-1 -2.194131E-1 -1.665546E-1 -6.457847E-2 
-2.668925E-2 -2.329787E-1 -3.934261E-1 -1.197766E-1 -2.114609E-1 -1.052758E-1 -3.588109E-1 -1.932172E-1 
-1.281966E-1 -1.805876E-1 -4.259295E-2 -1.265520E-2  1.215965E-1 -2.774179E-1 -2.194131E-1 -2.507542E-1 
-1.193088E-1 -2.278335E-1 -3.709729E-1 -1.356813E-1 -1.679580E-1  2.313305E-3 -2.404631E-1  9.914319E-2 
 1.384369E-1  1.120107E-2  1.120107E-2 -4.212517E-2  2.539775E-1  9.493283E-2  3.957140E-1  5.402575E-1 
 8.031483E-1  6.469104E-1  3.035619E-1  3.826162E-1  4.261191E-1  8.040835E-1  6.941559E-1  1.004292E+0 
 1.037037E+0  7.970669E-1  4.579280E-1  3.367737E-1  7.423373E-1  6.099563E-1  6.324096E-1  4.050695E-1 
 5.706630E-1  4.060047E-1  4.020326E-2 -6.177218E-2 -2.437372E-1 -8.282179E-2 -3.962325E-1 -3.400998E-1 
-3.625529E-1 -2.217520E-1 -1.992987E-1 -3.714407E-1 -2.493509E-1 -4.289775E-1 -3.807965E-1 -5.038217E-1 
-2.638516E-1 -2.727397E-1 -3.602143E-1 -2.231553E-1 -1.885398E-1 -8.001550E-2 -4.757549E-1 -3.662948E-1 
-1.487788E-1  7.715803E-2 -1.141629E-1 -6.179590E-1 -4.308486E-1 -2.137994E-1  8.230321E-2 -2.715703E-2 
 2.991216E-2  4.581622E-2 -1.670224E-1 -2.170746E-1 -2.994032E-1 -4.933588E-4 -4.025443E-2 -8.750030E-2 
-3.064193E-1 -2.189453E-1  2.008884E-2 -2.831880E-3  3.475325E-1  3.826162E-1  5.828249E-1  5.107875E-1 
 6.819940E-1  9.486267E-1  8.999775E-1  7.624517E-1  4.181669E-1  4.766391E-1  1.744550E-1  9.727246E-2 
-4.259295E-2  4.955881E-2  1.571479E-1 -1.319388E-1 -8.188660E-2 -1.099532E-1  1.679068E-1 -2.855999E-2 
-1.967223E-2  5.797916E-2  1.260440E-2 -8.422512E-2 -5.183231E-1 -4.041849E-1 -5.431150E-1 -5.739883E-1 
-7.508084E-1 -5.969092E-1 -4.373969E-1 -6.441548E-1 -5.346948E-1 -6.011195E-1 -1.155669E-1 -4.493256E-2 
-5.943329E-2 -1.352128E-1 -1.773135E-1  3.739696E-2 -9.638806E-2  2.146838E-1  1.646316E-1  1.875535E-1 
 1.099021E-1  2.867215E-1  6.450393E-1  6.431682E-1  7.633873E-1  4.668157E-1  5.725338E-1  3.264826E-1 
 1.454528E-1  2.188945E-1  1.833431E-1  1.010143E-1 -5.253392E-1 -5.922318E-1 -5.880212E-1 -4.369292E-1 
-5.538738E-1 -6.086034E-1 -2.259616E-1 -1.132273E-1  5.119603E-3 -3.017419E-1 -7.580587E-2  2.850883E-2 
-1.562635E-1 -4.275744E-1 -7.484688E-1 -6.595919E-1 -8.696231E-1 -6.871902E-1 -6.960779E-1 -4.645282E-1 
-3.662948E-1 -4.682710E-1 -6.036885E-2  1.028854E-1  4.747683E-1  5.252883E-1  6.988333E-1  5.519519E-1 
 2.698823E-1  9.212653E-2 -5.194886E-2  2.282501E-1 -9.825881E-2 -2.432698E-1 -3.344861E-1 -3.978665E-2 
 2.460249E-1  3.634374E-1  8.302787E-1  1.006163E+0  1.062296E+0  6.469104E-1  6.548626E-1  7.128673E-1 
 6.717029E-1  3.545496E-1 -2.704008E-1 -3.672311E-1 -7.480012E-1 -8.850601E-1 -9.238858E-1 -5.669712E-1 
-2.409309E-1 -3.639561E-1 -4.196220E-1 -5.342272E-1 -8.141883E-2  1.113054E-1  4.106832E-1  5.809541E-1 
 4.696231E-1  4.116184E-1  2.834474E-1  6.361515E-1  8.237305E-1  9.055912E-1  5.079802E-1  4.668157E-1 
 5.262238E-1  4.396854E-1  6.810585E-1  5.178035E-1  5.397897E-1  8.394409E-3 -2.549638E-1 -1.670224E-1 
 8.230321E-2  2.956093E-1 -3.604480E-2  6.686693E-2 -7.767661E-2 -3.370518E-2 -2.166068E-1 -7.814439E-2 
 2.483645E-1  8.230321E-2 -1.684254E-1 -6.885933E-1 -4.303809E-1 -4.706097E-1 -4.743515E-1 -5.618262E-1 
-5.866181E-1 -4.154116E-1 -6.572524E-1 -3.120330E-1 -2.063157E-1  1.487280E-1  6.125324E-2 -2.107556E-2 
 1.412431E-1  1.239350E-1  3.447263E-1  8.183543E-2  2.160871E-1 -2.247852E-2 -4.025443E-2  1.213663E-2 
-4.235211E-3  6.359176E-2 -4.191542E-1 -3.840705E-1 -3.012741E-1  6.639916E-2 -1.108888E-1 -3.129684E-1 
-1.721676E-1 -1.057436E-1  1.622931E-1 -1.048073E-1  1.328232E-1  2.913997E-1  1.941020E-1 -9.592029E-2 
-2.643194E-1 -9.451622E-2 -1.946205E-1 -2.325109E-1 -4.837072E-1 -2.942573E-1 -3.050162E-1 -3.190499E-1 
-2.021054E-1 -2.184779E-1 -1.076147E-1 -4.322518E-1 -4.954015E-1 -6.567847E-1 -6.572524E-1 -6.909328E-1 
-6.165558E-1 -2.713364E-1 -2.755460E-1 -1.403588E-1 -7.814439E-2  3.119819E-1  3.451940E-1  1.721164E-1 
 1.412431E-1  2.067316E-1  4.771068E-1  2.259105E-1  1.061595E-1  1.014821E-1  3.068359E-1  2.464927E-1 
 1.234676E-1  3.030941E-1  2.881256E-1  3.643729E-1  1.627609E-1  3.508074E-1  4.761717E-1  2.736241E-1 
 1.094343E-1  1.094343E-1  5.103198E-1  5.299664E-1  4.948828E-1  3.872936E-1  4.948828E-1  5.786145E-1 
 4.976890E-1  6.908818E-1  9.144793E-1  1.112816E+0  6.604763E-1  2.675434E-1 -3.089888E-2 -2.348494E-1 
-2.180101E-1 -3.073556E-1 -2.007020E-1 -4.925950E-1 -8.499765E-1 -1.192858E+0 -1.207359E+0 -9.786154E-1 
-8.995609E-1 -6.572524E-1 -7.423882E-1 -8.279911E-1 -1.056734E+0 -8.757046E-1 -3.527296E-1 -2.058472E-1 
-1.810554E-1 -4.575114E-1 -1.754417E-1  1.449850E-1  2.871893E-1  3.250796E-1  2.530419E-1  2.502353E-1 
-2.390598E-1 -4.177510E-1 -4.088631E-1 -5.428738E-2 -2.622147E-2 -3.527296E-1 -4.603186E-1 -4.996119E-1 
-1.179055E-1  6.499509E-2  5.346438E-1  6.029393E-1  3.732607E-1  1.370335E-1  1.501309E-1  6.300707E-1 
 7.208195E-1  7.180122E-1  2.118775E-1  6.055888E-3 -2.091220E-1 -2.680623E-1 -6.925662E-2 -5.849774E-2 
-8.913349E-3 -4.799652E-1 -5.318885E-1 -3.606820E-1 -8.843549E-2 -1.375525E-1 -8.750030E-2  2.109420E-1 
 1.824075E-1  1.608898E-1 -1.520532E-1 -1.593037E-2  1.066280E-1  2.806408E-1  3.246118E-1  3.059004E-1 
 2.132808E-1 -3.204532E-1 -3.924907E-1 -2.568357E-1  1.426465E-1 -9.638806E-2 -4.649960E-1 -6.025227E-1 
-5.505996E-1 -1.066792E-1  6.055888E-3  2.464927E-1 -1.078446E-2 -4.004431E-1 -8.102161E-1 -7.288222E-1 
-2.254938E-1 -1.132273E-1  3.879993E-2 -1.104210E-1  1.056917E-1  1.337587E-1  2.708175E-1  7.021084E-1 
 9.743548E-1  1.088492E+0  7.077214E-1  7.577736E-1  7.671291E-1  7.353203E-1  3.363059E-1  1.681476E-2 
 2.195995E-2 -1.356813E-1  3.365402E-2  9.306209E-2  4.962861E-1  2.736241E-1 -1.258580E-1 -3.555359E-1 
-2.301720E-1  4.251840E-1  3.447263E-1  3.582922E-1 -5.241627E-2 -3.162426E-1 -5.314207E-1 -4.074599E-1 
 2.834474E-1  5.875023E-1  7.596443E-1  3.227407E-1  3.639051E-1  3.353703E-1  3.601633E-1  4.513798E-1 
 6.165048E-1  8.822027E-1  4.967535E-1  3.952462E-1  1.000787E-1  2.460249E-1  9.727246E-2 -4.867442E-2 
 1.964405E-1  2.806408E-1  5.224816E-1  2.362016E-1  4.635417E-1  5.790823E-1  5.416608E-1  2.385412E-1 
-9.311289E-2 -2.247852E-2 -1.366169E-1 -1.546260E-2 -1.960246E-1 -1.417621E-1 -5.445181E-1 -1.085737E+0 
-1.139999E+0 -7.559534E-1 -7.299846E-2 -1.080821E-1 -2.362535E-1 -5.824082E-1 -4.247671E-1 -7.206328E-2 
 3.919718E-1  9.074623E-1  8.471190E-1  9.079301E-1  7.254969E-1  8.695720E-1  7.788232E-1  5.884379E-1 
 6.754448E-1  9.341260E-1  1.264844E+0  8.546035E-1  5.533549E-1  4.331362E-1  5.921808E-1  3.587599E-1 
-1.020010E-1 -2.484157E-1 -3.068878E-1 -5.662699E-2 -2.713364E-1 -2.535605E-1 -4.242994E-1 -8.565257E-1 
-1.104448E+0 -1.161984E+0 -7.961823E-1 -9.926493E-1 -1.322899E+0 -1.743899E+0 -1.728930E+0 -1.366403E+0 
-8.827214E-1 -1.352128E-1  2.638008E-1  5.033028E-1  2.289550E-2 -1.455047E-1 -1.010655E-1 -2.364102E-3 
 1.323554E-1 -1.511176E-1 -1.862013E-1 -4.762226E-1 -5.328239E-1 -5.898930E-1 -3.316796E-1 -1.342773E-1 
-4.727145E-2  4.008599E-1  7.535639E-1  1.181112E+0  7.713395E-1  4.738328E-1  8.136766E-2 -2.502864E-1 
-5.828760E-1 -1.039426E+0 -7.559534E-1 -7.274190E-1 -5.978445E-1 -9.510164E-1 -1.005279E+0 -8.626070E-1 
-8.672844E-1 -5.655681E-1 -3.167112E-1  4.836561E-1  5.575646E-1  4.125540E-1  2.450893E-1  3.152559E-1 
 6.043426E-1  6.487811E-1  8.382313E-1  5.397897E-1  4.490409E-1  9.446505E-2  2.043927E-1  5.907775E-1 
 6.918173E-1  7.311106E-1  3.433229E-1  2.820441E-1 -1.235184E-1 -2.292364E-1 -2.675945E-1 -2.582390E-1 
-4.654638E-1 -1.162920E+0 -1.301382E+0 -1.348627E+0 -8.859957E-1 -8.686877E-1 -7.868267E-1 -3.887487E-1 
-1.904109E-1 -6.691810E-2 -1.824587E-1  2.376056E-1  3.924395E-1  6.810585E-1  6.941559E-1  9.243026E-1 
 1.293846E+0  1.012712E+0  9.617241E-1  7.320462E-1  8.761212E-1  5.711308E-1  3.021585E-1  2.998200E-1 
 5.107875E-1  8.204554E-1  5.617753E-1  5.603719E-1  2.469604E-1  3.727929E-1  3.540818E-1  4.710265E-1 
 6.160371E-1  2.025220E-1 -1.324065E-1 -6.759635E-1 -6.217017E-1 -7.886977E-1 -7.143214E-1 -6.015873E-1 
-4.317840E-1 -3.405676E-1 -8.499765E-1 -7.391133E-1 -5.744560E-1 -2.058472E-1 -3.096943E-1 -4.603186E-1 
-4.186866E-1 -5.674390E-1 -6.708183E-1 -1.174147E+0 -1.246184E+0 -1.283607E+0 -1.188648E+0 -9.814226E-1 
-6.226371E-1 -2.044439E-1 -2.914508E-1 -2.834986E-1 -1.913465E-1  4.331362E-1  1.042182E+0  1.509024E+0 
 1.939379E+0  1.961833E+0  1.728412E+0  1.094573E+0  8.648946E-1  7.437403E-1  6.267959E-1  4.612032E-1 
 4.345395E-1  7.348525E-1  6.062137E-1  5.285624E-1  1.964405E-1  1.061595E-1 -6.364292E-2 -3.999753E-1 
-2.474801E-1 -1.581347E-1  1.197254E-1 -1.169703E-1 -1.731028E-1 -1.104210E-1  3.739696E-2  3.643729E-1 
 4.209743E-1  7.998732E-1  6.099563E-1  3.367737E-1 -1.918143E-1 -3.709729E-1 -3.429063E-1 -5.805373E-1 
-4.668669E-1 -5.169191E-1 -2.587068E-1 -5.739883E-1 -6.951426E-1 -7.872945E-1 -8.696231E-1 -8.513805E-1 
-1.068896E+0 -6.319928E-1 -4.991443E-1 -2.694653E-1 -5.651003E-1 -7.634382E-1 -7.882301E-1 -7.685832E-1 
-4.734161E-1 -4.411397E-1 -1.595376E-1 -4.411397E-1 -1.698287E-1  9.259431E-2  4.944150E-1  7.788232E-1 
 6.314741E-1  1.151174E+0  1.424356E+0  1.607257E+0  1.010373E+0  6.782511E-1  4.612032E-1  4.303299E-1 
 5.912452E-1  4.476369E-1  7.498210E-1  3.222730E-1  9.212653E-2 -1.417621E-1  1.141117E-1  4.803820E-1 
 3.377092E-1  1.421787E-1 -4.603186E-1 -4.663991E-1 -6.726894E-1 -3.410352E-1  7.247989E-2  2.095390E-1 
 2.750271E-1  1.375013E-1  4.920761E-1  5.608397E-1  7.652580E-1  5.220138E-1  3.475325E-1  8.651358E-2 
-4.617217E-1 -6.544459E-1 -8.003928E-1 -4.776258E-1 -5.145804E-1 -3.096943E-1  1.728254E-2  1.693102E-1 
 1.150473E-1 -5.522366E-2  4.223773E-1  7.109962E-1  8.546035E-1  4.700909E-1  2.932708E-1  5.360472E-1 
 4.972213E-1  3.985210E-1  8.464173E-2  1.183224E-1 -6.574829E-3  8.394409E-3  1.870857E-1  5.304342E-1 
 7.021084E-1  1.739876E-1 -1.791843E-1 -4.958693E-1 -2.166068E-1 -2.329787E-1 -3.036128E-1 -7.767661E-2 
-3.510924E-2  1.183224E-1  3.412179E-2  4.490409E-1  5.594357E-1  6.600078E-1  6.090201E-1  3.405166E-1 
 9.540061E-2 -6.291863E-1 -9.065779E-1 -1.031006E+0 -8.504450E-1 -1.025393E+0 -1.194261E+0 -1.029135E+0 
-8.981577E-1 -7.152570E-1 -7.718582E-1 -2.329787E-1  9.352987E-2  5.938213E-2 -4.490919E-1 -9.266923E-1 
-8.873988E-1 -9.804863E-1 -8.191032E-1 -7.854236E-1 -4.130729E-1 -1.693610E-1  1.915329E-2  3.007552E-1 
 4.088121E-1  6.983655E-1  5.889056E-1  7.764847E-1  7.764847E-1  6.745092E-1  5.898419E-1  5.603719E-1 
 8.326183E-1  5.800186E-1  2.385412E-1 -2.152027E-1 -7.674142E-2  1.524698E-1  1.814720E-1  1.655672E-1 
-3.370518E-2  1.520020E-1  2.483645E-1  7.610484E-1  9.954044E-1  1.052941E+0  9.299152E-1  6.445715E-1 
 7.596443E-1  3.765347E-1 -1.520532E-1 -8.654135E-1 -1.118013E+0 -1.303253E+0 -1.563337E+0 -1.631165E+0 
-1.573160E+0 -1.008553E+0 -9.631791E-1 -9.149979E-1 -8.499765E-1 -4.271058E-1  7.388286E-2  4.148929E-1 
 6.768481E-1  1.379691E-1 -3.148395E-1 -9.178044E-1 -8.813183E-1 -5.398407E-1 -3.167112E-1 -2.198809E-1 
-3.574078E-1 -7.861216E-2 -1.862013E-1 -3.183443E-2 -7.206328E-2  7.294767E-2  2.535097E-1  1.187902E-1 
 3.933751E-1  4.130217E-1  4.457662E-1  8.931987E-2  2.493001E-1  6.174400E-1  1.001485E+0  1.214324E+0 
 9.023171E-1  1.090831E+0  6.876070E-1  3.208696E-1 -4.352850E-2 -1.281966E-1  1.587921E-2 -1.324065E-1 
-2.292364E-1 -5.875534E-1 -4.388010E-1 -5.024183E-1 -3.546005E-1 -2.947251E-1 -2.965967E-1 -9.124215E-2 
-1.122921E-1  2.680112E-1  1.926986E-1  1.379691E-1 -2.528592E-2  1.866172E-1  5.748727E-1  5.486768E-1 
 5.987290E-1  3.264826E-1  2.600589E-1 -2.657227E-1 -6.871902E-1 -6.717539E-1 -4.102664E-1 -9.404844E-2 
-1.646828E-1  4.421957E-4 -5.849774E-2  9.586839E-2  6.172102E-2  1.580835E-1  6.473781E-1  6.473781E-1 
 6.815262E-1  5.730016E-1  7.409340E-1  7.311106E-1  4.724295E-1  2.899967E-1  2.301208E-1  5.248205E-1 
 4.336039E-1  4.354751E-1  3.152559E-1  3.615662E-1  3.302255E-1  5.704361E-2  1.730520E-1  8.651358E-2 
 2.984167E-1  4.354751E-1  6.207152E-1  6.469104E-1  4.448306E-1  5.131261E-1  5.603719E-1  7.030440E-1 
 2.507030E-1 -2.668925E-2 -2.809222E-2  8.464173E-2  1.566794E-1 -1.132273E-1 -2.390598E-1 -5.365659E-1 
-6.483645E-1 -9.454034E-1 -8.144258E-1 -6.217017E-1 -8.382822E-1 -1.138595E+0 -1.499720E+0 -1.190986E+0 
-1.148419E+0 -1.049718E+0 -1.132982E+0 -1.019312E+0 -9.715993E-1 -1.229344E+0 -1.176018E+0 -1.427214E+0 
-1.320561E+0 -1.711623E+0 -1.720510E+0 -1.640520E+0 -1.510478E+0 -1.238700E+0 -1.197068E+0 -5.360981E-1 
-4.425429E-1 -4.235211E-3  1.005465E-1  1.650994E-1 -6.645032E-2 -6.455580E-1 -6.502363E-1 -7.554858E-1 
-4.266381E-1 -8.626070E-1 -9.407253E-1 -5.571479E-1  1.281458E-1  6.890100E-1  6.122952E-1  6.908818E-1 
 1.870857E-1 -5.475515E-2 -3.705054E-1 -3.791554E-2  3.353703E-1  3.646141E-2 -4.720128E-1 -1.161516E+0 
-9.374510E-1 -5.922318E-1 -5.522366E-2  3.739696E-2 -1.478436E-1 -5.113063E-1 -1.052525E+0 -8.677522E-1 
-6.937392E-1 -5.239361E-1 -9.491454E-1 -1.235425E+0 -1.182566E+0 -8.775755E-1 -2.732075E-1 -1.253902E-1 
 1.356295E-1 -5.522366E-2 -8.188660E-2  2.188945E-1  5.739371E-1  7.839691E-1  2.497678E-1 -1.412943E-1 
-5.697786E-1 -7.143214E-1 -8.172323E-1 -8.944159E-1 -6.226371E-1 -6.811094E-1 -7.306940E-1 -6.184267E-1 
 5.984991E-2  7.343847E-1  9.809030E-1  8.199876E-1  6.894777E-1  9.172856E-1  8.555390E-1  8.447801E-1 
 7.240936E-1  8.840738E-1  1.004760E+0  1.227422E+0  1.788287E+0  2.239691E+0  2.779975E+0  2.769216E+0 
 2.939955E+0  3.032574E+0  2.881015E+0  2.646658E+0  2.334651E+0  2.037144E+0  1.497330E+0  1.255021E+0 
 9.673378E-1  1.051069E+0  8.171813E-1  5.645816E-1  8.976390E-1  1.473472E+0  2.266355E+0  2.327166E+0 
 2.558716E+0  2.747698E+0  2.894580E+0  2.803364E+0  2.372541E+0  2.249047E+0  1.665729E+0  1.096912E+0 
 4.060047E-1  2.850883E-2 -2.278335E-1 -5.590197E-1 -7.222738E-1 -7.470657E-1 -2.521575E-1 -1.394232E-1 
 2.357338E-1  6.866714E-1  1.247069E+0  1.694264E+0  1.872487E+0  2.536263E+0  2.892241E+0  3.557420E+0 
 3.977952E+0  4.413453E+0  4.877020E+0  4.703007E+0  4.456955E+0  4.083670E+0  4.044844E+0  3.736579E+0 
 3.390424E+0  2.933406E+0  2.416512E+0  1.815418E+0  1.043118E+0  9.481589E-1  9.200919E-1  9.607885E-1 
 5.865671E-1  4.607354E-1  6.408296E-1  6.866714E-1  7.694677E-1  4.658806E-1  6.726385E-1  6.291345E-1 
 6.656215E-1  9.374000E-1  1.444002E+0  2.080179E+0  1.952477E+0  1.885584E+0  1.623629E+0  1.480957E+0 
 9.369323E-1  2.235719E-1 -5.819407E-1 -1.524979E+0 -2.108297E+0 -3.134601E+0 -3.600507E+0 -4.360178E+0 
-5.105347E+0 -5.437001E+0 -5.822449E+0 -5.866888E+0 -6.278064E+0 -6.540487E+0 -6.803378E+0 -6.839397E+0 
-6.849220E+0 -6.617671E+0 -5.954362E+0 -5.425774E+0 -5.312104E+0 -5.824320E+0 -5.748540E+0 -5.429048E+0 
-4.838714E+0 -4.486477E+0 -4.241829E+0 -3.738969E+0 -3.612669E+0 -3.217398E+0 -2.974153E+0 -2.095668E+0 
-1.469782E+0 -1.197535E+0 -7.063690E-1 -2.474801E-1  6.618796E-1  1.066039E+0  1.597434E+0  1.885117E+0 
 2.346813E+0  2.723373E+0  2.906275E+0  3.494271E+0  3.671090E+0  3.665009E+0  2.987200E+0  2.604558E+0 
 1.971656E+0  1.444470E+0  1.136206E+0  6.707674E-1  4.424917E-1 -3.845383E-1 -5.431150E-1 -7.877623E-1 
-8.406217E-1 -9.552267E-1 -1.218585E+0 -8.873988E-1 -7.522116E-1 -6.857868E-1 -1.092286E+0 -9.917137E-1 
-8.078767E-1 -6.114106E-1 -6.549137E-1 -8.223782E-1 -6.862546E-1 -1.014635E+0 -1.101641E+0 -1.381372E+0 
-1.242442E+0 -1.223264E+0 -1.381839E+0 -1.274251E+0 -1.151693E+0 -6.853192E-1 -6.736248E-1 -5.646325E-1 
-6.020551E-1 -5.346948E-1 -3.466482E-1 -1.183732E-1  2.511708E-1  1.276780E-1 -1.969602E-1 -7.395810E-1 
-7.026272E-1 -7.657769E-1 -9.706630E-1 -1.076849E+0 -1.467443E+0 -1.574564E+0 -2.166770E+0 -2.521345E+0 
-2.640628E+0 -2.986784E+0 -3.509759E+0 -4.386373E+0 -4.556644E+0 -4.454668E+0 -4.351757E+0 -4.389180E+0 
-4.276445E+0 -3.665060E+0 -3.048530E+0 -2.266874E+0 -1.547433E+0 -7.863590E-1 -5.721173E-1 -3.284054E-1 
 1.868551E-2  3.896332E-1  1.069313E+0  1.102525E+0  1.492652E+0  1.648890E+0  1.835532E+0  2.214900E+0 
 2.573217E+0  3.145309E+0  3.027429E+0  2.754246E+0  1.871551E+0  1.362142E+0  6.983655E-1 -9.030659E-2 
-3.653594E-1 -8.237815E-1 -8.569933E-1 -1.507672E+0 -1.617599E+0 -1.387453E+0 -1.076381E+0 -5.552770E-1 
-4.135405E-1  1.926986E-1  6.469104E-1  1.257360E+0  1.485167E+0  1.830855E+0  2.152218E+0  2.228465E+0 
 2.528778E+0  2.874933E+0  4.064959E+0  4.758204E+0  5.393915E+0  6.012783E+0  6.552598E+0  7.138255E+0 
 7.752914E+0  8.892888E+0  9.568358E+0  9.943983E+0  9.459366E+0  9.180571E+0  8.580880E+0  7.677602E+0 
 7.425470E+0  6.659719E+0  5.964134E+0  4.574368E+0  3.077013E+0  1.506217E+0 -5.522366E-2 -1.294366E+0 
-2.763653E+0 -3.773585E+0 -5.037986E+0 -6.374426E+0 -7.657071E+0 -8.618354E+0 -9.146007E+0 -9.558118E+0 
-9.872464E+0 -1.002449E+1 -9.584782E+0 -8.862534E+0 -7.909671E+0 -7.079834E+0 -6.021255E+0 -5.092249E+0 
-4.431747E+0 -3.674884E+0 -3.045723E+0 -2.221968E+0 -1.843068E+0 -1.596082E+0 -1.594678E+0 -1.268638E+0 
-7.484688E-1 -5.463892E-1  2.025220E-1  8.302787E-1  2.114795E+0  3.505029E+0  5.051502E+0  6.456704E+0 
 7.248183E+0  8.922358E+0  1.034627E+1  1.191754E+1  1.300839E+1  1.318568E+1  1.287133E+1  1.217809E+1 
 1.161629E+1  1.087580E+1  1.060402E+1  9.665188E+0  8.459258E+0  6.344437E+0  4.810128E+0  3.794116E+0 
 2.361314E+0  2.360378E+0 -9.030659E-2 -1.682153E+0 -3.115890E+0 -5.100669E+0 -4.683879E+0 -5.727490E+0 
-6.210704E+0 -7.013410E+0 -7.687477E+0 -7.630876E+0 -7.236072E+0 -6.359457E+0 -5.940797E+0 -4.605760E+0 
-5.082426E+0 -4.622600E+0 -3.539696E+0 -2.612093E+0 -8.359435E-1 -5.973768E-1  3.353703E-1  1.050602E+0 
 2.283663E+0  3.092450E+0  3.384343E+0  4.027069E+0  3.833409E+0  4.234294E+0  3.649105E+0  3.103677E+0 
 3.053624E+0  3.303417E+0  2.733196E+0  1.517444E+0  3.063681E-1 -1.721446E+0 -2.223371E+0 -2.770670E+0 
-2.727635E+0 -2.671033E+0 -4.184761E+0 -5.450566E+0 -6.298646E+0 -6.039498E+0 -5.568914E+0 -5.293861E+0 
-5.040326E+0 -4.852747E+0 -4.805969E+0 -4.924785E+0 -4.831697E+0 -4.434554E+0 -3.887722E+0 -3.210381E+0 
-2.086780E+0 -1.232618E+0 -1.052758E-1  1.271861E+0  2.362249E+0  3.144841E+0  3.510174E+0  4.029875E+0 
 4.834920E+0  5.551555E+0  5.835028E+0  6.121775E+0  6.122243E+0  6.192410E+0  5.961328E+0  5.749424E+0 
 6.416007E+0  7.086332E+0  7.702394E+0  7.147611E+0  6.143293E+0  5.267146E+0  4.561270E+0  3.972807E+0 
 3.030703E+0  2.259806E+0  7.259647E-1 -6.923361E-1 -1.992289E+0 -3.136004E+0 -4.450459E+0 -6.429156E+0 
-7.901251E+0 -9.356974E+0 -1.002402E+1 -1.077715E+1 -1.162195E+1 -1.190776E+1 -1.212949E+1 -1.163786E+1 
-1.135812E+1 -1.095350E+1 -1.040386E+1 -9.559522E+0 -7.838569E+0 -6.421204E+0 -5.312104E+0 -4.483670E+0 
-4.572081E+0 -4.551031E+0 -3.976600E+0 -3.723533E+0 -2.836627E+0 -2.001645E+0 -2.155543E+0 -2.299150E+0 
-2.563913E+0 -2.477374E+0 -1.580645E+0 -5.707140E-1 -5.241627E-2  5.154650E-1  4.934794E-1  1.295487E-1 
 5.622427E-1  7.414017E-1  1.492184E+0  1.629243E+0  5.673879E-1 -1.581347E-1 -9.285632E-1 -1.081526E+0 
-1.452006E+0 -1.849149E+0 -1.900137E+0 -2.240211E+0 -2.187819E+0 -1.812195E+0 -1.196132E+0 -2.792886E-1 
 7.437403E-1  1.438857E+0  2.222852E+0  2.678467E+0  3.407264E+0  4.604774E+0  5.033725E+0  5.216158E+0 
 4.805450E+0  4.850824E+0  5.365847E+0  5.893968E+0  6.682640E+0  7.067621E+0  7.725783E+0  8.587429E+0 
 9.293305E+0  9.376570E+0  9.523452E+0  9.182910E+0  8.216949E+0  7.601355E+0  6.750936E+0  6.543242E+0 
 6.201765E+0  5.721358E+0  5.655869E+0  5.510858E+0  5.387365E+0  5.126813E+0  4.848018E+0  4.417195E+0 
 3.983565E+0  3.362357E+0  2.874933E+0  2.040419E+0  8.092287E-1 -3.981044E-1 -1.819679E+0 -3.134601E+0 
-4.526238E+0 -5.849580E+0 -7.218764E+0 -8.099588E+0 -9.132909E+0 -9.936082E+0 -9.671320E+0 -9.391122E+0 
-8.914924E+0 -9.052918E+0 -8.953750E+0 -8.180982E+0 -7.440491E+0 -6.744906E+0 -6.369280E+0 -5.840225E+0 
-5.554413E+0 -5.193289E+0 -5.029099E+0 -4.448587E+0 -3.395153E+0 -2.859548E+0 -2.380076E+0 -2.431064E+0 
-2.369317E+0 -2.221032E+0 -1.907621E+0 -1.354709E+0 -4.738839E-1  5.613075E-1  8.274724E-1  1.684440E+0 
 2.699049E+0  3.811891E+0  5.147863E+0  6.280352E+0  7.364659E+0  7.760400E+0  7.834308E+0  7.461489E+0 
 6.922142E+0  5.806493E+0  4.285749E+0  2.955859E+0  1.358400E+0 -1.328740E-1 -1.751851E+0 -2.905858E+0 
-3.594426E+0 -3.809135E+0 -3.890061E+0 -4.307786E+0 -4.116466E+0 -4.087463E+0 -3.794635E+0 -2.785172E+0 
-1.457620E+0  2.993522E-1  2.215835E+0  3.410538E+0  4.219793E+0  5.878999E+0  6.953015E+0  7.749172E+0 
 7.848341E+0  6.926352E+0  6.305612E+0  5.646513E+0  5.395317E+0  4.879826E+0  4.099574E+0  3.068125E+0 
 2.280388E+0  1.902424E+0  1.266716E+0  1.134802E+0  1.015519E+0  8.382313E-1  4.743006E-1 -6.457847E-2 
-4.678032E-1 -1.515854E-1  1.365657E-1 -1.651506E-1 -2.666590E-1 -7.751325E-1 -8.888022E-1 -9.192077E-1 
-1.180227E+0 -1.314012E+0 -1.622277E+0 -2.278101E+0 -3.016721E+0 -3.295048E+0 -3.793231E+0 -3.956486E+0 
-4.232006E+0 -4.653473E+0 -5.454776E+0 -6.525518E+0 -6.446932E+0 -5.902439E+0 -4.773225E+0 -3.878367E+0 
-2.982105E+0 -2.129347E+0 -1.029603E+0  1.005695E+0  2.604558E+0  4.381644E+0  5.501503E+0  5.925309E+0 
 5.966941E+0  6.054883E+0  6.295788E+0  5.861223E+0  5.531440E+0  4.685231E+0  3.813762E+0  3.161213E+0 
 2.806638E+0  2.956326E+0  3.276754E+0  3.116307E+0  2.990942E+0  3.641152E+0  3.796455E+0  4.069636E+0 
 3.850249E+0  3.417555E+0  2.998427E+0  2.584912E+0  2.238289E+0  1.299927E+0  1.004760E+0  7.409340E-1 
 1.018325E+0  7.502888E-1 -5.943329E-2 -7.007563E-1 -1.491299E+0 -1.584855E+0 -1.992289E+0 -2.029244E+0 
-3.046191E+0 -4.095416E+0 -4.628214E+0 -5.658259E+0 -6.084404E+0 -6.840800E+0 -7.067204E+0 -7.508318E+0 
-7.648183E+0 -7.111643E+0 -6.221463E+0 -4.777434E+0 -3.915789E+0 -2.534443E+0 -1.551643E+0 -6.034582E-1 
 1.880212E-1  5.538227E-1  1.375239E+0  1.442132E+0  1.421549E+0  1.248940E+0  1.445406E+0  1.944057E+0 
 1.815885E+0  1.581529E+0  1.393482E+0  1.242390E+0  5.327727E-1 -9.217770E-2 -2.984677E-1 -2.156705E-1 
-4.444138E-1 -1.103980E+0 -1.586726E+0 -2.339847E+0 -2.547540E+0 -2.771605E+0 -2.857209E+0 -2.407675E+0 
-2.400190E+0 -2.795463E+0 -3.135068E+0 -3.082210E+0 -3.678626E+0 -3.438656E+0 -2.990058E+0 -2.927376E+0 
-2.121863E+0 -1.918380E+0 -8.401532E-1  2.862537E-1  9.977433E-1  1.694264E+0  2.047435E+0  2.892241E+0 
 3.615893E+0  4.180967E+0  3.868492E+0  3.090579E+0  1.940315E+0  7.835017E-1 -1.525210E-1 -9.107875E-1 
-9.823582E-1 -1.626487E+0 -2.551750E+0 -3.341826E+0 -3.225349E+0 -2.636886E+0 -2.003048E+0 -1.288752E+0 
-6.137493E-1  3.952462E-1  1.251746E+0  2.595671E+0  3.722546E+0  4.736687E+0  5.250774E+0  5.733520E+0 
 6.180247E+0  5.900984E+0  5.858417E+0  5.035129E+0  4.398016E+0  3.448896E+0  2.374412E+0  1.471134E+0 
 7.736784E-1  4.607354E-1 -5.520029E-1 -8.191032E-1 -9.613082E-1 -1.138595E+0 -1.504397E+0 -1.629762E+0 
-1.472588E+0 -1.440312E+0 -1.529657E+0 -2.209805E+0 -1.995095E+0 -2.025501E+0 -2.028307E+0 -1.879555E+0 
-1.771030E+0 -1.633036E+0 -1.873473E+0 -1.948786E+0 -2.462405E+0 -2.042809E+0 -1.635375E+0 -1.109593E+0 
-6.787700E-1 -9.454034E-1 -1.004344E+0 -1.637714E+0 -1.241506E+0 -1.049250E+0 -9.369834E-1 -7.741969E-1 
-1.341143E+0 -1.619938E+0 -2.434339E+0 -2.766460E+0 -2.349670E+0 -1.060944E+0 -3.557702E-2  5.411931E-1 
 1.184855E+0  1.465989E+0  2.160637E+0  2.038547E+0  1.873890E+0  1.524928E+0  7.905176E-1  2.142164E-1 
-7.798099E-1 -1.309802E+0 -1.741560E+0 -2.412821E+0 -3.504613E+0 -4.220312E+0 -4.712414E+0 -4.696977E+0 
-4.067817E+0 -3.801652E+0 -3.126181E+0 -3.143956E+0 -2.924569E+0 -2.439484E+0 -2.003048E+0 -1.045976E+0 
-6.025227E-1 -2.222198E-1 -2.067835E-1  5.657583E-2  7.156736E-1  2.143330E+0  3.801600E+0  4.890119E+0 
 5.808364E+0  6.239656E+0  6.835603E+0  6.862734E+0  6.570374E+0  6.209249E+0  6.010912E+0  5.529101E+0 
 4.501863E+0  3.600456E+0  2.257000E+0  1.763495E+0  1.074459E+0  3.643729E-1  2.493001E-1 -1.080821E-1 
 1.403076E-1  3.171270E-1  6.038749E-1  8.957679E-1  1.030487E+0  1.135738E+0  1.442132E+0  1.661519E+0 
 1.266248E+0  1.071184E+0  9.182212E-1  1.044054E+0  7.839691E-1  3.770025E-1  7.294767E-2 -5.898930E-1 
-1.051121E+0 -1.519366E+0 -1.387921E+0 -1.340675E+0 -1.489428E+0 -1.594210E+0 -1.419262E+0 -8.733659E-1 
-4.069914E-1  4.883335E-1  8.293431E-1  1.343430E+0  1.654503E+0  1.879036E+0  2.347749E+0  2.276179E+0 
 2.620463E+0  2.565733E+0  3.081691E+0  3.492867E+0  3.480238E+0  3.663138E+0  3.669219E+0  4.107059E+0 
 3.796922E+0  3.387150E+0  2.734600E+0  2.457676E+0  2.356169E+0  1.756478E+0  1.429502E+0  6.731059E-1 
 2.521064E-1 -3.901520E-1 -8.700909E-1 -1.318690E+0 -1.864118E+0 -2.446501E+0 -3.214123E+0 -2.868436E+0 
-2.532104E+0 -1.805645E+0 -1.126433E+0 -6.642693E-1  3.143207E-1  1.393015E+0  2.673321E+0  3.613554E+0 
 3.997599E+0  3.643959E+0  3.667348E+0  3.884397E+0  4.098171E+0  3.880187E+0  2.906742E+0  2.288809E+0 
 1.632049E+0  1.228357E+0  5.065768E-1 -4.773886E-2 -6.754957E-1 -1.643795E+0 -2.243018E+0 -3.282418E+0 
-3.877899E+0 -4.513140E+0 -5.218081E+0 -5.854725E+0 -6.187783E+0 -5.991317E+0 -5.832272E+0 -5.144172E+0 
-4.583775E+0 -3.844219E+0 -3.424155E+0 -2.839901E+0 -2.053100E+0 -1.880490E+0 -1.394470E+0 -1.250394E+0 
-8.499765E-1 -7.882301E-1 -1.081994E+0 -1.188180E+0 -1.427214E+0 -1.471653E+0 -1.776175E+0 -1.804710E+0 
-1.668587E+0 -1.242909E+0 -1.068896E+0 -1.066558E+0 -8.495087E-1 -5.627616E-1 -1.324065E-1  3.973548E-2 
 7.212873E-1  8.157780E-1  6.908818E-1  6.459748E-1  4.747683E-1  4.728972E-1 -2.058472E-1 -7.578245E-1 
-1.301849E+0 -1.231683E+0 -1.253201E+0 -1.680749E+0 -2.023630E+0 -2.546605E+0 -2.598996E+0 -2.797334E+0 
-2.384754E+0 -1.919316E+0 -1.421600E+0 -9.061101E-1 -6.605274E-1  1.328232E-1  7.212873E-1  1.599305E+0 
 2.132571E+0  2.324360E+0  2.145201E+0  1.657310E+0  1.830855E+0  2.241563E+0  2.479194E+0  2.135378E+0 
 2.061469E+0  1.785948E+0  1.569835E+0  1.593224E+0  1.451019E+0  1.515105E+0  9.289801E-1  1.073330E-2 
-8.452991E-1 -8.916094E-1 -5.145804E-1 -1.422299E-1 -3.040806E-1 -1.021183E+0 -1.248055E+0 -1.451070E+0 
-8.495087E-1 -2.502864E-1 -7.042606E-3 -2.226876E-1 -6.937392E-1 -4.715452E-1 -1.885398E-1  2.754948E-1 
-5.662699E-2 -5.351626E-1 -1.132515E+0 -1.888443E+0 -2.533507E+0 -3.424155E+0 -4.001860E+0 -5.424371E+0 
-6.286484E+0 -6.490903E+0 -6.382379E+0 -6.148490E+0 -6.361796E+0 -5.858936E+0 -5.490327E+0 -4.480864E+0 
-3.746921E+0 -2.802011E+0 -1.196132E+0 -5.903606E-1  2.850883E-2  1.398398E-1  7.423373E-1  1.124043E+0 
 1.240052E+0  1.902424E+0  2.341199E+0  3.341775E+0  3.725353E+0  4.133254E+0  4.430760E+0  4.469586E+0 
 5.051033E+0  5.346200E+0  5.650723E+0  5.544538E+0  5.006126E+0  4.155241E+0  3.410071E+0  3.326339E+0 
 3.487254E+0  3.417087E+0  3.073271E+0  2.420254E+0  1.699877E+0  1.350915E+0  1.110478E+0  1.083815E+0 
 5.673879E-1 -1.272614E-1 -5.239361E-1 -7.414527E-1 -9.243536E-1 -1.167130E+0 -9.968589E-1 -1.139531E+0 
-1.582516E+0 -2.671969E+0 -2.965265E+0 -2.434339E+0 -2.212612E+0 -1.988547E+0 -2.956378E+0 -3.416670E+0 
-3.683304E+0 -3.610799E+0 -2.808093E+0 -2.286521E+0 -1.487557E+0 -1.484282E+0 -1.386985E+0 -1.210633E+0 
-6.988844E-1 -2.615131E-1 -9.030659E-2  2.605264E-1 -3.354215E-1 -6.305895E-1 -8.827214E-1 -3.934261E-1 
 1.585513E-1  2.745597E-1  5.028350E-1  3.578236E-1  9.514330E-1  1.417808E+0  2.369266E+0  3.251026E+0 
 3.533096E+0  3.341307E+0  2.784652E+0  2.990474E+0  3.221089E+0  3.956902E+0  4.237568E+0  4.484555E+0 
 4.596821E+0  3.923690E+0  3.855862E+0  3.746870E+0  3.947079E+0  3.984501E+0  3.533096E+0  2.616253E+0 
 1.959025E+0  2.264484E+0  2.379557E+0  2.373009E+0  1.820564E+0  1.161465E+0  5.659849E-1  1.959727E-1 
 6.258604E-1  1.188129E+0  1.601644E+0  1.606321E+0  1.596966E+0  1.504813E+0  1.563754E+0  2.023111E+0 
 2.533456E+0  2.459080E+0  1.774721E+0  1.218534E+0  6.071493E-1  5.374501E-1  3.040296E-1 -2.809222E-2 
-1.684254E-1 -7.816815E-1 -1.226070E+0 -1.512817E+0 -1.147483E+0 -8.078767E-1 -6.221695E-1 -5.061604E-1 
-4.654638E-1 -4.914219E-2 -1.277291E-1 -2.715703E-2  2.217008E-1  1.833431E-1 -2.292364E-1 -6.768991E-1 
-9.313704E-1 -1.303253E+0 -1.685894E+0 -2.226177E+0 -2.513861E+0 -3.004091E+0 -3.461577E+0 -3.748792E+0 
-3.655237E+0 -3.380184E+0 -3.368490E+0 -3.016721E+0 -3.099986E+0 -3.079871E+0 -3.078000E+0 -3.145827E+0 
-3.139747E+0 -3.226753E+0 -3.209445E+0 -3.673481E+0 -3.704354E+0 -3.481692E+0 -2.961991E+0 -2.649984E+0 
-2.577478E+0 -1.992289E+0 -1.407100E+0 -6.343315E-1 -1.946205E-1  3.451940E-1  4.864624E-1  5.280946E-1 
 8.546035E-1  1.218066E+0  1.999254E+0  2.190575E+0  2.468435E+0  2.574153E+0  2.689226E+0  2.561522E+0 
 1.980076E+0  1.752736E+0  1.466924E+0  1.604918E+0  1.121236E+0  5.098520E-1  5.002658E-2 -5.651003E-1 
-7.643736E-1 -6.670758E-1 -2.722719E-1 -6.090719E-1 -1.166662E+0 -1.694782E+0 -1.521237E+0 -1.261621E+0 
-1.660635E+0 -1.688234E+0 -1.828099E+0 -1.473056E+0 -1.129707E+0 -2.119287E-1  9.949370E-1  1.565624E+0 
 2.145669E+0  2.196656E+0  2.774361E+0  3.356276E+0  3.505497E+0  3.252898E+0  2.896451E+0  2.479194E+0 
 1.631581E+0  1.190000E+0  4.064725E-1 -1.787165E-1 -9.931169E-1 -1.811727E+0 -2.286521E+0 -2.943748E+0 
-3.223946E+0 -3.606588E+0 -3.651495E+0 -4.032265E+0 -4.263815E+0 -4.062203E+0 -3.627638E+0 -2.983041E+0 
-2.838966E+0 -2.330492E+0 -1.640988E+0 -6.273147E-1  2.867215E-1  8.901542E-1  1.102525E+0  1.293846E+0 
 1.606321E+0  1.478619E+0  1.642340E+0  1.138076E+0  4.682191E-1 -2.049116E-1 -5.295498E-1 -8.750030E-2 
 2.750271E-1  6.590722E-1  3.657759E-1  3.915040E-1  7.236258E-1  1.341092E+0  2.346345E+0  3.098063E+0 
 3.391360E+0  2.949778E+0  2.797282E+0  2.602687E+0  2.981119E+0  3.314644E+0  2.974102E+0  2.494163E+0 
 1.477215E+0  9.327226E-1  4.350073E-1  4.640095E-1  2.899967E-1 -3.821996E-1 -7.943113E-1 -1.312141E+0 
-1.038959E+0 -1.086672E+0 -1.081059E+0 -1.157774E+0 -1.572225E+0 -1.796758E+0 -1.945043E+0 -1.310737E+0 
-9.987298E-1 -6.422839E-1 -5.529383E-1 -5.197263E-1 -1.183732E-1  2.476625E-2  3.480003E-1  3.601633E-1 
 7.053825E-1  8.475868E-1  7.750813E-1  8.199876E-1  7.591766E-1  6.749770E-1  2.801734E-1  2.488323E-1 
 6.066815E-1  1.301331E+0  1.525396E+0  1.790158E+0  1.875293E+0  1.649357E+0  1.749462E+0  1.691925E+0 
 2.153153E+0  1.956687E+0  1.567964E+0  1.045457E+0  3.634374E-1 -1.492465E-1 -9.982620E-1 -1.334594E+0 
-1.934752E+0 -2.258922E+0 -3.051804E+0 -3.749260E+0 -3.876028E+0 -4.266154E+0 -4.285333E+0 -4.432683E+0 
-3.665060E+0 -2.909132E+0 -2.214483E+0 -1.716300E+0 -1.534335E+0 -8.902053E-1 -6.324606E-1 -1.838617E-1 
 1.964405E-1  9.060590E-1  1.322380E+0  1.567964E+0  1.837403E+0  1.958090E+0  2.503986E+0  2.505857E+0 
 2.711211E+0  2.617656E+0  2.297229E+0  1.919265E+0  1.531477E+0  1.451019E+0  9.809030E-1  8.293431E-1 
 7.704032E-1  7.371914E-1  3.119819E-1 -1.450362E-1 -1.118243E-1  9.774023E-2  3.030941E-1  1.234676E-1 
-7.065995E-2 -3.335506E-1 -2.778856E-1 -2.970645E-1 -2.746105E-1  2.781082E-3  7.341544E-2 -2.629164E-1 
-7.358390E-1 -6.497685E-1 -8.953512E-1 -1.118949E+0 -1.489896E+0 -1.627891E+0 -1.299043E+0 -1.275654E+0 
-7.849558E-1 -5.342272E-1 -2.446727E-1 -4.867442E-2  1.412431E-1  4.176991E-1  2.811086E-1 -8.048327E-2 
-1.138595E+0 -1.717704E+0 -2.491407E+0 -3.223011E+0 -3.389072E+0 -3.552326E+0 -3.323115E+0 -3.550923E+0 
-3.431172E+0 -3.065837E+0 -2.251438E+0 -1.433763E+0 -1.157774E+0 -4.200898E-1  7.575396E-2  7.423373E-1 
 1.052941E+0  1.121704E+0  1.221808E+0  1.211050E+0  1.223679E+0  1.219002E+0  1.705958E+0  1.576383E+0 
 1.563286E+0  1.587143E+0  1.758349E+0  2.027321E+0  1.591820E+0  1.278410E+0  7.063181E-1  5.210786E-1 
 1.290813E-1 -2.526253E-1 -5.655681E-1 -1.122223E+0 -1.725656E+0 -2.405336E+0 -2.337976E+0 -2.539588E+0 
-2.342186E+0 -2.370720E+0 -2.084441E+0 -1.333190E+0 -8.569933E-1  4.092799E-1  1.278877E+0  2.245305E+0 
 2.380492E+0  2.209754E+0  2.229868E+0  2.140055E+0  2.266355E+0  1.482360E+0  8.223272E-1 -1.066792E-1 
-7.924404E-1 -1.119884E+0 -8.686877E-1 -2.184779E-1 -1.932172E-1 -2.965967E-1 -7.433238E-1 -2.863049E-1 
 1.166885E-2  4.207437E-2 -1.593037E-2 -2.428020E-1  1.926986E-1  4.724295E-1  1.062764E+0  1.339688E+0 
 1.647018E+0  1.596498E+0  1.376643E+0  1.581529E+0  1.566092E+0  1.569367E+0  1.014584E+0  6.717029E-1 
 1.587921E-2 -5.459214E-1 -6.268469E-1 -5.894253E-1 -3.938938E-1 -6.404130E-1 -4.448816E-1 -1.684254E-1 
 3.049652E-1  2.923352E-1 -8.422512E-2 -5.335182E-2 -1.216477E-1  3.037994E-2 -1.483110E-1 -1.015332E-1 
 9.797741E-3 -2.998710E-1 -7.568890E-1 -1.014635E+0 -8.780433E-1 -7.901017E-1 -6.357347E-1 -7.447270E-1 
-5.730527E-1 -2.413986E-1  1.775032E-2  7.596443E-1  1.530074E+0  2.091407E+0  2.462821E+0  2.988603E+0 
 3.393698E+0  3.756694E+0  3.822651E+0  3.440476E+0  3.626652E+0  3.889075E+0  3.856798E+0  3.543387E+0 
 3.385278E+0  3.338501E+0  3.030236E+0  2.692968E+0  2.336990E+0  2.295357E+0  1.831790E+0  1.526800E+0 
 1.312557E+0  6.936881E-1  3.278859E-1 -2.863049E-1 -6.638015E-1 -1.057670E+0 -1.432827E+0 -1.785531E+0 
-1.784128E+0 -1.278929E+0 -1.208762E+0 -1.198003E+0 -1.397744E+0 -1.069364E+0 -6.057969E-1 -1.020010E-1 
 4.757039E-1  5.711308E-1  4.340717E-1 -2.535605E-1 -6.469613E-1 -1.170872E+0 -1.309802E+0 -1.362660E+0 
-1.487557E+0 -1.437973E+0 -1.849149E+0 -1.655489E+0 -1.409906E+0 -7.021594E-1 -3.952972E-1 -3.546005E-1 
-2.002342E-1 -2.058472E-1  3.349029E-1  1.318876E-1 -5.709477E-2 -1.688932E-1  6.523666E-3 -4.355260E-1 
-1.292494E+0 -1.542287E+0 -1.872070E+0 -1.749513E+0 -2.252841E+0 -2.276230E+0 -2.394578E+0 -2.642967E+0 
-2.303361E+0 -2.115782E+0 -1.535739E+0 -1.524044E+0 -1.335530E+0 -1.130643E+0 -5.753914E-1  1.169191E-1 
 5.814219E-1  1.224616E+0  1.458504E+0  1.748526E+0  1.501072E+0  1.686311E+0  1.854711E+0  1.895408E+0 
 1.932830E+0  1.513701E+0  1.336414E+0  7.021084E-1  5.196753E-1  5.753404E-1  6.122952E-1  3.582922E-1 
 1.821810E-2  1.389046E-1  2.895289E-1  5.851638E-1  2.057960E-1 -4.914219E-2 -1.726354E-1 -2.119287E-1 
-2.404631E-1 -4.359936E-1 -3.971681E-1 -6.567847E-1 -9.149979E-1 -1.425343E+0 -1.546498E+0 -1.717236E+0 
-2.049826E+0 -2.265471E+0 -2.660275E+0 -2.585431E+0 -2.667759E+0 -2.242550E+0 -1.841197E+0 -1.502058E+0 
-8.242491E-1 -2.474801E-1  7.806943E-1  1.378514E+0  1.790158E+0  2.106843E+0  2.452530E+0  2.939955E+0 
 3.178521E+0  3.151858E+0  3.002169E+0  3.086369E+0  2.609236E+0  2.317811E+0  2.213029E+0  2.028724E+0 
 1.706425E+0  6.805907E-1  1.267424E-1 -9.638806E-2 -1.015332E-1 -1.338095E-1 -2.226876E-1 -1.080821E-1 
-2.666590E-1 -5.833438E-1 -9.075133E-1 -7.447270E-1 -8.031993E-1 -8.934803E-1 -8.046024E-1 -7.886977E-1 
-5.066280E-1 -5.089676E-1 -3.461804E-1  2.383069E-2  5.687912E-1  7.942602E-1  7.633873E-1  9.411419E-1 
 9.640637E-1  1.038440E+0  6.684278E-1  3.059004E-1 -3.719085E-1 -1.122691E+0 -1.051121E+0 -7.746647E-1 
-4.350582E-1 -5.721173E-1 -8.808505E-1 -9.533558E-1 -7.461301E-1 -5.234683E-1 -3.223241E-1 -1.108888E-1 
-2.315753E-1 -5.328239E-1 -1.168065E+0 -1.180227E+0 -7.643736E-1 -4.313162E-1 -4.439460E-1 -6.614628E-1 
-4.182188E-1 -4.696741E-1 -3.232595E-1 -4.921272E-1 -7.840202E-1 -9.893743E-1 -1.413648E+0 -1.524044E+0 
-1.773837E+0 -1.851956E+0 -2.293070E+0 -2.580752E+0 -2.881066E+0 -3.082210E+0 -2.800140E+0 -2.633144E+0 
-1.994628E+0 -1.727060E+0 -1.534335E+0 -1.253201E+0 -5.145804E-1 -3.089888E-2 -2.294630E-2  1.585513E-1 
-1.688932E-1  2.195995E-2 -2.699330E-1 -4.271058E-1 -3.906198E-1 -6.198308E-1 -7.016916E-1 -9.033036E-1 
-3.340183E-1  8.089988E-2  6.244571E-1  5.776790E-1  7.208195E-1  1.378514E+0  1.519315E+0  1.887455E+0 
 2.001126E+0  2.592396E+0  2.686887E+0  2.608300E+0  2.498841E+0  2.342603E+0  2.699049E+0  2.714485E+0 
 3.017606E+0  2.932002E+0  2.834705E+0  2.506793E+0  2.329505E+0  2.376283E+0  2.108714E+0  2.012820E+0 
 1.458036E+0  1.342963E+0  1.015051E+0  8.073580E-1  9.172856E-1  9.954044E-1  1.144626E+0  8.630238E-1 
 9.219630E-1  7.853724E-1  8.840738E-1  4.752361E-1 -6.878884E-2  8.838469E-2 -4.306072E-2  4.441289E-2 
-2.100576E-1 -2.011698E-1 -5.428738E-2  3.131549E-2  2.469604E-1  2.249749E-1  3.218052E-1  4.184048E-3 
-2.152027E-1 -2.498186E-1 -4.960997E-2 -1.459724E-1 -6.282501E-1 -9.748735E-1 -1.328513E+0 -1.198471E+0 
-1.299511E+0 -1.380904E+0 -1.669523E+0 -2.202789E+0 -2.380076E+0 -2.222903E+0 -1.834648E+0 -1.818744E+0 
-1.737351E+0 -1.636779E+0 -1.112868E+0 -8.279911E-1 -8.588644E-1 -5.262748E-1 -1.768457E-1  3.554848E-1 
 2.867215E-1  4.116184E-1  6.024719E-1  6.403618E-1  6.310063E-1  3.596955E-1  5.832927E-1  6.366193E-1 
 9.289801E-1  1.087556E+0  1.324251E+0  1.786415E+0  2.089535E+0  2.649933E+0  2.940890E+0  3.447025E+0 
 3.302014E+0  3.094789E+0  2.947907E+0  2.688758E+0  2.670047E+0  2.060065E+0  1.965574E+0  1.402371E+0 
 8.756534E-1  5.664527E-1  3.414518E-1  7.245614E-1  7.044470E-1  8.316827E-1  7.091244E-1  9.032527E-1 
 7.432728E-1  5.379179E-1  7.629195E-1  6.272637E-1  4.003921E-1 -5.548092E-1 -1.144677E+0 -1.552578E+0 
-1.753255E+0 -2.048422E+0 -2.311313E+0 -2.280439E+0 -2.583092E+0 -2.499827E+0 -2.466615E+0 -1.653150E+0 
-8.485733E-1 -3.443094E-1  1.557439E-1  6.464426E-1  1.297121E+0  1.302266E+0  1.547850E+0  1.404709E+0 
 1.456633E+0  1.425760E+0  1.223679E+0  1.364012E+0  1.109542E+0  1.090363E+0  7.563702E-1  9.345937E-1 
 1.024407E+0  8.625560E-1  9.958722E-1  1.136673E+0  1.565157E+0  1.473472E+0  1.493587E+0  1.342495E+0 
 1.294782E+0  1.074459E+0  7.390621E-1  7.610484E-1  4.485724E-1  1.449850E-1 -8.200387E-1 -1.277525E+0 
-1.467911E+0 -1.680749E+0 -1.785999E+0 -2.175190E+0 -1.973110E+0 -2.017081E+0 -1.916976E+0 -1.793483E+0 
-1.508140E+0 -1.291558E+0 -1.285478E+0 -1.204085E+0 -1.270508E+0 -8.668166E-1 -7.961823E-1 -5.318885E-1 
-4.341227E-1 -5.033539E-1 -4.561082E-1 -3.915551E-1  1.019499E-1  1.295487E-1 -9.825881E-2 -4.720128E-1 
-5.767947E-1 -8.897375E-1 -1.230747E+0 -1.294366E+0 -1.328513E+0 -1.170872E+0 -1.633971E+0 -1.931478E+0 
-1.991821E+0 -1.847278E+0 -1.797694E+0 -1.950189E+0 -1.612454E+0 -1.338336E+0 -1.091817E+0 -1.029603E+0 
-8.490409E-1 -6.114106E-1 -6.932715E-1 -9.061101E-1 -9.977943E-1 -7.826171E-1 -7.115149E-1 -5.571479E-1 
-3.896842E-1 -8.328956E-2  5.119603E-3 -3.653594E-1 -3.185821E-1 -1.314710E-1  3.671792E-1  6.623474E-1 
 5.734693E-1  4.509121E-1 -9.381127E-3 -1.034040E-1 -1.338095E-1 -5.896552E-2 -9.264511E-2 -4.514306E-1 
-6.441548E-1 -6.057969E-1 -2.189453E-1 -3.885109E-2  4.897376E-1  1.032358E+0  1.368691E+0  1.418275E+0 
 1.264376E+0  1.654970E+0  1.520250E+0  1.217131E+0  5.318375E-1  1.099021E-1  1.421787E-1  4.394512E-2 
 9.352987E-2 -2.713364E-1 -1.964924E-1 -4.481566E-1 -4.874491E-1 -4.224284E-1 -5.061604E-1 -5.276780E-1 
-1.144209E+0 -1.314012E+0 -1.664845E+0 -1.657361E+0 -1.822486E+0 -1.860376E+0 -1.716769E+0 -2.006790E+0 
-2.138235E+0 -2.385222E+0 -1.941769E+0 -1.997902E+0 -1.844003E+0 -1.745302E+0 -1.730334E+0 -1.559127E+0 
-1.982466E+0 -1.666716E+0 -1.509075E+0 -1.209697E+0 -1.394001E+0 -1.475395E+0 -1.065622E+0 -8.237815E-1 
-5.618262E-1 -7.433238E-1 -3.246628E-1 -1.969602E-1  8.183543E-2  2.282501E-1  5.444672E-1  1.073524E+0 
 8.714431E-1  1.031891E+0  7.423373E-1  8.859445E-1  1.012712E+0  1.013648E+0  1.106268E+0  9.687411E-1 
 8.803309E-1  3.634374E-1  3.540818E-1  1.005465E-1 -7.720920E-2 -2.895799E-1 -3.330828E-1 -2.030409E-1 
-3.284054E-1 -1.207121E-1 -2.268979E-1  2.193623E-1  2.530419E-1  3.012230E-1  6.618796E-1  1.018793E+0 
 1.425760E+0  1.244730E+0  1.608193E+0  1.826176E+0  2.280388E+0  2.409962E+0  2.427271E+0  2.598477E+0 
 2.207883E+0  1.908505E+0  1.325655E+0  1.248472E+0  8.120361E-1  2.623975E-1 -5.148108E-2 -2.208164E-1 
-1.090177E-1 -4.565758E-1 -5.955058E-1 -7.059013E-1 -5.019506E-1 -4.402042E-1 -3.864092E-1 -3.878133E-1 
-5.632294E-1 -5.421794E-1 -7.835526E-1 -7.629704E-1 -8.836570E-1 -1.003408E+0 -1.235893E+0 -1.296704E+0 
-1.375291E+0 -1.838858E+0 -2.021759E+0 -2.137300E+0 -1.806581E+0 -1.870667E+0 -1.878152E+0 -1.519366E+0 
-1.475395E+0 -1.285010E+0 -1.425343E+0 -1.147015E+0 -4.818361E-1 -6.598254E-2  4.134895E-1  8.639594E-1 
 1.453826E+0  1.940783E+0  2.303310E+0  2.456273E+0  2.760796E+0  3.117242E+0  2.917501E+0  2.787459E+0 
 2.395930E+0  2.011885E+0  1.738235E+0  1.479554E+0  1.477215E+0  1.233503E+0  1.120769E+0  1.148835E+0 
 1.353254E+0  1.248472E+0  1.102057E+0  1.207307E+0  1.359335E+0  1.635791E+0  1.496862E+0  1.536155E+0 
 1.529138E+0  1.392079E+0  1.042650E+0  7.081888E-1  7.156736E-1  6.310063E-1  2.932708E-1 -5.833438E-1 
-1.129707E+0 -1.458555E+0 -1.548836E+0 -1.756529E+0 -1.904347E+0 -1.685894E+0 -1.740157E+0 -1.492235E+0 
-1.293898E+0 -8.410894E-1 -8.654135E-1 -1.095560E+0 -1.096496E+0 -1.293429E+0 -1.183970E+0 -1.292962E+0 
-1.024926E+0 -8.785111E-1 -7.316294E-1 -8.256524E-1 -9.145303E-1 -7.049659E-1 -1.019312E+0 -9.739380E-1 
-1.183035E+0 -1.053460E+0 -1.027264E+0 -1.099770E+0 -8.869311E-1 -7.676479E-1 -3.985722E-1 -5.295498E-1 
-2.788212E-1 -1.731028E-1  7.014100E-2  1.889568E-1  1.136443E-1  5.968582E-1  7.647902E-1  9.032527E-1 
 5.496131E-1  6.768481E-1  8.143746E-1  7.095922E-1  4.705587E-1  3.552512E-2  1.571479E-1 -3.106297E-1 
-3.676989E-1 -2.694653E-1 -1.375525E-1 -1.733334E-2 -1.651506E-1 -1.780112E-2  1.272102E-1  5.669205E-1 
 6.211830E-1  8.817342E-1  1.001017E+0  1.199355E+0  1.545510E+0  1.790626E+0  2.411366E+0  2.351490E+0 
 2.555910E+0  2.639642E+0  3.021816E+0  3.320725E+0  2.934341E+0  3.184602E+0  3.343646E+0  3.595778E+0 
 3.258043E+0  2.915630E+0  2.756586E+0  2.321085E+0  2.017497E+0  1.591820E+0  1.665261E+0  1.253617E+0 
 8.316827E-1  3.395811E-1 -1.417621E-1 -1.286643E-1 -4.420751E-1 -5.370335E-1 -9.762767E-1 -1.059541E+0 
-1.308866E+0 -1.790677E+0 -1.688234E+0 -1.749513E+0 -1.624616E+0 -1.961416E+0 -2.250970E+0 -2.408611E+0 
-2.479245E+0 -2.447436E+0 -2.478309E+0 -2.328153E+0 -2.730909E+0 -2.770670E+0 -2.561574E+0 -2.278568E+0 
-2.003983E+0 -1.907621E+0 -1.568483E+0 -1.329916E+0 -1.212972E+0 -1.524979E+0 -1.423939E+0 -1.090882E+0 
-9.519526E-1 -1.062816E+0 -1.357048E+0 -1.173679E+0 -1.067026E+0 -8.424926E-1 -8.125548E-1 -6.432193E-1 
-3.181145E-1 -2.114609E-1  4.909103E-2  3.007552E-1  5.309020E-1  1.155150E-1 -3.452450E-1 -7.040303E-1 
-7.872945E-1 -8.036671E-1 -8.350080E-1 -4.692065E-1 -5.777301E-1 -5.117741E-1 -5.987808E-1 -3.120330E-1 
 2.025220E-1  2.315242E-1  3.779381E-1  1.945694E-1  2.156194E-1 -8.375734E-2 -2.465446E-1 -5.288405E-2 
 4.020326E-2  2.781082E-3 -4.079277E-1 -4.364614E-1 -4.453493E-1 -3.415030E-1 -4.537693E-1 -2.989354E-1 
 1.318876E-1  9.493283E-2 -5.639274E-3 -2.577712E-1 -1.967223E-2  1.155150E-1  9.025542E-2 -2.434963E-2 
-2.254938E-1 -3.246628E-1 -6.160880E-1 -5.192587E-1 -2.806919E-1 -1.499482E-2 -1.595376E-1 -5.393731E-1 
-8.878666E-1 -1.162452E+0 -1.285478E+0 -1.431892E+0 -1.384179E+0 -1.669055E+0 -2.011936E+0 -2.187352E+0 
-1.930075E+0 -1.441715E+0 -1.134386E+0 -8.785111E-1 -6.899974E-1 -4.341227E-1 -5.117741E-1 -4.907241E-1 
-3.209208E-1 -1.169703E-1 -2.643194E-1 -7.260157E-1 -7.232094E-1 -6.291863E-1 -2.998710E-1 -1.857335E-1 
-3.464073E-2  1.945694E-1  1.590191E-1  2.839152E-1  3.596955E-1  8.438450E-1  9.416097E-1  8.569424E-1 
 8.139072E-1  5.720664E-1  6.347482E-1  3.526785E-1  3.316285E-1  1.894246E-1 -3.557702E-2 -1.632795E-1 
-3.148395E-1 -1.361491E-1 -2.563679E-1 -3.195176E-1 -3.326152E-1 -7.159550E-2 -1.862013E-1 -5.304852E-1 
-5.323561E-1 -4.743515E-1 -3.377611E-1 -8.387500E-1 -1.032410E+0 -9.028358E-1 -5.739883E-1 -3.882811E-1 
-4.860460E-1 -2.718042E-1 -3.096943E-1 -3.410352E-1 -5.983123E-1 -3.008063E-1  1.608898E-1  4.499765E-1 
 6.866714E-1  5.145294E-1  7.208195E-1  6.609440E-1  7.830339E-1  9.158823E-1  1.218066E+0  1.420614E+0 
 1.348576E+0  1.754607E+0  1.940783E+0  2.423996E+0  2.547489E+0  2.709808E+0  2.901597E+0  2.880547E+0 
 3.012460E+0  3.016669E+0  3.340372E+0  3.185538E+0  2.954923E+0  2.729455E+0  2.634028E+0  2.401542E+0 
 2.021708E+0  2.082987E+0  2.060065E+0  2.058194E+0  1.376643E+0  9.294478E-1  9.593856E-1  1.108139E+0 
 1.316300E+0  1.089428E+0  1.226019E+0  1.159126E+0  1.001485E+0  7.881791E-1  8.522649E-1  1.261102E+0 
 1.213856E+0  1.172224E+0  7.488855E-1  7.278358E-1  8.064224E-1  8.340216E-1  1.099719E+0  8.410376E-1 
 6.375545E-1  1.080313E-1  4.113882E-2  1.351617E-1  2.897661E-2  6.920545E-2 -2.035083E-1 -3.012741E-1 
-7.685832E-1 -8.743014E-1 -6.960779E-1 -3.550683E-1 -1.796521E-1 -5.763270E-1 -5.622938E-1 -5.496642E-1 
-2.334461E-1 -2.053794E-1 -8.095105E-2  8.931987E-2 -2.624486E-1 -6.581878E-1 -9.351123E-1 -4.411397E-1 
-1.847972E-1 -4.306072E-2 -3.714407E-1 -5.272102E-1 -4.434784E-1 -6.067325E-1 -3.326152E-1 -5.669712E-1 
-4.177510E-1 -7.489366E-1 -9.262245E-1 -8.092799E-1 -7.929082E-1 -5.814729E-1 -1.079188E+0 -9.435325E-1 
-1.177889E+0 -1.134386E+0 -1.150290E+0 -1.250862E+0 -1.095092E+0 -1.665780E+0 -1.740157E+0 -1.990886E+0 
-1.887975E+0 -2.097538E+0 -2.209805E+0 -1.991354E+0 -1.948786E+0 -1.656425E+0 -1.729398E+0 -1.081059E+0 
-5.917640E-1 -2.049116E-1 -8.001550E-2  1.377750E-3  4.640095E-1  6.946236E-1  9.874522E-1  7.479503E-1 
 9.177534E-1  9.210275E-1  7.965991E-1  5.935838E-1  3.087078E-1  4.050695E-1  8.885247E-2  1.880212E-1 
-6.083662E-2 -3.733116E-1 -6.362025E-1 -8.897375E-1 -7.484688E-1 -1.006214E+0 -1.328045E+0 -1.756997E+0 
-1.689169E+0 -1.745302E+0 -1.914170E+0 -2.123734E+0 -2.414224E+0 -2.241614E+0 -2.356687E+0 -2.131219E+0 
-1.897330E+0 -1.516092E+0 -1.456684E+0 -1.410374E+0 -6.979489E-1 -2.460760E-1  3.891655E-1  4.761717E-1 
 9.631281E-1  1.748526E+0  2.190575E+0  2.500244E+0  2.488082E+0  2.727584E+0  2.461418E+0  2.228933E+0 
 1.669004E+0  1.327994E+0  1.186258E+0  6.964948E-1  6.529915E-1  2.904641E-1  1.650994E-1 -1.469080E-1 
-6.832106E-2  1.454528E-1  9.025542E-2  4.677513E-1  5.318375E-1  8.354246E-1  7.844369E-1  6.899455E-1 
 6.052782E-1  5.795501E-1  7.858402E-1  5.168679E-1  3.522107E-1  2.656715E-1  2.932708E-1  3.833252E-2 
-1.125224E-2  2.366693E-1  4.354751E-1  5.290301E-1  2.273145E-1  2.563160E-1  2.315242E-1  2.570180E-2 
-3.251306E-1 -4.205575E-1 -3.845383E-1 -8.041347E-1 -1.233086E+0 -1.720043E+0 -1.647537E+0 -1.598888E+0 
-1.693379E+0 -1.629294E+0 -1.615260E+0 -1.277525E+0 -1.042701E+0 -6.273147E-1 -3.728440E-1 -1.922820E-1 
-1.716998E-1 -7.393402E-2  2.207653E-1  1.286135E-1  4.055373E-1  4.275225E-1  6.763803E-1  7.512251E-1 
 6.908818E-1  1.025810E+0  1.228825E+0  1.676955E+0  1.437922E+0  1.344834E+0  1.244730E+0  1.046860E+0 
 7.264325E-1  2.722208E-1  4.326684E-1  4.130217E-1  4.878657E-1  1.618253E-1  1.520020E-1  1.931664E-1 
 1.145795E-1  2.231042E-1  3.007552E-1  8.073580E-1  8.560068E-1  9.977433E-1  1.054812E+0  1.210114E+0 
 1.006163E+0  7.367236E-1  7.601121E-1  5.351116E-1  7.273681E-1  3.933751E-1  2.072001E-1  1.346939E-1 
 3.232085E-1  5.047061E-1  5.832927E-1  9.126082E-1  8.190520E-1  1.252214E+0  1.366820E+0  1.605386E+0 
 1.513234E+0  8.008087E-1  7.657258E-1  7.488855E-1  7.792910E-1  3.704544E-1 -7.814439E-2 -3.560037E-1 
-5.819407E-1 -7.774712E-1 -1.032878E+0 -6.333960E-1 -2.315753E-1 -5.475515E-2 -1.992987E-1 -3.176467E-1 
-1.342773E-1 -2.388186E-2  1.309520E-1 -1.686593E-2 -1.169703E-1 -3.400998E-1 -5.155159E-1 -5.604229E-1 
-6.885933E-1 -8.340726E-1 -1.045976E+0 -7.292899E-1 -6.544459E-1 -5.431150E-1 -4.897886E-1 -4.341227E-1 
-1.557958E-1 -3.316796E-1 -2.809222E-2  1.903598E-1  4.429595E-1  5.935838E-1  4.387498E-1  2.773660E-1 
 2.558482E-1  6.197789E-1  4.747683E-1  7.685321E-1  8.368279E-1  8.358924E-1  1.026745E+0  1.025810E+0 
 1.621758E+0  1.477215E+0  1.010841E+0  6.010686E-1  6.328771E-1  7.395299E-1  7.713395E-1  7.502888E-1 
 2.913997E-1  3.311607E-1 -5.194886E-2  4.254215E-2  2.745597E-1  4.939472E-1  6.731059E-1  4.261191E-1 
 5.229494E-1  1.342261E-1  1.814720E-1 -1.165025E-1 -3.106297E-1 -5.239361E-1 -1.114739E+0 -1.079655E+0 
-1.176486E+0 -1.062816E+0 -1.546498E+0 -1.845874E+0 -1.776175E+0 -1.427214E+0 -1.097431E+0 -1.267234E+0 
-1.033813E+0 -1.061880E+0 -8.031993E-1 -7.751325E-1 -6.722217E-1 -3.714407E-1 -4.219607E-1 -5.342272E-1 
-1.038023E+0 -1.001537E+0 -8.401532E-1 -6.928039E-1 -6.245082E-1 -6.698830E-1 -8.134904E-1 -9.468067E-1 
-7.419205E-1 -6.413484E-1 -2.797564E-1 -7.138537E-1 -1.114271E+0 -1.110529E+0 -1.231215E+0 -7.807462E-1 
-5.510674E-1 -3.279378E-1 -4.911919E-1 -5.496642E-1 -2.727397E-1  3.232085E-1  1.004760E+0  9.406741E-1 
 1.159126E+0  1.256424E+0  1.617548E+0  1.772382E+0  1.710636E+0  1.969785E+0  1.768173E+0  1.486571E+0 
 9.313186E-1  9.977433E-1  1.058087E+0  8.648946E-1  4.148929E-1 -2.399953E-1 -2.797564E-1 -5.108385E-1 
-4.659315E-1 -6.315250E-1 -6.839159E-1 -9.861000E-1 -1.410374E+0 -1.394470E+0 -1.502526E+0 -1.186309E+0 
-1.253201E+0 -1.114739E+0 -9.996654E-1 -9.168690E-1 -8.317339E-1 -6.642693E-1 -2.577712E-1 -4.682710E-1 
-4.827717E-1 -7.812139E-1 -9.084488E-1 -1.103513E+0 -1.306995E+0 -1.183502E+0 -1.091817E+0 -9.131269E-1 
-1.340207E+0 -1.079188E+0 -6.231049E-1 -2.081868E-1 -3.183443E-2 -3.873455E-1 -1.127595E-1  1.056917E-1 
 4.293943E-1  4.743006E-1  7.072536E-1  1.097380E+0  1.012244E+0  1.091298E+0  8.831382E-1  9.972755E-1 
 9.785644E-1  7.236258E-1  6.122952E-1  5.585001E-1  5.463383E-1  1.959727E-1  1.753905E-1 -2.175424E-1 
-5.978445E-1 -8.499765E-1 -1.038023E+0 -8.064734E-1 -9.547591E-1 -8.841248E-1 -8.897375E-1 -5.777301E-1 
-3.218563E-1 -4.252349E-1 -2.465446E-1 -5.709477E-2  3.143207E-1  3.409840E-1  5.585001E-1  8.171813E-1 
 9.430137E-1  7.774202E-1  7.764847E-1  1.250811E+0  1.284490E+0  1.205437E+0  6.735737E-1  5.327727E-1 
 3.278859E-1 -4.493256E-2 -3.461804E-1 -7.021594E-1 -6.740926E-1 -1.032410E+0 -9.552267E-1 -9.931169E-1 
-6.544459E-1 -2.301720E-1 -1.920445E-2  5.009642E-1  6.749770E-1  1.129656E+0  1.204969E+0  1.647486E+0 
 1.905231E+0  1.900554E+0  1.901489E+0  1.678360E+0  1.727944E+0  1.313960E+0  1.216196E+0  9.743548E-1 
 9.729515E-1  7.016407E-1  2.067316E-1  1.969083E-1 -1.078446E-2  5.189769E-2 -2.778856E-1 -2.348494E-1 
-1.805876E-1 -2.488831E-1 -4.397364E-1 -7.409851E-1 -5.922318E-1 -7.442592E-1 -6.474291E-1 -8.813183E-1 
-8.237815E-1 -8.438959E-1 -1.161984E+0 -1.184438E+0 -1.372484E+0 -1.087608E+0 -1.043637E+0 -8.686877E-1 
-7.610995E-1 -6.787700E-1 -6.048614E-1 -4.921272E-1  1.377750E-3  6.991443E-3  1.281458E-1 -1.267936E-1 
-1.253902E-1  1.541070E-2 -1.403588E-1 -9.030659E-2 -2.329787E-1 -2.086542E-1 -6.834481E-1 -8.495087E-1 
-8.345402E-1 -9.631791E-1 -9.715993E-1 -1.406632E+0 -1.306060E+0 -1.079655E+0 -9.524204E-1 -1.012296E+0 
-8.836570E-1 -4.762226E-1 -3.789254E-1 -1.483110E-1 -1.225832E-1  2.797056E-1  6.080845E-1  7.573058E-1 
 1.011308E+0  1.256892E+0  1.756010E+0  1.859389E+0  2.169525E+0  2.262613E+0  2.342135E+0  2.386574E+0 
 2.282260E+0  2.426335E+0  2.249983E+0  2.191979E+0  1.944524E+0  2.079244E+0  2.077373E+0  1.940783E+0 
 2.035273E+0  2.029192E+0  2.108246E+0  1.628775E+0  1.490313E+0  1.366820E+0  1.403306E+0  1.117494E+0 
 5.926482E-1  5.051739E-1  1.632287E-1  2.825119E-1  1.272102E-1  4.513798E-1  7.311106E-1  7.516928E-1 
 9.275767E-1  7.446758E-1  1.071184E+0  9.504974E-1  1.140415E+0  1.307880E+0  1.518847E+0  1.776124E+0 
 1.490780E+0  1.605853E+0  1.565157E+0  1.707361E+0  1.332671E+0  1.052005E+0  8.401020E-1  4.017951E-1 
 1.665028E-1 -3.106297E-1 -4.289775E-1 -9.865678E-1 -1.403825E+0 -1.698993E+0 -1.795822E+0 -1.841197E+0 
-2.267342E+0 -2.311781E+0 -2.257519E+0 -1.936623E+0 -2.084441E+0 -2.138235E+0 -2.044212E+0 -1.911363E+0 
-1.679814E+0 -1.756529E+0 -1.394001E+0 -1.251330E+0 -1.201745E+0 -1.489428E+0 -1.627891E+0 -1.498784E+0 
-1.575031E+0 -1.373419E+0 -1.252265E+0 -8.270556E-1 -7.414527E-1 -7.718582E-1 -9.224825E-1 -9.192077E-1 
-7.573568E-1 -9.444680E-1 -7.082400E-1 -8.177000E-1 -6.984167E-1 -8.420248E-1 -8.307983E-1 -6.217017E-1 
-6.965457E-1 -3.574078E-1 -4.196220E-1 -8.562919E-2 -2.245583E-1 -2.353172E-1 -1.146306E-1 -1.520532E-1 
-1.010655E-1 -7.016916E-1 -5.435827E-1 -4.682710E-1 -2.035083E-1 -4.579799E-1 -8.415572E-1 -5.683746E-1 
-5.477924E-1 -2.516897E-1 -4.486243E-1 -3.698035E-2  2.750271E-1  2.647364E-1  2.708175E-1  2.376056E-1 
 6.656215E-1  6.132304E-1  7.161414E-1  4.532506E-1  3.788744E-1  3.409840E-1  2.324597E-1  5.987290E-1 
 5.879701E-1  6.609440E-1  4.883335E-1  5.276268E-1  6.305385E-1  7.194155E-1  7.460791E-1  6.857359E-1 
 7.306421E-1  3.381777E-1  3.311607E-1  3.349029E-1  6.384900E-1  6.656215E-1  3.943107E-1  5.271590E-1 
 4.485724E-1  6.852681E-1  4.415562E-1  4.583957E-1  6.492489E-1  4.181669E-1  1.548083E-1 -2.053794E-1 
-1.593037E-2 -1.763780E-1 -5.230005E-1 -1.073107E+0 -1.379501E+0 -1.314480E+0 -1.405697E+0 -1.288284E+0 
-1.335530E+0 -1.040362E+0 -1.036620E+0 -9.070455E-1 -6.282501E-1 -5.047570E-1 -4.458171E-1 -7.629704E-1 
-6.535104E-1 -7.648414E-1 -6.558491E-1 -6.797063E-1 -5.005474E-1 -2.516897E-1 -4.678032E-1 -2.264301E-1 
-2.011698E-1  2.095390E-1  8.370618E-2 -8.235401E-2 -8.703252E-2 -1.328740E-1  2.128131E-1 -1.436328E-1 
-3.767434E-3 -8.750030E-2 -3.171789E-1 -6.408806E-1 -8.097476E-1 -5.089676E-1 -6.343315E-1 -6.820450E-1 
-1.035217E+0 -6.483645E-1 -3.831351E-1 -1.721676E-1 -1.031668E-2 -1.043395E-1  3.601633E-1  1.941020E-1 
 5.449349E-1  7.301744E-1  7.484177E-1  5.524194E-1  2.521064E-1  4.747683E-1  4.003921E-1  7.418695E-1 
 6.632826E-1  7.067859E-1  4.859950E-1  3.692919E-2 -5.241627E-2 -8.375734E-2  1.384369E-1 -1.342773E-1 
-1.880724E-1 -1.782491E-1  1.828753E-1  1.973768E-1 -1.452704E-2  7.528619E-2 -3.651257E-2  1.541070E-2 
-4.734161E-1 -3.672311E-1 -2.488831E-1 -3.153071E-1 -4.921272E-1 -8.602676E-1 -5.435827E-1 -5.346948E-1 
-3.733116E-1 -4.565758E-1 -3.316796E-1 -2.877090E-1 -5.917640E-1 -5.955058E-1 -8.630748E-1 -8.031993E-1 
-1.118481E+0 -1.167598E+0 -1.130175E+0 -1.173211E+0 -1.167130E+0 -1.379033E+0 -9.861000E-1 -1.016506E+0 
-8.990933E-1 -8.153613E-1 -6.698830E-1 -3.948294E-1 -4.954015E-1 -1.038718E-1  2.450893E-1  7.554347E-1 
 7.713395E-1  5.860993E-1  7.465469E-1  8.527327E-1  1.038440E+0  9.037204E-1  1.039843E+0  1.018793E+0 
 9.439493E-1  8.461835E-1  8.761212E-1  1.262037E+0  1.135270E+0  9.921296E-1  7.764847E-1  1.035633E+0 
 1.298992E+0  1.356529E+0  1.610531E+0  1.624097E+0  1.802788E+0  1.655905E+0  1.727475E+0  1.834597E+0 
 1.878567E+0  1.845823E+0  1.739171E+0  1.910845E+0  1.830387E+0  2.020305E+0  2.102166E+0  2.452999E+0 
 2.530182E+0  2.279920E+0  2.304245E+0  2.154089E+0  2.088599E+0  1.531009E+0  1.269522E+0  1.131995E+0 
 1.001953E+0  6.450393E-1  1.403076E-1  2.296534E-1  9.212653E-2  1.141117E-1 -1.992987E-1 -2.544960E-1 
-2.619808E-1 -5.398407E-1 -7.475334E-1 -1.217650E+0 -1.035217E+0 -1.148419E+0 -1.144677E+0 -1.087140E+0 
-1.086204E+0 -1.153565E+0 -1.501590E+0 -1.462765E+0 -1.623680E+0 -1.416455E+0 -1.638182E+0 -1.610583E+0 
-1.565208E+0 -1.858505E+0 -1.686363E+0 -1.635842E+0 -1.037088E+0 -1.011828E+0 -8.481055E-1 -5.987808E-1 
-3.681667E-1  1.962106E-2 -9.872659E-2  2.301208E-1  3.924395E-1  6.506529E-1  5.061094E-1  6.328771E-1 
 8.859445E-1  8.054869E-1  6.525241E-1  1.728254E-2  3.578236E-1  5.042383E-1  4.944150E-1  2.759626E-1 
-9.451622E-2 -1.071469E-1 -3.316796E-1 -2.563679E-1 -4.219607E-1 -2.778856E-1 -3.878133E-1 -5.791342E-1 
-6.848515E-1 -8.261202E-1 -7.498729E-1 -8.897375E-1 -5.108385E-1 -5.679068E-1 -5.384375E-1 -5.534061E-1 
-5.753914E-1 -1.992987E-1 -4.645282E-1 -5.987808E-1 -6.820450E-1 -4.593830E-1 -4.116696E-1 -5.019506E-1 
-2.877090E-1 -1.108888E-1  5.096214E-2 -2.451405E-1 -1.876046E-1 -3.510924E-2  7.809359E-2  1.248706E-1 
 1.127087E-1  5.168679E-1  6.310063E-1  6.352159E-1  5.037705E-1  7.184799E-1  1.024407E+0  9.766933E-1 
 1.063700E+0  9.027849E-1  9.069945E-1  8.157780E-1  7.970669E-1  9.509652E-1  1.127318E+0  1.329865E+0 
 1.136206E+0  1.180644E+0  9.369323E-1  7.816306E-1  7.395299E-1  5.337083E-1  4.560573E-1  5.938213E-2 
-1.005977E-1 -1.562635E-1  1.552761E-1  1.407754E-1 -8.445572E-3  1.534054E-1  5.984991E-2  7.060878E-2 
-3.134362E-1 -3.363571E-1 -2.035083E-1 -1.557958E-1 -4.196220E-1 -6.202984E-1 -3.812640E-1 -5.955058E-1 
-6.118784E-1 -8.888022E-1 -8.546546E-1 -8.345402E-1 -9.552267E-1 -8.471700E-1 -7.596955E-1 -5.070958E-1 
-7.311616E-1 -6.811094E-1 -7.218060E-1 -3.840705E-1 -1.604732E-1 -2.708686E-1 -1.927498E-1 -3.662948E-1 
-3.531972E-1 -5.127094E-1 -1.431651E-1 -1.632795E-1 -1.847972E-1 -8.562919E-2  3.178327E-2  3.849551E-1 
 1.019499E-1  2.881256E-1  2.553804E-1  4.387498E-1  1.959727E-1 -1.656191E-1  4.488067E-2 -1.780112E-2 
 1.730520E-1 -2.357849E-1 -1.104210E-1  1.613576E-1  2.801734E-1  4.181669E-1  2.422830E-1  3.957140E-1 
 2.390090E-1  2.525741E-1  1.730520E-1  2.853182E-1  2.151516E-1 -2.240905E-1 -4.799652E-1 -8.873988E-1 
-1.002005E+0 -1.425343E+0 -1.690573E+0 -2.024098E+0 -2.435742E+0 -2.625659E+0 -2.794995E+0 -2.531636E+0 
-2.676179E+0 -2.795463E+0 -2.870775E+0 -2.577478E+0 -2.053568E+0 -1.876748E+0 -1.532464E+0 -1.408035E+0 
-1.212972E+0 -1.343482E+0 -1.381372E+0 -9.112560E-1 -5.075635E-1 -3.709729E-1 -5.585520E-1 -5.538738E-1 
-6.090719E-1 -7.077724E-1 -9.299664E-1 -8.130226E-1 -4.593830E-1 -5.010152E-1 -4.855782E-1 -4.285099E-1 
-4.118998E-2  1.884890E-1  3.442585E-1  5.505486E-1  7.484177E-1  1.182515E+0  1.326123E+0  1.683972E+0 
 1.997851E+0  2.203673E+0  2.296761E+0  2.418383E+0  2.593331E+0  2.410430E+0  2.394059E+0  2.179348E+0 
 2.143330E+0  1.954348E+0  1.576383E+0  1.363545E+0  1.173159E+0  1.125915E+0  5.711308E-1  3.381777E-1 
 2.909319E-1  2.535097E-1  1.674390E-1 -2.388186E-2  1.524698E-1  2.455571E-1  4.462335E-1  5.004964E-1 
 9.060590E-1  1.206372E+0  1.219002E+0  1.149771E+0  9.809030E-1  1.390676E+0  1.383191E+0  1.373368E+0 
 1.182983E+0  1.068378E+0  1.081475E+0  8.185846E-1  9.098008E-1  8.658301E-1  1.027213E+0  8.532005E-1 
 9.551756E-1  1.127318E+0  1.177370E+0  1.314897E+0  1.135270E+0  1.444470E+0  1.193742E+0  1.110945E+0 
 1.197484E+0  1.312557E+0  1.348576E+0  9.252378E-1  9.453523E-1  8.162457E-1  9.200919E-1  6.609440E-1 
 4.934794E-1  6.165048E-1  5.360472E-1  4.186354E-1  1.505987E-1  2.581878E-1  1.286135E-1  1.150473E-1 
-1.281966E-1 -1.286643E-1  1.775032E-2 -2.025731E-1 -3.181145E-1 -6.123462E-1 -4.729484E-1 -5.351626E-1 
-3.223241E-1 -1.352128E-1 -1.052758E-1 -1.249217E-1 -4.177510E-1 -2.114609E-1 -3.349539E-1 -3.260660E-1 
-4.219607E-1 -3.920229E-1 -3.859414E-1 -5.936349E-1 -4.865136E-1 -5.665036E-1 -1.791843E-1 -2.208164E-1 
-3.340183E-1 -2.152027E-1 -9.732362E-2  1.360972E-1 -5.101330E-2  1.356295E-1  1.758583E-1  1.571479E-1 
-8.328956E-2 -3.443094E-1 -1.221154E-1 -2.353172E-1 -2.633842E-1 -4.930628E-1 -3.784578E-1 -9.966214E-2 
-1.258580E-1 -7.954772E-2 -1.684254E-1 -5.662699E-2 -2.956604E-1 -3.546005E-1 -3.012741E-1 -1.707643E-1 
-9.732362E-2 -3.026775E-1 -1.483110E-1 -2.900477E-1 -1.660869E-1 -1.950883E-1 -4.259295E-2  1.487280E-1 
-1.436328E-1 -2.919186E-1 -4.991443E-1 -2.704008E-1 -5.375013E-1 -8.677522E-1 -1.007618E+0 -1.045508E+0 
-9.884387E-1 -1.098366E+0 -9.210793E-1 -9.617760E-1 -1.026797E+0 -1.556789E+0 -1.668587E+0 -1.566144E+0 
-1.658296E+0 -1.799097E+0 -2.264068E+0 -2.136832E+0 -2.243953E+0 -2.049358E+0 -1.799565E+0 -1.393066E+0 
-9.215471E-1 -9.435325E-1 -6.408806E-1 -6.029904E-1 -1.777813E-1 -2.668925E-2  1.061595E-1  2.399445E-1 
-1.967223E-2 -1.286643E-1 -4.593830E-1 -2.095898E-1 -2.184779E-1 -2.236227E-1 -2.675945E-1 -3.003388E-1 
-5.896552E-2 -1.656191E-1  1.197254E-1  4.279902E-1  9.462878E-1  8.779923E-1  5.875023E-1  6.515885E-1 
 6.492489E-1  5.996645E-1  1.323554E-1  1.131765E-1 -2.014000E-2 -1.136951E-1 -3.241950E-1 -4.565758E-1 
-7.861216E-2 -6.270736E-2  2.781082E-3 -1.452704E-2  3.760670E-1  6.207152E-1  6.543948E-1  7.072536E-1 
 6.572015E-1  8.616198E-1  7.526284E-1  9.706119E-1  9.827748E-1  9.392712E-1  9.247704E-1  8.634916E-1 
 9.911941E-1  8.017450E-1  8.251335E-1  6.427007E-1  8.700398E-1  7.877113E-1  3.849551E-1  3.723251E-1 
 2.600589E-1  5.402575E-1  3.559525E-1  4.092799E-1  5.285624E-1  5.248205E-1  3.849551E-1 -1.172001E-2 
 1.903598E-1  7.201211E-2 -2.902777E-2 -4.490919E-1 -5.870857E-1 -2.881766E-1 -2.479479E-1 -1.819909E-1 
-2.741427E-1 -1.359076E-2 -4.556404E-1 -7.105796E-1 -5.300174E-1 -4.289775E-1 -3.040806E-1 -7.989888E-1 
-1.148419E+0 -1.490364E+0 -1.481008E+0 -1.477734E+0 -1.258814E+0 -1.162452E+0 -1.553981E+0 -1.622745E+0 
-1.671862E+0 -1.150757E+0 -9.664534E-1 -9.645824E-1 -9.570978E-1 -8.345402E-1 -5.159837E-1 -5.969092E-1 
-3.218563E-1 -2.123965E-1 -1.155669E-1 -3.803287E-1 -6.287178E-1 -4.766902E-1 -3.705054E-1 -2.563679E-1 
-6.123462E-1 -5.655681E-1 -5.056926E-1 -4.537693E-1 -3.199854E-1 -9.919436E-2  3.447263E-1  3.596955E-1 
 5.332405E-1  6.614118E-1  1.092234E+0  1.313960E+0  1.276539E+0  1.459439E+0  1.438390E+0  1.719524E+0 
 1.676020E+0  1.898214E+0  2.096552E+0  1.847694E+0  1.573109E+0  1.364012E+0  1.625500E+0  1.479086E+0 
 1.309751E+0  9.528370E-1  7.619839E-1  6.492489E-1  2.703497E-1  4.897376E-1  4.897376E-1  4.504443E-1 
 1.796009E-1  1.936342E-1  5.589679E-1  7.376592E-1  8.092287E-1  5.355794E-1  6.749770E-1  5.903097E-1 
 5.252883E-1  3.816807E-1  3.821484E-1  5.528871E-1  1.824075E-1  9.680468E-2 -1.441006E-1 -1.015332E-1 
-1.380202E-1 -2.063157E-1 -8.843549E-2 -1.286643E-1 -1.132273E-1 -3.915551E-1 -2.348494E-1 -2.287687E-1 
-2.105253E-1 -1.904109E-1 -1.426976E-1  4.113882E-2 -2.502864E-1 -3.316796E-1 -5.281464E-1 -4.112018E-1 
-5.253392E-1 -7.157246E-1 -5.258070E-1 -4.991443E-1 -3.326152E-1 -5.739883E-1 -3.429063E-1  2.991216E-2 
 2.118775E-1  1.089669E-1 -1.506499E-1  2.609941E-1  4.640095E-1  7.399977E-1  8.363602E-1  1.158191E+0 
 1.397693E+0  1.349044E+0  1.519315E+0  1.535687E+0  1.920668E+0  1.715313E+0  1.585739E+0  1.465052E+0 
 1.303201E+0  1.343430E+0  1.164740E+0  1.306477E+0  9.121404E-1  7.339169E-1  4.616706E-1  4.167636E-1 
 4.990924E-1  1.328232E-1  4.421957E-4 -2.834986E-1 -2.114609E-1 -5.931671E-1 -7.746647E-1 -7.040303E-1 
-6.343315E-1 -6.333960E-1 -9.968589E-1 -8.775755E-1 -9.533558E-1 -8.822536E-1 -1.171807E+0 -1.114271E+0 
-7.868267E-1 -7.423882E-1 -6.497685E-1 -8.284589E-1 -3.910874E-1 -3.190499E-1 -2.442049E-1 -2.549638E-1 
-2.390598E-1 -1.637473E-1 -4.289775E-1 -3.639561E-1 -4.939983E-1 -3.644239E-1 -7.320971E-1 -9.491454E-1 
-9.631791E-1 -1.061880E+0 -8.719627E-1 -1.023522E+0 -8.934803E-1 -1.010424E+0 -1.041766E+0 -1.050185E+0 
-7.461301E-1 -4.551727E-1 -7.620349E-1 -8.050702E-1 -8.401532E-1 -4.855782E-1 -4.547049E-1 -4.621895E-1 
-3.981044E-1 -5.103707E-1 -4.734161E-1 -6.226371E-1 -8.188660E-2  2.895289E-1  4.228451E-1  2.993522E-1 
-4.586812E-2  9.820801E-2 -1.078446E-2 -3.838332E-2 -1.693610E-1 -1.637473E-1 -4.177510E-1 -8.401532E-1 
-8.897375E-1 -8.967546E-1 -6.015873E-1 -7.498729E-1 -7.971178E-1 -9.154657E-1 -9.402575E-1 -7.498729E-1 
-6.048614E-1 -1.946205E-1 -3.948294E-1 -4.533017E-1 -5.758592E-1 -4.663991E-1 -2.951927E-1 -5.922318E-1 
-6.114106E-1 -7.372423E-1 -6.567847E-1 -9.037714E-1 -9.977943E-1 -7.175957E-1 -5.047570E-1 -3.503909E-1 
-4.757549E-1 -1.894754E-1 -1.078446E-2  1.281458E-1  7.926997E-3 -2.247852E-2  2.347982E-1  8.698136E-2 
 4.394512E-2 -2.278335E-1 -1.557958E-1 -3.040806E-1 -5.791342E-1 -5.239361E-1 -6.623983E-1 -6.418161E-1 
-9.280955E-1 -9.019005E-1 -9.271599E-1 -7.685832E-1 -5.941027E-1 -5.230005E-1 -1.366169E-1 -2.984677E-1 
-1.614087E-1 -5.288405E-2  3.087078E-1  3.849551E-1  2.043927E-1  1.959727E-1  1.494293E-2  3.157237E-1 
 1.024176E-1  2.404119E-1  2.857859E-1  1.838109E-1 -2.388186E-2 -2.357849E-1  2.399445E-1  3.044974E-1 
 5.121905E-1  1.641639E-1  2.694145E-1  3.966492E-1  3.858903E-1  6.871392E-1  5.893734E-1  1.034698E+0 
 7.460791E-1  7.788232E-1  8.204554E-1  9.542404E-1  1.153513E+0  8.209231E-1  9.406741E-1  7.161414E-1 
 8.906220E-1  7.025762E-1  9.388034E-1  1.177370E+0  9.378678E-1  9.949370E-1  7.629195E-1  1.030955E+0 
 8.569424E-1  8.003410E-1  7.016407E-1  7.189477E-1  7.984702E-1  4.939472E-1  6.894777E-1  6.927529E-1 
 8.410376E-1  5.201431E-1  3.774703E-1  5.851638E-1  5.959226E-1  6.006008E-1  2.464927E-1  3.101111E-1 
 6.359176E-2 -1.796521E-1 -3.237273E-1 -2.610453E-1  1.159828E-1 -1.780112E-2 -9.848904E-3 -1.707643E-1 
-9.685584E-2 -1.548595E-1 -2.858371E-1 -1.179055E-1 -1.876046E-1 -9.124215E-2 -2.222198E-1 -1.218743E-2 
 2.476625E-2 -3.838332E-2  1.103698E-1  2.717530E-1  6.848003E-1  5.491446E-1  5.856315E-1  5.290301E-1 
 6.221185E-1  5.706630E-1  1.566794E-1  1.562117E-1 -7.393402E-2 -2.194131E-1 -6.273147E-1 -6.745604E-1 
-5.375013E-1 -6.305895E-1 -9.009649E-1 -1.302317E+0 -1.161984E+0 -1.294366E+0 -1.326642E+0 -1.439844E+0 
-1.350031E+0 -1.349095E+0 -1.543690E+0 -1.401018E+0 -1.324303E+0 -8.120871E-1 -8.270556E-1 -5.964414E-1 
-2.661905E-1 -5.990107E-2  1.987801E-1  1.229998E-1  4.962861E-1  4.827206E-1  5.407253E-1  3.250796E-1 
 3.531463E-1  6.052782E-1  5.538227E-1  8.480546E-1  8.751857E-1  1.055748E+0  7.409340E-1  6.501845E-1 
 8.667657E-1  1.081943E+0  1.054345E+0  4.967535E-1  5.519519E-1  3.966492E-1  3.980525E-1  7.669026E-2 
-9.685584E-2  1.290813E-1  6.055888E-3  1.421787E-1  1.309520E-1  5.744049E-1  7.072536E-1  7.367236E-1 
 6.946236E-1  6.501845E-1  8.382313E-1  5.421283E-1  6.417652E-1  5.332405E-1  5.524194E-1  3.255470E-1 
 1.042884E-1  1.819398E-1  9.099729E-4  9.727246E-2 -5.709477E-2  1.576157E-1  1.309520E-1 -5.615922E-2 
-1.595376E-1 -2.264301E-1 -1.244540E-1 -4.729484E-1 -5.370335E-1 -6.146849E-1 -6.165558E-1 -9.164012E-1 
-1.149354E+0 -8.574611E-1 -6.937392E-1 -5.912962E-1 -8.869311E-1 -6.871902E-1 -3.485198E-1 -2.624486E-1 
-3.059515E-1 -4.186866E-1 -2.245583E-1 -3.260660E-1 -3.082910E-1 -3.153071E-1 -1.183732E-1 -4.914219E-2 
-3.012741E-1 -2.937895E-1 -4.144760E-1 -2.643194E-1 -2.919186E-1 -1.389554E-1  6.920545E-2 -6.177218E-2 
-1.693610E-1 -3.012741E-1  1.821810E-2  1.000787E-1  1.295487E-1  1.735198E-1  2.493001E-1  2.829797E-1 
 3.178327E-2  1.449850E-1  3.012230E-1  5.556938E-1  4.167636E-1  2.806408E-1  2.464927E-1  1.655672E-1 
 1.524698E-1 -1.628121E-1  6.218879E-2  2.710586E-2 -1.445684E-1 -4.930628E-1 -6.694152E-1 -3.676989E-1 
-5.440505E-1 -5.912962E-1 -7.503406E-1 -4.663991E-1 -3.560037E-1 -3.471167E-1 -1.754417E-1 -8.001550E-2 
 2.001831E-1 -3.791554E-2  9.820801E-2  4.394512E-2  3.552512E-2 -7.674142E-2 -1.497143E-1  6.312434E-2 
-5.802996E-2  1.169191E-1 -2.809222E-2  2.628652E-1  1.295487E-1 -1.118243E-1  6.359176E-2  1.108376E-1 
 3.559525E-1 -2.364102E-3  1.370335E-1  2.352660E-1  2.783023E-1  1.688424E-1 -4.446406E-2  3.423874E-1 
 3.115141E-1  2.357338E-1 -7.393402E-2  4.254215E-2  2.053283E-1 -3.183443E-2 -2.119287E-1 -3.255982E-1 
-8.235401E-2 -1.880724E-1 -1.885398E-1 -3.223241E-1 -3.167112E-1 -3.326152E-1 -5.660359E-1 -4.107342E-1 
-5.964414E-1 -6.390097E-1 -8.270556E-1 -8.144258E-1 -5.590197E-1 -5.468568E-1 -4.462847E-1 -4.210253E-1 
-1.978957E-1 -2.694653E-1 -2.549638E-1 -8.937104E-2  1.959727E-1  3.699866E-1  7.669026E-2  1.398398E-1 
 2.474290E-1  4.724295E-1  4.102154E-1  3.302255E-1  3.812129E-1  1.389046E-1 -1.686593E-2 -1.716998E-1 
 2.740919E-1  4.630739E-1  4.214417E-1  3.512751E-1  3.292900E-1  6.857359E-1  6.604763E-1  7.825661E-1 
 6.960270E-1  6.417652E-1  3.999243E-1  1.178547E-1  1.791335E-1  2.544453E-1  4.083436E-1  1.332909E-1 
 1.917631E-1  1.276780E-1  2.198297E-1  5.061094E-1  7.591766E-1  9.626604E-1  6.810585E-1  6.249248E-1 
 6.660892E-1  1.080540E+0  8.854768E-1  6.076167E-1  4.710265E-1  1.571479E-1  8.557729E-2 -3.358893E-1 
-1.871368E-1 -1.104210E-1 -1.169703E-1 -5.576157E-1 -8.621392E-1 -4.766902E-1 -5.159837E-1 -4.373969E-1 
-6.942070E-1 -6.857868E-1 -8.060058E-1 -1.011360E+0 -9.739380E-1 -9.145303E-1 -5.721173E-1 -7.540825E-1 
-6.427517E-1 -6.048614E-1 -4.411397E-1 -2.769501E-1 -2.245583E-1  1.978446E-1  2.797056E-1  5.187390E-1 
 5.023672E-1  7.610484E-1  8.836060E-1  7.722750E-1  9.023171E-1  8.602164E-1  1.110945E+0  8.078257E-1 
 5.940515E-1  5.594357E-1  6.375545E-1  7.226906E-1  4.850594E-1  6.108919E-1  5.276268E-1  5.285624E-1 
 3.269503E-1  4.859950E-1  8.517972E-1  7.905176E-1  7.474825E-1  5.505486E-1  8.503931E-1  7.718073E-1 
 6.412974E-1  4.976890E-1  3.124496E-1  4.134895E-1  1.028854E-1  1.248706E-1  3.692919E-2  5.751139E-2 
-9.638806E-2 -2.951927E-1 -2.816275E-1 -5.136450E-1 -5.604229E-1 -7.517438E-1 -5.449859E-1 -7.587599E-1 
-1.061880E+0 -1.044105E+0 -1.107722E+0 -9.294986E-1 -1.229812E+0 -1.298575E+0 -1.296237E+0 -1.177889E+0 
-1.218585E+0 -1.314012E+0 -8.672844E-1 -7.381777E-1 -5.421794E-1 -6.745604E-1 -6.100075E-1 -3.204532E-1 
-2.750782E-1 -3.054838E-1 -4.004431E-1 -9.404844E-2 -1.436328E-1 -9.966214E-2 -4.586812E-2  1.819398E-1 
 3.704544E-1  1.084991E-1  1.898920E-1  2.118775E-1  3.770025E-1  2.913997E-1  3.189989E-1  3.910362E-1 
 3.456614E-1  4.331362E-1  4.410887E-1  6.441037E-1  4.621384E-1  3.475325E-1  2.895289E-1  4.120862E-1 
 3.264826E-1  1.587921E-2  7.926997E-3 -6.925662E-2  1.962106E-2 -4.472203E-1 -6.469613E-1 -5.538738E-1 
-5.767947E-1 -6.670758E-1 -9.528880E-1 -7.063690E-1 -5.814729E-1 -4.453493E-1 -5.969092E-1 -4.944659E-1 
-1.207121E-1 -5.335182E-2  1.665028E-1  1.318876E-1  4.148929E-1  2.974804E-1  2.001831E-1  3.012230E-1 
 4.106832E-1  6.445715E-1  3.793421E-1  5.547583E-1  4.658806E-1  4.214417E-1  4.200388E-1  4.892698E-1 
 7.212873E-1  4.920761E-1  4.724295E-1  2.680112E-1  4.948828E-1  6.015363E-1  5.524194E-1  7.091244E-1 
 7.535639E-1  8.742505E-1  6.941559E-1  8.836060E-1  9.968078E-1  1.052473E+0  8.293431E-1  6.618796E-1 
 9.257056E-1  7.877113E-1  6.099563E-1  2.062638E-1  2.366693E-1  2.446219E-1  5.376844E-2 -1.218743E-2 
-6.925662E-2  1.786657E-1  8.323877E-2  1.922309E-1  2.736241E-1  4.490409E-1  5.678557E-1  4.499765E-1 
 5.346438E-1  4.270547E-1  4.345395E-1  1.665028E-1  1.777301E-1  7.575396E-2 -2.516897E-1 -2.788212E-1 
-3.662948E-1 -1.455047E-1 -2.750782E-1 -3.452450E-1 -2.343816E-1 -2.388186E-2  5.938213E-2 -1.450362E-1 
 1.494293E-2  5.049436E-2  6.359176E-2 -2.638516E-1 -3.817318E-1 -2.320431E-1 -3.560037E-1 -5.590197E-1 
-9.655178E-1 -8.523159E-1 -8.443635E-1 -8.972222E-1 -1.034281E+0 -1.172744E+0 -1.025393E+0 -1.150757E+0 
-9.355801E-1 -7.713904E-1 -5.917640E-1 -6.951426E-1 -8.134904E-1 -6.273147E-1 -6.160880E-1 -5.248715E-1 
-6.535104E-1 -5.253392E-1 -5.033539E-1 -4.158792E-1 -2.484157E-1 -2.949555E-2  3.110463E-1  2.474290E-1 
 4.579280E-1  6.352159E-1  8.826705E-1  7.675969E-1  5.294986E-1  5.744049E-1  4.331362E-1  3.260148E-1 
-1.071469E-1 -1.394232E-1 -8.282179E-2 -2.465446E-1 -5.145804E-1 -7.615671E-1 -5.838116E-1 -5.969092E-1 
-6.820450E-1 -7.774712E-1 -6.057969E-1 -5.201941E-1 -5.295498E-1 -5.679068E-1 -6.282501E-1 -5.113063E-1 
-7.386455E-1 -6.160880E-1 -5.342272E-1 -4.037172E-1 -3.709729E-1 -4.107342E-1 -1.665546E-1 -3.157749E-1 
-2.512220E-1 -2.989354E-1 -2.341408E-2  1.796009E-1  4.909103E-2 -6.107051E-3 -3.089888E-2  2.642686E-1 
 1.393720E-1  3.208696E-1  4.527828E-1  6.122952E-1  6.366193E-1  3.765347E-1  6.384900E-1  6.010686E-1 
 5.814219E-1  2.750271E-1  3.985210E-1  7.741458E-1  8.054869E-1  8.326183E-1  6.534593E-1  9.041882E-1 
 8.513287E-1  8.878157E-1  8.429094E-1  8.793953E-1  9.649993E-1  6.375545E-1  7.409340E-1  5.991967E-1 
 7.007051E-1  5.931160E-1  4.382813E-1  4.906731E-1  2.034575E-1  1.061595E-1 -6.036885E-2  1.400737E-2 
-2.353172E-1 -5.272102E-1 -5.515351E-1 -4.518984E-1 -1.356813E-1 -2.961282E-1 -2.797564E-1 -6.504699E-2 
 1.468568E-1  2.249749E-1  2.581878E-1  5.374501E-1  6.595400E-1  7.493532E-1  5.748727E-1  6.936881E-1 
 9.589178E-1  1.019261E+0  1.051537E+0  1.089895E+0  1.445874E+0  1.388337E+0  1.408919E+0  1.320042E+0 
 1.356061E+0  1.430905E+0  1.121704E+0  1.211985E+0  1.116559E+0  1.248472E+0  1.041246E+0  9.673378E-1 
 9.701441E-1  6.328771E-1  6.422330E-1  4.640095E-1  6.427007E-1  4.911409E-1  2.750271E-1  9.680468E-2 
 3.505735E-2 -5.241627E-2 -4.799652E-1 -3.433739E-1 -2.849016E-1 -1.651506E-1 -4.355260E-1 -5.267424E-1 
-2.994032E-1 -2.311075E-1 -2.788212E-1 -6.235726E-1 -3.171789E-1 -1.366169E-1 -5.522366E-2 -1.600054E-1 
-1.352128E-1  1.926986E-1  2.315242E-1  2.993522E-1  1.384369E-1  2.694145E-1 -3.510924E-2 -3.344861E-1 
-4.509631E-1 -7.054337E-1 -6.712861E-1 -9.458712E-1 -9.547591E-1 -1.013699E+0 -9.912452E-1 -1.021652E+0 
-9.996654E-1 -7.494044E-1 -8.635426E-1 -8.228459E-1 -7.437914E-1 -4.388010E-1 -4.584477E-1 -5.384375E-1 
-3.681667E-1 -2.446727E-1 -1.034040E-1 -4.214929E-1 -3.793931E-1 -2.371890E-1 -1.029362E-1 -1.819909E-1 
-3.630207E-1 -9.451622E-2 -1.398910E-1 -1.094855E-1 -2.811597E-1 -8.937104E-2  1.272102E-1 -9.872659E-2 
-7.907994E-2 -1.183732E-1  2.469604E-1  1.683746E-1 -6.036885E-2 -2.470123E-1 -3.190499E-1 -2.100576E-1 
-3.344861E-1 -1.511176E-1 -3.171789E-1 -4.126051E-1 -6.011195E-1 -4.682710E-1 -2.203487E-1 -2.610453E-1 
-1.441006E-1 -2.540283E-1 -3.510924E-2 -2.081868E-1 -2.488831E-1 -1.871368E-1 -1.384877E-1 -1.389554E-1 
-5.501318E-1 -4.130729E-1 -3.990398E-1 -3.882811E-1 -7.007563E-1 -7.793421E-1 -4.200898E-1 -3.981044E-1 
-4.317840E-1 -6.212339E-1 -2.685301E-1 -1.020010E-1 -1.352128E-1 -1.988309E-1 -2.465446E-1 -1.960246E-1 
-3.952972E-1 -2.170746E-1 -1.876046E-1 -8.445572E-3 -1.515854E-1 -4.032496E-1 -3.952972E-1 -5.014830E-1 
-3.059515E-1 -5.033539E-1 -3.125008E-1 -2.460760E-1 -3.868770E-1 -2.568357E-1 -1.398910E-1  1.997153E-1 
 4.254215E-2  9.072320E-2  1.945694E-1  4.307976E-1  5.266913E-1  2.895289E-1  4.813176E-1  4.700909E-1 
 4.658806E-1  1.955049E-1  2.488323E-1  4.167636E-1  2.806408E-1  1.548083E-1 -4.633589E-2  2.511708E-1 
 2.366693E-1  1.407754E-1 -4.352850E-2  8.510951E-2  3.147885E-1  1.604220E-1  2.797056E-1  2.151516E-1 
 3.405166E-1  1.056917E-1  7.762581E-2  1.992479E-1  2.254427E-1  2.600589E-1  4.020326E-2  1.997153E-1 
 9.329963E-3  2.008884E-2 -8.141883E-2  3.225105E-2  6.967323E-2 -3.443094E-1 -3.793931E-1 -5.141128E-1 
-3.241950E-1 -5.679068E-1 -7.138537E-1 -6.815772E-1 -5.468568E-1 -4.495597E-1 -6.965457E-1 -3.854738E-1 
-2.470123E-1 -1.595376E-1 -5.056926E-1 -5.220650E-1 -3.059515E-1 -2.900477E-1 -1.679580E-1 -3.213885E-1 
 5.797916E-2 -3.931887E-2 -7.907994E-2 -1.048073E-1 -7.580587E-2  1.576157E-1 -5.990107E-2  1.281458E-1 
 1.587921E-2  1.159828E-1  1.026552E-2 -8.843549E-2  9.119098E-2 -5.756218E-2  8.791691E-2  1.286135E-1 
 4.724295E-1  5.140616E-1  3.367737E-1  2.890611E-1  3.985210E-1  6.441037E-1  4.336039E-1  5.407253E-1 
 6.160371E-1  7.479503E-1  6.777833E-1  4.279902E-1  7.067859E-1  8.363602E-1  9.790322E-1  8.723794E-1 
 9.519008E-1  1.219937E+0  1.144626E+0  1.104865E+0  9.678056E-1  1.149771E+0  1.122172E+0  9.996144E-1 
 8.882834E-1  7.919217E-1  8.691042E-1  6.740415E-1  8.064224E-1  7.928572E-1  8.171813E-1  6.791866E-1 
 6.721707E-1  7.769524E-1  4.719617E-1  3.437907E-1 -2.434963E-2 -7.510018E-3 -3.676989E-1 -6.642693E-1 
-6.652048E-1 -5.912962E-1 -3.167112E-1 -6.212339E-1 -4.481566E-1 -2.573034E-1  1.342261E-1  7.528619E-2 
-3.089888E-2  2.329275E-1  1.393720E-1  2.380734E-1 -7.346624E-2  9.165876E-2  1.258061E-1  3.178327E-2 
-1.436328E-1 -2.474801E-1 -7.253069E-2 -3.798609E-1 -4.537693E-1 -7.512760E-1 -6.305895E-1 -7.975856E-1 
-1.044572E+0 -1.036152E+0 -1.188180E+0 -1.069364E+0 -1.406164E+0 -1.292026E+0 -1.320561E+0 -1.348627E+0 
-1.346756E+0 -1.417859E+0 -1.296237E+0 -1.658764E+0 -1.658296E+0 -1.723317E+0 -1.513285E+0 -1.514220E+0 
-1.797694E+0 -1.589065E+0 -1.492235E+0 -1.281735E+0 -1.466507E+0 -1.365935E+0 -1.053460E+0 -8.649457E-1 
-7.236770E-1 -8.219104E-1 -4.458171E-1 -3.405676E-1 -3.517941E-1 -4.392686E-1 -2.512220E-1  1.543406E-1 
 1.725842E-1  2.689467E-1  1.543406E-1  4.144251E-1  4.097477E-1  3.671792E-1  5.669205E-1  6.136982E-1 
 7.891143E-1  6.983655E-1  8.798631E-1  8.611520E-1  8.920260E-1  9.317864E-1  1.050134E+0  1.323316E+0 
 1.178305E+0  1.145561E+0  9.771611E-1  1.076330E+0  9.004453E-1  6.422330E-1  6.188434E-1  4.981568E-1 
 3.353703E-1 -2.007020E-1 -1.478436E-1  5.563955E-2  2.291856E-1  1.608898E-1  1.915329E-2  2.946741E-1 
 2.928030E-1  3.316285E-1  2.413475E-1  4.934794E-1  6.324096E-1  3.844873E-1  1.739876E-1 -2.434963E-2 
 7.294767E-2 -1.193088E-1 -2.095898E-1 -4.135405E-1 -5.440505E-1 -5.870857E-1 -6.142171E-1 -2.704008E-1 
-1.375525E-1  7.294767E-2  3.599363E-2  2.062638E-1  3.475325E-1  3.339674E-1  5.257561E-1  5.959226E-1 
 7.512251E-1  2.904641E-1 -6.270736E-2 -5.709477E-2  1.529376E-1  1.842783E-1 -2.063157E-1 -2.479479E-1 
-3.438417E-1 -3.354215E-1 -5.566803E-1 -5.276780E-1 -3.190499E-1 -4.439460E-1 -6.240404E-1 -9.234180E-1 
-7.147892E-1 -7.489366E-1 -8.322015E-1 -9.687921E-1 -9.655178E-1 -8.434281E-1 -1.191454E+0 -1.168065E+0 
-1.285478E+0 -1.114271E+0 -1.183035E+0 -1.265363E+0 -1.110061E+0 -1.202213E+0 -9.421293E-1 -9.552267E-1 
-5.753914E-1 -4.968047E-1 -5.024183E-1 -2.933217E-1 -1.165025E-1  1.894246E-1 -4.933588E-4  1.131765E-1 
 7.856137E-2  2.628652E-1  1.426465E-1 -1.043395E-1  1.641639E-1  2.609941E-1  3.484688E-1  7.481841E-2 
 3.320963E-1  5.042383E-1  5.599042E-1  4.897376E-1  4.293943E-1  7.905176E-1  6.885422E-1  6.347482E-1 
 4.083436E-1  5.552260E-1  4.481046E-1  1.987801E-1  1.042884E-1 -6.270736E-2  1.047562E-1 -2.601097E-1 
-2.357849E-1 -2.053794E-1 -1.880724E-1 -1.946205E-1 -2.011698E-1  6.452731E-2  1.024176E-1  3.540818E-1 
 3.465970E-1  6.557981E-1  6.974303E-1  5.963904E-1  7.021084E-1  8.199876E-1  1.181579E+0  1.047795E+0 
 1.217131E+0  1.298992E+0  1.367288E+0  1.259699E+0  9.818385E-1  1.308347E+0  1.514637E+0  1.533816E+0 
 1.180644E+0  1.173159E+0  1.262505E+0  1.112816E+0  9.533048E-1  6.857359E-1  8.162457E-1  7.189477E-1 
 5.762760E-1  5.430638E-1  6.960270E-1  6.871392E-1  3.653085E-1  3.480003E-1  2.305886E-1  3.512751E-1 
 2.722208E-1  1.926986E-1  2.263782E-1 -2.622147E-2 -9.170993E-2 -2.184779E-1 -3.978665E-2 -1.459724E-1 
-3.405676E-1 -2.399953E-1 -1.646828E-1 -6.411070E-2 -3.298087E-1 -3.302765E-1 -2.109931E-1 -5.475515E-2 
-2.049116E-1 -2.488831E-1  7.949655E-2  1.805364E-1  1.875535E-1 -2.601097E-1 -1.600054E-1 -1.218743E-2 
 4.207437E-2  4.768806E-2 -1.125224E-2  2.750271E-1  3.225105E-2  1.166885E-2 -9.077437E-2  3.318624E-2 
 1.061595E-1 -4.072220E-2  1.047562E-1  1.099021E-1  3.012230E-1  1.375013E-1  2.086034E-1  2.043927E-1 
 1.281458E-1  1.103698E-1  2.149217E-2  1.880212E-1 -6.083662E-2 -1.773135E-1 -2.806919E-1 -2.016376E-1 
-2.844338E-1 -4.752871E-1 -3.274700E-1 -2.470123E-1 -1.347451E-1 -4.654638E-1 -4.874491E-1 -3.293410E-1 
-2.685301E-1 -4.336549E-1 -6.670758E-1 -3.059515E-1 -1.436328E-1 -8.282179E-2 -3.405676E-1 -2.544960E-1 
 3.318624E-2 -1.066792E-1 -8.983882E-2 -8.750030E-2  1.870857E-1  2.086034E-1  2.067316E-1  1.926986E-1 
 1.931664E-1  2.942063E-1  2.109420E-1  3.751318E-1  2.240397E-1  4.628473E-2 -2.732075E-1 -3.634883E-1 
-3.054838E-1 -5.870857E-1 -6.516395E-1 -7.975856E-1 -7.302262E-1 -9.402575E-1 -1.152629E+0 -1.135321E+0 
-1.113336E+0 -1.155436E+0 -1.684491E+0 -1.806113E+0 -1.829970E+0 -1.803774E+0 -1.993692E+0 -2.141978E+0 
-1.785999E+0 -1.754658E+0 -1.710219E+0 -1.820615E+0 -1.570354E+0 -1.325239E+0 -1.306528E+0 -1.358919E+0 
-1.485687E+0 -1.235425E+0 -1.381839E+0 -1.257879E+0 -1.110529E+0 -8.350080E-1 -6.053292E-1 -4.855782E-1 
-1.066792E-1 -7.814439E-2  2.235719E-1  2.474290E-1  5.762760E-1  7.825661E-1  7.114640E-1  7.732106E-1 
 8.321505E-1  1.185322E+0  9.757578E-1  1.061361E+0  1.140883E+0  1.411726E+0  1.376175E+0  9.383356E-1 
 1.033295E+0  1.001017E+0  1.173159E+0  8.326183E-1  7.811628E-1  9.023171E-1  8.962356E-1  9.107364E-1 
 7.362558E-1  1.099251E+0  1.059022E+0  1.023939E+0  8.363602E-1  8.817342E-1  1.099719E+0  9.860489E-1 
 1.085218E+0  9.317864E-1  1.121236E+0  9.621919E-1  8.480546E-1  9.411419E-1  8.943649E-1  9.804352E-1 
 8.068902E-1  9.112042E-1  7.072536E-1  5.814219E-1  4.958183E-1  5.687912E-1  8.822027E-1  7.858402E-1 
 9.046556E-1  9.425460E-1  1.140883E+0  1.061361E+0  9.776289E-1  1.218066E+0  1.274668E+0  1.216196E+0 
 7.367236E-1  6.782511E-1  6.520563E-1  4.677513E-1  1.679068E-1 -8.516141E-2  3.178327E-2 -1.637473E-1 
-3.550683E-1 -6.240404E-1 -4.626573E-1 -3.934261E-1 -5.964414E-1 -5.950381E-1 -6.455580E-1 -3.821996E-1 
-4.883854E-1 -5.225328E-1 -4.743515E-1 -4.186866E-1 -3.022097E-1 -2.923864E-1 -1.099532E-1 -3.391643E-1 
-5.463892E-1 -5.903606E-1 -3.620852E-1 -2.465446E-1 -3.695698E-1 -3.878133E-1 -4.154116E-1 -2.549638E-1 
-3.789254E-1 -3.307441E-1 -1.838617E-1 -3.230185E-2 -7.533809E-2 -3.723763E-1 -1.670224E-1 -2.575370E-2 
 1.028854E-1 -1.499482E-2  2.055662E-2  2.820441E-1  3.704544E-1  4.813176E-1  4.017951E-1  7.152058E-1 
 6.515885E-1  5.037705E-1  5.332405E-1  6.300707E-1  8.522649E-1  6.277311E-1  5.917130E-1  4.359428E-1 
 4.654128E-1  3.409840E-1  2.516386E-1  2.970126E-1  8.230321E-2 -3.744776E-2 -3.195176E-1 -9.545251E-2 
-2.704008E-1 -3.368256E-1 -2.212842E-1 -1.431651E-1  1.407754E-1 -1.590699E-1  3.505735E-2  1.608898E-1 
 3.334996E-1  1.992479E-1 -1.826889E-2  2.717530E-1  2.815763E-1  3.405166E-1 -3.136666E-2  6.172102E-2 
 1.800687E-1  1.131765E-1  7.014100E-2  2.781082E-3  3.227407E-1  1.969083E-1  1.608898E-1 -4.306072E-2 
 5.563955E-2  7.435063E-2 -1.992987E-1 -1.389554E-1 -1.922820E-1 -6.270736E-2 -2.437372E-1 -2.044439E-1 
-2.166068E-1 -2.694653E-1 -3.531972E-1 -4.579799E-1 -1.670224E-1 -2.643194E-1 -2.666590E-1 -3.578756E-1 
-1.674902E-1 -1.478436E-1 -3.480522E-1 -1.927498E-1 -2.007020E-1 -1.920445E-2 -2.437372E-1 -2.830308E-1 
-9.779103E-2 -1.733334E-2 -7.065995E-2 -3.050162E-1 -5.756218E-2  1.307182E-2  1.260440E-2 -1.328740E-1 
-8.983882E-2  6.733471E-2 -1.183732E-1 -1.927498E-1 -3.475845E-1 -2.025731E-1 -2.933217E-1 -3.817318E-1 
-2.544960E-1 -2.727397E-1 -1.880724E-1 -3.896842E-1 -3.237273E-1 -2.109931E-1 -2.895799E-1 -4.364614E-1 
-4.865136E-1 -3.836027E-1 -4.869813E-1 -4.720128E-1 -5.777301E-1 -5.332916E-1 -6.277823E-1 -8.350080E-1 
-6.656724E-1 -4.972724E-1 -4.462847E-1 -7.741969E-1 -8.172323E-1 -6.815772E-1 -5.576157E-1 -5.964414E-1 
-7.260157E-1 -4.214929E-1 -3.775222E-1 -3.765859E-1 -5.220650E-1 -4.126051E-1 -2.657227E-1 -4.551727E-1 
-5.131772E-1 -5.791342E-1 -3.223241E-1 -4.172825E-1 -4.575114E-1 -4.411397E-1 -3.578756E-1 -2.568357E-1 
-3.307441E-1 -5.943329E-2  1.962106E-2  3.068359E-1  2.347982E-1  3.685833E-1  4.705587E-1  3.325641E-1 
 5.365149E-1  5.037705E-1  7.984702E-1  4.855272E-1  3.222730E-1  3.625018E-1  4.223773E-1  4.761717E-1 
 5.470399E-2  2.231042E-1  2.722208E-1  3.372414E-1  1.056917E-1  8.744913E-2  2.825119E-1  2.277823E-1 
 1.688424E-1 -1.239862E-1  2.259105E-1  2.563160E-1  2.104742E-1  6.359176E-2  6.312434E-2  3.185311E-1 
 2.450893E-1  4.401532E-1  3.503399E-1  5.917130E-1  5.145294E-1  4.485724E-1  6.151015E-1  5.196753E-1 
 6.146337E-1  4.574602E-1  6.188434E-1  6.122952E-1  6.151015E-1  6.754448E-1  7.152058E-1  8.274724E-1 
 5.463383E-1  5.285624E-1  6.848003E-1  8.583457E-1  7.465469E-1  6.085523E-1  7.442080E-1  9.551756E-1 
 1.066039E+0  7.652580E-1  7.984702E-1  9.359967E-1  8.611520E-1  5.982612E-1  3.054326E-1  4.513798E-1 
 2.797056E-1  2.523402E-2 -1.716998E-1 -1.904109E-1 -6.878884E-2 -2.722719E-1 -3.494554E-1 -3.854738E-1 
-2.610453E-1 -4.135405E-1 -5.449859E-1 -5.356303E-1 -5.159837E-1 -4.425429E-1 -5.636972E-1 -3.433739E-1 
-4.228962E-1 -4.481566E-1 -4.126051E-1 -2.989354E-1 -2.109931E-1 -4.977402E-1 -5.244037E-1 -6.282501E-1 
-4.944659E-1 -6.914005E-1 -7.999243E-1 -6.778345E-1 -7.264835E-1 -7.910373E-1 -1.109125E+0 -9.000286E-1 
-7.989888E-1 -7.133859E-1 -9.393221E-1 -9.351123E-1 -5.150481E-1 -6.146849E-1 -5.721173E-1 -6.450904E-1 
-3.110974E-1 -3.475845E-1 -4.378655E-1 -3.803287E-1 -3.457126E-1 -5.849774E-2 -2.998710E-1 -1.244540E-1 
-1.169703E-1  7.481841E-2  8.417396E-2 -6.107051E-3  1.941020E-1 -4.933588E-4  4.909103E-2 -1.927498E-1 
-1.108888E-1 -2.203487E-1 -4.271058E-1 -4.392686E-1 -3.995076E-1 -2.395275E-1 -4.542371E-1 -2.741427E-1 
-5.849774E-2  2.913997E-1  2.867215E-1  3.105785E-1  6.815262E-1  8.447801E-1  8.864123E-1  5.168679E-1 
 5.425960E-1  5.341761E-1  4.859950E-1  2.666071E-1  1.337587E-1  3.840196E-1  1.922309E-1  1.501309E-1 
 6.312434E-2  2.273145E-1  3.699866E-1  3.091756E-1  4.031984E-1  3.568881E-1  5.009642E-1  4.186354E-1 
 5.804864E-1  7.301744E-1  6.422330E-1  5.954549E-1  4.448306E-1  5.940515E-1  3.639051E-1  2.277823E-1 
 1.468568E-1  1.520020E-1  1.833431E-1 -1.698287E-1  4.421957E-4  1.052239E-1  3.437907E-1  2.305886E-1 
 1.641639E-1  5.014320E-1  4.467013E-1  4.668157E-1  2.399445E-1  4.008599E-1  3.933751E-1  2.544453E-1 
-2.060778E-2 -1.894754E-1 -2.247852E-2 -2.942573E-1 -2.423342E-1 -3.854738E-1 -1.843295E-1 -2.919186E-1 
-5.375013E-1 -4.949337E-1 -4.944659E-1 -2.980001E-1 -6.436871E-1 -5.796019E-1 -7.545503E-1 -8.130226E-1 
-8.055380E-1 -6.974813E-1 -3.742472E-1 -5.711818E-1 -4.897886E-1 -5.300174E-1 -1.590699E-1 -9.358066E-2 
-1.048073E-1  3.646141E-2  2.429847E-2  9.306209E-2 -3.588109E-1 -2.484157E-1 -1.235184E-1 -4.212517E-2 
-2.226876E-1 -5.010152E-1 -2.123965E-1 -1.735706E-1 -8.095105E-2 -2.465446E-1 -1.286643E-1  4.862325E-2 
-5.148108E-2 -4.025443E-2 -8.983882E-2  1.838109E-1  6.827027E-2 -8.141883E-2 -5.007775E-2  4.581622E-2 
 2.072001E-1  2.039253E-1  3.681147E-1  2.525741E-1  1.936342E-1  7.715803E-2  1.814720E-1  4.205065E-1 
 2.310564E-1  1.253384E-1 -2.434963E-2  3.318624E-2 -1.384877E-1 -2.722719E-1 -2.063157E-1 -1.576669E-1 
-1.857335E-1 -5.744560E-1 -5.131772E-1 -3.915551E-1 -3.185821E-1 -5.070958E-1 -5.838116E-1 -3.508585E-1 
-3.686343E-1 -4.434784E-1 -6.979489E-1 -4.392686E-1 -4.112018E-1 -5.211296E-1 -6.043938E-1 -6.057969E-1 
-3.293410E-1 -4.612541E-1 -3.284054E-1 -4.009109E-1 -2.371890E-1 -2.577712E-1 -4.041849E-1 -2.381246E-1 
-2.184779E-1  5.587380E-3 -8.048327E-2  2.034575E-1  1.903598E-1  1.655672E-1  2.404119E-1  2.736241E-1 
 6.305385E-1  4.055373E-1  4.743006E-1  5.079802E-1  6.768481E-1  6.071493E-1  3.470648E-1  5.355794E-1 
 4.789779E-1  4.593320E-1  6.265657E-2  5.657583E-2  1.983123E-1  1.234676E-1  1.915329E-2 -1.464402E-1 
 1.155150E-1  8.043210E-2  6.125324E-2  3.716271E-3  2.329275E-1  4.855272E-1  2.890611E-1  1.870857E-1 
 1.775032E-2  1.028854E-1  1.377750E-3 -2.434963E-2 -4.914219E-2 -1.249217E-1 -2.152027E-1 -4.275744E-1 
-2.357849E-1 -2.353172E-1 -1.609410E-1 -2.194131E-1 -5.475515E-2  1.244028E-1 -4.586812E-2  1.992479E-1 
 3.381777E-1  5.790823E-1  4.780424E-1  4.284580E-1  6.688955E-1  8.719116E-1  1.019261E+0  7.446758E-1 
 8.990423E-1  9.495623E-1  8.227950E-1  5.608397E-1  4.396854E-1  6.586044E-1  5.023672E-1  3.255470E-1 
 4.347734E-2  1.496631E-1  8.978765E-2 -8.703252E-2 -1.291321E-1 -1.295999E-1  8.464173E-2 -2.395275E-1 
-2.605775E-1 -3.316796E-1 -3.241950E-1 -3.634883E-1 -5.651003E-1 -5.384375E-1 -7.896332E-1 -7.335003E-1 
-8.873988E-1 -7.241448E-1 -6.956102E-1 -8.747690E-1 -7.405173E-1 -6.474291E-1 -4.023140E-1 -6.595919E-1 
-5.618262E-1 -4.986765E-1 -4.079277E-1 -4.500275E-1 -7.208707E-1 -4.261703E-1 -4.266381E-1 -4.135405E-1 
-6.689467E-1 -4.079277E-1 -1.733334E-2 -4.680367E-2 -1.428913E-3 -1.932172E-1  7.669026E-2  1.108376E-1 
 6.405953E-2 -2.715703E-2  3.739696E-2  1.821810E-2 -3.040806E-1 -2.919186E-1 -4.149438E-1 -2.989354E-1 
-5.473246E-1 -6.642693E-1 -6.867224E-1 -7.943113E-1 -7.461301E-1 -7.367746E-1 -3.241950E-1 -4.228962E-1 
-4.046527E-1 -3.335506E-1 -8.375734E-2  2.731563E-1  1.669713E-1  2.675434E-1  2.773660E-1  3.559525E-1 
 1.304843E-1  1.543406E-1  3.681147E-1  4.111510E-1  2.558482E-1 -1.960246E-1 -1.057436E-1 -1.628121E-1 
-2.409309E-1 -5.454537E-1 -6.539782E-1 -4.935306E-1 -6.591241E-1 -5.997164E-1 -6.923361E-1 -3.190499E-1 
-2.278335E-1 -2.404631E-1  4.184048E-3  1.622931E-1  5.056416E-1  3.077722E-1  3.475325E-1  2.563160E-1 
 2.595912E-1  3.316285E-1  3.269503E-1  6.132304E-1  3.868258E-1  3.143207E-1  2.502353E-1  4.270547E-1 
 4.616706E-1  4.223773E-1  6.614118E-1  7.437403E-1  9.617241E-1  6.384900E-1  7.343847E-1  1.080540E+0 
 1.286830E+0  1.370094E+0  1.227422E+0  1.532880E+0  1.593691E+0  1.624097E+0  1.381321E+0  1.442132E+0 
 1.660116E+0  1.460843E+0  1.347641E+0  1.148368E+0  1.340624E+0  1.164272E+0  9.275767E-1  7.998732E-1 
 7.128673E-1  6.501845E-1  3.615662E-1  4.233128E-1  2.722208E-1  1.922309E-1 -2.481814E-2 -1.066792E-1 
-6.223959E-2 -2.105253E-1 -2.900477E-1 -4.930628E-1 -3.499232E-1 -5.505996E-1 -6.652048E-1 -5.908284E-1 
-4.996119E-1 -3.948294E-1 -6.422839E-1 -4.930628E-1 -3.616174E-1 -2.334461E-1 -4.303809E-1 -4.448816E-1 
-1.015332E-1 -2.142672E-1 -3.672311E-1 -6.525750E-1 -4.383332E-1 -2.951927E-1 -4.364614E-1 -5.674390E-1 
-5.468568E-1 -2.039761E-1 -2.629164E-1 -2.442049E-1 -2.278335E-1 -4.212517E-2 -2.388186E-2 -1.324065E-1 
-8.516141E-2 -1.586021E-1 -1.618765E-1 -4.565758E-1 -4.790299E-1 -6.072001E-1 -7.115149E-1 -7.129183E-1 
-7.713904E-1 -6.736248E-1 -9.168690E-1 -1.013699E+0 -1.041297E+0 -8.008606E-1 -8.200387E-1 -1.051589E+0 
-9.683243E-1 -9.500808E-1 -8.181678E-1 -9.861000E-1 -8.490409E-1 -5.449859E-1 -3.508585E-1 -3.307441E-1 
-3.583433E-1  7.715803E-2  1.183224E-1  1.033532E-1 -7.346624E-2 -2.528592E-2  1.042884E-1 -1.207121E-1 
-1.562635E-1 -3.110974E-1 -1.679580E-1 -3.531972E-1 -3.985722E-1 -3.171789E-1 -3.153071E-1 -1.539239E-1 
-3.087588E-1 -6.551477E-2 -1.263258E-1 -1.978957E-1 -2.166068E-1 -1.291321E-1  1.010143E-1 -7.814439E-2 
-1.733334E-2  9.329963E-3  1.847461E-1  3.318624E-2 -1.342773E-1  3.786474E-2  1.772624E-1  2.343308E-1 
-4.399628E-2  1.005465E-1  2.619297E-1  4.120862E-1  2.839152E-1  1.828753E-1  4.457662E-1  3.204022E-1 
 2.104742E-1 -7.206328E-2  5.189769E-2  6.172102E-2 -2.367212E-1 -3.676989E-1 -4.724806E-1 -3.120330E-1 
-3.892165E-1 -3.485198E-1 -4.247671E-1 -4.313162E-1 -5.449859E-1 -6.142171E-1 -3.419707E-1 -3.981044E-1 
-3.330828E-1 -4.603186E-1 -3.878133E-1 -3.648916E-1 -4.757549E-1 -3.639561E-1 -2.432698E-1 -1.967223E-2 
-2.002342E-1 -1.801198E-1 -1.230506E-1 -4.235211E-3  2.991216E-2 -2.208164E-1  1.026552E-2  1.622931E-1 
 1.248706E-1 -1.118243E-1 -2.668925E-2  2.521064E-1  3.077722E-1  2.680112E-1  9.212653E-2  3.218052E-1 
 2.188945E-1  7.388286E-2  4.675251E-2  1.117732E-1  2.441541E-1  2.336292E-2  1.211287E-1  1.262739E-1 
 2.787700E-1  2.329275E-1  2.170227E-1  3.587599E-1  2.357338E-1  2.446219E-1  9.540061E-2  3.316285E-1 
 2.960770E-1  2.347982E-1  2.642686E-1  2.960770E-1  3.830840E-1  3.084772E-2  5.002658E-2  1.183224E-1 
 3.381777E-1  9.727246E-2 -1.090177E-1 -2.575370E-2 -8.422512E-2  3.248494E-3 -3.873455E-1 -1.936850E-1 
-1.712321E-1 -2.142672E-1 -2.722719E-1 -3.195176E-1  1.356295E-1  4.909103E-2  2.226364E-1  1.838109E-1 
 4.289265E-1  5.561616E-1  4.139573E-1  6.179078E-1  7.100599E-1  1.015051E+0  7.919217E-1  8.662979E-1 
 8.410376E-1  8.064224E-1  7.601121E-1  5.940515E-1  8.017450E-1  5.023672E-1  4.350073E-1  3.002878E-1 
 5.023672E-1  5.636460E-1  3.143207E-1  3.816807E-1  3.409840E-1  5.734693E-1  3.938429E-1  4.761717E-1 
 6.684278E-1  6.787189E-1  5.814219E-1  3.400488E-1  5.954549E-1  7.039792E-1  7.180122E-1  4.410887E-1 
 4.616706E-1  6.202474E-1  4.859950E-1  4.359428E-1  2.259105E-1  3.236763E-1  8.183543E-2 -5.428738E-2 
-8.422512E-2 -9.404844E-2  1.494293E-2 -3.274700E-1 -2.315753E-1 -2.540283E-1 -2.362535E-1 -2.994032E-1 
-3.508585E-1 -2.137994E-1 -4.182188E-1 -3.517941E-1 -3.597465E-1 -1.183732E-1 -2.348494E-1 -4.219607E-1 
-3.386965E-1 -2.961282E-1 -5.101330E-2 -2.254938E-1 -1.165025E-1 -8.843549E-2 -2.294630E-2 -1.258580E-1 
-1.001299E-1  3.844873E-1  4.686868E-1  5.304342E-1  2.245075E-1  5.182713E-1  7.792910E-1  8.330861E-1 
 8.597487E-1  6.796544E-1  9.112042E-1  6.104241E-1  6.197789E-1  6.529915E-1  7.362558E-1  6.731059E-1 
 4.013273E-1  4.583957E-1  3.517429E-1  4.761717E-1  2.619297E-1  2.698823E-1  1.131765E-1 -1.712321E-1 
-3.153071E-1 -4.163470E-1 -2.147350E-1 -5.384375E-1 -6.254436E-1 -6.399452E-1 -4.654638E-1 -4.444138E-1 
-6.474291E-1 -4.547049E-1 -4.112018E-1 -3.705054E-1 -7.316294E-1 -7.199351E-1 -4.710775E-1 -4.804330E-1 
-5.496642E-1 -7.419205E-1 -4.925950E-1 -4.327195E-1 -4.715452E-1 -5.276780E-1 -3.667626E-1 -1.459724E-1 
-2.858371E-1 -3.307441E-1 -4.322518E-1 -2.573034E-1 -3.452450E-1 -3.981044E-1 -3.340183E-1 -4.219607E-1 
-4.729484E-1 -7.325649E-1 -5.861503E-1 -5.870857E-1 -5.286142E-1 -5.833438E-1 -6.249758E-1 -4.051205E-1 
-5.646325E-1 -4.673347E-1 -4.547049E-1 -3.078234E-1 -3.770537E-1 -5.716496E-1 -4.663991E-1 -4.500275E-1 
-4.809008E-1 -8.275234E-1 -7.919726E-1 -7.915049E-1 -8.298621E-1 -1.034749E+0 -1.259282E+0 -1.034281E+0 
-1.160581E+0 -1.233086E+0 -1.367806E+0 -1.091817E+0 -8.593320E-1 -8.799142E-1 -7.423882E-1 -6.291863E-1 
-2.465446E-1 -3.340183E-1 -2.404631E-1 -9.124215E-2  4.207437E-2  2.198297E-1  2.376056E-1  4.995609E-1 
 4.719617E-1  5.234172E-1  5.351116E-1  7.231584E-1  8.499253E-1  7.325140E-1  7.629195E-1  7.573058E-1 
 9.313186E-1  7.133347E-1  5.781468E-1  6.590722E-1  7.053825E-1  6.038749E-1  1.749227E-1  1.716487E-1 
 1.622931E-1  1.164513E-1 -7.065995E-2 -3.885109E-2  3.236763E-1  3.175948E-1  2.956093E-1  2.072001E-1 
 5.631782E-1  7.409340E-1  7.133347E-1  7.965991E-1  9.214953E-1  1.153045E+0  9.313186E-1  9.813707E-1 
 9.827748E-1  1.164272E+0  1.111881E+0  9.196241E-1  1.030955E+0  9.144793E-1  9.102686E-1  7.334492E-1 
 8.878157E-1  7.418695E-1  6.024719E-1  4.967535E-1  5.159327E-1  7.381269E-1  3.709218E-1  4.780424E-1 
 4.920761E-1  6.848003E-1  6.165048E-1  3.372414E-1  4.612032E-1  4.452984E-1  4.794465E-1  1.389046E-1 
 2.843830E-1  4.420239E-1  4.064725E-1  2.839152E-1  1.477924E-1  3.526785E-1  1.824075E-1  1.447515E-2 
-2.460760E-1 -5.054552E-2 -5.990107E-2 -3.213885E-1 -2.320431E-1 -2.914508E-1 -8.095105E-2 -2.212842E-1 
-2.189453E-1 -2.011698E-1 -2.877090E-1 -3.279378E-1 -4.439460E-1 -2.951927E-1 -4.631251E-1 -5.262748E-1 
-6.132815E-1 -3.985722E-1 -2.413986E-1 -3.826674E-1 -3.560037E-1 -4.102664E-1 -2.072513E-1 -4.930628E-1 
-4.673347E-1 -1.347451E-1 -1.452704E-2  3.318624E-2 -2.493509E-1 -2.996333E-2  1.042884E-1  1.445172E-1 
-3.978665E-2  4.909103E-2  3.755992E-1  1.711809E-1  1.244028E-1 -1.085499E-1  5.283325E-2 -4.773886E-2 
-3.073556E-1 -4.168147E-1 -5.398407E-1 -3.821996E-1 -7.596955E-1 -6.694152E-1 -7.414527E-1 -8.743014E-1 
-8.939481E-1 -9.753411E-1 -7.372423E-1 -8.392176E-1 -7.475334E-1 -7.713904E-1 -4.107342E-1 -2.638516E-1 
-3.284054E-1 -1.188410E-1 -6.317514E-2  1.524698E-1 -8.843549E-2 -4.773886E-2  7.528619E-2  2.329275E-1 
 1.496631E-1 -4.586812E-2  3.213374E-1  3.690510E-1  3.891655E-1  2.249749E-1  3.905688E-1  5.547583E-1 
 4.415562E-1  3.372414E-1  2.820441E-1  5.641138E-1  3.625018E-1  2.759626E-1  1.978446E-1  2.464927E-1 
 2.586556E-1  1.033532E-1  2.726886E-1  3.054326E-1  4.415562E-1  2.628652E-1  3.204022E-1  3.353703E-1 
 1.749227E-1  1.955049E-1  1.912953E-1  4.233128E-1  2.806408E-1  2.043927E-1  1.014821E-1  2.605264E-1 
 3.381777E-1  9.259431E-2  2.647364E-1  2.970126E-1  4.027306E-1  1.903598E-1  1.941020E-1  4.897376E-1 
 5.790823E-1  5.477412E-1  3.400488E-1  6.375545E-1  7.605799E-1  8.227950E-1  7.170770E-1  6.581367E-1 
 8.218594E-1  5.875023E-1  5.692590E-1  5.023672E-1  5.697275E-1  3.400488E-1  7.856137E-2  8.744913E-2 
-1.639815E-2  5.049436E-2 -9.779103E-2  5.587380E-3  3.084772E-2 -5.054552E-2 -1.754417E-1 -6.411070E-2 
 2.160871E-1  2.710586E-2 -1.873667E-2 -1.062114E-1  4.160659E-2 -9.825881E-2 -3.555359E-1 -2.652549E-1 
-2.320431E-1 -2.530931E-1 -6.773669E-1 -6.605274E-1 -5.047570E-1 -4.617217E-1 -6.095397E-1 -8.106839E-1 
-6.324606E-1 -6.567847E-1 -6.942070E-1 -8.481055E-1 -5.473246E-1 -3.293410E-1 -4.018462E-1 -3.943616E-1 
-4.359936E-1 -1.038718E-1 -1.857335E-1 -2.133316E-1 -2.161390E-1 -1.656191E-1 -1.782491E-1 -3.082910E-1 
-8.796771E-2 -2.175424E-1 -1.586021E-1 -2.624486E-1 -2.301720E-1 -1.118243E-1 -2.432698E-1 -2.587068E-1 
-3.068878E-1 -1.225832E-1 -3.307441E-1 -3.424385E-1 -2.053794E-1 -8.328956E-2 -6.785329E-2 -3.195176E-1 
-1.179055E-1  2.617031E-2  7.949655E-2 -2.348494E-1 -2.460760E-1  5.119603E-3 -1.593037E-2 -8.656474E-2 
-3.499232E-1 -1.113566E-1 -7.580587E-2 -6.691810E-2 -1.733334E-2  1.164513E-1  3.227407E-1  1.169191E-1 
 2.137486E-1  1.716487E-1  3.741962E-1  3.606310E-1  2.694145E-1  4.382813E-1  3.952462E-1  4.251840E-1 
 3.129174E-1  5.622427E-1  5.687912E-1  6.244571E-1  6.782511E-1  7.138025E-1  9.659345E-1  7.100599E-1 
 6.104241E-1  5.781468E-1  6.773159E-1  4.789779E-1  3.372414E-1  3.971169E-1  2.867215E-1  2.450893E-1 
-9.732362E-2  7.996432E-2  3.021585E-1  3.236763E-1  1.449850E-1  1.281458E-1  4.495087E-1  3.971169E-1 
 4.523150E-1  2.623975E-1  4.195710E-1  4.443628E-1  1.454528E-1  1.295487E-1  2.429847E-2  5.236547E-2 
-1.740384E-1 -1.829265E-1 -1.614087E-1 -6.878884E-2 -2.902777E-2 -7.159550E-2  2.413475E-1  1.258061E-1 
 1.000787E-1  2.067316E-1  3.849551E-1  3.508074E-1  2.850883E-2 -9.404844E-2 -1.927498E-1 -9.779103E-2 
-3.850061E-1 -5.548092E-1 -3.971681E-1 -3.578756E-1 -4.528340E-1 -6.170236E-1 -2.881766E-1 -1.721676E-1 
-1.777813E-1 -3.255982E-1 -2.965967E-1  5.891435E-2 -1.452704E-2 -1.193088E-1 -2.568357E-1 -5.639274E-3 
-9.545251E-2 -1.838617E-1 -6.832106E-2 -9.170993E-2  1.473246E-1 -7.346624E-2 -3.767434E-3 -3.183443E-2 
-3.744776E-2 -1.052758E-1 -2.025731E-1 -4.820664E-2 -2.947251E-1 -3.489876E-1 -4.991443E-1 -3.695698E-1 
-4.603186E-1 -5.973768E-1 -5.543416E-1 -4.930628E-1 -3.807965E-1 -7.718582E-1 -7.077724E-1 -6.904652E-1 
-5.183231E-1 -5.566803E-1 -7.798099E-1 -5.052248E-1 -4.977402E-1 -4.930628E-1 -6.703507E-1 -4.518984E-1 
-1.763780E-1 -1.539239E-1 -2.044439E-1 -3.171789E-1 -1.066792E-1 -1.988309E-1 -2.994032E-1 -3.592787E-1 
-2.704008E-1 -3.686343E-1 -6.633337E-1 -5.660359E-1 -4.766902E-1 -2.853693E-1 -2.970645E-1 -2.699330E-1 
-1.908787E-1 -1.941528E-1 -1.062114E-1  2.289550E-2  2.881256E-1  1.997153E-1  9.165876E-2  9.961097E-2 
 2.137486E-1  1.945694E-1 -4.727145E-2 -7.206328E-2 -7.112773E-2 -4.212517E-2 -3.396321E-1 -3.312119E-1 
-3.838332E-2 -1.593037E-2 -9.919436E-2 -3.223241E-1 -8.983882E-2  9.399728E-2  1.173869E-1  1.000787E-1 
 1.852138E-1  3.391133E-1  2.329275E-1  2.020542E-1  1.024176E-1  3.204022E-1  2.647364E-1  1.435820E-1 
 1.674390E-1  8.277099E-2  2.062638E-1  4.160659E-2  1.824075E-1  2.338630E-1  1.599542E-1  1.000787E-1 
 8.604506E-2  2.722208E-1  1.318876E-1  1.669713E-1  1.332909E-1  2.530419E-1  2.352660E-1  8.089988E-2 
 2.502353E-1  3.835518E-1  5.107875E-1  2.609941E-1  3.835518E-1  6.034071E-1  6.553304E-1  6.141660E-1 
 4.934794E-1  8.087609E-1  7.970669E-1  7.334492E-1  5.164005E-1  5.659849E-1  6.726385E-1  4.256517E-1 
 3.494044E-1  1.594865E-1  2.217008E-1 -2.715703E-2 -1.118243E-1 -9.872659E-2 -3.931887E-2  6.265657E-2 
-1.080821E-1  1.272102E-1  1.431143E-1  2.998200E-1  3.367737E-1  5.575646E-1  6.838648E-1  5.131261E-1 
 6.352159E-1  6.286667E-1  9.584500E-1  6.904133E-1  5.276268E-1  6.099563E-1  6.216508E-1  6.993011E-1 
 3.891655E-1  5.257561E-1  5.945193E-1  6.539270E-1  3.208696E-1  2.034575E-1  4.841239E-1  3.891655E-1 
 3.681147E-1  1.145795E-1  2.797056E-1  2.600589E-1  1.286135E-1 -1.593037E-2 -7.814439E-2  7.481841E-2 
-2.708686E-1 -2.254938E-1 -3.026775E-1 -2.699330E-1 -3.583433E-1 -5.047570E-1 -4.051205E-1 -5.024183E-1 
-4.411397E-1 -6.287178E-1 -4.631251E-1 -4.968047E-1 -5.407763E-1 -5.566803E-1 -5.824082E-1 -4.065236E-1 
-7.288222E-1 -6.825128E-1 -6.362025E-1 -4.121373E-1 -4.570436E-1 -7.194666E-1 -5.767947E-1 -5.384375E-1 
-5.155159E-1 -7.924404E-1 -5.917640E-1 -3.906198E-1 -3.906198E-1 -4.832395E-1 -6.081356E-1 -3.405676E-1 
-3.012741E-1 -2.806919E-1 -3.541328E-1 -1.660869E-1 -1.562635E-1 -2.844338E-1 -3.148395E-1 -3.887487E-1 
-2.488831E-1 -5.721173E-1 -6.319928E-1 -6.530426E-1 -6.478967E-1 -6.394774E-1 -6.801741E-1 -4.027818E-1 
-4.069914E-1 -2.549638E-1 -2.390598E-1 -3.767434E-3  1.426465E-1  2.781082E-3  9.961097E-2  2.039253E-1 
 4.214417E-1  1.608898E-1  9.352987E-2  2.282501E-1  3.110463E-1  2.497678E-1 -5.943329E-2  7.341544E-2 
 1.805364E-1  2.240397E-1 -1.686593E-2 -2.247852E-2  1.828753E-1  5.002658E-2 -2.902777E-2 -1.768457E-1 
 1.164513E-1  1.959727E-1  8.464173E-2  1.915329E-2 -3.276962E-2  8.885247E-2 -9.779103E-2 -1.499482E-2 
-2.247852E-2  3.716271E-3 -1.020010E-1 -1.085499E-1  1.304843E-1  5.844694E-2  1.608898E-1  1.089669E-1 
 2.768982E-1  1.936342E-1  4.581622E-2  8.557729E-2  1.337587E-1  2.521064E-1 -1.405853E-2  1.377750E-3 
 3.458957E-2  2.193623E-1  8.651358E-2 -4.820664E-2  1.669713E-1  1.000787E-1  1.084991E-1 -1.670224E-1 
-6.083662E-2  1.323554E-1  8.651358E-2 -1.146306E-1 -1.525210E-1  9.259431E-2 -8.890326E-2 -5.054552E-2 
-1.029362E-1 -9.381127E-3 -3.698035E-2 -2.633842E-1 -3.003388E-1 -3.667626E-1 -2.428020E-1 -4.598508E-1 
-3.368256E-1 -3.513263E-1 -4.626573E-1 -4.692065E-1 -5.314207E-1 -1.899431E-1 -2.909830E-1 -3.148395E-1 
-4.027818E-1 -2.484157E-1 -1.932172E-1 -3.508585E-1 -8.282179E-2 -2.855999E-2  1.398398E-1 -1.978957E-1 
-3.054838E-1 -9.545251E-2  9.329963E-3 -4.820664E-2 -2.947251E-1 -1.104210E-1 -2.395275E-1 -2.713364E-1 
-4.851104E-1 -3.742472E-1 -8.796771E-2 -2.456083E-1 -2.671268E-1 -2.718042E-1  8.370618E-2  6.031768E-2 
 1.969083E-1  3.087078E-1  3.559525E-1  5.089157E-1  3.620340E-1  5.762760E-1  5.725338E-1  5.697275E-1 
 3.101111E-1  2.745597E-1  3.489366E-1  1.276780E-1  1.590191E-1  7.715803E-2  2.525741E-1  5.563955E-2 
-8.516141E-2  1.353959E-2  1.838109E-1  3.755992E-1  1.365657E-1  3.484688E-1  5.047061E-1  6.604763E-1 
 5.631782E-1  3.447263E-1  6.038749E-1  4.757039E-1  3.241441E-1  1.449850E-1  3.073037E-1  3.961814E-1 
 1.739876E-1  1.295487E-1  7.528619E-2  3.138530E-1  1.290813E-1  5.470399E-2  4.534845E-2  5.751139E-2 
 4.184048E-3 -2.699330E-1 -9.685584E-2 -2.708686E-1 -3.036128E-1 -5.099030E-1 -4.804330E-1 -3.377611E-1 
-5.267424E-1 -3.564715E-1 -2.984677E-1 -3.838332E-2 -2.128642E-1 -2.895799E-1 -1.408265E-1  7.669026E-2 
 2.100064E-1 -2.575370E-2  1.894246E-1  2.801734E-1  4.410887E-1  2.815763E-1  2.301208E-1  4.158284E-1 
 3.540818E-1  2.352660E-1 -4.540034E-2  1.608898E-1  7.294767E-2 -4.446406E-2 -1.408265E-1 -1.590699E-1 
 4.675251E-2 -4.914219E-2  5.704361E-2  1.164513E-1  3.105785E-1  2.516386E-1  2.376056E-1  3.639051E-1 
 3.349029E-1  4.326684E-1  3.718573E-1  4.976890E-1  4.420239E-1  2.862537E-1  1.141117E-1  1.075636E-1 
 1.763261E-1 -6.738587E-2 -1.310032E-1 -1.749739E-1 -1.001299E-1 -2.610453E-1 -4.682710E-1 -3.274700E-1 
-2.311075E-1 -2.839660E-1 -5.538738E-1 -4.958693E-1 -3.190499E-1 -3.288732E-1 -4.692065E-1 -5.477924E-1 
-3.386965E-1 -3.068878E-1 -4.303809E-1 -5.304852E-1 -3.705054E-1 -3.363571E-1 -5.113063E-1 -5.505996E-1 
-5.070958E-1 -3.475845E-1 -4.112018E-1 -4.439460E-1 -4.200898E-1 -3.260660E-1 -2.881766E-1 -2.769501E-1 
-9.966214E-2 -1.361491E-1 -6.925662E-2 -2.154334E-2  1.983123E-1  3.863581E-1  3.021585E-1  3.489366E-1 
 4.214417E-1  5.996645E-1  3.821484E-1  2.661393E-1  4.298621E-1  3.849551E-1  2.591234E-1 -5.802996E-2 
-3.767434E-3  1.136443E-1  3.552512E-2 -1.796521E-1 -2.343816E-1 -3.136666E-2 -8.609696E-2 -1.122921E-1 
-1.852650E-1 -9.611361E-4  4.421957E-4 -5.007775E-2  1.494293E-2  7.669026E-2  3.138530E-1  9.446505E-2 
 1.997153E-1  1.599542E-1  7.060878E-2  2.617031E-2 -4.165776E-2  1.426465E-1 -2.809222E-2 -3.043110E-2 
-1.688932E-1 -1.428913E-3 -3.767434E-3 -1.211799E-1 -2.831880E-3  2.336292E-2  2.020542E-1 -2.575370E-2 
 1.141117E-1  2.736241E-1  4.588643E-1  3.246118E-1  1.398398E-1  4.307976E-1  4.350073E-1  5.318375E-1 
 2.174912E-1  2.885934E-1  3.802777E-1  2.450893E-1  1.108376E-1 -1.428913E-3  2.909319E-1  1.501309E-1 
 1.454528E-1 -1.593037E-2  4.675251E-2  8.464173E-2 -7.861216E-2  4.184048E-3 -1.342773E-1 -1.076147E-1 
-3.096943E-1 -2.194131E-1 -1.586021E-1 -2.250261E-1 -2.320431E-1 -2.624486E-1 -2.902777E-2 -9.872659E-2 
-1.319388E-1 -1.735706E-1 -3.651257E-2  1.377750E-3 -1.838617E-1 -1.436328E-1 -4.727145E-2  4.394512E-2 
-2.021054E-1 -1.871368E-1  2.523402E-2  1.159828E-1  5.517177E-2 -2.283012E-1 -6.785329E-2  9.329963E-3 
-6.878884E-2 -1.398910E-1 -7.627364E-2  1.033532E-1 -1.080821E-1 -2.086542E-1 -2.797564E-1 -3.417296E-2 
 1.634699E-2 -1.623443E-1 -1.651506E-1 -2.881766E-1 -2.105253E-1 -3.747150E-1 -2.783534E-1 -2.727397E-1 
-3.461804E-1 -3.929585E-1 -4.182188E-1 -1.562635E-1 -2.605775E-1 -1.656191E-1 -1.020010E-1  1.300165E-1 
 1.211287E-1 -2.341408E-2  1.201932E-1  2.179590E-1  3.316285E-1 -8.750030E-2 -1.267936E-1 -9.124215E-2 
-9.030659E-2 -2.816275E-1 -5.178546E-1 -3.349539E-1 -4.126051E-1 -4.116696E-1 -6.455580E-1 -4.280421E-1 
-3.078234E-1 -4.280421E-1 -4.734161E-1 -5.772623E-1 -2.619808E-1 -3.915551E-1 -3.358893E-1 -3.185821E-1 
-1.249217E-1  5.587380E-3 -1.066792E-1  1.024176E-1 -1.312298E-2  6.967323E-2 -7.019217E-2  3.739696E-2 
 1.318876E-1  2.663809E-2 -2.558157E-5 -1.085499E-1  9.259431E-2 -2.156705E-1 -3.265337E-1 -2.694653E-1 
-1.950883E-1 -2.530931E-1 -5.842794E-1 -5.379691E-1 -4.780943E-1 -3.686343E-1 -6.806418E-1 -7.091755E-1 
-4.823039E-1 -5.108385E-1 -4.954015E-1 -6.048614E-1 -3.503909E-1 -2.769501E-1 -3.775222E-1 -5.169191E-1 
-4.317840E-1 -2.091220E-1 -3.499232E-1 -3.686343E-1 -4.439460E-1 -3.602143E-1 -4.939983E-1 -5.356303E-1 
-4.140083E-1 -4.827717E-1 -4.949337E-1 -7.274190E-1 -5.861503E-1 -5.810051E-1 -6.684789E-1 -7.250803E-1 
-6.825128E-1 -5.192587E-1 -6.792385E-1 -6.020551E-1 -5.272102E-1 -2.577712E-1 -3.382289E-1 -4.799652E-1 
-2.881766E-1 -1.267936E-1 -6.107051E-3 -2.395275E-1 -5.148108E-2  1.286135E-1  3.063681E-1  1.707131E-1 
 5.657583E-2  4.055373E-1  3.596955E-1  3.779381E-1  2.899967E-1  5.131261E-1  6.183756E-1  5.608397E-1 
 5.416608E-1  5.266913E-1  8.372957E-1  7.156736E-1  7.835017E-1  8.368279E-1  8.560068E-1  8.634916E-1 
 7.877113E-1  9.275767E-1  8.630238E-1  7.933250E-1  6.066815E-1  6.829296E-1  6.352159E-1  4.696231E-1 
 4.939472E-1  5.093842E-1  6.188434E-1  3.166592E-1  1.697776E-1  2.680112E-1  4.668157E-1  3.994566E-1 
 1.674390E-1  3.377092E-1  4.237806E-1  5.318375E-1  2.862537E-1  3.133852E-1  5.926482E-1  6.286667E-1 
 6.146337E-1  4.738328E-1  7.792910E-1  7.573058E-1  6.628152E-1  5.856315E-1  5.599042E-1  7.259647E-1 
 5.650494E-1  6.263282E-1  5.982612E-1  6.960270E-1  5.776790E-1  4.962861E-1  6.380222E-1  5.421283E-1 
 5.542905E-1  4.916087E-1  6.801222E-1  6.136982E-1  4.710265E-1  3.218052E-1  3.610985E-1  5.645816E-1 
 2.305886E-1  2.595912E-1  2.497678E-1  3.021585E-1  1.908275E-1 -8.188660E-2  1.917631E-1  3.218052E-1 
 3.662436E-1  1.417109E-1  2.956093E-1  5.500808E-1  5.149972E-1  4.873979E-1  4.256517E-1  7.259647E-1 
 7.226906E-1  6.876070E-1  6.230537E-1  8.592809E-1  9.598530E-1  7.451436E-1  8.125039E-1  6.441037E-1 
 7.680647E-1  5.828249E-1  5.547583E-1  5.486768E-1  3.260148E-1  2.291856E-1  7.459220E-3  1.716487E-1 
 3.037994E-2 -5.896552E-2 -1.595376E-1 -1.740384E-1 -2.002342E-1 -4.013785E-1 -2.830308E-1 -1.871368E-1 
-1.125224E-2 -2.573034E-1 -3.054838E-1 -1.038718E-1  8.043210E-2  1.833431E-1  4.184048E-3  2.469604E-1 
 3.264826E-1  3.059004E-1  1.669713E-1  2.086034E-1  4.869302E-1  3.667114E-1  2.778345E-1  2.006509E-1 
 4.654128E-1  4.565246E-1  3.161915E-1  3.428552E-1  3.138530E-1  4.452984E-1  2.043927E-1  2.857859E-1 
 2.923352E-1  2.296534E-1  2.146838E-1  8.043210E-2  1.529376E-1 -7.814439E-2 -1.637473E-1 -2.563679E-1 
-2.067835E-1 -4.097987E-1 -7.353714E-1 -6.885933E-1 -5.781979E-1 -4.238316E-1 -7.377101E-1 -7.372423E-1 
-5.842794E-1 -4.186866E-1 -4.285099E-1 -5.459214E-1 -2.442049E-1 -2.161390E-1 -3.101621E-1 -5.805373E-1 
-4.617217E-1 -3.241950E-1 -4.542371E-1 -6.104751E-1 -7.723260E-1 -6.006517E-1 -7.517438E-1 -8.518483E-1 
-9.257568E-1 -7.910373E-1 -7.316294E-1 -8.392176E-1 -7.026272E-1 -6.507039E-1 -5.089676E-1 -6.347993E-1 
-4.271058E-1 -2.881766E-1 -3.597465E-1 -3.466482E-1 -3.892165E-1 -1.833939E-1 -3.223241E-1 -4.018462E-1 
-3.873455E-1 -2.250261E-1 -2.512220E-1 -5.716496E-1 -4.551727E-1 -3.237273E-1 -2.418664E-1 -4.673347E-1 
-5.884890E-1 -4.154116E-1 -3.695698E-1 -4.823039E-1 -7.161924E-1 -5.197263E-1 -4.986765E-1 -6.310573E-1 
-8.097476E-1 -8.958190E-1 -6.165558E-1 -6.778345E-1 -6.109428E-1 -5.421794E-1 -3.784578E-1 -3.125008E-1 
-3.391643E-1 -1.314710E-1 -9.498399E-2  4.300993E-2 -2.902777E-2  1.449850E-1  2.207653E-1  1.290813E-1 
 1.178547E-1  1.056917E-1  2.474290E-1 -2.388186E-2 -4.703720E-3  3.646141E-2  1.211287E-1  4.347734E-2 
-2.264301E-1 -4.493256E-2  6.827027E-2  1.576157E-1 -1.525210E-1 -1.478436E-1  5.797916E-2  2.008884E-2 
-1.108888E-1 -3.232595E-1 -1.155669E-1 -1.768457E-1 -2.741427E-1 -3.737794E-1 -2.975323E-1 -1.754417E-1 
-3.125008E-1 -2.741427E-1 -2.914508E-1 -1.188410E-1 -2.694653E-1 -3.770537E-1 -2.661905E-1 -2.039761E-1 
-1.735706E-1 -2.428020E-1 -7.814439E-2 -1.763780E-1 -1.328740E-1 -1.038718E-1  6.780249E-2  3.119819E-1 
 1.356295E-1  1.070958E-1  1.272102E-1  3.255470E-1  1.889568E-1  1.056917E-1  2.670749E-1  3.349029E-1 
 3.451940E-1  6.827027E-2  2.324597E-1  4.387498E-1  4.719617E-1  2.740919E-1  2.184268E-1  4.696231E-1 
 4.995609E-1  5.664527E-1  4.064725E-1  5.613075E-1  5.884379E-1  4.209743E-1  3.592277E-1  2.656715E-1 
 3.447263E-1  6.733471E-2  1.681476E-2  1.307182E-2  1.019499E-1  5.797916E-2 -1.221154E-1  7.528619E-2 
 3.131549E-2  2.336292E-2  2.991216E-2  2.301208E-1  2.254427E-1  1.267424E-1  1.735198E-1  1.604220E-1 
 3.671792E-1  2.072001E-1  1.847461E-1  3.503399E-1  5.098520E-1  4.205065E-1  2.427508E-1  4.976890E-1 
 5.650494E-1  6.356837E-1  4.780424E-1  5.201431E-1  8.036161E-1  7.746136E-1  6.567337E-1  5.556938E-1 
 8.134394E-1  7.502888E-1  5.940515E-1  3.751318E-1  2.736241E-1  3.559525E-1  1.169191E-1  1.538731E-1 
 3.178327E-2  7.902877E-2 -3.323740E-2 -1.221154E-1  3.458957E-2 -3.651257E-2  7.856137E-2  5.119603E-3 
 1.295487E-1 -2.622147E-2 -1.441006E-1 -7.533809E-2  3.458957E-2  1.936342E-1 -1.230506E-1 -8.375734E-2 
-1.896325E-3  2.399445E-1  2.067316E-1  1.070958E-1  3.891655E-1  4.191032E-1  3.568881E-1  6.125324E-2 
 2.839152E-1  4.513798E-1  3.582922E-1  1.753905E-1 -7.112773E-2  1.056917E-1  5.096214E-2 -1.780112E-2 
-1.305354E-1 -7.346624E-2 -1.581347E-1 -3.910874E-1 -2.956604E-1 -2.423342E-1 -5.007775E-2 -1.478436E-1 
-2.198809E-1 -1.600054E-1 -1.361491E-1 -8.750030E-2 -2.014000E-2  1.459206E-1  2.242773E-2  2.781082E-3 
-5.639274E-3  1.585513E-1  2.095390E-1 -2.622147E-2  4.862325E-2  1.089669E-1  2.376056E-1  8.417396E-2 
 5.563955E-2  2.918674E-1  3.695188E-1  2.605264E-1  1.541070E-2  3.044974E-1  4.167636E-1  3.419196E-1 
 1.800687E-1  7.809359E-2  1.627609E-1  3.131549E-2 -7.977795E-3 -1.150984E-1  8.557729E-2 -8.913349E-3 
-1.342773E-1 -1.441006E-1 -1.356813E-1  4.160659E-2 -1.876046E-1 -4.165776E-2 -1.277291E-1 -1.571991E-1 
-2.030409E-1 -2.554316E-1 -5.990107E-2 -2.451405E-1 -2.432698E-1 -3.017419E-1 -8.562919E-2 -1.773135E-1 
-2.965967E-1 -1.908787E-1 -9.638806E-2  7.154433E-2 -2.030409E-1 -1.029362E-1 -6.083662E-2 -3.043110E-2 
-2.778856E-1 -4.102664E-1 -1.745061E-1 -2.811597E-1 -2.905152E-1 -5.566803E-1 -3.270023E-1 -7.159550E-2 
-8.703252E-2 -9.358066E-2 -1.265520E-2  2.362016E-1  6.265657E-2  8.230321E-2  4.581622E-2  1.997153E-1 
 1.711809E-1 -3.931887E-2  2.663809E-2 -2.364102E-3  1.108376E-1  2.383069E-2  2.137486E-1  2.605264E-1 
 2.165549E-1  3.030941E-1  2.750271E-1  4.719617E-1  3.016908E-1  1.838109E-1  2.104742E-1  3.344352E-1 
 2.904641E-1  3.926771E-2  1.805364E-1  2.413475E-1  2.212331E-1 -5.381960E-2 -1.225832E-1  9.914319E-2 
 5.984991E-2 -1.763780E-1 -4.696741E-1 -3.270023E-1 -3.223241E-1 -3.489876E-1 -4.069914E-1 -3.723763E-1 
-2.011698E-1 -4.313162E-1 -4.313162E-1 -3.882811E-1 -2.039761E-1 -2.390598E-1 -3.167112E-1 -2.727397E-1 
-3.845383E-1 -3.251306E-1 -4.551727E-1 -2.521575E-1 -1.740384E-1 -2.755460E-1 -2.624486E-1 -1.604732E-1 
-1.031668E-2 -1.300677E-1 -8.095105E-2  3.716271E-3  2.647364E-1  1.253384E-1 -9.170993E-2  1.038206E-1 
 1.997153E-1  2.273145E-1 -3.885109E-2  2.289550E-2  1.852138E-1  1.407754E-1 -1.408265E-1 -2.680623E-1 
-6.504699E-2 -1.450362E-1 -1.698287E-1 -3.260660E-1 -1.155669E-1 -1.265520E-2 -1.688932E-1 -1.852650E-1 
-2.353172E-1  2.055662E-2 -1.127595E-1 -6.598254E-2 -3.370518E-2 -4.352850E-2 -1.593037E-2 -1.319388E-1 
 1.201932E-1  8.838469E-2  7.856137E-2  3.131549E-2  1.529376E-1  2.015864E-1 -2.364102E-3 -6.083662E-2 
-6.691810E-2  4.113882E-2 -2.128642E-1 -2.142672E-1 -9.919436E-2  5.142992E-2 -4.493256E-2 -3.232595E-1 
-8.516141E-2  2.523402E-2  1.515342E-1 -4.072220E-2  2.617031E-2  2.605264E-1  1.730520E-1  7.996432E-2 
-6.785329E-2  3.035619E-1  2.895289E-1  1.435820E-1  1.337587E-1  1.898920E-1  3.204022E-1  1.206609E-1 
 1.445172E-1  1.417109E-1  3.030941E-1  1.880212E-1  1.688424E-1  3.489366E-1  2.474290E-1  1.847461E-1 
 7.435063E-2  2.614619E-1  7.294767E-2  2.383069E-2  6.686693E-2  1.211287E-1  2.202975E-1 -1.918143E-1 
-1.978957E-1 -4.773886E-2  1.655672E-1 -2.855999E-2 -2.633842E-1 -2.114609E-1 -1.763780E-1 -1.885398E-1 
-5.524705E-1 -4.074599E-1 -3.480522E-1 -4.060559E-1 -6.876580E-1 -7.447270E-1 -3.583433E-1 -4.916597E-1 
-4.939983E-1 -6.876580E-1 -4.640604E-1 -2.867734E-1 -4.037172E-1 -2.937895E-1 -3.120330E-1 -1.824587E-1 
-3.349539E-1 -2.021054E-1 -1.305354E-1 -7.907994E-2 -7.019217E-2 -1.024684E-1  1.431143E-1 -2.996333E-2 
 2.850883E-2  9.797741E-3  1.375013E-1  1.215965E-1 -1.838617E-1 -6.130440E-2  4.862325E-2  1.842783E-1 
-1.150984E-1 -2.633842E-1 -3.978665E-2  1.314198E-1  1.206609E-1  4.347734E-2  2.432186E-1  2.773660E-1 
 1.969083E-1 -7.346624E-2  1.463883E-1  4.172314E-1  2.535097E-1  1.304843E-1 -2.434963E-2  2.511708E-1 
 2.207653E-1  1.487280E-1  1.941020E-1  2.904641E-1  4.083436E-1  2.633330E-1  4.691554E-1  5.079802E-1 
 5.379179E-1  3.807455E-1  3.690510E-1  4.368780E-1  2.703497E-1  2.628652E-1  1.229998E-1  3.367737E-1 
 1.141117E-1 -6.645032E-2 -2.668925E-2  2.663809E-2  6.920545E-2 -3.475845E-1 -2.039761E-1 -1.412943E-1 
-2.575370E-2 -3.176467E-1 -5.613585E-1 -1.922820E-1 -2.783534E-1 -3.503909E-1 -6.357347E-1 -4.252349E-1 
-3.162426E-1 -4.420751E-1 -5.314207E-1 -5.884890E-1 -2.526253E-1 -3.967003E-1 -3.522618E-1 -3.438417E-1 
-8.843549E-2 -3.931887E-2 -2.395275E-1 -1.221154E-1 -1.862013E-1 -8.656474E-2 -2.615131E-1 -7.533809E-2 
-7.065995E-2 -2.273657E-1 -2.428020E-1 -2.610453E-1  2.242773E-2 -1.108888E-1 -2.011698E-1 -2.512220E-1 
-8.609696E-2 -1.352128E-1 -3.017419E-1 -1.188410E-1  4.347734E-2  1.463883E-1 -2.077190E-1 -1.768457E-1 
 6.873804E-2  1.894246E-1  9.352987E-2 -1.216477E-1  1.164513E-1  1.127087E-1  4.628473E-2 -8.282179E-2 
-2.762444E-2  6.686693E-2 -1.557958E-1 -1.801198E-1 -2.212842E-1 -8.890326E-2 -1.702965E-1 -2.633842E-1 
-2.100576E-1 -1.590699E-1 -5.007775E-2 -1.815232E-1 -4.586812E-2 -5.802996E-2 -1.062114E-1 -8.282179E-2 
 7.201211E-2  2.797056E-1  1.108376E-1  2.804142E-2 -1.031668E-2  1.955049E-1  5.891435E-2 -1.352128E-1 
-2.364102E-3  7.014100E-2 -2.668925E-2 -4.785621E-1 -4.266381E-1 -2.914508E-1 -2.722719E-1 -5.089676E-1 
-6.558491E-1 -2.905152E-1 -3.167112E-1 -3.513263E-1 -4.388010E-1 -2.437372E-1 -5.709477E-2 -1.876046E-1 
-1.819909E-1 -8.328956E-2  1.337587E-1  5.891435E-2  1.024176E-1  4.862325E-2  8.698136E-2  1.019499E-1 
 1.400737E-2  1.650994E-1  6.593064E-2  3.458957E-2 -1.398910E-1 -3.791554E-2 -3.838332E-2 -2.633842E-1 
-3.293410E-1 -3.391643E-1 -1.076147E-1 -3.419707E-1 -3.761181E-1 -2.657227E-1 -1.202443E-1 -1.207121E-1 
-3.391643E-1 -1.160347E-1 -7.486957E-2 -2.558157E-5 -1.394232E-1 -5.148108E-2  2.497678E-1  2.095390E-1 
 1.711809E-1  6.733471E-2  2.811086E-1  2.998200E-1  2.263782E-1  9.961097E-2  1.459206E-1  2.553804E-1 
-1.078446E-2  9.099729E-4 -5.148108E-2  2.242773E-2 -1.375525E-1 -2.311075E-1 -1.384877E-1 -2.502864E-1 
-1.590699E-1 -2.811597E-1 -9.592029E-2 -9.264511E-2 -2.320431E-1 -1.426976E-1 -1.031668E-2  2.362016E-1 
 5.891435E-2  1.122410E-1  2.525741E-1  4.251840E-1  3.395811E-1  2.095390E-1  5.299664E-1  6.160371E-1 
 6.880744E-1  3.961814E-1  5.243527E-1  7.348525E-1  5.963904E-1  4.663480E-1  2.483645E-1  5.491446E-1 
 4.635417E-1  3.021585E-1  2.100064E-1  3.386455E-1  4.588643E-1  3.447263E-1  4.013273E-1  3.316285E-1 
 5.327727E-1  3.311607E-1  3.812129E-1  4.396854E-1  3.451940E-1  4.060047E-1  2.394767E-1  3.316285E-1 
 1.576157E-1  1.038206E-1  2.850883E-2  1.688424E-1  2.188945E-1 -4.867442E-2  7.575396E-2  1.772624E-1 
 3.278859E-1  1.510665E-1  1.445172E-1  3.199344E-1  4.102154E-1  3.933751E-1  2.109420E-1  5.009642E-1 
 5.893734E-1  5.715986E-1  4.176991E-1  4.406210E-1  7.297066E-1  5.477412E-1  4.724295E-1  3.377092E-1 
 5.477412E-1  5.608397E-1  3.040296E-1  2.853182E-1  1.758583E-1  2.418153E-1  2.804142E-2  2.897661E-2 
-7.042606E-3 -2.388186E-2 -1.408265E-1 -2.105253E-1 -5.007775E-2 -2.222198E-1 -1.207121E-1 -2.039761E-1 
 4.534845E-2  3.178327E-2 -7.346624E-2  1.094343E-1  1.590191E-1  3.447263E-1  3.458957E-2  1.407754E-1 
 2.694145E-1  3.236763E-1  1.417109E-1 -9.498399E-2  8.136766E-2  3.739696E-2 -3.417296E-2 -4.537693E-1 
-3.761181E-1 -3.082910E-1 -4.528340E-1 -5.234683E-1 -6.581878E-1 -3.985722E-1 -4.682710E-1 -4.645282E-1 
-4.345905E-1 -2.895799E-1 -2.306398E-1 -3.143717E-1 -5.381960E-2 -7.299846E-2 -7.977795E-3 -1.076147E-1 
-1.319388E-1  2.850883E-2 -2.247852E-2 -5.522366E-2 -9.030659E-2  3.318624E-2 -2.194131E-1 -3.330828E-1 
-1.847972E-1 -2.481814E-2  6.218879E-2 -2.357849E-1 -1.586021E-1  2.242773E-2  1.636965E-1  5.142992E-2 
 2.991216E-2  3.002878E-1  3.386455E-1  2.324597E-1  7.926997E-3  2.881256E-1  3.854229E-1  2.843830E-1 
 7.060878E-2  9.797741E-3  2.694145E-1  8.277099E-2  6.265657E-2  1.845527E-3  1.538731E-1  5.984991E-2 
-1.207121E-1 -4.727145E-2 -4.914219E-2  1.215965E-1  1.845527E-3  1.487280E-1  4.768806E-2  2.570180E-2 
 7.809359E-2  5.470399E-2  3.073037E-1  1.435820E-1  1.440495E-1  1.295487E-1  2.511708E-1  1.721164E-1 
 2.149217E-2  1.136443E-1  8.791691E-2  1.197254E-1 -2.320431E-1 -2.236227E-1 -1.310032E-1 -1.894754E-1 
-4.341227E-1 -6.544459E-1 -3.335506E-1 -3.723763E-1 -3.873455E-1 -5.094354E-1 -4.570436E-1 -3.316796E-1 
-4.888532E-1 -4.388010E-1 -3.938938E-1 -1.010655E-1 -1.244540E-1 -1.174380E-1 -9.358066E-2 -7.720920E-2 
 8.394409E-3 -9.404844E-2  1.187902E-1 -2.831880E-3 -3.651257E-2 -1.796521E-1 -1.749739E-1 -5.288405E-2 
-3.195176E-1 -2.778856E-1 -3.405676E-1 -1.978957E-1 -3.284054E-1 -4.093309E-1 -1.955561E-1 -6.504699E-2 
-1.546260E-2 -2.965967E-1 -1.352128E-1 -3.791554E-2 -3.183443E-2 -2.152027E-1 -1.978957E-1  6.031768E-2 
 4.160659E-2 -4.680367E-2 -3.405676E-1 -3.978665E-2 -2.996333E-2 -1.422299E-1 -1.964924E-1 -2.839660E-1 
-1.441006E-1 -3.588109E-1 -3.429063E-1 -4.224284E-1 -3.017419E-1 -3.807965E-1 -4.729484E-1 -3.756503E-1 
-5.173869E-1 -4.883854E-1 -5.880212E-1 -3.751827E-1 -4.210253E-1 -5.590197E-1 -6.095397E-1 -5.384375E-1 
-3.606820E-1 -6.179590E-1 -5.786664E-1 -4.874491E-1 -2.881766E-1 -3.662948E-1 -4.851104E-1 -1.796521E-1 
-2.855999E-2  1.080313E-1 -7.206328E-2  9.961097E-2  4.284580E-1  4.827206E-1  4.237806E-1  3.147885E-1 
 5.954549E-1  6.211830E-1  5.730016E-1  4.930117E-1  6.366193E-1  7.456114E-1  5.337083E-1  5.945193E-1 
 4.831883E-1  5.655171E-1  5.056416E-1  4.752361E-1  4.930117E-1  3.760670E-1  3.475325E-1  2.478967E-1 
 5.000287E-1  3.423874E-1  2.338630E-1  1.912953E-1  1.800687E-1  2.376056E-1 -8.656474E-2 -3.299657E-3 
 1.099021E-1  2.277823E-1  6.523666E-3 -6.832106E-2  1.632287E-1  2.623975E-1  3.465970E-1  7.014100E-2 
 2.708175E-1  3.966492E-1  3.232085E-1  1.276780E-1  1.000787E-1  3.634374E-1  2.291856E-1  1.716487E-1 
-3.698035E-2  1.833431E-1  2.488323E-1  5.891435E-2  2.523402E-2 -2.809222E-2  9.774023E-2 -1.464402E-1 
-1.333417E-1 -1.978957E-1 -1.735706E-1 -1.871368E-1 -2.638516E-1 -6.036885E-2 -2.081868E-1 -1.941528E-1 
-2.647871E-1 -1.179055E-1 -8.703252E-2 -2.615131E-1 -1.637473E-1 -8.235401E-2  6.991443E-3 -2.413986E-1 
-2.615131E-1 -1.122921E-1 -3.557702E-2 -2.900477E-1 -5.127094E-1 -3.003388E-1 -3.082910E-1 -3.012741E-1 
-4.916597E-1 -3.630207E-1 -1.674902E-1 -2.853693E-1 -3.747150E-1 -4.182188E-1 -1.211799E-1 -1.801198E-1 
-1.646828E-1 -1.716998E-1 -1.319388E-1 -1.172001E-2 -1.768457E-1 -7.861216E-2 -6.598254E-2  4.067104E-2 
-1.281966E-1 -1.062114E-1 -2.388186E-2 -1.735706E-1 -8.890326E-2 -1.057436E-1  1.290813E-1  5.891435E-2 
 4.815584E-2  1.084991E-1  2.937385E-1  3.849551E-1  1.122410E-1  3.320963E-1  3.924395E-1  5.589679E-1 
 3.255470E-1  1.426465E-1  4.429595E-1  4.546539E-1  4.555895E-1  1.969083E-1  3.657759E-1  4.097477E-1 
 2.670749E-1  1.042884E-1  1.775032E-2  2.881256E-1  2.476625E-2 -7.393402E-2 -1.473758E-1 -1.001299E-1 
-8.609696E-2 -1.857335E-1 -8.469290E-2 -1.155669E-1  1.775032E-2 -9.077437E-2  8.744913E-2  1.870857E-1 
 1.697776E-1  2.104742E-1  2.333953E-1  4.583957E-1  2.563160E-1  3.077722E-1  2.502353E-1  3.087078E-1 
 2.623975E-1 -4.680367E-2  1.033532E-1  1.010143E-1  1.655672E-1 -1.038718E-1 -1.347451E-1  4.441289E-2 
 3.879993E-2 -5.709477E-2 -2.563679E-1  2.523402E-2  2.102439E-2 -4.446406E-2 -1.637473E-1 -3.370518E-2 
 1.627609E-1  6.031768E-2  7.669026E-2 -2.558157E-5  2.385412E-1  3.505735E-2 -2.107556E-2  7.996432E-2 
 6.359176E-2  1.332909E-1 -9.030659E-2  6.312434E-2 -6.832106E-2 -9.872659E-2 -1.239862E-1 -8.890326E-2 
 1.510665E-1  9.099729E-4  4.862325E-2  9.212653E-2  2.703497E-1  1.599542E-1  1.033532E-1  2.137486E-1 
 2.923352E-1  3.339674E-1 -1.428913E-3  1.870857E-1  3.470648E-1  3.793421E-1  1.346939E-1 -9.848904E-3 
 1.805364E-1  4.347734E-2 -5.896552E-2 -3.410352E-1 -1.866691E-1 -1.941528E-1 -3.681667E-1 -4.191542E-1 
-4.271058E-1 -2.357849E-1 -3.705054E-1 -2.886443E-1 -3.377611E-1 -2.343816E-1 -3.560037E-1 -4.635928E-1 
-2.853693E-1 -4.388010E-1 -3.906198E-1 -5.520029E-1 -4.233640E-1 -4.383332E-1 -5.594875E-1 -4.991443E-1 
-4.570436E-1 -1.707643E-1 -3.817318E-1 -4.074599E-1 -2.039761E-1 -9.311289E-2 -1.548595E-1 -3.087588E-1 
-2.025731E-1 -1.183732E-1 -7.159550E-2 -3.733116E-1 -2.849016E-1 -1.090177E-1 -2.325109E-1 -3.209208E-1 
-4.930628E-1 -1.974279E-1 -1.660869E-1 -1.801198E-1 -2.484157E-1 -2.025731E-1 -1.896325E-3 -2.283012E-1 
-1.281966E-1 -1.422299E-1 -9.848904E-3 -9.919436E-2 -1.483110E-1 -3.417296E-2 -6.130440E-2  2.008884E-2 
-1.193088E-1  1.772624E-1  8.862186E-3 -5.475515E-2 -4.235211E-3  3.599363E-2  2.057960E-1 -1.043395E-1 
-2.528592E-2 -2.434963E-2  1.950372E-1  7.528619E-2 -5.709477E-2  1.482602E-1  1.725842E-1  1.552761E-1 
-1.464402E-1  1.375013E-1  3.040296E-1  2.951415E-1  1.089669E-1  2.757364E-2  2.801734E-1  1.763261E-1 
 5.236547E-2 -1.165025E-1  1.206609E-1  4.300993E-2 -1.403588E-1 -1.529884E-1 -1.969602E-1 -6.107051E-3 
-1.773135E-1 -1.207121E-1 -1.499482E-2  1.821810E-2  1.728254E-2  2.617031E-2  1.459206E-1  8.089988E-2 
 1.169191E-1  3.505735E-2  1.824075E-1  1.622931E-1 -8.001550E-2 -1.359076E-2  4.534845E-2  9.680468E-2 
-1.469080E-1 -8.609696E-2  1.258061E-1  2.263782E-1  1.786657E-1 -4.118998E-2  3.040296E-1  4.293943E-1 
 4.153606E-1  2.773660E-1  3.040296E-1  5.959226E-1  5.351116E-1  5.243527E-1  4.209743E-1  6.207152E-1 
 6.020041E-1  5.178035E-1  5.570968E-1  6.015363E-1  6.978977E-1  4.672835E-1  5.248205E-1  5.061094E-1 
 5.893734E-1  4.415562E-1  4.064725E-1  4.878657E-1  2.057960E-1  1.922309E-1  8.464173E-2  3.124496E-1 
 1.889568E-1 -1.359076E-2  4.862325E-2  1.103698E-1  2.628652E-1 -5.335182E-2 -8.913349E-3  9.352987E-2 
 1.421787E-1 -1.452704E-2 -1.679580E-1  7.528619E-2  6.546286E-2 -5.054552E-2 -3.934261E-1 -2.605775E-1 
-1.455047E-1 -2.961282E-1 -4.013785E-1 -4.766902E-1 -2.909830E-1 -4.968047E-1 -5.197263E-1 -5.463892E-1 
-4.069914E-1 -3.976366E-1 -6.006517E-1 -4.888532E-1 -5.197263E-1 -3.639561E-1 -5.389053E-1 -4.570436E-1 
-3.471167E-1 -3.821996E-1 -3.040806E-1 -3.054838E-1 -5.288405E-2 -1.408265E-1 -9.404844E-2 -4.446406E-2 
 1.328232E-1  1.089669E-1 -1.216477E-1  1.915329E-2  6.967323E-2  1.763261E-1 -9.451622E-2 -1.038718E-1 
 3.271883E-2  2.102439E-2 -7.112773E-2 -2.460760E-1  7.528619E-2  1.248706E-1  8.744913E-2 -4.306072E-2 
-4.235211E-3  2.698823E-1  1.449850E-1  1.164513E-1  1.491957E-1  3.119819E-1  2.661393E-1  1.674390E-1 
 1.941020E-1  1.505987E-1  1.505987E-1 -4.399628E-2  2.944439E-2  5.751139E-2 -2.294630E-2 -4.867442E-2 
 4.651825E-3  1.520020E-1  5.096214E-2  1.164513E-1  1.870857E-1  4.410887E-1  3.723251E-1  1.697776E-1 
 3.709218E-1  3.854229E-1  4.481046E-1  1.449850E-1  1.781979E-1  3.610985E-1  2.712852E-1  1.683746E-1 
 1.323554E-1  4.658806E-1  4.013273E-1  3.372414E-1  2.198297E-1  4.621384E-1  5.963904E-1  4.205065E-1 
 4.060047E-1  2.507030E-1  5.173357E-1  2.689467E-1  2.385412E-1  2.862537E-1  2.296534E-1  3.143207E-1 
 1.487280E-1  3.606310E-1  2.857859E-1  2.853182E-1  2.011186E-1  3.152559E-1  4.424917E-1  2.787700E-1 
 3.101111E-1  3.222730E-1  5.290301E-1  3.040296E-1  1.917631E-1  2.390090E-1  2.913997E-1  2.507030E-1 
-4.727145E-2  7.715803E-2  1.346939E-1  1.024176E-1 -9.451622E-2 -6.832106E-2  1.697776E-1  1.393720E-1 
 5.797916E-2 -2.575370E-2  2.109420E-1  1.763261E-1  6.686693E-2  3.084772E-2  6.639916E-2  1.758583E-1 
-9.170993E-2 -9.311289E-2 -1.048073E-1 -2.107556E-2 -1.029362E-1 -2.077190E-1 -8.095105E-2 -2.021054E-1 
-1.628121E-1 -2.615131E-1 -4.165776E-2 -1.265520E-2 -1.062114E-1  3.412179E-2  9.633690E-2  3.330318E-1 
 1.131765E-1  1.370335E-1  2.834474E-1  3.835518E-1  2.792378E-1  2.617031E-2  1.398398E-1  1.627609E-1 
 1.833431E-1 -1.586021E-1 -5.288405E-2  7.107656E-2 -5.615922E-2 -1.267936E-1 -3.120330E-1 -3.510924E-2 
-1.150984E-1 -8.937104E-2 -1.464402E-1 -6.878884E-2 -3.464073E-2 -3.288732E-1 -1.782491E-1 -2.208164E-1 
-1.873667E-2 -1.305354E-1 -1.043395E-1 -2.528592E-2 -1.384877E-1 -6.083662E-2 -1.787165E-1  5.844694E-2 
-1.777813E-1 -3.270023E-1 -3.251306E-1 -2.423342E-1 -1.894754E-1 -5.010152E-1 -4.476888E-1 -4.107342E-1 
-2.161390E-1 -4.841748E-1 -5.258070E-1 -2.601097E-1 -3.176467E-1 -3.873455E-1 -6.427517E-1 -3.864092E-1 
-2.951927E-1 -3.391643E-1 -5.099030E-1 -4.537693E-1 -1.314710E-1 -2.652549E-1 -3.064193E-1 -4.126051E-1 
-1.679580E-1 -1.983635E-1 -2.675945E-1 -2.189453E-1 -1.660869E-1 -3.791554E-2 -3.227919E-1 -1.221154E-1 
-1.787165E-1 -1.408265E-1 -1.328740E-1 -1.740384E-1  1.353959E-2 -1.380202E-1 -2.021054E-1 -3.485198E-1 
-4.820664E-2 -1.716998E-1 -3.340183E-1 -2.760138E-1 -2.456083E-1 -9.825881E-2 -4.074599E-1 -3.115652E-1 
-2.568357E-1 -1.071469E-1 -3.167112E-1 -4.939983E-1 -1.922820E-1 -2.390598E-1 -2.189453E-1 -4.883854E-1 
-3.410352E-1 -1.623443E-1 -2.086542E-1 -2.067835E-1 -1.885398E-1  2.289550E-2 -5.896552E-2 -6.317514E-2 
-1.277291E-1  9.352987E-2  6.499509E-2 -1.034040E-1 -1.639815E-2 -1.534562E-1 -5.943329E-2 -2.563679E-1 
-2.610453E-1 -1.969602E-1 -3.232595E-1 -4.121373E-1 -4.565758E-1 -2.629164E-1 -3.924907E-1 -4.537693E-1 
-4.462847E-1 -3.045484E-1 -2.820953E-1 -4.809008E-1 -3.461804E-1 -1.871368E-1 -7.674142E-2 -2.624486E-1 
-1.988309E-1  1.587921E-2  1.159828E-1  9.352987E-2 -1.305354E-1  2.394767E-1  3.161915E-1  2.656715E-1 
 1.908275E-1  9.540061E-2  3.709218E-1  2.025220E-1  1.711809E-1  1.487280E-1  2.483645E-1  1.898920E-1 
 9.914319E-2  2.086034E-1  1.730520E-1  3.110463E-1  1.042884E-1  2.895289E-1  2.670749E-1  1.725842E-1 
 2.362016E-1  2.146838E-1  4.191032E-1  9.727246E-2  5.610805E-2  1.775032E-2  2.338630E-1  2.890611E-1 
 8.744913E-2  2.778345E-1  2.493001E-1  3.615662E-1  8.417396E-2  2.338630E-1  5.252883E-1  4.967535E-1 
 3.676470E-1  1.641639E-1  4.794465E-1  4.569924E-1  4.200388E-1  2.670749E-1  4.279902E-1  4.654128E-1 
 2.427508E-1  3.405166E-1  2.273145E-1  4.565246E-1  2.319919E-1  2.235719E-1  2.525741E-1  1.767939E-1 
 2.254427E-1  4.394512E-2  1.814720E-1  3.225105E-2  6.312434E-2 -9.872659E-2  1.213663E-2  5.423621E-2 
-1.632795E-1 -2.949555E-2 -3.043110E-2  2.661393E-1  7.669026E-2  1.775032E-2  1.393720E-1  2.979489E-1 
 3.119819E-1  4.441289E-2  2.600589E-1  3.143207E-1  4.387498E-1  2.095390E-1  1.842783E-1  4.205065E-1 
 3.671792E-1  3.185311E-1  1.127087E-1  3.503399E-1  3.456614E-1  2.404119E-1  9.586839E-2  8.885247E-2 
 2.567838E-1  4.347734E-2  1.122410E-1  1.033532E-1  2.198297E-1  9.867579E-2  4.815584E-2  2.483645E-1 
 2.170227E-1  2.647364E-1  1.192576E-1  2.834474E-1  2.521064E-1  1.234676E-1  9.399728E-2  1.127087E-1 
 1.468568E-1 -1.768457E-1 -2.933217E-1 -3.550683E-1 -2.133316E-1 -3.620852E-1 -5.828760E-1 -4.874491E-1 
-4.916597E-1 -4.949337E-1 -8.387500E-1 -7.671801E-1 -5.884890E-1 -6.731570E-1 -7.905695E-1 -8.892698E-1 
-6.202984E-1 -6.399452E-1 -6.581878E-1 -6.923361E-1 -5.145804E-1 -3.396321E-1 -4.663991E-1 -3.265337E-1 
-2.900477E-1 -7.627364E-2 -1.904109E-1 -2.035083E-1 -7.907994E-2 -9.498399E-2 -1.499482E-2 -1.169703E-1 
 1.229998E-1  1.634699E-2 -1.405853E-2  4.254215E-2  2.427508E-1  4.467013E-1  1.524698E-1  2.567838E-1 
 3.400488E-1  5.065768E-1  3.746640E-1  2.792378E-1  4.841239E-1  5.505486E-1  4.761717E-1  2.100064E-1 
 4.467013E-1  5.463383E-1  5.818897E-1  4.438950E-1  4.214417E-1  6.361515E-1  4.902053E-1  4.733650E-1 
 3.241441E-1  4.953505E-1  4.583957E-1  3.943107E-1  4.537184E-1  3.980525E-1  5.556938E-1  3.559525E-1 
 4.359428E-1  4.270547E-1  4.626061E-1  3.517429E-1  2.768982E-1  4.569924E-1  1.992479E-1  2.249749E-1 
 1.159828E-1  2.408797E-1  2.142164E-1  8.394409E-3  8.370618E-2  1.973768E-1  3.297578E-1 -4.493256E-2 
 2.149217E-2  1.421787E-1  2.352660E-1  1.164513E-1 -1.356813E-1  1.038206E-1  7.669026E-2  7.575396E-2 
-2.278335E-1 -1.600054E-1 -8.703252E-2 -2.516897E-1 -2.156705E-1 -3.134362E-1  1.494293E-2 -1.272614E-1 
-1.731028E-1 -1.571991E-1 -8.562919E-2  4.347734E-2 -1.600054E-1  4.651825E-3 -1.604732E-1 -1.441006E-1 
-3.181145E-1 -3.616174E-1 -2.007020E-1 -3.812640E-1 -3.934261E-1 -4.874491E-1 -2.605775E-1 -4.481566E-1 
-5.641649E-1 -4.883854E-1 -4.313162E-1 -3.971681E-1 -7.297584E-1 -6.324606E-1 -5.833438E-1 -4.626573E-1 
-7.171279E-1 -7.498729E-1 -4.275744E-1 -4.682710E-1 -3.957648E-1 -5.777301E-1 -3.284054E-1 -1.880724E-1 
-2.512220E-1 -3.260660E-1 -2.470123E-1 -3.183443E-2 -1.698287E-1 -1.314710E-1 -2.418664E-1 -4.933588E-4 
-1.359076E-2 -1.094855E-1 -1.172001E-2 -3.417296E-2 -6.107051E-3 -1.487788E-1  5.844694E-2 -5.756218E-2 
-1.920445E-2 -8.422512E-2 -8.235401E-2  1.763261E-1 -5.522366E-2 -4.586812E-2 -7.720920E-2  1.089669E-1 
 4.184048E-3 -1.796521E-1 -4.773886E-2  5.002658E-2  1.534054E-1 -2.072513E-1 -1.324065E-1  4.862325E-2 
 1.220643E-1  5.423621E-2 -1.726354E-1  6.405953E-2  3.716271E-3 -4.352850E-2 -1.576669E-1 -6.270736E-2 
 8.510951E-2 -1.670224E-1 -1.623443E-1 -2.877090E-1 -1.356813E-1 -2.334461E-1 -2.914508E-1 -1.815232E-1 
-2.573034E-1 -1.665546E-1 -3.569400E-1 -1.651506E-1 -1.674902E-1 -2.189453E-1 -3.335506E-1 -3.312119E-1 
-1.702965E-1 -3.756503E-1 -1.969602E-1 -2.011698E-1  1.587921E-2 -1.356813E-1 -2.456083E-1 -1.218743E-2 
 3.646141E-2  1.674390E-1 -9.779103E-2  1.075636E-1  1.739876E-1  1.936342E-1  8.510951E-2  1.108376E-1 
 4.392176E-1  3.222730E-1  2.909319E-1  1.351617E-1  4.420239E-1  4.626061E-1  3.872936E-1  3.625018E-1 
 3.306929E-1  5.627105E-1  3.615662E-1  4.967535E-1  4.883335E-1  5.519519E-1  5.028350E-1  4.476369E-1 
 6.197789E-1  5.547583E-1  5.954549E-1  4.088121E-1  4.794465E-1  3.985210E-1  2.778345E-1  2.918674E-1 
 3.199344E-1  3.985210E-1  1.145795E-1  8.651358E-2  1.552761E-1  3.255470E-1  2.362016E-1  9.099729E-4 
 1.445172E-1  2.146838E-1  1.983123E-1 -7.977795E-3  6.967323E-2  1.707131E-1  1.431143E-1  1.962106E-2 
-1.665546E-1  5.049436E-2 -2.558157E-5 -1.038718E-1 -2.413986E-1 -2.044439E-1 -1.492465E-1 -3.625529E-1 
-3.096943E-1 -3.134362E-1 -2.077190E-1 -2.502864E-1 -1.815232E-1 -1.062114E-1 -1.843295E-1 -1.595376E-1 
-1.520532E-1  3.505735E-2 -2.762444E-2 -1.235184E-1 -1.918143E-1 -6.598254E-2 -7.814439E-2 -2.675945E-1 
-1.805876E-1 -1.197766E-1  2.383069E-2 -1.487788E-1 -2.385923E-1 -8.656474E-2  5.423621E-2 -5.288405E-2 
-3.382289E-1 -1.193088E-1 -4.352850E-2 -7.954772E-2 -2.451405E-1 -2.460760E-1  2.242773E-2 -1.202443E-1 
-1.581347E-1 -2.540283E-1 -9.592029E-2 -3.651257E-2 -2.063157E-1 -1.614087E-1 -2.039761E-1 -8.890326E-2 
-2.849016E-1 -2.002342E-1 -1.361491E-1 -2.273657E-1 -2.091220E-1 -3.452450E-1 -2.128642E-1 -3.536650E-1 
-3.775222E-1 -4.537693E-1 -3.078234E-1 -2.371890E-1 -4.528340E-1 -3.630207E-1 -3.396321E-1 -1.249217E-1 
-4.172825E-1 -4.140083E-1 -2.456083E-1 -2.198809E-1 -2.035083E-1 -4.238316E-1 -1.141629E-1 -9.732362E-2 
-9.124215E-2 -2.872412E-1 -2.325109E-1  7.459220E-3 -1.043395E-1 -5.896552E-2 -1.324065E-1  6.218879E-2 
-8.235401E-2 -4.212517E-2 -3.230185E-2  6.967323E-2  2.235719E-1  3.037994E-2  1.917631E-1  5.563955E-2 
 1.707131E-1  9.329963E-3  1.201932E-1  2.993522E-1  8.510951E-2  1.267424E-1 -5.428738E-2  1.328232E-1 
-8.609696E-2 -2.521575E-1 -2.180101E-1 -1.127595E-1 -3.323740E-2 -3.597465E-1 -2.951927E-1 -2.371890E-1 
-1.408265E-1 -3.536650E-1 -4.313162E-1 -2.732075E-1 -1.604732E-1 -1.688932E-1 -4.649960E-1 -1.992987E-1 
