# Supplementary material for: Parameters estimation of stochastic finite fault ground motion simulation method and its application in North China
Source: PLoS One. 2025 Dec 3;20(12):e0337602. doi: 10.1371/journal.pone.0337602 (PMC12674566; doi:10.1371/journal.pone.0337602)
Supplement: S1 File — The Strong motion recordings for this study are provided by China Strong Motion Network Centre at Institute of Engineering Mechanics, China Earthquake Administration. (ZIP) [file pone.0337602.s001.zip › S1 File. Acceleration recordings of Pingyuan earthquake/ua0549.dat]

041QFT230806023303
0230806023359 2023-08-06 2:33:59 BTM
PINGYUAN EARTHQUAKE, PINGYUAN,CHN
EPICENTER  37.159N 116.339E DEPTH 10 KM
MAGNITUDE  5.5(Ms)
STATION: 41QFT 35.8N 115.0E
SITE CONDITION: SOIL
INSTRUMENT TYPE: ETNA/ES-T
OBSERVING POINT: GROUND
COMP. UD
UNCORRECTED ACCELERATION          UNIT: CM/SEC/SEC
NO. OF POINTS:  17200  EQUALLY SPACED INTERVALS OF:  0.005  SEC
PEAK VALUE:    -7.556   AT   45.22 SEC    DURATION:  86 SEC
PRE-EVENT TIME:  20  SEC  RECORDER TIME:  2023-08-6 2:34:10.000 BTM
CSMNC

-1.152596E-2 -1.058967E-2  3.805843E-2  2.355770E-2 -4.146297E-2 -3.304371E-2  1.560549E-2  1.326660E-2 
-1.994522E-2 -7.315597E-3  1.560549E-2  1.887956E-2 -1.058967E-2 -1.620337E-2  1.934807E-2  1.747623E-2 
-1.620337E-2 -1.807448E-2  9.056971E-3  8.120686E-3 -1.246151E-2 -2.789780E-2  9.524749E-3  2.917139E-2 
-7.315597E-3 -5.912266E-3  1.104758E-3  1.560549E-2  5.314388E-3 -1.152596E-2  1.747623E-2  2.636400E-2 
-7.783375E-3 -4.660889E-2 -2.322039E-2  1.186327E-2  1.092808E-2 -1.246151E-2 -5.912266E-3  2.215437E-2 
-8.251152E-3 -3.491446E-2 -1.152596E-2  2.963917E-2  1.981585E-2 -5.912266E-3 -2.985735E-4  1.186327E-2 
 5.782166E-3 -1.760670E-2  1.572170E-3  2.402548E-2  2.215437E-2 -8.251152E-3 -3.351149E-2 -6.380043E-3 
 1.692038E-4 -6.847820E-3  4.378834E-3  3.571991E-2  3.805843E-2 -4.976711E-3 -1.339707E-2  9.524749E-3 
 2.308992E-2  4.846611E-3 -1.526781E-2  5.782166E-3  2.636400E-2 -1.480003E-2 -1.807448E-2  2.823511E-2 
 2.776733E-2  9.056971E-3 -2.743002E-2 -7.663507E-4  3.993027E-2  6.717355E-3 -1.713892E-2  2.507725E-3 
 2.729955E-2  2.039947E-3 -1.667114E-2 -3.105968E-3  2.355770E-2  7.185132E-3 -2.088077E-2  1.692038E-4 
 3.057473E-2  2.963917E-2 -2.462336E-2 -7.783375E-3  4.226879E-2  2.262215E-2 -7.315597E-3 -3.573745E-3 
 3.618769E-2  1.326660E-2 -2.275261E-2 -6.380043E-3  1.887956E-2  2.823511E-2 -1.433226E-2 -2.181706E-2 
 4.846611E-3  2.507725E-3 -2.789780E-2 -2.275261E-2  3.712288E-2  4.180101E-2 -2.985735E-4 -2.134855E-2 
 5.314388E-3  2.402548E-2 -3.105968E-3 -1.573559E-2  1.607326E-2  2.683178E-2 -1.292929E-2 -2.602669E-2 
 4.378834E-3  2.729955E-2  3.443279E-3 -5.444488E-3  2.308992E-2  2.308992E-2  2.039947E-3 -3.257594E-2 
-1.199374E-2  3.151028E-2 -1.234128E-3 -1.480003E-2  9.056971E-3  1.139586E-2  6.717355E-3 -9.186341E-3 
-5.444488E-3  3.244547E-2  2.589659E-2 -1.152596E-2 -2.985735E-4  3.291325E-2  1.139586E-2 -2.743002E-2 
-1.900966E-2  1.373438E-2  2.729955E-2 -2.041299E-2 -2.275261E-2  3.525213E-2  2.823511E-2  2.975502E-3 
 2.975502E-3  3.057473E-2  3.338102E-2 -2.181706E-2 -3.304371E-2  2.308992E-2  3.151028E-2 -1.620337E-2 
-1.433226E-2  1.186327E-2  1.934807E-2 -8.251152E-3 -3.023632E-2  2.402548E-2  5.302767E-2  4.378834E-3 
-1.199374E-2  1.513771E-2  1.139586E-2 -3.573745E-3 -2.696224E-2 -3.105968E-3  4.133360E-2 -2.170413E-3 
-2.368817E-2 -6.847820E-3  2.402548E-2  2.402548E-2 -9.654119E-3  1.046030E-2  2.636400E-2  1.104758E-3 
-4.333481E-2 -1.947744E-2  2.496103E-2  7.185132E-3 -1.760670E-2 -7.315597E-3  1.233105E-2  6.249577E-3 
-1.702636E-3 -4.041157E-3  3.571991E-2  2.636400E-2 -1.667114E-2 -6.847820E-3  1.572170E-3  1.046030E-2 
-1.900966E-2 -2.181706E-2  2.496103E-2  3.338102E-2 -6.847820E-3 -3.351149E-2  9.992526E-3  1.887956E-2 
-1.807448E-2 -2.275261E-2  1.373438E-2  3.525213E-2 -1.433226E-2 -3.912409E-2  3.911057E-3  3.618769E-2 
-6.847820E-3 -3.631779E-2  7.652909E-3  3.291325E-2  1.373438E-2 -1.573559E-2  2.975502E-3  3.805843E-2 
 1.560549E-2 -3.865667E-2 -1.947744E-2  2.542881E-2 -2.985735E-4 -1.807448E-2 -5.444488E-3  3.291325E-2 
 3.338102E-2 -2.415558E-2 -2.555891E-2  2.262215E-2  3.571991E-2  6.369810E-4 -1.573559E-2  2.542881E-2 
 2.449325E-2 -3.070409E-2 -1.713892E-2  3.291325E-2  3.712288E-2 -9.186341E-3 -4.041157E-3  3.618769E-2 
 1.607326E-2 -4.976711E-3 -1.573559E-2  3.010695E-2  4.741398E-2 -2.368817E-2 -1.246151E-2  2.449325E-2 
 1.981585E-2 -3.573745E-3 -2.088077E-2  1.233105E-2  4.507545E-2  2.308992E-2 -3.865667E-2 -9.654119E-3 
 3.571991E-2 -5.912266E-3 -2.602669E-2 -2.134855E-2  8.120686E-3  1.104758E-3 -3.210816E-2 -5.912266E-3 
 3.525213E-2  3.618769E-2 -7.315597E-3 -1.152596E-2  1.513771E-2  1.092808E-2 -1.292929E-2  4.378834E-3 
 3.384880E-2  1.326660E-2 -3.351149E-2 -4.005964E-2  1.747623E-2  1.046030E-2 -2.088077E-2 -5.912266E-3 
 2.917139E-2  3.338102E-2 -2.696224E-2 -2.509113E-2  2.776733E-2  3.899398E-2 -1.234128E-3 -1.339707E-2 
 1.092808E-2  5.782166E-3 -2.275261E-2 -3.070409E-2  2.075140E-2  4.741398E-2  1.046030E-2 -3.444668E-2 
 1.572170E-3  4.273657E-2  4.846611E-3 -1.433226E-2 -7.663507E-4  3.431658E-2  1.326660E-2 -3.865667E-2 
-1.620337E-2  3.571991E-2  1.420216E-2 -4.660889E-2  3.443279E-3  4.507545E-2  1.607326E-2 -2.275261E-2 
-2.602669E-2  3.057473E-2  1.233105E-2 -3.912409E-2 -1.386485E-2  3.665510E-2  1.420216E-2 -3.585001E-2 
-1.105745E-2  3.571991E-2  2.262215E-2 -2.170413E-3  9.056971E-3  2.917139E-2  2.776733E-2 -2.743002E-2 
-2.976854E-2  1.466993E-2  9.056971E-3  6.369810E-4 -1.246151E-2 -9.654119E-3  2.075140E-2  7.185132E-3 
-1.667114E-2  1.841179E-2  4.226879E-2  6.369810E-4 -2.976854E-2  1.104758E-3  3.010695E-2 -6.847820E-3 
-3.257594E-2  1.233105E-2  3.805843E-2  1.513771E-2 -1.480003E-2  4.378834E-3  3.899398E-2  8.120686E-3 
-2.088077E-2  5.782166E-3  2.262215E-2 -6.847820E-3 -2.088077E-2 -9.654119E-3  3.197769E-2  3.291325E-2 
-2.602669E-2 -1.713892E-2  2.542881E-2  3.993027E-2 -4.508934E-3 -1.526781E-2  4.226879E-2  3.338102E-2 
-1.900966E-2 -3.210816E-2  8.588463E-3  2.028363E-2 -1.105745E-2 -2.509113E-2  9.524749E-3  3.151028E-2 
-1.246151E-2 -4.976711E-3  2.963917E-2  3.197769E-2  6.717355E-3 -1.900966E-2  1.186327E-2  3.104250E-2 
 6.717355E-3 -3.164038E-2  3.443279E-3  4.834953E-2  1.572170E-3 -3.444668E-2 -1.573559E-2  3.852621E-2 
 2.028363E-2 -2.368817E-2 -3.573745E-3  2.729955E-2  1.466993E-2 -3.725334E-2 -1.292929E-2  3.338102E-2 
 7.185132E-3 -4.193148E-2 -1.339707E-2  2.729955E-2 -7.663507E-4 -2.555891E-2 -1.947744E-2  3.946249E-2 
 3.478435E-2 -2.088077E-2 -1.292929E-2  2.075140E-2  1.139586E-2 -2.696224E-2 -1.900966E-2  1.186327E-2 
 4.460768E-2 -2.170413E-3 -3.164038E-2  2.776733E-2  1.607326E-2 -1.058967E-2 -2.638191E-3  2.870288E-2 
 3.338102E-2 -2.368817E-2 -3.631779E-2 -5.912266E-3  2.168659E-2  2.039947E-3 -3.631779E-2  1.233105E-2 
 3.805843E-2 -9.186341E-3 -2.181706E-2 -2.638191E-3  2.589659E-2  9.992526E-3 -1.994522E-2 -2.985735E-4 
 1.186327E-2 -4.508934E-3 -2.930076E-2  8.120686E-3  3.525213E-2  3.911057E-3 -9.654119E-3 -8.251152E-3 
 4.554323E-2  2.355770E-2 -2.976854E-2  5.782166E-3  2.683178E-2  1.981585E-2 -4.052742E-2 -3.959186E-2 
 2.402548E-2  3.571991E-2  9.056971E-3 -1.713892E-2  2.870288E-2  3.057473E-2 -2.322039E-2 -1.058967E-2 
 1.373438E-2  2.215437E-2 -5.912266E-3 -3.257594E-2  6.717355E-3  9.992526E-3 -5.912266E-3 -4.041157E-3 
 1.373438E-2  4.180101E-2  4.378834E-3 -1.246151E-2  1.607326E-2  4.273657E-2  1.887956E-2 -2.743002E-2 
-4.041157E-3  1.092808E-2 -1.058967E-2 -4.052742E-2 -1.386485E-2  3.759065E-2  1.654068E-2 -6.380043E-3 
 1.186327E-2  3.151028E-2  1.279882E-2 -1.994522E-2 -2.985735E-4  3.899398E-2  8.588463E-3 -3.210816E-2 
-1.386485E-2  1.279882E-2  9.524749E-3 -2.088077E-2 -2.170413E-3  4.180101E-2  3.431658E-2 -1.433226E-2 
-3.444668E-2  2.683178E-2  1.607326E-2 -3.023632E-2  1.572170E-3  2.355770E-2  2.776733E-2 -1.947744E-2 
-2.228484E-2  3.525213E-2  3.151028E-2  1.513771E-2  1.104758E-3  2.449325E-2  3.244547E-2 -1.480003E-2 
-2.883299E-2  5.314388E-3  2.168659E-2 -1.667114E-2 -2.509113E-2  2.975502E-3  3.618769E-2  8.588463E-3 
-2.368817E-2  2.496103E-2  4.133360E-2  1.887956E-2 -1.760670E-2 -1.480003E-2  1.607326E-2 -4.041157E-3 
-1.854225E-2  7.652909E-3  1.887956E-2 -4.976711E-3 -2.134855E-2  1.692038E-4  4.086582E-2  2.028363E-2 
-5.912266E-3  9.524749E-3  2.776733E-2  1.186327E-2 -3.210816E-2 -8.251152E-3  2.542881E-2  2.917139E-2 
-7.783375E-3 -1.152596E-2  2.402548E-2  1.139586E-2 -4.976711E-3 -2.696224E-2  3.759065E-2  5.489878E-2 
-1.292929E-2 -1.058967E-2 -2.638191E-3  2.262215E-2 -6.380043E-3 -3.397927E-2  2.028363E-2  3.805843E-2 
-9.654119E-3 -3.818890E-2  7.185132E-3  2.636400E-2  4.378834E-3 -1.199374E-2  1.326660E-2  2.917139E-2 
-3.304371E-2 -5.035074E-2  1.326660E-2  3.899398E-2  1.692038E-4 -1.620337E-2  4.378834E-3  2.589659E-2 
 6.717355E-3 -2.275261E-2 -7.663507E-4  2.449325E-2  9.524749E-3 -2.088077E-2 -9.654119E-3  1.654068E-2 
 1.607326E-2 -1.667114E-2 -1.947744E-2  2.496103E-2  2.028363E-2 -2.836557E-2 -1.947744E-2  3.571991E-2 
 2.028363E-2 -1.292929E-2 -9.654119E-3  2.449325E-2  4.086582E-2 -2.322039E-2 -3.304371E-2  1.700845E-2 
 3.338102E-2 -2.985735E-4 -4.052742E-2  8.588463E-3  2.917139E-2 -1.573559E-2 -1.900966E-2  2.975502E-3 
 1.654068E-2 -1.526781E-2 -4.894741E-2 -1.947744E-2  2.870288E-2 -4.508934E-3 -3.117187E-2  6.717355E-3 
 2.308992E-2  1.420216E-2 -2.649447E-2  3.911057E-3  3.712288E-2 -6.380043E-3 -2.415558E-2 -1.234128E-3 
 3.338102E-2  9.992526E-3 -3.772112E-2 -2.696224E-2  4.320434E-2  2.870288E-2 -2.509113E-2  9.992526E-3 
 3.057473E-2  1.747623E-2 -2.322039E-2 -1.234128E-3  4.180101E-2  1.466993E-2 -1.012190E-2 -1.339707E-2 
 2.215437E-2  9.992526E-3 -1.480003E-2  3.911057E-3  2.683178E-2  3.151028E-2 -2.649447E-2 -2.976854E-2 
 2.262215E-2  2.402548E-2 -1.386485E-2 -3.397927E-2  1.046030E-2  4.601101E-2 -7.663507E-4 -3.304371E-2 
 1.186327E-2  3.571991E-2  1.420216E-2 -1.152596E-2  1.607326E-2  4.273657E-2 -6.380043E-3 -3.491446E-2 
-5.444488E-3  4.133360E-2  2.507725E-3 -4.239926E-2 -5.912266E-3  3.104250E-2  1.654068E-2 -2.602669E-2 
 1.046030E-2  3.759065E-2  1.747623E-2 -2.976854E-2 -2.696224E-2  2.542881E-2  7.652909E-3 -1.433226E-2 
-2.088077E-2  2.963917E-2  1.747623E-2 -3.725334E-2 -1.339707E-2  1.981585E-2  4.881731E-2 -6.847820E-3 
-1.012190E-2  2.823511E-2  1.233105E-2 -7.783375E-3 -3.164038E-2  1.794401E-2  2.729955E-2 -2.509113E-2 
-3.678557E-2  6.249577E-3  4.694620E-2  1.092808E-2 -2.976854E-2  5.314388E-3  4.320434E-2 -2.638191E-3 
-2.976854E-2 -3.573745E-3  2.355770E-2  6.369810E-4 -2.088077E-2  8.120686E-3  2.729955E-2  1.700845E-2 
-3.257594E-2  1.466993E-2  5.349544E-2  1.233105E-2 -1.292929E-2 -2.415558E-2  3.712288E-2  1.654068E-2 
-4.052742E-2 -2.170413E-3  4.460768E-2  2.636400E-2 -2.836557E-2 -1.573559E-2  1.654068E-2  1.654068E-2 
-4.041157E-3  3.911057E-3  3.665510E-2  2.823511E-2 -3.023632E-2 -2.836557E-2  2.917139E-2  1.373438E-2 
-1.760670E-2 -2.368817E-2  2.168659E-2  4.180101E-2 -1.246151E-2 -1.807448E-2  2.402548E-2  4.460768E-2 
 5.782166E-3 -2.415558E-2  2.975502E-3  2.963917E-2 -1.339707E-2 -4.614111E-2  1.186327E-2  4.367212E-2 
 1.654068E-2 -2.509113E-2 -6.380043E-3  4.039805E-2  9.992526E-3 -1.713892E-2  2.028363E-2  3.805843E-2 
-3.105968E-3 -2.789780E-2 -1.012190E-2  3.010695E-2  2.075140E-2 -1.760670E-2 -4.041157E-3  2.215437E-2 
 2.636400E-2 -2.462336E-2 -1.292929E-2  5.630211E-2  3.104250E-2 -2.602669E-2 -3.865667E-2  9.992526E-3 
 2.542881E-2 -2.041299E-2 -1.947744E-2  1.654068E-2  2.823511E-2 -2.836557E-2 -3.865667E-2  2.776733E-2 
 3.010695E-2 -4.976711E-3 -3.538223E-2  2.975502E-3  3.571991E-2 -2.649447E-2 -2.789780E-2  1.981585E-2 
 2.636400E-2  2.507725E-3 -2.181706E-2  7.185132E-3  3.151028E-2 -7.315597E-3 -2.649447E-2 -5.444488E-3 
 3.197769E-2  9.992526E-3 -3.397927E-2 -6.847820E-3  1.326660E-2  7.652909E-3 -4.239926E-2 -2.836557E-2 
 4.273657E-2  2.963917E-2 -1.433226E-2 -2.602669E-2  9.524749E-3 -4.508934E-3 -2.696224E-2 -1.199374E-2 
 2.028363E-2  3.104250E-2 -3.678557E-2 -3.678557E-2  1.794401E-2  3.104250E-2  7.185132E-3 -8.718564E-3 
 2.963917E-2  3.384880E-2 -1.900966E-2 -2.789780E-2  1.654068E-2  1.373438E-2 -3.023632E-2 -4.099520E-2 
 4.378834E-3  2.308992E-2 -9.654119E-3 -1.292929E-2  1.373438E-2  5.349544E-2  2.507725E-3 -4.146297E-2 
 1.139586E-2  3.010695E-2  7.652909E-3 -2.789780E-2  4.846611E-3  3.057473E-2 -6.847820E-3 -3.959186E-2 
-1.994522E-2  3.946249E-2  2.075140E-2 -4.041157E-3  6.249577E-3  2.589659E-2  1.794401E-2 -2.789780E-2 
-1.152596E-2  2.589659E-2  1.326660E-2 -2.322039E-2 -2.462336E-2  4.378834E-3  1.607326E-2 -1.292929E-2 
-2.743002E-2  2.308992E-2  4.086582E-2 -1.058967E-2 -8.718564E-3  2.449325E-2  6.249577E-3 -9.186341E-3 
-2.275261E-2  1.092808E-2  2.729955E-2 -1.947744E-2 -1.667114E-2  1.326660E-2  4.273657E-2  1.186327E-2 
-1.246151E-2  1.654068E-2  3.010695E-2  1.572170E-3 -3.912409E-2  7.185132E-3  2.870288E-2  1.139586E-2 
-5.912266E-3 -1.246151E-2  2.823511E-2  8.120686E-3 -5.912266E-3  1.420216E-2  3.478435E-2  3.010695E-2 
-2.088077E-2 -4.976711E-3  1.887956E-2  2.975502E-3 -1.620337E-2 -5.912266E-3  2.215437E-2  1.841179E-2 
-2.985735E-4 -5.444488E-3  3.525213E-2  3.057473E-2 -3.573745E-3  4.846611E-3  1.373438E-2  6.249577E-3 
-2.976854E-2 -2.322039E-2  2.168659E-2  2.823511E-2 -6.847820E-3 -1.526781E-2  1.326660E-2  2.121918E-2 
 4.378834E-3 -1.246151E-2  2.823511E-2  3.525213E-2 -1.152596E-2 -2.322039E-2 -1.199374E-2  1.326660E-2 
-1.620337E-2 -3.164038E-2  1.046030E-2  3.244547E-2  1.279882E-2 -1.433226E-2  1.747623E-2  4.039805E-2 
 2.449325E-2  1.104758E-3  1.233105E-2  2.496103E-2 -1.012190E-2 -1.900966E-2 -1.480003E-2  7.652909E-3 
 1.513771E-2 -1.573559E-2  4.846611E-3  3.338102E-2  1.654068E-2 -1.058967E-2 -4.508934E-3  3.618769E-2 
 2.355770E-2 -2.976854E-2 -2.415558E-2  1.373438E-2  9.992526E-3 -1.994522E-2 -1.386485E-2  1.560549E-2 
 3.104250E-2  7.185132E-3 -1.292929E-2  2.028363E-2  1.747623E-2 -1.012190E-2 -9.654119E-3  6.717355E-3 
 1.046030E-2 -2.555891E-2 -2.789780E-2  5.314388E-3  1.841179E-2  2.975502E-3 -4.508934E-3  1.466993E-2 
 1.934807E-2  8.588463E-3 -8.251152E-3  1.092808E-2  2.963917E-2 -6.380043E-3 -2.789780E-2 -1.012190E-2 
 7.652909E-3 -4.976711E-3 -1.386485E-2  5.782166E-3  4.554323E-2  2.449325E-2 -3.491446E-2 -4.976711E-3 
 1.887956E-2  6.249577E-3 -7.783375E-3 -1.012190E-2  1.747623E-2  1.092808E-2 -1.994522E-2 -2.322039E-2 
 2.496103E-2  3.665510E-2 -1.105745E-2 -1.480003E-2  1.654068E-2  1.513771E-2 -1.807448E-2 -1.994522E-2 
 1.887956E-2  2.215437E-2 -3.304371E-2 -3.538223E-2  1.466993E-2  9.524749E-3 -1.807448E-2 -1.292929E-2 
 1.560549E-2  1.887956E-2 -1.947744E-2 -3.164038E-2  1.607326E-2  2.449325E-2 -1.386485E-2 -1.105745E-2 
 1.692038E-4  1.139586E-2 -8.251152E-3 -2.696224E-2  9.524749E-3  3.104250E-2  1.654068E-2 -1.526781E-2 
-3.573745E-3  1.560549E-2  7.185132E-3 -1.760670E-2 -1.246151E-2  3.197769E-2  2.975502E-3 -1.760670E-2 
 4.846611E-3  1.887956E-2  2.168659E-2 -4.041157E-3 -1.199374E-2  2.542881E-2  1.700845E-2 -2.883299E-2 
 1.692038E-4  2.121918E-2  2.215437E-2 -3.573745E-3 -2.555891E-2  3.478435E-2  2.355770E-2 -3.257594E-2 
-2.275261E-2  1.887956E-2  9.056971E-3 -2.415558E-2 -6.847820E-3  1.887956E-2  2.496103E-2 -2.976854E-2 
-2.883299E-2  2.542881E-2  2.496103E-2  5.782166E-3 -1.760670E-2  9.992526E-3  2.402548E-2 -9.186341E-3 
-1.246151E-2  2.776733E-2  2.917139E-2 -2.088077E-2 -2.836557E-2 -3.105968E-3  2.729955E-2  1.692038E-4 
-1.386485E-2  3.291325E-2  2.729955E-2 -2.985735E-4 -2.836557E-2 -1.854225E-2  2.636400E-2  1.607326E-2 
-1.713892E-2 -4.041157E-3  2.975502E-3 -1.760670E-2 -1.292929E-2  2.975502E-3  4.226879E-2  2.729955E-2 
-2.275261E-2 -6.380043E-3  3.291325E-2  2.683178E-2 -1.713892E-2 -2.985735E-4  3.665510E-2  1.607326E-2 
-3.912409E-2 -3.585001E-2  2.636400E-2  3.618769E-2 -6.847820E-3 -2.743002E-2  1.794401E-2  2.449325E-2 
-1.012190E-2 -1.152596E-2  1.887956E-2  3.291325E-2 -9.186341E-3 -2.415558E-2  7.185132E-3  2.308992E-2 
-2.041299E-2 -2.789780E-2  1.326660E-2  1.420216E-2 -1.702636E-3 -2.555891E-2  6.249577E-3  4.086582E-2 
 6.249577E-3 -2.228484E-2  3.911057E-3  3.993027E-2  3.911057E-3 -4.193148E-2 -1.667114E-2  2.917139E-2 
 6.249577E-3 -1.760670E-2 -2.170413E-3  3.104250E-2  3.805843E-2 -2.976854E-2 -1.573559E-2  3.057473E-2 
 1.279882E-2 -1.807448E-2 -1.994522E-2  2.542881E-2  1.373438E-2 -1.807448E-2 -1.900966E-2  2.121918E-2 
 4.647842E-2 -4.508934E-3 -1.105745E-2  2.215437E-2  1.981585E-2 -4.976711E-3 -8.251152E-3  1.981585E-2 
 2.075140E-2 -3.070409E-2 -4.146297E-2  1.046030E-2  3.478435E-2  7.652909E-3 -1.526781E-2  2.075140E-2 
 3.057473E-2 -1.152596E-2 -1.900966E-2  4.846611E-3  2.636400E-2 -1.105745E-2 -3.304371E-2  1.607326E-2 
 2.449325E-2 -1.058967E-2 -3.397927E-2  7.652909E-3  5.209211E-2  2.589659E-2 -2.275261E-2 -2.181706E-2 
 2.683178E-2  3.911057E-3 -2.041299E-2 -1.199374E-2  1.420216E-2  1.841179E-2 -4.707666E-2 -2.976854E-2 
 2.075140E-2  2.776733E-2 -1.480003E-2 -1.433226E-2  5.349544E-2  8.120686E-3 -4.754444E-2 -2.555891E-2 
 2.496103E-2  3.805843E-2 -2.976854E-2 -3.257594E-2  2.823511E-2  2.683178E-2 -1.012190E-2 -2.743002E-2 
 1.560549E-2  5.115692E-2  9.524749E-3 -3.585001E-2 -1.058967E-2  3.057473E-2 -9.186341E-3 -3.538223E-2 
-2.638191E-3  3.338102E-2 -2.170413E-3 -5.175480E-2  6.717355E-3  3.805843E-2  2.028363E-2 -1.246151E-2 
 4.378834E-3  5.022137E-2 -3.573745E-3 -2.649447E-2 -6.847820E-3  2.308992E-2  1.887956E-2 -2.555891E-2 
 9.524749E-3  3.946249E-2  1.092808E-2 -3.491446E-2 -8.251152E-3  3.759065E-2  9.056971E-3 -2.883299E-2 
-3.304371E-2  2.823511E-2  1.700845E-2 -3.818890E-2 -1.292929E-2  2.823511E-2  3.244547E-2 -3.865667E-2 
-3.725334E-2  3.197769E-2  4.460768E-2  2.121918E-2 -1.526781E-2  1.794401E-2  3.805843E-2 -2.088077E-2 
-4.988296E-2 -2.415558E-2  2.355770E-2  2.355770E-2 -1.152596E-2 -2.170413E-3  2.636400E-2  9.524749E-3 
-2.228484E-2  1.841179E-2  4.180101E-2  8.120686E-3 -9.654119E-3 -1.480003E-2  2.963917E-2  2.039947E-3 
-4.801222E-2  2.507725E-3  3.197769E-2  3.197769E-2 -1.947744E-2 -1.667114E-2  4.460768E-2  2.075140E-2 
-1.105745E-2 -3.105968E-3  3.478435E-2  2.963917E-2 -2.275261E-2 -3.397927E-2  2.542881E-2  4.647842E-2 
-4.508934E-3 -1.480003E-2 -2.638191E-3  2.402548E-2 -6.380043E-3 -3.210816E-2  2.075140E-2  2.308992E-2 
 5.782166E-3 -2.322039E-2 -1.058967E-2  2.729955E-2  2.039947E-3 -1.620337E-2 -2.638191E-3  2.496103E-2 
 1.104758E-3 -3.257594E-2 -1.199374E-2  2.776733E-2  1.934807E-2 -2.509113E-2 -2.985735E-4  3.291325E-2 
 6.717355E-3 -3.538223E-2 -9.654119E-3  3.151028E-2  1.373438E-2 -2.509113E-2 -1.105745E-2  3.852621E-2 
 1.326660E-2 -1.760670E-2 -1.199374E-2  4.226879E-2  2.917139E-2 -3.678557E-2 -9.654119E-3  1.233105E-2 
 9.992526E-3 -3.959186E-2 -1.900966E-2  4.273657E-2  2.215437E-2 -1.573559E-2 -4.427000E-2  5.782166E-3 
 1.279882E-2 -1.480003E-2  5.782166E-3  1.934807E-2  1.747623E-2 -2.322039E-2 -3.444668E-2  7.185132E-3 
 3.338102E-2  2.975502E-3 -1.292929E-2  1.046030E-2  2.028363E-2  2.507725E-3 -2.696224E-2  5.782166E-3 
 4.039805E-2  1.046030E-2 -2.696224E-2 -3.573745E-3  1.513771E-2 -1.702636E-3 -3.573745E-3 -7.663507E-4 
 3.805843E-2  1.654068E-2 -2.743002E-2  4.846611E-3  3.899398E-2  3.291325E-2 -1.526781E-2 -1.386485E-2 
 1.887956E-2  2.075140E-2 -2.368817E-2 -3.070409E-2  2.121918E-2  6.369810E-4 -1.199374E-2  1.700845E-2 
 2.402548E-2 -2.170413E-3 -2.181706E-2 -1.234128E-3  3.291325E-2  2.215437E-2 -2.181706E-2 -6.380043E-3 
 4.846611E-3  1.046030E-2 -2.985735E-4 -1.854225E-2  1.513771E-2  2.121918E-2 -4.976711E-3 -3.865667E-2 
-1.573559E-2  1.420216E-2  1.104758E-3 -1.105745E-2 -3.105968E-3  2.589659E-2 -2.170413E-3 -2.649447E-2 
-2.985735E-4  3.759065E-2  1.420216E-2 -2.696224E-2 -4.041157E-3  2.975502E-3  8.120686E-3 -1.854225E-2 
-1.199374E-2  2.589659E-2 -1.702636E-3 -1.246151E-2 -1.339707E-2  8.588463E-3  1.607326E-2 -1.620337E-2 
-6.847820E-3  2.683178E-2  8.588463E-3 -2.322039E-2 -2.638191E-3  2.075140E-2  2.870288E-2 -1.386485E-2 
-1.199374E-2  2.075140E-2 -7.783375E-3 -1.246151E-2 -1.573559E-2  1.981585E-2  3.057473E-2 -9.654119E-3 
-1.994522E-2  3.443279E-3  2.496103E-2 -1.339707E-2 -1.947744E-2  4.846611E-3  2.917139E-2  1.420216E-2 
-1.620337E-2 -2.638191E-3  1.092808E-2  1.233105E-2 -2.134855E-2 -5.912266E-3  2.402548E-2 -7.663507E-4 
-2.088077E-2 -1.199374E-2  1.887956E-2  8.588463E-3 -1.386485E-2  2.975502E-3  3.104250E-2  1.046030E-2 
-1.339707E-2  6.717355E-3  1.092808E-2  1.233105E-2 -1.854225E-2 -1.433226E-2  2.917139E-2  2.975502E-3 
-2.976854E-2 -2.638191E-3  4.694620E-2  2.776733E-2 -1.292929E-2 -2.041299E-2  3.443279E-3  8.588463E-3 
-2.649447E-2 -9.186341E-3  2.776733E-2  1.887956E-2 -2.088077E-2 -2.134855E-2  7.185132E-3  1.841179E-2 
 1.092808E-2  4.378834E-3  1.654068E-2  2.496103E-2 -7.315597E-3 -2.602669E-2 -3.573745E-3 -2.985735E-4 
 2.507725E-3 -2.041299E-2 -1.713892E-2  1.279882E-2 -5.912266E-3 -2.836557E-2 -1.702636E-3  5.209211E-2 
 3.291325E-2 -1.480003E-2 -4.041157E-3  2.776733E-2  1.572170E-3 -2.976854E-2 -3.573745E-3  2.542881E-2 
 3.443279E-3 -3.912409E-2 -1.807448E-2  2.355770E-2  2.636400E-2 -4.508934E-3 -1.702636E-3  3.338102E-2 
 7.185132E-3 -2.322039E-2 -6.380043E-3  2.215437E-2  3.197769E-2 -1.386485E-2 -2.134855E-2  2.075140E-2 
 5.782166E-3 -5.444488E-3  1.572170E-3  1.513771E-2  2.963917E-2  1.654068E-2 -4.041157E-3 -2.170413E-3 
 1.466993E-2 -4.508934E-3 -8.251152E-3  1.607326E-2  1.887956E-2 -2.170413E-3 -1.292929E-2  9.056971E-3 
 3.525213E-2  9.992526E-3 -2.696224E-2  2.121918E-2  2.870288E-2 -1.058967E-2 -1.480003E-2  8.120686E-3 
 3.431658E-2 -5.444488E-3 -2.976854E-2 -3.573745E-3  2.355770E-2  4.378834E-3 -4.052742E-2 -1.620337E-2 
 3.384880E-2  3.197769E-2 -1.012190E-2 -1.246151E-2  1.607326E-2  9.056971E-3 -8.718564E-3 -4.041157E-3 
 2.121918E-2  3.291325E-2 -1.386485E-2 -2.836557E-2  1.700845E-2  2.636400E-2  9.992526E-3 -6.380043E-3 
 2.262215E-2  2.729955E-2 -2.696224E-2 -1.199374E-2  3.057473E-2  3.712288E-2 -2.638191E-3 -1.386485E-2 
 1.607326E-2  1.092808E-2 -5.444488E-3 -1.994522E-2  2.542881E-2  5.443100E-2  6.249577E-3 -2.976854E-2 
-3.105968E-3  3.244547E-2 -1.386485E-2 -3.023632E-2  1.104758E-3  2.262215E-2 -3.105968E-3 -4.988296E-2 
-2.368817E-2  2.075140E-2  3.151028E-2 -1.573559E-2  2.975502E-3  4.881731E-2  2.975502E-3 -3.491446E-2 
-2.181706E-2  2.262215E-2  9.992526E-3 -2.602669E-2 -1.760670E-2  1.279882E-2  8.588463E-3 -1.994522E-2 
-9.654119E-3  1.607326E-2  1.887956E-2 -1.807448E-2 -1.292929E-2  5.782166E-3  2.975502E-3 -1.667114E-2 
-3.257594E-2  1.747623E-2  1.326660E-2 -3.304371E-2 -2.930076E-2  2.028363E-2  3.571991E-2 -1.234128E-3 
 2.975502E-3  1.700845E-2  1.373438E-2 -2.181706E-2 -3.444668E-2  2.507725E-3  2.075140E-2  3.443279E-3 
-2.602669E-2 -4.508934E-3  1.981585E-2  2.507725E-3 -1.339707E-2  3.443279E-3  3.431658E-2  1.841179E-2 
-7.783375E-3 -7.783375E-3  9.992526E-3  1.572170E-3 -3.397927E-2 -1.152596E-2  2.542881E-2  1.887956E-2 
-8.718564E-3 -5.912266E-3  3.057473E-2  1.092808E-2 -2.322039E-2  6.249577E-3  3.384880E-2  1.279882E-2 
-3.912409E-2 -4.146297E-2  3.010695E-2  2.589659E-2 -1.480003E-2  1.186327E-2  2.262215E-2  8.588463E-3 
-1.058967E-2 -9.186341E-3  1.560549E-2  3.244547E-2  2.975502E-3 -2.883299E-2  2.975502E-3  1.420216E-2 
 1.692038E-4 -2.181706E-2  1.692038E-4  4.507545E-2  9.056971E-3 -2.134855E-2  1.572170E-3  3.946249E-2 
 2.507725E-3 -3.772112E-2  3.911057E-3  2.262215E-2 -6.380043E-3 -3.865667E-2 -1.105745E-2  2.823511E-2 
 1.560549E-2 -2.088077E-2 -3.105968E-3  4.086582E-2  7.185132E-3 -1.760670E-2  1.692038E-4  3.197769E-2 
 3.525213E-2 -2.322039E-2 -2.275261E-2  3.384880E-2  2.449325E-2 -1.900966E-2 -1.246151E-2  1.747623E-2 
 2.496103E-2 -3.573745E-3 -1.480003E-2  1.607326E-2  2.402548E-2 -7.663507E-4 -1.246151E-2  1.466993E-2 
 2.168659E-2 -3.573745E-3 -3.304371E-2 -9.654119E-3  4.086582E-2  9.056971E-3 -1.526781E-2 -2.170413E-3 
 1.139586E-2  1.572170E-3 -2.181706E-2 -2.170413E-3  3.010695E-2  1.747623E-2 -2.041299E-2  6.717355E-3 
 2.075140E-2  2.507725E-3 -9.654119E-3  3.911057E-3  4.367212E-2  5.782166E-3 -2.275261E-2 -2.985735E-4 
 2.449325E-2  1.139586E-2 -1.526781E-2  6.369810E-4  2.262215E-2  1.326660E-2 -4.239926E-2 -2.555891E-2 
 2.308992E-2  1.934807E-2 -1.058967E-2 -1.246151E-2  2.729955E-2  1.326660E-2 -1.012190E-2 -1.994522E-2 
 1.279882E-2  3.899398E-2 -4.976711E-3 -2.930076E-2  5.314388E-3  3.197769E-2 -8.251152E-3 -9.186341E-3 
 1.654068E-2  2.776733E-2  1.046030E-2 -2.602669E-2  7.652909E-3  3.993027E-2  5.782166E-3 -1.807448E-2 
 3.431658E-2  5.068915E-2  1.572170E-3 -2.462336E-2  1.572170E-3  3.899398E-2  6.717355E-3 -2.041299E-2 
 2.975502E-3  3.104250E-2  1.104758E-3 -3.070409E-2  6.369810E-4  2.870288E-2  2.355770E-2 -2.696224E-2 
-1.854225E-2  2.121918E-2  1.560549E-2 -7.315597E-3 -1.994522E-2  3.618769E-2  2.028363E-2 -3.678557E-2 
-2.696224E-2  1.572170E-3  2.121918E-2 -2.415558E-2 -2.789780E-2  1.420216E-2  1.654068E-2 -1.994522E-2 
-2.883299E-2  2.776733E-2  3.665510E-2  6.369810E-4 -3.491446E-2 -3.573745E-3  1.560549E-2 -3.538223E-2 
-3.164038E-2  2.975502E-3  2.168659E-2 -4.041157E-3 -2.602669E-2  3.911057E-3  3.197769E-2  1.139586E-2 
-4.508934E-3  1.139586E-2  1.747623E-2  7.185132E-3 -3.585001E-2 -2.041299E-2  1.560549E-2 -9.186341E-3 
-1.058967E-2  1.747623E-2  2.355770E-2  1.981585E-2 -8.718564E-3 -8.251152E-3  4.647842E-2  1.513771E-2 
-9.654119E-3  1.104758E-3 -7.783375E-3  3.911057E-3 -2.555891E-2 -5.444488E-3  3.010695E-2  2.496103E-2 
-3.573745E-3 -1.947744E-2  4.226879E-2  2.355770E-2 -1.854225E-2 -4.976711E-3  2.075140E-2  2.823511E-2 
-2.368817E-2 -3.772112E-2 -3.573745E-3  3.244547E-2 -7.663507E-4 -1.386485E-2  4.507545E-2  3.852621E-2 
-1.702636E-3 -2.322039E-2  7.185132E-3  3.946249E-2  9.524749E-3 -2.134855E-2 -1.105745E-2  9.524749E-3 
-8.718564E-3 -2.555891E-2 -2.985735E-4  3.151028E-2  2.449325E-2 -1.433226E-2 -2.134855E-2  2.168659E-2 
 1.654068E-2 -3.070409E-2 -6.380043E-3  3.057473E-2  4.378834E-3 -4.005964E-2 -2.415558E-2  2.542881E-2 
 2.028363E-2 -9.654119E-3  4.378834E-3  3.525213E-2  8.588463E-3 -2.509113E-2 -1.573559E-2  2.402548E-2 
 1.747623E-2 -1.667114E-2  6.249577E-3  5.782166E-3  2.507725E-3 -2.696224E-2 -3.725334E-2  2.729955E-2 
 4.834953E-2  1.607326E-2 -9.186341E-3  1.887956E-2  8.588463E-3 -1.713892E-2 -9.186341E-3  8.120686E-3 
 3.010695E-2  3.443279E-3 -1.760670E-2 -3.105968E-3  3.197769E-2  2.589659E-2  4.846611E-3  2.308992E-2 
 1.560549E-2 -1.292929E-2 -4.427000E-2 -1.807448E-2  3.057473E-2  1.279882E-2 -1.339707E-2  6.249577E-3 
 2.496103E-2 -2.985735E-4 -2.170413E-3  1.981585E-2  3.852621E-2  1.233105E-2 -3.678557E-2 -1.480003E-2 
 8.120686E-3  1.420216E-2 -1.900966E-2 -3.631779E-2  3.057473E-2  3.384880E-2 -2.322039E-2 -1.292929E-2 
 3.151028E-2  2.589659E-2 -5.444488E-3 -1.854225E-2  2.215437E-2  2.449325E-2 -1.713892E-2 -1.339707E-2 
 9.524749E-3  2.075140E-2 -2.088077E-2 -1.339707E-2  1.747623E-2  1.747623E-2  5.782166E-3 -2.696224E-2 
 1.139586E-2  3.197769E-2 -8.251152E-3 -1.667114E-2  2.975502E-3  9.524749E-3 -2.638191E-3 -1.994522E-2 
 6.717355E-3  4.647842E-2  3.443279E-3 -2.976854E-2  5.782166E-3  3.852621E-2  2.975502E-3 -2.930076E-2 
 1.186327E-2  3.899398E-2  1.572170E-3 -4.380259E-2 -1.667114E-2  3.712288E-2  2.870288E-2 -3.105968E-3 
-2.985735E-4  3.443279E-3 -1.012190E-2 -2.415558E-2 -1.480003E-2  1.279882E-2  2.308992E-2  2.075140E-2 
-3.573745E-3  6.369810E-4  5.314388E-3 -3.023632E-2 -4.976711E-3  3.852621E-2  3.197769E-2 -2.228484E-2 
-5.222258E-2 -2.638191E-3  3.057473E-2  1.466993E-2 -2.181706E-2  8.588463E-3  3.665510E-2 -3.164038E-2 
-4.520556E-2  1.466993E-2  4.133360E-2 -7.783375E-3 -3.678557E-2 -1.105745E-2  9.992526E-3  3.443279E-3 
-1.713892E-2  2.075140E-2  3.431658E-2 -7.315597E-3 -3.117187E-2 -7.783375E-3  2.870288E-2 -4.976711E-3 
-2.602669E-2 -1.058967E-2  1.887956E-2  4.846611E-3 -4.520556E-2 -1.012190E-2  3.338102E-2  2.823511E-2 
-2.181706E-2 -1.760670E-2  4.601101E-2  2.028363E-2 -2.883299E-2 -1.012190E-2  4.086582E-2  2.917139E-2 
-2.836557E-2 -1.480003E-2  2.729955E-2  8.120686E-3 -1.620337E-2 -6.380043E-3  3.338102E-2  3.291325E-2 
-1.573559E-2 -1.433226E-2  7.185132E-3  2.636400E-2  2.507725E-3 -1.854225E-2  1.747623E-2  2.963917E-2 
-2.985735E-4 -2.789780E-2 -2.985735E-4  3.291325E-2  1.841179E-2 -1.433226E-2  5.314388E-3  3.057473E-2 
 7.185132E-3 -1.760670E-2 -2.322039E-2  2.075140E-2  2.589659E-2 -1.480003E-2  3.443279E-3  2.683178E-2 
-2.170413E-3 -2.181706E-2  2.975502E-3  3.618769E-2  2.683178E-2 -1.480003E-2 -6.380043E-3  1.747623E-2 
 4.846611E-3 -2.930076E-2 -1.760670E-2  4.133360E-2  2.308992E-2 -1.713892E-2 -2.415558E-2 -1.234128E-3 
 1.887956E-2 -1.947744E-2 -1.760670E-2  1.560549E-2  1.747623E-2 -2.041299E-2 -4.520556E-2  1.046030E-2 
 4.039805E-2  1.326660E-2 -8.251152E-3 -6.847820E-3  1.934807E-2 -4.976711E-3 -3.865667E-2  1.046030E-2 
 4.086582E-2  8.120686E-3 -4.567333E-2 -2.509113E-2  3.993027E-2  1.572170E-3 -1.994522E-2  2.776733E-2 
 4.226879E-2  1.841179E-2 -2.415558E-2 -7.315597E-3  3.993027E-2  1.692038E-4 -4.660889E-2 -1.713892E-2 
 2.823511E-2  8.120686E-3 -3.959186E-2 -1.620337E-2  3.571991E-2  3.946249E-2 -4.508934E-3 -1.713892E-2 
 2.963917E-2  2.870288E-2 -2.134855E-2 -1.807448E-2  1.747623E-2  2.355770E-2 -2.181706E-2 -4.707666E-2 
 7.185132E-3  1.981585E-2 -1.760670E-2 -8.718564E-3  3.291325E-2  4.180101E-2 -1.058967E-2 -3.257594E-2 
 1.046030E-2  3.899398E-2  6.369810E-4 -2.462336E-2  1.560549E-2  1.607326E-2 -1.760670E-2 -4.099520E-2 
 5.314388E-3  4.601101E-2 -7.783375E-3 -2.181706E-2  2.975502E-3  3.057473E-2  1.692038E-4 -3.585001E-2 
 5.314388E-3  4.460768E-2  1.747623E-2 -3.351149E-2 -4.508934E-3  2.542881E-2  2.963917E-2 -3.573745E-3 
-1.702636E-3  4.928581E-2  1.700845E-2 -1.854225E-2 -3.257594E-2  1.560549E-2  4.039805E-2 -6.380043E-3 
 6.369810E-4  2.355770E-2  3.618769E-2 -3.573745E-3 -2.696224E-2  2.121918E-2  3.197769E-2 -1.702636E-3 
-8.718564E-3  1.794401E-2  1.326660E-2 -2.134855E-2 -2.930076E-2  2.039947E-3  2.215437E-2  6.249577E-3 
-2.181706E-2  9.056971E-3  3.993027E-2 -5.912266E-3 -2.134855E-2  1.046030E-2  4.554323E-2 -1.234128E-3 
-5.502888E-2 -1.058967E-2  3.197769E-2  2.168659E-2 -2.696224E-2 -1.526781E-2  3.291325E-2  2.776733E-2 
-2.088077E-2 -2.638191E-3  5.115692E-2  1.560549E-2 -1.152596E-2 -8.718564E-3  6.717355E-3 -7.663507E-4 
-2.415558E-2  4.378834E-3  4.320434E-2  3.291325E-2 -1.900966E-2 -7.783375E-3  3.712288E-2  3.384880E-2 
-1.713892E-2 -1.620337E-2  2.823511E-2  1.186327E-2 -2.696224E-2 -3.725334E-2  1.373438E-2  3.151028E-2 
-2.170413E-3 -2.462336E-2  1.887956E-2  5.536655E-2 -5.444488E-3 -1.199374E-2  9.056971E-3  3.525213E-2 
 2.075140E-2 -3.725334E-2 -1.234128E-3  2.449325E-2 -1.058967E-2 -4.052742E-2 -8.718564E-3  3.151028E-2 
 2.168659E-2 -7.663507E-4  3.443279E-3  3.993027E-2  3.443279E-3 -3.164038E-2  1.186327E-2  4.226879E-2 
 9.524749E-3 -2.509113E-2 -1.433226E-2 -4.508934E-3  1.139586E-2 -5.444488E-3  1.326660E-2  4.647842E-2 
 8.588463E-3 -1.386485E-2 -9.186341E-3  2.496103E-2  2.776733E-2 -1.058967E-2 -1.573559E-2  2.975502E-3 
-4.041157E-3 -1.900966E-2 -8.718564E-3  2.589659E-2  6.144802E-2  1.233105E-2 -2.462336E-2  1.654068E-2 
 2.729955E-2 -4.041157E-3 -2.322039E-2  2.507725E-3  2.683178E-2 -3.573745E-3 -3.210816E-2 -1.234128E-3 
 2.075140E-2  4.846611E-3 -6.380043E-3  9.524749E-3  3.431658E-2  1.373438E-2 -1.012190E-2 -3.105968E-3 
 2.496103E-2  1.934807E-2 -1.526781E-2 -7.663507E-4  1.233105E-2  5.782166E-3 -3.725334E-2 -1.947744E-2 
 5.864063E-2  3.151028E-2 -1.433226E-2 -1.152596E-2  2.589659E-2  1.654068E-2 -3.164038E-2 -1.854225E-2 
 2.028363E-2  3.057473E-2 -3.210816E-2 -3.538223E-2  1.326660E-2  2.168659E-2  1.092808E-2 -1.199374E-2 
 2.262215E-2  2.215437E-2 -2.368817E-2 -2.509113E-2  1.046030E-2  3.993027E-2  9.992526E-3 -2.555891E-2 
-5.912266E-3  2.402548E-2 -1.702636E-3 -1.152596E-2  1.841179E-2  4.039805E-2  3.443279E-3 -3.304371E-2 
-8.251152E-3  1.572170E-3  8.588463E-3 -1.807448E-2 -8.718564E-3  2.823511E-2  1.104758E-3 -2.088077E-2 
-7.315597E-3  2.776733E-2  8.588463E-3 -1.807448E-2 -7.663507E-4  2.963917E-2  1.420216E-2 -3.865667E-2 
-1.480003E-2  3.104250E-2  2.589659E-2 -1.433226E-2  9.524749E-3  4.086582E-2  1.841179E-2 -5.444488E-3 
-2.930076E-2  3.104250E-2  3.525213E-2 -1.012190E-2 -1.702636E-3  1.046030E-2  2.168659E-2 -1.480003E-2 
-7.783375E-3  1.326660E-2  1.841179E-2  1.692038E-4 -4.146297E-2  9.524749E-3  3.197769E-2 -5.444488E-3 
-7.783375E-3  2.729955E-2  3.338102E-2 -2.041299E-2 -2.836557E-2  1.934807E-2  2.636400E-2 -1.433226E-2 
-1.947744E-2  3.443279E-3  1.794401E-2 -3.105968E-3 -1.994522E-2  1.233105E-2  3.338102E-2  7.652909E-3 
-3.725334E-2 -1.947744E-2  1.607326E-2  1.139586E-2 -2.602669E-2 -8.718564E-3  3.057473E-2  9.524749E-3 
 2.975502E-3 -8.718564E-3  1.513771E-2  1.513771E-2 -6.847820E-3 -1.702636E-3  4.846611E-3  1.186327E-2 
-4.520556E-2 -2.368817E-2  2.729955E-2  1.420216E-2 -4.976711E-3 -6.847820E-3  3.431658E-2  1.841179E-2 
-1.292929E-2 -2.088077E-2  1.887956E-2  4.413990E-2 -1.947744E-2 -2.883299E-2 -9.186341E-3  5.782166E-3 
-1.152596E-2 -1.900966E-2  2.121918E-2  2.729955E-2  5.782166E-3 -3.164038E-2  6.369810E-4  3.244547E-2 
-2.638191E-3 -4.508934E-3  9.992526E-3  1.279882E-2 -9.654119E-3 -2.836557E-2  1.560549E-2  4.273657E-2 
-1.234128E-3 -6.380043E-3  3.443279E-3  1.700845E-2  1.981585E-2 -2.275261E-2 -3.573745E-3  2.823511E-2 
 1.607326E-2 -2.134855E-2 -1.292929E-2  3.057473E-2  2.402548E-2 -1.900966E-2 -3.725334E-2  3.104250E-2 
 2.402548E-2 -2.602669E-2 -1.480003E-2  1.887956E-2  3.805843E-2 -2.134855E-2 -2.555891E-2  2.075140E-2 
 3.618769E-2 -1.292929E-2 -2.415558E-2  3.571991E-2  2.870288E-2  1.233105E-2 -7.783375E-3  2.168659E-2 
 2.262215E-2 -2.555891E-2 -7.783375E-3  1.373438E-2  3.151028E-2  3.911057E-3 -1.994522E-2  6.369810E-4 
 1.794401E-2 -1.702636E-3 -1.526781E-2  2.215437E-2  3.665510E-2  1.420216E-2 -2.836557E-2 -1.386485E-2 
 2.215437E-2  7.652909E-3 -2.509113E-2 -7.783375E-3  3.338102E-2 -1.702636E-3 -2.509113E-2 -1.199374E-2 
 3.010695E-2  2.262215E-2 -2.696224E-2  6.717355E-3  2.355770E-2  2.975502E-3 -2.743002E-2 -1.854225E-2 
 4.460768E-2  3.571991E-2 -1.713892E-2 -1.058967E-2  1.794401E-2  1.607326E-2 -4.508934E-3 -9.186341E-3 
 1.934807E-2  1.279882E-2 -5.912266E-3 -4.976711E-3  7.185132E-3  3.571991E-2  8.588463E-3 -1.199374E-2 
 6.717355E-3  1.186327E-2 -4.976711E-3 -3.070409E-2  1.887956E-2  5.583433E-2  9.992526E-3 -1.246151E-2 
 1.186327E-2  3.291325E-2  6.249577E-3 -3.818890E-2 -9.654119E-3  5.209211E-2  7.185132E-3 -3.397927E-2 
-2.638191E-3  1.981585E-2  2.542881E-2 -9.654119E-3  5.782166E-3  3.993027E-2  9.992526E-3 -3.070409E-2 
-2.415558E-2  2.496103E-2  1.326660E-2 -1.526781E-2 -8.718564E-3  1.326660E-2  1.607326E-2 -3.117187E-2 
-1.620337E-2  3.291325E-2  2.215437E-2  7.185132E-3 -2.638191E-3  5.782166E-3  2.075140E-2 -1.667114E-2 
-3.444668E-2  8.588463E-3  2.917139E-2  8.120686E-3 -1.246151E-2  1.233105E-2  4.320434E-2  1.279882E-2 
-2.041299E-2  1.466993E-2  3.993027E-2 -1.573559E-2 -3.772112E-2  5.314388E-3  2.308992E-2  8.120686E-3 
-2.789780E-2 -5.444488E-3  4.647842E-2  1.607326E-2 -2.181706E-2  1.104758E-3  4.788175E-2  2.963917E-2 
-3.631779E-2 -2.088077E-2  1.373438E-2 -8.718564E-3 -3.818890E-2 -3.304371E-2  2.449325E-2  1.841179E-2 
-2.602669E-2 -3.105968E-3  2.215437E-2  3.665510E-2 -9.186341E-3 -2.555891E-2  4.320434E-2  3.759065E-2 
-3.023632E-2 -5.175480E-2 -4.976711E-3  8.120686E-3 -2.322039E-2 -3.351149E-2  5.314388E-3  4.741398E-2 
-5.444488E-3 -3.023632E-2  2.589659E-2  3.197769E-2  2.039947E-3 -4.508934E-3 -2.170413E-3  1.092808E-2 
-6.847820E-3 -3.865667E-2  2.975502E-3  3.618769E-2  1.654068E-2 -1.807448E-2 -4.508934E-3  2.729955E-2 
-2.170413E-3 -2.930076E-2 -5.912266E-3  4.320434E-2  1.654068E-2 -2.930076E-2 -1.433226E-2  1.279882E-2 
 1.934807E-2 -2.509113E-2  6.369810E-4  5.209211E-2  1.794401E-2 -2.696224E-2 -1.152596E-2  3.805843E-2 
 2.449325E-2 -1.480003E-2 -1.900966E-2  9.056971E-3  1.513771E-2 -2.134855E-2 -3.164038E-2  1.887956E-2 
 4.460768E-2 -1.526781E-2 -2.696224E-2 -2.638191E-3  1.046030E-2  1.326660E-2 -2.041299E-2 -3.105968E-3 
 2.776733E-2 -9.186341E-3 -4.567333E-2 -2.638191E-3  3.431658E-2  9.524749E-3 -4.976711E-3  4.378834E-3 
 4.086582E-2  1.279882E-2 -4.567333E-2 -2.985735E-4  4.647842E-2  1.466993E-2 -2.883299E-2 -2.041299E-2 
 3.104250E-2  1.887956E-2 -4.286703E-2  1.692038E-4  3.805843E-2  1.104758E-3 -2.638191E-3 -1.480003E-2 
 7.652909E-3  1.046030E-2 -3.491446E-2 -2.985735E-4  3.525213E-2  1.046030E-2 -2.555891E-2 -2.275261E-2 
 1.513771E-2  3.431658E-2 -4.041157E-3 -7.783375E-3  3.571991E-2  2.917139E-2 -6.380043E-3 -3.631779E-2 
 1.607326E-2  3.571991E-2 -7.783375E-3 -1.246151E-2 -3.105968E-3  2.402548E-2  2.507725E-3 -1.667114E-2 
 1.560549E-2  4.039805E-2  1.466993E-2 -2.041299E-2 -4.508934E-3  1.934807E-2  1.572170E-3 -3.444668E-2 
-8.718564E-3  2.402548E-2 -2.170413E-3 -2.883299E-2 -2.170413E-3  2.963917E-2  1.186327E-2 -1.854225E-2 
 6.369810E-4  3.993027E-2  5.314388E-3 -3.678557E-2 -2.743002E-2  9.524749E-3  1.981585E-2 -3.023632E-2 
-1.807448E-2  2.776733E-2  1.233105E-2 -2.275261E-2 -5.444488E-3  3.431658E-2  2.215437E-2 -8.251152E-3 
-2.836557E-2 -4.976711E-3  1.466993E-2  3.911057E-3 -9.186341E-3  5.314388E-3  4.273657E-2  7.652909E-3 
-2.930076E-2  1.692038E-4  3.993027E-2  2.975502E-3 -2.696224E-2  3.911057E-3  7.652909E-3 -7.663507E-4 
-2.743002E-2  6.249577E-3  4.039805E-2  4.846611E-3 -2.789780E-2 -3.573745E-3  4.834953E-2  6.717355E-3 
-2.134855E-2  2.975502E-3  2.917139E-2  1.841179E-2 -3.304371E-2 -1.292929E-2  1.279882E-2 -5.444488E-3 
-2.275261E-2 -9.186341E-3  2.870288E-2  2.683178E-2 -5.444488E-3 -1.246151E-2  3.384880E-2  4.086582E-2 
-1.234128E-3 -1.105745E-2  1.186327E-2  1.747623E-2 -3.678557E-2 -3.912409E-2  1.139586E-2  4.226879E-2 
 2.075140E-2 -1.667114E-2  7.652909E-3  2.355770E-2  3.443279E-3 -2.696224E-2  2.507725E-3  2.215437E-2 
-1.900966E-2 -3.351149E-2  6.369810E-4  3.244547E-2 -9.186341E-3 -2.228484E-2  9.524749E-3  3.805843E-2 
 2.449325E-2 -2.696224E-2 -2.638191E-3  2.262215E-2 -2.041299E-2 -3.164038E-2 -3.105968E-3  1.139586E-2 
 4.846611E-3 -3.164038E-2 -1.947744E-2  2.683178E-2  2.776733E-2  5.314388E-3  5.314388E-3  2.168659E-2 
-3.573745E-3 -1.854225E-2 -1.246151E-2  1.981585E-2  2.823511E-2 -1.854225E-2 -1.480003E-2  5.782166E-3 
 9.056971E-3 -1.246151E-2 -1.760670E-2  1.934807E-2  1.373438E-2 -1.994522E-2 -3.351149E-2  1.692038E-4 
 2.215437E-2 -8.718564E-3 -1.386485E-2  1.887956E-2  1.981585E-2 -1.573559E-2 -1.246151E-2  2.496103E-2 
 4.180101E-2  3.911057E-3 -3.678557E-2  1.104758E-3  1.841179E-2 -1.339707E-2 -2.462336E-2 -4.041157E-3 
 3.244547E-2  1.560549E-2 -2.041299E-2 -2.170413E-3  4.367212E-2  2.496103E-2 -1.480003E-2  7.185132E-3 
 2.542881E-2  2.075140E-2 -1.152596E-2 -1.152596E-2  1.887956E-2  8.120686E-3 -2.134855E-2 -1.058967E-2 
 2.121918E-2  1.233105E-2 -1.854225E-2 -2.088077E-2  3.665510E-2  3.852621E-2 -1.199374E-2 -1.526781E-2 
 1.934807E-2  2.776733E-2 -3.257594E-2 -4.333481E-2  1.700845E-2  2.542881E-2 -3.070409E-2 -2.134855E-2 
 1.420216E-2  2.168659E-2  1.326660E-2 -2.041299E-2  2.776733E-2  5.162470E-2 -7.663507E-4 -1.713892E-2 
-3.105968E-3  1.233105E-2 -3.105968E-3 -1.620337E-2 -1.702636E-3  4.846611E-3 -1.058967E-2 -1.620337E-2 
 1.139586E-2  4.975359E-2  2.823511E-2 -1.760670E-2  9.056971E-3  2.355770E-2  1.092808E-2 -9.186341E-3 
-1.947744E-2  1.747623E-2  7.652909E-3 -1.480003E-2 -1.994522E-2  6.717355E-3  2.636400E-2 -1.667114E-2 
 4.378834E-3  2.683178E-2  4.846611E-3 -1.994522E-2 -2.649447E-2  1.560549E-2  1.607326E-2 -2.322039E-2 
-3.023632E-2  1.654068E-2  3.571991E-2 -9.186341E-3 -2.170413E-3  5.068915E-2  4.226879E-2 -1.234128E-3 
-1.152596E-2  1.233105E-2  1.841179E-2 -3.210816E-2 -3.865667E-2  5.782166E-3  1.373438E-2 -2.638191E-3 
-2.555891E-2  6.249577E-3  3.431658E-2  1.572170E-3 -1.058967E-2  1.607326E-2  3.104250E-2 -1.246151E-2 
-3.304371E-2  2.975502E-3  1.560549E-2 -2.170413E-3 -2.415558E-2 -1.246151E-2  2.308992E-2  7.652909E-3 
-2.602669E-2  1.572170E-3  3.525213E-2  1.233105E-2 -2.041299E-2 -1.433226E-2  1.139586E-2  1.092808E-2 
-3.257594E-2 -1.994522E-2  3.571991E-2  1.700845E-2 -2.170413E-3  3.911057E-3  1.841179E-2  3.431658E-2 
-4.976711E-3 -1.573559E-2  3.151028E-2  3.010695E-2 -2.930076E-2 -2.789780E-2  1.654068E-2  1.981585E-2 
 1.572170E-3 -2.415558E-2  2.355770E-2  5.302767E-2 -2.985735E-4 -1.199374E-2  2.262215E-2  3.525213E-2 
-1.947744E-2 -2.976854E-2  5.782166E-3  3.244547E-2  1.233105E-2 -4.380259E-2 -5.444488E-3  3.525213E-2 
 2.308992E-2 -2.985735E-4  1.572170E-3  1.934807E-2 -8.251152E-3 -3.070409E-2 -1.433226E-2  3.338102E-2 
 1.046030E-2 -5.315813E-2 -3.491446E-2  1.466993E-2  1.420216E-2 -1.199374E-2  1.607326E-2  3.525213E-2 
 9.524749E-3 -4.052742E-2 -3.210816E-2  3.852621E-2  3.291325E-2 -5.444488E-3 -2.134855E-2  1.139586E-2 
 1.654068E-2 -2.883299E-2 -2.134855E-2  2.262215E-2  3.151028E-2 -1.386485E-2 -2.789780E-2  1.572170E-3 
 2.496103E-2 -8.251152E-3 -2.228484E-2  1.981585E-2  3.571991E-2  2.507725E-3 -4.754444E-2 -8.718564E-3 
 2.963917E-2  1.700845E-2 -6.380043E-3 -1.234128E-3  3.759065E-2  6.369810E-4 -2.462336E-2 -3.105968E-3 
 3.805843E-2  2.823511E-2 -3.912409E-2  2.507725E-3  5.022137E-2  7.185132E-3 -3.959186E-2 -1.292929E-2 
 3.431658E-2  4.378834E-3 -3.210816E-2 -1.433226E-2  2.729955E-2  9.056971E-3 -3.818890E-2 -3.105968E-3 
 4.928581E-2  1.887956E-2 -3.023632E-2 -1.947744E-2  2.121918E-2  9.992526E-3 -2.649447E-2  2.039947E-3 
 2.683178E-2  2.636400E-2 -1.105745E-2 -3.725334E-2  2.308992E-2  4.554323E-2  6.717355E-3 -1.480003E-2 
 9.056971E-3  1.747623E-2  1.692038E-4 -1.480003E-2  4.846611E-3  5.255989E-2  1.654068E-2 -2.930076E-2 
-5.444488E-3  2.449325E-2 -2.638191E-3 -1.900966E-2  6.717355E-3  3.010695E-2  2.729955E-2 -2.462336E-2 
 8.588463E-3  3.899398E-2  7.652909E-3 -1.105745E-2 -3.573745E-3  3.571991E-2  2.039947E-3 -3.164038E-2 
-2.181706E-2  3.151028E-2  2.917139E-2 -5.035074E-2 -1.713892E-2  1.887956E-2  8.588463E-3 -7.783375E-3 
-1.152596E-2  1.981585E-2  2.402548E-2 -1.012190E-2 -4.427000E-2  5.314388E-3  3.010695E-2 -1.386485E-2 
-1.760670E-2  9.524749E-3  4.180101E-2  9.524749E-3 -2.649447E-2  1.560549E-2  3.805843E-2 -1.199374E-2 
-2.181706E-2  2.683178E-2  3.197769E-2 -1.234128E-3 -3.257594E-2 -2.170413E-3  3.712288E-2 -1.234128E-3 
-2.836557E-2  1.466993E-2  3.759065E-2  4.846611E-3 -1.807448E-2 -6.847820E-3  2.917139E-2  8.588463E-3 
-3.117187E-2 -8.718564E-3  2.636400E-2  1.513771E-2 -2.462336E-2 -1.152596E-2  2.589659E-2  4.039805E-2 
-7.315597E-3 -3.585001E-2  2.028363E-2  3.852621E-2 -2.985735E-4 -2.181706E-2  2.542881E-2  2.402548E-2 
-3.351149E-2 -2.930076E-2  1.092808E-2  4.180101E-2 -2.170413E-3 -1.386485E-2  3.384880E-2  2.308992E-2 
-1.234128E-3 -6.847820E-3  1.186327E-2  2.449325E-2 -1.012190E-2 -2.930076E-2  4.378834E-3  1.326660E-2 
-2.985735E-4 -1.105745E-2  6.249577E-3  4.413990E-2  1.233105E-2 -1.667114E-2 -8.251152E-3  2.683178E-2 
 1.279882E-2 -3.351149E-2 -3.573745E-3  2.121918E-2  2.262215E-2 -2.930076E-2 -2.368817E-2  3.525213E-2 
 1.139586E-2 -1.386485E-2 -3.105968E-3  2.963917E-2  1.420216E-2 -2.415558E-2 -1.480003E-2  2.542881E-2 
 1.794401E-2 -2.743002E-2 -1.339707E-2  4.846611E-3  1.794401E-2 -1.012190E-2 -2.368817E-2  2.683178E-2 
 2.449325E-2 -3.573745E-3 -2.649447E-2  1.104758E-3  2.402548E-2 -1.105745E-2 -1.900966E-2 -2.985735E-4 
 2.636400E-2 -7.315597E-3 -4.660889E-2 -1.234128E-3  2.729955E-2  2.028363E-2 -4.041157E-3 -2.638191E-3 
 4.133360E-2 -2.638191E-3 -3.725334E-2 -3.573745E-3  1.981585E-2  2.542881E-2 -2.509113E-2 -7.315597E-3 
 2.963917E-2  7.652909E-3 -1.526781E-2 -1.199374E-2  4.881731E-2  1.887956E-2 -2.789780E-2 -4.508934E-3 
 1.747623E-2  1.326660E-2 -1.900966E-2 -4.508934E-3  1.887956E-2  1.700845E-2 -2.134855E-2 -2.322039E-2 
 2.449325E-2  3.197769E-2  1.279882E-2 -1.433226E-2  1.466993E-2  2.308992E-2 -1.807448E-2 -2.462336E-2 
 9.992526E-3  3.431658E-2 -1.760670E-2 -3.070409E-2 -2.638191E-3  1.607326E-2  1.139586E-2 -1.433226E-2 
 3.665510E-2  4.039805E-2 -1.246151E-2 -2.883299E-2 -5.444488E-3  3.478435E-2  2.039947E-3 -1.667114E-2 
 2.975502E-3  1.420216E-2  1.104758E-3 -2.041299E-2  2.262215E-2  4.320434E-2  1.607326E-2 -1.105745E-2 
-1.947744E-2  1.700845E-2  6.249577E-3 -3.070409E-2 -1.573559E-2  1.560549E-2  2.449325E-2 -1.339707E-2 
-1.573559E-2  1.981585E-2  2.589659E-2 -7.315597E-3 -1.994522E-2  3.852621E-2  3.197769E-2 -8.251152E-3 
-1.713892E-2 -5.444488E-3  2.917139E-2 -1.667114E-2 -2.696224E-2  1.560549E-2  1.420216E-2 -6.847820E-3 
-2.275261E-2  2.589659E-2  2.262215E-2 -2.228484E-2 -1.386485E-2  1.420216E-2  3.244547E-2 -1.900966E-2 
-3.865667E-2 -2.985735E-4  2.121918E-2  1.104758E-3 -2.743002E-2  5.314388E-3  9.056971E-3 -1.152596E-2 
-1.526781E-2  3.911057E-3  3.338102E-2  3.443279E-3 -3.538223E-2 -1.292929E-2  3.291325E-2  2.636400E-2 
 2.975502E-3  1.607326E-2  4.788175E-2  4.039805E-2  4.378834E-3  3.443279E-3  4.460768E-2  5.396322E-2 
 1.692038E-4  2.975502E-3  2.963917E-2  3.244547E-2  1.607326E-2  6.717355E-3  4.694620E-2  5.115692E-2 
 2.776733E-2 -3.105968E-3  2.075140E-2  3.665510E-2 -1.292929E-2 -1.012190E-2  9.056971E-3  6.369810E-4 
-4.052742E-2 -3.865667E-2  2.507725E-3  2.496103E-2 -1.433226E-2 -4.520556E-2  4.133360E-2  5.349544E-2 
 1.092808E-2 -3.573745E-3  4.378834E-3  3.244547E-2 -7.783375E-3 -3.818890E-2 -2.649447E-2 -9.186341E-3 
-2.602669E-2 -2.930076E-2  2.262215E-2  6.238321E-2  6.238321E-2  2.917139E-2  2.542881E-2  4.320434E-2 
 3.899398E-2  9.524749E-3  6.369810E-4  2.075140E-2  1.046030E-2 -3.164038E-2 -2.649447E-2  1.466993E-2 
-7.663507E-4 -3.912409E-2 -3.491446E-2  1.747623E-2  1.981585E-2 -2.509113E-2 -8.718564E-3  2.496103E-2 
 2.168659E-2 -2.134855E-2 -1.573559E-2  5.489878E-2  4.554323E-2  7.652909E-3  2.776733E-2  5.162470E-2 
 5.209211E-2  2.449325E-2  6.717355E-3  3.665510E-2  3.104250E-2 -2.602669E-2 -8.251152E-3  5.022137E-2 
 8.296541E-2  8.577207E-2  6.098025E-2  8.483652E-2  1.068221E-1  7.173912E-2  3.244547E-2  9.524749E-3 
-1.105745E-2 -5.362591E-2 -8.403143E-2 -7.514330E-2 -5.081852E-2 -5.970629E-2 -7.374033E-2 -5.912266E-3 
 8.249763E-2  8.436874E-2  3.759065E-2  3.431658E-2  5.255989E-2  3.197769E-2 -2.836557E-2 -4.333481E-2 
-4.707666E-2 -1.050810E-1 -1.410995E-1 -1.308084E-1 -4.333481E-2  2.075140E-2  1.572170E-3  3.384880E-2 
 1.072895E-1  1.030798E-1  3.852621E-2 -2.170413E-3 -1.105745E-2 -2.134855E-2 -8.964403E-2 -1.303407E-1 
-9.946735E-2 -5.502888E-2 -2.696224E-2  4.378834E-3  1.016769E-1  1.718435E-1  1.966353E-1  2.354608E-1 
 2.766252E-1  2.527689E-1  1.348887E-1  1.139586E-2 -5.970629E-2 -8.169182E-2 -1.331480E-1 -1.686987E-1 
-1.429714E-1 -1.050810E-1 -7.467552E-2 -1.573559E-2  1.021443E-1  1.826023E-1  2.242341E-1  2.120723E-1 
 1.989738E-1  1.872797E-1  7.314209E-2 -5.502888E-2 -1.265988E-1 -1.270666E-1 -1.509228E-1 -1.967654E-1 
-1.682310E-1 -1.163077E-1 -1.064844E-1 -9.151514E-2 -1.246151E-2  8.530430E-2  1.643587E-1  1.554709E-1 
 1.442442E-1  1.325498E-1  1.747623E-2 -1.223892E-1 -2.346557E-1 -2.107983E-1 -1.967654E-1 -2.968697E-1 
-3.319526E-1 -2.814327E-1 -1.626180E-1 -9.712883E-2 -5.923851E-2  3.946249E-2  1.400346E-1  2.434130E-1 
 3.514699E-1  4.122810E-1  3.594214E-1  1.769886E-1 -5.736776E-2 -1.724406E-1 -2.369942E-1 -3.137101E-1 
-3.375663E-1 -2.645935E-1 -9.478994E-2 -2.170413E-3  4.413990E-2  1.035476E-1  1.718435E-1  2.392026E-1 
 2.897226E-1  3.790680E-1  3.800036E-1  2.139430E-1 -3.959186E-2 -2.257676E-1 -2.823682E-1 -3.090319E-1 
-3.427115E-1 -2.851757E-1 -9.432253E-2  7.922283E-2  1.568742E-1  1.793272E-1  1.779238E-1  1.311468E-1 
 5.957691E-2  4.460768E-2  4.320434E-2 -4.754444E-2 -2.243646E-1 -3.249367E-1 -3.183875E-1 -2.903208E-1 
-2.402687E-1 -9.619328E-2  1.568742E-1  3.313555E-1  3.327588E-1  2.139430E-1  1.171128E-1  9.232096E-2 
 1.046030E-2 -1.088233E-1 -2.351235E-1 -3.403730E-1 -3.530026E-1 -2.065887E-1  9.232096E-2  3.463240E-1 
 3.963762E-1  2.808356E-1  1.797949E-1  1.072895E-1 -2.181706E-2 -1.551332E-1 -2.131380E-1 -1.425036E-1 
-2.883299E-2  3.104250E-2  5.349544E-2  9.992526E-3 -9.759661E-2 -1.069522E-1  3.993027E-2  2.401382E-1 
 3.407103E-1  2.565108E-1  1.540676E-1  4.086582E-2 -1.644891E-1 -3.707785E-1 -4.170885E-1 -1.841358E-1 
 1.372272E-1  3.201281E-1  2.625923E-1  1.233105E-2 -2.870464E-1 -5.064343E-1 -5.504050E-1 -4.760288E-1 
-3.408408E-1 -1.219207E-1  2.335897E-1  5.535497E-1  6.138930E-1  4.150873E-1  1.634231E-1  1.372272E-1 
 2.775607E-1  4.253784E-1  5.119168E-1  5.296927E-1  3.514699E-1 -8.216032E-2 -5.153220E-1 -8.095539E-1 
-9.031090E-1 -8.914146E-1 -7.744699E-1 -3.965066E-1  1.624879E-1  6.859307E-1  9.689355E-1  1.011503E+0 
 8.271994E-1  4.426865E-1  1.572170E-3 -3.029504E-1 -4.002485E-1 -4.657377E-1 -6.144901E-1 -7.510814E-1 
-7.856966E-1 -7.623081E-1 -6.402182E-1 -3.595519E-1  1.068221E-1  6.803170E-1  1.142949E+0  1.345028E+0 
 1.219664E+0  7.621776E-1  1.124354E-1 -4.100718E-1 -7.248855E-1 -9.176098E-1 -9.966641E-1 -8.998349E-1 
-5.401139E-1 -8.449921E-2  2.518334E-1  4.515735E-1  6.106178E-1  6.962218E-1  6.770425E-1  6.138930E-1 
 4.749627E-1  2.639952E-1 -7.280478E-2 -4.287829E-1 -6.233779E-1 -7.786806E-1 -9.288371E-1 -9.129323E-1 
-5.845523E-1 -8.824106E-2  2.990781E-1  4.333310E-1  4.221043E-1  5.016257E-1  6.863981E-1  8.997045E-1 
 9.034464E-1  6.068760E-1  1.428409E-1 -2.276387E-1 -2.861108E-1 -2.075243E-1 -2.173476E-1 -3.777952E-1 
-4.437514E-1 -2.089276E-1  1.914901E-1  4.889961E-1  5.600979E-1  3.800036E-1  5.115692E-2 -1.518584E-1 
-1.953620E-1 -1.336158E-1 -1.425036E-1 -2.514949E-1 -2.725449E-1 -2.117339E-1 -1.686987E-1 -2.327839E-1 
-2.748846E-1 -1.677632E-1  1.572170E-3 -1.386485E-2 -2.126694E-1 -2.645935E-1 -9.946735E-2  7.501320E-2 
 4.378834E-3 -2.795620E-1 -4.587207E-1 -3.155812E-1  7.407764E-2  4.099413E-1  4.684139E-1  2.251697E-1 
-3.631779E-2  2.507725E-3  2.111367E-1  3.318233E-1  3.481951E-1  4.253784E-1  7.051095E-1  1.009164E+0 
 1.040973E+0  8.080202E-1  4.525098E-1  7.127135E-2 -1.958298E-1 -2.659964E-1 -1.284699E-1  1.292750E-1 
 3.271451E-1  3.336944E-1  9.232096E-2 -2.739490E-1 -5.059665E-1 -4.900617E-1 -3.356956E-1 -2.879820E-1 
-4.372029E-1 -4.774317E-1 -2.075243E-1  1.521968E-1  2.368641E-1 -7.748219E-2 -4.952076E-1 -6.079419E-1 
-2.809649E-1  1.568742E-1  2.200238E-1 -2.837723E-1 -8.918824E-1 -9.849700E-1 -5.527435E-1 -4.193148E-2 
 1.783916E-1  3.042240E-1  5.956493E-1  1.000277E+0  1.207502E+0  1.039102E+0  7.659206E-1  4.754305E-1 
 1.330176E-1 -2.744168E-1 -6.247812E-1 -7.407903E-1 -6.701559E-1 -5.092406E-1 -3.656333E-1 -2.557057E-1 
-2.061209E-1 -1.518584E-1 -5.035074E-2  3.104250E-2  4.039805E-2 -6.204590E-2 -2.170413E-3  2.583815E-1 
 3.458562E-1  9.524749E-3 -6.013927E-1 -9.826311E-1 -9.367886E-1 -6.654778E-1 -4.451555E-1 -3.773274E-1 
-3.109027E-1 -1.008707E-1  2.471552E-1  6.265226E-1  8.898812E-1  1.006826E+0  1.047055E+0  9.614511E-1 
 6.199737E-1  1.887956E-2 -5.518083E-1 -9.063831E-1 -1.081333E+0 -1.125303E+0 -9.550323E-1 -3.782630E-1 
 3.313555E-1  7.893091E-1  8.473138E-1  6.092148E-1  4.164906E-1  3.510014E-1  2.822389E-1 -1.386485E-2 
-5.766008E-1 -1.073848E+0 -1.122029E+0 -7.159978E-1 -2.776909E-1 -9.759661E-2 -1.008707E-1  6.659284E-2 
 5.259505E-1  9.516278E-1  1.049861E+0  8.141009E-1  5.147242E-1  2.925300E-1  1.405024E-1  2.355770E-2 
-1.620337E-2  1.638909E-1  4.698168E-1  7.317721E-1  8.005357E-1  6.106178E-1  3.318233E-1  2.232986E-1 
 2.443486E-1  1.840053E-1  3.618769E-2 -1.116296E-1 -8.824106E-2  4.413990E-2  6.565765E-2 -6.765886E-2 
-1.948946E-1 -8.824106E-2  1.788594E-1  4.057317E-1  3.135800E-1 -1.265988E-1 -5.602283E-1 -7.552910E-1 
-7.211437E-1 -6.968196E-1 -7.716636E-1 -7.014970E-1 -3.581485E-1 -5.502888E-2 -1.724406E-1 -6.673496E-1 
-1.151031E+0 -1.386323E+0 -1.420938E+0 -1.316624E+0 -9.980674E-1 -3.749889E-1  3.159185E-1  8.445064E-1 
 1.065765E+0  9.287067E-1  5.731964E-1  2.083293E-1  8.202986E-2  1.217913E-1  1.952320E-1  2.523012E-1 
 3.828110E-1  6.279259E-1  7.710658E-1  7.818243E-1  7.532899E-1  9.043819E-1  1.249134E+0  1.473199E+0 
 1.312752E+0  7.079158E-1 -8.309588E-2 -7.103848E-1 -9.597104E-1 -1.031280E+0 -1.164129E+0 -1.360595E+0 
-1.470523E+0 -1.267975E+0 -8.909468E-1 -5.794072E-1 -4.334603E-1 -4.198951E-1 -4.039903E-1 -3.048223E-1 
-1.083555E-1  1.157098E-1  2.658663E-1  2.944007E-1  3.004815E-1  4.267817E-1  6.676870E-1  8.402968E-1 
 9.413367E-1  1.016181E+0  9.946629E-1  9.254326E-1  8.683634E-1  9.642574E-1  1.064829E+0  7.911802E-1 
 1.189839E-1 -6.332012E-1 -1.100511E+0 -1.238505E+0 -1.237102E+0 -1.239441E+0 -1.122497E+0 -8.362165E-1 
-4.750932E-1  6.249577E-3  4.366050E-1  6.354107E-1  5.834875E-1  3.786006E-1  1.727787E-1 -1.270666E-1 
-6.088771E-1 -1.141208E+0 -1.421874E+0 -1.246925E+0 -7.627758E-1 -2.290420E-1  1.849409E-1  3.771973E-1 
 4.071350E-1  4.656072E-1  6.667514E-1  9.637896E-1  1.132190E+0  1.058749E+0  7.453384E-1  2.116045E-1 
-3.385019E-1 -5.644379E-1 -2.870464E-1  2.289115E-1  5.825512E-1  6.517822E-1  6.559929E-1  7.093192E-1 
 6.854629E-1  4.894638E-1  7.922283E-2 -4.096040E-1 -8.142313E-1 -9.349179E-1 -6.215071E-1 -4.988296E-2 
 4.019899E-1  5.671149E-1  5.909712E-1  6.021978E-1  6.704937E-1  6.457018E-1  3.692447E-1 -1.135014E-1 
-6.434923E-1 -8.680261E-1 -6.701559E-1 -2.037824E-1  1.933609E-1  3.294837E-1  4.337987E-1  5.844230E-1 
 7.065125E-1  6.541218E-1  5.189338E-1  5.301601E-1  4.670105E-1  1.942964E-1 -1.368899E-1 -3.141778E-1 
-2.706738E-1 -1.967654E-1 -1.649569E-1 -1.382932E-1 -1.069522E-1 -3.725334E-2  1.161776E-1  3.837466E-1 
 5.208046E-1  2.027168E-1 -3.020149E-1 -5.139180E-1 -4.315896E-1 -4.306540E-1 -8.146988E-1 -1.392872E+0 
-1.702072E+0 -1.514494E+0 -1.155709E+0 -1.059815E+0 -1.282945E+0 -1.498122E+0 -1.164129E+0 -2.669320E-1 
 7.149329E-1  1.325849E+0  1.557399E+0  1.786142E+0  2.218836E+0  2.631416E+0  2.600075E+0  2.135104E+0 
 1.534010E+0  1.076525E+0  6.625411E-1  6.472210E-2 -5.681805E-1 -1.078525E+0 -1.399888E+0 -1.651552E+0 
-1.981803E+0 -2.488406E+0 -2.965071E+0 -2.928584E+0 -2.375672E+0 -1.746512E+0 -1.366676E+0 -1.023796E+0 
-3.646978E-1  4.178939E-1  7.813569E-1  5.465327E-1  7.314209E-2 -2.220250E-1 -2.182831E-1  1.139586E-2 
 3.715844E-1  7.228844E-1  1.000277E+0  1.319301E+0  1.847889E+0  2.488744E+0  2.888226E+0  2.906937E+0 
 2.642175E+0  2.219304E+0  1.748720E+0  1.314623E+0  9.422722E-1  5.039653E-1 -9.338698E-2 -7.136589E-1 
-9.494193E-1 -6.210393E-1 -1.172433E-1  1.531320E-1 -3.573745E-3 -4.283151E-1 -9.293049E-1 -1.509348E+0 
-2.022500E+0 -2.482793E+0 -2.836432E+0 -2.861224E+0 -2.532845E+0 -1.923799E+0 -1.314285E+0 -9.746789E-1 
-8.488472E-1 -7.473395E-1 -6.523804E-1 -6.252490E-1 -4.825769E-1 -8.309588E-2  3.748584E-1  6.040697E-1 
 5.961171E-1  8.145694E-1  1.580321E+0  2.622060E+0  3.464995E+0  3.725547E+0  3.356003E+0  2.571540E+0 
 1.672940E+0  8.314090E-1 -4.041157E-3 -8.516535E-1 -1.624889E+0 -2.102957E+0 -2.240952E+0 -2.236742E+0 
-2.161430E+0 -1.889651E+0 -1.323641E+0 -6.692204E-1 -2.042502E-1  3.946249E-2  2.162819E-1  3.042240E-1 
 8.156244E-2 -4.367355E-1 -9.031090E-1 -9.475475E-1 -4.619947E-1  3.458562E-1  1.088219E+0  1.564416E+0 
 1.825436E+0  2.109376E+0  2.590251E+0  2.996750E+0  2.996750E+0  2.617850E+0  2.118264E+0  1.640664E+0 
 1.172419E+0  7.869706E-1  5.708568E-1  4.202324E-1  1.493894E-1 -2.136057E-1 -4.428158E-1 -4.470266E-1 
-4.409451E-1 -7.393870E-1 -1.402696E+0 -2.207272E+0 -2.936069E+0 -3.457173E+0 -3.711644E+0 -3.808474E+0 
-3.849170E+0 -3.708837E+0 -3.031028E+0 -1.748850E+0 -3.492608E-1  6.513144E-1  1.072314E+0  1.231826E+0 
 1.391338E+0  1.519977E+0  1.589208E+0  1.425486E+0  9.913889E-1  4.974160E-1  1.975705E-1  2.162819E-1 
 5.063038E-1  1.040505E+0  1.712234E+0  2.233805E+0  2.369461E+0  2.127620E+0  1.711298E+0  1.266441E+0 
 6.064082E-1 -3.347600E-1 -1.247861E+0 -1.802644E+0 -1.903216E+0 -1.817146E+0 -1.730607E+0 -1.581854E+0 
-1.201551E+0 -5.915694E-1  3.993027E-2  5.708568E-1  8.580723E-1  8.660249E-1  6.756396E-1  5.006902E-1 
 4.702846E-1  4.571872E-1  3.991825E-1  2.457519E-1 -2.170413E-3 -3.665685E-1 -7.964554E-1 -1.033151E+0 
-9.344501E-1 -6.734300E-1 -5.036269E-1 -3.965066E-1 -2.856434E-1 -8.870884E-2  2.724156E-1  6.368137E-1 
 7.598391E-1  5.470005E-1  2.668019E-1  2.218956E-1  4.459606E-1  6.859307E-1  7.850994E-1  9.418045E-1 
 1.236971E+0  1.542898E+0  1.608854E+0  1.344561E+0  8.692990E-1  3.065629E-1 -1.382932E-1 -3.062253E-1 
-2.973375E-1 -3.632937E-1 -5.798749E-1 -8.203124E-1 -8.343458E-1 -6.285238E-1 -4.325247E-1 -3.094997E-1 
-1.958298E-1 -4.567333E-2 -2.322039E-2 -1.499873E-1 -3.127738E-1 -4.488973E-1 -4.858521E-1 -4.053944E-1 
-1.153721E-1  2.335897E-1  3.706481E-1  2.462197E-1 -3.070409E-2 -3.010793E-1 -5.677131E-1 -8.170384E-1 
-8.787850E-1 -6.855922E-1 -3.656333E-1 -7.315597E-3  4.099413E-1  9.965348E-1  1.675747E+0  2.191705E+0 
 2.348878E+0  2.049969E+0  1.470861E+0  7.659206E-1  1.607326E-2 -8.001980E-1 -1.739027E+0 -2.666162E+0 
-3.328066E+0 -3.402443E+0 -2.929988E+0 -2.237210E+0 -1.530398E+0 -8.572665E-1 -1.584076E-1  5.470005E-1 
 1.117221E+0  1.376837E+0  1.217325E+0  7.401925E-1  2.691404E-1  8.904615E-2  2.387349E-1  4.787050E-1 
 6.293293E-1  7.677913E-1  8.954949E-1  9.296423E-1  8.721057E-1  7.766795E-1  6.040697E-1  3.046918E-1 
-5.830332E-2 -3.422437E-1 -4.531069E-1 -5.288872E-1 -6.818504E-1 -8.684939E-1 -9.138679E-1 -6.790437E-1 
-1.892809E-1  4.347339E-1  9.062538E-1  1.113479E+0  1.155578E+0  1.258490E+0  1.432503E+0  1.318365E+0 
 8.608790E-1  3.860851E-1  1.807312E-1  1.554709E-1  2.917139E-2 -2.641257E-1 -5.527435E-1 -7.562266E-1 
-9.718723E-1 -1.221666E+0 -1.506074E+0 -1.811064E+0 -2.063664E+0 -2.177802E+0 -1.979465E+0 -1.493912E+0 
-9.643878E-1 -4.058622E-1  2.102005E-1  8.384257E-1  1.380580E+0  1.654229E+0  1.726735E+0  1.819355E+0 
 1.888586E+0  1.754333E+0  1.357658E+0  8.599434E-1  5.282894E-1  4.646720E-1  5.563560E-1  5.165949E-1 
 1.900860E-1 -2.477531E-1 -4.914651E-1 -4.928680E-1 -4.428158E-1 -5.176606E-1 -8.128280E-1 -1.192663E+0 
-1.501864E+0 -1.662311E+0 -1.687104E+0 -1.672602E+0 -1.635181E+0 -1.457893E+0 -9.587749E-1 -2.575764E-1 
 2.892548E-1  4.885283E-1  4.478317E-1  3.580184E-1  3.584862E-1  4.782372E-1  6.541218E-1  8.674282E-1 
 9.193512E-1  6.892048E-1  3.725199E-1  1.910223E-1  1.877472E-1  2.055231E-1  2.504293E-1  3.762617E-1 
 5.016257E-1  5.353060E-1  5.044331E-1  5.324990E-1  6.751718E-1  9.333841E-1  1.160724E+0  1.282814E+0 
 1.282346E+0  1.090558E+0  7.514188E-1  2.658663E-1 -3.380341E-1 -9.026412E-1 -1.283880E+0 -1.411583E+0 
-1.328318E+0 -1.163661E+0 -9.269653E-1 -4.891262E-1  1.666975E-1  7.677913E-1  1.085412E+0  1.105994E+0 
 8.594757E-1  5.194016E-1  1.713757E-1 -1.485843E-1 -4.662054E-1 -9.461442E-1 -1.483153E+0 -1.756803E+0 
-1.511219E+0 -8.633479E-1 -1.242603E-1  4.969483E-1  9.708067E-1  1.316961E+0  1.432971E+0  1.344093E+0 
 1.030214E+0  5.441942E-1  6.191543E-2 -2.730127E-1 -3.913603E-1 -5.387105E-1 -8.030047E-1 -1.001810E+0 
-9.353853E-1 -6.121516E-1 -2.790942E-1  5.782166E-3  2.223634E-1  3.154507E-1  2.700759E-1  1.882149E-1 
 2.682048E-1  4.230399E-1  3.341618E-1 -1.135014E-1 -7.014970E-1 -1.180969E+0 -1.396614E+0 -1.295106E+0 
-8.960920E-1 -3.609552E-1  5.349544E-2  2.901904E-1  4.169584E-1  4.571872E-1  2.761574E-1 -1.495199E-1 
-5.695838E-1 -7.922458E-1 -8.193772E-1 -6.954156E-1 -5.396461E-1 -5.663098E-1 -7.099170E-1 -7.828903E-1 
-5.550824E-1  2.039947E-3  5.909712E-1  1.011503E+0  1.171015E+0  1.243989E+0  1.366078E+0  1.510154E+0 
 1.650955E+0  1.742639E+0  1.782400E+0  1.780996E+0  1.801111E+0  1.760415E+0  1.535882E+0  1.058281E+0 
 4.440898E-1 -7.888552E-2 -5.527435E-1 -1.084607E+0 -1.690846E+0 -2.159091E+0 -2.361171E+0 -2.458000E+0 
-2.478582E+0 -2.343863E+0 -2.073955E+0 -1.800773E+0 -1.473330E+0 -9.587749E-1 -3.927637E-1 -1.480003E-2 
 1.115002E-1  1.166454E-1  1.222591E-1  1.016769E-1 -1.433226E-2 -8.870884E-2 -4.473778E-2  1.330176E-1 
 4.642043E-1  8.940908E-1  1.359530E+0  1.666859E+0  1.839001E+0  2.024709E+0  2.210416E+0  2.244563E+0 
 2.028451E+0  1.631776E+0  1.147159E+0  6.962218E-1  3.014178E-1  3.993027E-2 -4.286703E-2 -8.917662E-2 
-2.631901E-1 -5.794072E-1 -9.129323E-1 -1.241312E+0 -1.486895E+0 -1.611323E+0 -1.561739E+0 -1.343755E+0 
-1.162725E+0 -1.036425E+0 -9.143357E-1 -7.674540E-1 -6.636067E-1 -6.121516E-1 -4.867876E-1 -3.296141E-1 
-2.571087E-1 -2.393331E-1 -9.619328E-2  1.493894E-1  3.945051E-1  5.460649E-1  6.213767E-1  7.762117E-1 
 9.427397E-1  1.097575E+0  1.231359E+0  1.123302E+0  6.606703E-1  3.291325E-2 -3.399052E-1 -2.589798E-1 
-1.139692E-1 -2.047180E-1 -3.520671E-1 -2.683353E-1  1.250654E-1  4.838509E-1  4.833831E-1  1.147743E-1 
-4.404773E-1 -8.488472E-1 -8.511857E-1 -5.480661E-1 -3.146456E-1 -2.772231E-1 -2.557057E-1 -4.146297E-2 
 3.046918E-1  5.455971E-1  6.873336E-1  7.659206E-1  7.869706E-1  6.747040E-1  4.183617E-1  1.386305E-1 
-2.159442E-1 -5.934401E-1 -7.548233E-1 -4.928680E-1  2.683178E-2  4.585905E-1  6.896725E-1  8.098913E-1 
 9.025108E-1  8.491846E-1  5.998593E-1  2.798993E-1  4.741398E-2 -1.083555E-1 -3.034190E-1 -5.967153E-1 
-9.241590E-1 -1.090688E+0 -1.049991E+0 -8.432335E-1 -6.112160E-1 -4.933358E-1 -4.297185E-1 -2.313805E-1 
 1.376950E-1  3.715844E-1  2.251697E-1 -2.051857E-1 -5.780038E-1 -7.099170E-1 -6.107482E-1 -4.638658E-1 
-4.507684E-1 -5.209350E-1 -5.475987E-1 -2.093954E-1  5.212724E-1  1.269249E+0  1.651423E+0  1.624291E+0 
 1.431567E+0  1.200953E+0  9.628544E-1  6.354107E-1  2.864485E-1 -5.081852E-2 -2.725449E-1 -1.883454E-1 
 8.249763E-2  2.962718E-1  1.437765E-1 -2.117339E-1 -3.553422E-1 -2.585120E-1 -7.935293E-2  4.788175E-2 
 1.554709E-1  2.097327E-1  5.255989E-2 -2.781586E-1 -5.410494E-1 -6.177652E-1 -5.850201E-1 -5.377750E-1 
-4.484296E-1 -2.748846E-1 -1.948946E-1 -2.716094E-1 -3.834081E-1 -4.736891E-1 -5.939079E-1 -7.066429E-1 
-6.781085E-1 -4.933358E-1 -1.752476E-1  1.381628E-1  4.052639E-1  6.587992E-1  8.131654E-1  9.095278E-1 
 1.034892E+0  1.171483E+0  1.080266E+0  5.825512E-1 -1.635536E-1 -7.903747E-1 -1.073380E+0 -1.048120E+0 
-7.520170E-1 -3.235334E-1  2.168659E-2  1.671653E-1  2.691404E-1  5.250153E-1  8.257961E-1  9.062538E-1 
 7.392569E-1  5.811478E-1  4.454928E-1  2.317189E-1 -1.242603E-1 -3.951033E-1 -2.973375E-1  3.010695E-2 
 4.398791E-1  7.509513E-1  9.647252E-1  1.058749E+0  9.534985E-1  6.910755E-1  2.359286E-1 -3.618904E-1 
-1.023328E+0 -1.455086E+0 -1.508413E+0 -1.313350E+0 -1.064492E+0 -8.539924E-1 -6.037312E-1 -3.590841E-1 
-1.092910E-1  1.199202E-1  3.107726E-1  4.412824E-1  4.726242E-1  5.063038E-1  5.381127E-1  3.987150E-1 
-8.718564E-3 -4.886584E-1 -7.885039E-1 -8.165699E-1 -6.846567E-1 -5.167254E-1 -3.698430E-1 -3.530026E-1 
-3.862155E-1 -2.561731E-1  1.535998E-1  6.494437E-1  9.156093E-1  9.923244E-1  1.123770E+0  1.384789E+0 
 1.439052E+0  9.993411E-1  2.130075E-1 -5.181283E-1 -7.941169E-1 -5.985860E-1 -2.005072E-1  7.220653E-2 
 1.119680E-1  4.694620E-2  4.834953E-2  1.316146E-1  1.058865E-1 -8.543440E-2 -2.776909E-1 -3.366308E-1 
-4.437514E-1 -7.950521E-1 -1.265636E+0 -1.516365E+0 -1.429826E+0 -1.080865E+0 -5.677131E-1 -7.561108E-2 
 3.547440E-1  6.789137E-1  1.009164E+0  1.369353E+0  1.487700E+0  1.276265E+0  1.008229E+0  1.020859E+0 
 1.148562E+0  1.081670E+0  6.475726E-1 -1.526781E-2 -5.475987E-1 -8.722357E-1 -9.545645E-1 -8.932857E-1 
-8.451043E-1 -8.371521E-1 -8.900116E-1 -9.260297E-1 -8.942212E-1 -8.862687E-1 -8.703646E-1 -7.590340E-1 
-6.341367E-1 -5.232735E-1 -4.362677E-1 -3.408408E-1 -1.930235E-1 -9.057958E-2 -2.743002E-2  1.447120E-1 
 4.702846E-1  8.290702E-1  1.135464E+0  1.342690E+0  1.374031E+0  1.169612E+0  7.762117E-1  3.776651E-1 
 1.741820E-1  2.162819E-1  3.196603E-1  4.160228E-1  4.950772E-1  4.024577E-1  2.261053E-1  1.166454E-1 
 3.899398E-2 -1.574721E-1 -5.929723E-1 -1.020522E+0 -1.119223E+0 -9.466119E-1 -8.277972E-1 -8.755098E-1 
-9.124646E-1 -7.440644E-1 -4.072652E-1 -1.322125E-1  8.015911E-2  2.059908E-1  1.891505E-1  1.971031E-1 
 3.056274E-1  4.239754E-1  4.090058E-1  2.653985E-1  1.367598E-1  7.969134E-2  6.752840E-2  1.147743E-1 
 2.551074E-1  4.548483E-1  6.050052E-1  6.704937E-1  7.458062E-1  8.866071E-1  1.089622E+0  1.274862E+0 
 1.335672E+0  1.137336E+0  6.326033E-1  5.782166E-3 -5.396461E-1 -9.601782E-1 -1.367612E+0 -1.698330E+0 
-1.822759E+0 -1.702072E+0 -1.419067E+0 -1.100979E+0 -6.767052E-1 -1.733769E-1  2.176849E-1  3.444529E-1 
 3.589536E-1  4.263139E-1  4.810435E-1  3.626966E-1  5.162470E-2 -1.794576E-1 -2.187509E-1 -3.959186E-2 
 2.387349E-1  4.174261E-1  4.160228E-1  2.906581E-1  2.976752E-1  5.006902E-1  8.141009E-1  1.075588E+0 
 1.256618E+0  1.335672E+0  1.113946E+0  6.190382E-1  9.278873E-2 -1.934913E-1 -2.814327E-1 -3.965066E-1 
-5.873597E-1 -7.721314E-1 -8.825268E-1 -8.731713E-1 -7.005615E-1 -4.746254E-1 -3.104353E-1 -3.062253E-1 
-4.170885E-1 -4.086685E-1 -2.786264E-1 -2.393331E-1 -4.329925E-1 -6.696882E-1 -7.117881E-1 -5.911016E-1 
-4.989495E-1 -5.541468E-1 -7.043033E-1 -9.742112E-1 -1.282477E+0 -1.458828E+0 -1.387259E+0 -1.134659E+0 
-9.540967E-1 -8.544602E-1 -7.145944E-1 -3.820048E-1  1.797949E-1  8.281346E-1  1.366078E+0  1.541027E+0 
 1.311816E+0  9.259004E-1  6.181026E-1  3.271451E-1 -7.093294E-2 -4.395418E-1 -5.602283E-1 -4.166211E-1 
-1.181788E-1  2.551074E-1  6.517822E-1  9.796944E-1  1.018988E+0  8.468460E-1  7.584358E-1  8.370227E-1 
 9.385300E-1  7.210136E-1  1.334854E-1 -6.172975E-1 -1.269846E+0 -1.502332E+0 -1.274056E+0 -9.152709E-1 
-7.833580E-1 -7.866321E-1 -5.700516E-1 -2.415558E-2  5.750675E-1  9.539663E-1  1.091025E+0  1.090090E+0 
 1.046587E+0  9.726778E-1  9.619189E-1  9.778237E-1  8.370227E-1  5.661793E-1  3.711158E-1  4.225721E-1 
 6.798492E-1  8.744442E-1  8.323442E-1  5.998593E-1  1.971031E-1 -3.010793E-1 -6.781085E-1 -8.179739E-1 
-8.301358E-1 -9.059153E-1 -1.107995E+0 -1.265636E+0 -1.267040E+0 -1.266572E+0 -1.271250E+0 -1.124368E+0 
-7.725992E-1 -2.351235E-1  3.435177E-1  8.061494E-1  1.100849E+0  1.200485E+0  1.263167E+0  1.445601E+0 
 1.551786E+0  1.401629E+0  1.108801E+0  8.674282E-1  7.317721E-1  4.749627E-1 -1.702636E-3 -4.067974E-1 
-4.924002E-1 -2.959345E-1  1.046030E-2  3.500659E-1  6.466370E-1  7.967939E-1  7.579680E-1  5.605657E-1 
 2.784959E-1 -6.812664E-2 -4.067974E-1 -6.603326E-1 -7.955199E-1 -8.614768E-1 -9.049798E-1 -7.627758E-1 
-3.787307E-1  1.560549E-2  2.462197E-1  3.589536E-1  5.208046E-1  8.417001E-1  1.141078E+0  1.222471E+0 
 1.106930E+0  8.300057E-1  4.384761E-1  5.162470E-2 -1.991043E-1 -3.843444E-1 -5.798749E-1 -6.827859E-1 
-5.999894E-1 -3.562778E-1 -1.794576E-1 -1.537302E-1 -1.368899E-1 -5.783554E-2 -1.199374E-2 -1.102262E-1 
-3.160489E-1 -6.056030E-1 -9.377242E-1 -1.285751E+0 -1.507477E+0 -1.400356E+0 -1.119690E+0 -8.249899E-1 
-5.059665E-1 -1.303407E-1  2.761574E-1  6.223122E-1  9.432074E-1  1.291234E+0  1.601838E+0  1.676215E+0 
 1.479281E+0  1.145287E+0  6.536540E-1  4.975359E-2 -4.638658E-1 -6.795115E-1 -6.215071E-1 -5.681805E-1 
-5.635024E-1 -5.274842E-1 -5.228058E-1 -5.550824E-1 -5.864242E-1 -4.952076E-1 -3.366308E-1 -2.659964E-1 
-2.257676E-1 -1.841358E-1 -2.023783E-1 -3.922959E-1 -6.514449E-1 -7.623081E-1 -6.018605E-1 -3.183875E-1 
-2.084598E-1 -1.897487E-1 -1.621495E-1 -7.888552E-2  5.630211E-2  1.582772E-1  2.728834E-1  3.771973E-1 
 5.067716E-1  6.971570E-1  8.365549E-1  7.125933E-1  2.607211E-1 -2.491564E-1 -5.125147E-1 -4.741569E-1 
-3.211938E-1 -1.485843E-1  8.577207E-2  3.856173E-1  6.756396E-1  9.534985E-1  1.172419E+0  1.148562E+0 
 8.711701E-1  4.960127E-1  1.942964E-1 -8.403143E-2 -4.442192E-1 -8.455721E-1 -1.132788E+0 -1.183775E+0 
-1.088816E+0 -8.408946E-1 -5.097083E-1 -2.706738E-1 -1.981687E-1 -2.398009E-1 -1.864743E-1 -7.327256E-2 
-4.614111E-2 -1.532625E-1 -3.370986E-1 -5.789394E-1 -8.937535E-1 -1.047184E+0 -9.068509E-1 -5.490016E-1 
-2.823682E-1 -2.248324E-1 -3.444668E-2  4.847865E-1  1.117221E+0  1.516703E+0  1.670134E+0  1.678554E+0 
 1.614000E+0  1.454021E+0  1.208438E+0  9.670648E-1  6.368137E-1  2.583815E-1 -7.315597E-3 -3.959186E-2 
 9.465984E-2  2.321867E-1  2.616567E-1  8.951466E-2 -2.533668E-1 -5.999894E-1 -7.052389E-1 -5.447913E-1 
-3.824726E-1 -4.255088E-1 -5.630346E-1 -6.027960E-1 -4.802384E-1 -2.734812E-1 -9.853216E-2 -1.012190E-2 
-3.023632E-2 -5.175480E-2  7.652909E-3  1.961675E-1  3.042240E-1  4.460768E-2 -4.788351E-1 -8.942212E-1 
-8.441691E-1 -5.129824E-1 -2.795620E-1 -2.992086E-1 -5.139180E-1 -6.851245E-1 -6.617360E-1 -4.189596E-1 
-1.958298E-1 -1.275343E-1 -1.336158E-1 -9.759661E-2  7.828727E-2  2.209601E-1  1.966353E-1  3.291325E-2 
-1.270666E-1 -1.701017E-1  1.513771E-2  4.525098E-1  8.482490E-1  9.506922E-1  7.210136E-1  4.843187E-1 
 4.871249E-1  6.414911E-1  7.691947E-1  8.080202E-1  8.767838E-1  8.501201E-1  6.283937E-1  3.650351E-1 
 2.144108E-1  1.419057E-1  2.917139E-2 -1.064844E-1 -1.635536E-1 -8.917662E-2 -1.480003E-2 -4.801222E-2 
-1.967654E-1 -4.161533E-1 -7.117881E-1 -9.975997E-1 -1.103786E+0 -1.095833E+0 -1.166000E+0 -1.430294E+0 
-1.710025E+0 -1.825566E+0 -1.786740E+0 -1.653424E+0 -1.564078E+0 -1.557529E+0 -1.521510E+0 -1.218391E+0 
-5.733257E-1  1.652942E-1  6.466370E-1  7.275625E-1  7.336432E-1  9.404011E-1  1.287024E+0  1.645341E+0 
 1.884376E+0  1.941444E+0  1.819355E+0  1.636454E+0  1.631308E+0  1.833856E+0  1.848357E+0  1.459634E+0 
 9.109312E-1  5.390483E-1  4.632687E-1  4.249106E-1  3.028211E-1  8.530430E-2 -2.299776E-1 -5.461953E-1 
-8.329424E-1 -9.400638E-1 -8.633479E-1 -7.272251E-1 -5.546146E-1 -3.352278E-1 -7.140072E-2  1.339531E-1 
 2.602526E-1  3.425822E-1  3.341618E-1  2.420100E-1  1.811990E-1  2.059908E-1  2.457519E-1  1.433087E-1 
-7.935293E-2 -1.892809E-1 -2.304450E-1 -3.455189E-1 -4.774317E-1 -4.881906E-1 -3.763922E-1 -3.581485E-1 
-5.340324E-1 -7.365807E-1 -7.782128E-1 -6.949478E-1 -5.185961E-1 -2.117339E-1  2.087971E-1  6.751718E-1 
 1.022730E+0  1.225277E+0  1.234633E+0  9.740807E-1  6.120211E-1  3.786006E-1  4.501702E-1  7.537577E-1 
 9.207545E-1  7.607747E-1  4.071350E-1 -5.912266E-3 -3.562778E-1 -5.101761E-1 -4.086685E-1 -1.977009E-1 
-6.064184E-2  1.747623E-2  1.012091E-1  1.484539E-1  5.209211E-2 -1.962976E-1 -5.284194E-1 -7.833580E-1 
-9.452090E-1 -1.010230E+0 -9.007701E-1 -7.735347E-1 -7.744699E-1 -8.670898E-1 -7.721314E-1 -4.096040E-1 
-4.976711E-3  2.017812E-1  1.129032E-1 -1.785221E-1 -5.985860E-1 -8.474439E-1 -7.562266E-1 -4.512362E-1 
-2.243646E-1 -1.387610E-1  1.718435E-1  7.107225E-1  1.274394E+0  1.575175E+0  1.498927E+0  1.203292E+0 
 6.709611E-1 -2.462336E-2 -6.771730E-1 -1.028473E+0 -1.045781E+0 -9.073187E-1 -6.575263E-1 -3.314849E-1 
-3.573745E-3  3.266774E-1  6.597348E-1  9.778237E-1  1.250537E+0  1.345496E+0  1.272523E+0  1.193469E+0 
 1.078396E+0  8.066172E-1  3.912303E-1 -4.146297E-2 -3.286786E-1 -4.545110E-1 -4.807062E-1 -5.097083E-1 
-6.883996E-1 -9.470797E-1 -1.114544E+0 -9.971319E-1 -6.388149E-1 -3.567452E-1 -2.664642E-1 -3.286786E-1 
-4.474940E-1 -5.789394E-1 -7.066429E-1 -7.609047E-1 -7.487429E-1 -6.701559E-1 -6.079419E-1 -5.709872E-1 
-4.844480E-1 -4.142822E-1 -3.160489E-1 -5.175480E-2  3.720521E-1  7.317721E-1  9.015756E-1  9.361915E-1 
 8.566694E-1  6.723644E-1  3.257418E-1 -3.257594E-2 -1.715050E-1 -5.502888E-2  1.283394E-1  1.765209E-1 
 1.086928E-1 -1.036781E-1 -3.375663E-1 -4.264444E-1 -3.721815E-1 -2.440113E-1 -1.387610E-1 -5.456110E-2 
 4.180101E-2  1.582772E-1  2.251697E-1  3.416466E-1  5.792771E-1  8.856716E-1  1.182710E+0  1.375901E+0 
 1.482555E+0  1.376837E+0  1.076525E+0  7.219488E-1  5.184661E-1  5.586949E-1  5.834875E-1  4.871249E-1 
 2.756896E-1 -3.772112E-2 -4.545110E-1 -8.446365E-1 -1.045313E+0 -1.076654E+0 -1.076654E+0 -1.137933E+0 
-1.081333E+0 -8.834624E-1 -6.715593E-1 -5.915694E-1 -6.327338E-1 -5.719227E-1 -4.474940E-1 -3.843444E-1 
-4.082007E-1 -4.736891E-1 -4.956754E-1 -3.740533E-1 -9.245142E-2  2.593171E-1  5.797449E-1  7.490802E-1 
 8.753805E-1  1.135932E+0  1.484894E+0  1.711766E+0  1.757608E+0  1.753398E+0  1.652358E+0  1.382451E+0 
 9.740807E-1  5.577593E-1  2.836418E-1  6.518988E-2 -1.401640E-1 -2.631901E-1 -3.249367E-1 -3.544067E-1 
-3.829404E-1 -4.086685E-1 -4.914651E-1 -7.202081E-1 -1.005085E+0 -1.236166E+0 -1.457893E+0 -1.732010E+0 
-1.922863E+0 -1.841470E+0 -1.441989E+0 -9.246268E-1 -5.199994E-1 -1.977009E-1  1.171128E-1  3.973117E-1 
 5.722601E-1  6.209089E-1  6.457018E-1  6.405559E-1  5.287572E-1  3.959084E-1  2.808356E-1  1.671653E-1 
 1.367598E-1  3.018855E-1  6.644129E-1  1.018988E+0  1.127512E+0  9.984059E-1  7.818243E-1  5.811478E-1 
 3.631644E-1  6.285099E-2 -2.355909E-1 -5.274842E-1 -7.651144E-1 -8.175061E-1 -7.061744E-1 -5.447913E-1 
-5.312261E-1 -6.542512E-1 -7.113203E-1 -6.416215E-1 -4.914651E-1 -2.739490E-1  1.466993E-2  2.635274E-1 
 3.935699E-1  4.436221E-1  4.356695E-1  3.173218E-1 -1.199374E-2 -4.633980E-1 -7.122559E-1 -6.771730E-1 
-5.424524E-1 -4.479618E-1 -4.367355E-1 -3.838759E-1 -2.603831E-1 -9.338698E-2  1.498579E-1  4.253784E-1 
 6.676870E-1  7.752761E-1  7.687269E-1  6.583315E-1  4.590583E-1  2.602526E-1  1.358242E-1  1.442442E-1 
 1.100969E-1 -4.193148E-2 -1.574721E-1 -1.158399E-1  1.692038E-4  2.507725E-3 -4.005964E-2  2.402548E-2 
 1.596805E-1  2.111367E-1  1.475183E-1 -5.444488E-3 -2.589798E-1 -5.550824E-1 -7.702603E-1 -7.239500E-1 
-5.012884E-1 -3.254045E-1 -2.739490E-1 -2.842401E-1 -2.814327E-1 -3.333560E-1 -3.539389E-1 -2.005072E-1 
 1.288072E-1  4.450250E-1  5.975204E-1  6.480404E-1  6.639451E-1  6.812522E-1  6.073437E-1  4.997546E-1 
 4.281850E-1  3.121766E-1  1.975705E-1  1.386305E-1  1.044832E-1 -1.526781E-2 -2.879820E-1 -6.893348E-1 
-9.877763E-1 -1.014440E+0 -7.552910E-1 -2.636579E-1  2.551074E-1  6.559929E-1  7.659206E-1  6.251196E-1 
 3.711158E-1  6.369810E-4 -3.927637E-1 -6.406860E-1 -6.027960E-1 -4.072652E-1 -2.182831E-1 -1.041459E-1 
 5.782166E-3  1.479861E-1  1.933609E-1  2.494937E-1  4.127488E-1  6.340074E-1  7.916480E-1  7.893091E-1 
 6.714289E-1  4.235076E-1  1.326660E-2 -4.348644E-1 -6.303949E-1 -4.961432E-1 -2.627216E-1 -1.396962E-1 
-1.738447E-1 -2.753523E-1 -3.623582E-1 -4.343966E-1 -4.797706E-1 -5.120472E-1 -6.439601E-1 -8.380883E-1 
-9.358531E-1 -8.114247E-1 -5.854886E-1 -5.031591E-1 -5.242091E-1 -4.839802E-1 -2.608505E-1  1.030798E-1 
 5.629053E-1  9.965348E-1  1.237908E+0  1.331463E+0  1.346431E+0  1.350174E+0  1.226680E+0  9.006401E-1 
 4.777694E-1  1.339531E-1 -7.140072E-2 -2.571087E-1 -3.501963E-1 -2.800297E-1 -3.444668E-2  2.261053E-1 
 4.244428E-1  6.559929E-1  8.618146E-1  1.055474E+0  1.144819E+0  1.052668E+0  7.331755E-1  2.190882E-1 
-2.351235E-1 -4.699473E-1 -4.863199E-1 -5.345002E-1 -6.888670E-1 -7.557588E-1 -6.893348E-1 -5.686483E-1 
-4.952076E-1 -4.788351E-1 -5.728579E-1 -7.538881E-1 -8.488472E-1 -7.501459E-1 -4.577851E-1 -1.757154E-1 
-1.008707E-1 -1.560688E-1 -2.075243E-1 -2.547701E-1 -2.790942E-1 -2.622538E-1 -2.164120E-1 -1.897487E-1 
-2.248324E-1 -1.902161E-1  7.652909E-3  2.808356E-1  4.847865E-1  6.171671E-1  7.490802E-1  8.145694E-1 
 7.093192E-1  5.137886E-1  3.617610E-1  2.120723E-1  5.022137E-2 -5.128630E-2  1.326660E-2  1.610846E-1 
 1.910223E-1  1.297435E-1  1.157098E-1  2.317189E-1  4.057317E-1  5.367094E-1  5.278216E-1  3.215322E-1 
-8.964403E-2 -5.555509E-1 -8.418302E-1 -9.344501E-1 -8.811235E-1 -8.132958E-1 -7.150622E-1 -4.961432E-1 
-3.006119E-1 -2.005072E-1 -1.490521E-1 -4.801222E-2  7.080357E-2  1.419057E-1  1.947642E-1  2.017812E-1 
 1.044832E-1 -8.590218E-2 -2.103306E-1 -1.612139E-1  2.039947E-3  1.779238E-1  3.823432E-1  6.101504E-1 
 7.490802E-1  7.925832E-1  8.674282E-1  1.039570E+0  1.097575E+0  8.721057E-1  4.468961E-1  8.436874E-2 
-8.449921E-2 -1.588754E-1 -1.766510E-1 -1.752476E-1 -1.294055E-1 -1.947744E-2  1.479861E-1  3.444529E-1 
 4.403469E-1  3.734555E-1  2.733511E-1  3.701803E-1  5.783415E-1  5.839552E-1  2.831745E-1 -1.382932E-1 
-5.345002E-1 -9.082549E-1 -1.228682E+0 -1.429826E+0 -1.423746E+0 -1.265636E+0 -1.074783E+0 -9.424023E-1 
-8.937535E-1 -9.157386E-1 -9.405316E-1 -8.357487E-1 -6.411538E-1 -3.918281E-1 -1.509228E-1  5.723730E-2 
 2.551074E-1  3.631644E-1  3.594214E-1  3.220000E-1  4.291202E-1  5.736641E-1  6.068760E-1  6.064082E-1 
 6.101504E-1  6.115534E-1  5.427908E-1  4.398791E-1  3.248062E-1  1.854086E-1  5.723730E-2  2.402548E-2 
 1.386305E-1  2.265730E-1  2.190882E-1  2.008456E-1  2.929978E-1  5.016257E-1  6.382170E-1  5.811478E-1 
 3.439851E-1  3.899398E-2 -2.585120E-1 -4.231692E-1 -4.292507E-1 -3.965066E-1 -4.231692E-1 -5.326291E-1 
-5.901660E-1 -5.691161E-1 -5.069020E-1 -4.180240E-1 -2.711416E-1 -6.578775E-2  1.217913E-1  2.593171E-1 
 3.393070E-1  3.786006E-1  2.944007E-1  1.479861E-1  1.044832E-1  1.564064E-1  1.942964E-1  7.688394E-2 
-1.050810E-1 -1.752476E-1 -1.565365E-1 -1.083555E-1 -6.251368E-2 -1.480003E-2  5.676952E-2  1.040154E-1 
 1.152420E-1  1.208557E-1  6.472210E-2 -3.865667E-2 -9.525772E-2 -1.481165E-1 -3.052901E-1 -6.233779E-1 
-9.269653E-1 -9.517578E-1 -7.304992E-1 -5.031591E-1 -3.838759E-1 -3.024827E-1 -2.360587E-1 -2.192187E-1 
-2.421394E-1 -1.822639E-1 -7.315597E-3  2.303149E-1  5.095783E-1  7.551617E-1  9.029786E-1  8.641531E-1 
 6.803170E-1  5.273538E-1  4.478317E-1  2.130075E-1 -1.925550E-1 -5.120472E-1 -6.378797E-1 -5.663098E-1 
-4.418803E-1 -2.753523E-1 -9.432253E-2  2.496103E-2  1.100969E-1  1.821346E-1  3.089015E-1  4.183617E-1 
 5.128531E-1  6.241841E-1  7.495480E-1  7.504836E-1  5.109813E-1  3.107726E-1  2.686726E-1  2.588493E-1 
 1.919579E-1  1.040154E-1  1.465831E-1  3.266774E-1  4.843187E-1  5.512101E-1  5.128531E-1  3.486625E-1 
 1.699723E-1  5.302767E-2  3.852621E-2 -1.339707E-2 -2.898531E-1 -6.439601E-1 -8.287328E-1 -7.562266E-1 
-6.102805E-1 -5.541468E-1 -5.471309E-1 -5.078372E-1 -3.908930E-1 -2.173476E-1 -4.333481E-2  2.402548E-2 
-4.848000E-2 -1.078877E-1 -3.023632E-2  1.274039E-1  2.803670E-1  3.729877E-1  4.253784E-1  4.871249E-1 
 5.334353E-1  5.909712E-1  6.756396E-1  7.275625E-1  6.021978E-1  3.140474E-1 -5.444488E-3 -2.655290E-1 
-3.890218E-1 -4.488973E-1 -3.071608E-1  1.302113E-1  6.326033E-1  9.843718E-1  1.077460E+0  1.013374E+0 
 8.538620E-1  5.600979E-1  1.643587E-1 -2.482209E-1 -5.911016E-1 -7.894395E-1 -7.707281E-1 -6.023282E-1 
-5.279517E-1 -6.851245E-1 -8.329424E-1 -7.375162E-1 -4.924002E-1 -3.029504E-1 -2.683353E-1 -3.094997E-1 
-3.675041E-1 -4.470266E-1 -5.167254E-1 -5.602283E-1 -6.299271E-1 -7.113203E-1 -6.626715E-1 -4.736891E-1 
-3.066930E-1 -3.740533E-1 -5.541468E-1 -5.789394E-1 -4.961432E-1 -4.512362E-1 -5.681805E-1 -6.617360E-1 
-5.195317E-1 -2.150091E-1  1.072895E-1  3.809392E-1  5.760027E-1  6.129567E-1  5.151916E-1  3.458562E-1 
 2.443486E-1  1.760531E-1  3.571991E-2 -2.883299E-2  8.483652E-2  2.962718E-1  4.511057E-1  5.147242E-1 
 5.287572E-1  5.582271E-1  5.105135E-1  4.319276E-1  5.114490E-1  5.727279E-1  4.913346E-1  3.117089E-1 
 1.741820E-1  1.657620E-1  1.610846E-1  1.690361E-1  3.154507E-1  5.633730E-1  7.336432E-1  7.916480E-1 
 7.752761E-1  6.948184E-1  5.091105E-1  2.541719E-1  6.799617E-2 -4.193148E-2 -1.088233E-1 -2.599153E-1 
-4.255088E-1 -4.615273E-1 -4.269122E-1 -3.104353E-1 -1.846035E-1 -1.860065E-1 -3.815370E-1 -7.164662E-1 
-9.994715E-1 -1.077122E+0 -1.032683E+0 -9.793571E-1 -8.380883E-1 -6.215071E-1 -4.694795E-1 -4.947399E-1 
-5.490016E-1 -4.390740E-1 -1.977009E-1  5.676952E-2  3.299514E-1  6.672192E-1  9.015756E-1  9.951307E-1 
 9.614511E-1  8.697668E-1  7.738721E-1  5.657116E-1  4.005858E-1  3.757940E-1  4.085384E-1  3.463240E-1 
 1.938286E-1  2.190882E-1  4.539132E-1  7.537577E-1  9.890500E-1  1.018052E+0  8.300057E-1  5.095783E-1 
 1.012091E-1 -2.323161E-1 -4.676084E-1 -7.688573E-1 -1.103318E+0 -1.278734E+0 -1.215584E+0 -1.077590E+0 
-9.540967E-1 -7.744699E-1 -4.872554E-1 -1.846035E-1  7.652909E-3  5.583433E-2 -6.017406E-2 -3.113704E-1 
-5.864242E-1 -7.202081E-1 -6.247812E-1 -4.082007E-1 -2.716094E-1 -2.117339E-1 -1.205173E-1 -1.058967E-2 
 1.007413E-1  2.186204E-1  3.028211E-1  2.340575E-1  1.572170E-3 -2.290420E-1 -3.038867E-1 -2.412039E-1 
-2.131380E-1 -2.089276E-1 -8.917662E-2  1.362920E-1  3.140474E-1  3.683095E-1  4.239754E-1  5.540175E-1 
 7.612424E-1  9.913889E-1  1.165869E+0  1.220132E+0  1.053135E+0  7.897769E-1  6.106178E-1  4.721565E-1 
 2.247019E-1 -1.373577E-1 -4.156855E-1 -4.966110E-1 -5.050309E-1 -6.439601E-1 -8.039402E-1 -7.248855E-1 
-4.180240E-1 -6.157739E-2  1.919579E-1  2.523012E-1  1.203880E-1 -1.270666E-1 -3.824726E-1 -6.294593E-1 
-1.000875E+0 -1.413922E+0 -1.575305E+0 -1.322706E+0 -7.740025E-1 -2.360587E-1  2.176849E-1  6.723644E-1 
 1.135932E+0  1.506879E+0  1.690717E+0  1.658439E+0  1.394145E+0  9.726778E-1  5.105135E-1  1.615524E-1 
-7.233700E-2 -2.468175E-1 -2.879820E-1 -1.425036E-1  1.437765E-1  3.870206E-1  5.811478E-1  7.556295E-1 
 7.893091E-1  6.704937E-1  4.342665E-1  2.275086E-1  2.870288E-2 -3.202586E-1 -7.057067E-1 -9.924545E-1 
-1.056540E+0 -9.643878E-1 -8.408946E-1 -6.032634E-1 -2.884497E-1 -4.427000E-2  4.694620E-2 -3.573745E-3 
-1.593432E-1 -4.292507E-1 -7.604370E-1 -9.704693E-1 -8.909468E-1 -6.056030E-1 -3.848122E-1 -2.482209E-1 
-1.163077E-1 -4.520556E-2 -4.005964E-2 -3.631779E-2  1.344209E-1  4.281850E-1  6.620733E-1  7.986646E-1 
 8.912845E-1  9.380623E-1  8.940908E-1  9.085923E-1  9.651930E-1  9.988733E-1  9.712744E-1  8.374901E-1 
 7.088514E-1  5.802123E-1  4.141521E-1  1.587450E-1 -5.269036E-2 -1.822639E-1 -3.370986E-1 -4.507684E-1 
-5.050309E-1 -4.142822E-1 -2.823682E-1 -1.827324E-1 -7.374033E-2 -4.508934E-3  1.046030E-2  1.186327E-2 
 1.320824E-1  2.494937E-1  2.027168E-1  2.496103E-2 -8.075626E-2 -2.170413E-3  8.588463E-3 -2.145413E-1 
-5.111117E-1 -6.584619E-1 -6.406860E-1 -5.106439E-1 -3.020149E-1 -4.941519E-2  1.358242E-1  1.568742E-1 
 6.518988E-2 -8.777329E-2 -3.413082E-1 -7.300314E-1 -1.021457E+0 -1.057475E+0 -8.787850E-1 -5.592927E-1 
-2.285742E-1  1.381628E-1  5.095783E-1  7.869706E-1  9.394656E-1  9.506922E-1  7.902446E-1  4.389439E-1 
 2.402548E-2 -3.221293E-1 -5.723905E-1 -7.987950E-1 -9.540967E-1 -8.881405E-1 -6.215071E-1 -2.819005E-1 
 4.086582E-2  3.640995E-1  6.241841E-1  7.111899E-1  6.368137E-1  4.824476E-1  3.229355E-1  1.255331E-1 
-1.396962E-1 -3.661011E-1 -4.933358E-1 -5.620994E-1 -4.830447E-1 -2.042502E-1  1.695038E-1  4.520420E-1 
 5.287572E-1  5.147242E-1  4.787050E-1  3.416466E-1  7.220653E-2 -1.705695E-1 -2.440113E-1 -1.574721E-1 
-6.157739E-2  1.326660E-2  2.228312E-1  4.609291E-1  6.003267E-1  6.017300E-1  4.791727E-1  3.121766E-1 
 1.007413E-1 -1.228569E-1 -3.768596E-1 -7.412581E-1 -1.224004E+0 -1.623019E+0 -1.655763E+0 -1.322706E+0 
-8.937535E-1 -5.606961E-1 -2.716094E-1  1.046030E-2  2.611889E-1  4.389439E-1  4.553161E-1  2.831745E-1 
-1.105745E-2 -2.552379E-1 -2.935956E-1 -1.836680E-1 -6.672331E-2 -3.573745E-3  3.993027E-2  1.110324E-1 
 1.685683E-1  2.518334E-1  4.642043E-1  7.350473E-1  9.193512E-1  9.633219E-1  9.273037E-1  8.702345E-1 
 7.191425E-1  4.211680E-1  1.138387E-1 -3.678557E-2 -6.438442E-2 -9.151514E-2 -1.471810E-1 -1.705695E-1 
-1.944269E-1 -2.468175E-1 -1.701017E-1  1.157098E-1  4.684139E-1  6.672192E-1  7.060451E-1  6.559929E-1 
 5.034975E-1  2.574463E-1 -4.146297E-2 -2.187509E-1 -2.524305E-1 -2.136057E-1 -1.551332E-1 -8.683773E-2 
 1.934807E-2  8.156244E-2  1.610846E-1  2.663341E-1  3.566151E-1  3.697125E-1  2.719478E-1  1.942964E-1 
 1.096291E-1 -3.105968E-3 -1.195818E-1 -1.570043E-1 -4.941519E-2  1.002735E-1  1.816668E-1  1.442442E-1 
 3.852621E-2 -1.476488E-1 -4.156855E-1 -6.851245E-1 -8.755098E-1 -9.765497E-1 -9.943256E-1 -8.797205E-1 
-7.183374E-1 -6.444278E-1 -7.052389E-1 -7.814869E-1 -7.669862E-1 -7.131914E-1 -6.748334E-1 -6.154256E-1 
-5.003528E-1 -3.993129E-1 -3.576808E-1 -3.207264E-1 -7.467552E-2  3.201281E-1  6.307322E-1  8.604112E-1 
 9.675326E-1  9.796944E-1  9.633219E-1  9.871792E-1  1.099913E+0  1.166805E+0  1.027876E+0  7.607747E-1 
 5.797449E-1  4.847865E-1  4.305235E-1  3.851495E-1  3.888914E-1  4.740276E-1  4.211680E-1  1.652942E-1 
-1.532625E-1 -4.133459E-1 -6.201038E-1 -7.913103E-1 -8.362165E-1 -7.693251E-1 -6.687526E-1 -6.009249E-1 
-5.106439E-1 -3.857478E-1 -2.842401E-1 -1.710373E-1 -2.134855E-2  2.027168E-1  4.272495E-1  5.137886E-1 
 4.632687E-1  3.084337E-1  9.606317E-2 -4.567333E-2 -9.186341E-3  1.938286E-1  3.533410E-1  2.906581E-1 
 1.213235E-1  1.572170E-3 -1.064844E-1 -3.403730E-1 -6.406860E-1 -8.745746E-1 -9.980674E-1 -9.690660E-1 
-8.212480E-1 -5.971830E-1 -4.128781E-1 -3.385019E-1 -3.211938E-1 -2.748846E-1 -1.916195E-1 -2.313805E-1 
-2.884497E-1 -2.323161E-1 -1.116296E-1 -4.239926E-2 -1.177110E-1 -1.499873E-1 -5.830332E-2  1.334854E-1 
 3.902947E-1  6.826555E-1  9.422722E-1  1.026472E+0  9.609833E-1  8.271994E-1  6.770425E-1  4.225721E-1 
 2.308992E-2 -4.035226E-1 -7.370484E-1 -9.606460E-1 -1.089753E+0 -1.073380E+0 -9.353853E-1 -6.944800E-1 
-4.016514E-1 -4.754444E-2  4.482994E-1  8.950264E-1  1.066701E+0  1.027408E+0  9.067215E-1  7.378536E-1 
 5.540175E-1  4.319276E-1  3.874884E-1  3.439851E-1  2.663341E-1  2.106690E-1  2.738185E-1  3.945051E-1 
 3.748584E-1  2.485582E-1  1.274039E-1 -2.836557E-2 -2.332524E-1 -4.451555E-1 -6.004571E-1 -6.462997E-1 
-5.845523E-1 -4.587207E-1 -2.416716E-1 -1.012190E-2  8.156244E-2  1.021443E-1  1.479861E-1  2.752219E-1 
 4.015214E-1  4.300558E-1  4.328632E-1  4.188295E-1  3.341618E-1  1.872797E-1  1.049509E-1  1.652942E-1 
 2.752219E-1  2.784959E-1  2.382671E-1  3.023533E-1  3.603570E-1  3.294837E-1  3.051596E-1  4.024577E-1 
 5.025620E-1  4.796402E-1  4.024577E-1  3.285481E-1  2.710122E-1  9.746614E-2 -1.766510E-1 -4.259766E-1 
-6.350723E-1 -8.226513E-1 -9.377242E-1 -8.904790E-1 -8.189095E-1 -8.076828E-1 -7.651144E-1 -6.056030E-1 
-3.544067E-1 -1.677632E-1 -1.106940E-1 -4.707666E-2  2.589659E-2 -4.801222E-2 -2.173476E-1 -4.231692E-1 
-5.878275E-1 -6.795115E-1 -6.813826E-1 -4.722858E-1 -1.191144E-1  2.410745E-1  4.749627E-1  6.082793E-1 
 7.341117E-1  8.211179E-1  8.211179E-1  7.144651E-1  5.348386E-1  2.312512E-1 -1.284699E-1 -4.259766E-1 
-6.294593E-1 -7.571629E-1 -8.525891E-1 -8.044077E-1 -6.060708E-1 -4.339281E-1 -3.922959E-1 -3.515993E-1 
-2.112661E-1 -3.304371E-2  8.202986E-2  1.049509E-1  1.129032E-1  6.098025E-2 -5.549666E-2 -1.429714E-1 
-1.312762E-1 -1.144370E-1 -1.439069E-1 -1.158399E-1  4.554323E-2  3.168540E-1  4.108769E-1  3.252740E-1 
 2.915944E-1  3.528733E-1  4.609291E-1  4.908668E-1  4.946098E-1  5.058361E-1  4.403469E-1  3.402425E-1 
 3.355651E-1  4.221043E-1  4.202324E-1  3.168540E-1  2.808356E-1  4.440898E-1  7.270947E-1  9.464826E-1 
 1.000744E+0  8.126976E-1  4.375406E-1  7.781950E-2 -1.368899E-1 -2.716094E-1 -4.227014E-1 -6.598648E-1 
-8.390239E-1 -7.819547E-1 -5.508727E-1 -2.374620E-1  9.992526E-3  1.727787E-1  2.200238E-1  8.623985E-2 
-8.216032E-2 -1.733769E-1 -1.883454E-1 -2.136057E-1 -2.477531E-1 -1.939591E-1 -9.666105E-2 -1.102262E-1 
-2.482209E-1 -3.450511E-1 -3.375663E-1 -3.066930E-1 -2.613183E-1 -1.672954E-1 -5.596443E-2  1.233105E-2 
-1.702636E-3 -1.058967E-2 -1.234128E-3 -5.877110E-2 -1.163077E-1 -5.502888E-2  1.250654E-1  2.055231E-1 
 1.475183E-1  9.232096E-2  6.565765E-2  7.314209E-2  6.051247E-2  1.231943E-1  2.873841E-1  4.207002E-1 
 4.852538E-1  5.493394E-1  6.644129E-1  6.770425E-1  5.109813E-1  2.621245E-1  6.659284E-2 -8.169182E-2 
-2.594475E-1 -4.320570E-1 -5.920371E-1 -6.724948E-1 -6.154256E-1 -3.534704E-1  1.185161E-1  5.390483E-1 
 7.149329E-1  7.373858E-1  7.154006E-1  6.326033E-1  4.595257E-1  1.601490E-1 -1.888132E-1 -4.966110E-1 
-7.520170E-1 -7.941169E-1 -5.672453E-1 -2.823682E-1 -1.219207E-1 -3.538223E-2  1.409702E-1  4.380083E-1 
 6.878014E-1  7.139973E-1  6.316678E-1  5.484038E-1  3.870206E-1  1.578094E-1 -4.520556E-2 -2.210894E-1 
-4.325247E-1 -5.719227E-1 -5.602283E-1 -3.693752E-1 -6.251368E-2  1.302113E-1  2.335897E-1  2.691404E-1 
 1.966353E-1  9.840170E-2  1.092808E-2 -7.093294E-2 -2.136057E-1 -4.793029E-1 -8.175061E-1 -1.028005E+0 
-1.044378E+0 -9.728078E-1 -8.366843E-1 -6.252490E-1 -4.133459E-1 -2.959345E-1 -2.678675E-1 -2.416716E-1 
-1.850713E-1 -1.864743E-1 -1.439069E-1  2.683178E-2  2.345252E-1  3.514699E-1  3.173218E-1  2.873841E-1 
 2.513656E-1  1.390983E-1  1.560549E-2 -9.186341E-3  6.378654E-2  3.618769E-2 -1.116296E-1 -2.538346E-1 
-3.277430E-1 -3.492608E-1 -3.211938E-1 -2.028469E-1 -9.654119E-3  4.975359E-2 -9.385476E-2 -2.720771E-1 
-4.231692E-1 -5.546146E-1 -6.509771E-1 -5.681805E-1 -3.062253E-1 -2.368817E-2  1.306791E-1  1.152420E-1 
 5.489878E-2  1.572170E-3  3.525213E-2  1.395661E-1  2.873841E-1  4.352017E-1  5.081750E-1  6.017300E-1 
 7.401925E-1  8.562016E-1  8.505879E-1  8.323442E-1  9.549019E-1  1.120495E+0  1.191597E+0  1.130319E+0 
 9.478859E-1  6.854629E-1  4.670105E-1  3.467918E-1  3.547440E-1  2.944007E-1 -1.947744E-2 -4.325247E-1 
-7.651144E-1 -9.232234E-1 -1.034554E+0 -1.099576E+0 -1.037829E+0 -8.979638E-1 -7.459355E-1 -6.369441E-1 
-4.835125E-1 -2.973375E-1 -1.640213E-1 -1.448425E-1 -1.588754E-1 -1.055488E-1 -9.478994E-2 -1.392288E-1 
-1.219207E-1  1.279882E-2  2.158142E-1  4.534454E-1  7.158684E-1  1.000277E+0  1.232762E+0  1.327253E+0 
 1.368418E+0  1.342690E+0  1.131722E+0  7.570325E-1  3.725199E-1  9.185354E-2 -1.167755E-1 -3.464541E-1 
-5.316939E-1 -5.532113E-1 -5.069020E-1 -4.849165E-1 -5.564864E-1 -6.986907E-1 -8.095539E-1 -9.068509E-1 
-9.662586E-1 -9.685982E-1 -1.010230E+0 -1.115480E+0 -1.199212E+0 -1.196405E+0 -1.082268E+0 -9.199494E-1 
-7.010292E-1 -3.235334E-1  1.390983E-1  5.095783E-1  6.555251E-1  6.414911E-1  5.839552E-1  4.894638E-1 
 3.879562E-1  3.570829E-1  4.450250E-1  5.488716E-1  6.447663E-1  7.654528E-1  8.636853E-1  8.295379E-1 
 6.527178E-1  5.194016E-1  4.440898E-1  3.664384E-1  1.755853E-1 -1.425036E-1 -4.437514E-1 -7.599692E-1 
-1.050459E+0 -1.187517E+0 -1.115948E+0 -9.222879E-1 -6.495737E-1 -3.324204E-1 -8.496662E-2  5.162470E-2 
 7.548098E-2  1.189839E-1  1.288072E-1  2.823511E-2 -1.149044E-1 -2.009750E-1 -9.338698E-2  5.583433E-2 
 1.292750E-1  1.348887E-1  1.662298E-1  2.967396E-1  4.005858E-1  4.758983E-1  5.493394E-1  6.363459E-1 
 6.896725E-1  6.704937E-1  6.817200E-1  6.616055E-1  5.254827E-1  2.817711E-1  3.899398E-2 -1.153721E-1 
-2.309128E-1 -2.842401E-1 -2.107983E-1 -1.105745E-2  1.461153E-1  1.465831E-1  1.105646E-1  1.423735E-1 
 1.376950E-1 -3.023632E-2 -2.491564E-1 -3.871507E-1 -4.928680E-1 -6.434923E-1 -8.156343E-1 -9.288371E-1 
-8.722357E-1 -5.504050E-1  3.104250E-2  7.270947E-1  1.252409E+0  1.430632E+0  1.391338E+0  1.197211E+0 
 7.378536E-1  1.311468E-1 -4.423481E-1 -8.638157E-1 -1.082268E+0 -1.234295E+0 -1.252539E+0 -1.024731E+0 
-5.887627E-1 -3.070409E-2  4.871249E-1  9.553697E-1  1.340819E+0  1.531672E+0  1.497523E+0  1.276733E+0 
 8.763160E-1  3.341618E-1 -1.471810E-1 -3.838759E-1 -3.548745E-1 -2.599153E-1 -2.243646E-1 -1.827324E-1 
-6.999739E-2  1.161776E-1  3.098370E-1  4.819790E-1  5.731964E-1  4.604613E-1  1.685683E-1 -1.462454E-1 
-4.456232E-1 -7.286285E-1 -1.031280E+0 -1.270315E+0 -1.320835E+0 -1.282009E+0 -1.179097E+0 -9.297727E-1 
-4.778995E-1 -1.526781E-2  2.869163E-1  5.381127E-1  7.967939E-1  9.605156E-1  8.912845E-1  6.251196E-1 
 3.252740E-1  1.063543E-1 -1.658921E-1 -4.755610E-1 -6.598648E-1 -7.113203E-1 -5.083050E-1 -5.643221E-2 
 5.455971E-1  1.098978E+0  1.359530E+0  1.337076E+0  1.198147E+0  1.029747E+0  7.659206E-1  4.651394E-1 
 2.289115E-1  5.068915E-2 -1.523269E-1 -4.016514E-1 -5.995216E-1 -7.057067E-1 -7.276929E-1 -6.907381E-1 
-5.101761E-1 -1.822639E-1  7.735172E-2  1.606168E-1  6.098025E-2 -1.607462E-1 -4.432836E-1 -7.730669E-1 
-1.004149E+0 -1.075719E+0 -1.105189E+0 -1.178162E+0 -1.204825E+0 -1.052798E+0 -8.226513E-1 -6.182330E-1 
-4.217659E-1 -2.369942E-1 -7.467552E-2  5.162470E-2  1.765209E-1  3.603570E-1  5.643086E-1  6.878014E-1 
 7.051095E-1  6.728322E-1  5.694538E-1  3.575507E-1  1.278717E-1 -4.754444E-2 -2.159442E-1 -4.671410E-1 
-6.322660E-1 -4.793029E-1 -7.280478E-2  3.659706E-1  6.442985E-1  7.663884E-1  8.005357E-1  7.720010E-1 
 6.297970E-1  4.033932E-1  1.283394E-1 -2.786264E-1 -6.860600E-1 -8.960920E-1 -8.296683E-1 -6.425571E-1 
-5.143858E-1 -3.380341E-1 -4.099520E-2  2.925300E-1  5.226764E-1  6.475726E-1  7.383214E-1  6.831233E-1 
 4.118132E-1  6.098025E-2 -2.014428E-1 -3.539389E-1 -4.166211E-1 -2.917238E-1 -7.663507E-4  3.220000E-1 
 6.901403E-1  1.107398E+0  1.497991E+0  1.683231E+0  1.496588E+0  1.117689E+0  7.654528E-1  4.492350E-1 
 1.269365E-1 -1.556010E-1 -2.468175E-1 -1.944269E-1 -1.237925E-1 -9.385476E-2 -7.514330E-2 -6.859442E-2 
-2.318483E-1 -5.302905E-1 -8.207802E-1 -1.092091E+0 -1.366676E+0 -1.520107E+0 -1.465845E+0 -1.238505E+0 
-9.447412E-1 -6.986907E-1 -3.969741E-1 -6.391701E-2  1.353565E-1  1.559387E-1  1.278717E-1  1.620201E-1 
 1.540676E-1  9.524749E-3 -2.374620E-1 -3.801341E-1 -3.389697E-1 -1.579399E-1  1.208557E-1  3.584862E-1 
 4.922709E-1  4.843187E-1  4.291202E-1  4.487672E-1  4.323954E-1  3.519377E-1  3.514699E-1  4.408146E-1 
 4.838509E-1  3.720521E-1  1.746498E-1  9.419207E-2  1.129032E-1  4.039805E-2 -1.967654E-1 -4.807062E-1 
-7.202081E-1 -8.932857E-1 -8.928179E-1 -7.566951E-1 -6.158941E-1 -5.822138E-1 -5.896983E-1 -4.863199E-1 
-3.773274E-1 -4.067974E-1 -4.989495E-1 -3.820048E-1 -1.713892E-2  3.945051E-1  6.737685E-1  8.487168E-1 
 1.006826E+0  1.043779E+0  9.577093E-1  7.996002E-1  6.938829E-1  6.494437E-1  5.811478E-1  5.287572E-1 
 4.099413E-1  1.634231E-1 -9.759661E-2 -1.237925E-1  1.129032E-1  4.024577E-1  5.685182E-1  6.199737E-1 
 7.200781E-1  7.869706E-1  7.453384E-1  6.054730E-1  3.846817E-1  1.498579E-1 -8.216032E-2 -2.664642E-1 
-3.890218E-1 -5.129824E-1 -7.108526E-1 -9.017057E-1 -1.021457E+0 -1.083671E+0 -1.146353E+0 -1.136997E+0 
-9.124646E-1 -6.013927E-1 -2.861108E-1 -6.391701E-2  1.475183E-1  4.445576E-1  6.082793E-1  5.750675E-1 
 4.066673E-1  1.760531E-1 -7.186922E-2 -2.734812E-1 -3.951033E-1 -4.849165E-1 -6.140223E-1 -7.197403E-1 
-5.948434E-1 -2.917238E-1  2.917139E-2  2.794315E-1  4.735598E-1  6.681548E-1  7.551617E-1  5.778738E-1 
 2.396704E-1 -5.736776E-2 -3.141778E-1 -4.924002E-1 -5.794072E-1 -5.541468E-1 -3.852800E-1 -9.899994E-2 
 3.182574E-1  7.406603E-1  9.862437E-1  9.792266E-1  8.084880E-1  5.862938E-1  3.028211E-1 -1.294055E-1 
-6.238456E-1 -9.091905E-1 -9.400638E-1 -7.987950E-1 -5.148535E-1 -1.612139E-1  7.501320E-2  8.249763E-2 
-3.257594E-2 -6.672331E-2  7.781950E-2  1.849409E-1  1.858764E-1  2.251697E-1  2.560430E-1  2.087971E-1 
 9.793392E-2  9.419207E-2  3.145151E-1  6.106178E-1  8.435709E-1  1.039570E+0  1.214519E+0  1.241182E+0 
 1.050797E+0  7.373858E-1  4.178939E-1  8.156244E-2 -2.468175E-1 -4.559143E-1 -4.961432E-1 -4.835125E-1 
-5.443235E-1 -5.953112E-1 -6.065386E-1 -5.059665E-1 -3.062253E-1 -6.438442E-2  1.783916E-1  2.303149E-1 
 1.517290E-1  1.330176E-1  2.981429E-1  4.801079E-1  4.628009E-1  2.537041E-1 -2.041299E-2 -2.281065E-1 
-4.400096E-1 -5.761331E-1 -5.592927E-1 -4.292507E-1 -2.935956E-1 -2.178154E-1 -1.593432E-1 -1.701017E-1 
-2.571087E-1 -4.563821E-1 -6.570585E-1 -7.927136E-1 -8.984316E-1 -9.105935E-1 -8.371521E-1 -7.127237E-1 
-6.622037E-1 -6.444278E-1 -4.895940E-1 -1.443747E-1  2.668019E-1  5.128531E-1  5.750675E-1  5.025620E-1 
 3.103048E-1  1.217913E-1  8.015911E-2  1.175806E-1  4.273657E-2 -1.654243E-1 -2.809649E-1 -1.588754E-1 
 1.260009E-1  4.183617E-1  6.110856E-1  7.780824E-1  8.833320E-1  8.590079E-1  7.916480E-1  7.766795E-1 
 7.724687E-1  6.480404E-1  4.033932E-1  1.133709E-1 -1.523269E-1 -4.114752E-1 -6.411538E-1 -8.240547E-1 
-9.180782E-1 -7.651144E-1 -3.399052E-1  2.523012E-1  7.041740E-1  7.677913E-1  5.703890E-1  3.612925E-1 
 2.036519E-1 -1.854225E-2 -3.328882E-1 -6.065386E-1 -6.682852E-1 -5.527435E-1 -3.520671E-1 -8.169182E-2 
 2.083293E-1  4.983516E-1  8.243920E-1  1.265038E+0  1.736558E+0  2.001320E+0  1.911507E+0  1.523719E+0 
 9.623867E-1  3.383718E-1 -2.477531E-1 -7.136589E-1 -9.569030E-1 -1.082736E+0 -1.105189E+0 -9.213523E-1 
-6.112160E-1 -2.201539E-1  1.652942E-1  4.211680E-1  4.141521E-1  1.241298E-1 -3.043545E-1 -6.860600E-1 
-9.026412E-1 -1.106592E+0 -1.354046E+0 -1.550513E+0 -1.588870E+0 -1.393807E+0 -1.036425E+0 -5.550824E-1 
-4.988296E-2  3.421144E-1  5.825512E-1  7.780824E-1  9.927922E-1  1.057814E+0  7.972613E-1  2.625923E-1 
-2.388653E-1 -5.045624E-1 -5.892305E-1 -6.027960E-1 -5.546146E-1 -4.227014E-1 -2.524305E-1  6.717355E-3 
 3.804714E-1  7.813569E-1  1.018988E+0  9.801622E-1  8.290702E-1  6.461692E-1  3.673740E-1 -3.257594E-2 
-4.325247E-1 -6.860600E-1 -8.030047E-1 -8.198447E-1 -7.431292E-1 -5.943757E-1 -3.838759E-1 -1.074199E-1 
 1.779238E-1  4.459606E-1  5.797449E-1  5.600979E-1  5.310957E-1  3.987150E-1  9.091799E-2 -3.197908E-1 
-5.901660E-1 -5.307583E-1 -3.090319E-1 -1.864743E-1 -1.906839E-1 -1.813284E-1 -1.120981E-1 -8.251152E-3 
 9.653095E-2  2.382671E-1  3.126444E-1  2.368641E-1  1.479861E-1  1.676327E-1  2.373319E-1  1.545353E-1 
-6.485220E-2 -2.355909E-1 -2.206217E-1 -3.164038E-2  2.406067E-1  4.693494E-1  5.619690E-1  4.964805E-1 
 2.953363E-1  1.461153E-1  6.752840E-2 -5.689999E-2 -2.599153E-1 -4.058622E-1 -3.464541E-1 -1.948946E-1 
-5.736776E-2  2.589659E-2  6.144802E-2 -3.959186E-2 -2.098631E-1 -1.499873E-1  1.676327E-1  5.689860E-1 
 8.033420E-1  8.108268E-1  6.821877E-1  4.099413E-1  2.507725E-3 -3.936992E-1 -5.050309E-1 -3.544067E-1 
-1.364221E-1  3.571991E-2  5.302767E-2 -6.859442E-2 -2.804975E-1 -4.428158E-1 -4.428158E-1 -4.372029E-1 
-5.349680E-1 -6.201038E-1 -5.499372E-1 -4.386062E-1 -5.270165E-1 -7.735347E-1 -9.695337E-1 -1.019118E+0 
-9.606460E-1 -8.886083E-1 -8.161021E-1 -6.738978E-1 -4.975462E-1 -2.964019E-1  3.911057E-3  2.958041E-1 
 4.861894E-1  6.428944E-1  8.515235E-1  1.164934E+0  1.397887E+0  1.415663E+0  1.335672E+0  1.225745E+0 
 1.160724E+0  1.077928E+0  9.380623E-1  7.808891E-1  5.521457E-1  3.014178E-1  1.143065E-1  4.741398E-2 
-4.976711E-3 -1.284699E-1 -2.683353E-1 -3.020149E-1 -2.407361E-1 -2.519627E-1 -2.070565E-1 -6.952961E-2 
 3.384880E-2 -2.322039E-2 -2.234291E-1 -3.815370E-1 -5.564864E-1 -7.800836E-1 -9.873086E-1 -1.064024E+0 
-1.009295E+0 -9.503549E-1 -8.034725E-1 -4.774317E-1 -3.585001E-2  3.173218E-1  4.590583E-1  4.342665E-1 
 2.981429E-1  1.040154E-1  1.572170E-3  3.712288E-2  1.068221E-1  1.320824E-1  8.577207E-2  1.489216E-1 
 3.458562E-1  5.357738E-1  6.424267E-1  6.517822E-1  6.400881E-1  6.279259E-1  6.410233E-1  6.882692E-1 
 6.868659E-1  4.534454E-1  3.525213E-2 -3.558100E-1 -5.817460E-1 -6.832537E-1 -8.376206E-1 -9.246268E-1 
-8.287328E-1 -5.812783E-1 -2.926593E-1  4.180101E-2  4.988194E-1  9.001723E-1  1.097107E+0  1.005422E+0 
 7.387891E-1  4.347339E-1  9.886947E-2 -1.948946E-1 -4.082007E-1 -5.780038E-1 -7.744699E-1 -9.115290E-1 
-8.137636E-1 -4.914651E-1 -2.271709E-1 -7.841774E-2  1.072895E-1  2.953363E-1  4.889961E-1  5.633730E-1 
 4.267817E-1  7.781950E-2 -4.690118E-1 -9.737434E-1 -1.202487E+0 -1.200148E+0 -1.166935E+0 -1.104721E+0 
-9.241590E-1 -5.017561E-1  7.875505E-2  5.675827E-1  9.754841E-1  1.261764E+0  1.335672E+0  1.214051E+0 
 1.050797E+0  9.315134E-1  7.088514E-1  3.238707E-1 -9.011181E-2 -3.174519E-1 -3.094997E-1 -1.429714E-1 
 7.127135E-2  2.724156E-1  4.300558E-1  5.320312E-1  6.892048E-1  8.622820E-1  8.898812E-1  6.321356E-1 
 2.396704E-1 -9.666105E-2 -3.857478E-1 -6.187004E-1 -8.142313E-1 -8.104891E-1 -6.065386E-1 -4.067974E-1 
-2.851757E-1 -1.663599E-1 -1.246151E-2  6.331877E-2  3.805843E-2 -1.102262E-1 -2.369942E-1 -2.402687E-1 
-1.018062E-1  1.980383E-1  4.384761E-1  4.576550E-1  2.995459E-1  2.546397E-1  4.197647E-1  5.633730E-1 
 4.889961E-1  2.158142E-1 -1.008707E-1 -4.297185E-1 -6.561230E-1 -6.823182E-1 -5.882949E-1 -5.742612E-1 
-6.902704E-1 -7.478073E-1 -5.864242E-1 -2.898531E-1 -1.588754E-1 -1.874098E-1 -1.672954E-1 -6.999739E-2 
-1.620337E-2  1.420216E-2  1.068221E-1  1.629553E-1  9.232096E-2 -9.572550E-2 -2.005072E-1 -1.560688E-1 
-2.134855E-2  1.826023E-1  3.711158E-1  5.114490E-1  5.072394E-1  4.899313E-1  5.591627E-1  5.680504E-1 
 4.230399E-1  8.904615E-2 -2.519627E-1 -4.690118E-1 -5.518083E-1 -5.751968E-1 -5.564864E-1 -4.905295E-1 
-5.120472E-1 -4.975462E-1 -3.389697E-1 -5.549666E-2  2.494937E-1  4.164906E-1  5.063038E-1  5.208046E-1 
 3.051596E-1 -9.806439E-2 -4.947399E-1 -8.072150E-1 -1.004149E+0 -1.130449E+0 -1.113609E+0 -8.310713E-1 
-3.871507E-1  8.436874E-2  4.932064E-1  7.434666E-1  8.075524E-1  7.925832E-1  7.743406E-1  7.972613E-1 
 6.882692E-1  3.285481E-1 -1.105745E-2 -1.635536E-1 -2.159442E-1 -3.997807E-1 -7.150622E-1 -8.755098E-1 
-6.963518E-1 -1.930235E-1  4.539132E-1  1.070443E+0  1.506879E+0  1.614468E+0  1.411921E+0  1.093832E+0 
 7.523543E-1  3.439851E-1 -6.625553E-2 -3.623582E-1 -5.111117E-1 -5.943757E-1 -6.636067E-1 -5.892305E-1 
-3.137101E-1 -5.912266E-3  1.985060E-1  2.841096E-1  3.552118E-1  4.805757E-1  5.222079E-1  4.740276E-1 
 3.430499E-1  7.875505E-2 -2.449468E-1 -5.349680E-1 -7.052389E-1 -8.245221E-1 -9.419345E-1 -9.059153E-1 
-5.854886E-1 -7.140072E-2  4.941420E-1  9.829689E-1  1.272055E+0  1.356722E+0  1.179436E+0  8.459105E-1 
 4.754305E-1  1.560549E-2 -4.432836E-1 -7.651144E-1 -8.811235E-1 -9.573708E-1 -1.137465E+0 -1.242248E+0 
-1.072444E+0 -6.168297E-1 -8.590218E-2  2.480904E-1  3.322911E-1  2.588493E-1  5.396322E-2 -1.280021E-1 
-1.504551E-1 -9.666105E-2 -1.069522E-1 -2.224928E-1 -2.103306E-1  4.647842E-2  4.132165E-1  6.644129E-1 
 6.602026E-1  4.913346E-1  2.551074E-1  9.606317E-2  4.180101E-2  3.911057E-3 -8.964403E-2 -2.369942E-1 
-2.837723E-1 -1.541980E-1  1.560549E-2 -1.573559E-2 -2.234291E-1 -3.993129E-1 -4.283151E-1 -2.800297E-1 
-6.110962E-2  1.213235E-1  2.111367E-1  1.910223E-1  1.320824E-1  8.951466E-2 -4.239926E-2 -2.477531E-1 
-3.403730E-1 -3.165164E-1 -2.804975E-1 -3.675041E-1 -5.653742E-1 -6.537834E-1 -5.087728E-1 -2.786264E-1 
-6.251368E-2  1.765209E-1  3.664384E-1  4.108769E-1  2.789637E-1  1.372272E-1  1.171128E-1  2.597848E-1 
 5.610334E-1  8.791223E-1  1.024601E+0  8.328120E-1  4.459606E-1  2.251697E-1  3.046918E-1  4.749627E-1 
 5.689860E-1  6.054730E-1  6.185704E-1  6.681548E-1  6.751718E-1  4.983516E-1  1.264687E-1 -3.572130E-1 
-7.085140E-1 -7.225470E-1 -4.666732E-1 -1.757154E-1  2.507725E-3  1.143065E-1  1.643587E-1  8.015911E-2 
-1.270666E-1 -3.726493E-1 -5.396461E-1 -6.589293E-1 -8.437013E-1 -1.014440E+0 -1.095366E+0 -1.103318E+0 
-1.098172E+0 -1.026134E+0 -8.142313E-1 -5.896983E-1 -4.044589E-1 -2.210894E-1  7.033579E-2  3.720521E-1 
 4.716879E-1  3.561473E-1  1.769886E-1  1.620201E-1  2.265730E-1  2.013134E-1  6.051247E-2 -1.425036E-1 
-1.897487E-1  1.119680E-1  6.718966E-1  1.157918E+0  1.269249E+0  9.591122E-1  4.838509E-1  1.905545E-1 
 1.559387E-1  1.849409E-1  1.971031E-1  1.769886E-1  7.641653E-2  4.507545E-2  2.462197E-1  6.368137E-1 
 9.993411E-1  1.114882E+0  1.034424E+0  9.750163E-1  9.558381E-1  8.183113E-1  5.170627E-1  9.980576E-2 
-3.389697E-1 -6.729626E-1 -8.638157E-1 -9.615812E-1 -1.110335E+0 -1.355917E+0 -1.497654E+0 -1.319898E+0 
-9.480160E-1 -6.238456E-1 -4.156855E-1 -2.711416E-1 -1.462454E-1 -1.747802E-1 -3.656333E-1 -5.583572E-1 
-5.443235E-1 -2.477531E-1  2.452841E-1  7.256917E-1  9.015756E-1  8.440387E-1  7.359828E-1  7.373858E-1 
 7.776147E-1  6.218445E-1  2.784959E-1 -8.777329E-2 -2.500920E-1 -3.590841E-1 -4.629303E-1 -4.250410E-1 
-2.159442E-1  1.133709E-1  3.229355E-1  4.141521E-1  3.809392E-1  2.476230E-1  1.189839E-1  5.536655E-2 
 2.975502E-3 -2.327839E-1 -6.168297E-1 -1.070106E+0 -1.403631E+0 -1.543496E+0 -1.550513E+0 -1.294171E+0 
-7.417259E-1  9.056971E-3  7.191425E-1  1.169612E+0  1.331463E+0  1.250070E+0  9.460148E-1  5.474682E-1 
 2.139430E-1 -7.783375E-3 -1.499873E-1 -2.861108E-1 -4.301862E-1 -6.079419E-1 -7.538881E-1 -6.687526E-1 
-1.860065E-1  5.731964E-1  1.268313E+0  1.704749E+0  1.875020E+0  1.781932E+0  1.278137E+0  4.889961E-1 
-2.889175E-1 -9.021735E-1 -1.267508E+0 -1.520575E+0 -1.654360E+0 -1.580918E+0 -1.356853E+0 -1.009295E+0 
-5.251454E-1  1.513771E-2  4.777694E-1  8.749120E-1  1.178032E+0  1.344561E+0  1.290299E+0  9.820333E-1 
 5.844230E-1  2.672696E-1  3.338102E-2 -2.543024E-1 -5.649057E-1 -8.072150E-1 -8.970276E-1 -7.950521E-1 
-5.330968E-1 -2.304450E-1 -1.013385E-1 -1.060166E-1 -1.900966E-2  3.243385E-1  7.720010E-1  9.974703E-1 
 9.006401E-1  6.517822E-1  3.603570E-1 -2.743002E-2 -3.820048E-1 -5.050309E-1 -2.893853E-1  9.465984E-2 
 3.940377E-1  6.634774E-1  8.861393E-1  9.043819E-1  7.654528E-1  6.209089E-1  5.685182E-1  5.825512E-1 
 5.212724E-1  3.477273E-1  1.513771E-2 -4.764965E-1 -9.068509E-1 -1.021924E+0 -7.749377E-1 -4.297185E-1 
-2.215572E-1 -1.504551E-1 -6.157739E-2  5.255989E-2  1.002735E-1  9.419207E-2  3.946249E-2  3.151028E-2 
 8.436874E-2  1.601490E-1  1.989738E-1  6.144802E-2 -2.575764E-1 -5.625668E-1 -6.346045E-1 -6.056030E-1 
-6.608004E-1 -8.203124E-1 -8.797205E-1 -6.738978E-1 -4.175563E-1 -1.237925E-1  2.513656E-1  6.461692E-1 
 8.674282E-1  6.952862E-1  2.546397E-1 -2.940634E-1 -7.987950E-1 -1.128110E+0 -1.179097E+0 -1.006020E+0 
-7.917780E-1 -5.532113E-1 -1.944269E-1  2.546397E-1  5.554205E-1  6.330711E-1  6.246518E-1  7.687269E-1 
 1.069975E+0  1.261764E+0  1.233697E+0  9.338519E-1  3.818755E-1 -2.089276E-1 -5.780038E-1 -6.916737E-1 
-6.285238E-1 -3.974418E-1  1.104758E-3  4.946098E-1  9.057860E-1  1.188791E+0  1.308074E+0  1.156514E+0 
 6.620733E-1 -4.052742E-2 -6.425571E-1 -1.020989E+0 -1.296042E+0 -1.722654E+0 -2.205868E+0 -2.400932E+0 
-2.169850E+0 -1.609452E+0 -9.611134E-1 -3.254045E-1  2.218956E-1  6.101504E-1  9.001723E-1  1.185048E+0 
 1.419405E+0  1.511557E+0  1.504540E+0  1.479281E+0  1.415663E+0  1.101316E+0  5.764704E-1  1.297435E-1 
-5.409369E-2 -1.234128E-3  1.596805E-1  4.726242E-1  9.099956E-1  1.363272E+0  1.670134E+0  1.672005E+0 
 1.383386E+0  9.104634E-1  4.693494E-1  2.303149E-1  1.372272E-1 -8.730551E-2 -4.956754E-1 -8.376206E-1 
-9.793571E-1 -9.746789E-1 -9.620489E-1 -8.722357E-1 -5.939079E-1 -2.964019E-1 -1.682310E-1 -1.686987E-1 
-2.192187E-1 -3.712459E-1 -6.958833E-1 -1.124835E+0 -1.463039E+0 -1.572966E+0 -1.464442E+0 -1.239441E+0 
-9.138679E-1 -6.013927E-1 -3.375663E-1 -2.743002E-2  2.649308E-1  4.267817E-1  3.159185E-1  1.390983E-1 
 1.718435E-1  3.346296E-1  4.300558E-1  3.898269E-1  4.192969E-1  6.176348E-1  7.673236E-1  6.789137E-1 
 4.946098E-1  3.135800E-1  5.022137E-2 -2.636579E-1 -4.400096E-1 -3.413082E-1 -1.490521E-1 -1.012190E-2 
 9.045021E-2  1.264687E-1 -1.994522E-2 -4.301862E-1 -8.072150E-1 -7.973917E-1 -4.353321E-1 -2.047180E-1 
-4.952076E-1 -1.107060E+0 -1.612728E+0 -1.690846E+0 -1.372290E+0 -9.255620E-1 -5.457276E-1 -2.608505E-1 
 4.320434E-2  3.622288E-1  5.151916E-1  3.308870E-1 -7.420811E-2 -3.501963E-1 -3.558100E-1 -1.962976E-1 
 6.986801E-2  3.771973E-1  6.316678E-1  7.303692E-1  7.280303E-1  8.402968E-1  9.670648E-1  9.754841E-1 
 8.346838E-1  6.195059E-1  4.866572E-1  3.266774E-1  1.475183E-1 -4.146297E-2 -2.982731E-1 -5.981186E-1 
-9.180782E-1 -1.148224E+0 -1.219326E+0 -1.047184E+0 -5.925049E-1  1.288072E-1  8.459105E-1  1.245859E+0 
 1.309010E+0  1.155110E+0  1.099445E+0  1.130319E+0  1.076525E+0  9.399334E-1  6.555251E-1  2.653985E-1 
-1.153721E-1 -4.245733E-1 -6.523804E-1 -8.437013E-1 -1.028005E+0 -9.774852E-1 -5.873597E-1 -1.064844E-1 
 2.700759E-1  4.487672E-1  5.862938E-1  7.677913E-1  8.487168E-1  7.879058E-1  6.185704E-1  4.511057E-1 
 3.467918E-1  2.607211E-1  1.994416E-1  2.172175E-1  3.098370E-1  4.665428E-1  5.713245E-1  4.440898E-1 
 9.278873E-2 -2.833045E-1 -4.816417E-1 -5.008206E-1 -5.541468E-1 -7.978595E-1 -9.774852E-1 -9.540967E-1 
-8.909468E-1 -8.858009E-1 -9.657908E-1 -9.110612E-1 -6.252490E-1 -1.827324E-1  3.425822E-1  7.991324E-1 
 1.127512E+0  1.353916E+0  1.503605E+0  1.480684E+0  1.232762E+0  9.006401E-1  7.621776E-1  9.506922E-1 
 1.257086E+0  1.390871E+0  1.263167E+0  1.055006E+0  8.178435E-1  4.922709E-1  7.875505E-2 -3.871507E-1 
-7.557588E-1 -9.391282E-1 -9.339823E-1 -7.885039E-1 -6.374119E-1 -5.737935E-1 -4.301862E-1 -1.453099E-1 
 8.811060E-2  9.091799E-2 -1.584076E-1 -3.890218E-1 -4.573173E-1 -5.022236E-1 -6.215071E-1 -7.033681E-1 
-7.127237E-1 -7.412581E-1 -8.862687E-1 -1.082268E+0 -1.066831E+0 -9.386604E-1 -7.959877E-1 -6.734300E-1 
-6.879318E-1 -7.651144E-1 -8.670898E-1 -8.488472E-1 -7.043033E-1 -6.187004E-1 -7.188051E-1 -9.845023E-1 
-1.170210E+0 -1.233828E+0 -1.177226E+0 -1.016779E+0 -8.437013E-1 -5.971830E-1 -2.505594E-1  1.933609E-1 
 6.704937E-1  9.408689E-1  8.636853E-1  5.516779E-1  1.760531E-1 -8.590218E-2 -1.560688E-1  1.092808E-2 
 3.729877E-1  7.069803E-1  9.113989E-1  1.080734E+0  1.394145E+0  1.744042E+0  1.775383E+0  1.371224E+0 
 8.173757E-1  4.216358E-1  1.769886E-1  1.692038E-4 -1.869421E-1 -3.871507E-1 -5.143858E-1 -4.750932E-1 
-2.472853E-1  2.542881E-2  1.372272E-1 -2.170413E-3 -2.734812E-1 -6.201038E-1 -1.036893E+0 -1.483621E+0 
-1.914443E+0 -2.192771E+0 -2.339653E+0 -2.293811E+0 -1.947188E+0 -1.410647E+0 -9.208845E-1 -7.328381E-1 
-7.782128E-1 -8.193772E-1 -6.935444E-1 -4.372029E-1 -4.333481E-2  4.403469E-1  7.860350E-1  9.534985E-1 
 1.007761E+0  1.111140E+0  1.161660E+0  9.591122E-1  6.040697E-1  3.524055E-1  2.738185E-1  2.256375E-1 
 1.690361E-1  1.353565E-1  2.649308E-1  5.750675E-1  1.036296E+0  1.497991E+0  1.664520E+0  1.465247E+0 
 1.001212E+0  5.278216E-1  1.830698E-1 -1.153721E-1 -4.746254E-1 -8.413624E-1 -1.180501E+0 -1.420470E+0 
-1.387726E+0 -1.104721E+0 -6.084093E-1 -7.233700E-2  3.954406E-1  8.173757E-1  1.123302E+0  1.195339E+0 
 9.329163E-1  5.058361E-1  1.105646E-1 -1.682310E-1 -3.632937E-1 -4.100718E-1 -2.360587E-1  6.706062E-2 
 4.562517E-1  9.862437E-1  1.799708E+0  2.716551E+0  3.500078E+0  3.987502E+0  4.036619E+0  3.628717E+0 
 2.712809E+0  1.581256E+0  5.114490E-1 -4.802384E-1 -1.390533E+0 -2.074891E+0 -2.224580E+0 -1.821356E+0 
-1.068234E+0 -2.426072E-1  5.025620E-1  1.081670E+0  1.243053E+0  9.895177E-1  5.086427E-1 -2.836557E-2 
-5.115795E-1 -9.105935E-1 -1.119223E+0 -1.166468E+0 -1.109399E+0 -9.241590E-1 -5.957797E-1 -1.584076E-1 
 2.457519E-1  7.088514E-1  1.357190E+0  2.059324E+0  2.595397E+0  2.754909E+0  2.614108E+0  2.351217E+0 
 2.082245E+0  1.896070E+0  1.789885E+0  1.773980E+0  1.697265E+0  1.539156E+0  1.468053E+0  1.396951E+0 
 1.113946E+0  4.188295E-1 -6.215071E-1 -1.672602E+0 -2.530039E+0 -3.239656E+0 -3.945532E+0 -4.594340E+0 
-5.081763E+0 -5.426047E+0 -5.611288E+0 -5.624385E+0 -5.441952E+0 -5.058842E+0 -4.508736E+0 -3.812216E+0 
-3.166683E+0 -2.720423E+0 -2.379414E+0 -2.027178E+0 -1.652488E+0 -1.376032E+0 -1.038296E+0 -3.403730E-1 
 6.625411E-1  1.743107E+0  2.615044E+0  3.209121E+0  3.507095E+0  3.430847E+0  3.186667E+0  2.990201E+0 
 2.932664E+0  2.830221E+0  2.568266E+0  2.393317E+0  2.545345E+0  3.021542E+0  3.561357E+0  4.118480E+0 
 4.711154E+0  5.228983E+0  5.591510E+0  5.641562E+0  5.306166E+0  4.564739E+0  3.488852E+0  2.381155E+0 
 1.469925E+0  7.079158E-1 -4.941519E-2 -8.090861E-1 -1.460699E+0 -2.007064E+0 -2.504311E+0 -2.915019E+0 
-3.311226E+0 -3.812216E+0 -4.455877E+0 -5.131348E+0 -5.612690E+0 -5.912067E+0 -6.137537E+0 -6.276935E+0 
-6.156248E+0 -5.752089E+0 -5.262325E+0 -4.699121E+0 -3.990439E+0 -3.122712E+0 -2.277439E+0 -1.518236E+0 
-7.234825E-1  7.828727E-2  7.991324E-1  1.357658E+0  1.801111E+0  2.180479E+0  2.507455E+0  2.834431E+0 
 3.178715E+0  3.474818E+0  3.580536E+0  3.375649E+0  2.899920E+0  2.329700E+0  1.742639E+0  1.130319E+0 
 5.455971E-1  8.670726E-2 -2.374620E-1 -3.675041E-1 -2.753523E-1 -1.018062E-1  1.841179E-2 -3.818890E-2 
-1.808606E-1 -2.645935E-1 -2.851757E-1 -4.432836E-1 -8.736390E-1 -1.416261E+0 -1.947188E+0 -2.303634E+0 
-2.324216E+0 -1.854568E+0 -9.751467E-1 -2.789780E-2  8.010035E-1  1.512960E+0  2.131362E+0  2.560781E+0 
 2.900388E+0  3.234381E+0  3.400909E+0  3.327936E+0  3.085628E+0  2.823205E+0  2.606156E+0  2.260001E+0 
 1.674344E+0  9.291745E-1  1.185161E-1 -5.653742E-1 -1.035957E+0 -1.318495E+0 -1.463039E+0 -1.616002E+0 
-1.771771E+0 -1.755399E+0 -1.414390E+0 -9.344501E-1 -6.233779E-1 -5.181283E-1 -4.914651E-1 -4.924002E-1 
-5.499372E-1 -4.998851E-1 -2.907882E-1 -1.046136E-1 -1.724406E-1 -4.980139E-1 -7.842932E-1 -9.143357E-1 
-9.924545E-1 -1.151499E+0 -1.406437E+0 -1.787676E+0 -2.239549E+0 -2.499633E+0 -2.524425E+0 -2.491681E+0 
-2.543136E+0 -2.602544E+0 -2.501036E+0 -2.116524E+0 -1.524317E+0 -1.017714E+0 -7.164662E-1 -6.018605E-1 
-5.270165E-1 -2.697386E-1  1.690361E-1  6.545896E-1  9.001723E-1  8.992367E-1  9.460148E-1  1.133593E+0 
 1.431567E+0  1.625695E+0  1.660310E+0  1.624759E+0  1.515299E+0  1.509686E+0  1.736090E+0  2.120603E+0 
 2.510729E+0  2.789992E+0  3.051480E+0  3.435993E+0  3.862606E+0  4.130174E+0  4.242908E+0  4.355643E+0 
 4.356111E+0  4.149353E+0  3.837813E+0  3.569777E+0  3.374714E+0  3.007977E+0  2.474710E+0  1.915717E+0 
 1.376837E+0  8.131654E-1  2.443486E-1 -1.962976E-1 -6.902704E-1 -1.394275E+0 -2.277907E+0 -3.126922E+0 
-3.765438E+0 -4.246781E+0 -4.593872E+0 -4.920380E+0 -5.314249E+0 -5.749749E+0 -6.094969E+0 -6.151570E+0 
-5.830207E+0 -5.194965E+0 -4.389453E+0 -3.510499E+0 -2.574477E+0 -1.550513E+0 -4.835125E-1  5.577593E-1 
 1.345496E+0  1.785207E+0  2.026112E+0  2.122474E+0  2.210416E+0  2.188431E+0  1.971850E+0  1.852567E+0 
 2.052775E+0  2.660418E+0  3.618426E+0  4.646132E+0  5.455387E+0  5.787977E+0  5.509181E+0  4.912766E+0 
 4.272846E+0  3.583343E+0  2.741343E+0  1.622421E+0  2.939329E-1 -1.059347E+0 -2.422450E+0 -3.718193E+0 
-4.646730E+0 -5.226306E+0 -5.566381E+0 -5.609883E+0 -5.332492E+0 -4.803903E+0 -4.457281E+0 -4.602291E+0 
-5.057439E+0 -5.477970E+0 -5.632337E+0 -5.488729E+0 -5.017678E+0 -4.261281E+0 -3.328066E+0 -2.212885E+0 
-7.473395E-1  1.046587E+0  2.783911E+0  4.180694E+0  5.224773E+0  5.939069E+0  6.261835E+0  6.244060E+0 
 6.041044E+0  5.777218E+0  5.416562E+0  4.928202E+0  4.466506E+0  4.237763E+0  4.300913E+0  4.392129E+0 
 4.300445E+0  3.933240E+0  3.286772E+0  2.446177E+0  1.567222E+0  8.295379E-1  1.367598E-1 -7.281607E-1 
-1.970109E+0 -3.270997E+0 -4.232748E+0 -4.880151E+0 -5.105619E+0 -5.125734E+0 -5.119653E+0 -5.012532E+0 
-4.597146E+0 -4.051718E+0 -3.746727E+0 -3.433316E+0 -3.498338E+0 -3.727548E+0 -3.752340E+0 -3.977809E+0 
-4.033474E+0 -3.601248E+0 -2.725569E+0 -1.672602E+0 -3.057579E-1  1.439988E+0  3.317177E+0  5.048421E+0 
 6.027011E+0  6.345099E+0  6.158924E+0  5.564379E+0  4.699459E+0  3.650235E+0  2.544409E+0  1.577046E+0 
 8.894134E-1  2.663341E-1  1.999094E-1  5.661793E-1  9.595800E-1  1.623356E+0  2.169252E+0  2.396592E+0 
 2.277308E+0  1.887182E+0  1.471329E+0  8.987690E-1 -6.812664E-2 -1.302123E+0 -2.328427E+0 -2.915487E+0 
-2.991734E+0 -2.756443E+0 -2.694228E+0 -2.846724E+0 -3.029156E+0 -3.113825E+0 -2.922504E+0 -2.591317E+0 
-2.284455E+0 -1.927541E+0 -1.491572E+0 -1.151499E+0 -1.020054E+0 -9.339823E-1 -5.784716E-1  2.480904E-1 
 1.123770E+0  1.767431E+0  2.332506E+0  2.783443E+0  2.918163E+0  2.590251E+0  1.953607E+0  1.162595E+0 
 3.266774E-1 -1.771187E-1  5.396322E-2  8.823964E-1  1.741704E+0  2.156622E+0  2.164107E+0  2.178607E+0 
 2.412028E+0  2.846593E+0  3.185732E+0  3.051948E+0  2.399398E+0  1.294041E+0 -7.841774E-2 -1.379774E+0 
-2.494487E+0 -3.345842E+0 -3.827184E+0 -3.960969E+0 -3.758422E+0 -3.316372E+0 -2.790590E+0 -2.337314E+0 
-2.093134E+0 -2.114184E+0 -2.345734E+0 -2.602544E+0 -2.924843E+0 -3.401507E+0 -3.872559E+0 -4.189712E+0 
-4.270637E+0 -4.124691E+0 -3.732226E+0 -2.975363E+0 -1.958415E+0 -8.329424E-1  5.643086E-1  2.100489E+0 
 3.421959E+0  4.282670E+0  4.350965E+0  3.949144E+0  3.535161E+0  3.053819E+0  2.647320E+0  2.424658E+0 
 2.252984E+0  2.021434E+0  1.624759E+0  1.190662E+0  1.036296E+0  1.191130E+0  1.472732E+0  1.798305E+0 
 2.020967E+0  1.884376E+0  1.448407E+0  1.062023E+0  8.454427E-1  6.658162E-1  2.607211E-1 -4.867876E-1 
-1.290429E+0 -1.877957E+0 -2.144590E+0 -2.181544E+0 -2.162365E+0 -2.123540E+0 -2.056180E+0 -1.781127E+0 
-1.205293E+0 -6.041990E-1 -4.891262E-1 -9.283693E-1 -1.542561E+0 -2.168447E+0 -2.748958E+0 -3.324324E+0 
-3.664398E+0 -3.620427E+0 -3.383732E+0 -2.871984E+0 -2.180141E+0 -1.456957E+0 -6.495737E-1  2.724156E-1 
 1.387596E+0  2.646852E+0  3.751742E+0  4.461828E+0  4.936622E+0  5.235531E+0  5.207933E+0  4.908556E+0 
 4.433294E+0  4.047379E+0  3.874768E+0  3.740048E+0  3.784955E+0  3.956161E+0  3.953354E+0  3.800391E+0 
 3.547791E+0  3.142229E+0  2.487340E+0  1.504540E+0  2.747541E-1 -9.597104E-1 -2.124007E+0 -3.270530E+0 
-4.256136E+0 -4.841326E+0 -4.914766E+0 -4.646263E+0 -4.206084E+0 -3.649897E+0 -3.103065E+0 -2.724166E+0 
-2.477179E+0 -2.129621E+0 -1.636584E+0 -1.238973E+0 -1.126706E+0 -1.137465E+0 -1.104721E+0 -1.112206E+0 
-1.236634E+0 -1.327851E+0 -1.090220E+0 -3.773274E-1  7.294336E-1  1.949864E+0  3.041656E+0  3.850911E+0 
 4.258814E+0  4.366402E+0  4.210164E+0  3.803666E+0  3.382198E+0  3.048205E+0  2.822737E+0  2.599607E+0 
 2.229595E+0  1.824500E+0  1.404904E+0  9.520956E-1  4.787050E-1  1.185161E-1 -3.491446E-2 -1.817961E-1 
-3.707785E-1 -6.084093E-1 -7.894395E-1 -9.728078E-1 -1.388662E+0 -1.760545E+0 -1.875618E+0 -1.841938E+0 
-1.780191E+0 -1.647810E+0 -1.424213E+0 -1.157580E+0 -9.283693E-1 -8.259254E-1 -7.300314E-1 -6.317982E-1 
-6.135545E-1 -4.961432E-1 -8.449921E-2  3.467918E-1  6.868659E-1  1.005422E+0  1.363272E+0  1.889989E+0 
 2.234741E+0  2.175801E+0  1.763221E+0  1.026940E+0  2.683178E-2 -9.162064E-1 -1.536947E+0 -1.986014E+0 
-2.327490E+0 -2.687211E+0 -2.894437E+0 -2.565589E+0 -1.790015E+0 -9.012379E-1 -1.565365E-1  2.574463E-1 
 3.018855E-1  3.126444E-1  4.758983E-1  7.303692E-1  8.028743E-1  4.328632E-1 -2.415558E-2 -3.530026E-1 
-5.349680E-1 -5.265487E-1 -5.424524E-1 -5.859564E-1 -6.542512E-1 -8.128280E-1 -9.129323E-1 -9.279016E-1 
-9.213523E-1 -9.601782E-1 -1.088816E+0 -1.197341E+0 -1.262830E+0 -1.324576E+0 -1.268911E+0 -1.033619E+0 
-5.967153E-1 -8.075626E-2  3.014178E-1  7.275625E-1  1.277668E+0  1.771173E+0  2.261872E+0  2.697841E+0 
 2.834899E+0  2.589784E+0  2.129959E+0  1.843211E+0  1.895134E+0  1.920394E+0  1.667327E+0  1.278604E+0 
 8.538620E-1  4.889961E-1  2.064586E-1 -1.364221E-1 -5.789394E-1 -1.142611E+0 -1.694589E+0 -2.122137E+0 
-2.581962E+0 -3.232172E+0 -4.161178E+0 -4.865651E+0 -4.918977E+0 -4.562062E+0 -4.119545E+0 -3.742517E+0 
-3.243866E+0 -2.688615E+0 -2.273696E+0 -2.013612E+0 -1.829776E+0 -1.529930E+0 -1.003681E+0 -2.543024E-1 
 6.447663E-1  1.418938E+0  1.700071E+0  1.708959E+0  1.805789E+0  2.004127E+0  2.118264E+0  1.870810E+0 
 1.281411E+0  6.265226E-1  1.157098E-1 -3.586163E-1 -7.473395E-1 -8.605413E-1 -8.928179E-1 -8.694294E-1 
-5.321617E-1  2.017812E-1  1.059216E+0  1.762286E+0  2.400334E+0  3.049141E+0  3.680172E+0  4.091349E+0 
 4.221391E+0  4.236360E+0  3.956161E+0  3.327001E+0  2.601946E+0  1.910103E+0  1.245391E+0  5.923745E-1 
-1.322125E-1 -7.833580E-1 -1.238037E+0 -1.725462E+0 -2.069278E+0 -2.199788E+0 -2.056180E+0 -1.620211E+0 
-1.225408E+0 -8.292006E-1 -6.144901E-1 -5.794072E-1 -5.092406E-1 -2.870464E-1  1.133709E-1  4.525098E-1 
 7.565650E-1  1.062023E+0  1.465247E+0  1.924137E+0  2.341394E+0  2.794670E+0  3.236720E+0  3.550598E+0 
 3.834539E+0  4.165725E+0  4.176484E+0  3.728354E+0  2.950440E+0  2.042017E+0  1.193936E+0  3.023533E-1 
-7.997302E-1 -1.957479E+0 -2.984718E+0 -3.953485E+0 -4.790338E+0 -5.448500E+0 -5.818512E+0 -5.832546E+0 
-5.644032E+0 -5.362430E+0 -5.039663E+0 -4.696783E+0 -4.270169E+0 -3.597039E+0 -2.644176E+0 -1.468652E+0 
-2.776909E-1  8.426353E-1  1.860987E+0  2.431675E+0  2.357766E+0  1.907764E+0  1.451214E+0  1.120495E+0 
 8.664927E-1  5.657116E-1  3.084337E-1  6.518988E-2 -2.903208E-1 -5.770686E-1 -5.658420E-1 -2.332524E-1 
 3.196603E-1  1.062491E+0  1.848357E+0  2.705792E+0  3.612813E+0  4.452005E+0  5.273422E+0  5.792187E+0 
 5.831480E+0  5.536313E+0  5.107361E+0  4.627421E+0  4.158709E+0  3.797585E+0  3.467802E+0  3.189006E+0 
 2.817591E+0  2.204803E+0  1.471329E+0  7.687269E-1  4.133360E-2 -9.007701E-1 -1.776449E+0 -2.309248E+0 
-2.668968E+0 -3.080612E+0 -3.745791E+0 -4.570951E+0 -5.196368E+0 -5.403594E+0 -5.028904E+0 -4.108318E+0 
-3.056756E+0 -2.219902E+0 -1.725462E+0 -1.475201E+0 -1.267040E+0 -1.097704E+0 -9.288371E-1 -7.543555E-1 
-6.804470E-1 -7.174018E-1 -7.814869E-1 -7.057067E-1 -5.363720E-1 -4.381385E-1 -4.180240E-1 -4.030548E-1 
-4.624625E-1 -7.655821E-1 -1.289961E+0 -1.762416E+0 -1.945785E+0 -1.958882E+0 -1.863923E+0 -1.408776E+0 
-5.494694E-1  2.944007E-1  8.454427E-1  1.161660E+0  1.414727E+0  1.787078E+0  2.277776E+0  2.935003E+0 
 3.511773E+0  3.546856E+0  3.016864E+0  2.100956E+0  1.040038E+0 -2.509113E-2 -1.062153E+0 -1.864859E+0 
-2.178270E+0 -2.042146E+0 -1.658569E+0 -1.152434E+0 -6.219749E-1 -1.682310E-1  1.400346E-1  4.576550E-1 
 8.197146E-1  1.138739E+0  1.301525E+0  1.249602E+0  1.309010E+0  1.606984E+0  2.033129E+0  2.388639E+0 
 2.561717E+0  2.686146E+0  2.770346E+0  2.936407E+0  3.324194E+0  3.816763E+0  4.286412E+0  4.785530E+0 
 5.289794E+0  5.607415E+0  5.542394E+0  4.946913E+0  3.987035E+0  2.769878E+0  1.193001E+0 -6.795115E-1 
-2.694696E+0 -4.588258E+0 -6.158119E+0 -7.214360E+0 -7.555838E+0 -7.352821E+0 -6.902820E+0 -6.407444E+0 
-5.876517E+0 -5.230049E+0 -4.719236E+0 -4.605099E+0 -4.838519E+0 -5.188885E+0 -5.387221E+0 -5.460196E+0 
-5.407336E+0 -5.096264E+0 -4.579370E+0 -3.769181E+0 -2.673178E+0 -1.497654E+0 -4.231692E-1  4.038610E-1 
 1.102720E+0  1.757608E+0  2.175801E+0  2.284792E+0  2.139314E+0  1.854906E+0  1.553657E+0  1.044715E+0 
 3.842140E-1 -1.069522E-1 -4.839802E-1 -8.086184E-1 -9.269653E-1 -7.417259E-1 -3.268075E-1  1.521968E-1 
 5.292249E-1  9.081245E-1  1.535414E+0  2.354492E+0  3.248414E+0  4.106318E+0  4.739688E+0  5.047953E+0 
 5.002111E+0  4.688700E+0  4.205486E+0  3.566503E+0  2.837706E+0  2.194043E+0  1.654229E+0  9.848396E-1 
 8.588463E-3 -1.222134E+0 -2.532377E+0 -3.844025E+0 -4.939559E+0 -5.563106E+0 -5.573865E+0 -5.048083E+0 
-4.301043E+0 -3.336019E+0 -2.066471E+0 -5.985860E-1  8.594757E-1  2.182817E+0  3.387344E+0  4.426745E+0 
 5.114377E+0  5.289794E+0  5.015209E+0  4.269105E+0  3.147374E+0  1.948929E+0  9.979381E-1  4.908668E-1 
 3.168540E-1  3.374362E-1  4.394113E-1  5.643086E-1  5.717923E-1  4.286528E-1  1.157098E-1 -4.241048E-1 
-1.049056E+0 -1.735285E+0 -2.254517E+0 -2.570735E+0 -2.828480E+0 -2.875726E+0 -2.611900E+0 -1.919121E+0 
-1.006020E+0 -1.640213E-1  5.848908E-1  1.211244E+0  1.672940E+0  1.858648E+0  1.697265E+0  1.162595E+0 
 3.495981E-1 -4.690118E-1 -1.031748E+0 -1.329722E+0 -1.575773E+0 -1.905088E+0 -2.147865E+0 -1.948591E+0 
-1.353111E+0 -6.163619E-1  8.249763E-2  5.802123E-1  9.890500E-1  1.472264E+0  2.017692E+0  2.531312E+0 
 2.857352E+0  2.832092E+0  2.665096E+0  2.652466E+0  2.652934E+0  2.439159E+0  1.925072E+0  1.259426E+0 
 6.798492E-1  2.831745E-1  7.828727E-2  4.788175E-2 -1.386485E-2 -3.254045E-1 -8.577350E-1 -1.479878E+0 
-2.149268E+0 -3.034302E+0 -4.023183E+0 -4.719236E+0 -4.865182E+0 -4.528383E+0 -3.831395E+0 -2.697035E+0 
-1.186582E+0  4.880605E-1  2.034532E+0  3.351793E+0  4.287347E+0  4.660166E+0  4.535269E+0  3.951015E+0 
 3.168892E+0  2.150541E+0  8.314090E-1 -3.927637E-1 -1.340013E+0 -2.006128E+0 -2.559509E+0 -2.927649E+0 
-2.911276E+0 -2.555298E+0 -2.031855E+0 -1.613195E+0 -1.285283E+0 -1.104721E+0 -1.171146E+0 -1.348900E+0 
-1.491105E+0 -1.547238E+0 -1.544900E+0 -1.412051E+0 -1.103318E+0 -6.158941E-1 -1.433226E-2  6.073437E-1 
 1.208906E+0  1.679489E+0  1.825903E+0  1.650019E+0  1.310881E+0  7.546939E-1 -2.649447E-2 -8.100213E-1 
-1.314753E+0 -1.320835E+0 -8.881405E-1 -2.145413E-1  6.087471E-1  1.397419E+0  2.006465E+0  2.524295E+0 
 3.043060E+0  3.537500E+0  3.783083E+0  3.726482E+0  3.481835E+0  3.159536E+0  2.913486E+0  2.726842E+0 
 2.613173E+0  2.500438E+0  2.312860E+0  2.077568E+0  1.868471E+0  1.775383E+0  1.599031E+0  1.173822E+0 
 5.081750E-1 -2.005072E-1 -8.385561E-1 -1.498589E+0 -2.064600E+0 -2.459872E+0 -2.776557E+0 -3.082483E+0 
-3.281756E+0 -3.101194E+0 -2.333572E+0 -1.231489E+0 -9.478994E-2  9.951307E-1  1.788949E+0  2.174398E+0 
 2.207610E+0  1.996642E+0  1.430164E+0  3.439851E-1 -1.026134E+0 -2.346202E+0 -3.245738E+0 -3.708369E+0 
-3.807070E+0 -3.532953E+0 -3.122244E+0 -2.674114E+0 -2.155816E+0 -1.319430E+0 -1.312762E-1  1.018520E+0 
 1.857712E+0  2.216030E+0  2.046227E+0  1.364675E+0  2.770930E-1 -8.488472E-1 -1.829308E+0 -2.798074E+0 
-3.619024E+0 -3.896415E+0 -3.548390E+0 -2.834562E+0 -2.085649E+0 -1.451344E+0 -8.413624E-1 -2.744168E-1 
 1.933609E-1  6.382170E-1  1.005422E+0  1.120963E+0  1.014777E+0  8.473138E-1  6.966892E-1  6.335396E-1 
 6.335396E-1  6.531855E-1  6.873336E-1  7.130610E-1  8.005357E-1  1.003551E+0  1.301057E+0  1.540092E+0 
 1.461973E+0  1.043779E+0  5.586949E-1  1.278717E-1 -3.333560E-1 -7.590340E-1 -9.681304E-1 -9.629845E-1 
-8.703646E-1 -7.174018E-1 -5.602283E-1 -3.946355E-1 -3.347600E-1 -5.620994E-1 -8.839301E-1 -1.135594E+0 
-1.298380E+0 -1.414857E+0 -1.474733E+0 -1.378838E+0 -1.209035E+0 -1.094430E+0 -1.094430E+0 -1.101914E+0 
-9.994715E-1 -8.848653E-1 -7.894395E-1 -6.336690E-1 -4.212985E-1 -1.378254E-1  2.270408E-1  6.157641E-1 
 8.936231E-1  9.235608E-1  8.594757E-1  1.016181E+0  1.388064E+0  1.715040E+0  2.015353E+0  2.433546E+0 
 2.872321E+0  3.178247E+0  3.363487E+0  3.491658E+0  3.641815E+0  3.739112E+0  3.572584E+0  3.212863E+0 
 2.645449E+0  1.852567E+0  9.450786E-1 -4.193148E-2 -1.028005E+0 -1.964963E+0 -2.712472E+0 -3.077806E+0 
-3.011381E+0 -2.702181E+0 -2.211950E+0 -1.475201E+0 -6.874641E-1  2.402548E-2  5.792771E-1  9.296423E-1 
 1.057814E+0  8.524587E-1  4.286528E-1  4.460768E-2 -2.014428E-1 -4.713506E-1 -8.095539E-1 -1.051862E+0 
-1.166935E+0 -1.163193E+0 -1.062153E+0 -9.110612E-1 -7.314348E-1 -4.301862E-1 -6.298146E-2  2.265730E-1 
 3.276129E-1  2.195560E-1  8.156244E-2 -7.701441E-2 -1.406318E-1 -4.052742E-2  7.548098E-2  1.554709E-1 
 2.232986E-1  3.336944E-1  4.618646E-1  5.549530E-1  5.886326E-1  5.905034E-1  5.184661E-1  3.135800E-1 
-4.894741E-2 -5.504050E-1 -1.270315E+0 -2.168447E+0 -2.893034E+0 -3.311226E+0 -3.530146E+0 -3.733629E+0 
-3.823910E+0 -3.599377E+0 -3.060030E+0 -2.262002E+0 -1.361063E+0 -3.511315E-1  5.708568E-1  1.186452E+0 
 1.601838E+0  1.882972E+0  2.074293E+0  2.107973E+0  2.109376E+0  2.211352E+0  2.290874E+0  2.320344E+0 
 2.328296E+0  2.391446E+0  2.412964E+0  2.299294E+0  2.217901E+0  2.310521E+0  2.514472E+0  2.654337E+0 
 2.567798E+0  2.204803E+0  1.589208E+0  6.938829E-1 -2.365264E-1 -9.208845E-1 -1.353111E+0 -1.552852E+0 
-1.548174E+0 -1.420938E+0 -1.284815E+0 -1.185647E+0 -1.137933E+0 -8.881405E-1 -4.531069E-1 -1.686987E-1 
 4.378834E-3  6.098025E-2 -2.696224E-2 -3.548745E-1 -9.611134E-1 -1.605711E+0 -2.058519E+0 -2.240952E+0 
-2.124007E+0 -1.677280E+0 -1.085542E+0 -5.185961E-1 -7.093294E-2  3.271451E-1  7.008992E-1  9.651930E-1 
 1.043779E+0  8.997045E-1  7.991324E-1  7.266269E-1  6.681548E-1  7.228844E-1  7.977291E-1  8.234565E-1 
 6.531855E-1  4.628009E-1  4.698168E-1  4.941420E-1  2.873841E-1 -9.198365E-2 -4.231692E-1 -7.122559E-1 
-8.923501E-1 -8.914146E-1 -7.641788E-1 -6.308627E-1 -6.121516E-1 -5.700516E-1 -3.029504E-1  2.111367E-1 
 8.304735E-1  1.435309E+0  1.928347E+0  2.121539E+0  1.863793E+0  1.238376E+0  5.203368E-1 -7.420811E-2 
-4.652699E-1 -6.795115E-1 -7.047711E-1 -5.326291E-1 -1.906839E-1  2.738185E-1  6.868659E-1  9.815655E-1 
 1.115349E+0  1.026940E+0  9.156093E-1  8.267316E-1  6.340074E-1  2.976752E-1 -1.864743E-1 -6.753011E-1 
-1.076654E+0 -1.269846E+0 -1.155241E+0 -8.053432E-1 -3.815370E-1 -3.397927E-2  4.029254E-1  1.067169E+0 
 1.703346E+0  1.962027E+0  1.788013E+0  1.351577E+0  9.048497E-1  6.428944E-1  5.797449E-1  6.662837E-1 
 7.023022E-1  5.661793E-1  3.739232E-1  2.429456E-1  1.592127E-1  6.846395E-2 -5.444488E-3 -1.105745E-2 
 2.308992E-2 -1.425036E-1 -5.723905E-1 -1.049056E+0 -1.512155E+0 -1.970109E+0 -2.377075E+0 -2.636691E+0 
-2.657274E+0 -2.436015E+0 -2.029049E+0 -1.371822E+0 -4.891262E-1  2.349930E-1  7.294336E-1  1.061555E+0 
 1.236971E+0  1.339415E+0  1.127512E+0  6.241841E-1  2.589659E-2 -6.350723E-1 -1.167403E+0 -1.448069E+0 
-1.547238E+0 -1.623954E+0 -1.715638E+0 -1.766158E+0 -1.630502E+0 -1.372290E+0 -1.220262E+0 -1.049056E+0 
-8.282650E-1 -6.079419E-1 -3.544067E-1 -4.707666E-2  3.491303E-1  7.284980E-1  1.025536E+0  1.274862E+0 
 1.549447E+0  1.836662E+0  2.064938E+0  2.243629E+0  2.427933E+0  2.554700E+0  2.508858E+0  2.295552E+0 
 2.016289E+0  1.753398E+0  1.448407E+0  1.163999E+0  9.235608E-1  5.923745E-1  1.531320E-1 -3.043545E-1 
-5.667775E-1 -5.663098E-1 -4.994173E-1 -4.811740E-1 -4.760288E-1 -4.465588E-1 -4.386062E-1 -5.962475E-1 
-9.545645E-1 -1.444327E+0 -2.016419E+0 -2.403738E+0 -2.363042E+0 -2.086586E+0 -1.891054E+0 -1.939703E+0 
-2.040743E+0 -1.824631E+0 -1.348900E+0 -8.306035E-1 -2.964019E-1  2.097327E-1  6.204415E-1  8.459105E-1 
 8.314090E-1  6.667514E-1  4.581228E-1  2.953363E-1  2.990781E-1  4.913346E-1  7.097870E-1  8.332798E-1 
 9.333841E-1  1.121431E+0  1.383386E+0  1.563013E+0  1.651890E+0  1.783336E+0  1.904958E+0  1.764157E+0 
 1.219197E+0  4.473639E-1 -3.913603E-1 -1.211842E+0 -1.874214E+0 -2.265276E+0 -2.369123E+0 -2.279778E+0 
-2.040276E+0 -1.651085E+0 -1.100511E+0 -5.148535E-1  1.513771E-2  6.073437E-1  1.087283E+0  1.308542E+0 
 1.294976E+0  1.023198E+0  7.780824E-1  6.040697E-1  3.743906E-1  3.187248E-1  4.801079E-1  6.447663E-1 
 6.616055E-1  5.142564E-1  3.341618E-1  2.424778E-1  1.241298E-1 -1.807448E-2 -5.128630E-2 -1.149044E-1 
-2.996764E-1 -5.588250E-1 -8.142313E-1 -1.062153E+0 -1.272186E+0 -1.317560E+0 -1.129514E+0 -7.987950E-1 
-5.069020E-1 -1.513906E-1  2.148786E-1  3.524055E-1  3.510014E-1  3.519377E-1  4.001180E-1  4.487672E-1 
 3.346296E-1  6.986801E-2 -9.993513E-2 -8.543440E-2  2.039947E-3  5.068915E-2  1.096291E-1  3.701803E-1 
 7.981969E-1  1.163999E+0  1.351577E+0  1.349707E+0  1.200953E+0  9.057860E-1  5.315635E-1  1.765209E-1 
-3.235334E-1 -9.877763E-1 -1.587467E+0 -1.863455E+0 -1.809194E+0 -1.715638E+0 -1.566417E+0 -1.298380E+0 
-1.017246E+0 -6.930770E-1 -2.889175E-1  1.105646E-1  4.716879E-1  7.654528E-1  1.030682E+0  1.365143E+0 
 1.531204E+0  1.410050E+0  1.246327E+0  1.283282E+0  1.447471E+0  1.606984E+0  1.867536E+0  2.234741E+0 
 2.604285E+0  2.608495E+0  2.281986E+0  2.001320E+0  1.684167E+0  1.324914E+0  9.619189E-1  5.727279E-1 
 1.381628E-1 -3.010793E-1 -6.795115E-1 -9.021735E-1 -8.530568E-1 -7.566951E-1 -7.585662E-1 -7.216114E-1 
-6.210393E-1 -5.995216E-1 -7.225470E-1 -9.751467E-1 -1.197341E+0 -1.261895E+0 -1.179565E+0 -9.250945E-1 
-6.851245E-1 -5.672453E-1 -4.699473E-1 -2.987408E-1  1.607326E-2  3.365007E-1  4.557839E-1  4.300558E-1 
 4.122810E-1  4.085384E-1  3.968439E-1  3.678418E-1  3.430499E-1  2.944007E-1  1.512613E-1  2.917139E-2 
 7.185132E-3 -6.906220E-2 -3.366308E-1 -7.370484E-1 -1.098640E+0 -1.413454E+0 -1.799838E+0 -2.143654E+0 
-2.273696E+0 -2.202127E+0 -2.051502E+0 -1.932687E+0 -1.749786E+0 -1.516833E+0 -1.374629E+0 -1.333932E+0 
-1.323641E+0 -1.196405E+0 -1.034554E+0 -8.362165E-1 -4.821091E-1 -6.298146E-2  3.004815E-1  4.721565E-1 
 5.306279E-1  5.703890E-1  5.610334E-1  5.025620E-1  4.950772E-1  6.541218E-1  7.542261E-1  7.401925E-1 
 8.529264E-1  1.080266E+0  1.239311E+0  1.164934E+0  9.137375E-1  6.985603E-1  5.900360E-1  5.329675E-1 
 3.669062E-1 -2.649447E-2 -5.293550E-1 -1.030345E+0 -1.398485E+0 -1.455086E+0 -1.357789E+0 -1.295106E+0 
-1.241312E+0 -1.208099E+0 -1.098640E+0 -9.335145E-1 -8.006658E-1 -5.485339E-1 -2.804975E-1 -7.420811E-2 
 1.615524E-1  4.024577E-1  6.943507E-1  9.913889E-1  1.236971E+0  1.457295E+0  1.562545E+0  1.487232E+0 
 1.373563E+0  1.337544E+0  1.355319E+0  1.265506E+0  9.796944E-1  8.206502E-1  1.025536E+0  1.410518E+0 
 1.648616E+0  1.595289E+0  1.258958E+0  7.032377E-1  1.405024E-1 -1.991043E-1 -2.992086E-1 -3.455189E-1 
-4.362677E-1 -4.994173E-1 -3.534704E-1  3.104250E-2  4.571872E-1  7.551617E-1  8.576046E-1  7.846317E-1 
 6.803170E-1  6.204415E-1  5.722601E-1  5.296927E-1  3.360329E-1 -1.012190E-2 -3.076286E-1 -4.811740E-1 
-5.415172E-1 -4.839802E-1 -4.339281E-1 -5.256131E-1 -7.286285E-1 -9.812278E-1 -9.770175E-1 -7.856966E-1 
-7.510814E-1 -9.185460E-1 -1.248796E+0 -1.404099E+0 -1.313818E+0 -1.123900E+0 -8.161021E-1 -5.302905E-1 
-4.451555E-1 -5.653742E-1 -5.728579E-1 -3.445834E-1 -1.649569E-1 -2.758201E-1 -6.883996E-1 -1.153370E+0 
-1.441989E+0 -1.545367E+0 -1.478943E+0 -1.350772E+0 -1.314753E+0 -1.338142E+0 -1.301188E+0 -1.099108E+0 
-8.446365E-1 -6.477030E-1 -4.783673E-1 -2.730127E-1  5.162470E-2  4.459606E-1  9.371271E-1  1.370757E+0 
 1.557399E+0  1.542898E+0  1.360465E+0  1.183645E+0  1.037699E+0  8.384257E-1  5.919067E-1  3.907625E-1 
 3.135800E-1  1.942964E-1  7.360987E-2  1.423735E-1  4.071350E-1  6.457018E-1  6.363459E-1  5.306279E-1 
 4.492350E-1  3.524055E-1  2.064586E-1 -1.807448E-2 -3.048223E-1 -6.388149E-1 -8.741068E-1 -7.875684E-1 
-4.395418E-1 -1.149044E-1  7.875505E-2  2.967396E-1  6.798492E-1  1.117689E+0  1.433906E+0  1.541027E+0 
 1.458698E+0  1.216389E+0  8.290702E-1  4.380083E-1  1.302113E-1 -1.537302E-1 -4.835125E-1 -7.407903E-1 
-8.254576E-1 -8.245221E-1 -7.220792E-1 -4.096040E-1  1.610846E-1  8.374901E-1  1.405839E+0  1.830113E+0 
 2.199190E+0  2.439159E+0  2.369461E+0  2.027048E+0  1.497991E+0  9.137375E-1  3.046918E-1 -3.604874E-1 
-9.498871E-1 -1.436375E+0 -1.855971E+0 -2.225983E+0 -2.383624E+0 -2.339185E+0 -2.285858E+0 -2.159091E+0 
-1.899007E+0 -1.479878E+0 -1.160855E+0 -1.135594E+0 -1.227278E+0 -1.213713E+0 -1.024731E+0 -8.567987E-1 
-6.799793E-1 -4.802384E-1 -2.627216E-1  1.157098E-1  6.152963E-1  1.131254E+0  1.446536E+0  1.454021E+0 
 1.227148E+0  9.099956E-1  5.301601E-1  3.197769E-2 -4.138137E-1 -7.276929E-1 -9.512901E-1 -1.090220E+0 
-1.089753E+0 -8.488472E-1 -4.643336E-1 -1.158399E-1  2.097327E-1  4.997546E-1  6.718966E-1  7.018344E-1 
 6.892048E-1  7.673236E-1  8.880101E-1  9.703389E-1  9.151408E-1  7.799535E-1  6.316678E-1  4.235076E-1 
 2.321867E-1  1.606168E-1  2.621245E-1  3.421144E-1  3.327588E-1  3.327588E-1  3.341618E-1  2.789637E-1 
 9.980576E-2 -6.298146E-2 -9.011181E-2  1.104758E-3  1.320824E-1  2.415423E-1  2.134753E-1 -7.186922E-2 
-4.844480E-1 -7.646466E-1 -6.972874E-1 -4.198951E-1 -1.453099E-1  6.659284E-2  1.914901E-1  2.621245E-1 
 2.569785E-1  2.321867E-1  1.250654E-1 -1.855387E-1 -6.313304E-1 -9.957286E-1 -1.154305E+0 -1.193599E+0 
-1.121561E+0 -9.293049E-1 -5.873597E-1 -1.920872E-1  3.291325E-2  9.419207E-2  8.717504E-2  1.513771E-2 
-1.518584E-1 -3.333560E-1 -2.772231E-1  8.483652E-2  5.526134E-1  1.005890E+0  1.375434E+0  1.650955E+0 
 1.775383E+0  1.809999E+0  1.900280E+0  1.888586E+0  1.590144E+0  1.087283E+0  6.181026E-1  2.050553E-1 
-3.254045E-1 -1.057007E+0 -1.705815E+0 -1.947656E+0 -1.816678E+0 -1.369950E+0 -7.595014E-1 -1.382932E-1 
 3.739232E-1  6.503792E-1  7.724687E-1  7.415954E-1  5.334353E-1  2.176849E-1  2.589659E-2  1.573416E-1 
 4.178939E-1  6.564603E-1  8.253283E-1  1.037231E+0  1.402565E+0  1.773045E+0  2.043421E+0  2.153815E+0 
 2.175333E+0  2.098150E+0  1.994303E+0  1.845550E+0  1.377772E+0  6.297970E-1 -1.977009E-1 -7.922458E-1 
-1.219326E+0 -1.723591E+0 -2.217563E+0 -2.584768E+0 -2.719020E+0 -2.702648E+0 -2.525360E+0 -2.206804E+0 
-1.893393E+0 -1.719380E+0 -1.671667E+0 -1.509348E+0 -1.258152E+0 -1.071509E+0 -1.019586E+0 -9.227557E-1 
-6.748334E-1 -4.638658E-1 -2.978053E-1 -7.748219E-2  2.092649E-1  5.287572E-1  9.146730E-1  1.272055E+0 
 1.547576E+0  1.673876E+0  1.582192E+0  1.512960E+0  1.438116E+0  1.238843E+0  9.156093E-1  5.282894E-1 
 2.111367E-1 -1.167755E-1 -4.437514E-1 -6.201038E-1 -5.499372E-1 -3.183875E-1 -1.167755E-1  2.039947E-3 
 7.033579E-2  3.618769E-2 -1.275343E-1 -2.528983E-1 -2.650612E-1 -2.463498E-1 -3.974418E-1 -7.838258E-1 
-1.273121E+0 -1.768029E+0 -2.228790E+0 -2.612835E+0 -2.719955E+0 -2.577751E+0 -2.300360E+0 -1.888248E+0 
-1.332997E+0 -6.537834E-1 -1.074199E-1  2.270408E-1  5.310957E-1  9.048497E-1  1.240246E+0  1.443262E+0 
 1.513428E+0  1.458698E+0  1.259426E+0  9.188834E-1  6.138930E-1  4.085384E-1  2.813033E-1  2.284438E-1 
 2.850452E-1  4.721565E-1  6.676870E-1  8.243920E-1  9.394656E-1  1.053135E+0  1.092896E+0  9.591122E-1 
 7.799535E-1  6.747040E-1  6.433629E-1  6.326033E-1  7.266269E-1  9.806300E-1  1.272055E+0  1.482087E+0 
 1.608387E+0  1.683699E+0  1.552254E+0  1.091961E+0  4.623331E-1 -5.315813E-2 -3.843444E-1 -6.187004E-1 
-7.749377E-1 -8.942212E-1 -1.032683E+0 -1.132320E+0 -1.129981E+0 -9.882448E-1 -7.805514E-1 -7.403225E-1 
-7.838258E-1 -7.164662E-1 -5.274842E-1 -3.375663E-1 -3.268075E-1 -3.487930E-1 -3.361634E-1 -3.511315E-1 
-2.702064E-1 -4.520556E-2  2.593171E-1  4.440898E-1  4.450250E-1  3.982473E-1  4.118132E-1  3.931021E-1 
 1.863442E-1 -8.028848E-2 -2.903208E-1 -3.791985E-1 -3.745211E-1 -3.282108E-1 -1.958298E-1 -1.598106E-1 
-2.575764E-1 -2.804975E-1 -7.654663E-2  2.513656E-1  4.815113E-1  5.713245E-1  5.666471E-1  6.078115E-1 
 6.340074E-1  6.209089E-1  6.082793E-1  4.843187E-1  2.279760E-1 -1.195818E-1 -3.600197E-1 -5.817460E-1 
-8.918824E-1 -1.161790E+0 -1.292768E+0 -1.190325E+0 -9.475475E-1 -6.027960E-1 -1.518584E-1  3.786006E-1 
 7.617099E-1  8.094235E-1  6.592670E-1  4.066673E-1  1.068221E-1 -1.738447E-1 -3.721815E-1 -5.373076E-1 
-7.749377E-1 -1.054669E+0 -1.151499E+0 -9.587749E-1 -6.098127E-1 -1.916195E-1  3.046918E-1  8.954949E-1 
 1.465715E+0  1.841340E+0  1.974657E+0  2.003659E+0  1.857712E+0  1.395081E+0  7.808891E-1  1.952320E-1 
-2.645935E-1 -5.967153E-1 -7.641788E-1 -7.300314E-1 -5.854886E-1 -4.208307E-1 -1.518584E-1  2.789637E-1 
 6.690903E-1  8.702345E-1  8.580723E-1  7.247562E-1  4.889961E-1  6.378654E-2 -4.638658E-1 -8.745746E-1 
-1.052798E+0 -1.130449E+0 -1.101914E+0 -8.362165E-1 -4.035226E-1 -1.667114E-2  2.176849E-1  4.080706E-1 
 6.569281E-1  8.772516E-1  9.661292E-1  9.048497E-1  6.447663E-1  2.625923E-1 -1.953620E-1 -6.500415E-1 
-9.643878E-1 -1.182372E+0 -1.310543E+0 -1.189388E+0 -7.361122E-1 -2.514949E-1  6.893173E-2  2.293793E-1 
 2.513656E-1  2.565108E-1  2.167497E-1  2.031842E-1  2.798993E-1  3.276129E-1  2.162819E-1  7.127135E-2 
 1.082250E-1  2.181527E-1  3.570829E-1  5.292249E-1  7.907124E-1  1.106462E+0  1.199082E+0  1.124237E+0 
 1.009164E+0  8.257961E-1  5.287572E-1  1.362920E-1 -1.752476E-1 -3.080964E-1 -3.539389E-1 -4.409451E-1 
-6.023282E-1 -8.161021E-1 -1.068234E+0 -1.325512E+0 -1.455554E+0 -1.464910E+0 -1.435440E+0 -1.305398E+0 
-1.082736E+0 -7.740025E-1 -5.504050E-1 -4.746254E-1 -2.196865E-1  2.752219E-1  7.921154E-1  1.133125E+0 
 1.286088E+0  1.313687E+0  1.206566E+0  1.001212E+0  6.817200E-1  4.108769E-1  1.966353E-1 -5.035074E-2 
-1.018062E-1 -2.649447E-2  2.402548E-2  2.975502E-3 -1.205173E-1 -2.112661E-1 -2.313805E-1 -2.435435E-1 
-2.547701E-1 -1.649569E-1 -3.573745E-3  3.151028E-2 -5.128630E-2 -1.275343E-1 -1.817961E-1 -2.192187E-1 
-2.131380E-1 -6.859442E-2  1.456476E-1  1.816668E-1  5.209211E-2 -1.234128E-3  7.688394E-2  9.372429E-2 
 2.215437E-2  6.249577E-3  5.443100E-2  7.501320E-2 -1.854225E-2 -1.841358E-1 -3.464541E-1 -4.863199E-1 
-5.391783E-1 -4.053944E-1 -1.013385E-1  1.830698E-1  4.221043E-1  6.269904E-1  7.476769E-1  7.415954E-1 
 5.301601E-1  3.449207E-1  2.738185E-1  1.723112E-1  4.378834E-3 -1.822639E-1 -2.178154E-1 -6.298146E-2 
 2.307834E-1  6.812522E-1  1.197679E+0  1.541495E+0  1.635518E+0  1.570497E+0  1.451214E+0  1.236971E+0 
 7.972613E-1  2.859807E-1 -1.570043E-1 -4.788351E-1 -6.879318E-1 -8.544602E-1 -8.493150E-1 -7.216114E-1 
-5.733257E-1 -4.348644E-1 -3.146456E-1 -1.584076E-1 -7.374033E-2 -5.596443E-2 -1.242603E-1 -3.071608E-1 
-6.598648E-1 -1.170210E+0 -1.518704E+0 -1.705347E+0 -1.767094E+0 -1.647343E+0 -1.369015E+0 -9.470797E-1 
-5.896983E-1 -3.525348E-1 -1.771187E-1 -3.070409E-2  6.659284E-2  5.817285E-2  5.022137E-2  6.191543E-2 
 6.472210E-2  2.039947E-3 -1.237925E-1 -2.276387E-1 -3.675041E-1 -5.181283E-1 -5.564864E-1 -4.133459E-1 
-2.295098E-1 -1.906839E-1 -1.677632E-1  4.846611E-3  3.117089E-1  6.115534E-1  8.898812E-1  1.184580E+0 
 1.350642E+0  1.309478E+0  1.098042E+0  8.435709E-1  6.321356E-1  4.702846E-1  4.094736E-1  4.361372E-1 
 4.267817E-1  2.696082E-1  5.396322E-2  2.168659E-2  1.606168E-1  2.410745E-1  2.424778E-1  2.265730E-1 
 2.770930E-1  3.757940E-1  3.814069E-1  2.990781E-1  1.671653E-1  7.875505E-2  6.098025E-2  2.237664E-1 
 5.671149E-1  8.276668E-1  9.357237E-1  8.898812E-1  7.528221E-1  5.778738E-1  3.987150E-1  3.234033E-1 
 3.547440E-1  3.519377E-1  2.087971E-1  2.262215E-2 -1.004029E-1 -1.757154E-1 -3.090319E-1 -4.418803E-1 
-4.053944E-1 -2.337202E-1 -1.702636E-3  2.256375E-1  4.038610E-1  4.169584E-1  1.620201E-1 -1.738447E-1 
-3.698430E-1 -4.657377E-1 -6.388149E-1 -9.134001E-1 -1.141676E+0 -1.223069E+0 -1.259087E+0 -1.245054E+0 
-1.141676E+0 -1.017714E+0 -8.240547E-1 -5.882949E-1 -2.800297E-1  2.262215E-2  1.035476E-1 -1.947744E-2 
-1.027425E-1 -3.573745E-3  1.222591E-1  1.493894E-1  5.443100E-2 -3.397927E-2 -4.660889E-2 -1.760670E-2 
 4.647842E-2 -1.526781E-2 -3.015471E-1 -7.089815E-1 -9.676619E-1 -9.199494E-1 -7.473395E-1 -6.958833E-1 
-7.435970E-1 -6.930770E-1 -4.755610E-1 -1.354866E-1  2.513656E-1  6.251196E-1  8.000680E-1  6.859307E-1 
 4.918024E-1  3.542762E-1  2.462197E-1  2.496103E-2 -2.224928E-1 -2.613183E-1 -1.373577E-1  4.378834E-3 
 1.535998E-1  3.500659E-1  5.526134E-1  6.812522E-1  6.330711E-1  5.334353E-1  3.898269E-1  1.325498E-1 
-9.572550E-2 -3.001442E-1 -4.301862E-1 -5.882949E-1 -7.515492E-1 -7.276929E-1 -5.658420E-1 -3.413082E-1 
-1.621495E-1  6.565765E-2  3.804714E-1  6.892048E-1  9.329163E-1  1.069040E+0  1.149965E+0  1.098042E+0 
 9.273037E-1  7.621776E-1  6.564603E-1  5.643086E-1  3.842140E-1  2.087971E-1  1.306791E-1  1.147743E-1 
 1.578094E-1  1.896183E-1  1.826023E-1  1.096291E-1 -1.429714E-1 -3.450511E-1 -3.399052E-1 -2.884497E-1 
-3.637615E-1 -6.219749E-1 -8.787850E-1 -1.049991E+0 -1.070106E+0 -1.002278E+0 -9.115290E-1 -8.334102E-1 
-9.129323E-1 -9.353853E-1 -8.713002E-1 -8.633479E-1 -9.316434E-1 -1.094430E+0 -1.117351E+0 -8.343458E-1 
-4.376707E-1 -1.256632E-1  1.447120E-1  3.566151E-1  4.730920E-1  5.367094E-1  5.680504E-1  6.410233E-1 
 6.541218E-1  5.615012E-1  4.730920E-1  3.514699E-1  1.063543E-1 -3.132415E-1 -6.565908E-1 -7.665177E-1 
-7.941169E-1 -7.889717E-1 -7.052389E-1 -3.684396E-1  1.068221E-1  4.277172E-1  5.919067E-1  6.064082E-1 
 5.264183E-1  4.431543E-1  4.052639E-1  4.946098E-1  6.260548E-1  6.863981E-1  7.214810E-1  7.668558E-1 
 7.495480E-1  5.853586E-1  4.791727E-1  5.629053E-1  7.476769E-1  9.142053E-1  9.394656E-1  9.544341E-1 
 9.848396E-1  9.146730E-1  6.896725E-1  3.706481E-1  9.653095E-2 -1.163077E-1 -2.374620E-1 -2.734812E-1 
-2.079920E-1 -1.102262E-1 -6.380043E-3  2.677374E-1  6.966892E-1  1.049393E+0  1.106462E+0  9.567737E-1 
 7.429988E-1  4.473639E-1  8.717504E-2 -3.104353E-1 -6.767052E-1 -9.255620E-1 -1.025199E+0 -9.868408E-1 
-8.306035E-1 -6.636067E-1 -5.639701E-1 -3.974418E-1 -1.340836E-1  1.186327E-2 -6.017406E-2 -2.631901E-1 
-4.390740E-1 -5.649057E-1 -7.894395E-1 -1.049056E+0 -1.251136E+0 -1.436375E+0 -1.571095E+0 -1.583725E+0 
-1.431229E+0 -1.224472E+0 -1.075719E+0 -8.993672E-1 -5.410494E-1 -1.050810E-1  1.507935E-1  2.204923E-1 
 1.928931E-1  9.840170E-2 -9.572550E-2 -3.993129E-1 -7.314348E-1 -9.765497E-1 -1.180034E+0 -1.387726E+0 
-1.424681E+0 -1.311479E+0 -1.162258E+0 -9.517578E-1 -5.606961E-1 -4.427000E-2  3.856173E-1  6.101504E-1 
 6.349429E-1  7.102547E-1  8.178435E-1  8.159727E-1  8.052139E-1  8.271994E-1  8.730409E-1  9.937274E-1 
 1.271587E+0  1.622421E+0  1.970914E+0  2.260001E+0  2.546280E+0  2.886822E+0  3.057561E+0  3.025284E+0 
 2.773152E+0  2.359169E+0  1.984948E+0  1.624291E+0  1.324914E+0  1.085412E+0  7.663884E-1  3.907625E-1 
 9.232096E-2 -2.696224E-2 -7.315597E-3 -5.035074E-2 -1.036781E-1 -3.818890E-2  9.524749E-3 -6.251368E-2 
-2.688031E-1 -3.993129E-1 -4.096040E-1 -4.760288E-1 -5.896983E-1 -6.687526E-1 -6.678174E-1 -7.632436E-1 
-9.938578E-1 -1.194534E+0 -1.260023E+0 -1.192196E+0 -1.059347E+0 -7.913103E-1 -4.956754E-1 -4.025870E-1 
-5.630346E-1 -8.020691E-1 -7.959877E-1 -6.308627E-1 -5.471309E-1 -5.073698E-1 -5.237413E-1 -6.444278E-1 
-8.001980E-1 -8.558632E-1 -6.846567E-1 -4.128781E-1 -3.118382E-1 -2.383976E-1 -7.888552E-2  5.115692E-2 
 1.012091E-1  8.588463E-3 -1.256632E-1 -2.309128E-1 -3.604874E-1 -4.811740E-1 -4.428158E-1 -3.637615E-1 
-4.287829E-1 -5.705194E-1 -6.579941E-1 -5.457276E-1 -3.656333E-1 -2.168798E-1 -6.344923E-2  1.143065E-1 
 1.723112E-1  4.741398E-2 -6.157739E-2 -1.822639E-1 -2.945312E-1 -3.768596E-1 -3.646978E-1 -1.962976E-1 
-1.058967E-2  1.451798E-1  3.135800E-1  5.217401E-1  6.021978E-1  5.666471E-1  5.778738E-1  7.051095E-1 
 8.819290E-1  9.263682E-1  8.922201E-1  7.883735E-1  6.012623E-1  4.221043E-1  3.023533E-1  1.783916E-1 
-1.163077E-1 -5.522761E-1 -8.918824E-1 -8.867365E-1 -6.084093E-1 -3.609552E-1 -2.571087E-1 -2.037824E-1 
-1.289377E-1  2.975502E-3  2.064586E-1  3.959084E-1  4.567194E-1  2.410745E-1 -1.635536E-1 -3.880863E-1 
-4.353321E-1 -5.508727E-1 -6.851245E-1 -7.908425E-1 -8.479117E-1 -7.866321E-1 -6.093449E-1 -1.855387E-1 
 4.366050E-1  9.558381E-1  1.300590E+0  1.556931E+0  1.771173E+0  1.851630E+0  1.729074E+0  1.516703E+0 
 1.308542E+0  1.123770E+0  8.356194E-1  5.165949E-1  3.042240E-1  1.030798E-1 -9.899994E-2 -3.352278E-1 
-5.377750E-1 -6.303949E-1 -5.995216E-1 -4.091363E-1 -1.785221E-1 -6.391701E-2 -1.621495E-1 -3.263397E-1 
-3.581485E-1 -3.600197E-1 -4.372029E-1 -5.751968E-1 -6.612682E-1 -6.233779E-1 -5.658420E-1 -4.998851E-1 
-3.689074E-1 -2.383976E-1 -2.861108E-1 -4.404773E-1 -4.844480E-1 -3.712459E-1 -2.491564E-1 -2.945312E-1 
-3.165164E-1 -2.206217E-1 -1.696343E-1 -2.267031E-1 -4.039903E-1 -6.865285E-1 -1.061686E+0 -1.445263E+0 
-1.640326E+0 -1.592145E+0 -1.442924E+0 -1.291365E+0 -1.076186E+0 -7.758732E-1 -5.653742E-1 -4.811740E-1 
-3.810696E-1 -2.332524E-1 -7.607885E-2  4.273657E-2  2.181527E-1  5.072394E-1  7.224166E-1  7.593713E-1 
 7.065125E-1  6.882692E-1  6.831233E-1  6.274582E-1  6.232485E-1  7.631132E-1  9.249641E-1  9.277715E-1 
 8.103591E-1  7.490802E-1  8.613468E-1  1.037699E+0  1.135932E+0  1.146223E+0  1.108333E+0  1.121431E+0 
 1.150433E+0  1.180839E+0  1.176628E+0  1.020859E+0  8.781868E-1  8.805256E-1  1.025536E+0  1.144819E+0 
 9.862437E-1  6.372815E-1  2.424778E-1 -9.993513E-2 -3.427115E-1 -5.190639E-1 -7.347088E-1 -1.050927E+0 
-1.266572E+0 -1.244586E+0 -1.030813E+0 -8.170384E-1 -6.912059E-1 -5.639701E-1 -4.128781E-1 -3.071608E-1 
-3.347600E-1 -3.791985E-1 -3.408408E-1 -2.683353E-1 -2.440113E-1 -2.744168E-1 -2.912560E-1 -3.272752E-1 
-3.848122E-1 -4.142822E-1 -3.848122E-1 -4.503007E-1 -6.570585E-1 -8.030047E-1 -8.324746E-1 -7.515492E-1 
-7.234825E-1 -7.085140E-1 -4.970787E-1 -2.117339E-1 -6.847820E-3  1.194517E-1  2.382671E-1  4.253784E-1 
 7.008992E-1  9.520956E-1  1.159321E+0  1.232762E+0  1.053135E+0  7.603069E-1  4.557839E-1  1.989738E-1 
-1.854225E-2 -2.159442E-1 -3.090319E-1 -2.514949E-1 -1.284699E-1 -4.976711E-3  1.807312E-1  4.230399E-1 
 6.176348E-1  7.172714E-1  7.359828E-1  7.079158E-1  6.218445E-1  3.973117E-1  1.381628E-1 -3.257594E-2 
-1.977009E-1 -3.530026E-1 -3.763922E-1 -2.426072E-1 -7.046516E-2  6.752840E-2  1.830698E-1  3.070307E-1 
 3.837466E-1  2.897226E-1  1.938286E-1  1.886827E-1  1.157098E-1 -2.555891E-2 -2.346557E-1 -3.651656E-1 
-3.235334E-1 -2.538346E-1 -1.551332E-1 -4.660889E-2  6.369810E-4 -9.853216E-2 -3.361634E-1 -5.059665E-1 
-6.084093E-1 -7.749377E-1 -9.204168E-1 -9.550323E-1 -8.577350E-1 -7.435970E-1 -7.515492E-1 -7.108526E-1 
-5.457276E-1 -3.590841E-1 -1.902161E-1 -7.186922E-2 -2.930076E-2 -1.186466E-1 -2.786264E-1 -3.852800E-1 
-4.245733E-1 -5.073698E-1 -6.622037E-1 -7.365807E-1 -6.336690E-1 -3.431793E-1  1.654068E-2  3.495981E-1 
 5.928423E-1  6.606703E-1  6.335396E-1  6.630089E-1  7.724687E-1  7.631132E-1  5.792771E-1  4.174261E-1 
 4.576550E-1  6.545896E-1  7.612424E-1  7.317721E-1  7.369180E-1  8.384257E-1  9.273037E-1  9.909211E-1 
 1.124237E+0  1.222471E+0  1.129383E+0  8.992367E-1  6.227800E-1  3.318233E-1  8.588463E-3 -2.987408E-1 
-4.488973E-1 -4.231692E-1 -3.501963E-1 -3.324204E-1 -3.254045E-1 -2.935956E-1 -3.328882E-1 -5.157898E-1 
-6.696882E-1 -6.257175E-1 -4.853843E-1 -3.469219E-1 -2.865786E-1 -3.417760E-1 -4.386062E-1 -4.994173E-1 
-3.520671E-1  5.864063E-2  5.488716E-1  9.941952E-1  1.375901E+0  1.657971E+0  1.736090E+0  1.606048E+0 
 1.394145E+0  1.225745E+0  1.091025E+0  9.432074E-1  8.159727E-1  6.775103E-1  4.763661E-1  2.204923E-1 
 5.723730E-2  8.764282E-2  2.406067E-1  3.818755E-1  4.295880E-1  4.333310E-1  3.079663E-1 -6.157739E-2 
-5.794072E-1 -1.064960E+0 -1.437778E+0 -1.709557E+0 -1.869537E+0 -1.860649E+0 -1.641729E+0 -1.409244E+0 
-1.244586E+0 -1.047652E+0 -8.979638E-1 -7.828903E-1 -6.561230E-1 -4.624625E-1 -2.398009E-1 -1.948946E-1 
-3.165164E-1 -4.414129E-1 -4.849165E-1 -5.728579E-1 -7.520170E-1 -8.516535E-1 -8.292006E-1 -7.655821E-1 
-6.893348E-1 -5.326291E-1 -2.514949E-1  4.367212E-2  2.176849E-1  3.224677E-1  4.866572E-1  7.018344E-1 
 8.010035E-1  7.228844E-1  5.413868E-1  2.457519E-1 -1.102262E-1 -3.698430E-1 -3.993129E-1 -3.127738E-1 
-2.608505E-1 -2.150091E-1 -1.485843E-1 -2.134855E-2  4.460768E-2  2.870288E-2  3.618769E-2  6.717355E-3 
-1.069522E-1 -2.454146E-1 -2.561731E-1 -1.406318E-1 -9.104736E-2 -1.855387E-1 -2.547701E-1 -1.888132E-1 
-1.246151E-2  2.092649E-1  4.207002E-1  5.998593E-1  6.466370E-1  6.405559E-1  7.135288E-1  8.122298E-1 
 7.467414E-1  5.212724E-1  3.631644E-1  3.449207E-1  4.169584E-1  3.931021E-1  3.552118E-1  4.632687E-1 
 6.274582E-1  8.042776E-1  9.563059E-1  1.084944E+0  1.000744E+0  6.784459E-1  3.154507E-1 -4.473778E-2 
-3.810696E-1 -7.782128E-1 -1.107995E+0 -1.225408E+0 -1.172081E+0 -1.019118E+0 -8.175061E-1 -4.849165E-1 
-1.574721E-1  2.308992E-2  5.723730E-2  1.186327E-2  5.314388E-3 -4.508934E-3 -1.199374E-2 -4.041157E-3 
 1.981585E-2  6.717355E-3 -3.912409E-2  6.144802E-2  2.092649E-1  1.933609E-1  6.893173E-2  5.782166E-3 
 3.057473E-2  1.227265E-1  1.746498E-1  1.405024E-1  1.924257E-1  2.972074E-1  4.099413E-1  6.124889E-1 
 8.547983E-1  9.614511E-1  8.487168E-1  6.461692E-1  4.852538E-1  3.107726E-1  7.922283E-2 -1.032103E-1 
-1.663599E-1 -1.223892E-1 -1.406318E-1 -2.238968E-1 -2.327839E-1 -2.669320E-1 -3.754567E-1 -4.788351E-1 
-4.652699E-1 -3.689074E-1 -2.964019E-1 -1.967654E-1 -9.619328E-2 -1.205173E-1 -3.151134E-1 -5.742612E-1 
-6.902704E-1 -6.902704E-1 -7.351766E-1 -7.955199E-1 -7.941169E-1 -6.533156E-1 -4.278474E-1 -2.412039E-1 
-1.292929E-2  2.214278E-1  3.626966E-1  5.189338E-1  7.720010E-1  1.039570E+0  1.124705E+0  1.017117E+0 
 9.104634E-1  9.015756E-1  8.767838E-1  7.023022E-1  4.744954E-1  3.028211E-1  1.699723E-1  5.022137E-2 
-3.865667E-2 -9.899994E-2 -1.846035E-1 -3.445834E-1 -4.666732E-1 -4.460910E-1 -4.058622E-1 -4.007163E-1 
-3.885541E-1 -2.917238E-1 -1.654243E-1 -1.579399E-1 -2.150091E-1 -2.220250E-1 -2.369942E-1 -3.642300E-1 
-4.563821E-1 -4.353321E-1 -3.455189E-1 -2.683353E-1 -2.332524E-1 -1.102262E-1  2.636400E-2  1.423735E-1 
 2.948685E-1  5.133209E-1  7.986646E-1  9.853074E-1  1.069508E+0  1.144352E+0  1.159321E+0  1.012907E+0 
 7.018344E-1  3.369685E-1  7.185132E-3 -3.104353E-1 -6.332012E-1 -8.170384E-1 -8.507180E-1 -8.717679E-1 
-9.475475E-1 -1.004617E+0 -1.042039E+0 -1.166468E+0 -1.339077E+0 -1.481750E+0 -1.463039E+0 -1.359192E+0 
-1.264701E+0 -1.144950E+0 -1.012569E+0 -9.003024E-1 -8.783172E-1 -7.618403E-1 -5.382428E-1 -3.843444E-1 
-3.478574E-1 -3.726493E-1 -2.678675E-1 -1.251955E-1 -1.322125E-1 -2.210894E-1 -1.817961E-1 -5.362591E-2 
-1.246151E-2  6.249577E-3  4.460768E-2  1.222591E-1  2.172175E-1  3.032889E-1  4.506380E-1  5.717923E-1 
 5.470005E-1  4.660750E-1  4.599935E-1  5.820834E-1  7.397247E-1  8.356194E-1  9.113989E-1  9.689355E-1 
 9.282389E-1  7.327077E-1  4.861894E-1  2.349930E-1  1.373438E-2 -7.374033E-2 -7.663507E-4  1.882149E-1 
 3.037563E-1  3.177896E-1  3.168540E-1  4.202324E-1  5.568238E-1  5.498071E-1  5.647764E-1  5.989237E-1 
 5.568238E-1  3.926343E-1  1.306791E-1 -1.807448E-2 -1.004029E-1 -2.510272E-1 -3.890218E-1 -3.590841E-1 
-2.051857E-1 -4.286703E-2  1.348887E-1  3.220000E-1  5.455971E-1  6.644129E-1  6.648807E-1  7.102547E-1 
 6.396204E-1  3.884239E-1  6.940024E-2 -1.584076E-1 -2.173476E-1 -2.931271E-1 -4.255088E-1 -5.031591E-1 
-4.708829E-1 -3.637615E-1 -2.645935E-1 -1.401640E-1 -5.689999E-2 -1.803928E-1 -4.166211E-1 -5.920371E-1 
-6.589293E-1 -7.370484E-1 -9.512901E-1 -1.100044E+0 -1.017246E+0 -8.235869E-1 -5.896983E-1 -3.296141E-1 
-1.593432E-1 -1.251955E-1 -1.878776E-1 -2.402687E-1 -1.420351E-1 -4.427000E-2 -9.993513E-2 -1.995720E-1 
-2.337202E-1 -1.850713E-1 -8.169182E-2  4.273657E-2  1.456476E-1  1.994416E-1  8.109467E-2 -1.289377E-1 
-2.201539E-1 -2.561731E-1 -3.174519E-1 -3.979096E-1 -4.283151E-1 -4.250410E-1 -4.432836E-1 -5.083050E-1 
-5.583572E-1 -5.316939E-1 -5.569542E-1 -5.391783E-1 -3.207264E-1  1.560549E-2  3.070307E-1  5.034975E-1 
 6.499115E-1  7.841632E-1  8.468460E-1  7.762117E-1  7.626454E-1  8.056816E-1  7.715332E-1  6.793814E-1 
 5.923745E-1  6.171671E-1  7.308369E-1  8.342153E-1  9.665970E-1  1.182710E+0  1.327253E+0  1.334737E+0 
 1.295444E+0  1.237908E+0  1.143884E+0  9.259004E-1  6.751718E-1  5.371771E-1  4.674783E-1  4.267817E-1 
 4.160228E-1  4.169584E-1  3.276129E-1  1.260009E-1 -1.854225E-2 -6.157739E-2 -1.237925E-1 -3.141778E-1 
-5.873597E-1 -7.426614E-1 -6.622037E-1 -4.727536E-1 -2.996764E-1 -1.471810E-1 -1.448425E-1 -2.482209E-1 
-3.099675E-1 -2.505594E-1 -7.561108E-2 -3.538223E-2 -1.396962E-1 -1.598106E-1  1.104758E-3  2.186204E-1 
 3.645673E-1  4.150873E-1  4.239754E-1  4.553161E-1  4.782372E-1  6.297970E-1  8.229887E-1  8.038098E-1 
 5.647764E-1  1.783916E-1 -1.977009E-1 -5.396461E-1 -8.132958E-1 -9.204168E-1 -9.260297E-1 -8.974953E-1 
-9.232234E-1 -9.007701E-1 -6.879318E-1 -4.994173E-1 -4.400096E-1 -4.119425E-1 -3.824726E-1 -3.642300E-1 
-3.487930E-1 -2.486887E-1 -5.456110E-2  1.185161E-1  1.409702E-1  1.115002E-1  1.924257E-1  2.780285E-1 
 2.312512E-1  6.565765E-2 -1.509228E-1 -3.824726E-1 -6.444278E-1 -9.517578E-1 -1.159919E+0 -1.247393E+0 
-1.314285E+0 -1.275460E+0 -1.087413E+0 -7.922458E-1 -5.546146E-1 -4.395418E-1 -3.590841E-1 -2.650612E-1 
-1.551332E-1 -1.392288E-1 -7.186922E-2  1.493894E-1  3.154507E-1  3.196603E-1  2.504293E-1  2.607211E-1 
 2.934656E-1  2.560430E-1  1.830698E-1  5.676952E-2 -1.616817E-1 -4.133459E-1 -5.410494E-1 -5.139180E-1 
-4.807062E-1 -5.279517E-1 -5.256131E-1 -3.932315E-1 -2.309128E-1 -9.806439E-2 -1.234128E-3  6.004469E-2 
 1.049509E-1  1.227265E-1  1.526642E-1  2.392026E-1  2.597848E-1  1.891505E-1  1.138387E-1  1.077572E-1 
 1.783916E-1  2.158142E-1  2.714800E-1  4.113447E-1  5.540175E-1  5.638408E-1  5.647764E-1  7.336432E-1 
 9.689355E-1  1.194404E+0  1.358126E+0  1.518106E+0  1.647213E+0  1.560206E+0  1.264103E+0  9.343197E-1 
 6.751718E-1  4.501702E-1  3.163863E-1  3.145151E-1  3.510014E-1  2.915944E-1  1.405024E-1  7.033579E-2 
 9.325651E-2  4.975359E-2 -1.476488E-1 -4.082007E-1 -5.939079E-1 -6.851245E-1 -7.300314E-1 -7.281607E-1 
-6.364763E-1 -5.499372E-1 -5.410494E-1 -4.652699E-1 -2.393331E-1 -1.339707E-2  8.343319E-2  1.030798E-1 
 8.764282E-2  2.449325E-2 -1.780543E-1 -4.535747E-1 -5.597605E-1 -5.284194E-1 -5.008206E-1 -4.900617E-1 
-4.133459E-1 -2.978053E-1 -2.510272E-1 -3.244689E-1 -4.222336E-1 -4.133459E-1 -3.712459E-1 -2.744168E-1 
-7.561108E-2  1.671653E-1  3.238707E-1  3.177896E-1  2.929978E-1  3.874884E-1  4.763661E-1  4.398791E-1 
 4.221043E-1  3.907625E-1  3.201281E-1  1.994416E-1  1.466993E-2 -6.344923E-2 -1.228569E-1 -1.560688E-1 
-4.427000E-2  1.470509E-1  2.733511E-1  2.682048E-1  2.630600E-1  2.705437E-1  1.877472E-1 -7.607885E-2 
-3.548745E-1 -4.212985E-1 -3.473897E-1 -2.673998E-1 -2.290420E-1 -1.490521E-1  1.841179E-2  2.560430E-1 
 5.427908E-1  8.669605E-1  1.096171E+0  1.027408E+0  7.785502E-1  5.657116E-1  3.823432E-1  1.072895E-1 
-2.636579E-1 -5.995216E-1 -7.992628E-1 -8.624124E-1 -8.156343E-1 -6.565908E-1 -4.905295E-1 -4.601240E-1 
-5.092406E-1 -4.933358E-1 -4.077329E-1 -3.787307E-1 -4.339281E-1 -4.727536E-1 -4.694795E-1 -4.760288E-1 
-5.578894E-1 -5.971830E-1 -4.732214E-1 -2.940634E-1 -7.233700E-2  2.752219E-1  6.971570E-1  9.890500E-1 
 1.016181E+0  8.562016E-1  6.803170E-1  4.960127E-1  1.821346E-1 -1.228569E-1 -2.851757E-1 -3.693752E-1 
-3.894896E-1 -3.829404E-1 -3.240012E-1 -2.173476E-1 -1.481165E-1 -1.234128E-3  2.841096E-1  5.208046E-1 
 5.479360E-1  4.492350E-1  3.739232E-1  3.383718E-1  2.392026E-1  1.104758E-3 -3.006119E-1 -5.555509E-1 
-7.543555E-1 -8.867365E-1 -8.231191E-1 -6.172975E-1 -4.105396E-1 -2.136057E-1  1.104758E-3  2.373319E-1 
 3.313555E-1  2.317189E-1  7.220653E-2 -1.246151E-2 -3.865667E-2 -8.870884E-2 -6.251368E-2  5.910841E-2 
 2.377993E-1  4.267817E-1  5.895682E-1  7.364506E-1  7.621776E-1  7.023022E-1  6.817200E-1  6.971570E-1 
 6.480404E-1  4.047962E-1  5.115692E-2 -2.472853E-1 -4.114752E-1 -4.956754E-1 -5.466631E-1 -4.797706E-1 
-3.974418E-1 -3.941678E-1 -3.698430E-1 -1.925550E-1  4.413990E-2  9.980576E-2 -4.052742E-2 -1.822639E-1 
-2.182831E-1 -2.758201E-1 -3.375663E-1 -3.487930E-1 -3.693752E-1 -4.287829E-1 -4.563821E-1 -3.132415E-1 
-8.075626E-2  8.670726E-2  1.288072E-1  1.900860E-1  3.514699E-1  4.482994E-1  4.380083E-1  3.743906E-1 
 2.986104E-1  2.420100E-1  1.956997E-1  2.331219E-1  4.272495E-1  6.279259E-1  7.579680E-1  9.015756E-1 
 1.048925E+0  1.129851E+0  1.069975E+0  8.898812E-1  6.545896E-1  3.547440E-1 -1.386485E-2 -3.123060E-1 
-4.470266E-1 -4.853843E-1 -4.793029E-1 -4.315896E-1 -2.954668E-1 -1.612139E-1 -1.223892E-1 -8.683773E-2 
 1.186327E-2  1.334854E-1  1.264687E-1 -3.070409E-2 -1.752476E-1 -2.514949E-1 -4.292507E-1 -6.584619E-1 
-7.122559E-1 -6.378797E-1 -4.568499E-1 -2.065887E-1  1.390983E-1  5.937786E-1  9.137375E-1  1.008697E+0 
 9.750163E-1  9.338519E-1  8.636853E-1  7.476769E-1  6.653485E-1  5.619690E-1  3.580184E-1  5.770507E-2 
-2.159442E-1 -3.427115E-1 -4.086685E-1 -5.050309E-1 -5.471309E-1 -5.171931E-1 -5.036269E-1 -5.770686E-1 
-6.860600E-1 -6.753011E-1 -6.570585E-1 -7.487429E-1 -8.628802E-1 -9.302405E-1 -9.779530E-1 -1.102382E+0 
-1.164597E+0 -1.106124E+0 -1.013972E+0 -9.087227E-1 -7.599692E-1 -4.189596E-1  2.917139E-2  3.893591E-1 
 6.377493E-1  8.674282E-1  1.063894E+0  1.138271E+0  1.119092E+0  1.059684E+0  9.544341E-1  7.453384E-1 
 5.399835E-1  4.094736E-1  3.182574E-1  1.891505E-1 -3.105968E-3 -5.409369E-2  8.296541E-2  3.285481E-1 
 4.927387E-1  5.034975E-1  4.599935E-1  2.560430E-1 -4.193148E-2 -2.982731E-1 -4.386062E-1 -4.867876E-1 
-5.354365E-1 -4.835125E-1 -3.132415E-1 -1.429714E-1 -4.193148E-2  5.864063E-2  2.611889E-1  5.086427E-1 
 6.653485E-1  7.790180E-1  8.795901E-1  8.767838E-1  7.827598E-1  5.905034E-1  3.842140E-1  2.190882E-1 
 1.104758E-3 -1.448425E-1 -1.125658E-1 -4.567333E-2 -8.403143E-2 -2.949990E-1 -4.933358E-1 -4.947399E-1 
-4.161533E-1 -3.399052E-1 -2.248324E-1 -7.186922E-2  5.302767E-2  1.737142E-1  3.037563E-1  3.369685E-1 
 1.966353E-1 -8.075626E-2 -2.318483E-1 -1.743124E-1 -1.495199E-1 -2.220250E-1 -2.945312E-1 -2.496242E-1 
-1.743124E-1 -1.425036E-1 -6.064184E-2  6.717355E-3  3.665510E-2  1.186327E-2 -2.930076E-2 -9.654119E-3 
-5.222258E-2 -2.201539E-1 -3.960389E-1 -5.017561E-1 -5.653742E-1 -6.116838E-1 -5.896983E-1 -4.442192E-1 
-3.413082E-1 -3.997807E-1 -5.176606E-1 -5.667775E-1 -4.858521E-1 -3.834081E-1 -3.347600E-1 -3.501963E-1 
-4.011841E-1 -4.619947E-1 -5.265487E-1 -5.330968E-1 -5.644379E-1 -6.682852E-1 -7.043033E-1 -5.433879E-1 
-2.688031E-1 -1.289377E-1 -1.593432E-1 -2.075243E-1 -1.906839E-1 -1.724406E-1 -2.533668E-1 -3.441156E-1 
-3.759244E-1 -4.236370E-1 -4.535747E-1 -3.885541E-1 -2.318483E-1 -7.654663E-2  1.747623E-2  2.312512E-1 
 5.956493E-1  8.781868E-1  1.025536E+0  1.131254E+0  1.306203E+0  1.495185E+0  1.515299E+0  1.389468E+0 
 1.223406E+0  9.988733E-1  7.046418E-1  4.684139E-1  3.046918E-1  1.956997E-1  1.751175E-1  1.868120E-1 
 2.705437E-1  3.336944E-1  2.948685E-1  2.668019E-1  3.163863E-1  3.860851E-1  3.425822E-1  2.307834E-1 
 1.788594E-1  1.919579E-1  1.816668E-1  1.526642E-1  1.115002E-1  4.460768E-2 -9.385476E-2 -2.828360E-1 
-3.530026E-1 -3.492608E-1 -4.231692E-1 -6.196360E-1 -7.122559E-1 -6.158941E-1 -4.657377E-1 -3.338245E-1 
-2.131380E-1  1.887956E-2  1.947642E-1  2.457519E-1  2.508978E-1  2.434130E-1  2.120723E-1  9.138577E-2 
-7.783375E-3 -9.666105E-2 -1.677632E-1 -2.229613E-1 -2.238968E-1 -1.097585E-1 -9.104736E-2 -2.468175E-1 
-3.894896E-1 -3.277430E-1 -1.672954E-1 -4.614111E-2  3.805843E-2  8.811060E-2  1.175806E-1  7.080357E-2 
-1.199374E-2 -7.374033E-2 -1.481165E-1 -3.141778E-1 -4.811740E-1 -5.237413E-1 -5.345002E-1 -6.116838E-1 
-7.571629E-1 -8.048754E-1 -7.304992E-1 -6.088771E-1 -4.053944E-1 -5.502888E-2  3.982473E-1  6.747040E-1 
 6.770425E-1  5.334353E-1  3.322911E-1  7.922283E-2 -1.490521E-1 -2.837723E-1 -3.843444E-1 -5.012884E-1 
-6.308627E-1 -5.915694E-1 -3.960389E-1 -2.365264E-1 -1.977009E-1 -1.719728E-1 -4.333481E-2  4.846611E-3 
-8.870884E-2 -3.277430E-1 -6.233779E-1 -8.745746E-1 -1.044378E+0 -9.961963E-1 -7.725992E-1 -5.134502E-1 
-3.908930E-1 -3.113704E-1 -1.280021E-1  8.296541E-2  1.811990E-1  1.058865E-1  3.244547E-2  6.986801E-2 
 1.666975E-1  2.429456E-1  3.355651E-1  3.757940E-1  3.299514E-1  3.350973E-1  4.623331E-1  6.770425E-1 
 7.907124E-1  8.454427E-1  9.240286E-1  9.871792E-1  9.146730E-1  6.232485E-1  3.477273E-1  1.947642E-1 
 1.320824E-1  1.386305E-1  2.242341E-1  3.987150E-1  5.324990E-1  6.218445E-1  7.467414E-1  8.056816E-1 
 6.578637E-1  4.090058E-1  2.602526E-1  2.915944E-1  3.074985E-1  1.245976E-1 -1.410995E-1 -4.058622E-1 
-6.107482E-1 -7.496781E-1 -7.894395E-1 -6.636067E-1 -4.858521E-1 -3.731170E-1 -3.099675E-1 -2.154765E-1 
-1.368899E-1 -1.556010E-1 -1.860065E-1 -1.574721E-1 -1.364221E-1 -1.537302E-1 -1.364221E-1 -4.041157E-3 
 1.306791E-1  1.012091E-1  2.449325E-2  1.250654E-1  3.725199E-1  5.310957E-1  5.432586E-1  5.371771E-1 
 5.713245E-1  6.124889E-1  6.241841E-1  6.241841E-1  6.138930E-1  4.852538E-1  2.948685E-1  1.699723E-1 
 9.699836E-2  1.046030E-2 -1.163077E-1 -1.523269E-1 -7.654663E-2 -2.181706E-2 -9.899994E-2 -2.393331E-1 
-3.413082E-1 -4.400096E-1 -5.415172E-1 -5.990538E-1 -5.415172E-1 -4.596562E-1 -4.914651E-1 -5.719227E-1 
-5.775364E-1 -5.976508E-1 -7.000937E-1 -7.814869E-1 -7.552910E-1 -6.280563E-1 -5.387105E-1 -4.498329E-1 
-2.608505E-1 -1.004029E-1 -6.391701E-2 -5.736776E-2  4.226879E-2  2.125401E-1  3.107726E-1  2.873841E-1 
 2.625923E-1  2.649308E-1  2.050553E-1  1.264687E-1  1.040154E-1  1.517290E-1  2.158142E-1  2.111367E-1 
 2.349930E-1  3.271451E-1  3.533410E-1  2.967396E-1  2.639952E-1  2.817711E-1  1.662298E-1 -1.757154E-1 
-4.774317E-1 -5.518083E-1 -4.998851E-1 -4.517040E-1 -3.703108E-1 -1.425036E-1  1.872797E-1  5.661793E-1 
 1.008229E+0  1.408646E+0  1.584998E+0  1.524655E+0  1.363739E+0  1.207970E+0  9.927922E-1  5.848908E-1 
 1.521968E-1 -8.870884E-2 -1.705695E-1 -2.318483E-1 -3.300819E-1 -3.385019E-1 -2.528983E-1 -1.368899E-1 
 3.805843E-2  2.452841E-1  4.052639E-1  3.734555E-1  1.985060E-1  6.191543E-2 -8.730551E-2 -3.225971E-1 
-5.363720E-1 -6.098127E-1 -5.363720E-1 -4.264444E-1 -3.787307E-1 -3.352278E-1 -3.207264E-1 -4.372029E-1 
-6.130868E-1 -7.061744E-1 -6.678174E-1 -5.882949E-1 -5.429202E-1 -5.148535E-1 -4.867876E-1 -4.905295E-1 
-5.316939E-1 -5.204672E-1 -4.573173E-1 -4.381385E-1 -4.914651E-1 -5.129824E-1 -4.273796E-1 -3.310171E-1 
-2.683353E-1 -2.140735E-1 -1.186466E-1 -8.251152E-3  3.057473E-2  3.571991E-2  7.127135E-2  1.105646E-1 
 5.068915E-2 -5.409369E-2 -8.309588E-2 -8.496662E-2 -1.616817E-1 -2.440113E-1 -2.206217E-1 -1.294055E-1 
-6.765886E-2 -5.736776E-2  5.022137E-2  2.261053E-1  3.416466E-1  3.669062E-1  3.622288E-1  3.940377E-1 
 3.664384E-1  2.901904E-1  2.429456E-1  2.036519E-1  1.091606E-1  4.788175E-2  1.311468E-1  3.313555E-1 
 4.936742E-1  5.049009E-1  5.315635E-1  6.195059E-1  6.812522E-1  7.055773E-1  6.826555E-1  6.302648E-1 
 5.142564E-1  3.131122E-1  1.161776E-1  3.244547E-2 -6.204590E-2 -2.650612E-1 -3.866830E-1 -3.230649E-1 
-1.799250E-1 -8.590218E-2 -5.035074E-2 -5.456110E-2 -1.130336E-1 -2.318483E-1 -3.908930E-1 -4.671410E-1 
-4.863199E-1 -6.158941E-1 -7.524847E-1 -7.585662E-1 -6.762374E-1 -5.326291E-1 -3.375663E-1 -6.906220E-2 
 2.237664E-1  3.954406E-1  4.052639E-1  3.533410E-1  2.696082E-1  9.933725E-2 -1.251955E-1 -2.978053E-1 
-3.576808E-1 -3.693752E-1 -3.469219E-1 -2.374620E-1 -9.619328E-2  6.717355E-3  2.963917E-2  5.770507E-2 
 1.564064E-1  1.610846E-1  4.039805E-2 -1.153721E-1 -2.229613E-1 -3.300819E-1 -4.877228E-1 -5.588250E-1 
-5.345002E-1 -4.732214E-1 -4.198951E-1 -2.833045E-1  1.794401E-2  3.898269E-1  6.307322E-1  6.625411E-1 
 6.620733E-1  5.979882E-1  4.749627E-1  3.697125E-1  3.163863E-1  3.009500E-1  1.858764E-1  6.612543E-2 
 7.641653E-2  1.942964E-1  2.345252E-1  1.409702E-1  6.752840E-2  4.694620E-2  1.279882E-2 -9.525772E-2 
-2.028469E-1 -3.160489E-1 -4.778995E-1 -5.845523E-1 -4.788351E-1 -2.019106E-1  5.782166E-3  1.035476E-1 
 1.147743E-1  1.461153E-1  1.952320E-1  1.461153E-1  1.330176E-1  1.334854E-1  5.817285E-2 -1.022747E-1 
-2.402687E-1 -2.224928E-1 -1.696343E-1 -1.920872E-1 -2.412039E-1 -2.421394E-1 -2.477531E-1 -2.533668E-1 
-1.892809E-1 -3.538223E-2  1.096291E-1  1.250654E-1  1.601490E-1  3.196603E-1  4.819790E-1  4.744954E-1 
 3.238707E-1  1.671653E-1  2.402548E-2 -8.917662E-2 -1.761832E-1 -2.159442E-1 -2.613183E-1 -3.623582E-1 
-4.259766E-1 -3.380341E-1 -1.251955E-1 -1.702636E-3  2.075140E-2  1.233105E-2  1.747623E-2  4.554323E-2 
 3.805843E-2  4.975359E-2  1.026121E-1  9.419207E-2  4.378834E-3  2.075140E-2  1.774561E-1  3.533410E-1 
 4.805757E-1  5.891004E-1  7.308369E-1  7.836954E-1  6.592670E-1  4.305235E-1  2.508978E-1  9.606317E-2 
-7.467552E-2 -1.752476E-1 -1.518584E-1 -1.994522E-2  1.344209E-1  3.215322E-1  4.964805E-1  5.713245E-1 
 5.427908E-1  4.721565E-1  4.333310E-1  3.397748E-1  1.348887E-1 -9.619328E-2 -2.472853E-1 -2.547701E-1 
-1.827324E-1 -1.041459E-1  3.104250E-2  1.512613E-1  1.732464E-1  2.242341E-1  3.673740E-1  5.484038E-1 
 6.312000E-1  6.064082E-1  6.508467E-1  7.462739E-1  7.504836E-1  6.587992E-1  6.134252E-1  6.419589E-1 
 6.480404E-1  5.905034E-1  4.698168E-1  3.505336E-1  2.546397E-1  2.059908E-1  2.359286E-1  3.107726E-1 
 3.636321E-1  3.486625E-1  3.683095E-1  4.707524E-1  4.857216E-1  3.229355E-1  6.518988E-2 -1.757154E-1 
-3.731170E-1 -5.784716E-1 -7.113203E-1 -7.641788E-1 -7.866321E-1 -7.557588E-1 -6.926093E-1 -5.228058E-1 
-3.782630E-1 -3.936992E-1 -4.587207E-1 -4.966110E-1 -4.535747E-1 -4.755610E-1 -5.466631E-1 -4.802384E-1 
-3.497286E-1 -2.758201E-1 -2.921916E-1 -3.211938E-1 -3.422437E-1 -4.446877E-1 -5.770686E-1 -6.355401E-1 
-6.785763E-1 -8.044077E-1 -9.615812E-1 -1.017246E+0 -9.503549E-1 -8.778494E-1 -8.642835E-1 -7.585662E-1 
-5.232735E-1 -3.717137E-1 -2.959345E-1 -1.995720E-1 -1.214529E-1 -1.022747E-1 -1.991043E-1 -2.837723E-1 
-2.557057E-1 -2.285742E-1 -2.215572E-1 -1.991043E-1 -7.982071E-2  9.606317E-2  1.999094E-1  3.201281E-1 
 4.815113E-1  6.012623E-1  6.209089E-1  5.853586E-1  5.928423E-1  5.989237E-1  5.619690E-1  4.997546E-1 
 4.623331E-1  4.656072E-1  4.090058E-1  3.037563E-1  2.565108E-1  2.176849E-1  1.288072E-1  6.098025E-2 
 1.072895E-1  2.611889E-1  4.230399E-1  5.455971E-1  6.157641E-1  6.138930E-1  4.871249E-1  2.635274E-1 
 8.343319E-2 -6.952961E-2 -2.585120E-1 -4.451555E-1 -5.494694E-1 -5.330968E-1 -4.989495E-1 -4.895940E-1 
-3.951033E-1 -1.724406E-1  8.436874E-2  3.107726E-1  5.203368E-1  7.158684E-1  7.832276E-1  6.948184E-1 
 5.657116E-1  4.880605E-1  4.061995E-1  2.377993E-1  1.746498E-1  3.243385E-1  5.451297E-1  6.723644E-1 
 7.238199E-1  8.281346E-1  9.684678E-1  1.049861E+0  9.665970E-1  8.173757E-1  6.386848E-1  3.486625E-1 
 9.606317E-2 -4.005964E-2 -1.686987E-1 -3.436471E-1 -4.727536E-1 -4.591884E-1 -3.193230E-1 -2.393331E-1 
-2.889175E-1 -3.263397E-1 -3.801341E-1 -5.134502E-1 -6.930770E-1 -8.661543E-1 -1.020989E+0 -1.197341E+0 
-1.340013E+0 -1.380709E+0 -1.312882E+0 -1.222134E+0 -1.114544E+0 -9.082549E-1 -6.383474E-1 -4.283151E-1 
-3.572130E-1 -2.683353E-1 -1.036781E-1  7.220653E-2  1.835375E-1  1.526642E-1  1.367598E-1  1.072895E-1 
 9.992526E-3 -3.865667E-2 -3.304371E-2 -1.339707E-2 -3.491446E-2 -2.322039E-2  7.360987E-2  1.068221E-1 
-3.023632E-2 -2.192187E-1 -3.062253E-1 -3.062253E-1 -3.310171E-1 -4.016514E-1 -4.306540E-1 -4.170885E-1 
-4.166211E-1 -4.437514E-1 -4.110074E-1 -3.024827E-1 -2.229613E-1 -1.808606E-1 -6.812664E-2  1.203880E-1 
 1.779238E-1  1.040154E-1  2.729955E-2  3.197769E-2  6.940024E-2  1.139586E-2  1.186327E-2  1.189839E-1 
 2.069264E-1  2.298471E-1  3.135800E-1  5.222079E-1  7.186747E-1  8.669605E-1  9.464826E-1  9.754841E-1 
 8.763160E-1  6.227800E-1  3.884239E-1  2.181527E-1  8.951466E-2 -5.923851E-2 -1.612139E-1 -9.432253E-2 
 2.776733E-2  9.419207E-2  1.320824E-1  2.102005E-1  2.789637E-1  2.279760E-1  8.811060E-2 -5.643221E-2 
-2.065887E-1 -4.100718E-1 -5.934401E-1 -6.238456E-1 -5.265487E-1 -4.250410E-1 -3.104353E-1 -1.041459E-1 
 1.652942E-1  3.640995E-1  4.758983E-1  5.086427E-1  4.468961E-1  3.421144E-1  1.704401E-1  1.245976E-1 
 2.513656E-1  3.655029E-1  4.487672E-1  5.769382E-1  8.356194E-1  1.070443E+0  1.185984E+0  1.195339E+0 
 1.138739E+0  1.026940E+0  8.388935E-1  6.789137E-1  5.100457E-1  2.864485E-1 -5.444488E-3 -2.150091E-1 
-2.224928E-1 -1.649569E-1 -1.289377E-1 -1.635536E-1 -1.864743E-1 -2.533668E-1 -4.030548E-1 -4.853843E-1 
-5.012884E-1 -5.073698E-1 -6.257175E-1 -8.193772E-1 -9.017057E-1 -8.703646E-1 -8.408946E-1 -8.016014E-1 
-6.710915E-1 -5.270165E-1 -4.839802E-1 -5.115795E-1 -5.087728E-1 -4.914651E-1 -5.359042E-1 -6.631393E-1 
-7.276929E-1 -6.266530E-1 -4.704151E-1 -3.141778E-1 -1.640213E-1 -4.427000E-2 -5.549666E-2 -1.724406E-1 
-2.285742E-1 -1.869421E-1 -1.439069E-1 -2.000395E-1 -2.337202E-1 -1.523269E-1 -9.338698E-2 -1.373577E-1 
-1.504551E-1 -1.186466E-1 -1.532625E-1 -1.817961E-1 -1.546658E-1  9.524749E-3  1.550031E-1  8.109467E-2 
-1.900966E-2 -4.801222E-2 -1.947744E-2 -4.052742E-2 -1.120981E-1 -1.018062E-1 -4.473778E-2 -1.620337E-2 
-3.631779E-2 -3.573745E-3  3.571991E-2 -1.152596E-2 -8.356366E-2 -1.205173E-1 -1.041459E-1 -1.462454E-1 
-2.482209E-1 -2.781586E-1 -2.528983E-1 -2.884497E-1 -3.754567E-1 -3.834081E-1 -3.483252E-1 -3.922959E-1 
-5.064343E-1 -6.172975E-1 -6.804470E-1 -6.888670E-1 -6.238456E-1 -4.381385E-1 -1.504551E-1  3.899398E-2 
 6.191543E-2  5.583433E-2  1.180483E-1  1.956997E-1  1.886827E-1  1.886827E-1  2.696082E-1  3.748584E-1 
 4.277172E-1  4.539132E-1  4.997546E-1  5.165949E-1  4.927387E-1  5.142564E-1  6.195059E-1  7.247562E-1 
 7.467414E-1  7.144651E-1  7.640488E-1  8.332798E-1  8.449749E-1  8.674282E-1  9.801622E-1  1.115349E+0 
 1.149965E+0  1.124705E+0  1.036764E+0  9.249641E-1  7.228844E-1  4.604613E-1  3.243385E-1  2.705437E-1 
 2.462197E-1  1.924257E-1  1.592127E-1  1.849409E-1  1.395661E-1 -1.433226E-2 -1.799250E-1 -2.664642E-1 
-3.455189E-1 -4.680762E-1 -5.953112E-1 -6.706237E-1 -7.192726E-1 -7.782128E-1 -7.099170E-1 -5.232735E-1 
-3.632937E-1 -3.132415E-1 -3.277430E-1 -2.926593E-1 -2.847079E-1 -3.689074E-1 -4.498329E-1 -4.222336E-1 
-3.801341E-1 -4.072652E-1 -3.922959E-1 -2.879820E-1 -1.663599E-1 -1.682310E-1 -2.533668E-1 -2.734812E-1 
-2.519627E-1 -3.249367E-1 -4.732214E-1 -5.307583E-1 -4.643336E-1 -3.296141E-1 -1.934913E-1 -1.947744E-2 
 1.713757E-1  2.644630E-1  3.458562E-1  4.932064E-1  6.190382E-1  6.260548E-1  4.964805E-1  3.140474E-1 
 1.620201E-1 -5.175480E-2 -2.940634E-1 -4.035226E-1 -3.679719E-1 -2.271709E-1 -9.198365E-2  9.746614E-2 
 3.374362E-1  4.955449E-1  5.820834E-1  6.452340E-1  7.575002E-1  7.720010E-1  5.933108E-1  3.926343E-1 
 2.471552E-1  8.623985E-2 -1.523269E-1 -3.969741E-1 -4.961432E-1 -4.311218E-1 -3.497286E-1 -2.285742E-1 
-1.994522E-2  1.166454E-1  1.325498E-1  1.241298E-1  1.709079E-1  1.928931E-1  9.699836E-2 -9.186341E-3 
 2.075140E-2  9.606317E-2  8.015911E-2  5.255989E-2  4.834953E-2  1.428409E-1  2.766252E-1  3.645673E-1 
 4.899313E-1  5.259505E-1  3.949728E-1  1.695038E-1  1.466993E-2 -3.023632E-2 -1.373577E-1 -3.029504E-1 
-3.735848E-1 -3.118382E-1 -2.804975E-1 -3.394375E-1 -3.997807E-1 -3.913603E-1 -3.431793E-1 -3.399052E-1 
-3.310171E-1 -3.169841E-1 -3.319526E-1 -3.740533E-1 -3.936992E-1 -3.338245E-1 -3.455189E-1 -4.704151E-1 
-5.377750E-1 -4.189596E-1 -2.145413E-1 -1.322125E-1 -1.733769E-1 -2.037824E-1 -2.187509E-1 -2.921916E-1 
-3.745211E-1 -4.549788E-1 -5.518083E-1 -6.425571E-1 -6.341367E-1 -4.474940E-1 -2.182831E-1 -1.069522E-1 
-4.193148E-2  5.536655E-2  1.386305E-1  1.802634E-1  1.400346E-1  8.857837E-2  2.168659E-2 -1.289377E-1 
-2.917238E-1 -3.651656E-1 -3.034190E-1 -2.374620E-1 -2.047180E-1 -7.982071E-2  1.461153E-1  3.112411E-1 
 3.683095E-1  4.506380E-1  5.769382E-1  6.452340E-1  5.671149E-1  4.791727E-1  4.721565E-1  4.052639E-1 
 2.639952E-1  1.390983E-1  1.362920E-1  1.554709E-1  1.222591E-1  1.737142E-1  3.430499E-1  5.811478E-1 
 7.537577E-1  8.571371E-1  9.230930E-1  9.076571E-1  8.267316E-1  7.429988E-1  7.196103E-1  6.363459E-1 
 4.038610E-1  1.470509E-1  2.355770E-2 -1.199374E-2 -3.397927E-2 -4.976711E-3  9.793392E-2  2.565108E-1 
 3.135800E-1  2.798993E-1  2.780285E-1  2.817711E-1  2.340575E-1  1.447120E-1  9.886947E-2  1.157098E-1 
 8.951466E-2 -4.052742E-2 -1.181788E-1 -1.242603E-1 -1.233247E-1 -1.172433E-1 -7.935293E-2  8.717504E-2 
 2.406067E-1  2.929978E-1  3.056274E-1  2.976752E-1  2.396704E-1  9.746614E-2 -6.298146E-2 -1.598106E-1 
-2.168798E-1 -3.235334E-1 -3.558100E-1 -2.795620E-1 -2.369942E-1 -3.113704E-1 -4.180240E-1 -3.745211E-1 
-2.823682E-1 -2.547701E-1 -2.636579E-1 -2.369942E-1 -1.827324E-1 -1.836680E-1 -1.785221E-1 -1.270666E-1 
-6.017406E-2 -7.046516E-2 -1.294055E-1 -6.110962E-2  7.360987E-2  1.905545E-1  2.682048E-1  2.897226E-1 
 3.046918E-1  2.424778E-1  1.489216E-1  1.264687E-1  1.241298E-1  8.343319E-2  1.279882E-2  3.244547E-2 
 1.269365E-1  1.255331E-1 -1.480003E-2 -1.892809E-1 -2.879820E-1 -3.478574E-1 -4.241048E-1 -4.381385E-1 
-3.375663E-1 -2.271709E-1 -2.337202E-1 -2.964019E-1 -3.413082E-1 -4.128781E-1 -4.764965E-1 -4.474940E-1 
-3.637615E-1 -2.702064E-1 -2.355909E-1 -2.426072E-1 -1.116296E-1  3.665510E-2  7.875505E-2  1.166454E-1 
 1.886827E-1  2.784959E-1  2.752219E-1  1.947642E-1  1.264687E-1  6.238321E-2  2.729955E-2  2.028363E-2 
 1.208557E-1  3.243385E-1  4.829153E-1  5.647764E-1  6.003267E-1  5.713245E-1  4.319276E-1  2.789637E-1 
 2.242341E-1  2.710122E-1  2.457519E-1  7.594875E-2 -4.286703E-2 -6.485220E-2 -5.830332E-2 -9.946735E-2 
-1.163077E-1 -3.585001E-2  4.460768E-2  8.343319E-2  8.390097E-2  5.770507E-2 -8.216032E-2 -3.380341E-1 
-5.541468E-1 -6.696882E-1 -7.449999E-1 -8.610091E-1 -9.414667E-1 -8.722357E-1 -7.501459E-1 -6.729626E-1 
-5.490016E-1 -3.006119E-1 -3.164038E-2  1.353565E-1  2.321867E-1  3.215322E-1  3.767295E-1  3.257418E-1 
 2.181527E-1  1.419057E-1  4.881731E-2 -1.284699E-1 -2.711416E-1 -2.224928E-1 -7.654663E-2  9.524749E-3 
 1.139586E-2  3.759065E-2  1.755853E-1  2.616567E-1  2.480904E-1  2.602526E-1  2.537041E-1  2.167497E-1 
 8.670726E-2 -2.743002E-2 -1.105745E-2 -1.713892E-2 -1.246151E-2  6.004469E-2  2.111367E-1  3.505336E-1 
 4.150873E-1  4.955449E-1  6.017300E-1  6.330711E-1  5.063038E-1  3.832788E-1  3.622288E-1  3.248062E-1 
 2.480904E-1  1.891505E-1  1.643587E-1  1.217913E-1 -4.614111E-2 -2.398009E-1 -2.889175E-1 -2.926593E-1 
-3.174519E-1 -3.422437E-1 -3.263397E-1 -2.547701E-1 -2.402687E-1 -1.757154E-1 -4.508934E-3  1.274039E-1 
 1.741820E-1  1.292750E-1  1.026121E-1  1.026121E-1  3.911057E-3 -1.593432E-1 -2.603831E-1 -3.057579E-1 
-2.978053E-1 -2.229613E-1 -9.759661E-2  1.096291E-1  2.335897E-1  2.775607E-1  3.711158E-1  5.081750E-1 
 6.340074E-1  5.839552E-1  4.801079E-1  4.352017E-1  3.580184E-1  2.429456E-1  1.358242E-1  1.082250E-1 
 6.986801E-2 -2.041299E-2 -2.638191E-3  1.606168E-1  3.753262E-1  5.105135E-1  5.591627E-1  6.209089E-1 
 6.120211E-1  4.403469E-1  1.811990E-1 -3.631779E-2 -1.967654E-1 -3.609552E-1 -4.980139E-1 -5.522761E-1 
-5.373076E-1 -5.583572E-1 -5.363720E-1 -3.693752E-1 -2.019106E-1 -1.462454E-1 -2.136057E-1 -2.023783E-1 
-7.374033E-2 -4.567333E-2 -8.403143E-2 -1.097585E-1 -9.385476E-2 -7.561108E-2 -7.935293E-2 -8.251152E-3 
 8.109467E-2  7.922283E-2  1.279882E-2 -1.713892E-2 -2.322039E-2 -9.291920E-2 -2.173476E-1 -2.650612E-1 
-1.672954E-1 -7.280478E-2 -5.502888E-2 -4.333481E-2  7.407764E-2  2.560430E-1  3.940377E-1  5.165949E-1 
 6.143607E-1  6.522500E-1  5.764704E-1  4.632687E-1  3.804714E-1  2.443486E-1  1.104758E-3 -2.688031E-1 
-3.586163E-1 -3.057579E-1 -2.599153E-1 -2.206217E-1 -1.144370E-1  6.098025E-2  1.227265E-1  8.764282E-2 
 1.161776E-1  1.274039E-1  5.068915E-2 -5.269036E-2 -6.719109E-2  3.946249E-2  1.002735E-1  5.957691E-2 
 6.425432E-2  9.045021E-2  1.654068E-2 -9.666105E-2 -1.172433E-1 -2.930076E-2  1.279882E-2 -6.298146E-2 
-1.247281E-1 -7.420811E-2  2.729955E-2  1.311468E-1  2.494937E-1  3.538088E-1  3.786006E-1  2.864485E-1 
 2.349930E-1  2.892548E-1  3.336944E-1  3.023533E-1  2.415423E-1  2.476230E-1  2.368641E-1  1.816668E-1 
 1.096291E-1  7.360987E-2  5.536655E-2 -6.859442E-2 -1.953620E-1 -2.379298E-1 -2.346557E-1 -3.244689E-1 
-5.073698E-1 -6.252490E-1 -6.991581E-1 -7.449999E-1 -7.225470E-1 -5.925049E-1 -4.194274E-1 -3.497286E-1 
-3.436471E-1 -2.061209E-1 -1.994522E-2  9.524749E-3 -3.678557E-2 -5.736776E-2 -1.152596E-2 -4.976711E-3 
-5.362591E-2 -5.643221E-2 -9.186341E-3  4.928581E-2  3.571991E-2  5.723730E-2  1.166454E-1  1.086928E-1 
 4.367212E-2 -1.292929E-2 -4.005964E-2 -1.167755E-1 -2.678675E-1 -4.011841E-1 -3.791985E-1 -3.740533E-1 
-5.083050E-1 -6.402182E-1 -6.902704E-1 -6.322660E-1 -5.335646E-1 -4.170885E-1 -2.650612E-1 -1.584076E-1 
-1.453099E-1 -1.074199E-1  1.560549E-2  1.568742E-1  1.989738E-1  9.793392E-2  2.636400E-2  1.046030E-2 
-7.467552E-2 -1.878776E-1 -2.299776E-1 -2.206217E-1 -2.538346E-1 -2.641257E-1 -1.340836E-1  3.197769E-2 
 1.180483E-1  1.161776E-1  8.202986E-2  8.296541E-2  1.326660E-2 -1.406318E-1 -1.981687E-1 -1.513906E-1 
-1.420351E-1 -1.621495E-1 -1.120981E-1  4.378834E-3  1.016769E-1  7.267431E-2  2.975502E-3  1.373438E-2 
-2.170413E-3 -4.660889E-2 -7.093294E-2 -9.011181E-2 -9.338698E-2 -1.359543E-1 -1.275343E-1  1.607326E-2 
 2.073942E-1  3.355651E-1  3.884239E-1  4.305235E-1  3.809392E-1  2.312512E-1  6.472210E-2 -1.573559E-2 
-4.473778E-2 -1.607462E-1 -2.711416E-1 -2.468175E-1 -1.546658E-1 -1.986365E-1 -3.024827E-1 -3.277430E-1 
-2.641257E-1 -1.785221E-1 -1.799250E-1 -1.546658E-1 -1.574721E-1 -2.627216E-1 -4.245733E-1 -5.326291E-1 
-4.741569E-1 -4.343966E-1 -4.517040E-1 -3.815370E-1 -2.730127E-1 -2.023783E-1 -1.710373E-1 -1.139692E-1 
 2.963917E-2  1.353565E-1  1.264687E-1  1.100969E-1  7.735172E-2 -4.380259E-2 -2.585120E-1 -4.334603E-1 
-4.418803E-1 -4.245733E-1 -4.329925E-1 -3.689074E-1 -1.757154E-1  4.086582E-2  1.325498E-1  2.008456E-1 
 3.201281E-1  4.740276E-1  5.296927E-1  4.805757E-1  4.833831E-1  4.309913E-1  3.037563E-1  1.900860E-1 
 1.348887E-1  1.793272E-1  1.942964E-1  1.914901E-1  2.663341E-1  3.697125E-1  4.585905E-1  5.109813E-1 
 5.970526E-1  7.247562E-1  7.869706E-1  8.024065E-1  8.529264E-1  9.039142E-1  8.837997E-1  7.617099E-1 
 6.447663E-1  6.466370E-1  6.358785E-1  5.919067E-1  6.368137E-1  7.425310E-1  7.986646E-1  7.645172E-1 
 7.093192E-1  6.807848E-1  5.900360E-1  3.781328E-1  1.699723E-1  6.378654E-2 -2.509113E-2 -1.761832E-1 
-3.024827E-1 -3.427115E-1 -3.151134E-1 -2.949990E-1 -3.109027E-1 -2.945312E-1 -2.762875E-1 -3.020149E-1 
-3.385019E-1 -2.650612E-1 -1.481165E-1 -1.616817E-1 -2.383976E-1 -2.468175E-1 -1.892809E-1 -1.841358E-1 
-1.916195E-1 -1.513906E-1 -8.356366E-2 -7.140072E-2 -1.359543E-1 -1.771187E-1 -2.688031E-1 -4.063300E-1 
-5.115795E-1 -4.900617E-1 -3.464541E-1 -2.468175E-1 -2.131380E-1 -1.551332E-1 -5.912266E-3  1.147743E-1 
 1.077572E-1  4.413990E-2 -1.760670E-2 -1.064844E-1 -2.365264E-1 -3.296141E-1 -3.534704E-1 -4.058622E-1 
-4.591884E-1 -3.338245E-1 -5.456110E-2  2.027168E-1  3.014178E-1  3.341618E-1  4.164906E-1  5.123853E-1 
 5.100457E-1  3.715844E-1  2.139430E-1 -4.988296E-2 -3.838759E-1 -6.369441E-1 -7.922458E-1 -8.680261E-1 
-9.629845E-1 -9.653234E-1 -7.903747E-1 -5.461953E-1 -3.651656E-1 -2.716094E-1 -1.803928E-1 -1.523269E-1 
-2.164120E-1 -3.118382E-1 -3.272752E-1 -2.201539E-1 -1.686987E-1 -2.285742E-1 -2.753523E-1 -2.407361E-1 
-2.061209E-1 -2.000395E-1 -1.303407E-1 -1.199374E-2  4.086582E-2  3.712288E-2  9.793392E-2  1.924257E-1 
 1.802634E-1  1.560549E-2 -1.527947E-1 -1.883454E-1 -1.181788E-1 -3.164038E-2  5.489878E-2  2.102005E-1 
 3.350973E-1  3.411788E-1  3.519377E-1  4.024577E-1  3.931021E-1  3.079663E-1  2.130075E-1  2.106690E-1 
 2.766252E-1  2.644630E-1  2.471552E-1  2.644630E-1  2.607211E-1  1.971031E-1  9.278873E-2  7.875505E-2 
 7.501320E-2  4.180101E-2 -1.526781E-2 -5.175480E-2 -6.251368E-2 -1.499873E-1 -1.640213E-1 -6.251368E-2 
 1.320824E-1  3.051596E-1  3.332266E-1  3.734555E-1  4.071350E-1  3.369685E-1  1.840053E-1  5.864063E-2 
 1.560549E-2 -3.023632E-2 -1.331480E-1 -1.911517E-1 -1.135014E-1 -4.193148E-2 -3.725334E-2 -2.275261E-2 
 2.262215E-2  2.262215E-2 -6.999739E-2 -1.228569E-1 -6.672331E-2 -7.663507E-4  4.378834E-3  1.841179E-2 
 8.764282E-2  1.900860E-1  2.892548E-1  3.879562E-1  5.362416E-1  6.569281E-1  6.592670E-1  6.218445E-1 
 6.424267E-1  6.709611E-1  6.138930E-1  4.454928E-1  2.326545E-1 -3.573745E-3 -2.126694E-1 -2.851757E-1 
-2.285742E-1 -1.083555E-1 -1.125658E-1 -2.093954E-1 -2.070565E-1 -1.144370E-1 -5.970629E-2 -1.317440E-1 
-2.182831E-1 -2.982731E-1 -4.222336E-1 -5.620994E-1 -6.654778E-1 -7.347088E-1 -8.427657E-1 -9.737434E-1 
-9.985359E-1 -8.086184E-1 -5.616316E-1 -4.236370E-1 -3.165164E-1 -2.093954E-1 -1.294055E-1 -1.036781E-1 
-1.172433E-1 -8.262810E-2 -9.151514E-2 -2.486887E-1 -4.156855E-1 -4.512362E-1 -4.058622E-1 -3.530026E-1 
-2.369942E-1 -2.696224E-2  1.769886E-1  2.901904E-1  4.146195E-1  6.457018E-1  9.156093E-1  1.102720E+0 
 1.162595E+0  1.147159E+0  1.033488E+0  7.921154E-1  5.446619E-1  3.879562E-1  3.121766E-1  2.574463E-1 
 2.008456E-1  2.710122E-1  4.408146E-1  5.371771E-1  5.067716E-1  3.870206E-1  2.480904E-1  3.525213E-2 
-2.379298E-1 -4.531069E-1 -5.831490E-1 -6.795115E-1 -7.955199E-1 -7.754055E-1 -5.770686E-1 -4.362677E-1 
-3.862155E-1 -3.001442E-1 -1.467132E-1 -9.654119E-3  3.665510E-2  2.075140E-2 -1.234128E-3 -8.449921E-2 
-2.253002E-1 -2.865786E-1 -3.048223E-1 -3.380341E-1 -4.044589E-1 -4.521714E-1 -3.427115E-1 -1.672954E-1 
-7.701441E-2 -2.555891E-2  6.799617E-2  1.868120E-1  2.312512E-1  1.961675E-1  1.914901E-1  1.760531E-1 
 8.530430E-2 -7.783375E-3  9.992526E-3  1.082250E-1  1.250654E-1  5.536655E-2  5.630211E-2  1.390983E-1 
 1.264687E-1  3.384880E-2  1.692038E-4  2.355770E-2  5.115692E-2  3.759065E-2  6.518988E-2  1.769886E-1 
 2.204923E-1  2.003779E-1  1.886827E-1  2.289115E-1  2.794315E-1  2.644630E-1  3.140474E-1  3.893591E-1 
 4.192969E-1  4.029254E-1  3.580184E-1  3.888914E-1  4.080706E-1  3.617610E-1  3.257418E-1  3.224677E-1 
 3.271451E-1  2.204923E-1  5.068915E-2 -2.930076E-2 -1.046136E-1 -1.906839E-1 -2.379298E-1 -1.958298E-1 
-9.011181E-2 -7.327256E-2 -9.432253E-2 -6.251368E-2  5.314388E-3  3.911057E-3 -5.081852E-2 -1.292929E-2 
 9.606317E-2  2.186204E-1  3.346296E-1  4.950772E-1  6.873336E-1  7.504836E-1  6.882692E-1  6.499115E-1 
 7.004314E-1  6.990281E-1  5.993915E-1  5.343708E-1  5.053683E-1  4.628009E-1  3.346296E-1  1.985060E-1 
 1.512613E-1  8.436874E-2 -2.696224E-2 -5.549666E-2  6.986801E-2  1.779238E-1  1.292750E-1  4.367212E-2 
-2.985735E-4 -5.269036E-2 -1.429714E-1 -2.449468E-1 -2.716094E-1 -2.776909E-1 -3.356956E-1 -3.501963E-1 
-2.608505E-1 -1.579399E-1 -1.878776E-1 -2.833045E-1 -3.286786E-1 -3.109027E-1 -3.151134E-1 -3.726493E-1 
-3.675041E-1 -3.618904E-1 -3.908930E-1 -3.974418E-1 -3.160489E-1 -1.621495E-1 -1.041459E-1 -1.219207E-1 
-6.485220E-2  1.278717E-1  2.981429E-1  3.734555E-1  4.548483E-1  5.091105E-1  5.081750E-1  3.963762E-1 
 2.724156E-1  2.714800E-1  2.527689E-1  1.615524E-1  8.296541E-2  5.443100E-2 -8.718564E-3 -1.336158E-1 
-1.832002E-1 -1.064844E-1 -5.912266E-3  1.466993E-2  2.683178E-2  9.559540E-2  1.227265E-1  5.022137E-2 
-4.333481E-2 -9.104736E-2 -1.261310E-1 -1.668276E-1 -1.710373E-1 -9.806439E-2 -1.105745E-2  2.075140E-2 
 5.817285E-2  1.952320E-1  3.626966E-1  4.108769E-1  3.248062E-1  1.863442E-1  2.262215E-2 -2.028469E-1 
-3.824726E-1 -4.077329E-1 -3.137101E-1 -2.692709E-1 -3.366308E-1 -3.544067E-1 -3.403730E-1 -3.305497E-1 
-3.450511E-1 -3.576808E-1 -3.034190E-1 -3.230649E-1 -4.086685E-1 -3.848122E-1 -2.772231E-1 -2.383976E-1 
-2.659964E-1 -2.566409E-1 -1.481165E-1 -8.251152E-3  3.759065E-2  3.665510E-2  3.911057E-3 -1.153721E-1 
-2.959345E-1 -4.367355E-1 -4.203629E-1 -3.497286E-1 -3.328882E-1 -2.702064E-1 -1.022747E-1  1.161776E-1 
 2.644630E-1  3.673740E-1  5.030298E-1  5.713245E-1  5.198690E-1  4.108769E-1  3.767295E-1  4.520420E-1 
 4.721565E-1  4.506380E-1  5.137886E-1  6.003267E-1  6.550574E-1  6.737685E-1  6.863981E-1  7.560973E-1 
 7.659206E-1  6.990281E-1  6.920111E-1  6.733000E-1  5.610334E-1  3.566151E-1  1.507935E-1 -1.480003E-2 
-2.028469E-1 -3.745211E-1 -4.708829E-1 -4.877228E-1 -5.115795E-1 -5.836168E-1 -6.247812E-1 -5.457276E-1 
-4.503007E-1 -4.110074E-1 -3.380341E-1 -2.734812E-1 -2.290420E-1 -1.958298E-1 -1.682310E-1 -7.467552E-2 
 2.507725E-3 -1.177110E-1 -3.118382E-1 -3.904252E-1 -3.890218E-1 -3.848122E-1 -3.824726E-1 -2.814327E-1 
-1.410995E-1 -9.151514E-2 -1.130336E-1 -1.125658E-1 -1.032103E-1 -1.658921E-1 -2.772231E-1 -3.703108E-1 
-4.053944E-1 -5.157898E-1 -6.743656E-1 -7.075785E-1 -6.523804E-1 -5.962475E-1 -5.826816E-1 -4.961432E-1 
-3.473897E-1 -2.744168E-1 -2.645935E-1 -2.804975E-1 -2.767553E-1 -3.263397E-1 -4.400096E-1 -4.662054E-1 
-4.114752E-1 -3.871507E-1 -3.997807E-1 -4.311218E-1 -4.011841E-1 -3.151134E-1 -2.790942E-1 -2.758201E-1 
-2.683353E-1 -2.309128E-1 -2.402687E-1 -1.925550E-1 -3.573745E-3  1.475183E-1  2.013134E-1  2.555752E-1 
 4.380083E-1  6.321356E-1  7.135288E-1  7.004314E-1  6.901403E-1  7.200781E-1  6.878014E-1  6.302648E-1 
 6.199737E-1  6.288615E-1  5.820834E-1  4.903990E-1  4.104091E-1  3.584862E-1  2.855130E-1  1.985060E-1 
 1.938286E-1  2.298471E-1  2.335897E-1  1.405024E-1  1.233105E-2 -4.380259E-2 -7.186922E-2 -8.543440E-2 
-7.186922E-2  3.946249E-2  1.620201E-1  2.490260E-1  4.001180E-1  5.413868E-1  6.302648E-1  6.171671E-1 
 5.586949E-1  5.502746E-1  4.861894E-1  3.159185E-1  1.858764E-1  1.999094E-1  2.653985E-1  3.074985E-1 
 3.210644E-1  3.472596E-1  3.266774E-1  1.924257E-1  4.554323E-2 -1.058967E-2  1.186327E-2 -5.222258E-2 
-1.485843E-1 -1.294055E-1 -7.841774E-2 -7.093294E-2 -1.097585E-1 -1.359543E-1 -1.556010E-1 -2.295098E-1 
-3.240012E-1 -3.427115E-1 -2.870464E-1 -2.440113E-1 -2.295098E-1 -1.991043E-1 -1.106940E-1 -6.578775E-2 
-6.952961E-2  1.420216E-2  1.844731E-1  3.234033E-1  3.664384E-1  3.514699E-1  3.220000E-1  2.658663E-1 
 1.554709E-1  1.072895E-1  1.260009E-1  1.437765E-1  8.577207E-2  2.917139E-2  1.681005E-1  3.430499E-1 
 4.314591E-1  4.094736E-1  3.285481E-1  2.363964E-1  8.670726E-2 -4.473778E-2 -9.993513E-2 -1.471810E-1 
-3.024827E-1 -4.372029E-1 -4.255088E-1 -3.689074E-1 -3.693752E-1 -3.988452E-1 -3.459867E-1 -2.673998E-1 
-2.187509E-1 -1.738447E-1 -1.125658E-1 -8.683773E-2 -2.196865E-1 -3.712459E-1 -4.063300E-1 -3.324204E-1 
-2.440113E-1 -1.757154E-1 -2.134855E-2  1.269365E-1  2.485582E-1  3.051596E-1  3.453884E-1  4.698168E-1 
 5.189338E-1  4.992872E-1  4.492350E-1  4.295880E-1  4.066673E-1  2.705437E-1  1.461153E-1  5.910841E-2 
-3.538223E-2 -1.387610E-1 -1.766510E-1 -9.572550E-2 -2.743002E-2 -5.315813E-2 -1.064844E-1 -1.069522E-1 
-6.578775E-2 -4.427000E-2 -1.760670E-2  6.565765E-2  1.433087E-1  1.400346E-1  5.676952E-2  5.630211E-2 
 1.231943E-1  1.058865E-1  5.255989E-2  2.449325E-2  3.151028E-2 -4.473778E-2 -1.139692E-1 -1.130336E-1 
-9.759661E-2 -7.982071E-2 -1.200496E-1 -9.946735E-2 -4.052742E-2 -3.959186E-2 -1.663599E-1 -3.066930E-1 
-3.478574E-1 -4.063300E-1 -4.676084E-1 -5.359042E-1 -5.677131E-1 -6.130868E-1 -7.033681E-1 -7.057067E-1 
-6.795115E-1 -7.103848E-1 -8.619446E-1 -1.032683E+0 -1.066363E+0 -1.085074E+0 -1.172081E+0 -1.223069E+0 
-1.163193E+0 -1.076186E+0 -1.028942E+0 -9.442734E-1 -7.482751E-1 -5.424524E-1 -4.446877E-1 -3.515993E-1 
-1.925550E-1 -7.701441E-2 -9.899994E-2 -1.794576E-1 -2.430757E-1 -2.468175E-1 -2.552379E-1 -3.038867E-1 
-2.580442E-1 -2.093954E-1 -1.995720E-1 -1.565365E-1 -5.502888E-2  1.372272E-1  2.756896E-1  2.925300E-1 
 3.379040E-1  4.300558E-1  4.637365E-1  4.052639E-1  3.276129E-1  2.972074E-1  2.438808E-1  1.914901E-1 
 2.116045E-1  2.724156E-1  2.668019E-1  1.681005E-1  1.231943E-1  1.681005E-1  1.905545E-1  1.199202E-1 
 4.788175E-2  7.080357E-2  1.222591E-1  1.409702E-1  1.695038E-1  2.256375E-1  2.513656E-1  2.569785E-1 
 2.845774E-1  4.038610E-1  5.572916E-1  6.190382E-1  6.737685E-1  7.570325E-1  7.897769E-1  7.088514E-1 
 5.479360E-1  4.174261E-1  3.065629E-1  1.531320E-1  4.039805E-2  5.209211E-2  1.157098E-1  1.854086E-1 
 2.083293E-1  2.448163E-1  3.191926E-1  3.093692E-1  2.864485E-1  2.873841E-1  2.976752E-1  2.803670E-1 
 2.293793E-1  2.382671E-1  3.060952E-1  3.425822E-1  2.784959E-1  2.195560E-1  1.928931E-1  1.517290E-1 
 7.922283E-2 -1.234128E-3  1.233105E-2  2.975502E-3 -8.216032E-2 -1.649569E-1 -1.799250E-1 -1.892809E-1 
-2.734812E-1 -2.571087E-1 -1.443747E-1  1.279882E-2  1.143065E-1  1.451798E-1  2.321867E-1  2.452841E-1 
 1.765209E-1  8.904615E-2  4.413990E-2  7.875505E-2  1.040154E-1  9.980576E-2  1.222591E-1  1.451798E-1 
 8.062689E-2  1.104758E-3 -1.292929E-2  7.652909E-3 -1.807448E-2 -1.027425E-1 -1.822639E-1 -2.355909E-1 
-3.207264E-1 -4.311218E-1 -4.727536E-1 -5.078372E-1 -5.672453E-1 -6.378797E-1 -6.051345E-1 -3.815370E-1 
-2.215572E-1 -1.541980E-1 -3.397927E-2  1.269365E-1  2.485582E-1  2.859807E-1  3.014178E-1  3.163863E-1 
 3.140474E-1  2.232986E-1  1.498579E-1  1.826023E-1  1.470509E-1  4.367212E-2 -2.555891E-2 -1.386485E-2 
 6.472210E-2  1.100969E-1  9.465984E-2  8.811060E-2  5.630211E-2 -8.122404E-2 -2.112661E-1 -2.304450E-1 
-1.888132E-1 -1.785221E-1 -1.906839E-1 -1.925550E-1 -2.210894E-1 -2.889175E-1 -3.848122E-1 -3.890218E-1 
-3.113704E-1 -2.800297E-1 -2.295098E-1 -9.198365E-2  6.191543E-2  7.688394E-2 -4.333481E-2 -1.308084E-1 
-9.198365E-2 -1.339707E-2  5.957691E-2  1.713757E-1  2.906581E-1  3.173218E-1  1.985060E-1  1.058865E-1 
 9.045021E-2  8.670726E-2  5.022137E-2  2.402548E-2  9.746614E-2  1.353565E-1  9.138577E-2  4.378834E-3 
-2.041299E-2  1.513771E-2 -3.117187E-2 -5.596443E-2 -2.088077E-2  8.588463E-3 -7.663507E-4 -2.883299E-2 
 2.168659E-2  6.144802E-2  9.524749E-3 -4.146297E-2 -4.473778E-2 -1.433226E-2 -3.210816E-2 -7.561108E-2 
-1.386485E-2  7.501320E-2  7.127135E-2  2.262215E-2  3.104250E-2  8.249763E-2  7.033579E-2  5.022137E-2 
 7.781950E-2  1.358242E-1  1.348887E-1  2.449325E-2 -4.520556E-2 -6.625553E-2 -1.191144E-1 -1.813284E-1 
-1.752476E-1 -9.712883E-2 -3.117187E-2 -5.912266E-3 -1.573559E-2 -2.170413E-3 -1.573559E-2 -1.443747E-1 
-2.720771E-1 -3.258723E-1 -3.445834E-1 -3.810696E-1 -4.259766E-1 -4.011841E-1 -3.497286E-1 -3.590841E-1 
-3.707785E-1 -2.954668E-1 -2.159442E-1 -1.626180E-1 -4.567333E-2  1.292750E-1  2.855130E-1  3.285481E-1 
 2.841096E-1  3.271451E-1  4.024577E-1  3.430499E-1  2.275086E-1  1.175806E-1  3.525213E-2 -5.035074E-2 
-1.069522E-1 -4.614111E-2  4.226879E-2  6.799617E-2  4.378834E-3 -1.234128E-3  4.273657E-2 -2.638191E-3 
-1.322125E-1 -2.678675E-1 -3.445834E-1 -4.470266E-1 -5.784716E-1 -6.650100E-1 -6.219749E-1 -5.578894E-1 
-5.728579E-1 -5.223380E-1 -3.918281E-1 -2.697386E-1 -2.290420E-1 -1.991043E-1 -1.242603E-1 -6.765886E-2 
-5.877110E-2 -4.848000E-2  5.817285E-2  1.358242E-1  1.072895E-1  8.951466E-2  1.138387E-1  1.451798E-1 
 1.344209E-1  1.091606E-1  1.241298E-1  1.676327E-1  1.933609E-1  2.579137E-1  4.211680E-1  5.657116E-1 
 5.713245E-1  4.796402E-1  4.174261E-1  3.538088E-1  2.289115E-1  3.946249E-2 -1.013385E-1 -1.476488E-1 
-2.262353E-1 -2.739490E-1 -2.426072E-1 -1.593432E-1 -8.356366E-2 -5.877110E-2 -6.847820E-3  6.238321E-2 
 7.033579E-2 -1.947744E-2 -5.409369E-2 -2.638191E-3 -3.912409E-2 -1.308084E-1 -2.000395E-1 -1.934913E-1 
-1.443747E-1 -1.336158E-1 -1.256632E-1 -7.046516E-2 -9.654119E-3 -3.959186E-2 -5.970629E-2 -1.620337E-2 
-3.257594E-2 -1.350188E-1 -2.393331E-1 -2.491564E-1 -2.257676E-1 -2.893853E-1 -3.581485E-1 -3.057579E-1 
-1.780543E-1 -8.543440E-2  6.249577E-3  1.840053E-1  3.860851E-1  5.137886E-1  5.572916E-1  6.181026E-1 
 6.709611E-1  6.157641E-1  5.530819E-1  4.960127E-1  4.192969E-1  3.093692E-1  1.666975E-1  7.781950E-2 
 8.483652E-2  1.400346E-1  1.550031E-1  2.672696E-1  4.464283E-1  5.123853E-1  5.264183E-1  5.086427E-1 
 5.119168E-1  4.918024E-1  3.715844E-1  2.583815E-1  2.354608E-1  1.830698E-1  2.402548E-2 -7.888552E-2 
-1.457777E-1 -2.215572E-1 -2.978053E-1 -3.544067E-1 -2.767553E-1 -1.925550E-1 -2.482209E-1 -3.160489E-1 
-3.015471E-1 -2.669320E-1 -2.641257E-1 -3.010793E-1 -2.903208E-1 -2.318483E-1 -2.889175E-1 -4.128781E-1 
-4.339281E-1 -3.941678E-1 -4.011841E-1 -3.735848E-1 -2.613183E-1 -1.541980E-1 -9.245142E-2 -6.952961E-2 
-1.702636E-3  1.152420E-1  1.358242E-1  5.162470E-2 -4.508934E-3 -1.199374E-2 -7.748219E-2 -1.822639E-1 
-2.374620E-1 -2.276387E-1 -1.972332E-1 -2.065887E-1 -2.098631E-1 -1.256632E-1 -7.186922E-2 -1.036781E-1 
-4.239926E-2  9.232096E-2  1.919579E-1  1.961675E-1  1.362920E-1  1.423735E-1  1.484539E-1  6.612543E-2 
-1.713892E-2 -2.415558E-2 -3.725334E-2 -1.102262E-1 -1.602784E-1 -9.525772E-2  6.717355E-3  3.805843E-2 
 5.817285E-2  1.283394E-1  2.218956E-1  1.938286E-1  7.688394E-2  3.244547E-2  1.046030E-2 -7.748219E-2 
-1.836680E-1 -2.313805E-1 -2.669320E-1 -3.193230E-1 -3.913603E-1 -3.726493E-1 -2.589798E-1 -2.295098E-1 
-2.107983E-1 -1.219207E-1  4.086582E-2  1.517290E-1  1.690361E-1  2.102005E-1  2.317189E-1  2.078616E-1 
 1.185161E-1  7.828727E-2  1.227265E-1  1.671653E-1  1.648264E-1  1.433087E-1  2.569785E-1  3.823432E-1 
 4.384761E-1  4.889961E-1  5.535497E-1  6.073437E-1  5.236120E-1  4.309913E-1  4.258461E-1  3.879562E-1 
 2.710122E-1  1.433087E-1  7.173912E-2  4.846611E-3 -8.356366E-2 -1.499873E-1 -9.806439E-2  4.378834E-3 
 3.946249E-2  6.518988E-2  9.606317E-2  8.951466E-2 -1.702636E-3 -1.312762E-1 -1.822639E-1 -1.527947E-1 
-1.827324E-1 -2.243646E-1 -1.766510E-1 -1.663599E-1 -2.126694E-1 -2.935956E-1 -3.282108E-1 -2.669320E-1 
-2.355909E-1 -2.547701E-1 -2.290420E-1 -1.527947E-1 -1.125658E-1 -1.326803E-1 -1.654243E-1 -9.666105E-2 
-3.210816E-2 -6.999739E-2 -5.269036E-2 -1.667114E-2 -1.386485E-2 -5.128630E-2 -8.917662E-2 -2.930076E-2 
 4.834953E-2  1.030798E-1  1.624879E-1  2.780285E-1  4.146195E-1  4.581228E-1  4.702846E-1  5.273538E-1 
 5.441942E-1  4.548483E-1  3.407103E-1  2.953363E-1  2.967396E-1  2.092649E-1  5.817285E-2 -4.239926E-2 
-9.619328E-2 -1.654243E-1 -2.650612E-1 -2.580442E-1 -2.220250E-1 -2.688031E-1 -3.735848E-1 -4.372029E-1 
-3.796663E-1 -3.904252E-1 -4.563821E-1 -4.582529E-1 -4.142822E-1 -3.866830E-1 -4.030548E-1 -3.501963E-1 
-2.575764E-1 -2.047180E-1 -1.780543E-1 -1.149044E-1  1.981585E-2  1.386305E-1  1.994416E-1  2.770930E-1 
 3.771973E-1  4.122810E-1  3.711158E-1  3.168540E-1  3.084337E-1  2.653985E-1  1.601490E-1  1.096291E-1 
 1.676327E-1  2.480904E-1  2.597848E-1  2.691404E-1  3.205959E-1  3.996502E-1  3.514699E-1  1.989738E-1 
 1.166454E-1  4.975359E-2 -7.327256E-2 -2.683353E-1 -3.675041E-1 -3.815370E-1 -4.563821E-1 -5.143858E-1 
-4.980139E-1 -3.866830E-1 -2.585120E-1 -1.593432E-1  1.279882E-2  1.924257E-1  2.359286E-1  1.741820E-1 
 1.166454E-1  1.129032E-1  1.012091E-1  5.723730E-2  6.144802E-2  1.236620E-1  1.732464E-1  1.952320E-1 
 2.204923E-1  3.187248E-1  3.987150E-1  3.902947E-1  4.698168E-1  6.021978E-1  6.606703E-1  5.862938E-1 
 4.805757E-1  4.941420E-1  5.301601E-1  4.777694E-1  3.725199E-1  3.215322E-1  2.728834E-1  1.531320E-1 
 2.215437E-2 -4.988296E-2 -5.269036E-2 -6.765886E-2 -5.456110E-2  6.098025E-2  1.475183E-1  1.479861E-1 
 9.699836E-2  8.436874E-2  1.330176E-1  9.091799E-2 -2.322039E-2 -1.050810E-1 -1.088233E-1 -1.658921E-1 
-3.080964E-1 -4.039903E-1 -5.012884E-1 -5.915694E-1 -6.902704E-1 -7.113203E-1 -5.808105E-1 -4.877228E-1 
-4.474940E-1 -3.969741E-1 -3.080964E-1 -2.706738E-1 -3.731170E-1 -4.376707E-1 -4.142822E-1 -4.072652E-1 
-4.470266E-1 -4.886584E-1 -4.456232E-1 -3.782630E-1 -4.241048E-1 -4.891262E-1 -4.877228E-1 -4.867876E-1 
-5.143858E-1 -5.246769E-1 -4.245733E-1 -3.520671E-1 -3.834081E-1 -4.208307E-1 -4.138137E-1 -3.726493E-1 
-3.951033E-1 -4.357999E-1 -4.053944E-1 -3.132415E-1 -2.557057E-1 -2.065887E-1 -8.683773E-2  3.384880E-2 
 9.465984E-2  1.180483E-1  2.097327E-1  3.304192E-1  4.118132E-1  4.347339E-1  4.670105E-1  5.661793E-1 
 5.764704E-1  4.988194E-1  4.403469E-1  4.249106E-1  3.608247E-1  2.139430E-1  1.709079E-1  2.359286E-1 
 2.284438E-1  1.741820E-1  1.811990E-1  2.434130E-1  2.878518E-1  2.003779E-1  1.175806E-1  1.568742E-1 
 1.564064E-1  7.875505E-2 -4.508934E-3 -3.304371E-2 -2.228484E-2 -5.035074E-2 -8.028848E-2 -3.351149E-2 
 4.226879E-2  7.548098E-2  1.260009E-1  2.420100E-1  3.205959E-1  2.929978E-1  2.256375E-1  1.685683E-1 
 1.110324E-1  7.652909E-3 -1.336158E-1 -1.635536E-1 -8.075626E-2 -3.070409E-2  1.887956E-2  1.185161E-1 
 2.289115E-1  2.611889E-1  2.326545E-1  2.929978E-1  4.328632E-1  4.810435E-1  4.239754E-1  3.786006E-1 
 3.402425E-1  2.756896E-1  1.966353E-1  1.788594E-1  2.382671E-1  2.803670E-1  2.027168E-1  7.688394E-2 
 4.975359E-2 -1.854225E-2 -1.443747E-1 -2.341879E-1 -3.071608E-1 -3.445834E-1 -4.203629E-1 -4.690118E-1 
-4.339281E-1 -4.189596E-1 -4.741569E-1 -5.363720E-1 -4.783673E-1 -3.768596E-1 -3.141778E-1 -2.603831E-1 
-1.560688E-1 -4.754444E-2 -4.894741E-2 -7.046516E-2 -3.210816E-2  4.694620E-2  1.373438E-2 -3.912409E-2 
 3.759065E-2  1.026121E-1  1.129032E-1  2.963917E-2 -1.807448E-2  1.466993E-2  8.588463E-3  2.975502E-3 
 4.413990E-2  1.587450E-1  1.956997E-1  8.998244E-2  2.507725E-3  1.607326E-2  3.993027E-2 -1.807448E-2 
-3.164038E-2  3.618769E-2  5.676952E-2  2.963917E-2  3.338102E-2  7.735172E-2  6.706062E-2 -4.976711E-3 
-1.854225E-2  3.993027E-2  1.199202E-1  1.695038E-1  2.045875E-1  2.813033E-1  3.159185E-1  2.696082E-1 
 2.008456E-1  2.181527E-1  2.995459E-1  2.639952E-1  1.531320E-1  7.220653E-2  1.560549E-2 -6.438442E-2 
-1.485843E-1 -1.308084E-1 -8.028848E-2 -1.200496E-1 -2.215572E-1 -2.412039E-1 -2.224928E-1 -3.361634E-1 
-4.928680E-1 -5.635024E-1 -5.461953E-1 -5.153220E-1 -5.349680E-1 -5.312261E-1 -4.531069E-1 -3.899574E-1 
-3.773274E-1 -2.949990E-1 -1.345514E-1 -5.444488E-3  7.735172E-2  1.634231E-1  2.761574E-1  3.388392E-1 
 3.187248E-1  3.266774E-1  4.263139E-1  4.861894E-1  4.417502E-1  3.757940E-1  3.814069E-1  4.207002E-1 
 3.528733E-1  2.756896E-1  2.827067E-1  2.878518E-1  2.148786E-1  1.386305E-1  1.442442E-1  1.629553E-1 
 1.278717E-1  4.460768E-2  1.513771E-2  4.846611E-3 -6.017406E-2 -1.312762E-1 -1.326803E-1 -9.057958E-2 
-1.102262E-1 -1.116296E-1 -1.854225E-2  1.236620E-1  1.545353E-1  6.378654E-2  2.262215E-2  1.747623E-2 
 1.092808E-2 -8.870884E-2 -1.850713E-1 -1.962976E-1 -2.935956E-1 -3.590841E-1 -3.141778E-1 -2.201539E-1 
-1.102262E-1 -5.128630E-2  3.478435E-2  2.041197E-1  3.477273E-1  3.818755E-1  4.038610E-1  4.557839E-1 
 4.309913E-1  3.103048E-1  2.008456E-1  1.713757E-1  1.264687E-1 -1.246151E-2 -1.523269E-1 -1.991043E-1 
-2.117339E-1 -2.603831E-1 -2.790942E-1 -2.079920E-1 -1.532625E-1 -1.724406E-1 -1.906839E-1 -1.401640E-1 
-4.707666E-2 -4.333481E-2 -8.590218E-2 -4.520556E-2  3.197769E-2  5.630211E-2  7.454542E-2  1.643587E-1 
 2.546397E-1  3.084337E-1  3.060952E-1  3.112411E-1  4.005858E-1  4.497024E-1  4.585905E-1  4.875927E-1 
 5.063038E-1  4.660750E-1  3.425822E-1  2.293793E-1  1.442442E-1 -5.912266E-3 -1.574721E-1 -1.972332E-1 
-1.172433E-1 -1.012190E-2  1.887956E-2  8.109467E-2  2.335897E-1  3.580184E-1  3.664384E-1  3.224677E-1 
 3.177896E-1  2.607211E-1  1.217913E-1 -2.228484E-2 -9.759661E-2 -1.574721E-1 -2.594475E-1 -3.375663E-1 
-3.511315E-1 -3.324204E-1 -3.745211E-1 -3.857478E-1 -3.230649E-1 -2.519627E-1 -1.874098E-1 -1.691665E-1 
-1.261310E-1 -7.046516E-2 -4.988296E-2 -5.035074E-2 -2.415558E-2  6.098025E-2  8.249763E-2  7.314209E-2 
 1.437765E-1  2.345252E-1  1.966353E-1  7.969134E-2  5.162470E-2  7.688394E-2  7.594875E-2  2.729955E-2 
 2.355770E-2  7.033579E-2  9.185354E-2  8.249763E-2  5.255989E-2  5.770507E-2  1.186327E-2 -1.396962E-1 
-2.271709E-1 -1.948946E-1 -1.598106E-1 -2.070565E-1 -3.099675E-1 -3.548745E-1 -3.558100E-1 -3.511315E-1 
-3.066930E-1 -2.309128E-1 -1.471810E-1 -1.523269E-1 -1.658921E-1 -9.525772E-2 -4.099520E-2 -8.403143E-2 
-1.888132E-1 -2.196865E-1 -2.154765E-1 -2.140735E-1 -1.855387E-1 -9.806439E-2  9.056971E-3  6.369810E-4 
-1.105745E-2  2.636400E-2  7.828727E-2  8.015911E-2  1.186327E-2  1.186327E-2  5.068915E-2  7.641653E-2 
 5.489878E-2  6.004469E-2  1.072895E-1  6.706062E-2 -1.667114E-2 -4.099520E-2  2.262215E-2  6.659284E-2 
 7.501320E-2  1.068221E-1  1.821346E-1  2.649308E-1  2.579137E-1  2.373319E-1  2.195560E-1  1.320824E-1 
-7.663507E-4 -9.151514E-2 -1.018062E-1 -1.205173E-1 -1.897487E-1 -2.725449E-1 -2.673998E-1 -2.079920E-1 
-1.701017E-1 -7.748219E-2  2.729955E-2  7.033579E-2  1.560549E-2 -9.712883E-2 -1.644891E-1 -2.224928E-1 
-3.282108E-1 -4.732214E-1 -5.260809E-1 -4.456232E-1 -4.259766E-1 -3.894896E-1 -2.238968E-1 -1.292929E-2 
 1.592127E-1  1.793272E-1  1.956997E-1  2.317189E-1  1.830698E-1  7.735172E-2 -2.883299E-2 -4.239926E-2 
-9.057958E-2 -1.518584E-1 -9.993513E-2  2.917139E-2  1.194517E-1  1.091606E-1  1.320824E-1  2.050553E-1 
 2.438808E-1  2.275086E-1  1.956997E-1  1.952320E-1  1.844731E-1  1.465831E-1  1.526642E-1  2.176849E-1 
 2.504293E-1  1.699723E-1  7.594875E-2  1.096291E-1  1.451798E-1  1.348887E-1  1.662298E-1  2.176849E-1 
 2.527689E-1  2.036519E-1  1.231943E-1  8.202986E-2  6.285099E-2 -1.105745E-2 -1.289377E-1 -1.813284E-1 
-2.622538E-1 -3.759244E-1 -4.540425E-1 -4.484296E-1 -3.469219E-1 -3.038867E-1 -2.912560E-1 -2.079920E-1 
-1.018062E-1 -6.298146E-2 -1.457777E-1 -2.383976E-1 -2.767553E-1 -3.436471E-1 -4.362677E-1 -4.227014E-1 
-3.113704E-1 -2.776909E-1 -3.221293E-1 -3.403730E-1 -2.828360E-1 -2.369942E-1 -2.360587E-1 -1.541980E-1 
 1.046030E-2  1.269365E-1  1.250654E-1  1.157098E-1  1.199202E-1  1.040154E-1  8.857837E-2  9.606317E-2 
 1.952320E-1  2.873841E-1  3.107726E-1  3.220000E-1  3.552118E-1  4.174261E-1  3.645673E-1  2.747541E-1 
 2.986104E-1  3.248062E-1  3.009500E-1  2.078616E-1  1.105646E-1  6.659284E-2 -2.649447E-2 -1.359543E-1 
-1.485843E-1 -1.195818E-1 -1.607462E-1 -2.196865E-1 -1.846035E-1 -1.041459E-1 -6.531998E-2 -9.198365E-2 
-7.794996E-2  1.466993E-2  5.302767E-2  4.320434E-2  3.104250E-2  5.817285E-2  3.805843E-2 -6.812664E-2 
-9.759661E-2 -4.286703E-2  6.249577E-3 -4.660889E-2 -8.636995E-2 -3.397927E-2  1.513771E-2  2.496103E-2 
 5.910841E-2  2.045875E-1  3.322911E-1  3.538088E-1  3.379040E-1  3.982473E-1  4.651394E-1  4.141521E-1 
 3.074985E-1  2.228312E-1  1.550031E-1  3.431658E-2 -4.052742E-2 -5.456110E-2 -7.607885E-2 -1.322125E-1 
-2.412039E-1 -2.468175E-1 -1.855387E-1 -1.668276E-1 -1.640213E-1 -1.139692E-1 -6.380043E-3  1.747623E-2 
-4.976711E-3  1.607326E-2  3.852621E-2 -5.549666E-2 -2.281065E-1 -2.804975E-1 -2.346557E-1 -1.766510E-1 
-1.799250E-1 -2.014428E-1 -2.037824E-1 -2.482209E-1 -3.090319E-1 -3.006119E-1 -1.902161E-1 -1.097585E-1 
-1.228569E-1 -1.593432E-1 -1.149044E-1 -4.614111E-2 -4.005964E-2 -1.292929E-2  9.138577E-2  1.999094E-1 
 2.167497E-1  2.102005E-1  2.480904E-1  2.747541E-1  2.256375E-1  1.582772E-1  1.596805E-1  1.535998E-1 
 5.115692E-2 -7.748219E-2 -8.777329E-2 -4.988296E-2 -8.028848E-2 -1.251955E-1 -9.759661E-2 -5.912266E-3 
 4.133360E-2  5.630211E-2  9.419207E-2  1.928931E-1  2.700759E-1  2.532363E-1  2.986104E-1  3.444529E-1 
 2.934656E-1  2.116045E-1  1.877472E-1  2.700759E-1  3.042240E-1  2.377993E-1  2.027168E-1  2.424778E-1 
 2.209601E-1  1.297435E-1  7.407764E-2  5.209211E-2  2.075140E-2 -9.572550E-2 -1.944269E-1 -1.832002E-1 
-1.766510E-1 -2.154765E-1 -2.196865E-1 -1.471810E-1 -9.806439E-2 -1.663599E-1 -2.341879E-1 -2.037824E-1 
-1.822639E-1 -2.388653E-1 -3.179197E-1 -3.473897E-1 -3.305497E-1 -3.534704E-1 -3.918281E-1 -3.548745E-1 
-3.052901E-1 -3.169841E-1 -3.370986E-1 -2.847079E-1 -1.523269E-1 -9.572550E-2 -1.495199E-1 -1.294055E-1 
-8.449921E-2 -1.396962E-1 -2.454146E-1 -3.006119E-1 -2.959345E-1 -3.137101E-1 -3.712459E-1 -3.679719E-1 
-2.786264E-1 -2.725449E-1 -3.459867E-1 -3.637615E-1 -2.903208E-1 -2.070565E-1 -1.878776E-1 -1.392288E-1 
-6.719109E-2 -4.052742E-2 -4.146297E-2 -3.818890E-2  1.654068E-2  3.993027E-2 -3.210816E-2 -9.104736E-2 
-4.427000E-2  1.934807E-2 -4.099520E-2 -1.195818E-1 -1.144370E-1 -9.104736E-2 -1.382932E-1 -2.206217E-1 
-2.187509E-1 -1.986365E-1 -2.341879E-1 -2.907882E-1 -2.533668E-1 -1.209851E-1 -8.683773E-2 -1.270666E-1 
-4.427000E-2  1.100969E-1  1.886827E-1  2.256375E-1  2.850452E-1  4.015214E-1  4.819790E-1  4.903990E-1 
 5.245475E-1  5.596305E-1  5.554205E-1  4.712202E-1  4.384761E-1  4.978838E-1  4.936742E-1  4.604613E-1 
 4.543809E-1  4.946098E-1  5.044331E-1  4.108769E-1  2.967396E-1  2.780285E-1  2.705437E-1  1.961675E-1 
 1.914901E-1  2.317189E-1  2.406067E-1  1.928931E-1  1.203880E-1  1.161776E-1  1.320824E-1  7.220653E-2 
-1.620337E-2 -4.567333E-2 -4.052742E-2 -1.022747E-1 -1.920872E-1 -2.042502E-1 -1.916195E-1 -2.206217E-1 
-3.263397E-1 -3.380341E-1 -2.645935E-1 -2.725449E-1 -2.631901E-1 -2.299776E-1 -1.663599E-1 -1.551332E-1 
-2.454146E-1 -2.865786E-1 -2.463498E-1 -2.173476E-1 -2.285742E-1 -1.658921E-1 -6.251368E-2 -5.035074E-2 
-9.946735E-2 -1.195818E-1 -7.794996E-2 -2.883299E-2 -2.228484E-2  4.378834E-3  1.119680E-1  1.947642E-1 
 1.535998E-1  1.236620E-1  1.428409E-1  9.793392E-2 -2.181706E-2 -1.191144E-1 -1.205173E-1 -1.289377E-1 
-2.023783E-1 -3.015471E-1 -3.389697E-1 -3.202586E-1 -3.834081E-1 -4.414129E-1 -3.637615E-1 -2.636579E-1 
-2.178154E-1 -1.939591E-1 -1.813284E-1 -1.817961E-1 -2.814327E-1 -4.100718E-1 -4.343966E-1 -4.053944E-1 
-3.965066E-1 -4.259766E-1 -3.717137E-1 -2.641257E-1 -2.355909E-1 -2.206217E-1 -1.612139E-1 -1.339707E-2 
 1.012091E-1  6.940024E-2  6.752840E-2  1.512613E-1  1.989738E-1  2.017812E-1  2.209601E-1  2.616567E-1 
 2.480904E-1  1.573416E-1  1.521968E-1  2.672696E-1  3.215322E-1  2.761574E-1  2.434130E-1  2.752219E-1 
 3.449207E-1  3.729877E-1  3.856173E-1  4.356695E-1  4.118132E-1  2.742863E-1  1.652942E-1  1.451798E-1 
 1.245976E-1  7.454542E-2  1.104758E-3  1.420216E-2  1.344209E-1  2.153464E-1  2.803670E-1  3.814069E-1 
 4.763661E-1  4.852538E-1  4.492350E-1  4.562517E-1  4.829153E-1  4.515735E-1  3.748584E-1  3.753262E-1 
 4.216358E-1  4.038610E-1  3.299514E-1  2.803670E-1  2.813033E-1  2.555752E-1  1.985060E-1  2.078616E-1 
 2.321867E-1  1.938286E-1  1.185161E-1  4.741398E-2  2.963917E-2  2.683178E-2 -7.315597E-3  4.846611E-3 
 1.077572E-1  1.751175E-1  1.629553E-1  1.189839E-1  1.175806E-1  1.362920E-1  6.331877E-2  5.782166E-3 
-1.994522E-2 -9.151514E-2 -1.775865E-1 -2.295098E-1 -2.056531E-1 -1.733769E-1 -2.019106E-1 -2.514949E-1 
-2.117339E-1 -1.373577E-1 -1.378254E-1 -1.354866E-1 -7.935293E-2 -2.322039E-2 -3.351149E-2 -1.055488E-1 
-1.696343E-1 -2.154765E-1 -3.197908E-1 -4.142822E-1 -3.749889E-1 -2.645935E-1 -1.888132E-1 -1.775865E-1 
-1.205173E-1  8.120686E-3  1.030798E-1  1.320824E-1  1.423735E-1  1.783916E-1  1.540676E-1  8.015911E-2 
 5.864063E-2  6.472210E-2  3.291325E-2 -9.478994E-2 -1.977009E-1 -1.752476E-1 -1.630858E-1 -1.906839E-1 
-1.701017E-1 -8.543440E-2 -2.638191E-3  1.560549E-2  1.104758E-3 -7.315597E-3 -4.801222E-2 -1.481165E-1 
-2.454146E-1 -2.477531E-1 -2.117339E-1 -2.468175E-1 -2.603831E-1 -1.686987E-1 -6.438442E-2 -2.602669E-2 
-2.322039E-2 -7.783375E-3  2.507725E-3 -5.456110E-2 -1.499873E-1 -1.294055E-1 -3.772112E-2 -2.368817E-2 
-3.573745E-3  6.940024E-2  1.451798E-1  1.919579E-1  2.022490E-1  2.653985E-1  3.673740E-1  3.870206E-1 
 3.360329E-1  2.789637E-1  2.448163E-1  1.723112E-1  4.601101E-2 -1.667114E-2 -1.234128E-3  2.729955E-2 
-1.702636E-3  3.911057E-3  1.129032E-1  1.695038E-1  1.676327E-1  1.498579E-1  1.713757E-1  1.891505E-1 
 1.110324E-1  1.227265E-1  2.261053E-1  2.897226E-1  3.215322E-1  3.107726E-1  3.140474E-1  2.887870E-1 
 1.231943E-1 -1.947744E-2 -4.473778E-2 -2.509113E-2  1.572170E-3 -2.462336E-2  2.975502E-3  5.910841E-2 
 3.759065E-2 -2.170413E-3 -2.462336E-2  2.168659E-2  3.805843E-2 -1.339707E-2 -3.210816E-2 -3.117187E-2 
-7.467552E-2 -1.556010E-1 -1.696343E-1 -1.345514E-1 -1.106940E-1 -9.104736E-2 -2.836557E-2  9.325651E-2 
 1.807312E-1  2.162819E-1  2.560430E-1  3.159185E-1  3.220000E-1  2.401382E-1  1.774561E-1  1.578094E-1 
 6.565765E-2 -6.719109E-2 -1.317440E-1 -1.261310E-1 -8.262810E-2 -9.993513E-2 -1.504551E-1 -1.869421E-1 
-2.206217E-1 -2.585120E-1 -2.800297E-1 -1.747802E-1 -9.478994E-2 -1.364221E-1 -2.037824E-1 -2.341879E-1 
-2.332524E-1 -3.029504E-1 -3.721815E-1 -3.712459E-1 -3.333560E-1 -3.356956E-1 -3.885541E-1 -3.646978E-1 
-2.748846E-1 -2.496242E-1 -2.519627E-1 -1.495199E-1 -1.012190E-2  8.811060E-2  1.100969E-1  8.623985E-2 
 9.793392E-2  7.267431E-2  6.369810E-4 -2.883299E-2 -2.555891E-2 -7.654663E-2 -1.878776E-1 -2.267031E-1 
-1.378254E-1 -5.175480E-2 -1.012190E-2  4.320434E-2  9.980576E-2  1.208557E-1  4.413990E-2 -3.397927E-2 
-1.807448E-2 -1.854225E-2 -5.269036E-2 -5.502888E-2  6.249577E-3  8.249763E-2  8.623985E-2  8.343319E-2 
 1.180483E-1  1.620201E-1  1.840053E-1  1.783916E-1  2.532363E-1  3.294837E-1  3.079663E-1  2.789637E-1 
 2.995459E-1  3.645673E-1  3.631644E-1  3.201281E-1  3.795358E-1  4.464283E-1  3.987150E-1  2.901904E-1 
 2.218956E-1  2.251697E-1  1.858764E-1  8.904615E-2  1.049509E-1  2.148786E-1  2.471552E-1  2.078616E-1 
 1.769886E-1  1.484539E-1  1.325498E-1  6.986801E-2  3.712288E-2  1.068221E-1  1.278717E-1  8.202986E-2 
 4.180101E-2  8.904615E-2  1.662298E-1  1.886827E-1  2.555752E-1  3.538088E-1  3.931021E-1  3.524055E-1 
 2.630600E-1  2.195560E-1  2.106690E-1  1.274039E-1  4.273657E-2  2.542881E-2 -4.508934E-3 -6.578775E-2 
-1.284699E-1 -1.041459E-1 -4.660889E-2 -1.004029E-1 -1.532625E-1 -8.730551E-2  2.028363E-2  7.922283E-2 
 7.127135E-2  8.436874E-2  1.620201E-1  1.288072E-1  3.384880E-2  2.963917E-2  4.226879E-2  2.215437E-2 
-6.719109E-2 -1.106940E-1 -6.719109E-2 -7.701441E-2 -1.504551E-1 -1.995720E-1 -1.729091E-1 -1.490521E-1 
-1.621495E-1 -1.298729E-1 -3.491446E-2 -2.836557E-2 -1.368899E-1 -2.412039E-1 -2.945312E-1 -3.076286E-1 
-3.834081E-1 -4.554466E-1 -4.325247E-1 -4.194274E-1 -4.390740E-1 -4.077329E-1 -2.992086E-1 -2.117339E-1 
-2.173476E-1 -2.458820E-1 -1.827324E-1 -8.403143E-2 -7.888552E-2 -9.104736E-2 -3.397927E-2  2.168659E-2 
 1.654068E-2  4.846611E-3  5.536655E-2  1.535998E-1  1.802634E-1  1.297435E-1  1.297435E-1  1.245976E-1 
 5.255989E-2 -5.409369E-2 -1.153721E-1 -1.055488E-1 -1.490521E-1 -2.210894E-1 -2.051857E-1 -1.008707E-1 
-6.064184E-2 -1.317440E-1 -1.836680E-1 -1.934913E-1 -2.005072E-1 -2.276387E-1 -2.299776E-1 -1.560688E-1 
-6.859442E-2 -2.322039E-2  6.238321E-2  2.176849E-1  2.864485E-1  2.401382E-1  1.858764E-1  2.055231E-1 
 2.434130E-1  1.709079E-1  8.623985E-2  7.127135E-2  1.981585E-2 -1.027425E-1 -1.967654E-1 -1.813284E-1 
-1.139692E-1 -1.004029E-1 -9.993513E-2 -2.883299E-2  1.046030E-2 -4.660889E-2 -9.946735E-2 -8.964403E-2 
-4.801222E-2 -5.596443E-2 -1.195818E-1 -1.219207E-1 -3.959186E-2  1.794401E-2  1.654068E-2  7.828727E-2 
 1.643587E-1  1.961675E-1  2.148786E-1  2.466875E-1  3.566151E-1  4.127488E-1  3.617610E-1  3.262096E-1 
 3.154507E-1  2.883193E-1  1.652942E-1  6.752840E-2  6.472210E-2  3.244547E-2 -7.783375E-3 -1.012190E-2 
 6.378654E-2  1.353565E-1  8.343319E-2  6.144802E-2  1.447120E-1  2.261053E-1  2.312512E-1  1.938286E-1 
 2.326545E-1  2.967396E-1  2.696082E-1  2.200238E-1  2.494937E-1  2.817711E-1  2.298471E-1  1.451798E-1 
 9.372429E-2  4.086582E-2 -9.572550E-2 -2.851757E-1 -3.890218E-1 -4.278474E-1 -5.101761E-1 -5.546146E-1 
-5.036269E-1 -4.044589E-1 -3.132415E-1 -2.949990E-1 -2.575764E-1 -1.640213E-1 -1.556010E-1 -1.878776E-1 
-1.747802E-1 -1.439069E-1 -1.621495E-1 -2.552379E-1 -2.954668E-1 -2.098631E-1 -1.050810E-1 -4.707666E-2 
 5.817285E-2  2.321867E-1  3.397748E-1  3.257418E-1  3.229355E-1  3.743906E-1  3.706481E-1  2.686726E-1 
 1.470509E-1  8.811060E-2  4.834953E-2 -3.772112E-2 -1.130336E-1 -8.309588E-2 -5.362591E-2 -8.449921E-2 
-1.055488E-1 -8.169182E-2 -1.292929E-2 -2.088077E-2 -5.643221E-2 -6.847820E-3  3.899398E-2  1.186327E-2 
-7.140072E-2 -1.551332E-1 -2.299776E-1 -3.272752E-1 -4.573173E-1 -5.050309E-1 -4.736891E-1 -5.008206E-1 
-5.550824E-1 -5.691161E-1 -5.363720E-1 -5.620994E-1 -6.369441E-1 -6.308627E-1 -5.588250E-1 -4.905295E-1 
-4.694795E-1 -3.965066E-1 -2.407361E-1 -1.209851E-1 -8.590218E-2 -2.696224E-2  9.278873E-2  1.676327E-1 
 1.849409E-1  1.900860E-1  2.724156E-1  3.290159E-1  2.850452E-1  2.770930E-1  3.397748E-1  4.417502E-1 
 4.787050E-1  4.721565E-1  4.936742E-1  4.950772E-1  4.085384E-1  2.649308E-1  1.760531E-1  1.124354E-1 
 2.729955E-2 -6.531998E-2 -1.083555E-1 -9.478994E-2 -1.013385E-1 -1.120981E-1 -7.607885E-2  1.934807E-2 
 6.940024E-2  4.788175E-2  9.886947E-2  1.666975E-1  1.264687E-1  3.571991E-2 -2.368817E-2 -4.239926E-2 
-9.806439E-2 -2.253002E-1 -3.211938E-1 -3.174519E-1 -3.169841E-1 -3.618904E-1 -3.099675E-1 -1.906839E-1 
-1.359543E-1 -1.270666E-1 -1.312762E-1 -5.596443E-2  5.723730E-2  5.255989E-2  5.068915E-2  8.623985E-2 
 7.127135E-2  1.092808E-2 -5.783554E-2 -2.743002E-2 -7.663507E-4 -4.894741E-2 -6.578775E-2 -2.930076E-2 
 3.805843E-2  3.618769E-2  2.636400E-2  8.436874E-2  1.236620E-1  8.530430E-2 -1.854225E-2 -4.848000E-2 
-8.251152E-3 -3.631779E-2 -1.018062E-1 -1.074199E-1 -7.374033E-2 -1.172433E-1 -1.672954E-1 -1.364221E-1 
-6.064184E-2  5.396322E-2  1.049509E-1  2.139430E-1  3.687769E-1  3.893591E-1  3.701803E-1  3.220000E-1 
 2.841096E-1  2.050553E-1  4.460768E-2 -7.233700E-2 -1.116296E-1 -1.219207E-1 -1.813284E-1 -1.621495E-1 
-9.525772E-2 -6.017406E-2 -1.199374E-2 -2.649447E-2  2.823511E-2  9.840170E-2  4.226879E-2 -1.292929E-2 
-2.976854E-2 -4.801222E-2 -1.392288E-1 -2.229613E-1 -2.220250E-1 -2.061209E-1 -2.210894E-1 -2.257676E-1 
-1.663599E-1 -9.759661E-2 -8.309588E-2 -1.177110E-1 -7.093294E-2  2.355770E-2  1.092808E-2 -3.865667E-2 
-5.269036E-2 -9.186341E-3  4.320434E-2  6.285099E-2  1.526642E-1  2.756896E-1  3.201281E-1  3.032889E-1 
 2.841096E-1  2.719478E-1  1.900860E-1  7.173912E-2 -1.702636E-3 -1.994522E-2 -5.596443E-2 -2.042502E-1 
-2.762875E-1 -2.234291E-1 -1.860065E-1 -1.789898E-1 -1.546658E-1 -5.362591E-2  1.279882E-2  2.823511E-2 
 4.694620E-2  6.706062E-2  6.238321E-2 -2.602669E-2 -1.139692E-1 -1.125658E-1 -7.093294E-2 -7.748219E-2 
-7.140072E-2  1.326660E-2  9.138577E-2  1.068221E-1  9.886947E-2  1.199202E-1  1.662298E-1  1.652942E-1 
 1.288072E-1  1.512613E-1  1.624879E-1  6.752840E-2 -4.520556E-2 -8.262810E-2 -6.017406E-2 -6.017406E-2 
-8.028848E-2 -1.760670E-2  9.559540E-2  1.751175E-1  2.116045E-1  2.733511E-1  3.626966E-1  3.552118E-1 
 2.649308E-1  1.811990E-1  1.535998E-1  1.231943E-1  4.320434E-2  6.249577E-3  9.992526E-3 -2.883299E-2 
-8.870884E-2 -8.636995E-2 -2.836557E-2  2.823511E-2  2.917139E-2  2.215437E-2  8.249763E-2  1.367598E-1 
 9.325651E-2  5.068915E-2  1.086928E-1  1.685683E-1  1.578094E-1  1.133709E-1  1.531320E-1  2.116045E-1 
 1.559387E-1  9.045021E-2  6.565765E-2  4.647842E-2 -2.976854E-2 -1.406318E-1 -1.822639E-1 -2.065887E-1 
-2.585120E-1 -2.800297E-1 -1.977009E-1 -5.456110E-2  1.700845E-2  2.729955E-2  5.723730E-2  1.222591E-1 
 1.517290E-1  1.035476E-1  7.501320E-2  7.922283E-2  1.654068E-2 -1.004029E-1 -1.780543E-1 -1.864743E-1 
-1.911517E-1 -2.253002E-1 -2.056531E-1 -9.853216E-2 -1.386485E-2 -2.041299E-2 -1.292929E-2  5.209211E-2 
 1.054187E-1  1.012091E-1  6.144802E-2  9.185354E-2  1.456476E-1  1.479861E-1  1.545353E-1  1.681005E-1 
 1.877472E-1  1.479861E-1  5.676952E-2  8.015911E-2  1.381628E-1  1.325498E-1  1.367598E-1  1.994416E-1 
 2.911267E-1  2.579137E-1  1.409702E-1  9.886947E-2  1.068221E-1  9.091799E-2  5.349544E-2  6.659284E-2 
 1.231943E-1  1.096291E-1  5.209211E-2  6.472210E-2  1.344209E-1  1.526642E-1  1.115002E-1  1.255331E-1 
 1.713757E-1  1.699723E-1  1.208557E-1  8.436874E-2  6.565765E-2  1.466993E-2 -7.233700E-2 -1.364221E-1 
-9.478994E-2 -6.064184E-2 -9.712883E-2 -1.153721E-1 -9.011181E-2 -8.683773E-2 -1.513906E-1 -2.253002E-1 
-2.360587E-1 -2.122017E-1 -2.828360E-1 -3.553422E-1 -3.169841E-1 -2.949990E-1 -3.249367E-1 -3.282108E-1 
-2.790942E-1 -1.888132E-1 -1.294055E-1 -1.387610E-1 -4.801222E-2  5.583433E-2  1.841179E-2 -4.508934E-3 
-1.900966E-2 -3.164038E-2 -1.013385E-1 -2.533668E-1 -2.879820E-1 -2.271709E-1 -1.766510E-1 -1.677632E-1 
-1.443747E-1 -9.291920E-2 -9.993513E-2 -1.387610E-1 -1.186466E-1 -3.491446E-2 -4.508934E-3 -4.005964E-2 
-5.736776E-2  9.992526E-3  8.577207E-2  7.735172E-2  9.278873E-2  1.437765E-1  1.793272E-1  1.606168E-1 
 1.330176E-1  1.723112E-1  1.737142E-1  1.217913E-1  1.077572E-1  1.535998E-1  1.409702E-1  7.454542E-2 
 3.057473E-2  2.308992E-2  7.033579E-2  2.917139E-2 -7.663507E-4  8.577207E-2  1.292750E-1  8.623985E-2 
 2.496103E-2  4.086582E-2  1.007413E-1  8.998244E-2  1.981585E-2  4.846611E-3  5.255989E-2  6.285099E-2 
 2.975502E-3  2.449325E-2  1.100969E-1  9.886947E-2  6.098025E-2  2.729955E-2 -1.234128E-3 -4.473778E-2 
-1.144370E-1 -1.223892E-1 -6.812664E-2 -5.315813E-2 -1.523269E-1 -2.309128E-1 -2.164120E-1 -1.962976E-1 
-1.743124E-1 -1.457777E-1 -8.636995E-2 -5.081852E-2 -9.666105E-2 -1.373577E-1 -1.415673E-1 -1.948946E-1 
-3.146456E-1 -3.885541E-1 -3.506641E-1 -2.790942E-1 -2.893853E-1 -3.216615E-1 -2.337202E-1 -1.069522E-1 
-9.478994E-2 -1.158399E-1 -8.590218E-2 -4.567333E-2 -4.380259E-2 -7.420811E-2 -4.660889E-2 -2.368817E-2 
-7.561108E-2 -1.354866E-1 -1.261310E-1 -7.467552E-2 -9.666105E-2 -1.481165E-1 -1.406318E-1 -8.590218E-2 
-8.216032E-2 -1.719728E-1 -1.827324E-1 -1.149044E-1 -1.345514E-1 -2.033146E-1 -2.061209E-1 -1.485843E-1 
-9.151514E-2 -3.585001E-2  1.934807E-2  1.475183E-1  2.579137E-1  2.335897E-1  2.228312E-1  2.579137E-1 
 2.775607E-1  2.551074E-1  2.565108E-1  3.341618E-1  3.935699E-1  3.561473E-1  2.789637E-1  2.663341E-1 
 2.438808E-1  1.409702E-1  5.864063E-2  7.173912E-2  1.189839E-1  9.933725E-2  4.460768E-2  5.489878E-2 
 8.296541E-2  3.571991E-2 -3.818890E-2 -2.134855E-2  5.782166E-3 -4.567333E-2 -7.607885E-2 -7.841774E-2 
-4.005964E-2 -3.444668E-2 -1.102262E-1 -1.396962E-1 -1.396962E-1 -1.392288E-1 -1.677632E-1 -1.602784E-1 
-2.649447E-2  4.367212E-2  2.507725E-3  2.496103E-2  9.372429E-2  1.044832E-1  5.583433E-2  1.420216E-2 
 5.068915E-2  5.443100E-2 -4.894741E-2 -8.730551E-2 -3.631779E-2 -3.865667E-2 -1.078877E-1 -1.401640E-1 
-7.140072E-2  6.051247E-2  1.334854E-1  1.573416E-1  2.616567E-1  3.224677E-1  2.827067E-1  2.663341E-1 
 2.527689E-1  2.410745E-1  1.868120E-1  8.296541E-2  6.051247E-2  6.612543E-2 -7.663507E-4 -6.344923E-2 
-3.164038E-2  6.191543E-2  1.115002E-1  7.548098E-2  8.390097E-2  1.185161E-1  2.589659E-2 -1.097585E-1 
-1.836680E-1 -1.682310E-1 -1.588754E-1 -2.182831E-1 -2.365264E-1 -2.107983E-1 -1.892809E-1 -1.654243E-1 
-7.607885E-2  6.191543E-2  1.498579E-1  1.681005E-1  1.971031E-1  2.499615E-1  2.691404E-1  2.307834E-1 
 1.386305E-1  1.175806E-1  1.115002E-1  3.618769E-2 -1.702636E-3  1.841179E-2  6.378654E-2  4.367212E-2 
 8.588463E-3  7.407764E-2  1.297435E-1  7.969134E-2  2.039947E-3 -1.339707E-2  9.056971E-3 -2.415558E-2 
-9.245142E-2 -9.853216E-2 -9.338698E-2 -1.410995E-1 -1.850713E-1 -1.509228E-1 -8.449921E-2 -8.636995E-2 
-8.262810E-2 -1.526781E-2  6.098025E-2  5.864063E-2 -2.649447E-2 -4.567333E-2 -4.801222E-2 -1.186466E-1 
-1.991043E-1 -2.571087E-1 -2.253002E-1 -2.009750E-1 -2.557057E-1 -2.463498E-1 -1.766510E-1 -1.457777E-1 
-1.883454E-1 -1.841358E-1 -6.765886E-2  3.338102E-2  5.864063E-2  2.917139E-2  3.244547E-2  1.139586E-2 
-7.374033E-2 -9.899994E-2 -6.812664E-2 -2.088077E-2 -2.976854E-2 -5.362591E-2  1.794401E-2  1.049509E-1 
 1.433087E-1  1.456476E-1  1.657620E-1  2.176849E-1  2.022490E-1  1.311468E-1  1.264687E-1  1.746498E-1 
 1.395661E-1  3.525213E-2 -2.322039E-2 -4.239926E-2 -9.666105E-2 -1.715050E-1 -1.729091E-1 -1.064844E-1 
-7.794996E-2 -1.195818E-1 -1.149044E-1 -4.894741E-2 -2.649447E-2 -6.204590E-2 -1.139692E-1 -1.008707E-1 
-1.032103E-1 -1.962976E-1 -2.500920E-1 -2.458820E-1 -2.477531E-1 -2.669320E-1 -2.360587E-1 -1.396962E-1 
-4.099520E-2  1.841179E-2  2.776733E-2  9.372429E-2  1.381628E-1  9.185354E-2  8.904615E-2  1.250654E-1 
 1.306791E-1  6.004469E-2 -1.760670E-2 -5.444488E-3  1.186327E-2 -1.292929E-2 -9.654119E-3  1.794401E-2 
 6.191543E-2  6.799617E-2  7.641653E-2  1.554709E-1  2.041197E-1  1.643587E-1  5.536655E-2  1.981585E-2 
 2.355770E-2 -4.041157E-3 -3.631779E-2 -6.765886E-2 -5.912266E-3  2.039947E-3 -2.789780E-2  1.466993E-2 
 5.302767E-2  7.220653E-2  4.834953E-2  5.396322E-2  6.144802E-2  1.420216E-2 -7.514330E-2 -1.467132E-1 
-1.453099E-1 -1.803928E-1 -2.290420E-1 -2.248324E-1 -1.350188E-1 -2.649447E-2  2.542881E-2  9.045021E-2 
 1.535998E-1  2.139430E-1  2.228312E-1  1.938286E-1  2.176849E-1  1.863442E-1  6.238321E-2 -2.649447E-2 
-5.081852E-2 -5.923851E-2 -1.317440E-1 -2.463498E-1 -2.454146E-1 -1.902161E-1 -1.855387E-1 -1.640213E-1 
-9.619328E-2 -3.444668E-2 -2.509113E-2 -2.883299E-2  2.975502E-3  4.975359E-2  2.039947E-3 -1.191144E-1 
-1.836680E-1 -2.561731E-1 -3.417760E-1 -4.025870E-1 -4.170885E-1 -3.600197E-1 -3.314849E-1 -3.062253E-1 
-2.234291E-1 -8.028848E-2  3.946249E-2  1.040154E-1  1.924257E-1  2.710122E-1  2.892548E-1  2.181527E-1 
 1.386305E-1  1.157098E-1  7.501320E-2 -4.286703E-2 -1.490521E-1 -1.509228E-1 -1.602784E-1 -2.243646E-1 
-2.290420E-1 -1.406318E-1 -4.660889E-2  3.197769E-2  8.577207E-2  1.348887E-1  1.582772E-1  8.483652E-2 
-3.105968E-3 -3.164038E-2 -4.660889E-2 -1.256632E-1 -2.084598E-1 -2.402687E-1 -2.210894E-1 -1.593432E-1 
-8.449921E-2  5.489878E-2  2.055231E-1  2.537041E-1  2.382671E-1  2.672696E-1  2.995459E-1  2.420100E-1 
 9.559540E-2 -1.854225E-2 -4.520556E-2 -1.261310E-1 -2.243646E-1 -2.412039E-1 -2.093954E-1 -2.042502E-1 
-2.229613E-1 -1.359543E-1  7.652909E-3  9.325651E-2  7.875505E-2  5.396322E-2  9.980576E-2  1.105646E-1 
 7.127135E-2  4.788175E-2  7.828727E-2  9.419207E-2  8.156244E-2  8.249763E-2  1.484539E-1  2.424778E-1 
 2.345252E-1  2.148786E-1  2.410745E-1  2.817711E-1  2.508978E-1  2.069264E-1  2.153464E-1  1.704401E-1 
 1.115002E-1  2.589659E-2  2.168659E-2  7.828727E-2  4.507545E-2 -4.041157E-3 -7.663507E-4  6.565765E-2 
 9.325651E-2  1.316146E-1  2.415423E-1  3.360329E-1  3.598892E-1  3.004815E-1  2.574463E-1  2.728834E-1 
 2.321867E-1  1.157098E-1  8.202986E-2  1.189839E-1  1.334854E-1  1.082250E-1  8.904615E-2  1.517290E-1 
 2.087971E-1  1.910223E-1  1.741820E-1  1.985060E-1  1.596805E-1  8.390097E-2  6.940024E-2  9.232096E-2 
 8.857837E-2  3.104250E-2 -1.105745E-2  1.466993E-2  8.156244E-2  7.080357E-2  4.881731E-2  9.372429E-2 
 9.980576E-2  3.759065E-2 -1.050810E-1 -1.757154E-1 -1.658921E-1 -2.262353E-1 -2.514949E-1 -1.626180E-1 
-2.041299E-2  6.425432E-2  1.208557E-1  2.256375E-1  3.327588E-1  3.669062E-1  3.402425E-1  3.748584E-1 
 4.029254E-1  3.631644E-1  2.747541E-1  1.971031E-1  1.896183E-1  1.601490E-1  1.283394E-1  1.334854E-1 
 1.601490E-1  1.320824E-1  5.723730E-2  2.823511E-2  3.478435E-2  6.565765E-2  4.413990E-2  3.852621E-2 
 9.278873E-2  8.202986E-2  1.887956E-2 -1.994522E-2 -1.900966E-2 -4.473778E-2 -1.410995E-1 -2.253002E-1 
-1.920872E-1 -1.729091E-1 -2.426072E-1 -2.903208E-1 -2.912560E-1 -2.664642E-1 -2.992086E-1 -3.066930E-1 
-2.206217E-1 -1.382932E-1 -1.275343E-1 -1.729091E-1 -1.518584E-1 -1.209851E-1 -1.607462E-1 -1.841358E-1 
-1.055488E-1 -4.941519E-2 -8.169182E-2 -1.036781E-1 -1.144370E-1 -3.070409E-2  1.420216E-2 -5.222258E-2 
-3.585001E-2 -1.386485E-2 -4.614111E-2 -9.385476E-2 -1.322125E-1 -1.046136E-1 -9.198365E-2 -1.471810E-1 
-1.537302E-1 -1.125658E-1 -1.607462E-1 -2.758201E-1 -3.576808E-1 -3.567452E-1 -3.492608E-1 -4.250410E-1 
-4.428158E-1 -3.623582E-1 -3.151134E-1 -3.155812E-1 -2.851757E-1 -1.855387E-1 -8.917662E-2 -9.666105E-2 
-1.270666E-1 -9.011181E-2 -8.403143E-2 -1.247281E-1 -1.846035E-1 -1.906839E-1 -1.359543E-1 -1.953620E-1 
-2.935956E-1 -2.744168E-1 -1.911517E-1 -1.144370E-1 -5.315813E-2  2.963917E-2  1.072895E-1  9.840170E-2 
 4.086582E-2  5.255989E-2  1.133709E-1  6.659284E-2 -3.538223E-2 -6.952961E-2 -6.719109E-2 -1.046136E-1 
-1.869421E-1 -2.154765E-1 -2.089276E-1 -2.337202E-1 -2.762875E-1 -2.500920E-1 -1.050810E-1  2.507725E-3 
 1.420216E-2  6.249577E-3  4.226879E-2  5.723730E-2 -1.994522E-2 -5.783554E-2 -1.947744E-2  2.542881E-2 
 3.911057E-3  1.139586E-2  1.278717E-1  2.017812E-1  1.882149E-1  1.568742E-1  2.027168E-1  2.901904E-1 
 2.948685E-1  2.045875E-1  1.297435E-1  1.091606E-1  3.571991E-2 -3.210816E-2 -2.322039E-2  3.431658E-2 
 5.910841E-2  6.238321E-2  1.503257E-1  2.485582E-1  2.958041E-1  2.560430E-1  2.476230E-1  3.205959E-1 
 2.513656E-1  1.222591E-1  8.296541E-2  1.012091E-1  9.465984E-2  2.542881E-2 -2.985735E-4  2.963917E-2 
-2.638191E-3 -9.245142E-2 -1.102262E-1 -7.841774E-2 -4.380259E-2 -6.157739E-2 -9.198365E-2 -2.181706E-2 
 5.536655E-2  7.875505E-2  6.846395E-2  1.428409E-1  2.134753E-1  1.989738E-1  1.919579E-1  1.755853E-1 
 1.980383E-1  1.685683E-1  1.376950E-1  1.905545E-1  2.410745E-1  2.209601E-1  1.222591E-1  1.161776E-1 
 1.372272E-1  7.407764E-2  2.215437E-2  3.197769E-2  5.443100E-2  1.560549E-2 -4.614111E-2 -3.257594E-2 
 4.507545E-2  1.981585E-2 -3.538223E-2  2.215437E-2  1.264687E-1  1.526642E-1  8.156244E-2  5.957691E-2 
 7.127135E-2  4.413990E-2 -6.251368E-2 -1.382932E-1 -9.993513E-2 -6.952961E-2 -8.216032E-2 -9.619328E-2 
-3.304371E-2 -3.678557E-2 -1.471810E-1 -2.440113E-1 -2.678675E-1 -2.304450E-1 -3.071608E-1 -3.544067E-1 
-2.720771E-1 -1.967654E-1 -1.785221E-1 -1.686987E-1 -4.286703E-2  7.828727E-2  1.021443E-1  1.147743E-1 
 1.671653E-1  2.167497E-1  1.704401E-1  1.129032E-1  1.376950E-1  1.755853E-1  1.475183E-1  8.764282E-2 
 8.857837E-2  1.624879E-1  1.723112E-1  1.699723E-1  2.625923E-1  3.201281E-1  2.897226E-1  2.059908E-1 
 1.666975E-1  1.896183E-1  1.447120E-1  2.215437E-2 -2.836557E-2 -1.199374E-2 -4.473778E-2 -1.158399E-1 
-1.261310E-1 -2.836557E-2  1.841179E-2 -1.234128E-3  1.560549E-2  6.518988E-2  7.267431E-2 -2.170413E-3 
-4.614111E-2 -4.146297E-2 -4.146297E-2 -9.759661E-2 -1.892809E-1 -2.075243E-1 -2.070565E-1 -2.594475E-1 
-2.875142E-1 -2.276387E-1 -1.654243E-1 -1.967654E-1 -2.444790E-1 -1.986365E-1 -1.242603E-1 -1.448425E-1 
-1.799250E-1 -1.055488E-1 -1.199374E-2 -3.444668E-2 -1.111618E-1 -8.964403E-2 -2.322039E-2 -3.491446E-2 
-8.403143E-2 -7.046516E-2 -2.415558E-2 -3.585001E-2 -8.496662E-2 -9.478994E-2 -4.286703E-2 -2.509113E-2 
-6.391701E-2 -7.046516E-2 -2.743002E-2 -3.538223E-2 -1.144370E-1 -1.364221E-1 -1.205173E-1 -1.368899E-1 
-2.168798E-1 -2.557057E-1 -1.902161E-1 -1.565365E-1 -1.588754E-1 -1.308084E-1 -2.836557E-2  1.420216E-2 
-1.386485E-2  4.846611E-3  5.957691E-2  1.217913E-1  7.641653E-2  2.075140E-2  4.601101E-2  5.864063E-2 
-6.380043E-3 -7.841774E-2 -4.848000E-2  2.636400E-2  4.881731E-2  6.717355E-3  8.483652E-2  2.148786E-1 
 2.373319E-1  2.265730E-1  2.036519E-1  1.985060E-1  1.152420E-1 -5.035074E-2 -1.415673E-1 -1.803928E-1 
-2.201539E-1 -2.725449E-1 -2.617860E-1 -1.766510E-1 -1.733769E-1 -1.747802E-1 -9.104736E-2 -8.718564E-3 
 1.466993E-2 -5.830332E-2 -1.149044E-1 -1.434391E-1 -2.318483E-1 -3.455189E-1 -4.287829E-1 -4.184918E-1 
-3.829404E-1 -3.777952E-1 -3.539389E-1 -2.486887E-1 -1.209851E-1 -1.055488E-1 -4.988296E-2  8.717504E-2 
 1.704401E-1  1.643587E-1  9.278873E-2  8.998244E-2  8.951466E-2  2.507725E-3 -5.409369E-2 -5.783554E-2 
-2.181706E-2 -7.783375E-3 -2.275261E-2  6.472210E-2  1.891505E-1  2.270408E-1  2.176849E-1  2.349930E-1 
 2.490260E-1  1.994416E-1  1.231943E-1  7.267431E-2  5.817285E-2 -2.602669E-2 -1.663599E-1 -2.164120E-1 
-1.822639E-1 -1.537302E-1 -1.457777E-1 -9.759661E-2 -2.930076E-2 -3.257594E-2 -1.046136E-1 -1.163077E-1 
-3.772112E-2 -1.234128E-3 -7.140072E-2 -1.186466E-1 -7.748219E-2 -7.327256E-2 -1.284699E-1 -1.256632E-1 
-3.772112E-2  1.700845E-2  9.524749E-3  2.168659E-2  9.559540E-2  1.755853E-1  1.924257E-1  1.891505E-1 
 2.031842E-1  2.139430E-1  1.779238E-1  1.386305E-1  1.503257E-1  1.961675E-1  1.938286E-1  1.260009E-1 
 1.592127E-1  2.345252E-1  2.541719E-1  2.279760E-1  1.826023E-1  1.914901E-1  1.091606E-1 -3.257594E-2 
-9.853216E-2 -1.237925E-1 -1.977009E-1 -2.931271E-1 -2.706738E-1 -1.743124E-1 -8.309588E-2 -5.175480E-2 
 1.233105E-2  1.320824E-1  1.975705E-1  2.181527E-1  2.574463E-1  3.921666E-1  4.562517E-1  3.795358E-1 
 3.472596E-1  3.692447E-1  3.790680E-1  3.449207E-1  2.901904E-1  3.065629E-1  2.906581E-1  1.596805E-1 
 5.349544E-2  9.056971E-3 -2.836557E-2 -8.730551E-2 -1.364221E-1 -1.092910E-1 -5.970629E-2 -8.309588E-2 
-1.270666E-1 -1.167755E-1 -8.356366E-2 -9.572550E-2 -1.326803E-1 -1.036781E-1 -3.818890E-2 -2.134855E-2 
-5.269036E-2 -4.976711E-3  1.021443E-1  1.255331E-1  1.372272E-1  1.657620E-1  2.228312E-1  2.438808E-1 
