# Supplementary material for: Parameters estimation of stochastic finite fault ground motion simulation method and its application in North China
Source: PLoS One. 2025 Dec 3;20(12):e0337602. doi: 10.1371/journal.pone.0337602 (PMC12674566; doi:10.1371/journal.pone.0337602)
Supplement: S1 File — The Strong motion recordings for this study are provided by China Strong Motion Network Centre at Institute of Engineering Mechanics, China Earthquake Administration. (ZIP) [file pone.0337602.s001.zip › S1 File. Acceleration recordings of Pingyuan earthquake/ua0550.dat]

041YJT230806023301
0230806023359 2023-08-06 2:33:59 BTM
PINGYUAN EARTHQUAKE, PINGYUAN,CHN
EPICENTER  37.159N 116.339E DEPTH 10 KM
MAGNITUDE  5.5(Ms)
STATION: 41YJT 35.1N 114.2E
SITE CONDITION: SOIL
INSTRUMENT TYPE: ETNA/ES-T
OBSERVING POINT: GROUND
COMP. EW
UNCORRECTED ACCELERATION          UNIT: CM/SEC/SEC
NO. OF POINTS:  14400  EQUALLY SPACED INTERVALS OF:  0.005  SEC
PEAK VALUE:    -5.387   AT   27.02 SEC    DURATION:  72 SEC
PRE-EVENT TIME:  20  SEC  RECORDER TIME:  2023-08-6 2:35:02.000 BTM
CSMNC

 3.636128E-2 -3.893158E-1 -1.357806E-1  2.992521E-1  6.536365E-2 -4.019455E-1 -1.979949E-1  2.739925E-1 
 1.472245E-1 -3.009056E-1 -1.993983E-1  2.735247E-1  2.272144E-1 -2.134320E-1 -2.101568E-1  2.580877E-1 
 3.380776E-1 -1.498135E-1 -2.592738E-1  2.515393E-1  3.885975E-1 -1.194080E-1 -2.620801E-1  2.800730E-1 
 4.835569E-1 -6.674048E-3 -2.269971E-1  2.431192E-1  5.195752E-1  7.238049E-2 -2.391593E-1  1.397399E-1 
 4.592319E-1  1.004473E-1 -3.275692E-1 -7.543731E-2  3.048658E-1  3.215165E-2 -4.847428E-1 -3.313111E-1 
 1.495632E-1 -5.906492E-2 -5.815723E-1 -4.491913E-1  1.004473E-1  1.437593E-2 -5.249716E-1 -3.855740E-1 
 1.982122E-1  1.748235E-1 -3.149396E-1 -2.606767E-1  2.978488E-1  3.511752E-1 -1.343776E-1 -2.031409E-1 
 3.020593E-1  4.063733E-1 -8.759952E-2 -2.073505E-1  2.384411E-1  4.204064E-1  2.373147E-2 -1.769450E-1 
 2.342314E-1  5.130268E-1  1.668711E-1 -1.933175E-1  1.107384E-1  4.915084E-1  1.935348E-1 -2.223190E-1 
 1.577908E-2  4.578288E-1  2.028903E-1 -2.765815E-1 -8.011471E-2  3.394809E-1  1.388043E-1 -3.579748E-1 
-1.970594E-1  2.749279E-1  1.069956E-1 -3.532966E-1 -2.396271E-1  2.332959E-1  1.406762E-1 -3.023089E-1 
-2.340142E-1  1.575156E-1  1.519026E-1 -2.541286E-1 -3.135363E-1  8.267159E-2  1.729526E-1 -2.592738E-1 
-4.431099E-1 -2.819162E-2  1.598543E-1 -2.307390E-1 -4.356261E-1 -2.819162E-2  2.660401E-1 -1.025688E-1 
-3.575070E-1  4.337812E-2  3.413519E-1 -3.895050E-2 -3.556362E-1 -1.041590E-2  2.702497E-1 -5.812936E-2 
-3.822988E-1 -1.156662E-1  2.187944E-1 -3.053032E-2 -3.972681E-1 -2.157705E-1  1.837115E-1  5.647570E-2 
-3.837022E-1 -2.733074E-1  2.234725E-1  1.893243E-1 -3.018411E-1 -2.429019E-1  3.310608E-1  3.301252E-1 
-1.778805E-1 -1.937853E-1  3.090754E-1  3.750324E-1 -1.713313E-1 -2.943574E-1  2.071000E-1  3.259156E-1 
-1.633798E-1 -3.322467E-1  1.317882E-1  3.394809E-1 -8.713174E-2 -3.373926E-1  7.752568E-2  3.890653E-1 
-1.556182E-2 -3.345863E-1  4.945959E-2  3.778387E-1  3.168387E-2 -3.313111E-1 -7.609420E-3  4.068410E-1 
 1.182223E-1 -3.341185E-1 -6.467861E-2  4.283586E-1  1.855824E-1 -3.177459E-1 -1.025688E-1  4.466021E-1 
 3.090754E-1 -2.241908E-1 -1.100525E-1  4.550223E-1  4.133901E-1 -1.741387E-1 -2.036086E-1  3.479009E-1 
 3.600630E-1 -2.733074E-1 -3.925899E-1  2.127137E-1  3.282543E-1 -2.864048E-1 -4.964372E-1  2.934517E-2 
 2.431192E-1 -3.275692E-1 -6.241397E-1 -1.418613E-1  1.388043E-1 -3.570392E-1 -7.406166E-1 -2.709678E-1 
 1.542413E-1 -2.471116E-1 -6.348985E-1 -2.199801E-1  2.613627E-1 -6.000029E-2 -5.245031E-1 -2.171738E-1 
 3.170278E-1  8.688122E-2 -4.824032E-1 -2.812589E-1  3.404163E-1  2.276822E-1 -3.561040E-1 -2.630163E-1 
 3.502396E-1  3.263834E-1 -3.144718E-1 -3.687336E-1  2.889610E-1  4.021636E-1 -2.026731E-1 -3.182137E-1 
 2.884932E-1  5.462388E-1  2.326370E-2 -2.424334E-1  3.034624E-1  6.262287E-1  1.462889E-1 -2.517890E-1 
 1.509673E-1  5.630790E-1  1.486276E-1 -3.126000E-1  3.636128E-2  5.303341E-1  2.178589E-1 -2.962282E-1 
-3.399790E-3  5.106874E-1  2.744603E-1 -2.592738E-1 -8.759952E-2  4.306973E-1  2.627658E-1 -3.013734E-1 
-2.288682E-1  3.217059E-1  2.557490E-1 -3.111967E-1 -3.102615E-1  2.094387E-1  2.594908E-1 -2.878082E-1 
-4.056884E-1  1.280456E-1  3.011237E-1 -1.736709E-1 -3.991392E-1  6.676680E-2  3.586598E-1 -9.648728E-2 
-4.042851E-1  6.629902E-2  4.161966E-1 -1.415867E-2 -3.551685E-1  6.396031E-2  4.222780E-1  4.618460E-2 
-3.069870E-1  1.344037E-2  3.591276E-1  9.343047E-2 -2.812589E-1 -7.637286E-2  3.053334E-1  1.196254E-1 
-2.840663E-1 -1.811546E-1  2.099065E-1  1.102706E-1 -3.659273E-1 -3.107289E-1  1.570478E-1  9.483361E-2 
-3.916544E-1 -3.603137E-1  1.163512E-1  9.810787E-2 -4.042851E-1 -4.239310E-1  8.594567E-2  1.116738E-1 
-3.663948E-1 -3.855740E-1  1.018505E-1  2.286177E-1 -2.050120E-1 -3.051163E-1  2.019548E-1  3.928081E-1 
-1.041590E-2 -1.764772E-1  2.716538E-1  5.177042E-1  1.345947E-1 -1.133276E-1  2.258112E-1  5.448355E-1 
 1.972767E-1 -2.036086E-1  9.062398E-2  4.601675E-1  1.911961E-1 -2.213834E-1  2.213902E-3  4.419240E-1 
 2.721215E-1 -1.722676E-1 -4.362863E-2  4.213418E-1  2.749279E-1 -2.298038E-1 -1.442009E-1  3.291898E-1 
 2.669756E-1 -2.639519E-1 -2.480471E-1  2.487321E-1  2.206661E-1 -2.709678E-1 -2.990348E-1  2.145846E-1 
 3.001875E-1 -1.844298E-1 -2.882760E-1  1.809050E-1  3.558533E-1 -8.292211E-2 -2.700326E-1  1.593865E-1 
 4.068410E-1  2.326370E-2 -3.032452E-1  5.086274E-2  4.030992E-1  5.086274E-2 -3.645240E-1 -6.795269E-2 
 3.502396E-1  1.250500E-2 -4.389002E-1 -1.367161E-1  3.062689E-1  1.484371E-2 -4.618210E-1 -2.087538E-1 
 2.346990E-1 -2.932013E-3 -4.576113E-1 -2.779849E-1  1.696776E-1  1.297260E-2 -4.403036E-1 -3.313111E-1 
 1.420793E-1  1.229004E-1 -3.299081E-1 -3.285048E-1  1.598543E-1  2.510716E-1 -2.017368E-1 -3.238274E-1 
 1.766945E-1  3.815807E-1 -9.461617E-2 -2.920178E-1  2.426514E-1  4.830891E-1 -6.467861E-2 -3.074548E-1 
 2.384411E-1  5.181720E-1  7.359087E-3 -3.205526E-1  1.481600E-1  4.685875E-1  1.437593E-2 -3.205526E-1 
 9.202714E-2  4.671843E-1  1.154158E-1 -2.761137E-1  1.110167E-2  4.358434E-1  1.893243E-1 -2.901471E-1 
-6.795269E-2  4.372466E-1  2.786699E-1 -2.559993E-1 -1.563628E-1  3.848557E-1  2.669756E-1 -3.401992E-1 
-3.322467E-1  2.384411E-1  2.164557E-1 -3.902514E-1 -4.122366E-1  1.537737E-1  2.099065E-1 -3.743473E-1 
-4.571435E-1  1.388043E-1  2.627658E-1 -2.447730E-1 -3.982036E-1  7.846104E-2  3.011237E-1 -1.502813E-1 
-4.304802E-1 -1.135219E-2  3.404163E-1 -7.075917E-2 -4.950339E-1 -1.151984E-1  3.231091E-1 -3.427309E-2 
-5.170194E-1 -2.120279E-1  2.941069E-1  3.215165E-2 -4.781935E-1 -2.279327E-1  3.160923E-1  1.341269E-1 
-3.425378E-1 -1.558950E-1  3.502396E-1  2.454579E-1 -2.536608E-1 -2.124957E-1  2.520071E-1  2.342314E-1 
-2.499182E-1 -2.667582E-1  2.529425E-1  3.436913E-1 -1.095847E-1 -2.068827E-1  2.898964E-1  4.858956E-1 
-1.462644E-2 -2.340142E-1  2.627658E-1  4.924446E-1 -1.509404E-2 -3.327144E-1  1.261745E-1  4.269555E-1 
-6.654954E-2 -4.201891E-1  5.955755E-3  3.638057E-1 -4.035364E-2 -4.234632E-1 -6.608176E-2  3.100108E-1 
-1.930385E-2 -4.477880E-1 -1.834942E-1  2.660401E-1  6.302495E-2 -4.094303E-1 -2.335464E-1  3.025271E-1 
 1.752913E-1 -3.420700E-1 -2.330786E-1  3.446268E-1  3.058012E-1 -2.765815E-1 -2.349497E-1  3.399485E-1 
 3.670800E-1 -1.755416E-1 -2.298038E-1  3.249802E-1  4.395853E-1 -7.029139E-2 -2.298038E-1  2.767990E-1 
 4.456667E-1 -4.269326E-2 -2.578704E-1  1.224327E-1  3.815807E-1  4.552606E-3 -3.219556E-1  1.390815E-2 
 3.380776E-1  3.402257E-2 -3.813633E-1 -1.222154E-1  3.174954E-1  4.291052E-2 -4.393680E-1 -2.288682E-1 
 2.613627E-1  5.507255E-2 -4.655639E-1 -2.817267E-1  2.632336E-1  1.500317E-1 -3.612489E-1 -2.461760E-1 
 2.782021E-1  2.323603E-1 -2.606767E-1 -2.555315E-1  2.253435E-1  2.576199E-1 -2.064149E-1 -2.999704E-1 
 1.327237E-1  2.758634E-1 -1.540242E-1 -3.308433E-1  8.921992E-2  2.955101E-1 -1.128599E-1 -3.752829E-1 
 2.419925E-2  3.240446E-1 -5.672621E-2 -3.631200E-1  4.665238E-2  3.970177E-1 -1.996642E-3 -3.256985E-1 
 6.068624E-2  4.138579E-1  6.816994E-2 -3.224233E-1  1.905333E-2  4.564254E-1  1.954057E-1 -2.110923E-1 
 4.197497E-2  5.041389E-1  3.380776E-1 -8.198655E-2  5.413700E-2  5.139624E-1  4.512795E-1 -5.111252E-2 
-5.017697E-2  4.241490E-1  4.269555E-1 -1.091173E-1 -2.181094E-1  2.866223E-1  3.530468E-1 -1.947209E-1 
-3.472159E-1  1.271101E-1  2.660401E-1 -2.896793E-1 -5.146805E-1 -2.070700E-2  2.061646E-1 -3.097937E-1 
-5.970093E-1 -1.100525E-1  1.589187E-1 -2.662904E-1 -5.581834E-1 -1.685250E-1  1.771622E-1 -1.722676E-1 
-5.114057E-1 -2.050120E-1  2.267466E-1  2.279610E-2 -4.272058E-1 -1.853650E-1  3.502396E-1  2.220692E-1 
-2.611445E-1 -1.137954E-1  4.742011E-1  4.040346E-1 -1.666539E-1 -1.189406E-1  4.699908E-1  4.854278E-1 
-1.072462E-1 -1.507491E-1  4.119869E-1  4.770076E-1 -1.016325E-1 -2.386916E-1  3.011237E-1  4.437956E-1 
-6.233991E-2 -2.906145E-1  1.261745E-1  3.736290E-1 -4.737067E-2 -3.939940E-1 -4.269326E-2  3.422881E-1 
 2.213902E-3 -4.225277E-1 -1.198758E-1  3.446268E-1  7.892882E-2 -4.141084E-1 -1.427976E-1  3.521115E-1 
 8.968843E-2 -4.206569E-1 -2.288682E-1  2.454579E-1  4.571682E-2 -4.590147E-1 -3.060515E-1  1.743557E-1 
 4.431367E-2 -4.351584E-1 -3.621844E-1  1.018505E-1  7.565457E-2 -4.127043E-1 -4.454495E-1  5.273385E-2 
 1.313206E-1 -3.023089E-1 -3.743473E-1  1.275778E-1  3.614663E-1 -6.187213E-2 -2.340142E-1  2.473288E-1 
 5.256566E-1  1.112062E-1 -1.783483E-1  2.449901E-1  5.125583E-1  9.109176E-2 -2.363527E-1  1.369334E-1 
 4.854278E-1  9.436584E-2 -2.943574E-1  4.571682E-2  4.662488E-1  1.692098E-1 -2.719034E-1 -3.567624E-2 
 3.867266E-1  1.528382E-1 -3.617166E-1 -2.227875E-1  2.150524E-1  2.794110E-2 -4.824032E-1 -4.173825E-1 
 5.741125E-2 -2.959495E-2 -5.689423E-1 -5.380690E-1 -4.503196E-2 -4.035364E-2 -5.202935E-1 -5.399401E-1 
 3.149274E-3  7.518697E-2 -4.145762E-1 -4.636921E-1  7.565457E-2  2.225370E-1 -2.667582E-1 -4.173825E-1 
 6.629902E-2  3.081399E-1 -1.535565E-1 -4.342228E-1  2.747351E-2  3.310608E-1 -6.280769E-2 -3.757507E-1 
 3.308702E-2  4.414562E-1  1.341269E-1 -2.218512E-1  9.109176E-2  5.364155E-1  2.922360E-1 -1.423298E-1 
 9.857547E-2  5.560622E-1  3.628703E-1 -1.395224E-1  6.423532E-3  5.163011E-1  3.642735E-1 -2.040764E-1 
-1.133276E-1  4.522158E-1  3.722259E-1 -1.970594E-1 -1.535565E-1  4.236812E-1  4.330369E-1 -1.470072E-1 
-1.848975E-1  3.867266E-1  4.489408E-1 -1.217469E-1 -2.864048E-1  2.239403E-1  4.101153E-1 -1.507491E-1 
-4.379647E-1  3.495813E-2  3.343357E-1 -1.437331E-1 -5.614579E-1 -1.432654E-1  2.964456E-1 -9.180988E-2 
-5.553771E-1 -1.755416E-1  3.586598E-1  4.197497E-2 -4.917591E-1 -1.970594E-1  3.722259E-1  1.266423E-1 
-4.164473E-1 -2.204479E-1  3.090754E-1  1.645324E-1 -4.183180E-1 -3.238274E-1  2.463934E-1  1.925992E-1 
-3.476837E-1 -3.327144E-1  2.674432E-1  3.572567E-1 -1.680572E-1 -2.765815E-1  2.697819E-1  4.611028E-1 
-8.759952E-2 -2.859371E-1  2.136492E-1  4.349079E-1 -6.982379E-2 -3.958651E-1  1.018505E-1  4.428602E-1 
-2.257884E-2 -3.902514E-1  3.916776E-2  4.596997E-1  5.320144E-2 -3.701370E-1  3.074832E-2  5.209785E-1 
 1.991476E-1 -2.826623E-1  3.823220E-2  5.616750E-1  3.160923E-1 -2.424334E-1 -8.947044E-2  4.045023E-1 
 2.014872E-1 -3.860418E-1 -3.490870E-1  1.579834E-1  8.688122E-2 -4.632243E-1 -4.552728E-1  5.881440E-2 
 1.243036E-1 -3.668625E-1 -4.548050E-1  3.729683E-2  1.692098E-1 -3.079226E-1 -5.043887E-1 -1.135219E-2 
 2.398442E-1 -2.171738E-1 -4.898880E-1 -1.556182E-2  3.357389E-1 -1.259573E-1 -4.468528E-1  8.762236E-3 
 3.745646E-1 -1.602959E-2 -4.243995E-1 -3.053032E-2  4.185353E-1  8.033288E-2 -3.621844E-1 -6.467861E-2 
 4.288264E-1  2.108427E-1 -2.985671E-1 -1.147306E-1  4.218096E-1  2.791377E-1 -2.948252E-1 -2.522568E-1 
 3.217059E-1  2.894288E-1 -3.476837E-1 -3.888481E-1  1.879211E-1  2.435870E-1 -3.242952E-1 -4.473202E-1 
 1.355302E-1  3.366745E-1 -2.185771E-1 -3.916544E-1  1.556447E-1  3.843879E-1 -8.947044E-2 -3.313111E-1 
 1.645324E-1  4.676521E-1  4.945959E-2 -2.798560E-1  1.214971E-1  5.027357E-1  9.810787E-2 -3.130678E-1 
 1.765000E-2  4.451990E-1  1.355302E-1 -3.593781E-1 -9.976136E-2  3.633379E-1  1.009151E-1 -4.356261E-1 
-2.400945E-1  3.104786E-1  1.191577E-1 -4.716446E-1 -3.579748E-1  2.262790E-1  1.359980E-1 -4.810002E-1 
-4.398358E-1  1.710817E-1  1.593865E-1 -4.393680E-1 -4.646283E-1  1.018505E-1  2.351668E-1 -2.471116E-1 
-4.239310E-1  1.112062E-1  3.998242E-1 -7.543731E-2 -3.313111E-1  1.626615E-1  5.242533E-1  1.168190E-1 
-2.344819E-1  2.141170E-1  6.351165E-1  2.515393E-1 -2.138997E-1  1.425471E-1  6.121949E-1  2.566845E-1 
-2.288682E-1  3.823220E-2  5.654177E-1  3.427559E-1 -2.284005E-1 -6.327528E-2  4.667165E-1  3.446268E-1 
-2.143675E-1 -1.507491E-1  3.988886E-1  3.998242E-1 -1.479428E-1 -2.522568E-1  2.875577E-1  3.483687E-1 
-2.508534E-1 -4.056884E-1  9.436584E-2  2.501353E-1 -2.864048E-1 -4.758550E-1  2.794110E-2  2.496675E-1 
-2.003335E-1 -4.332865E-1  4.852330E-2  3.563211E-1 -1.556182E-2 -3.140041E-1  6.536365E-2  4.709262E-1 
 1.313206E-1 -2.667582E-1  5.834663E-2  5.125583E-1  2.487321E-1 -2.429019E-1  4.084828E-3  4.999285E-1 
 2.501353E-1 -3.256985E-1 -1.708635E-1  3.436913E-1  1.289810E-1 -4.538687E-1 -3.210200E-1  2.491999E-1 
 1.439502E-1 -4.262706E-1 -3.500226E-1  2.201976E-1  1.944702E-1 -3.453451E-1 -3.364570E-1  1.954057E-1 
 2.459257E-1 -2.980993E-1 -4.548050E-1  6.770235E-2  2.716538E-1 -2.597415E-1 -5.230998E-1  1.765000E-2 
 3.450946E-1 -1.591694E-1 -5.053250E-1  1.437593E-2  4.606352E-1  1.203722E-2 -4.192536E-1  2.139277E-2 
 4.957189E-1  1.224327E-1 -3.640562E-1 -6.000029E-2  4.517473E-1  2.042935E-1 -3.514255E-1 -1.465394E-1 
 3.984209E-1  2.267466E-1 -3.523611E-1 -2.756463E-1  3.072045E-1  2.749279E-1 -3.444096E-1 -3.635877E-1 
 2.950423E-1  3.254478E-1 -3.462803E-1 -4.173825E-1  2.108427E-1  3.273189E-1 -2.990348E-1 -4.978402E-1 
 1.060601E-1  3.670800E-1 -2.237231E-1 -5.198257E-1  3.355480E-2  3.670800E-1 -9.882617E-2 -4.725798E-1 
-2.211106E-2  4.620384E-1  6.162161E-2 -4.234632E-1 -3.474087E-2  4.858956E-1  2.066322E-1 -2.821945E-1 
-4.335345E-3  5.560622E-1  3.848557E-1 -1.442009E-1  9.698520E-3  6.164054E-1  5.167687E-1 -1.035043E-1 
-3.193438E-2  5.378187E-1  4.657812E-1 -1.685250E-1 -2.466438E-1  3.072045E-1  3.474333E-1 -2.845341E-1 
-4.342228E-1  1.149480E-1  2.529425E-1 -2.929534E-1 -5.357305E-1 -5.579066E-2  2.767990E-1 -1.741387E-1 
-5.095346E-1 -3.053032E-2  3.188987E-1 -1.343776E-1 -5.432142E-1 -1.741387E-1  2.300209E-1 -1.329743E-1 
-5.885890E-1 -2.672260E-1  2.155201E-1 -7.263101E-2 -5.184224E-1 -2.251264E-1  2.660401E-1  1.079312E-1 
-3.271015E-1 -1.376517E-1  4.073088E-1  3.249802E-1 -1.395224E-1 -2.585291E-2  4.802819E-1  4.793463E-1 
-1.369089E-2 -8.198655E-2  4.208740E-1  4.849600E-1 -9.134137E-2 -2.241908E-1  3.001875E-1  4.124547E-1 
-1.563628E-1 -3.327144E-1  2.024226E-1  3.731613E-1 -1.474750E-1 -3.289726E-1  2.005516E-1  4.377143E-1 
-5.438751E-2 -2.952930E-1  1.692098E-1  4.540867E-1  3.402257E-2 -3.313111E-1  3.121609E-2  4.161966E-1 
 8.594567E-2 -3.509578E-1 -9.227765E-2  3.960822E-1  1.930670E-1 -3.177459E-1 -1.437331E-1  4.433280E-1 
 3.282543E-1 -2.934219E-1 -2.153027E-1  3.942112E-1  3.188987E-1 -3.626522E-1 -3.794925E-1  2.178589E-1 
 1.851146E-1 -4.795969E-1 -5.839108E-1  2.419925E-2  9.576917E-2 -5.558449E-1 -7.134851E-1 -1.465394E-1 
 5.928218E-2 -5.015824E-1 -7.565213E-1 -1.975272E-1  1.369334E-1 -2.985671E-1 -5.946697E-1 -1.063106E-1 
 2.880254E-1 -9.742284E-2 -4.950339E-1 -1.474750E-1  3.455622E-1  6.863772E-2 -3.865092E-1 -8.993822E-2 
 4.512795E-1  2.870901E-1 -2.312068E-1 -8.544975E-3  5.948877E-1  4.756045E-1 -8.292211E-2  2.213902E-3 
 6.234223E-1  5.476420E-1 -1.049073E-1 -8.666396E-2  4.648456E-1  4.676521E-1 -1.231510E-1 -2.438375E-1 
 3.020593E-1  4.358434E-1 -1.175373E-1 -3.313111E-1  1.706139E-1  3.591276E-1 -1.666539E-1 -4.664994E-1 
-5.017697E-2  2.805408E-1 -1.638476E-1 -5.619256E-1 -1.474750E-1  2.370377E-1 -1.446687E-1 -5.418112E-1 
-1.905101E-1  2.407805E-1 -8.245433E-2 -5.179546E-1 -1.774127E-1  3.507074E-1  1.355302E-1 -3.060515E-1 
-4.549956E-2  4.985254E-1  3.885975E-1 -1.119243E-1  5.955755E-3  5.836612E-1  5.265920E-1 -7.169545E-2 
-1.236187E-1  3.652090E-1  3.815807E-1 -2.026731E-1 -3.949295E-1  1.126093E-1  2.880254E-1 -2.644197E-1 
-4.940976E-1 -3.399790E-3  2.454579E-1 -2.022046E-1 -4.828709E-1 -3.988587E-2  2.810093E-1 -1.362484E-1 
-4.777257E-1 -8.432525E-2  2.562168E-1 -1.596368E-1 -5.245031E-1 -1.442009E-1  2.473288E-1 -6.842046E-2 
-4.814680E-1 -1.760094E-1  2.791377E-1  2.232832E-2 -4.243995E-1 -1.703957E-1  3.366745E-1  1.626615E-1 
-3.079226E-1 -1.404580E-1  3.806452E-1  3.020593E-1 -2.438375E-1 -1.923812E-1  3.890653E-1  3.853235E-1 
-1.577661E-1 -1.848975E-1  3.703541E-1  4.606352E-1 -7.263101E-2 -1.774127E-1  3.792420E-1  5.401574E-1 
-2.538514E-2 -2.503856E-1  2.566845E-1  4.943156E-1 -5.111252E-2 -4.094303E-1  7.986511E-2  4.241490E-1 
-1.058428E-1 -5.581834E-1 -1.343776E-1  3.053334E-1 -1.194080E-1 -6.699822E-1 -3.486192E-1  2.253435E-1 
-7.496971E-2 -6.751274E-1 -3.822988E-1  2.903641E-1  1.135449E-1 -5.067283E-1 -3.079226E-1  3.698865E-1 
 2.856867E-1 -3.214878E-1 -2.574027E-1  3.881298E-1  4.040346E-1 -2.120279E-1 -2.513212E-1  3.871944E-1 
 5.471742E-1 -1.977145E-2 -1.432654E-1  4.891697E-1  7.515927E-1  2.211338E-1 -7.637286E-2  4.676521E-1 
 8.138069E-1  2.903641E-1 -1.245543E-1  3.151567E-1  7.380273E-1  2.562168E-1 -2.564671E-1  8.501029E-2 
 5.331413E-1  1.645324E-1 -4.421743E-1 -2.162383E-1  2.739925E-1 -2.164329E-2 -6.232041E-1 -4.875491E-1 
 9.296269E-2 -4.335345E-3 -5.918634E-1 -5.184224E-1  1.224327E-1  1.336593E-1 -4.767905E-1 -4.753872E-1 
 1.762269E-1  2.431192E-1 -3.710722E-1 -4.660317E-1  1.397399E-1  2.707175E-1 -3.233596E-1 -4.917591E-1 
 7.097716E-2  2.842836E-1 -2.569349E-1 -5.011146E-1  4.337812E-2  3.581920E-1 -1.245543E-1 -4.604180E-1 
 1.484371E-2  4.082442E-1  1.203722E-2 -4.042851E-1 -2.304644E-2  4.742011E-1  1.294488E-1 -3.986714E-1 
-1.095847E-1  4.311651E-1  1.645324E-1 -4.033488E-1 -1.605724E-1  4.325691E-1  2.604264E-1 -3.392637E-1 
-1.919135E-1  4.447312E-1  3.703541E-1 -2.143675E-1 -1.544920E-1  4.358434E-1  4.377143E-1 -1.049073E-1 
-1.577661E-1  3.591276E-1  4.713939E-1 -5.111252E-2 -2.340142E-1  2.304887E-1  4.508117E-1 -2.351421E-2 
-3.542329E-1  1.257069E-1  4.723302E-1 -2.959495E-2 -4.080269E-1  5.226607E-2  4.737335E-1  1.250500E-2 
-4.650961E-1 -4.596734E-2  4.147934E-1  1.016630E-2 -4.969050E-1 -1.671216E-1  3.160923E-1  3.402257E-2 
-4.641598E-1 -2.845341E-1  2.337636E-1  1.196254E-1 -4.024132E-1 -3.238274E-1  2.117783E-1  2.426514E-1 
-2.765815E-1 -3.504903E-1  1.921315E-1  2.931713E-1 -2.606767E-1 -4.024132E-1  1.715495E-1  3.357389E-1 
-2.452408E-1 -4.127043E-1  1.650002E-1  3.638057E-1 -2.036086E-1 -4.463850E-1  9.155936E-2  3.647413E-1 
-1.353128E-1 -3.986714E-1  7.752568E-2  3.787742E-1 -2.491754E-2 -3.837022E-1 -2.398199E-2  4.040346E-1 
 1.079312E-1 -3.509578E-1 -9.461617E-2  4.292942E-1  2.085033E-1 -3.308433E-1 -1.002291E-1  5.186398E-1 
 4.007596E-1 -1.975272E-1 -5.345196E-2  5.808540E-1  4.905730E-1 -1.058428E-1 -7.169545E-2  5.289307E-1 
 5.237857E-1 -9.134137E-2 -1.666539E-1  3.652090E-1  4.372466E-1 -1.343776E-1 -3.242952E-1  1.486276E-1 
 3.404163E-1 -1.671216E-1 -4.866139E-1 -3.427309E-2  2.955101E-1 -1.652505E-1 -5.535053E-1 -1.666539E-1 
 2.707175E-1 -6.935602E-2 -5.806367E-1 -2.527245E-1  2.655723E-1 -9.695506E-2 -6.662403E-1 -3.696692E-1 
 1.696776E-1 -1.091173E-1 -6.302211E-1 -3.827666E-1  1.696776E-1  1.484371E-2 -4.786613E-1 -3.051163E-1 
 2.562168E-1  2.510716E-1 -2.237231E-1 -2.129642E-1  3.259156E-1  4.466021E-1 -5.906492E-2 -2.625479E-1 
 2.810093E-1  5.350122E-1 -3.006255E-2 -3.210200E-1  2.038259E-1  5.312694E-1 -1.977145E-2 -3.902514E-1 
 1.420793E-1  4.947833E-1  3.869998E-2 -3.111967E-1  1.448858E-1  5.275276E-1  8.921992E-2 -2.966959E-1 
 4.244275E-2  4.236812E-1  1.205617E-1 -2.976315E-1 -4.596734E-2  3.787742E-1  1.795009E-1 -2.906145E-1 
-1.675894E-1  3.334002E-1  2.576199E-1 -3.317789E-1 -3.242952E-1  2.552812E-1  1.968089E-1 -4.304802E-1 
-4.440454E-1  1.425471E-1  1.551769E-1 -4.225277E-1 -4.576113E-1  1.196254E-1  2.534103E-1 -2.733074E-1 
-3.715400E-1  1.837115E-1  3.591276E-1 -1.067784E-1 -3.252307E-1  1.504995E-1  4.433280E-1 -2.351421E-2 
-3.537651E-1  1.009151E-1  4.891697E-1  8.360696E-2 -3.518933E-1  2.279610E-2  4.952511E-1  1.247714E-1 
-4.122366E-1 -1.006969E-1  4.709262E-1  1.640646E-1 -4.346906E-1 -1.493461E-1  4.480054E-1  2.038259E-1 
-4.047529E-1 -2.143675E-1  3.848557E-1  2.814771E-1 -3.303759E-1 -2.995026E-1  3.521115E-1  3.843879E-1 
-2.358849E-1 -3.359896E-1  3.104786E-1  5.214461E-1 -1.006969E-1 -3.088582E-1  3.109463E-1  6.482141E-1 
 6.115384E-2 -3.663948E-1  2.272144E-1  6.243578E-1  7.846104E-2 -3.659273E-1  8.547807E-2  6.192119E-1 
 1.757591E-1 -3.911866E-1 -1.528864E-3  5.373509E-1  1.837115E-1 -3.710722E-1 -7.730842E-2  4.480054E-1 
 2.272144E-1 -3.570392E-1 -2.653552E-1  3.179632E-1  2.169233E-1 -4.201891E-1 -3.996069E-1  1.888565E-1 
 1.635970E-1 -4.576113E-1 -4.936298E-1  1.341269E-1  2.524747E-1 -3.589103E-1 -4.884846E-1  1.603228E-1 
 3.483687E-1 -2.592738E-1 -4.739832E-1  1.331915E-1  4.054379E-1 -2.040764E-1 -5.151483E-1  4.852330E-2 
 3.680153E-1 -1.558950E-1 -5.394723E-1 -9.087359E-2  2.959778E-1 -1.208113E-1 -5.712812E-1 -2.265294E-1 
 2.651045E-1 -5.579066E-2 -5.581834E-1 -2.667582E-1  2.842836E-1  8.126826E-2 -4.800646E-1 -2.779849E-1 
 3.511752E-1  2.496675E-1 -3.748151E-1 -3.168104E-1  3.348035E-1  3.067367E-1 -3.336507E-1 -3.495548E-1 
 2.908319E-1  3.595954E-1 -2.798560E-1 -3.565714E-1  2.627658E-1  3.923403E-1 -1.638476E-1 -3.364570E-1 
 1.818404E-1  3.811129E-1 -1.123921E-1 -3.780892E-1  9.904324E-2  4.325691E-1 -6.206271E-3 -3.214878E-1 
 1.294488E-1  5.429646E-1  1.879211E-1 -2.522568E-1  8.828437E-2  5.696273E-1  2.080355E-1 -3.561040E-1 
-6.093584E-2  4.601675E-1  1.444180E-1 -4.459172E-1 -2.419656E-1  2.917682E-1  8.033288E-2 -4.819354E-1 
-3.177459E-1  2.557490E-1  1.542413E-1 -3.607814E-1 -2.850019E-1  2.393764E-1  2.707175E-1 -2.597415E-1 
-3.486192E-1  2.033581E-1  3.277865E-1 -2.176416E-1 -3.794925E-1  1.519026E-1  3.530468E-1 -1.905101E-1 
-4.534010E-1  6.068624E-2  3.231091E-1 -2.227875E-1 -5.530375E-1 -5.672621E-2  2.515393E-1 -2.606767E-1 
-6.278826E-1 -1.965916E-1  1.832437E-1 -2.092216E-1 -6.087034E-1 -2.096894E-1  2.468610E-1 -5.064474E-2 
-4.688380E-1 -2.026731E-1  2.955101E-1  1.327237E-1 -4.019455E-1 -2.611445E-1  3.394809E-1  2.253435E-1 
-3.865092E-1 -3.130678E-1  3.193665E-1  3.235769E-1 -3.041807E-1 -3.191493E-1  3.263834E-1  3.965499E-1 
-2.026731E-1 -2.906145E-1  3.174954E-1  4.662488E-1 -8.572841E-2 -2.658226E-1  2.412483E-1  4.793463E-1 
-3.614401E-2 -3.575070E-1  1.158836E-1  4.470699E-1  2.419925E-2 -3.808959E-1 -3.848272E-2  4.260199E-1 
 9.810787E-2 -4.262706E-1 -1.194080E-1  4.695230E-1  1.963413E-1 -4.033488E-1 -1.301669E-1  4.676521E-1 
 2.328281E-1 -3.818310E-1 -2.082860E-1  3.871944E-1  2.426514E-1 -3.378603E-1 -2.602093E-1  2.973810E-1 
 2.721215E-1 -2.962282E-1 -3.640562E-1  1.757591E-1  2.913004E-1 -2.559993E-1 -4.445139E-1  6.536365E-2 
 2.987843E-1 -2.003335E-1 -4.922265E-1  2.213902E-3  3.567889E-1 -1.465394E-1 -5.647320E-1 -6.187213E-2 
 3.722259E-1 -1.058428E-1 -5.277779E-1 -4.035364E-2  4.751367E-1  1.023182E-1 -3.392637E-1  8.828437E-2 
 6.692641E-1  3.998242E-1 -1.282961E-1  1.659358E-1  7.207194E-1  5.022672E-1 -4.643511E-2  7.284827E-2 
 6.365198E-1  5.546588E-1 -4.409641E-2 -3.380531E-2  5.336090E-1  5.953555E-1  4.552606E-3 -1.409258E-1 
 4.325691E-1  5.976942E-1 -2.678847E-2 -3.434740E-1  2.300209E-1  5.083487E-1 -1.498135E-1 -5.333909E-1 
-2.959495E-2  2.936391E-1 -2.559993E-1 -6.952418E-1 -2.639519E-1  1.598543E-1 -2.312068E-1 -7.013233E-1 
-3.603137E-1  1.434826E-1 -1.025688E-1 -5.750231E-1 -3.350540E-1  2.300209E-1  1.051247E-1 -4.225277E-1 
-2.793882E-1  3.516437E-1  3.268511E-1 -2.667582E-1 -2.312068E-1  4.246168E-1  4.746689E-1 -1.732031E-1 
-2.293360E-1  4.377143E-1  5.032035E-1 -1.035043E-1 -1.760094E-1  4.021636E-1  5.471742E-1 -9.948124E-3 
-1.965916E-1  3.530468E-1  6.346489E-1  1.607906E-1 -1.502813E-1  3.104786E-1  6.823615E-1  2.548134E-1 
-2.185771E-1  1.247714E-1  5.691596E-1  1.411439E-1 -4.229954E-1 -1.633798E-1  2.908319E-1 -2.772384E-2 
-6.227367E-1 -4.300125E-1  7.986511E-2 -1.708635E-1 -7.537140E-1 -5.946697E-1 -4.643511E-2 -1.989305E-1 
-7.265836E-1 -6.147841E-1 -7.496971E-2 -9.134137E-2 -6.194623E-1 -6.161882E-1 -4.269326E-2  4.945959E-2 
-4.908235E-1 -5.956060E-1 -6.206271E-3  1.766945E-1 -3.144718E-1 -4.725798E-1  6.302495E-2  3.329324E-1 
-1.596368E-1 -3.804281E-1  1.430148E-1  4.498764E-1  3.729683E-2 -2.653552E-1  1.701454E-1  5.364155E-1 
 1.925992E-1 -1.591694E-1  2.033581E-1  6.627148E-1  3.614663E-1 -6.982379E-2  1.635970E-1  5.789831E-1 
 3.703541E-1 -1.582339E-1 -6.467861E-2  4.208740E-1  3.123504E-1 -2.471116E-1 -2.064149E-1  2.997197E-1 
 2.627658E-1 -2.485149E-1 -2.878082E-1  2.641692E-1  3.488365E-1 -1.979949E-1 -3.140041E-1  2.239403E-1 
 3.652090E-1 -1.951883E-1 -3.504903E-1  1.724848E-1  3.553855E-1 -1.591694E-1 -4.028810E-1  9.155936E-2 
 3.441591E-1 -1.212791E-1 -4.164473E-1 -7.609420E-3  3.165600E-1 -7.169545E-2 -4.459172E-1 -1.011647E-1 
 3.418204E-1  7.612234E-2 -3.771536E-1 -1.063106E-1  4.091797E-1  2.103742E-1 -3.074548E-1 -1.339098E-1 
 4.161966E-1  2.538781E-1 -3.107289E-1 -1.755416E-1  4.002918E-1  3.287221E-1 -2.344819E-1 -1.942531E-1 
 3.628703E-1  3.787742E-1 -1.512168E-1 -2.288682E-1  2.641692E-1  3.436913E-1 -1.783483E-1 -3.490870E-1 
 1.186899E-1  2.978488E-1 -1.914457E-1 -4.211247E-1  6.115384E-2  3.745646E-1 -7.590508E-2 -4.113010E-1 
 7.939660E-2  4.681199E-1  3.589350E-2 -3.387959E-1  7.518697E-2  4.788786E-1  5.507255E-2 -4.187858E-1 
-9.180988E-2  3.282543E-1 -1.135219E-2 -5.329231E-1 -2.910823E-1  2.005516E-1 -4.035364E-2 -5.708134E-1 
-4.342228E-1  1.196254E-1  3.589350E-2 -5.469571E-1 -4.636921E-1  1.626615E-1  1.935348E-1 -3.888481E-1 
-4.384325E-1  1.771622E-1  2.992521E-1 -2.466438E-1 -3.715400E-1  2.230048E-1  4.222780E-1 -1.254895E-1 
-3.182137E-1  1.954057E-1  4.746689E-1  1.110167E-2 -3.219556E-1  1.168190E-1  4.812173E-1  7.331586E-2 
-3.430055E-1  5.554014E-2  5.078809E-1  1.603228E-1 -3.102615E-1 -4.222548E-2  4.770076E-1  2.253435E-1 
-3.444096E-1 -1.390550E-1  4.110507E-1  2.552812E-1 -3.327144E-1 -2.461760E-1  3.357389E-1  3.123504E-1 
-2.358849E-1 -2.616123E-1  3.221737E-1  3.965499E-1 -1.671216E-1 -2.709678E-1  2.370377E-1  3.885975E-1 
-1.081817E-1 -3.004382E-1  2.024226E-1  4.213418E-1 -7.590508E-2 -2.938896E-1  1.958735E-1  4.222780E-1 
-2.211106E-2 -3.065193E-1  1.013827E-1  4.344401E-1  1.063389E-2 -3.729433E-1 -9.948124E-3  3.684831E-1 
-1.528864E-3 -4.810002E-1 -1.951883E-1  2.445223E-1 -5.906492E-2 -5.455538E-1 -2.976315E-1  2.389088E-1 
 5.975069E-2 -4.795969E-1 -3.635877E-1  1.500317E-1  7.284827E-2 -4.917591E-1 -4.426421E-1  1.724848E-1 
 1.738881E-1 -3.949295E-1 -3.687336E-1  2.669756E-1  3.619348E-1 -1.367161E-1 -1.783483E-1  4.161966E-1 
 6.248256E-1  1.027860E-1 -4.456419E-2  5.228502E-1  7.698362E-1  2.791377E-1 -3.099810E-2  4.330369E-1 
 7.876119E-1  3.198341E-1 -1.507491E-1  2.178589E-1  6.327771E-1  1.916639E-1 -3.532966E-1 -6.140362E-2 
 4.199386E-1  7.378364E-2 -4.936298E-1 -2.494504E-1  2.510716E-1 -2.257884E-2 -5.862504E-1 -4.047529E-1 
 9.343047E-2 -4.783826E-2 -5.942019E-1 -5.913956E-1 -3.380531E-2 -5.719399E-2 -6.718533E-1 -6.905644E-1 
-1.053751E-1 -2.117478E-2 -6.559492E-1 -8.168646E-1 -1.666539E-1  1.905333E-2 -6.026223E-1 -7.911365E-1 
-1.072462E-1  2.010194E-1 -3.401992E-1 -5.385368E-1  7.004178E-2  4.863632E-1  6.489587E-2 -2.644197E-1 
 2.693143E-1  7.193162E-1  3.455622E-1 -6.982379E-2  2.744603E-1  7.637547E-1  4.901052E-1 -6.327528E-2 
 1.448858E-1  7.637547E-1  5.336090E-1 -1.540242E-1 -8.544975E-3  5.972264E-1  4.695230E-1 -2.171738E-1 
-1.802190E-1  5.200430E-1  5.106874E-1 -1.806868E-1 -2.167060E-1  4.489408E-1  4.854278E-1 -2.003335E-1 
-3.631200E-1  1.883889E-1  3.516437E-1 -2.789204E-1 -5.708134E-1 -2.023922E-2  2.262790E-1 -3.060515E-1 
-6.334952E-1 -1.853650E-1  1.949379E-1 -2.162383E-1 -6.807411E-1 -3.341185E-1  2.033581E-1 -1.334420E-1 
-6.961781E-1 -3.472159E-1  2.201976E-1 -4.316086E-2 -6.082356E-1 -3.692014E-1  2.655723E-1  8.407474E-2 
-4.707091E-1 -2.461760E-1  3.801774E-1  2.922360E-1 -2.124957E-1 -7.450193E-2  5.022672E-1  5.635468E-1 
 8.547807E-2  8.033288E-2  6.411973E-1  7.291396E-1  2.281500E-1  5.226607E-2  5.308018E-1  7.394307E-1 
 1.795009E-1 -1.488783E-1  3.362067E-1  6.393263E-1  7.144494E-2 -3.387959E-1  1.299173E-1  4.625069E-1 
-2.164329E-2 -4.477880E-1 -6.608176E-2  3.268511E-1 -8.292211E-2 -5.310524E-1 -2.363527E-1  1.748235E-1 
-1.077139E-1 -5.927986E-1 -4.389002E-1  8.762236E-3 -1.217469E-1 -6.456581E-1 -5.502312E-1  5.955755E-3 
-1.696515E-2 -5.109379E-1 -4.847428E-1  9.857547E-2  1.635970E-1 -3.837022E-1 -4.272058E-1  1.897920E-1 
 3.404163E-1 -2.199801E-1 -3.060515E-1  2.749279E-1  4.059055E-1 -1.399902E-1 -3.247629E-1  2.187944E-1 
 4.175999E-1 -9.648728E-2 -3.556362E-1  4.805553E-2  3.151567E-1 -1.081817E-1 -4.781935E-1 -1.507491E-1 
 2.201976E-1 -1.264250E-1 -5.871860E-1 -3.041807E-1  1.448858E-1 -7.871156E-2 -5.553771E-1 -3.635877E-1 
 1.846468E-1  3.823220E-2 -4.744517E-1 -2.854697E-1  3.240446E-1  2.506031E-1 -2.686293E-1 -1.114558E-1 
 4.924446E-1  4.653134E-1 -6.140362E-2 -2.585291E-2  5.345444E-1  5.410929E-1 -5.925788E-4 -4.316086E-2 
 4.713939E-1  5.845966E-1  1.186899E-1 -1.696515E-2  4.344401E-1  6.252932E-1  2.085033E-1 -4.737067E-2 
 3.563211E-1  6.468109E-1  2.763312E-1 -5.953269E-2  2.351668E-1  5.981619E-1  2.230048E-1 -2.817267E-1 
 2.981294E-2  4.517473E-1  3.823220E-2 -5.067283E-1 -2.382238E-1  1.813728E-1 -1.437331E-1 -6.442541E-1 
-4.094303E-1  8.921992E-2 -1.292317E-1 -5.890567E-1 -3.944618E-1  9.576917E-2  5.366922E-2 -4.145762E-1 
-3.804281E-1  1.378689E-1  1.846468E-1 -3.083904E-1 -4.314158E-1  7.050956E-2  2.562168E-1 -2.209157E-1 
-4.075592E-1  1.060601E-1  3.815807E-1 -9.274543E-2 -3.621844E-1  1.439502E-1  4.980576E-1  6.068624E-2 
-2.966959E-1  1.659358E-1  5.663533E-1  1.425471E-1 -2.616123E-1  1.144803E-1  5.153655E-1  1.453536E-1 
-3.083904E-1 -5.438751E-2  3.806452E-1  1.402084E-1 -4.000747E-1 -2.578704E-1  2.370377E-1  1.074634E-1 
-4.426421E-1 -4.281414E-1  1.144803E-1  1.229004E-1 -4.468528E-1 -5.291812E-1  4.431367E-2  1.776300E-1 
-4.150440E-1 -5.680068E-1  3.916776E-2  2.496675E-1 -3.055841E-1 -4.576113E-1  1.804372E-1  4.386497E-1 
-3.661179E-2 -1.914457E-1  3.188987E-1  5.738379E-1  1.921315E-1 -6.421083E-2  2.814771E-1  6.005006E-1 
 2.534103E-1 -1.914457E-1  5.320144E-2  4.765399E-1  2.127137E-1 -3.177459E-1 -1.413935E-1  3.942112E-1 
 1.837115E-1 -4.379647E-1 -3.107289E-1  3.006552E-1  1.519026E-1 -5.230998E-1 -3.944618E-1  2.314249E-1 
 1.570478E-1 -4.197214E-1 -4.019455E-1  1.860502E-1  2.295531E-1 -2.826623E-1 -3.738796E-1  1.140125E-1 
 3.277865E-1 -1.175373E-1 -3.547007E-1  1.177545E-1  4.648456E-1  6.816994E-2 -2.639519E-1  1.729526E-1 
 5.761766E-1  1.958735E-1 -2.227875E-1  1.533059E-1  5.724338E-1  1.715495E-1 -3.041807E-1  2.513481E-2 
 4.620384E-1  8.033288E-2 -4.243995E-1 -1.624442E-1  2.669756E-1  8.294459E-3 -5.081313E-1 -3.163426E-1 
 2.010194E-1  3.542572E-2 -4.454495E-1 -3.097937E-1  2.314249E-1  2.375055E-1 -2.307390E-1 -2.073505E-1 
 3.301252E-1  4.428602E-1 -5.719399E-2 -1.638476E-1  3.900009E-1  5.841290E-1  9.343047E-2 -1.278284E-1 
 4.002918E-1  6.500850E-1  8.313937E-2 -2.616123E-1  1.519026E-1  3.923403E-1 -1.371839E-1 -5.506990E-1 
-2.171738E-1  6.583124E-2 -3.780892E-1 -8.468016E-1 -5.282457E-1 -1.180050E-1 -4.253350E-1 -8.103154E-1 
-4.955016E-1  3.402257E-2 -8.151805E-2 -4.393680E-1 -1.825587E-1  3.778387E-1  3.287221E-1 -1.376517E-1 
-5.738494E-3  5.125583E-1  4.391175E-1 -9.835839E-2 -1.044399E-1  4.157288E-1  3.820492E-1 -1.989305E-1 
-2.658226E-1  2.435870E-1  2.842836E-1 -2.840663E-1 -4.108336E-1  8.641344E-2  2.056968E-1 -3.182137E-1 
-4.969050E-1  3.617051E-3  2.136492E-1 -2.185771E-1 -4.295447E-1  9.698520E-3  3.581920E-1  4.431367E-2 
-2.349497E-1  1.673389E-1  5.845966E-1  2.992521E-1 -9.040581E-2  2.389088E-1  6.748778E-1  3.890653E-1 
-6.327528E-2  1.533059E-1  6.309062E-1  3.769033E-1 -1.802190E-1  1.952184E-2  4.971220E-1  2.548134E-1 
-2.966959E-1 -1.675894E-1  3.109463E-1  1.743557E-1 -3.818310E-1 -3.846384E-1  1.472245E-1  1.285132E-1 
-4.711769E-1 -5.394723E-1  1.746125E-3  1.313206E-1 -4.370291E-1 -6.648363E-1 -6.140362E-2  2.342314E-1 
-3.748151E-1 -7.471658E-1 -1.965916E-1  1.944702E-1 -3.481514E-1 -8.341720E-1 -3.579748E-1  2.141170E-1 
-1.689928E-1 -6.900966E-1 -2.124957E-1  4.611028E-1  2.033581E-1 -2.957608E-1  3.074832E-2  6.631826E-1 
 5.088163E-1 -1.175373E-1 -5.438751E-2  5.485775E-1  4.718617E-1 -2.260616E-1 -2.910823E-1  3.104786E-1 
 3.633379E-1 -2.896793E-1 -4.524654E-1  1.883889E-1  4.007596E-1 -2.457082E-1 -4.950339E-1  8.594567E-2 
 2.898964E-1 -3.107289E-1 -6.433185E-1 -1.180050E-1  2.749279E-1 -2.167060E-1 -5.811045E-1 -4.409641E-2 
 4.573610E-1  1.037214E-1 -3.032452E-1  1.144803E-1  6.220182E-1  3.366745E-1 -1.666539E-1  5.273385E-2 
 5.555944E-1  3.048658E-1 -2.672260E-1 -1.769450E-1  2.898964E-1  1.963413E-1 -3.542329E-1 -3.079226E-1 
 2.870901E-1  3.493043E-1 -1.792839E-1 -1.961238E-1  4.405208E-1  5.789831E-1  7.378364E-2 -8.077198E-3 
 5.471742E-1  7.155742E-1  1.701454E-1 -7.075917E-2  3.666122E-1  5.326728E-1  3.429757E-4 -3.771536E-1 
-8.292211E-2  1.430148E-1 -2.812589E-1 -7.162925E-1 -4.791291E-1 -1.128599E-1 -4.033488E-1 -8.472701E-1 
-5.932664E-1 -8.947044E-2 -2.634841E-1 -6.727889E-1 -3.303759E-1  2.861545E-1  2.136492E-1 -1.661861E-1 
 9.389806E-2  7.188485E-1  6.800228E-1  1.883889E-1  2.917682E-1  8.147432E-1  7.048155E-1  8.875214E-2 
 9.698520E-3  4.372466E-1  3.956144E-1 -2.181094E-1 -4.398358E-1  1.156945E-2  1.827759E-1 -3.490870E-1 
-6.358348E-1 -1.362484E-1  1.757591E-1 -3.196170E-1 -6.437863E-1 -1.423298E-1  2.370377E-1 -2.008012E-1 
-5.708134E-1 -1.863005E-1  1.855824E-1 -1.119243E-1 -4.786613E-1 -1.629120E-1  3.418204E-1  1.612584E-1 
-2.363527E-1  6.162161E-2  6.393263E-1  5.256566E-1  5.460477E-2  2.318927E-1  7.936925E-1  7.094929E-1 
 1.074634E-1  1.107384E-1  6.809583E-1  6.355843E-1 -4.409641E-2 -1.886394E-1  3.563211E-1  4.054379E-1 
-2.578704E-1 -4.744517E-1  3.028072E-2  1.738881E-1 -4.253350E-1 -6.943063E-1 -1.937853E-1  6.723458E-2 
-4.360939E-1 -7.920721E-1 -3.373926E-1  4.712015E-2 -3.677981E-1 -7.864584E-1 -4.300125E-1  3.617051E-3 
-3.252307E-1 -7.607310E-1 -4.632243E-1  5.226607E-2 -7.637286E-2 -5.521023E-1 -4.047529E-1  1.729526E-1 
 1.621937E-1 -3.331822E-1 -2.952930E-1  3.530468E-1  4.508117E-1 -1.558950E-1 -1.465394E-1  5.649499E-1 
 6.692641E-1  4.805553E-2 -1.088368E-2  6.449400E-1  7.651588E-1  1.710817E-1 -6.674048E-3  5.060100E-1 
 6.028394E-1 -2.585291E-2 -3.313111E-1  7.752568E-2  2.936391E-1 -1.970594E-1 -5.773627E-1 -2.517890E-1 
 1.177545E-1 -1.975272E-1 -6.143163E-1 -2.681615E-1  2.379733E-1  1.278348E-3 -4.552728E-1 -2.012690E-1 
 3.291898E-1  1.696776E-1 -2.705001E-1 -6.327528E-2  4.358434E-1  2.805408E-1 -2.218512E-1 -9.040581E-2 
 3.600630E-1  2.627658E-1 -2.012690E-1 -1.975272E-1  2.828802E-1  2.987843E-1 -1.797513E-1 -2.508534E-1 
 1.752913E-1  2.955101E-1 -1.493461E-1 -3.523611E-1  7.939660E-2  3.305930E-1 -9.789062E-2 -3.930577E-1 
 3.402257E-2  3.843879E-1  2.419925E-2 -3.285048E-1  2.045740E-2  4.437956E-1  1.504995E-1 -2.368205E-1 
 9.997953E-2  5.439001E-1  3.015915E-1 -6.187213E-2  2.599586E-1  7.029437E-1  4.966543E-1  1.051247E-1 
 2.431192E-1  6.145345E-1  4.433280E-1 -9.480529E-3  5.928218E-2  4.278910E-1  3.090754E-1 -1.671216E-1 
-1.834942E-1  2.346990E-1  2.534103E-1 -2.564671E-1 -3.401992E-1  1.612584E-1  1.809050E-1 -3.762184E-1 
-5.179546E-1 -6.000029E-2  1.250500E-2 -5.637964E-1 -7.359384E-1 -2.438375E-1 -1.109880E-1 -6.227367E-1 
-8.028309E-1 -3.060515E-1 -1.528864E-3 -3.467481E-1 -5.801690E-1 -9.789062E-2  3.689509E-1  7.425141E-2 
-3.004382E-1  8.407474E-2  6.309062E-1  4.054379E-1 -1.357806E-1  7.097716E-2  6.463432E-1  4.470699E-1 
-1.811546E-1 -8.058249E-2  4.929124E-1  3.984209E-1 -2.162383E-1 -2.779849E-1  2.468610E-1  3.226415E-1 
-2.569349E-1 -4.744517E-1 -5.925788E-4  1.584511E-1 -4.028810E-1 -6.648363E-1 -2.424334E-1 -2.932013E-3 
-4.272058E-1 -8.047017E-1 -3.846384E-1  3.215165E-2 -3.869770E-1 -7.574569E-1 -3.490870E-1  7.050956E-2 
-2.241908E-1 -6.096389E-1 -2.910823E-1  2.173911E-1  4.524923E-2 -4.267380E-1 -2.386916E-1  2.842836E-1 
 1.612584E-1 -3.242952E-1 -2.531930E-1  2.665079E-1  2.669756E-1 -2.700326E-1 -2.419656E-1  3.160923E-1 
 3.413519E-1 -1.413935E-1 -1.591694E-1  3.558533E-1  4.620384E-1 -3.427309E-2 -2.288682E-1  2.679110E-1 
 4.582965E-1 -7.496971E-2 -2.966959E-1  1.598543E-1  3.998242E-1 -2.865940E-2 -3.037130E-1  1.102706E-1 
 4.933802E-1  1.888565E-1 -1.624442E-1  2.496675E-1  7.389629E-1  4.545545E-1  5.320144E-2  3.750324E-1 
 8.647946E-1  6.238900E-1  1.533059E-1  4.138579E-1  8.919259E-1  6.383908E-1  1.009151E-1  1.809050E-1 
 5.976942E-1  4.185353E-1 -1.844298E-1 -2.045442E-1  2.538781E-1  1.748235E-1 -3.701370E-1 -4.169147E-1 
 4.571682E-2  1.229004E-1 -3.635877E-1 -5.001791E-1 -2.912717E-2  1.247714E-1 -3.425378E-1 -5.722167E-1 
-1.638476E-1  3.589350E-2 -4.267380E-1 -7.551173E-1 -3.911866E-1 -4.970937E-2 -4.477880E-1 -8.163961E-1 
-4.286091E-1 -5.953269E-2 -3.869770E-1 -7.434232E-1 -3.673303E-1  1.486276E-1 -8.011471E-2 -4.997113E-1 
-1.484106E-1  4.353756E-1  2.356346E-1 -2.087538E-1  1.163512E-1  6.959276E-1  5.373509E-1  3.168387E-2 
 1.603228E-1  6.762809E-1  5.757088E-1 -1.181996E-2 -3.240216E-2  4.774754E-1  5.017995E-1 -2.023922E-2 
-1.750739E-1  3.053334E-1  5.046067E-1 -1.696515E-2 -3.046485E-1  1.462889E-1  4.335047E-1 -2.304644E-2 
-3.925899E-1  2.747351E-2  4.204064E-1 -6.206271E-3 -4.080269E-1  2.700573E-2  5.013317E-1  1.467567E-1 
-3.406670E-1 -6.561399E-2  3.521115E-1  1.624685E-2 -5.652004E-1 -4.309480E-1  1.278348E-3 -2.190449E-1 
-7.593277E-1 -6.704500E-1 -9.227765E-2 -5.111252E-2 -5.305846E-1 -4.482558E-1  2.562168E-1  4.241490E-1 
-1.039721E-1 -1.362484E-1  4.835569E-1  6.426004E-1  1.107384E-1 -6.842046E-2  4.456667E-1  6.556987E-1 
 1.617259E-1 -1.460717E-1  2.665079E-1  5.410929E-1  4.992737E-2 -3.626522E-1 -5.625844E-2  2.987843E-1 
-1.061087E-3 -4.187858E-1 -1.694605E-1  2.950423E-1  9.951102E-2 -4.290769E-1 -3.163426E-1  1.509673E-1 
-5.270717E-3 -5.684745E-1 -5.797012E-1 -1.086495E-1 -1.802190E-1 -7.424877E-1 -7.368747E-1 -1.979949E-1 
-8.151805E-2 -4.300125E-1 -3.355218E-1  2.608949E-1  4.470699E-1  1.130771E-1  8.501029E-2  5.640146E-1 
 7.445766E-1  3.937435E-1  2.562168E-1  5.878708E-1  7.689006E-1  3.876622E-1  6.489587E-2  3.029947E-1 
 5.050744E-1  1.416115E-1 -2.279327E-1  4.945959E-2  3.614663E-1  5.366922E-2 -2.789204E-1  1.344037E-2 
 3.923403E-1  1.116738E-1 -2.765815E-1 -4.335345E-3  3.923403E-1  1.168190E-1 -3.350540E-1 -1.254895E-1 
 2.730569E-1  5.600792E-2 -3.771536E-1 -2.269971E-1  2.187944E-1  1.079312E-1 -3.219556E-1 -2.293360E-1 
 2.328281E-1  2.674432E-1 -1.633798E-1 -1.933175E-1  2.791377E-1  3.310608E-1 -1.755416E-1 -3.387959E-1 
 1.224327E-1  2.506031E-1 -2.929534E-1 -5.436820E-1 -7.871156E-2  1.883889E-1 -3.430055E-1 -6.690466E-1 
-1.381195E-1  2.042935E-1 -2.508534E-1 -5.591190E-1 -9.227765E-2  2.538781E-1 -1.442009E-1 -4.955016E-1 
-1.914457E-1  1.795009E-1 -8.338970E-2 -4.646283E-1 -2.012690E-1  2.992521E-1  2.393764E-1 -1.919135E-1 
-5.953269E-2  4.947833E-1  4.531513E-1 -7.684064E-2 -1.063106E-1  3.792420E-1  3.062689E-1 -3.677981E-1 
-5.282457E-1 -6.327528E-2 -3.988587E-2 -6.924355E-1 -8.173324E-1 -2.054794E-1 -6.233991E-2 -5.637964E-1 
-6.437863E-1 -4.269326E-2  2.047613E-1 -2.279327E-1 -4.449817E-1 -4.803122E-3  2.917682E-1 -1.512168E-1 
-5.156161E-1 -1.666539E-1  2.459257E-1 -6.206271E-3 -4.056884E-1 -6.233991E-2  5.125583E-1  3.745646E-1 
-3.567624E-2  2.585555E-1  8.657309E-1  7.464475E-1  2.426514E-1  3.825170E-1  9.190573E-1  7.824660E-1 
 1.790332E-1  2.346990E-1  7.193162E-1  6.070499E-1  4.384590E-2  3.429757E-4  4.713939E-1  4.531513E-1 
-1.077139E-1 -2.761137E-1  1.439502E-1  2.178589E-1 -3.551685E-1 -5.619256E-1 -1.100525E-1  1.186899E-1 
-2.676938E-1 -4.964372E-1 -8.077198E-3  4.199386E-1  9.436584E-2 -2.569349E-1  1.598543E-1  5.948877E-1 
 2.230048E-1 -2.648875E-1 -2.164329E-2  4.129225E-1  7.144494E-2 -5.165516E-1 -3.083904E-1  1.893243E-1 
-3.661179E-2 -5.853149E-1 -4.192536E-1  1.509673E-1  7.752568E-2 -4.169147E-1 -3.397315E-1  2.234725E-1 
 2.318927E-1 -3.523611E-1 -4.393680E-1  8.828437E-2  2.141170E-1 -3.327144E-1 -5.071961E-1  1.027860E-1 
 4.101153E-1 -4.596734E-2 -2.662904E-1  3.114148E-1  7.052833E-1  2.767990E-1 -2.678847E-2  4.363110E-1 
 8.423415E-1  4.157288E-1 -6.233991E-2  2.618304E-1  6.051788E-1  1.958735E-1 -2.714356E-1 -4.830604E-2 
 3.132858E-1  3.729683E-2 -4.529332E-1 -3.706048E-1  4.852330E-2 -6.935602E-2 -6.292856E-1 -6.517389E-1 
-1.666539E-1 -1.867683E-1 -8.070413E-1 -8.505442E-1 -1.979949E-1 -7.777601E-2 -5.652004E-1 -5.563127E-1 
 1.495632E-1  4.054379E-1 -3.801494E-2 -6.467861E-2  5.630790E-1  8.114682E-1  3.104786E-1  9.670454E-2 
 5.541912E-1  7.398984E-1  2.562168E-1 -8.338970E-2  2.230048E-1  4.625069E-1  5.366922E-2 -4.061562E-1 
-1.806868E-1  2.431192E-1 -6.000029E-2 -6.596911E-1 -5.039209E-1  7.826681E-3 -2.363527E-1 -8.884345E-1 
-7.546495E-1 -1.544920E-1 -3.280370E-1 -9.525197E-1 -8.168646E-1 -1.750739E-1 -2.255938E-1 -7.724254E-1 
-6.564170E-1 -1.509404E-2  9.015620E-2 -3.299081E-1 -2.489827E-1  4.054379E-1  6.196795E-1  2.454579E-1 
 1.584511E-1  6.538278E-1  9.293482E-1  4.685875E-1  8.173604E-2  4.751367E-1  8.535680E-1  3.474333E-1 
-2.092216E-1  1.593865E-1  6.079853E-1  1.743557E-1 -3.832344E-1 -4.549956E-2  4.830891E-1  1.486276E-1 
-4.019455E-1 -1.891072E-1  2.959778E-1  4.712015E-2 -5.043887E-1 -3.285048E-1  1.963413E-1  1.083988E-1 
-3.855740E-1 -3.280370E-1  1.631293E-1  1.420793E-1 -3.645240E-1 -4.482558E-1  2.373147E-2  1.280456E-1 
-3.444096E-1 -4.842743E-1  3.589350E-2  3.296576E-1 -8.993822E-2 -2.784526E-1  2.594908E-1  5.462388E-1 
 8.080066E-2 -2.602093E-1  1.313206E-1  4.508117E-1  1.531130E-2 -3.659273E-1  1.484371E-2  4.119869E-1 
 8.594567E-2 -3.083904E-1 -2.211106E-2  4.096475E-1  1.790332E-1 -3.191493E-1 -1.572983E-1  3.151567E-1 
 1.430148E-1 -3.607814E-1 -2.096894E-1  3.450946E-1  2.889610E-1 -1.568305E-1 -5.672621E-2  4.699908E-1 
 4.498764E-1 -1.245543E-1 -1.699279E-1  3.001875E-1  2.590232E-1 -2.966959E-1 -3.897836E-1  1.069956E-1 
 1.743557E-1 -3.486192E-1 -5.123409E-1 -5.485529E-2  1.434826E-1 -3.481514E-1 -5.970093E-1 -1.923812E-1 
-1.061087E-3 -4.407713E-1 -8.000243E-1 -4.884846E-1 -1.516846E-1 -5.385368E-1 -9.960226E-1 -6.573526E-1 
-1.643153E-1 -4.398358E-1 -8.678523E-1 -4.777257E-1  1.434826E-1 -3.895050E-2 -4.688380E-1 -8.806711E-2 
 5.139624E-1  3.156245E-1 -1.544920E-1  6.162161E-2  5.616750E-1  3.923403E-1 -8.853488E-2  8.294459E-3 
 4.788786E-1  4.798141E-1  5.975069E-2  9.670454E-2  5.986297E-1  7.151066E-1  2.524747E-1  1.177545E-1 
 6.262287E-1  8.044513E-1  3.062689E-1  1.811778E-2  4.784110E-1  7.698362E-1  2.449901E-1 -1.175373E-1 
 3.329324E-1  6.977985E-1  1.954057E-1 -2.522568E-1  1.678067E-1  5.420283E-1  9.670454E-2 -4.061562E-1 
-7.730842E-2  3.703541E-1  3.823220E-2 -4.679024E-1 -2.536608E-1  3.011237E-1  1.397399E-1 -4.014777E-1 
-2.574027E-1  3.081399E-1  2.800730E-1 -3.060515E-1 -3.299081E-1  2.898964E-1  3.558533E-1 -3.350540E-1 
-5.174868E-1  1.224327E-1  2.431192E-1 -4.337543E-1 -6.465937E-1 -4.970937E-2  2.150524E-1 -3.444096E-1 
-5.942019E-1  1.016630E-2  4.040346E-1 -3.099810E-2 -3.308433E-1  2.164557E-1  7.165098E-1  4.138579E-1 
 1.905333E-2  4.297619E-1  1.014016E+0  7.048155E-1  1.804372E-1  4.709262E-1  1.008403E+0  7.268009E-1 
 2.326370E-2  1.331915E-1  7.024759E-1  4.653134E-1 -2.770493E-1 -2.527245E-1  3.380776E-1  2.014872E-1 
-4.758550E-1 -4.861461E-1  9.062398E-2  9.810787E-2 -5.633286E-1 -6.826122E-1 -9.134137E-2  4.945959E-2 
-5.067283E-1 -6.671759E-1 -8.666396E-2  1.958735E-1 -2.443053E-1 -5.090668E-1  5.487978E-3  3.881298E-1 
-9.789062E-2 -4.767905E-1 -3.146661E-2  3.586598E-1 -6.795269E-2 -4.814680E-1 -3.380531E-2  4.573610E-1 
 1.074634E-1 -3.256985E-1  6.115384E-2  5.747733E-1  2.983165E-1 -2.269971E-1 -3.707957E-2  4.756045E-1 
 2.571521E-1 -3.645240E-1 -2.826623E-1  2.262790E-1  7.097716E-2 -5.577157E-1 -5.553771E-1 -2.725625E-2 
-7.917934E-2 -6.695144E-1 -7.658762E-1 -2.153027E-1 -5.251658E-2 -6.068326E-1 -7.481014E-1 -1.166017E-1 
 1.692098E-1 -3.355218E-1 -5.296490E-1  9.764010E-2  4.349079E-1 -3.988587E-2 -3.126000E-1  2.201976E-1 
 6.220182E-1  2.099065E-1 -1.919135E-1  1.383367E-1  5.733701E-1  2.262790E-1 -3.448774E-1 -8.245433E-2 
 4.620384E-1  2.117783E-1 -3.439418E-1 -1.142632E-1  4.844922E-1  3.628703E-1 -2.209157E-1 -1.488783E-1 
 4.681199E-1  4.161966E-1 -2.260616E-1 -2.485149E-1  3.535146E-1  3.726937E-1 -3.191493E-1 -4.613535E-1 
 1.247714E-1  2.328281E-1 -3.869770E-1 -5.759593E-1 -6.206271E-3  2.014872E-1 -3.266337E-1 -6.292856E-1 
-1.881716E-1  1.589187E-1 -2.751786E-1 -6.910322E-1 -3.051163E-1  2.131814E-1 -5.485529E-2 -5.399401E-1 
-2.120279E-1  4.035668E-1  2.295531E-1 -2.690971E-1 -9.948124E-3  5.944201E-1  4.699908E-1 -6.280769E-2 
 5.600792E-2  5.803862E-1  4.339723E-1 -1.717990E-1 -1.226832E-1  3.591276E-1  2.407805E-1 -2.775171E-1 
-2.821945E-1  1.795009E-1  1.706139E-1 -3.631200E-1 -4.903557E-1 -5.345196E-2  7.752568E-2 -4.417065E-1 
-7.031944E-1 -2.625479E-1 -8.544975E-3 -4.739832E-1 -8.000243E-1 -3.074548E-1  6.863772E-2 -3.612489E-1 
-6.779348E-1 -2.129642E-1  2.071000E-1 -1.311024E-1 -4.491913E-1 -4.737067E-2  3.960822E-1  1.579834E-1 
-1.797513E-1  1.308528E-1  5.579331E-1  3.839201E-1 -6.674048E-3  1.738881E-1  6.701995E-1  5.897418E-1 
 1.098028E-1  1.720170E-1  7.282040E-1  7.221227E-1  8.828437E-2  1.811778E-2  6.079853E-1  6.033078E-1 
-1.077139E-1 -2.850019E-1  2.613627E-1  3.474333E-1 -2.868726E-1 -4.725798E-1  1.177545E-1  3.633379E-1 
-1.521531E-1 -3.841707E-1  1.523704E-1  4.625069E-1  4.084828E-3 -3.154074E-1  1.243036E-1  5.120906E-1 
 1.355302E-1 -2.377560E-1  1.472245E-1  6.075175E-1  3.296576E-1 -1.385872E-1  1.299173E-1  6.758131E-1 
 4.456667E-1 -1.769450E-1 -3.707957E-2  5.270598E-1  3.315293E-1 -3.458129E-1 -3.186815E-1  2.370377E-1 
 1.472245E-1 -4.987757E-1 -5.581834E-1  2.139277E-2  1.051247E-1 -4.917591E-1 -6.250752E-1 -5.345196E-2 
 1.317882E-1 -3.996069E-1 -6.316245E-1 -1.142632E-1  1.476923E-1 -3.818310E-1 -7.148885E-1 -2.298038E-1 
 1.392721E-1 -2.751786E-1 -6.105745E-1 -1.306347E-1  3.942112E-1  8.267159E-2 -3.116645E-1  1.191577E-1 
 6.271643E-1  3.394809E-1 -1.240865E-1  1.439502E-1  6.739422E-1  5.069454E-1 -9.480529E-3  1.271101E-1 
 6.744100E-1  6.131305E-1  4.431367E-2  2.607018E-2  6.019038E-1  6.215506E-1 -1.369089E-2 -1.189406E-1 
 4.475377E-1  5.293985E-1 -1.325065E-1 -3.514255E-1  2.042935E-1  3.268511E-1 -3.238274E-1 -6.260115E-1 
-1.259573E-1  1.345947E-1 -4.332865E-1 -7.878624E-1 -2.873404E-1  1.018505E-1 -3.172781E-1 -7.017910E-1 
-2.452408E-1  2.716538E-1 -5.391973E-2 -5.273105E-1 -2.054794E-1  3.245124E-1  7.331586E-2 -4.931620E-1 
-3.168104E-1  2.697819E-1  1.257069E-1 -4.969050E-1 -3.518933E-1  3.086076E-1  2.122459E-1 -3.860418E-1 
-2.934219E-1  3.319970E-1  3.198341E-1 -3.102615E-1 -3.537651E-1  2.674432E-1  3.390132E-1 -3.065193E-1 
-4.365617E-1  1.523704E-1  3.203019E-1 -2.330786E-1 -4.884846E-1  7.471919E-2  4.377143E-1 -3.193438E-2 
-3.668625E-1  1.626615E-1  6.411973E-1  2.192620E-1 -1.769450E-1  2.987843E-1  8.259698E-1  4.770076E-1 
-1.883607E-2  3.829848E-1  9.209282E-1  5.546588E-1 -3.520846E-2  2.024226E-1  7.459797E-1  4.826213E-1 
-1.694605E-1 -3.474087E-2  5.724338E-1  4.096475E-1 -2.714356E-1 -2.302712E-1  3.638057E-1  3.366745E-1 
-3.481514E-1 -4.889524E-1  1.411439E-1  2.608949E-1 -4.421743E-1 -7.060007E-1 -1.413935E-1  3.215165E-2 
-6.180593E-1 -9.422286E-1 -4.183180E-1 -5.906492E-2 -5.722167E-1 -9.398900E-1 -3.416022E-1  2.173911E-1 
-1.512168E-1 -5.586512E-1 -3.240216E-2  5.775797E-1  2.697819E-1 -2.471116E-1  6.255717E-2  6.907817E-1 
 4.807497E-1 -1.694605E-1 -4.549956E-2  5.293985E-1  3.900009E-1 -2.887437E-1 -3.528289E-1  2.323603E-1 
 2.604264E-1 -4.014777E-1 -5.366660E-1  5.928218E-2  1.977444E-1 -4.141084E-1 -6.189945E-1 -4.924159E-2 
 2.281500E-1 -3.027767E-1 -5.871860E-1 -2.912717E-2  3.287221E-1 -1.357806E-1 -5.034531E-1 -3.707957E-2 
 3.909363E-1 -2.538514E-2 -5.043887E-1 -1.081817E-1  4.582965E-1  7.565457E-2 -4.660317E-1 -5.579066E-2 
 5.747733E-1  3.123504E-1 -2.761137E-1  1.484371E-2  6.875076E-1  4.835569E-1 -1.764772E-1 -2.211106E-2 
 5.990975E-1  4.419240E-1 -2.026731E-1 -1.839620E-1  3.521115E-1  3.366745E-1 -2.850019E-1 -4.024132E-1 
 1.406762E-1  2.398442E-1 -3.238274E-1 -5.324553E-1 -1.509404E-2  2.010194E-1 -3.462803E-1 -6.475292E-1 
-1.268928E-1  1.893243E-1 -4.201891E-1 -7.827165E-1 -2.026731E-1  1.392721E-1 -4.272058E-1 -8.121865E-1 
-3.107289E-1  7.939660E-2 -3.369248E-1 -7.190988E-1 -2.648875E-1  2.908319E-1  3.617051E-3 -4.721121E-1 
-1.114558E-1  5.233179E-1  2.838158E-1 -2.971637E-1 -4.970937E-2  5.064776E-1  3.132858E-1 -2.489827E-1 
-1.802190E-1  3.684831E-1  3.380776E-1 -2.335464E-1 -2.620801E-1  3.043980E-1  3.783064E-1 -2.293360E-1 
-3.659273E-1  2.071000E-1  3.703541E-1 -2.377560E-1 -5.146805E-1  6.676680E-2  3.179632E-1 -3.018411E-1 
-6.377059E-1 -7.684064E-2  3.170278E-1 -1.961238E-1 -5.633286E-1 -4.222548E-2  3.993564E-1 -1.275534E-2 
-4.314158E-1  8.105703E-4  4.751367E-1  1.121416E-1 -4.000747E-1 -1.109880E-1  4.138579E-1  1.420793E-1 
-3.874447E-1 -1.582339E-1  4.316329E-1  3.151567E-1 -2.527245E-1 -1.123921E-1  5.649499E-1  5.546588E-1 
-1.035043E-1 -1.067784E-1  5.663533E-1  6.103240E-1 -8.198655E-2 -2.209157E-1  4.480054E-1  6.005006E-1 
-6.374305E-2 -2.803237E-1  3.240446E-1  6.159377E-1  6.770235E-2 -2.700326E-1  2.346990E-1  6.210828E-1 
 1.434826E-1 -3.448774E-1  2.326370E-2  4.924446E-1  9.343047E-2 -5.254394E-1 -2.335464E-1  3.703541E-1 
 3.168387E-2 -6.255437E-1 -3.561040E-1  2.959778E-1  6.442809E-2 -6.283500E-1 -4.487236E-1  2.089709E-1 
 5.507255E-2 -6.241397E-1 -5.857826E-1  9.249491E-2  9.202714E-2 -5.993478E-1 -6.498678E-1  3.449035E-2 
 2.038259E-1 -4.066236E-1 -5.506990E-1  1.467567E-1  4.896374E-1 -4.970937E-2 -2.896793E-1  4.428602E-1 
 8.774251E-1  3.834524E-1  7.612234E-2  6.571020E-1  1.153881E+0  6.678607E-1  2.099065E-1  6.669254E-1 
 1.158092E+0  7.165098E-1  1.289810E-1  4.713939E-1  9.457208E-1  5.686920E-1 -7.122695E-2  8.126826E-2 
 6.201473E-1  3.422881E-1 -3.434740E-1 -2.695649E-1  2.730569E-1  1.126093E-1 -5.890567E-1 -5.965415E-1 
 8.105703E-4 -5.270717E-3 -6.737241E-1 -7.518432E-1 -9.180988E-2  2.934517E-2 -5.839108E-1 -7.340673E-1 
-7.122695E-2  1.823081E-1 -4.229954E-1 -6.213334E-1  1.297260E-2  3.404163E-1 -1.732031E-1 -5.011146E-1 
 4.103941E-2  4.699908E-1  4.571682E-2 -3.617166E-1  9.810787E-2  5.934845E-1  2.178589E-1 -2.405623E-1 
 9.810787E-2  5.958232E-1  2.945747E-1 -2.499182E-1 -4.035364E-2  4.456667E-1  2.071000E-1 -3.977358E-1 
-2.878082E-1  2.328281E-1  1.051247E-1 -4.674346E-1 -4.627565E-1  1.308528E-1  1.738881E-1 -4.449817E-1 
-4.983079E-1  1.257069E-1  2.389088E-1 -3.532966E-1 -5.001791E-1  9.483361E-2  3.394809E-1 -1.970594E-1 
-4.463850E-1  1.565800E-1  5.130268E-1  2.326370E-2 -3.177459E-1  2.005516E-1  6.613117E-1  1.883889E-1 
-2.559993E-1  2.014872E-1  6.683285E-1  2.959778E-1 -1.558950E-1  2.244079E-1  7.389629E-1  4.592319E-1 
-3.754716E-2  1.818404E-1  6.800228E-1  4.494086E-1 -1.390550E-1 -7.029139E-2  3.979531E-1  2.702497E-1 
-3.570392E-1 -4.070914E-1  1.519026E-1  1.977444E-1 -4.449817E-1 -6.101067E-1  5.487978E-3  1.734204E-1 
-4.393680E-1 -6.465937E-1 -6.093584E-2  1.818404E-1 -4.183180E-1 -7.092755E-1 -1.657183E-1  1.224327E-1 
-4.084947E-1 -7.850550E-1 -3.453451E-1  2.560240E-2 -3.818310E-1 -8.093802E-1 -4.323510E-1  6.770235E-2 
-2.438375E-1 -6.629655E-1 -3.135363E-1  2.496675E-1  9.202714E-2 -4.103658E-1 -1.848975E-1  3.778387E-1 
 2.566845E-1 -2.934219E-1 -2.429019E-1  3.441591E-1  3.319970E-1 -2.606767E-1 -3.051163E-1  3.160923E-1 
 4.101153E-1 -1.975272E-1 -2.672260E-1  3.245124E-1  4.391175E-1 -1.446687E-1 -3.345863E-1  1.865178E-1 
 4.091797E-1 -8.947044E-2 -4.052206E-1  9.670454E-2  4.676521E-1 -1.228774E-2 -3.921221E-1  5.273385E-2 
 4.732658E-1  5.226607E-2 -4.215921E-1 -6.421083E-2  4.269555E-1  7.799345E-2 -4.903557E-1 -2.036086E-1 
 3.310608E-1  9.436584E-2 -4.641598E-1 -2.957608E-1  3.399485E-1  2.365701E-1 -3.865092E-1 -3.023089E-1 
 3.231091E-1  2.782021E-1 -3.837022E-1 -4.290769E-1  1.720170E-1  1.916639E-1 -4.576113E-1 -5.623931E-1 
 3.682905E-2  1.724848E-1 -3.663948E-1 -4.894202E-1  9.670454E-2  3.493043E-1 -1.465394E-1 -3.851062E-1 
 1.243036E-1  4.508117E-1 -3.380531E-2 -4.131721E-1  8.547807E-2  4.999285E-1  5.413700E-2 -3.888481E-1 
 1.952184E-2  5.527872E-1  2.201976E-1 -3.009056E-1  2.981294E-2  6.500850E-1  4.386497E-1 -1.605724E-1 
 5.179829E-2  7.062187E-1  5.864677E-1 -6.935602E-2  5.955755E-3  6.875076E-1  6.748778E-1 -2.023922E-2 
-8.105027E-2  6.164054E-1  7.038792E-1  3.617051E-3 -1.166017E-1  5.415605E-1  7.282040E-1  1.060601E-1 
-1.689928E-1  4.110507E-1  6.963953E-1  1.186899E-1 -2.531930E-1  2.187944E-1  5.874031E-1  9.483361E-2 
-3.953973E-1 -2.464419E-3  5.303341E-1  1.350625E-1 -4.393680E-1 -6.327528E-2  5.041389E-1  2.117783E-1 
-3.673303E-1 -1.306347E-1  4.615706E-1  2.431192E-1 -4.183180E-1 -3.378603E-1  2.749279E-1  1.388043E-1 
-5.811045E-1 -6.274148E-1 -3.567624E-2  1.624685E-2 -6.358348E-1 -7.906687E-1 -1.619757E-1  1.998962E-2 
-6.526744E-1 -9.300667E-1 -3.355218E-1 -6.795269E-2 -6.442541E-1 -9.759082E-1 -4.604180E-1 -6.888824E-2 
-5.071961E-1 -8.945153E-1 -4.159795E-1  8.080066E-2 -2.508534E-1 -6.933707E-1 -3.182137E-1  2.870901E-1 
 4.431367E-2 -4.767905E-1 -1.769450E-1  4.578288E-1  2.786699E-1 -2.779849E-1 -4.549956E-2  5.537235E-1 
 4.480054E-1 -8.666396E-2  2.373147E-2  6.229538E-1  6.150021E-1  1.093343E-1  1.444180E-1  6.837648E-1 
 7.609482E-1  2.810093E-1  1.406762E-1  6.019038E-1  7.562708E-1  2.295531E-1 -4.316086E-2  3.731613E-1 
 5.841290E-1  9.015620E-2 -2.499182E-1  1.504995E-1  4.274232E-1 -3.146661E-2 -3.991392E-1 -6.140362E-2 
 2.389088E-1 -1.863005E-1 -6.105745E-1 -3.055841E-1  5.928218E-2 -2.545964E-1 -6.582881E-1 -3.509578E-1 
 8.688122E-2 -1.109880E-1 -4.912913E-1 -2.733074E-1  2.365701E-1  1.098028E-1 -3.561040E-1 -2.181094E-1 
 2.875577E-1  1.954057E-1 -3.715400E-1 -3.701370E-1  1.374012E-1  1.149480E-1 -4.660317E-1 -5.245031E-1 
 3.916776E-2  1.069956E-1 -4.346906E-1 -5.020498E-1  6.910550E-2  2.239403E-1 -2.803237E-1 -4.290769E-1 
 1.168190E-1  3.647413E-1 -1.306347E-1 -3.696692E-1  1.570478E-1  5.102196E-1  1.336593E-1 -1.713313E-1 
 3.254478E-1  8.647946E-1  5.504485E-1  1.378689E-1  5.308018E-1  1.094006E+0  8.465518E-1  3.006552E-1 
 4.737335E-1  9.330903E-1  6.818939E-1 -1.061087E-3 -6.935602E-2  2.931713E-1  5.366922E-2 -6.891611E-1 
-9.165004E-1 -5.151483E-1 -5.759593E-1 -1.269204E+0 -1.459590E+0 -9.478422E-1 -8.229454E-1 -1.389423E+0 
-1.551742E+0 -1.000233E+0 -7.233088E-1 -1.128871E+0 -1.354808E+0 -7.756995E-1 -2.980993E-1 -5.544409E-1 
-7.387458E-1 -1.816224E-1  4.844922E-1  4.040346E-1  1.804372E-1  6.992018E-1  1.469631E+0  1.515941E+0 
 1.186625E+0  1.594528E+0  2.369634E+0  2.415476E+0  1.964072E+0  2.114696E+0  2.775197E+0  2.727951E+0 
 2.059966E+0  1.942553E+0  2.358408E+0  2.192347E+0  1.376543E+0  1.025242E+0  1.238082E+0  1.006064E+0 
 1.561124E-1 -3.238274E-1 -1.203436E-1 -1.933175E-1 -8.772072E-1 -1.306159E+0 -1.043268E+0 -8.641098E-1 
-1.313176E+0 -1.679446E+0 -1.379132E+0 -9.782478E-1 -1.210733E+0 -1.589164E+0 -1.228976E+0 -6.933707E-1 
-8.701909E-1 -1.216814E+0 -8.931119E-1 -3.448774E-1 -4.674346E-1 -8.893701E-1 -6.423833E-1 -3.754716E-2 
-1.493461E-1 -6.999199E-1 -5.399401E-1  2.139277E-2 -1.446687E-1 -8.355750E-1 -8.860949E-1 -3.238274E-1 
-4.393680E-1 -1.193425E+0 -1.246752E+0 -6.255437E-1 -5.867182E-1 -1.191086E+0 -1.272480E+0 -6.171237E-1 
-3.032452E-1 -7.579247E-1 -9.674882E-1 -3.663948E-1  9.296269E-2 -3.271015E-1 -7.448262E-1 -2.307390E-1 
 2.964456E-1 -1.156662E-1 -5.857826E-1 -1.456039E-1  4.676521E-1  2.024226E-1 -2.826623E-1  7.191271E-2 
 7.838691E-1  7.300751E-1  2.042935E-1  4.573610E-1  1.227790E+0  1.270358E+0  7.258653E-1  8.119360E-1 
 1.512199E+0  1.628207E+0  1.094006E+0  9.719160E-1  1.515005E+0  1.696035E+0  1.154349E+0  8.858453E-1 
 1.279714E+0  1.502376E+0  9.784650E-1  5.139624E-1  8.311148E-1  1.064068E+0  5.172365E-1 -9.012752E-3 
 1.813728E-1  4.232136E-1 -3.193438E-2 -6.316245E-1 -5.736197E-1 -2.344819E-1 -5.067283E-1 -1.092385E+0 
-9.735696E-1 -4.664994E-1 -5.843786E-1 -1.070400E+0 -9.408252E-1 -3.645240E-1 -3.659273E-1 -8.720620E-1 
-8.192035E-1 -2.405623E-1 -2.531930E-1 -7.916043E-1 -7.855228E-1 -2.803237E-1 -2.681615E-1 -7.710221E-1 
-8.388501E-1 -3.542329E-1 -2.354171E-1 -7.237762E-1 -8.715942E-1 -4.234632E-1 -2.709678E-1 -6.545452E-1 
-9.253882E-1 -6.456581E-1 -3.500226E-1 -7.466980E-1 -1.140099E+0 -7.700865E-1 -3.855740E-1 -6.699822E-1 
-1.065254E+0 -8.234131E-1 -3.163426E-1 -5.001791E-1 -1.025493E+0 -7.560529E-1 -1.558950E-1 -3.355218E-1 
-7.691510E-1 -4.884846E-1  1.547091E-1  1.869856E-1 -2.255938E-1  5.273385E-2  8.105328E-1  8.203561E-1 
 4.030992E-1  6.561665E-1  1.188497E+0  1.139380E+0  7.586095E-1  6.982663E-1  1.066407E+0  1.156688E+0 
 6.566343E-1  4.129225E-1  7.483184E-1  8.900549E-1  4.330369E-1  1.182223E-1  5.106874E-1  8.339213E-1 
 4.386497E-1  1.144803E-1  6.065821E-1  1.010741E+0  6.220182E-1  3.885975E-1  7.543999E-1  1.021968E+0 
 7.726427E-1  4.292942E-1  5.906773E-1  8.470196E-1  5.859999E-1  1.776300E-1  2.501353E-1  5.541912E-1 
 3.801774E-1 -2.304644E-2  5.226607E-2  4.049701E-1  2.931713E-1 -1.306347E-1 -4.222548E-2  3.160923E-1 
 2.038259E-1 -1.334420E-1 -1.526209E-1  1.191577E-1  1.944702E-1 -1.339098E-1 -2.457082E-1  8.828437E-2 
 1.996154E-1 -1.329743E-1 -3.154074E-1  7.425141E-2  3.446268E-1 -4.690289E-2 -1.732031E-1  3.263834E-1 
 5.340768E-1  3.212382E-1  2.665079E-1  5.392218E-1  8.900549E-1  8.212915E-1  4.306973E-1  5.195752E-1 
 9.302838E-1  7.169775E-1  1.327237E-1  5.366922E-2  3.708218E-1  2.576199E-1 -4.225277E-1 -5.988801E-1 
-8.853488E-2 -1.063106E-1 -6.699822E-1 -6.503356E-1 -1.343776E-1 -9.976136E-2 -4.229954E-1 -3.631200E-1 
 6.208939E-2  2.496675E-1 -4.335345E-3 -5.064474E-2  3.993564E-1  6.903139E-1  4.255523E-1  2.272144E-1 
 7.221227E-1  1.123476E+0  6.758131E-1  3.474333E-1  8.226948E-1  1.145929E+0  6.683285E-1  2.814771E-1 
 6.098562E-1  8.713437E-1  4.896374E-1  3.215165E-2  1.921315E-1  4.793463E-1  1.074634E-1 -4.688380E-1 
-4.898880E-1 -2.101568E-1 -4.229954E-1 -1.067125E+0 -1.282303E+0 -9.239852E-1 -9.768437E-1 -1.713125E+0 
-1.969467E+0 -1.529289E+0 -1.533499E+0 -2.205694E+0 -2.491507E+0 -2.002212E+0 -1.795922E+0 -2.323107E+0 
-2.555125E+0 -1.998470E+0 -1.682720E+0 -2.128044E+0 -2.251069E+0 -1.681316E+0 -1.357147E+0 -1.593375E+0 
-1.633136E+0 -1.078820E+0 -6.073004E-1 -6.283500E-1 -6.578203E-1 -2.143675E-1  3.128180E-1  2.983165E-1 
 6.816994E-2  2.562168E-1  6.945244E-1  5.462388E-1 -7.824378E-2 -4.082142E-2  4.643778E-1  2.295531E-1 
-4.660317E-1 -3.982036E-1  1.986800E-1  1.724848E-1 -3.963329E-1 -3.453451E-1  4.030992E-1  5.733701E-1 
 6.349254E-2  9.155936E-2  7.759176E-1  1.034598E+0  6.070499E-1  4.470699E-1  9.695773E-1  1.299360E+0 
 8.226948E-1  4.306973E-1  8.442124E-1  1.135638E+0  6.201473E-1  1.271101E-1  4.466021E-1  8.240980E-1 
 2.725891E-1 -2.966959E-1  4.337812E-2  3.343357E-1 -1.343776E-1 -5.853149E-1 -3.411344E-1 -1.275534E-2 
-2.508534E-1 -6.363026E-1 -4.636921E-1  9.576917E-2  1.009151E-1 -2.471116E-1  7.284827E-2  8.086617E-1 
 9.784650E-1  6.280997E-1  8.755542E-1  1.802221E+0  2.034238E+0  1.447177E+0  1.562719E+0  2.434187E+0 
 2.487982E+0  1.755911E+0  1.575349E+0  2.026754E+0  2.003365E+0  1.128154E+0  4.456667E-1  5.569975E-1 
 6.000329E-1 -2.555315E-1 -1.297739E+0 -1.326741E+0 -1.067125E+0 -1.869363E+0 -2.871342E+0 -2.728669E+0 
-2.325913E+0 -2.798836E+0 -3.392914E+0 -3.287664E+0 -2.767495E+0 -2.631373E+0 -2.982206E+0 -2.751124E+0 
-1.858136E+0 -1.389891E+0 -1.388488E+0 -9.759082E-1 -1.602959E-2  7.235259E-1  8.984751E-1  1.141251E+0 
 2.053885E+0  2.857058E+0  2.761164E+0  2.744324E+0  3.435699E+0  3.932010E+0  3.529722E+0  3.055396E+0 
 3.436167E+0  3.678008E+0  2.811684E+0  2.054353E+0  2.429042E+0  2.294790E+0  1.022436E+0  5.251889E-1 
 8.311148E-1  3.755000E-1 -8.196709E-1 -1.247219E+0 -7.658762E-1 -1.185941E+0 -2.260425E+0 -2.255279E+0 
-1.989114E+0 -2.421808E+0 -2.577110E+0 -2.429293E+0 -2.403097E+0 -2.109333E+0 -1.884332E+0 -1.993791E+0 
-1.901172E+0 -1.476898E+0 -1.246284E+0 -1.448364E+0 -1.320192E+0 -7.167603E-1 -6.615622E-1 -1.052624E+0 
-7.916043E-1 -1.774127E-1 -2.377560E-1 -3.677981E-1  1.364656E-1  6.458754E-1  8.240980E-1  9.382362E-1 
 1.381689E+0  2.073531E+0  2.473948E+0  2.546454E+0  2.727016E+0  3.299575E+0  3.816937E+0  3.638714E+0 
 3.182631E+0  3.427279E+0  3.847811E+0  3.235958E+0  2.393491E+0  2.523533E+0  2.682110E+0  1.739538E+0 
 7.310105E-1  7.413016E-1  7.866763E-1 -1.442009E-1 -1.009121E+0 -7.827165E-1 -7.710221E-1 -1.531160E+0 
-1.698157E+0 -1.374455E+0 -1.470816E+0 -1.680381E+0 -1.584955E+0 -1.324870E+0 -1.247219E+0 -1.374923E+0 
-1.279028E+0 -1.045140E+0 -1.012395E+0 -1.048882E+0 -1.025025E+0 -9.735696E-1 -8.945153E-1 -7.789747E-1 
-7.092755E-1 -6.648363E-1 -3.729433E-1  6.816994E-2  7.471919E-2 -1.275534E-2  5.237857E-1  1.014016E+0 
 8.774251E-1  7.038792E-1  8.212915E-1  9.550756E-1  8.152109E-1  4.124547E-1  1.116738E-1  7.097716E-2 
-1.002291E-1 -7.013233E-1 -1.352470E+0 -1.387552E+0 -1.134953E+0 -1.781888E+0 -2.700604E+0 -2.320768E+0 
-1.689737E+0 -2.237504E+0 -2.806789E+0 -2.195403E+0 -1.361825E+0 -1.570921E+0 -2.078927E+0 -1.401118E+0 
-3.299081E-1 -5.960737E-1 -1.199506E+0 -5.553771E-1  3.988886E-1  2.983165E-1 -2.438375E-1  2.543458E-1 
 1.188029E+0  1.115991E+0  8.502939E-1  1.454662E+0  2.000558E+0  1.914487E+0  1.994945E+0  2.078209E+0 
 1.890630E+0  1.948635E+0  1.827480E+0  1.253518E+0  7.548677E-1  5.537235E-1  4.915084E-1 -1.072462E-1 
-9.539230E-1 -7.335995E-1 -3.888481E-1 -1.177520E+0 -1.510110E+0 -8.458661E-1 -7.668124E-1 -1.221024E+0 
-1.309901E+0 -1.121388E+0 -9.847963E-1 -1.227105E+0 -1.588697E+0 -1.564840E+0 -1.583552E+0 -1.845507E+0 
-1.919415E+0 -1.973209E+0 -2.034956E+0 -1.754290E+0 -1.580744E+0 -1.600859E+0 -1.326274E+0 -9.904100E-1 
-6.400445E-1 -2.068827E-1 -3.146661E-2  2.417160E-1  9.658352E-1  1.536523E+0  1.669372E+0  1.870984E+0 
 2.567036E+0  3.349627E+0  3.420730E+0  3.275251E+0  3.829567E+0  4.437677E+0  4.377334E+0  4.136897E+0 
 4.238873E+0  4.573801E+0  4.548541E+0  3.942302E+0  3.489493E+0  3.557789E+0  3.364597E+0  2.507161E+0 
 1.699777E+0  1.419111E+0  1.253985E+0  4.194708E-1 -8.982579E-1 -1.253768E+0 -8.842242E-1 -1.650443E+0 
-3.147798E+0 -3.259129E+0 -2.431631E+0 -2.950864E+0 -4.108145E+0 -3.618382E+0 -2.557463E+0 -3.094004E+0 
-3.671241E+0 -2.516299E+0 -1.616763E+0 -2.073781E+0 -2.090622E+0 -1.151793E+0 -5.137442E-1 -4.211247E-1 
-2.952930E-1 -3.474087E-2  3.722259E-1  7.469153E-1  6.383908E-1  3.086076E-1  4.447312E-1  7.768530E-1 
 3.652090E-1 -5.296490E-1 -5.156161E-1 -3.427309E-2 -7.822487E-1 -1.902575E+0 -1.715465E+0 -1.259849E+0 
-2.003147E+0 -2.958349E+0 -2.784335E+0 -2.351174E+0 -2.866664E+0 -3.471500E+0 -3.176800E+0 -2.720718E+0 
-2.929346E+0 -3.350814E+0 -3.037403E+0 -2.422744E+0 -2.508815E+0 -2.709023E+0 -2.339480E+0 -1.743531E+0 
-1.317853E+0 -1.162084E+0 -9.688922E-1 -3.186815E-1  3.722259E-1  3.661444E-1  3.591276E-1  1.247436E+0 
 1.892033E+0  1.336314E+0  1.104297E+0  2.056692E+0  2.381797E+0  1.407884E+0  1.078102E+0  1.920568E+0 
 2.028625E+0  8.081941E-1  2.908319E-1  1.288602E+0  1.580962E+0  3.647413E-1 -1.194080E-1  9.185895E-1 
 1.364849E+0  5.584009E-1  2.566845E-1  9.026847E-1  1.351751E+0  9.864174E-1  5.354800E-1  8.044513E-1 
 1.374672E+0  1.495359E+0  8.816348E-1  5.953555E-1  1.665630E+0  2.229301E+0  1.021968E+0  7.838691E-1 
 2.483772E+0  2.650301E+0  1.036470E+0  1.203933E+0  2.720468E+0  2.525872E+0  1.059391E+0  9.003460E-1 
 1.774154E+0  1.550557E+0  5.209785E-1  8.641344E-2  1.827759E-1  2.211338E-1 -2.157705E-1 -1.149922E+0 
-1.390827E+0 -6.765314E-1 -9.239852E-1 -2.180435E+0 -2.452214E+0 -1.584487E+0 -1.256107E+0 -2.284749E+0 
-2.862922E+0 -1.644830E+0 -9.670204E-1 -2.076589E+0 -2.215518E+0 -7.392132E-1 -2.826623E-1 -9.768437E-1 
-8.589646E-1  1.977444E-1  7.983708E-1  4.531513E-1  3.525792E-1  1.064536E+0  1.512667E+0  1.313861E+0 
 1.063132E+0  1.195045E+0  1.712408E+0  1.696035E+0  9.513338E-1  9.981117E-1  1.958926E+0  1.926649E+0 
 1.052841E+0  1.272697E+0  2.119374E+0  1.971088E+0  1.345670E+0  1.602012E+0  2.235850E+0  1.986993E+0 
 1.422386E+0  1.706794E+0  2.133406E+0  1.667033E+0  1.297021E+0  1.645047E+0  1.620723E+0  1.168850E+0 
 1.097748E+0  1.232468E+0  1.067811E+0  7.487862E-1  6.842333E-1  6.832970E-1  4.363110E-1  2.852190E-1 
 2.520071E-1 -2.865940E-2 -2.340142E-1 -1.965916E-1 -2.574027E-1 -3.444096E-1 -2.312068E-1 -4.503196E-2 
-5.270717E-3  1.013827E-1  4.288264E-1  6.098562E-1  4.096475E-1  1.795009E-1  2.707175E-1  1.911961E-1 
-3.968003E-1 -9.646819E-1 -1.181731E+0 -1.360890E+0 -2.014841E+0 -2.763285E+0 -2.738493E+0 -2.593014E+0 
-3.205335E+0 -3.613237E+0 -3.140314E+0 -2.791820E+0 -3.127684E+0 -3.320876E+0 -2.596289E+0 -1.676639E+0 
-1.791244E+0 -2.101848E+0 -1.155067E+0  2.560240E-2 -7.730842E-2 -5.114057E-1  2.749279E-1  1.458404E+0 
 1.221241E+0  3.460300E-1  1.004660E+0  1.993074E+0  1.191303E+0  2.875577E-1  7.562708E-1  1.085585E+0 
 3.577242E-1 -3.635877E-1 -2.312068E-1  1.041892E-1 -1.240865E-1 -5.768949E-1 -5.432142E-1 -1.423298E-1 
 6.255717E-2 -1.792839E-1 -6.105745E-1 -3.729433E-1  1.486276E-1 -2.583382E-1 -8.575612E-1 -5.801690E-1 
-1.891072E-1 -4.744517E-1 -8.107831E-1 -6.213334E-1 -1.203436E-1  3.617051E-3 -5.076635E-1 -4.459172E-1 
 3.567889E-1  3.652090E-1 -3.163426E-1 -3.359896E-1  2.548134E-1  2.922360E-1 -4.870816E-1 -7.813132E-1 
-1.900424E-1 -1.568305E-1 -8.795468E-1 -1.067125E+0 -5.577157E-1 -3.327144E-1 -8.004920E-1 -1.197167E+0 
-8.519475E-1 -4.978402E-1 -8.243483E-1 -1.090514E+0 -8.435276E-1 -5.259072E-1 -5.291812E-1 -8.468016E-1 
-7.485691E-1 -9.555173E-2 -1.465394E-1 -8.650450E-1 -5.165516E-1  4.274232E-1  1.210295E-1 -5.998156E-1 
-2.106246E-1  5.364155E-1  2.791377E-1 -4.215921E-1 -1.619757E-1  5.191074E-1  3.128180E-1 -3.467481E-1 
-1.830264E-1  4.957189E-1  4.489408E-1 -1.970594E-1 -3.336507E-1  2.421836E-1  4.915084E-1 -1.743274E-2 
-4.094303E-1  1.720170E-1  8.760220E-1  2.941069E-1 -2.162383E-1  8.287761E-1  1.618384E+0  8.928614E-1 
 5.027357E-1  1.510796E+0  2.159135E+0  1.512667E+0  9.578828E-1  1.551492E+0  2.184863E+0  1.396190E+0 
 4.330369E-1  7.731103E-1  1.136573E+0  3.301252E-1 -6.769992E-1 -5.736197E-1 -1.699279E-1 -8.271557E-1 
-1.491399E+0 -1.106418E+0 -7.869269E-1 -1.139631E+0 -1.230380E+0 -8.753361E-1 -6.250752E-1 -4.693058E-1 
-5.305846E-1 -6.110423E-1 -5.017697E-2  5.050744E-1  2.735247E-1  4.552606E-3  5.579331E-1  1.413030E+0 
 1.353154E+0  8.821025E-1  1.645515E+0  2.763503E+0  2.410331E+0  2.021140E+0  2.963712E+0  3.569483E+0 
 3.059138E+0  2.773326E+0  3.275251E+0  3.438505E+0  2.778471E+0  2.468336E+0  2.794376E+0  2.574988E+0 
 1.858354E+0  1.571607E+0  1.522958E+0  1.340992E+0  8.357931E-1 -1.088368E-2 -3.317789E-1 -1.194080E-1 
-7.555851E-1 -2.031214E+0 -2.399355E+0 -2.205694E+0 -2.786674E+0 -3.873321E+0 -4.303208E+0 -3.957521E+0 
-3.996814E+0 -4.668542E+0 -4.795310E+0 -4.171295E+0 -3.595461E+0 -3.634754E+0 -3.731117E+0 -2.858711E+0 
-1.992388E+0 -2.117753E+0 -1.949353E+0 -1.013798E+0 -4.155117E-1 -2.948252E-1 -1.151984E-1  4.634424E-1 
 1.332105E+0  1.609964E+0  1.516408E+0  1.988864E+0  2.679303E+0  3.011425E+0  2.921144E+0  2.941726E+0 
 3.610180E+0  4.041003E+0  3.556853E+0  3.460958E+0  4.201450E+0  4.240744E+0  3.645731E+0  3.803839E+0 
 4.126138E+0  3.715430E+0  3.458620E+0  3.611583E+0  3.296769E+0  2.675093E+0  2.455705E+0  2.347649E+0 
 1.732522E+0  1.098216E+0  9.176540E-1  5.172365E-1 -8.479303E-2 -3.448774E-1 -7.307932E-1 -1.149922E+0 
-1.225702E+0 -1.634071E+0 -2.245456E+0 -2.199614E+0 -2.022794E+0 -2.473731E+0 -2.832517E+0 -2.642132E+0 
-2.508346E+0 -2.652890E+0 -2.777786E+0 -2.600032E+0 -2.446132E+0 -2.502733E+0 -2.310945E+0 -2.196808E+0 
-2.293169E+0 -2.060684E+0 -1.944675E+0 -2.180903E+0 -2.080798E+0 -1.863749E+0 -2.088751E+0 -2.245923E+0 
-2.112607E+0 -2.159385E+0 -2.462037E+0 -2.695458E+0 -2.473731E+0 -2.326381E+0 -2.777786E+0 -2.830645E+0 
-2.280539E+0 -2.124769E+0 -2.229084E+0 -1.982565E+0 -1.522273E+0 -1.145712E+0 -9.146297E-1 -7.008555E-1 
-3.532966E-1 -4.128920E-2  1.720170E-1  4.035668E-1  4.770076E-1  7.314783E-1  1.347541E+0  1.322281E+0 
 9.340258E-1  1.435015E+0  2.096920E+0  1.978572E+0  1.821868E+0  2.137617E+0  2.365424E+0  2.137617E+0 
 1.872855E+0  2.009446E+0  2.086629E+0  1.708197E+0  1.357832E+0  1.220306E+0  1.154349E+0  1.122072E+0 
 7.469153E-1  2.543458E-1  4.863632E-1  8.329859E-1  2.782021E-1 -1.058428E-1  4.232136E-1  6.051788E-1 
 7.331586E-2 -3.378603E-1 -1.446687E-1  3.001875E-1 -4.737067E-2 -8.266872E-1 -6.741918E-1 -2.143675E-1 
-5.890567E-1 -1.119049E+0 -1.090982E+0 -8.135898E-1 -8.907731E-1 -1.370712E+0 -1.424507E+0 -9.660848E-1 
-8.748683E-1 -1.292594E+0 -1.477834E+0 -1.045607E+0 -7.368747E-1 -1.238799E+0 -1.491399E+0 -8.182679E-1 
-7.682158E-1 -1.407199E+0 -1.129340E+0 -4.983079E-1 -7.111466E-1 -1.088642E+0 -8.098476E-1 -3.762184E-1 
-3.172781E-1 -4.810002E-1 -5.146805E-1 -9.321321E-2  4.316329E-1  5.172365E-1  4.087120E-1  8.306472E-1 
 1.844321E+0  2.151182E+0  1.585172E+0  1.915891E+0  3.064284E+0  3.213037E+0  2.558149E+0  2.720935E+0 
 3.599421E+0  3.749110E+0  3.005811E+0  2.791570E+0  3.578371E+0  3.651344E+0  2.454302E+0  1.973895E+0 
 2.662463E+0  2.449625E+0  1.007935E+0  4.756045E-1  8.699405E-1  3.867266E-1 -5.993478E-1 -9.586011E-1 
-9.618752E-1 -1.094724E+0 -1.471284E+0 -1.952627E+0 -1.896962E+0 -1.579341E+0 -2.085476E+0 -2.518170E+0 
-1.932513E+0 -1.726691E+0 -2.519574E+0 -2.854502E+0 -2.074717E+0 -1.654186E+0 -2.501798E+0 -2.956010E+0 
-1.963854E+0 -1.584955E+0 -2.611258E+0 -2.716040E+0 -1.790309E+0 -1.819779E+0 -2.458294E+0 -2.519106E+0 
-2.064893E+0 -1.583552E+0 -1.759435E+0 -2.240778E+0 -1.764581E+0 -8.271557E-1 -6.723211E-1 -1.029703E+0 
-8.248161E-1  3.773711E-1  1.082779E+0  3.034624E-1  3.114148E-1  1.928520E+0  2.502015E+0  1.565525E+0 
 1.550089E+0  2.732162E+0  3.139128E+0  2.442140E+0  2.072128E+0  2.647962E+0  2.982891E+0  2.551600E+0 
 2.161941E+0  1.896712E+0  2.150247E+0  2.580602E+0  1.708197E+0  8.526326E-1  1.699309E+0  2.137149E+0 
 8.007095E-1  1.289810E-1  1.014016E+0  1.115523E+0 -2.213834E-1 -8.542864E-1  8.080066E-2  3.820492E-1 
-7.574569E-1 -9.847963E-1 -1.743274E-2  1.519026E-1 -2.901471E-1 -9.508395E-2  4.054379E-1  5.925483E-1 
 6.603761E-1  7.296073E-1  7.501895E-1  8.741502E-1  1.125814E+0  9.513338E-1  4.119869E-1  7.122994E-1 
 1.224048E+0  4.952511E-1 -6.000029E-2  5.696273E-1  6.351165E-1 -1.404580E-1 -2.938896E-1 -5.438751E-2 
-2.719034E-1 -8.140576E-1 -1.028768E+0 -7.111466E-1 -9.015319E-1 -1.518062E+0 -1.238799E+0 -8.430598E-1 
-1.287916E+0 -1.409070E+0 -9.253882E-1 -8.542864E-1 -1.086304E+0 -1.127936E+0 -1.051688E+0 -8.907731E-1 
-9.338086E-1 -1.218685E+0 -1.097998E+0 -6.980492E-1 -6.971136E-1 -9.010642E-1 -6.653041E-1 -5.766159E-2 
 1.224327E-1 -2.555315E-1 -2.737752E-1  3.862588E-1  7.356886E-1  1.888565E-1 -2.878082E-1  1.911961E-1 
 7.151066E-1  1.126093E-1 -6.105745E-1 -1.268928E-1  4.166644E-1 -2.391593E-1 -8.931119E-1 -4.636921E-1 
-4.175771E-2 -5.043887E-1 -1.059173E+0 -9.628108E-1 -5.549086E-1 -5.179546E-1 -8.753361E-1 -9.207108E-1 
-2.957608E-1  2.735247E-1  1.168190E-1  1.514350E-1  1.178206E+0  1.980911E+0  1.732990E+0  1.822335E+0 
 2.949210E+0  3.555918E+0  3.177953E+0  3.226602E+0  3.970836E+0  4.325411E+0  3.876345E+0  3.646667E+0 
 4.174787E+0  4.311378E+0  3.684556E+0  3.415585E+0  3.705139E+0  3.600356E+0  3.010490E+0  2.618960E+0 
 2.475819E+0  2.243802E+0  1.653935E+0  8.694727E-1  4.994608E-1  3.614663E-1 -4.342228E-1 -1.537709E+0 
-1.788905E+0 -1.707980E+0 -2.457359E+0 -3.488340E+0 -3.677323E+0 -3.488340E+0 -4.103935E+0 -4.966984E+0 
-4.894478E+0 -4.630652E+0 -5.125093E+0 -5.386580E+0 -4.899156E+0 -4.645153E+0 -4.516982E+0 -3.885951E+0 
-3.378412E+0 -3.059388E+0 -2.173418E+0 -1.295868E+0 -1.003975E+0 -5.605223E-1  3.076721E-1  9.896917E-1 
 1.178206E+0  1.351751E+0  1.931795E+0  2.469739E+0  2.411734E+0  2.219478E+0  2.638607E+0  3.060073E+0 
 2.724210E+0  2.439801E+0  2.849574E+0  3.093754E+0  2.675560E+0  2.450560E+0  2.714854E+0  2.630654E+0 
 2.184395E+0  1.969217E+0  1.761992E+0  1.449517E+0  1.081376E+0  4.143257E-1 -1.381195E-1 -3.247629E-1 
-7.097433E-1 -1.431055E+0 -1.984436E+0 -2.113075E+0 -2.219261E+0 -2.667858E+0 -3.050032E+0 -2.939169E+0 
-2.957881E+0 -3.404140E+0 -3.346136E+0 -2.954139E+0 -3.288131E+0 -3.710067E+0 -3.261936E+0 -2.923733E+0 
-3.434078E+0 -3.672177E+0 -3.085584E+0 -2.644938E+0 -3.032726E+0 -3.344265E+0 -2.536881E+0 -1.745402E+0 
-2.221599E+0 -2.543898E+0 -1.546597E+0 -7.752317E-1 -1.165358E+0 -1.383810E+0 -7.139529E-1 -3.661179E-2 
-1.699279E-1 -6.957096E-1 -3.790247E-1  6.000329E-1  5.364155E-1 -2.658226E-1  4.571682E-2  9.878206E-1 
 1.040211E+0  4.639100E-1  4.784110E-1  1.215160E+0  1.492552E+0  9.630280E-1  7.024759E-1  1.356429E+0 
 1.732054E+0  8.708761E-1  5.808540E-1  1.500504E+0  1.481326E+0  7.356886E-1  9.101694E-1  1.281117E+0 
 1.119734E+0  1.046292E+0  1.082779E+0  1.103829E+0  1.358300E+0  1.457001E+0  1.325555E+0  1.487406E+0 
 1.870516E+0  2.126858E+0  1.906535E+0  1.627739E+0  2.047336E+0  2.216671E+0  1.530442E+0  1.152946E+0 
 1.285794E+0  1.007000E+0  3.619348E-1 -1.228774E-2 -1.166017E-1 -4.070914E-1 -1.053560E+0 -1.355744E+0 
-1.213539E+0 -1.507771E+0 -1.984904E+0 -1.932980E+0 -1.719207E+0 -1.976017E+0 -2.293169E+0 -2.076589E+0 
-1.860943E+0 -2.127577E+0 -2.324043E+0 -1.998002E+0 -1.669622E+0 -1.715465E+0 -1.806213E+0 -1.569050E+0 
-9.473737E-1 -5.825075E-1 -7.752317E-1 -6.250752E-1  2.431192E-1  6.758131E-1  3.436913E-1  5.200430E-1 
 1.197384E+0  1.469163E+0  1.324620E+0  1.188497E+0  1.491149E+0  1.825610E+0  1.605286E+0  1.324620E+0 
 1.547282E+0  1.831222E+0  1.651129E+0  1.309184E+0  1.355493E+0  1.829351E+0  1.852741E+0  1.195045E+0 
 1.138913E+0  1.729715E+0  1.493955E+0  5.256566E-1  3.436913E-1  7.328814E-1  1.818404E-1 -8.617709E-1 
-1.031106E+0 -8.786112E-1 -1.459590E+0 -2.173886E+0 -2.274458E+0 -2.177161E+0 -2.249666E+0 -2.408711E+0 
-2.450343E+0 -2.169676E+0 -1.737918E+0 -1.577002E+0 -1.648104E+0 -1.341711E+0 -5.970093E-1 -2.354171E-1 
-5.029854E-1 -3.472159E-1  6.407295E-1  1.039744E+0  6.023716E-1  8.816348E-1  1.779767E+0  1.984186E+0 
 1.721295E+0  2.037513E+0  2.735904E+0  2.866881E+0  2.603055E+0  2.811216E+0  3.269170E+0  3.199471E+0 
 2.837411E+0  2.781279E+0  2.840686E+0  2.584812E+0  2.039384E+0  1.643644E+0  1.415836E+0  1.024307E+0 
 5.537235E-1 -5.766159E-2 -5.904601E-1 -6.021545E-1 -7.775713E-1 -1.727627E+0 -2.313284E+0 -1.844103E+0 
-1.834748E+0 -2.789480E+0 -3.054711E+0 -2.310945E+0 -2.252940E+0 -3.005594E+0 -2.780593E+0 -1.793115E+0 
-1.693479E+0 -2.019520E+0 -1.416087E+0 -4.463850E-1 -2.541286E-1 -2.400945E-1  4.213418E-1  1.141251E+0 
 1.380286E+0  1.480390E+0  1.832159E+0  2.305549E+0  2.582941E+0  2.633461E+0  2.566101E+0  2.746663E+0 
 3.141467E+0  2.980084E+0  2.400508E+0  2.479562E+0  2.950146E+0  2.424832E+0  1.451388E+0  1.436419E+0 
 1.679663E+0  1.029453E+0  8.547807E-2  3.261942E-2  3.048658E-1 -2.429019E-1 -8.949827E-1 -7.410843E-1 
-4.566761E-1 -7.270514E-1 -1.125129E+0 -1.094724E+0 -6.784025E-1 -6.671759E-1 -1.253768E+0 -1.252833E+0 
-6.985170E-1 -7.892658E-1 -1.231783E+0 -1.161616E+0 -8.037665E-1 -6.872903E-1 -8.823531E-1 -9.628108E-1 
-4.552728E-1 -5.719399E-2 -4.150440E-1 -4.964372E-1  1.916639E-1  5.565299E-1  1.972767E-1  4.899108E-2 
 5.017995E-1  8.479552E-1  5.298663E-1  9.296269E-2  4.030992E-1  8.792961E-1  5.757088E-1 -4.924159E-2 
-1.088368E-2  5.401574E-1  3.642735E-1 -5.352627E-1 -6.353663E-1  6.162161E-2 -7.450193E-2 -9.773115E-1 
-1.067593E+0 -3.635877E-1 -4.061562E-1 -1.296804E+0 -1.476898E+0 -7.546495E-1 -7.415521E-1 -1.634071E+0 
-1.767855E+0 -1.081159E+0 -1.054963E+0 -1.728562E+0 -1.858604E+0 -1.258446E+0 -1.099402E+0 -1.611617E+0 
-1.712190E+0 -1.171440E+0 -9.707630E-1 -1.321128E+0 -1.362761E+0 -9.562615E-1 -6.503356E-1 -7.878624E-1 
-1.058705E+0 -7.340673E-1 -1.764772E-1 -3.102615E-1 -7.340673E-1 -4.113010E-1  2.501353E-1  1.406762E-1 
-2.980993E-1 -1.135219E-2  6.683285E-1  6.178086E-1  1.210295E-1  3.530468E-1  1.001386E+0  1.027582E+0 
 5.630790E-1  6.519561E-1  1.310587E+0  1.375140E+0  8.792961E-1  9.480595E-1  1.505182E+0  1.554299E+0 
 1.127218E+0  1.067343E+0  1.512667E+0  1.717085E+0  1.303102E+0  1.044889E+0  1.377946E+0  1.592189E+0 
 1.311522E+0  9.213960E-1  9.265419E-1  1.349413E+0  1.272697E+0  5.251889E-1  4.929124E-1  1.220306E+0 
 1.103829E+0  2.838158E-1  3.446268E-1  1.030388E+0  9.209282E-1  2.262790E-1  1.996154E-1  7.543999E-1 
 6.734737E-1  9.062398E-2  9.343047E-2  4.681199E-1  4.498764E-1  1.551769E-1  4.010404E-2  1.724848E-1 
 3.390132E-1  1.397399E-1 -2.995026E-1 -2.672260E-1 -5.270717E-3 -3.214878E-1 -9.076134E-1 -8.837564E-1 
-5.703456E-1 -8.832886E-1 -1.518998E+0 -1.470349E+0 -9.637463E-1 -1.233186E+0 -1.949821E+0 -1.801535E+0 
-1.255639E+0 -1.548936E+0 -2.229552E+0 -2.115881E+0 -1.586826E+0 -1.756161E+0 -2.372691E+0 -2.288960E+0 
-1.647169E+0 -1.681316E+0 -2.303460E+0 -2.256682E+0 -1.550806E+0 -1.487189E+0 -2.121495E+0 -2.132254E+0 
-1.394569E+0 -1.114838E+0 -1.596181E+0 -1.669154E+0 -8.411887E-1 -3.252307E-1 -6.208656E-1 -6.779348E-1 
-7.609420E-3  6.028394E-1  4.582965E-1  1.696776E-1  5.794507E-1  1.184287E+0  1.017758E+0  5.256566E-1 
 7.979030E-1  1.363913E+0  1.203466E+0  7.632869E-1  9.962407E-1  1.521554E+0  1.429870E+0  1.073423E+0 
 1.192707E+0  1.613239E+0  1.668436E+0  1.324620E+0  1.276906E+0  1.702584E+0  1.923375E+0  1.553831E+0 
 1.260067E+0  1.607157E+0  1.893905E+0  1.390577E+0  9.082984E-1  1.211418E+0  1.392448E+0  8.437446E-1 
 3.970177E-1  5.443677E-1  6.379230E-1  1.790332E-1 -2.653552E-1 -1.044399E-1  8.220381E-2 -3.355218E-1 
-7.097433E-1 -4.332865E-1 -2.405623E-1 -6.746596E-1 -9.773115E-1 -6.358348E-1 -4.552728E-1 -9.763759E-1 
-1.235993E+0 -8.065728E-1 -7.471658E-1 -1.344049E+0 -1.576067E+0 -1.174714E+0 -1.079288E+0 -1.607876E+0 
-1.840361E+0 -1.381472E+0 -1.201378E+0 -1.638281E+0 -1.745870E+0 -1.300078E+0 -1.036719E+0 -1.185005E+0 
-1.280432E+0 -9.483100E-1 -4.286091E-1 -3.495548E-1 -6.138486E-1 -3.252307E-1  3.689509E-1  4.232136E-1 
 8.313937E-2  2.894288E-1  8.919259E-1  1.000450E+0  5.064776E-1  4.353756E-1  1.060326E+0  1.199256E+0 
 4.966543E-1  2.688466E-1  8.895872E-1  1.053309E+0  4.063733E-1  1.416115E-1  7.782564E-1  1.140784E+0 
 6.346489E-1  5.106874E-1  1.147801E+0  1.483197E+0  1.307312E+0  1.185222E+0  1.434080E+0  1.815318E+0 
 1.760120E+0  1.389641E+0  1.367655E+0  1.686679E+0  1.643177E+0  1.088393E+0  8.231626E-1  1.242291E+0 
 1.364849E+0  6.159377E-1  3.792420E-1  1.150139E+0  1.277374E+0  5.331413E-1  4.952511E-1  1.199724E+0 
 1.300764E+0  7.015405E-1  4.952511E-1  9.592862E-1  1.047696E+0  4.325691E-1  8.220381E-2  2.562168E-1 
 3.259156E-1 -5.485529E-2 -5.366660E-1 -4.552728E-1 -9.695506E-2 -3.205526E-1 -8.075091E-1 -6.554807E-1 
-1.507491E-1 -2.742430E-1 -8.262194E-1 -7.078725E-1 -5.906492E-2 -1.788161E-1 -9.010642E-1 -7.527788E-1 
-1.081817E-1 -3.598459E-1 -9.712307E-1 -8.163961E-1 -3.350540E-1 -4.557406E-1 -9.328730E-1 -8.575612E-1 
-3.472159E-1 -3.242952E-1 -6.236719E-1 -5.226320E-1 -1.633798E-1  1.214971E-1  9.623677E-2 -2.070700E-2 
 4.255523E-1  9.896917E-1  8.198884E-1  5.663533E-1  1.138445E+0  1.674050E+0  1.323217E+0  9.737869E-1 
 1.416772E+0  1.875194E+0  1.356429E+0  7.810627E-1  1.180545E+0  1.449048E+0  8.269052E-1  3.132858E-1 
 5.429646E-1  7.801273E-1  3.843879E-1 -1.470072E-1 -1.058428E-1  2.693143E-1  7.471919E-2 -5.450860E-1 
-5.895245E-1 -1.984627E-1 -2.924856E-1 -1.006781E+0 -1.359953E+0 -9.150971E-1 -9.328730E-1 -1.910995E+0 
-2.331527E+0 -1.718739E+0 -1.678510E+0 -2.592079E+0 -2.885843E+0 -2.148159E+0 -1.848313E+0 -2.517702E+0 
-2.652890E+0 -1.724352E+0 -1.264059E+0 -1.702366E+0 -1.729030E+0 -9.913452E-1 -4.721121E-1 -6.372381E-1 
-8.482057E-1 -4.323510E-1  1.832437E-1  1.083988E-1 -3.210200E-1 -1.259573E-1  4.891697E-1  5.111550E-1 
-8.151805E-2 -9.789062E-2  6.505528E-1  7.525283E-1 -2.819162E-2 -9.929358E-2  7.375597E-1  7.529958E-1 
-7.403415E-2 -4.549956E-2  8.007095E-1  9.330903E-1  2.421836E-1  2.548134E-1  1.152478E+0  1.383092E+0 
 7.955643E-1  7.342855E-1  1.397125E+0  1.679195E+0  1.215160E+0  9.129758E-1  1.319475E+0  1.689954E+0 
 1.290940E+0  7.665619E-1  1.030388E+0  1.504714E+0  1.153881E+0  5.429646E-1  7.782564E-1  1.304973E+0 
 9.737869E-1  3.053334E-1  4.994608E-1  1.033195E+0  7.193162E-1  6.676680E-2  1.514350E-1  5.972264E-1 
 3.371422E-1 -3.874447E-1 -4.286091E-1 -3.867568E-3 -2.008012E-1 -9.473737E-1 -1.203248E+0 -7.527788E-1 
-7.321966E-1 -1.520869E+0 -1.916609E+0 -1.350130E+0 -1.058237E+0 -1.716400E+0 -2.032150E+0 -1.380535E+0 
-9.146297E-1 -1.344985E+0 -1.676171E+0 -1.116242E+0 -5.979445E-1 -9.384867E-1 -1.366503E+0 -9.408252E-1 
-4.056884E-1 -7.097433E-1 -1.089579E+0 -7.130177E-1 -1.446687E-1 -2.363527E-1 -5.343264E-1 -1.788161E-1 
 4.550223E-1  5.836612E-1  2.903641E-1  4.185353E-1  1.076698E+0  1.260067E+0  7.796595E-1  6.889107E-1 
 1.271761E+0  1.395254E+0  7.300751E-1  4.807497E-1  9.775295E-1  1.046292E+0  3.203019E-1 -4.596734E-2 
 4.115185E-1  5.546588E-1 -8.292211E-2 -4.206569E-1  2.186055E-2  2.800730E-1 -1.587017E-1 -4.248673E-1 
 5.694348E-2  5.195752E-1  2.800730E-1  5.881440E-2  5.785153E-1  1.113184E+0  9.139112E-1  6.561665E-1 
 1.095877E+0  1.573478E+0  1.336782E+0  9.583506E-1  1.255389E+0  1.790058E+0  1.623062E+0  1.063132E+0 
 1.175399E+0  1.784913E+0  1.654403E+0  8.755542E-1  7.305427E-1  1.214692E+0  1.124411E+0  2.445223E-1 
-1.825587E-1  2.744603E-1  3.151567E-1 -5.343264E-1 -9.511163E-1 -4.056884E-1 -1.493461E-1 -7.742962E-1 
-1.099402E+0 -4.702413E-1 -4.924159E-2 -5.361983E-1 -8.220098E-1 -1.788161E-1  3.843879E-1  7.846104E-2 
-2.625479E-1  2.697819E-1  1.015419E+0  8.680696E-1  4.475377E-1  8.923936E-1  1.590318E+0  1.452323E+0 
 9.447845E-1  1.110846E+0  1.633821E+0  1.505650E+0  7.857410E-1  5.920805E-1  1.071085E+0  8.736824E-1 
-1.208113E-1 -4.992435E-1 -1.147306E-1 -3.416022E-1 -1.339371E+0 -1.735111E+0 -1.375858E+0 -1.501222E+0 
-2.337140E+0 -2.677214E+0 -2.246859E+0 -2.189790E+0 -2.765624E+0 -2.948993E+0 -2.348835E+0 -1.970403E+0 
-2.347900E+0 -2.510686E+0 -1.823989E+0 -1.214475E+0 -1.460058E+0 -1.694883E+0 -1.071803E+0 -3.041807E-1 
-3.911866E-1 -8.229454E-1 -3.673303E-1  4.788786E-1  3.867266E-1 -1.039721E-1  2.604264E-1  9.906271E-1 
 9.022170E-1  3.951468E-1  5.424961E-1  1.120669E+0  1.116927E+0  5.172365E-1  4.264877E-1  9.583506E-1 
 9.971763E-1  3.535146E-1  6.349254E-2  6.276319E-1  9.770619E-1  3.095432E-1 -1.713313E-1  4.620384E-1 
 9.457208E-1  2.782021E-1 -2.578704E-1  3.572567E-1  8.652631E-1  2.365701E-1 -3.799603E-1  1.556447E-1 
 7.305427E-1  1.018505E-1 -6.363026E-1 -2.513212E-1  3.577242E-1 -2.912717E-2 -7.331321E-1 -4.950339E-1 
 1.402084E-1 -2.912717E-2 -6.288178E-1 -5.137442E-1  1.561124E-1  2.183266E-1 -4.024132E-1 -5.179546E-1 
 2.099065E-1  4.676521E-1 -1.741387E-1 -3.561040E-1  3.217059E-1  6.407295E-1  1.102706E-1 -1.717990E-1 
 4.096475E-1  7.852732E-1  2.585555E-1 -7.263101E-2  4.919761E-1  8.418737E-1  3.291898E-1 -1.369089E-2 
 4.662488E-1  8.409383E-1  4.030992E-1  4.384590E-2  4.681199E-1  7.670297E-1  3.380776E-1 -1.930385E-2 
 2.281500E-1  5.032035E-1  2.318927E-1 -2.227875E-1 -1.638476E-1  2.417160E-1  7.939660E-2 -5.081313E-1 
-4.983079E-1 -3.895050E-2 -1.381195E-1 -7.902009E-1 -8.767394E-1 -3.341185E-1 -4.038166E-1 -1.138695E+0 
-1.256575E+0 -7.644728E-1 -9.165004E-1 -1.644830E+0 -1.883396E+0 -1.547532E+0 -1.602262E+0 -2.353045E+0 
-2.778722E+0 -2.416662E+0 -2.216453E+0 -2.760947E+0 -3.150137E+0 -2.639324E+0 -2.148159E+0 -2.566818E+0 
-2.842340E+0 -2.002212E+0 -1.336097E+0 -1.748209E+0 -1.878719E+0 -1.018008E+0 -4.169147E-1 -6.657726E-1 
-6.760637E-1  2.840888E-2  4.774754E-1  3.666122E-1  4.466021E-1  8.601172E-1  1.203466E+0  1.324152E+0 
 1.258196E+0  1.276906E+0  1.656274E+0  1.875662E+0  1.482729E+0  1.254453E+0  1.669839E+0  1.871919E+0 
 1.317603E+0  9.616249E-1  1.443436E+0  1.591721E+0  8.156787E-1  4.423925E-1  9.882883E-1  1.070149E+0 
 2.524747E-1 -1.021010E-1  3.857911E-1  5.752410E-1 -6.374305E-2 -5.202935E-1 -8.619618E-2  1.467567E-1 
-4.239310E-1 -8.598998E-1 -6.470615E-1 -4.571435E-1 -9.712307E-1 -1.641555E+0 -1.643895E+0 -1.388020E+0 
-1.790309E+0 -2.486361E+0 -2.446600E+0 -2.047119E+0 -2.249199E+0 -2.682360E+0 -2.471392E+0 -1.888542E+0 
-1.778614E+0 -2.032150E+0 -1.764114E+0 -9.805866E-1 -6.077682E-1 -7.326643E-1 -5.474249E-1  2.164557E-1 
 8.021126E-1  6.870398E-1  6.795552E-1  1.397125E+0  1.962668E+0  1.762928E+0  1.643644E+0  2.206848E+0 
 2.723742E+0  2.538034E+0  2.266724E+0  2.667140E+0  3.100302E+0  2.731226E+0  2.294790E+0  2.605862E+0 
 2.862204E+0  2.355602E+0  1.861160E+0  2.002897E+0  2.149311E+0  1.661420E+0  1.053777E+0  1.066875E+0 
 1.304038E+0  9.705126E-1  3.825170E-1  3.530468E-1  6.865720E-1  5.476420E-1 -3.053032E-2 -6.280769E-2 
 5.289307E-1  5.916129E-1 -1.462644E-2 -1.088368E-2  7.137026E-1  7.590773E-1  1.402084E-1  1.799687E-1 
 7.852732E-1  7.628193E-1  1.444180E-1  4.150719E-2  5.163011E-1  5.733701E-1 -2.304644E-2 -2.962282E-1 
 1.724848E-1  4.059055E-1 -1.175373E-1 -5.343264E-1 -1.577661E-1  1.809050E-1 -3.813633E-1 -1.021283E+0 
-7.452940E-1 -3.420700E-1 -9.843285E-1 -1.774405E+0 -1.506836E+0 -1.063383E+0 -1.586826E+0 -2.312348E+0 
-2.049925E+0 -1.553146E+0 -1.873573E+0 -2.336672E+0 -2.077057E+0 -1.552210E+0 -1.565776E+0 -1.879186E+0 
-1.765517E+0 -1.209798E+0 -9.136941E-1 -1.147115E+0 -1.215410E+0 -6.793377E-1 -1.699279E-1 -3.107289E-1 
-5.502312E-1 -2.678847E-2  6.299706E-1  4.236812E-1  8.875214E-2  5.934845E-1  1.229194E+0  9.391717E-1 
 4.639100E-1  9.578828E-1  1.550089E+0  1.128154E+0  6.426004E-1  1.097281E+0  1.542604E+0  1.116459E+0 
 6.388586E-1  9.466563E-1  1.366720E+0  1.004660E+0  5.237857E-1  7.712393E-1  1.187562E+0  9.924980E-1 
 5.574653E-1  7.165098E-1  1.196449E+0  1.144993E+0  7.006050E-1  7.048155E-1  1.265212E+0  1.406949E+0 
 8.329859E-1  7.071542E-1  1.423321E+0  1.633821E+0  9.246701E-1  8.124037E-1  1.555234E+0  1.689486E+0 
 1.021968E+0  7.777886E-1  1.323684E+0  1.524829E+0  8.647946E-1  4.063733E-1  7.768530E-1  1.027114E+0 
 3.988886E-1 -1.830264E-1  5.366922E-2  3.455622E-1 -1.427976E-1 -8.374468E-1 -7.027266E-1 -2.340142E-1 
-5.329231E-1 -1.262656E+0 -1.210265E+0 -5.394723E-1 -6.433185E-1 -1.389423E+0 -1.352002E+0 -5.722167E-1 
-5.085990E-1 -1.235525E+0 -1.304756E+0 -5.942019E-1 -4.155117E-1 -1.047946E+0 -1.276689E+0 -6.727889E-1 
-3.575070E-1 -9.076134E-1 -1.350598E+0 -8.627064E-1 -3.930577E-1 -8.940475E-1 -1.390827E+0 -9.253882E-1 
-3.472159E-1 -7.106788E-1 -1.268269E+0 -8.472701E-1 -1.717990E-1 -4.950339E-1 -1.067125E+0 -6.377059E-1 
-3.240216E-2 -2.517890E-1 -6.213334E-1 -3.729433E-1  2.075678E-1  3.053334E-1 -5.158103E-2  5.600792E-2 
 6.664576E-1  8.788285E-1  5.504485E-1  4.830891E-1  9.663030E-1  1.289537E+0  9.293482E-1  6.056466E-1 
 1.138445E+0  1.583769E+0  1.096344E+0  7.445766E-1  1.217499E+0  1.638966E+0  1.186158E+0  6.196795E-1 
 9.620925E-1  1.340992E+0  7.104283E-1  3.682905E-2  3.081399E-1  5.275276E-1 -7.122695E-2 -6.648363E-1 
-5.609901E-1 -2.232553E-1 -5.913956E-1 -1.207458E+0 -1.026896E+0 -6.096389E-1 -8.243483E-1 -1.322064E+0 
-1.289787E+0 -7.962817E-1 -7.953461E-1 -1.388488E+0 -1.395505E+0 -7.972180E-1 -8.566250E-1 -1.328144E+0 
-1.214475E+0 -7.827165E-1 -6.957096E-1 -9.576648E-1 -1.000701E+0 -5.488279E-1 -2.817267E-1 -5.530375E-1 
-5.998156E-1 -1.395224E-1  1.350625E-1 -8.245433E-2 -2.349497E-1  1.500317E-1  4.854278E-1  1.271101E-1 
-1.442009E-1  2.510716E-1  4.685875E-1  8.921992E-2 -1.834942E-1  1.177545E-1  3.942112E-1  1.032538E-1 
-1.624442E-1  1.490954E-1  4.433280E-1  1.968089E-1 -7.141826E-3  2.019548E-1  4.073088E-1  3.132858E-1 
 6.863772E-2  1.060601E-1  3.914040E-1  3.544502E-1  2.513481E-2 -2.932013E-3  2.777343E-1  3.015915E-1 
-2.865940E-2 -2.176416E-1  2.466703E-2  1.752913E-1 -2.344819E-1 -5.043887E-1 -2.008012E-1 -6.935602E-2 
-4.753872E-1 -7.139529E-1 -3.827666E-1 -2.363527E-1 -6.058971E-1 -7.995565E-1 -5.198257E-1 -3.420700E-1 
-6.199300E-1 -8.598998E-1 -7.008555E-1 -3.851062E-1 -5.188901E-1 -9.913452E-1 -8.547539E-1 -4.066236E-1 
-6.213334E-1 -1.139163E+0 -1.034848E+0 -5.605223E-1 -6.854185E-1 -1.219152E+0 -1.140099E+0 -5.539731E-1 
-6.601589E-1 -1.246284E+0 -9.843285E-1 -4.136399E-1 -6.456581E-1 -1.102208E+0 -8.860949E-1 -3.827666E-1 
-4.973724E-1 -9.473737E-1 -8.266872E-1 -2.962282E-1 -2.934219E-1 -7.045974E-1 -6.391089E-1 -2.246586E-1 
-1.222154E-1 -4.379647E-1 -5.759593E-1 -1.301669E-1  1.631293E-1 -2.298038E-1 -4.295447E-1  1.168190E-1 
 4.877665E-1  1.621937E-1 -2.398199E-2  4.611028E-1  8.741502E-1  5.990975E-1  3.432235E-1  7.165098E-1 
 1.100087E+0  9.494628E-1  6.000329E-1  7.174453E-1  1.238082E+0  1.210015E+0  6.393263E-1  6.599084E-1 
 1.266615E+0  1.226386E+0  5.209785E-1  4.105829E-1  9.592862E-1  9.391717E-1  1.177545E-1 -1.231510E-1 
 5.191074E-1  5.270598E-1 -2.653552E-1 -4.258028E-1  1.977444E-1  3.567889E-1 -1.643153E-1 -3.294404E-1 
 2.239403E-1  5.710307E-1  1.621937E-1 -8.011471E-2  3.305930E-1  6.561665E-1  4.143257E-1  2.139277E-2 
 1.916639E-1  6.243578E-1  4.667165E-1 -1.509404E-2  8.688122E-2  5.775797E-1  4.943156E-1 -9.948124E-3 
-2.464419E-3  5.602718E-1  6.369876E-1  7.826681E-3 -6.674048E-3  6.585052E-1  6.182764E-1  1.390815E-2 
 9.717232E-2  6.528915E-1  6.140667E-1  1.322560E-1  9.389806E-2  5.654177E-1  6.669254E-1  1.795009E-1 
 4.197497E-2  5.153655E-1  7.277364E-1  3.324648E-1  1.032538E-1  5.719661E-1  9.808037E-1  6.309062E-1 
 2.945747E-1  7.473831E-1  1.232936E+0  8.797638E-1  4.007596E-1  6.893785E-1  1.153413E+0  8.601172E-1 
 2.749279E-1  4.484730E-1  9.396393E-1  7.595451E-1  2.426514E-1  3.666122E-1  9.588184E-1  9.396393E-1 
 4.685875E-1  5.864677E-1  1.231532E+0  1.351751E+0  8.633915E-1  8.942646E-1  1.510328E+0  1.671711E+0 
 1.213757E+0  1.080440E+0  1.632885E+0  1.922907E+0  1.490681E+0  1.247436E+0  1.758249E+0  2.182991E+0 
 1.860225E+0  1.523425E+0  1.878000E+0  2.342971E+0  2.073063E+0  1.540266E+0  1.703988E+0  2.122180E+0 
 1.838707E+0  1.185222E+0  1.132831E+0  1.537926E+0  1.368591E+0  6.056466E-1  3.745646E-1  8.329859E-1 
 7.305427E-1 -7.450193E-2 -3.107289E-1  1.392721E-1  6.162161E-2 -7.176958E-1 -9.557937E-1 -4.969050E-1 
-5.712812E-1 -1.244413E+0 -1.381940E+0 -9.880711E-1 -1.033445E+0 -1.510578E+0 -1.642023E+0 -1.329080E+0 
-1.272480E+0 -1.683188E+0 -1.869363E+0 -1.536306E+0 -1.315983E+0 -1.560162E+0 -1.745870E+0 -1.402522E+0 
-9.637463E-1 -1.067125E+0 -1.316918E+0 -9.810541E-1 -3.673303E-1 -3.953973E-1 -8.192035E-1 -5.305846E-1 
 1.420793E-1  6.489587E-2 -4.468528E-1 -2.457082E-1  4.335047E-1  4.166644E-1 -1.572983E-1 -1.245543E-1 
 5.485775E-1  5.990975E-1 -7.216323E-2 -1.605724E-1  4.788786E-1  6.065821E-1 -7.029139E-2 -3.256985E-1 
 2.216016E-1  4.068410E-1 -2.293360E-1 -5.759593E-1 -4.596734E-2  2.421836E-1 -3.387959E-1 -7.078725E-1 
-2.218512E-1  1.252391E-1 -3.635877E-1 -7.976857E-1 -4.234632E-1  1.671463E-2 -3.177459E-1 -8.103154E-1 
-4.880168E-1  3.402257E-2 -1.993983E-1 -6.297534E-1 -4.056884E-1  1.472245E-1  8.688122E-2 -4.239310E-1 
-2.854697E-1  3.567889E-1  3.039302E-1 -3.327144E-1 -2.868726E-1  3.179632E-1  2.973810E-1 -2.728390E-1 
-3.724755E-1  7.004178E-2  1.238358E-1 -3.430055E-1 -5.202935E-1 -2.241908E-1 -1.362484E-1 -5.245031E-1 
-8.117187E-1 -6.690466E-1 -5.048572E-1 -8.009598E-1 -1.210265E+0 -1.108289E+0 -8.458661E-1 -1.025025E+0 
-1.462865E+0 -1.423572E+0 -9.805866E-1 -1.082562E+0 -1.568115E+0 -1.472221E+0 -8.856272E-1 -8.917086E-1 
-1.467542E+0 -1.323000E+0 -6.044930E-1 -6.049608E-1 -1.170972E+0 -1.015669E+0 -3.093259E-1 -3.144718E-1 
-8.299620E-1 -7.527788E-1 -1.362484E-1 -3.707957E-2 -5.591190E-1 -6.344308E-1 -5.391973E-2  1.780978E-1 
-3.799603E-1 -7.050651E-1 -1.049073E-1  2.716538E-1 -3.925899E-1 -8.514798E-1 -1.970594E-1  2.393764E-1 
-4.398358E-1 -8.556894E-1 -2.307390E-1  2.300209E-1 -2.433697E-1 -6.348985E-1 -1.100525E-1  4.681199E-1 
 2.665079E-1 -7.122695E-2  3.193665E-1  9.148468E-1  9.326225E-1  6.426004E-1  7.408338E-1  1.355025E+0 
 1.523425E+0  1.048164E+0  1.037405E+0  1.635692E+0  1.834965E+0  1.349413E+0  1.216095E+0  1.782107E+0 
 2.025818E+0  1.548685E+0  1.291408E+0  1.758249E+0  2.006172E+0  1.535587E+0  1.133299E+0  1.369995E+0 
 1.681067E+0  1.279246E+0  7.020083E-1  8.488905E-1  1.195045E+0  8.194206E-1  2.206661E-1  3.142213E-1 
 6.056466E-1  3.086076E-1 -2.354171E-1 -2.864048E-1 -1.275534E-2 -2.022046E-1 -7.335995E-1 -8.430598E-1 
-5.408757E-1 -6.292856E-1 -1.169100E+0 -1.268269E+0 -8.748683E-1 -8.776757E-1 -1.400650E+0 -1.436669E+0 
-9.034030E-1 -9.015319E-1 -1.364631E+0 -1.330016E+0 -8.280913E-1 -7.677480E-1 -1.138227E+0 -1.082094E+0 
-6.624978E-1 -5.216968E-1 -7.742962E-1 -8.575612E-1 -4.622887E-1 -1.863005E-1 -4.117688E-1 -6.091712E-1 
-2.634841E-1  6.068624E-2 -2.330786E-1 -4.735154E-1 -1.072462E-1  2.038259E-1 -1.184728E-1 -3.883803E-1 
 1.998962E-2  3.595954E-1  4.899108E-2 -2.307390E-1  1.032538E-1  4.751367E-1  2.660401E-1 -5.859714E-2 
 1.126093E-1  4.905730E-1  4.082442E-1  1.063389E-2  6.208939E-2  5.130268E-1  5.420283E-1  3.028072E-2 
-5.111252E-2  5.336090E-1  5.803862E-1 -7.871156E-2 -1.703957E-1  3.114148E-1  2.230048E-1 -3.486192E-1 
-4.964372E-1 -2.134320E-1 -1.961238E-1 -6.718533E-1 -9.927485E-1 -7.532465E-1 -5.768949E-1 -9.674882E-1 
-1.357147E+0 -1.110629E+0 -7.934754E-1 -1.137759E+0 -1.553146E+0 -1.248622E+0 -7.953461E-1 -1.115774E+0 
-1.605069E+0 -1.257978E+0 -7.256473E-1 -1.023154E+0 -1.550339E+0 -1.203716E+0 -6.016867E-1 -8.482057E-1 
-1.310837E+0 -1.029235E+0 -4.950339E-1 -5.811045E-1 -9.183723E-1 -7.742962E-1 -3.280370E-1 -1.811546E-1 
-4.613535E-1 -5.385368E-1 -1.329743E-1  1.397399E-1 -1.315702E-1 -4.089625E-1 -1.105202E-1  2.094387E-1 
-1.460717E-1 -5.731519E-1 -2.845341E-1  4.478145E-2 -4.000747E-1 -8.505442E-1 -4.735154E-1 -7.216323E-2 
-4.707091E-1 -8.603675E-1 -4.393680E-1 -1.369089E-2 -3.261659E-1 -6.236719E-1 -3.079226E-1  9.698520E-3 
-1.965916E-1 -4.487236E-1 -2.709678E-1 -2.932013E-3 -8.526081E-2 -3.593781E-1 -3.196170E-1 -6.561399E-2 
-4.175771E-2 -3.200848E-1 -4.959694E-1 -1.764772E-1  3.916776E-2 -3.458129E-1 -5.703456E-1 -1.021010E-1 
 2.052290E-1 -2.527245E-1 -5.132765E-1  1.063389E-2  3.418204E-1 -1.039721E-1 -3.523611E-1  1.790332E-1 
 4.545545E-1  4.571682E-2 -5.345196E-2  4.096475E-1  7.108961E-1  5.415605E-1  4.302297E-1  8.114682E-1 
 1.203466E+0  1.162769E+0  1.021968E+0  1.328363E+0  1.816722E+0  1.791930E+0  1.527167E+0  1.769008E+0 
 2.316308E+0  2.246141E+0  1.781639E+0  1.956119E+0  2.504354E+0  2.411734E+0  1.861628E+0  1.943022E+0 
 2.469271E+0  2.389281E+0  1.860225E+0  1.847595E+0  2.286370E+0  2.223688E+0  1.732522E+0  1.567864E+0 
 1.825142E+0  1.920100E+0  1.476647E+0  1.101958E+0  1.326959E+0  1.581430E+0  1.157156E+0  6.486819E-1 
 9.227992E-1  1.290940E+0  8.713437E-1  3.539824E-1  6.641189E-1  1.140784E+0  7.749821E-1  2.253435E-1 
 5.209785E-1  1.055180E+0  7.581418E-1  1.650002E-1  3.895331E-1  9.111049E-1  6.627148E-1  6.208939E-2 
 1.247714E-1  5.948877E-1  4.872987E-1 -1.212791E-1 -2.873404E-1  1.547091E-1  1.612584E-1 -5.801690E-1 
-9.520519E-1 -5.797012E-1 -5.198257E-1 -1.294465E+0 -1.814166E+0 -1.450702E+0 -1.298674E+0 -1.984436E+0 
-2.469054E+0 -2.050393E+0 -1.740257E+0 -2.243117E+0 -2.582256E+0 -2.082202E+0 -1.660266E+0 -2.032617E+0 
-2.296443E+0 -1.773937E+0 -1.319257E+0 -1.516191E+0 -1.685527E+0 -1.246752E+0 -7.013233E-1 -7.055329E-1 
-8.655127E-1 -5.048572E-1  1.107384E-1  2.094387E-1 -6.327528E-2  1.780978E-1  8.269052E-1  9.391717E-1 
 5.439001E-1  6.290352E-1  1.200659E+0  1.302167E+0  8.367285E-1  6.945244E-1  1.211418E+0  1.431273E+0 
 8.203561E-1  4.175999E-1  9.695773E-1  1.322749E+0  5.003963E-1 -5.438751E-2  5.986297E-1  8.727470E-1 
-2.491754E-2 -6.157204E-1 -7.917934E-2  2.379733E-1 -4.884846E-1 -1.068528E+0 -6.690466E-1 -2.508534E-1 
-6.905644E-1 -1.192489E+0 -8.963860E-1 -4.407713E-1 -6.489322E-1 -1.148050E+0 -1.089579E+0 -5.829753E-1 
-6.634330E-1 -1.357615E+0 -1.446492E+0 -8.968538E-1 -9.656171E-1 -1.647637E+0 -1.774405E+0 -1.250962E+0 
-1.133082E+0 -1.718271E+0 -1.941869E+0 -1.395505E+0 -1.197167E+0 -1.739321E+0 -1.962918E+0 -1.522273E+0 
-1.224298E+0 -1.563905E+0 -1.939997E+0 -1.539580E+0 -1.058237E+0 -1.330016E+0 -1.634071E+0 -1.310837E+0 
-8.178002E-1 -9.034030E-1 -1.298207E+0 -1.041397E+0 -4.866139E-1 -6.900966E-1 -1.168165E+0 -9.183723E-1 
-4.117688E-1 -5.492957E-1 -1.036719E+0 -9.188401E-1 -2.485149E-1 -1.975272E-1 -7.869269E-1 -6.835474E-1 
 1.481600E-1  2.739925E-1 -4.098980E-1 -3.341185E-1  5.560622E-1  6.935881E-1 -3.146661E-2 -1.049073E-1 
 7.815304E-1  1.037405E+0  3.656766E-1  2.679110E-1  1.075762E+0  1.498633E+0  9.653667E-1  7.361564E-1 
 1.479455E+0  1.929456E+0  1.366252E+0  9.532047E-1  1.508456E+0  1.986525E+0  1.494891E+0  9.157830E-1 
 1.283456E+0  1.867242E+0  1.481793E+0  8.124037E-1  1.094941E+0  1.710536E+0  1.397125E+0  6.360521E-1 
 7.441081E-1  1.359704E+0  1.130960E+0  3.142213E-1  2.491999E-1  8.035158E-1  6.711350E-1 -7.263101E-2 
-2.274649E-1  2.066322E-1  2.197298E-1 -3.430055E-1 -5.825075E-1 -2.134320E-1 -2.164329E-2 -4.262706E-1 
-7.410843E-1 -3.706048E-1 -4.737067E-2 -4.211247E-1 -7.630699E-1 -3.963329E-1  2.139277E-2 -3.210200E-1 
-7.326643E-1 -3.607814E-1  9.904324E-2 -1.886394E-1 -6.339630E-1 -2.826623E-1  2.510716E-1 -2.070700E-2 
-4.426421E-1 -1.427976E-1  3.731613E-1  1.916639E-1 -2.672260E-1 -5.345196E-2  4.503441E-1  3.609985E-1 
-9.976136E-2  2.045740E-2  5.696273E-1  5.757088E-1  1.575156E-1  2.099065E-1  7.787240E-1  9.433814E-1 
 5.265920E-1  4.784110E-1  1.079505E+0  1.368591E+0  9.148468E-1  7.408338E-1  1.340992E+0  1.670776E+0 
 1.219838E+0  9.953045E-1  1.571139E+0  1.959861E+0  1.529975E+0  1.210015E+0  1.682002E+0  2.061369E+0 
 1.616513E+0  1.176802E+0  1.443903E+0  1.764331E+0  1.379350E+0  7.960321E-1  9.050235E-1  1.249308E+0 
 9.377684E-1  3.151567E-1  2.931713E-1  7.137026E-1  5.588686E-1 -1.371839E-1 -2.574027E-1  2.758634E-1 
 2.318927E-1 -5.446175E-1 -7.069370E-1 -8.947044E-2 -4.924159E-2 -7.602632E-1 -8.884345E-1 -2.391593E-1 
-9.695506E-2 -6.573526E-1 -7.752317E-1 -2.073505E-1  2.934517E-2 -3.808959E-1 -5.764271E-1 -2.003335E-1 
 1.046569E-1 -1.750739E-1 -5.357305E-1 -2.489827E-1  1.902598E-1 -5.111252E-2 -5.095346E-1 -2.606767E-1 
 2.613627E-1  3.589350E-2 -4.955016E-1 -2.719034E-1  2.707175E-1  3.074832E-2 -5.422786E-1 -3.598459E-1 
 1.490954E-1 -2.023922E-2 -5.680068E-1 -4.753872E-1  7.565457E-2  4.758793E-2 -5.076635E-1 -5.801690E-1 
-1.041590E-2  1.383367E-1 -4.220599E-1 -6.227367E-1 -8.619618E-2  1.308528E-1 -4.323510E-1 -6.461259E-1 
-1.390550E-1  3.149274E-3 -5.067283E-1 -7.434232E-1 -3.869770E-1 -2.344819E-1 -6.363026E-1 -9.352115E-1 
-6.564170E-1 -4.103658E-1 -7.644728E-1 -1.033445E+0 -7.368747E-1 -4.641598E-1 -6.774670E-1 -9.665526E-1 
-7.443584E-1 -3.589103E-1 -4.880168E-1 -8.369790E-1 -6.582881E-1 -2.059472E-1 -2.461760E-1 -5.492957E-1 
-3.785570E-1  1.378689E-1  1.851146E-1 -1.493461E-1  3.682905E-2  5.747733E-1  6.065821E-1  2.506031E-1 
 3.291898E-1  8.493583E-1  9.382362E-1  5.172365E-1  4.512795E-1  9.162508E-1  1.031791E+0  5.434324E-1 
 3.614663E-1  7.525283E-1  9.162508E-1  4.751367E-1  9.623677E-2  4.096475E-1  7.871441E-1  3.502396E-1 
-2.040764E-1  1.738881E-1  6.580374E-1  1.635970E-1 -4.047529E-1  4.552606E-3  5.116228E-1  4.431367E-2 
-5.170194E-1 -1.264250E-1  3.334002E-1 -4.503196E-2 -5.048572E-1 -2.232553E-1  2.145846E-1  1.278348E-3 
-3.982036E-1 -2.349497E-1  1.771622E-1  1.140125E-1 -3.196170E-1 -3.575070E-1  5.834663E-2  1.200939E-1 
-3.724755E-1 -5.460216E-1 -6.280769E-2  1.345947E-1 -3.715400E-1 -5.988801E-1 -3.427309E-2  3.226415E-1 
-1.465394E-1 -4.543372E-1  1.490954E-1  6.716028E-1  1.654680E-1 -2.485149E-1  4.157288E-1  9.503982E-1 
 4.727980E-1  7.331586E-2  6.047112E-1  1.108975E+0  7.291396E-1  2.791377E-1  6.173408E-1  1.149204E+0 
 9.321547E-1  3.918725E-1  5.462388E-1  1.144993E+0  1.129089E+0  4.919761E-1  4.559578E-1  1.157624E+0 
 1.219838E+0  4.713939E-1  2.945747E-1  9.957722E-1  1.118331E+0  2.744603E-1  5.955755E-3  7.043477E-1 
 8.381318E-1 -9.480529E-3 -2.850019E-1  3.516437E-1  4.690552E-1 -2.068827E-1 -5.198257E-1 -7.590508E-2 
 1.710817E-1 -2.929534E-1 -7.289221E-1 -4.791291E-1 -5.719399E-2 -3.654596E-1 -9.787155E-1 -8.252839E-1 
-2.756463E-1 -5.011146E-1 -1.188747E+0 -1.093788E+0 -4.688380E-1 -5.895245E-1 -1.277157E+0 -1.185005E+0 
-5.156161E-1 -5.899923E-1 -1.176585E+0 -1.108757E+0 -5.352627E-1 -5.160838E-1 -1.028299E+0 -1.088175E+0 
-5.885890E-1 -4.576113E-1 -9.272593E-1 -1.105483E+0 -6.685789E-1 -4.599502E-1 -8.921764E-1 -1.184069E+0 
-7.995565E-1 -4.908235E-1 -8.940475E-1 -1.266866E+0 -8.795468E-1 -4.215921E-1 -7.579247E-1 -1.164891E+0 
-7.167603E-1 -2.148353E-1 -5.628608E-1 -9.735696E-1 -5.371338E-1 -5.859714E-2 -4.070914E-1 -7.902009E-1 
-4.763228E-1 -2.725625E-2 -2.246586E-1 -6.905644E-1 -4.496591E-1  9.389806E-2 -2.304644E-2 -4.763228E-1 
-3.256985E-1  2.417160E-1  2.393764E-1 -2.330786E-1 -2.382238E-1  3.717581E-1  5.097519E-1 -9.414876E-2 
-1.142632E-1  5.925483E-1  7.403660E-1  1.972767E-1  1.434826E-1  8.110004E-1  1.082311E+0  6.098562E-1 
 4.409884E-1  1.057520E+0  1.457469E+0  1.065939E+0  7.609482E-1  1.244162E+0  1.788187E+0  1.446710E+0 
 9.199927E-1  1.333508E+0  1.939279E+0  1.638031E+0  1.086053E+0  1.345202E+0  1.957990E+0  1.817189E+0 
 1.227322E+0  1.344267E+0  1.974363E+0  1.894841E+0  1.275971E+0  1.305441E+0  1.863500E+0  1.878000E+0 
 1.272697E+0  1.130025E+0  1.640369E+0  1.721295E+0  1.115991E+0  8.049198E-1  1.214224E+0  1.376543E+0 
 7.674975E-1  3.661444E-1  7.310105E-1  9.218636E-1  3.633379E-1 -3.867568E-3  3.249802E-1  4.891697E-1 
 7.659012E-2 -2.419656E-1 -3.895050E-2  2.164557E-1 -2.211106E-2 -4.337543E-1 -3.126000E-1  8.828437E-2 
-6.327528E-2 -5.394723E-1 -4.548050E-1  3.402257E-2 -6.000029E-2 -6.508033E-1 -5.881212E-1 -7.309860E-2 
-2.616123E-1 -8.828208E-1 -8.842242E-1 -4.417065E-1 -6.054293E-1 -1.218685E+0 -1.264995E+0 -8.168646E-1 
-8.500764E-1 -1.462397E+0 -1.575599E+0 -1.108757E+0 -1.101741E+0 -1.606472E+0 -1.772065E+0 -1.337500E+0 
-1.125129E+0 -1.570453E+0 -1.788905E+0 -1.265930E+0 -9.375504E-1 -1.342646E+0 -1.521805E+0 -1.002104E+0 
-5.974771E-1 -8.627064E-1 -1.119049E+0 -6.718533E-1 -1.760094E-1 -3.766859E-1 -7.452940E-1 -4.370291E-1 
 1.551769E-1  5.881440E-2 -4.552728E-1 -2.807912E-1  4.540867E-1  4.522158E-1 -1.905101E-1 -6.140362E-2 
 6.977985E-1  7.300751E-1  1.172867E-1  9.109176E-2  7.216550E-1  8.273730E-1  1.935348E-1 -3.895050E-2 
 4.522158E-1  5.766444E-1 -3.380531E-2 -3.570392E-1 -5.270717E-3  1.879211E-1 -2.812589E-1 -7.219055E-1 
-4.505947E-1 -1.212791E-1 -5.160838E-1 -1.011460E+0 -7.485691E-1 -3.635877E-1 -7.523110E-1 -1.287448E+0 
-1.052624E+0 -6.077682E-1 -9.562615E-1 -1.477366E+0 -1.195296E+0 -7.682158E-1 -1.010057E+0 -1.416555E+0 
-1.196699E+0 -7.307932E-1 -8.117187E-1 -1.190151E+0 -1.078820E+0 -5.623931E-1 -5.081313E-1 -8.879668E-1 
-8.365105E-1 -2.845341E-1 -1.198758E-1 -5.301168E-1 -5.287135E-1  6.302495E-2  2.884932E-1 -1.194080E-1 
-2.475793E-1  3.357389E-1  6.248256E-1  1.500317E-1 -3.146661E-2  4.989930E-1  7.108961E-1  2.449901E-1 
 8.968843E-2  5.242533E-1  6.931204E-1  3.170278E-1  1.041892E-1  4.573610E-1  6.945244E-1  3.441591E-1 
 7.097716E-2  3.418204E-1  5.869353E-1  3.315293E-1 -3.146661E-2  1.484371E-2  3.422881E-1  2.608949E-1 
-3.009056E-1 -3.682659E-1  1.795009E-1  1.462889E-1 -5.446175E-1 -5.773627E-1  8.734900E-2  5.273385E-2 
-6.461259E-1 -6.044930E-1  4.571682E-2  1.278348E-3 -6.115100E-1 -5.768949E-1 -3.240216E-2 -2.865940E-2 
-5.076635E-1 -6.400445E-1 -2.298038E-1 -6.421083E-2 -4.875491E-1 -7.799098E-1 -4.389002E-1 -1.133276E-1 
-5.282457E-1 -9.787155E-1 -6.568848E-1 -2.181094E-1 -6.049608E-1 -1.192489E+0 -8.631742E-1 -3.364570E-1 
-7.555851E-1 -1.399714E+0 -1.093788E+0 -5.263749E-1 -9.211786E-1 -1.533032E+0 -1.227105E+0 -6.844829E-1 
-9.623430E-1 -1.540048E+0 -1.318321E+0 -7.887980E-1 -9.590689E-1 -1.461462E+0 -1.404860E+0 -8.926442E-1 
-8.379146E-1 -1.288851E+0 -1.379132E+0 -8.425920E-1 -5.567805E-1 -9.992977E-1 -1.154599E+0 -5.535053E-1 
-1.619757E-1 -5.221642E-1 -7.588602E-1 -1.703957E-1  3.029947E-1 -6.093584E-2 -3.416022E-1  1.935348E-1 
 7.132348E-1  3.895331E-1  4.337812E-2  5.013317E-1  1.012145E+0  7.567386E-1  3.614663E-1  6.912494E-1 
 1.187562E+0  1.016355E+0  5.803862E-1  7.572064E-1  1.294682E+0  1.210015E+0  7.235259E-1  8.133391E-1 
 1.408352E+0  1.451388E+0  9.022170E-1  9.410427E-1  1.590318E+0  1.723166E+0  1.182416E+0  1.107104E+0 
 1.785848E+0  2.003365E+0  1.501440E+0  1.341928E+0  1.894373E+0  2.229301E+0  1.781639E+0  1.518747E+0 
 2.037980E+0  2.443075E+0  2.051546E+0  1.683873E+0  2.126858E+0  2.595571E+0  2.295258E+0  1.833094E+0 
 2.137149E+0  2.671351E+0  2.397233E+0  1.823271E+0  1.962200E+0  2.488450E+0  2.294322E+0  1.617448E+0 
 1.663759E+0  2.200299E+0  2.063709E+0  1.440629E+0  1.393851E+0  1.826077E+0  1.800817E+0  1.251647E+0 
 1.050503E+0  1.398997E+0  1.477583E+0  9.569474E-1  5.845966E-1  8.676018E-1  1.023839E+0  4.540867E-1 
-4.596734E-2  1.954057E-1  4.480054E-1 -9.087359E-2 -6.741918E-1 -4.098980E-1 -6.842046E-2 -5.446175E-1 
-1.077416E+0 -7.597954E-1 -3.369248E-1 -7.074047E-1 -1.147582E+0 -8.421242E-1 -4.412391E-1 -6.863548E-1 
-1.078820E+0 -9.005964E-1 -5.661360E-1 -7.092755E-1 -1.043268E+0 -1.012863E+0 -6.639007E-1 -6.606266E-1 
-1.020815E+0 -1.004911E+0 -6.166559E-1 -5.418112E-1 -8.762716E-1 -8.823531E-1 -4.220599E-1 -2.747108E-1 
-6.264793E-1 -7.027266E-1 -1.863005E-1  4.103941E-2 -3.710722E-1 -4.950339E-1  5.020383E-3  2.454579E-1 
-1.591694E-1 -3.177459E-1  1.575156E-1  3.885975E-1  1.531130E-2 -1.741387E-1  2.164557E-1  5.097519E-1 
 2.290853E-1 -8.947044E-2  1.748235E-1  6.215506E-1  3.904685E-1 -1.268928E-1  1.023182E-1  6.262287E-1 
 3.825170E-1 -2.082860E-1 -4.737067E-2  5.270598E-1  3.464978E-1 -2.924856E-1 -2.358849E-1  3.352711E-1 
 2.384411E-1 -4.524654E-1 -4.463850E-1  1.182223E-1  1.624685E-2 -5.782979E-1 -6.021545E-1 -1.376517E-1 
-1.114558E-1 -5.530375E-1 -7.162925E-1 -3.645240E-1 -1.493461E-1 -5.006468E-1 -8.117187E-1 -5.137442E-1 
-1.320387E-1 -3.968003E-1 -7.785069E-1 -4.749194E-1  2.326370E-2 -1.460717E-1 -5.352627E-1 -2.031409E-1 
 3.600630E-1  2.192620E-1 -2.040764E-1  3.168387E-2  5.817894E-1  4.386497E-1 -1.790052E-2  1.406762E-1 
 5.588686E-1  4.821528E-1  1.009151E-1  1.074634E-1  4.887019E-1  5.733701E-1  1.841791E-1  4.992737E-2 
 5.167687E-1  6.659898E-1  1.921315E-1  1.671463E-2  4.250845E-1  5.616750E-1  2.887666E-2 -2.494504E-1 
 1.051247E-1  1.720170E-1 -3.939940E-1 -6.667081E-1 -3.570392E-1 -3.677981E-1 -8.940475E-1 -1.179392E+0 
-9.019997E-1 -7.756995E-1 -1.247687E+0 -1.580276E+0 -1.333758E+0 -1.127468E+0 -1.475962E+0 -1.881993E+0 
-1.697689E+0 -1.347791E+0 -1.580744E+0 -2.096703E+0 -1.961515E+0 -1.421701E+0 -1.590567E+0 -2.115413E+0 
-1.922222E+0 -1.356211E+0 -1.425910E+0 -1.889477E+0 -1.708448E+0 -1.083965E+0 -1.071335E+0 -1.532564E+0 
-1.398779E+0 -7.728932E-1 -6.985170E-1 -1.138695E+0 -1.128404E+0 -5.839108E-1 -4.454495E-1 -8.860949E-1 
-9.880711E-1 -5.296490E-1 -3.313111E-1 -6.788700E-1 -9.085490E-1 -5.956060E-1 -2.574027E-1 -5.287135E-1 
-9.511163E-1 -6.522067E-1 -1.498135E-1 -4.767905E-1 -1.003040E+0 -7.120821E-1 -2.199801E-1 -4.800646E-1 
-9.829252E-1 -7.471658E-1 -2.513212E-1 -4.253350E-1 -8.935797E-1 -7.990891E-1 -2.789204E-1 -2.564671E-1 
-7.223732E-1 -6.882259E-1 -6.187213E-2  9.623677E-2 -3.996069E-1 -3.668625E-1  2.908319E-1  4.526836E-1 
-1.696515E-2 -1.021010E-1  4.971220E-1  7.361564E-1  2.590232E-1  3.916776E-2  5.396896E-1  8.212915E-1 
 3.792420E-1  1.308528E-1  5.008641E-1  7.983708E-1  4.713939E-1  5.741125E-2  3.048658E-1  6.861042E-1 
 3.993564E-1 -1.128599E-1  4.197497E-2  4.975898E-1  2.856867E-1 -2.340142E-1 -1.222154E-1  3.843879E-1 
 2.870901E-1 -2.737752E-1 -1.858327E-1  3.853235E-1  3.493043E-1 -1.923812E-1 -1.755416E-1  4.077766E-1 
 4.494086E-1 -8.011471E-2 -1.077139E-1  4.400530E-1  5.672886E-1  1.542413E-1  7.191271E-2  4.634424E-1 
 6.739422E-1  3.993564E-1  1.640646E-1  4.774754E-1  7.950965E-1  5.312694E-1  1.902598E-1  4.625069E-1 
 8.933292E-1  6.617795E-1  2.669756E-1  5.757088E-1  1.099152E+0  8.923936E-1  4.568932E-1  7.558030E-1 
 1.272229E+0  1.127218E+0  6.875076E-1  8.732148E-1  1.389641E+0  1.264277E+0  8.016449E-1  9.274773E-1 
 1.412095E+0  1.352219E+0  8.961364E-1  9.031525E-1  1.342396E+0  1.415369E+0  9.401071E-1  7.754499E-1 
 1.258196E+0  1.391045E+0  8.442124E-1  5.831934E-1  1.007467E+0  1.239017E+0  6.786196E-1  2.576199E-1 
 6.753454E-1  9.789328E-1  4.414562E-1 -3.399790E-3  3.755000E-1  6.982663E-1  2.496675E-1 -2.232553E-1 
 3.636128E-2  3.670800E-1  1.746125E-3 -4.468528E-1 -2.845341E-1  1.577908E-2 -1.802190E-1 -5.951375E-1 
-5.502312E-1 -1.666539E-1 -2.153027E-1 -6.769992E-1 -6.816766E-1 -2.003335E-1 -1.638476E-1 -6.461259E-1 
-7.190988E-1 -1.764772E-1 -4.970937E-2 -6.218011E-1 -7.490366E-1 -1.699279E-1 -1.369089E-2 -5.759593E-1 
-7.069370E-1 -1.362484E-1  5.507255E-2 -3.846384E-1 -5.516346E-1 -5.158103E-2  2.805408E-1 -3.006255E-2 
-2.410301E-1  1.678067E-1  6.075175E-1  3.993564E-1  7.939660E-2  3.974855E-1  8.909905E-1  7.431725E-1 
 2.950423E-1  5.181720E-1  1.036470E+0  8.909905E-1  4.175999E-1  5.345444E-1  1.066875E+0  9.817393E-1 
 4.578288E-1  5.364155E-1  1.031791E+0  9.672385E-1  4.648456E-1  4.695230E-1  8.741502E-1  8.676018E-1 
 4.545545E-1  3.399485E-1  6.959276E-1  8.432770E-1  4.812173E-1  2.501353E-1  6.075175E-1  8.994105E-1 
 5.078809E-1  1.584511E-1  5.364155E-1  8.956686E-1  4.943156E-1  4.571682E-2  3.876622E-1  8.016449E-1 
 4.208740E-1 -6.608176E-2  2.206661E-1  6.776841E-1  3.376098E-1 -2.026731E-1  4.524923E-2  5.177042E-1 
 2.828802E-1 -2.302712E-1 -1.166017E-1  3.352711E-1  2.375055E-1 -2.962282E-1 -3.523611E-1  1.416115E-1 
 1.865178E-1 -4.094303E-1 -6.058971E-1 -1.254895E-1 -3.399790E-3 -6.026223E-1 -8.594323E-1 -3.855740E-1 
-2.368205E-1 -8.140576E-1 -1.075545E+0 -5.899923E-1 -4.127043E-1 -9.310019E-1 -1.166761E+0 -7.527788E-1 
-5.684745E-1 -1.025960E+0 -1.284642E+0 -9.497133E-1 -7.471658E-1 -1.083965E+0 -1.397844E+0 -1.146647E+0 
-7.976857E-1 -1.006314E+0 -1.358550E+0 -1.129340E+0 -6.475292E-1 -7.392132E-1 -1.170972E+0 -9.899422E-1 
-4.047529E-1 -4.543372E-1 -9.529874E-1 -8.098476E-1 -2.040764E-1 -2.443053E-1 -7.513754E-1 -6.470615E-1 
-6.561399E-2 -6.140362E-2 -5.450860E-1 -5.230998E-1 -1.415867E-2  6.770235E-2 -3.939940E-1 -5.020498E-1 
-6.187213E-2  7.846104E-2 -3.621844E-1 -6.316245E-1 -2.606767E-1 -8.544975E-3 -4.716446E-1 -8.617709E-1 
-5.109379E-1 -1.979949E-1 -6.994522E-1 -1.176585E+0 -8.369790E-1 -4.777257E-1 -8.959183E-1 -1.426378E+0 
-1.129340E+0 -6.470615E-1 -9.740374E-1 -1.511982E+0 -1.264059E+0 -6.994522E-1 -8.870305E-1 -1.433862E+0 
-1.269672E+0 -6.872903E-1 -7.462295E-1 -1.305224E+0 -1.278560E+0 -6.596911E-1 -5.666038E-1 -1.138227E+0 
-1.197635E+0 -5.404079E-1 -3.224233E-1 -8.276235E-1 -9.581333E-1 -2.962282E-1  2.092499E-2 -4.426421E-1 
-5.895245E-1  4.552606E-3  3.965499E-1  4.665238E-2 -1.895750E-1  3.118826E-1  7.721749E-1  5.523194E-1 
 2.805408E-1  6.608439E-1  1.148268E+0  1.003257E+0  6.842333E-1  9.218636E-1  1.404142E+0  1.329766E+0 
 8.970718E-1  9.910948E-1  1.491149E+0  1.443436E+0  8.966042E-1  8.928614E-1  1.396657E+0  1.335379E+0 
 7.679653E-1  7.066864E-1  1.142655E+0  1.126750E+0  5.850644E-1  4.489408E-1  8.329859E-1  8.718114E-1 
 3.918725E-1  1.907283E-1  5.261244E-1  6.397939E-1  2.445223E-1 -4.335345E-3  2.730569E-1  4.713939E-1 
 7.565457E-2 -2.396271E-1  1.437593E-2  2.187944E-1 -1.399902E-1 -5.446175E-1 -3.116645E-1  6.891309E-3 
-3.172781E-1 -7.509077E-1 -5.011146E-1 -7.122695E-2 -3.406670E-1 -7.307932E-1 -4.440454E-1  6.891309E-3 
-1.816224E-1 -6.007512E-1 -3.378603E-1  1.570478E-1 -3.867568E-3 -4.548050E-1 -2.882760E-1  2.136492E-1 
 1.046569E-1 -3.827666E-1 -3.584425E-1  1.780978E-1  2.047613E-1 -3.589103E-1 -4.052206E-1  1.154158E-1 
 2.136492E-1 -3.430055E-1 -5.352627E-1 -4.222548E-2  1.374012E-1 -3.598459E-1 -6.779348E-1 -2.213834E-1 
 1.112062E-1 -3.444096E-1 -6.461259E-1 -2.190449E-1  1.682745E-1 -1.427976E-1 -5.039209E-1 -1.376517E-1 
 3.348035E-1  9.623677E-2 -3.392637E-1 -5.345196E-2  4.915084E-1  3.301252E-1 -1.212791E-1  8.267159E-2 
 6.720706E-1  6.192119E-1  1.252391E-1  2.735247E-1  9.012816E-1  9.433814E-1  4.451990E-1  4.905730E-1 
 1.122072E+0  1.241823E+0  7.356886E-1  6.893785E-1  1.324620E+0  1.534184E+0  1.025242E+0  8.909905E-1 
 1.447645E+0  1.679195E+0  1.188965E+0  9.541402E-1  1.419111E+0  1.667033E+0  1.226386E+0  8.746179E-1 
 1.210950E+0  1.565058E+0  1.214224E+0  7.707716E-1  1.025710E+0  1.500037E+0  1.280649E+0  7.628193E-1 
 9.709804E-1  1.527167E+0  1.372801E+0  7.988384E-1  9.171862E-1  1.452323E+0  1.285326E+0  6.753454E-1 
 6.664576E-1  1.138913E+0  1.024774E+0  3.736290E-1  2.833480E-1  7.328814E-1  7.010728E-1  9.249491E-2 
-8.011471E-2  3.778387E-1  4.269555E-1 -1.713313E-1 -4.187858E-1  5.487978E-3  1.430148E-1 -4.164473E-1 
-7.626021E-1 -3.897836E-1 -1.460717E-1 -6.498678E-1 -1.060109E+0 -6.943063E-1 -3.481514E-1 -7.485691E-1 
-1.206990E+0 -9.179045E-1 -4.861461E-1 -7.916043E-1 -1.292126E+0 -1.062447E+0 -5.740875E-1 -7.546495E-1 
-1.234589E+0 -1.088642E+0 -5.432142E-1 -5.881212E-1 -1.085836E+0 -9.866670E-1 -3.986714E-1 -3.748151E-1 
-8.753361E-1 -8.383824E-1 -2.326101E-1 -1.774127E-1 -7.134851E-1 -7.686836E-1 -2.354171E-1 -1.166017E-1 
-6.849507E-1 -8.982579E-1 -4.379647E-1 -2.929534E-1 -7.995565E-1 -1.098466E+0 -7.148885E-1 -4.449817E-1 
-8.444628E-1 -1.192957E+0 -8.407209E-1 -4.286091E-1 -6.961781E-1 -1.034848E+0 -6.994522E-1 -1.877038E-1 
-3.140041E-1 -7.060007E-1 -4.272058E-1  1.743557E-1  1.055925E-1 -3.149396E-1 -7.169545E-2  5.705629E-1 
 5.495129E-1  8.126826E-2  2.520071E-1  9.012816E-1  9.330903E-1  4.587641E-1  5.471742E-1  1.137509E+0 
 1.205804E+0  7.319461E-1  7.048155E-1  1.240888E+0  1.377946E+0  8.909905E-1  7.253977E-1  1.199256E+0 
 1.389641E+0  9.026847E-1  6.210828E-1  1.023839E+0  1.278310E+0  7.936925E-1  3.539824E-1  7.094929E-1 
 1.034598E+0  5.167687E-1  1.063389E-2  3.039302E-1  6.542956E-1  2.281500E-1 -3.158752E-1 -9.414876E-2 
 3.137535E-1  6.891309E-3 -5.731519E-1 -4.725798E-1 -3.427309E-2 -2.349497E-1 -8.472701E-1 -8.870305E-1 
-4.767905E-1 -6.110423E-1 -1.241139E+0 -1.375858E+0 -9.150971E-1 -9.132264E-1 -1.545661E+0 -1.689269E+0 
-1.176585E+0 -1.062447E+0 -1.625651E+0 -1.841296E+0 -1.287448E+0 -1.045140E+0 -1.571856E+0 -1.800600E+0 
-1.228040E+0 -8.982579E-1 -1.350598E+0 -1.598052E+0 -1.083497E+0 -6.494000E-1 -9.974259E-1 -1.343581E+0 
-8.729975E-1 -3.565714E-1 -5.885890E-1 -9.595367E-1 -6.189945E-1  3.429757E-4 -7.684064E-2 -5.165516E-1 
-2.803237E-1  4.180675E-1  4.489408E-1 -8.572841E-2  5.741125E-2  8.002417E-1  8.741502E-1  3.072045E-1 
 3.638057E-1  1.089796E+0  1.194578E+0  6.019038E-1  5.869353E-1  1.236678E+0  1.349413E+0  7.983708E-1 
 6.472787E-1  1.160430E+0  1.352219E+0  8.189528E-1  5.340768E-1  9.508660E-1  1.209547E+0  7.558030E-1 
 3.502396E-1  6.617795E-1  9.896917E-1  5.855321E-1  8.781677E-2  3.530468E-1  7.314783E-1  3.441591E-1 
-1.732031E-1  3.074832E-2  3.923403E-1  6.957401E-2 -4.412391E-1 -2.789204E-1  1.584511E-1 -8.058249E-2 
-6.049608E-1 -4.384325E-1  5.600792E-2 -5.532288E-2 -5.619256E-1 -4.650961E-1  1.098028E-1  1.266423E-1 
-3.804281E-1 -3.514255E-1  2.969134E-1  4.554901E-1 -3.567624E-2 -1.156662E-1  5.148978E-1  7.997739E-1 
 3.362067E-1  1.430148E-1  6.865720E-1  1.037405E+0  5.883386E-1  2.767990E-1  7.595451E-1  1.130493E+0 
 7.001372E-1  2.861545E-1  6.650544E-1  1.053309E+0  6.477463E-1  1.579834E-1  4.110507E-1  8.236302E-1 
 4.961867E-1 -9.461617E-2  5.320144E-2  5.574653E-1  3.226415E-1 -3.369248E-1 -2.812589E-1  2.496675E-1 
 1.224327E-1 -5.296490E-1 -5.960737E-1 -5.625844E-2 -4.456419E-2 -7.172281E-1 -8.645772E-1 -2.747108E-1 
-1.788161E-1 -8.304298E-1 -1.014734E+0 -4.136399E-1 -2.064149E-1 -7.958139E-1 -1.045140E+0 -4.403036E-1 
-1.217469E-1 -6.606266E-1 -9.459704E-1 -3.944618E-1 -3.848272E-2 -4.936298E-1 -8.524153E-1 -4.435776E-1 
-2.725625E-2 -3.865092E-1 -8.411887E-1 -5.338587E-1 -7.450193E-2 -3.116645E-1 -8.004920E-1 -6.278826E-1 
-6.888824E-2 -1.951883E-1 -7.495043E-1 -5.853149E-1  1.156945E-2 -7.637286E-2 -6.115100E-1 -4.632243E-1 
 1.383367E-1  9.576917E-2 -4.033488E-1 -3.397315E-1  2.922360E-1  3.867266E-1 -1.367161E-1 -1.437331E-1 
 4.812173E-1  7.183807E-1  1.902598E-1  1.998962E-2  7.183807E-1  1.054712E+0  5.148978E-1  2.384411E-1 
 8.858453E-1  1.284859E+0  7.291396E-1  3.539824E-1  8.502939E-1  1.256324E+0  7.871441E-1  3.329324E-1 
 6.603761E-1  1.068278E+0  7.464475E-1  1.846468E-1  3.647413E-1  8.521648E-1  6.627148E-1  6.442809E-2 
 1.243036E-1  7.268009E-1  6.131305E-1 -7.496971E-2 -6.233991E-2  5.883386E-1  5.663533E-1 -1.558950E-1 
-2.227875E-1  4.129225E-1  4.788786E-1 -2.073505E-1 -4.122366E-1  1.846468E-1  3.609985E-1 -2.723712E-1 
-5.694101E-1 -3.193438E-2  2.426514E-1 -3.023089E-1 -6.465937E-1 -2.073505E-1  1.640646E-1 -2.602093E-1 
-7.172281E-1 -3.392637E-1  1.327237E-1 -1.923812E-1 -6.952418E-1 -4.075592E-1  1.795009E-1 -1.883607E-2 
-5.918634E-1 -3.874447E-1  2.711860E-1  1.598543E-1 -4.543372E-1 -3.238274E-1  3.530468E-1  3.390132E-1 
-2.761137E-1 -2.284005E-1  4.288264E-1  4.494086E-1 -1.371839E-1 -1.872361E-1  3.642735E-1  4.564254E-1 
-1.053751E-1 -3.158752E-1  1.631293E-1  3.750324E-1 -1.643153E-1 -4.814680E-1  2.607018E-2  3.474333E-1 
-1.451361E-1 -4.992435E-1 -3.380531E-2  4.049701E-1 -3.286976E-2 -5.048572E-1 -4.269326E-2  4.971220E-1 
 9.530139E-2 -4.346906E-1 -4.690289E-2  5.172365E-1  2.164557E-1 -3.626522E-1 -1.011647E-1  5.209785E-1 
 2.894288E-1 -3.495548E-1 -2.124957E-1  3.628703E-1  2.197298E-1 -4.229954E-1 -4.164473E-1  1.219649E-1 
 8.875214E-2 -5.432142E-1 -6.494000E-1 -1.311024E-1 -8.853488E-2 -6.508033E-1 -8.552216E-1 -3.888481E-1 
-1.989305E-1 -7.373425E-1 -1.013331E+0 -5.366660E-1 -2.213834E-1 -6.793377E-1 -1.035316E+0 -5.857826E-1 
-1.568305E-1 -5.245031E-1 -1.002572E+0 -6.269470E-1 -1.006969E-1 -4.795969E-1 -1.010057E+0 -6.952418E-1 
-1.442009E-1 -3.991392E-1 -9.370826E-1 -6.601589E-1 -4.924159E-2 -1.732031E-1 -7.186314E-1 -5.506990E-1 
 8.641344E-2  5.020383E-3 -5.815723E-1 -5.418112E-1  6.583124E-2  7.284827E-2 -5.305846E-1 -5.600545E-1 
 1.905333E-2  1.149480E-1 -4.393680E-1 -5.474249E-1  4.665238E-2  2.552812E-1 -2.447730E-1 -4.646283E-1 
 8.594567E-2  3.857911E-1 -1.123921E-1 -3.612489E-1  1.285132E-1  4.512795E-1  5.787885E-2 -2.578704E-1 
 1.645324E-1  5.878708E-1  2.646369E-1 -1.512168E-1  2.216016E-1  7.141711E-1  3.698865E-1 -1.044399E-1 
 2.328281E-1  7.576742E-1  4.573610E-1 -1.250217E-1  1.392721E-1  7.296073E-1  4.746689E-1 -1.367161E-1 
 8.173604E-2  6.973309E-1  5.757088E-1 -4.803122E-3  5.600792E-2  7.099607E-1  7.698362E-1  1.664034E-1 
 1.500317E-1  7.904184E-1  9.340258E-1  4.096475E-1  2.552812E-1  8.250343E-1  1.085585E+0  5.471742E-1 
 2.337636E-1  7.464475E-1  1.077634E+0  5.368831E-1  1.018505E-1  5.139624E-1  8.947324E-1  4.082442E-1 
-1.217469E-1  2.042935E-1  5.990975E-1  1.776300E-1 -3.794925E-1 -1.783483E-1  2.304887E-1 -6.795269E-2 
-6.620300E-1 -5.768949E-1 -8.338970E-2 -2.690971E-1 -9.094845E-1 -8.701909E-1 -3.430055E-1 -4.276736E-1 
-1.060109E+0 -1.098934E+0 -5.095346E-1 -4.800646E-1 -1.089111E+0 -1.159745E+0 -5.081313E-1 -3.724755E-1 
-9.515841E-1 -1.024557E+0 -3.958651E-1 -1.853650E-1 -7.172281E-1 -8.725297E-1 -3.191493E-1 -8.666396E-2 
-5.043887E-1 -7.345351E-1 -2.798560E-1  7.612234E-2 -2.779849E-1 -6.161882E-1 -2.274649E-1  2.431192E-1 
-9.180988E-2 -5.595868E-1 -1.895750E-1  3.221737E-1 -3.988587E-2 -5.956060E-1 -2.798560E-1  2.473288E-1 
-9.461617E-2 -6.868225E-1 -4.398358E-1  1.154158E-1 -1.264250E-1 -7.499721E-1 -6.026223E-1 -1.061087E-3 
-1.072462E-1 -7.279869E-1 -6.999199E-1 -6.140362E-2  2.373147E-2 -5.684745E-1 -6.849507E-1 -1.088368E-2 
 2.693143E-1 -3.285048E-1 -6.157204E-1  6.863772E-2  4.835569E-1 -1.788161E-1 -5.666038E-1  9.530139E-2 
 5.336090E-1 -3.053032E-2 -4.781935E-1  9.670454E-2  6.164054E-1  1.579834E-1 -3.392637E-1  1.065279E-1 
 6.884429E-1  3.479009E-1 -1.629120E-1  1.388043E-1  7.366242E-1  5.944201E-1  1.344037E-2  1.678067E-1 
 8.587140E-1  8.666663E-1  2.337636E-1  2.767990E-1  9.981117E-1  1.066875E+0  4.489408E-1  3.787742E-1 
 1.067343E+0  1.242759E+0  6.019038E-1  4.358434E-1  1.057987E+0  1.277374E+0  6.898463E-1  4.232136E-1 
 9.256064E-1  1.204401E+0  7.291396E-1  3.034624E-1  6.982663E-1  1.098216E+0  6.678607E-1  1.743557E-1 
 4.381821E-1  9.026847E-1  5.944201E-1  2.373147E-2  2.267466E-1  7.375597E-1  5.106874E-1 -1.161339E-1 
 2.747351E-2  6.084530E-1  3.970177E-1 -2.751786E-1 -1.839620E-1  3.984209E-1  2.262790E-1 -4.304802E-1 
-3.271015E-1  2.585555E-1  1.673389E-1 -3.804281E-1 -3.565714E-1  1.897920E-1  2.772666E-1 -2.344819E-1 
-3.172781E-1  2.463934E-1  4.147934E-1 -7.450193E-2 -2.368205E-1  2.927036E-1  5.710307E-1  9.389806E-2 
-1.947209E-1  2.847514E-1  6.079853E-1  1.294488E-1 -2.705001E-1  1.687421E-1  5.551266E-1  9.155936E-2 
-3.687336E-1 -7.609420E-3  4.480054E-1  5.928218E-2 -4.795969E-1 -1.933175E-1  2.646369E-1 -1.883607E-2 
-5.366660E-1 -3.738796E-1  1.083988E-1 -1.790052E-2 -5.680068E-1 -5.399401E-1  2.513481E-2 -1.930385E-2 
-6.054293E-1 -6.325600E-1 -1.086495E-1 -1.135219E-2 -5.474249E-1 -6.704500E-1 -7.824378E-2  1.388043E-1 
-3.701370E-1 -5.464894E-1  4.665238E-2  3.156245E-1 -1.951883E-1 -4.356261E-1  9.343047E-2  3.759677E-1 
-1.395224E-1 -4.393680E-1  2.213902E-3  3.015915E-1 -1.016325E-1 -4.393680E-1 -8.338970E-2  3.226415E-1 
 4.010404E-2 -4.113010E-1 -9.929358E-2  4.073088E-1  1.453536E-1 -3.706048E-1 -1.867683E-1  3.609985E-1 
 2.047613E-1 -4.173825E-1 -3.518933E-1  2.496675E-1  1.757591E-1 -4.767905E-1 -4.940976E-1  9.764010E-2 
 1.229004E-1 -5.202935E-1 -6.278826E-1 -4.877382E-2  2.045740E-2 -6.166559E-1 -8.056372E-1 -2.878082E-1 
-1.629120E-1 -7.345351E-1 -1.010524E+0 -5.680068E-1 -3.495548E-1 -8.589646E-1 -1.203248E+0 -7.930076E-1 
-4.365617E-1 -8.701909E-1 -1.251430E+0 -8.365105E-1 -3.874447E-1 -6.639007E-1 -1.066189E+0 -6.844829E-1 
-1.292317E-1 -3.420700E-1 -7.785069E-1 -4.702413E-1  1.528382E-1  3.149274E-3 -4.814680E-1 -2.457082E-1 
 3.815807E-1  3.633379E-1 -1.334420E-1 -1.509404E-2  6.061143E-1  6.884429E-1  1.944702E-1  1.589187E-1 
 7.712393E-1  9.541402E-1  4.498764E-1  2.487321E-1  7.894828E-1  1.070149E+0  5.144300E-1  2.108427E-1 
 7.006050E-1  1.035533E+0  5.518516E-1  1.037214E-1  5.284631E-1  9.316871E-1  5.195752E-1  5.834663E-2 
 3.956144E-1  8.755542E-1  5.448355E-1  5.273385E-2  2.983165E-1  7.651588E-1  5.336090E-1 -2.632069E-2 
 1.158836E-1  6.042434E-1  4.409884E-1 -1.133276E-1 -9.227765E-2  4.292942E-1  3.773711E-1 -1.993983E-1 
-2.335464E-1  2.959778E-1  3.647413E-1 -2.110923E-1 -3.154074E-1  2.183266E-1  3.366745E-1 -2.096894E-1 
-4.519976E-1  5.507255E-2  2.440547E-1 -3.154074E-1 -6.077682E-1 -1.727353E-1  9.904324E-2 -3.649918E-1 
-7.003877E-1 -3.392637E-1  1.278348E-3 -3.364570E-1 -7.504399E-1 -4.585469E-1 -5.158103E-2 -3.065193E-1 
-7.312610E-1 -4.870816E-1 -9.948124E-3 -2.124957E-1 -6.437863E-1 -4.122366E-1  9.389806E-2 -9.948124E-3 
-4.267380E-1 -2.471116E-1  2.950423E-1  2.304887E-1 -2.241908E-1 -1.058428E-1  4.063733E-1  4.414562E-1 
 6.891309E-3  1.390815E-2  5.902095E-1  7.511249E-1  3.277865E-1  2.473288E-1  8.044513E-1  1.108039E+0 
 6.561665E-1  4.119869E-1  1.005596E+0  1.376543E+0  8.264374E-1  4.526836E-1  1.041147E+0  1.439226E+0 
 8.521648E-1  4.180675E-1  9.087662E-1  1.324152E+0  8.058554E-1  2.992521E-1  6.762809E-1  1.075294E+0 
 7.006050E-1  1.724848E-1  3.633379E-1  8.320504E-1  5.906773E-1 -1.556182E-2  5.366922E-2  5.958232E-1 
 4.826213E-1 -1.647831E-1 -1.736709E-1  3.998242E-1  3.904685E-1 -2.522568E-1 -3.247629E-1  2.884932E-1 
 3.670800E-1 -2.840663E-1 -4.543372E-1  1.261745E-1  2.679110E-1 -3.420700E-1 -5.984123E-1 -7.169545E-2 
 1.738881E-1 -3.729433E-1 -6.793377E-1 -2.274649E-1  1.186899E-1 -2.723712E-1 -6.872903E-1 -3.406670E-1 
 1.425471E-1 -1.413935E-1 -6.568848E-1 -3.827666E-1  1.603228E-1 -9.601951E-2 -6.508033E-1 -4.431099E-1 
 1.135449E-1 -6.467861E-2 -6.545452E-1 -5.315201E-1  5.881440E-2 -6.467861E-2 -6.929033E-1 -6.040252E-1 
 3.149274E-3 -8.619618E-2 -7.050651E-1 -6.858870E-1 -1.212791E-1 -1.245543E-1 -7.148885E-1 -8.173324E-1 
-3.149396E-1 -1.783483E-1 -6.760637E-1 -9.338086E-1 -4.795969E-1 -1.895750E-1 -6.129130E-1 -9.576648E-1 
-5.675393E-1 -9.882617E-2 -4.562083E-1 -9.193078E-1 -5.128087E-1  1.718241E-2 -2.943574E-1 -8.238809E-1 
-4.613535E-1  1.289810E-1 -2.096894E-1 -7.471658E-1 -4.141084E-1  1.289810E-1 -1.399902E-1 -6.124456E-1 
-3.953973E-1  7.471919E-2 -8.077198E-3 -4.646283E-1 -4.028810E-1  1.041892E-1  1.780978E-1 -2.616123E-1 
-3.846384E-1  1.430148E-1  4.157288E-1 -5.532288E-2 -3.046485E-1  2.389088E-1  5.602718E-1  3.215165E-2 
-2.747108E-1  2.454579E-1  5.789831E-1  9.904324E-2 -2.817267E-1  1.902598E-1  5.584009E-1  9.202714E-2 
-2.517890E-1  1.617259E-1  5.153655E-1  1.514350E-1 -1.933175E-1  9.296269E-2  4.461343E-1  2.262790E-1 
-2.101568E-1 -6.093584E-2  3.586598E-1  1.963413E-1 -3.416022E-1 -3.126000E-1  1.869856E-1  7.892882E-2 
-5.128087E-1 -5.170194E-1 -1.649737E-2 -7.403415E-2 -6.536096E-1 -6.896288E-1 -2.073505E-1 -1.951883E-1 
-7.214377E-1 -8.009598E-1 -2.915500E-1 -2.321423E-1 -7.340673E-1 -8.056372E-1 -3.154074E-1 -1.774127E-1 
-5.960737E-1 -7.008555E-1 -2.298038E-1  2.466703E-2 -3.275692E-1 -5.338587E-1 -5.953269E-2  3.053334E-1 
-3.286976E-2 -3.121322E-1  1.411439E-1  6.000329E-1  3.053334E-1 -3.661179E-2  3.479009E-1  8.343891E-1 
 5.719661E-1  1.345947E-1  4.339723E-1  9.279451E-1  7.235259E-1  2.403120E-1  4.316329E-1  9.564797E-1 
 8.203561E-1  3.146891E-1  4.119869E-1  9.368330E-1  8.942646E-1  3.647413E-1  3.502396E-1  8.577785E-1 
 9.284129E-1  3.965499E-1  2.426514E-1  7.487862E-1  9.251379E-1  4.068410E-1  1.182223E-1  6.248256E-1 
 9.429136E-1  4.049701E-1  6.489587E-2  5.527872E-1  9.157830E-1  4.264877E-1 -1.369089E-2  4.133901E-1 
 8.161465E-1  3.843879E-1 -1.357806E-1  1.289810E-1  5.635468E-1  2.258112E-1 -3.523611E-1 -2.316745E-1 
 2.496675E-1  8.033288E-2 -5.530375E-1 -5.296490E-1  3.308702E-2 -1.248015E-4 -6.260115E-1 -6.812088E-1 
-7.543731E-2  1.746125E-3 -6.012189E-1 -7.284547E-1 -1.287639E-1  2.887666E-2 -5.506990E-1 -7.078725E-1 
-1.526209E-1  7.799345E-2 -3.935255E-1 -6.292856E-1 -1.315702E-1  2.136492E-1 -1.825587E-1 -4.908235E-1 
-2.304644E-2  4.012274E-1  3.449035E-2 -3.285048E-1  5.273385E-2  5.083487E-1  2.351668E-1 -2.344819E-1 
 1.905333E-2  5.322050E-1  3.221737E-1 -2.269971E-1 -7.029139E-2  4.592319E-1  2.870901E-1 -3.182137E-1 
-2.611445E-1  2.819449E-1  1.650002E-1 -4.725798E-1 -5.118735E-1  1.531130E-2 -1.248015E-4 -6.311567E-1 
-7.265836E-1 -2.064149E-1 -1.058428E-1 -6.339630E-1 -8.337042E-1 -3.364570E-1 -1.301669E-1 -5.937341E-1 
-8.594323E-1 -4.365617E-1 -8.058249E-2 -4.772580E-1 -8.533509E-1 -4.454495E-1  1.952184E-2 -3.172781E-1 
-7.481014E-1 -3.121322E-1  2.061646E-1 -1.226832E-1 -5.656682E-1 -1.900424E-1  3.390132E-1  5.320144E-2 
-3.855740E-1 -1.357806E-1  2.969134E-1  1.074634E-1 -4.113010E-1 -3.144718E-1  1.303851E-1 -1.743274E-2 
-5.455538E-1 -5.853149E-1 -1.301669E-1 -1.371839E-1 -7.219055E-1 -8.472701E-1 -3.214878E-1 -2.022046E-1 
-8.000243E-1 -9.716985E-1 -3.855740E-1 -2.213834E-1 -7.747639E-1 -9.300667E-1 -3.799603E-1 -1.755416E-1 
-6.250752E-1 -7.668124E-1 -2.995026E-1 -3.193438E-2 -3.500226E-1 -5.726842E-1 -1.933175E-1  1.996154E-1 
-2.351421E-2 -3.542329E-1 -1.696515E-2  4.830891E-1  2.786699E-1 -1.470072E-1  1.224327E-1  6.664576E-1 
 4.629747E-1 -7.403415E-2  1.374012E-1  6.935881E-1  4.929124E-1 -1.357806E-1 -5.925788E-4  5.920805E-1 
 4.152612E-1 -2.134320E-1 -1.385872E-1  4.138579E-1  3.558533E-1 -2.134320E-1 -2.597415E-1  2.557490E-1 
 3.722259E-1 -1.282961E-1 -3.009056E-1  2.131814E-1  4.952511E-1  5.226607E-2 -2.639519E-1  2.122459E-1 
 6.252932E-1  2.052290E-1 -2.092216E-1  2.248757E-1  7.328814E-1  3.689509E-1 -1.151984E-1  2.819449E-1 
 8.493583E-1  5.336090E-1  1.278348E-3  3.338680E-1  8.760220E-1  6.552309E-1  1.458213E-1  2.884932E-1 
 8.488905E-1  7.553355E-1  2.056968E-1  2.594908E-1  7.815304E-1  8.039836E-1  2.884932E-1  1.883889E-1 
 6.800228E-1  8.549713E-1  3.357389E-1  6.536365E-2  5.813218E-1  8.446802E-1  3.160923E-1 -4.803122E-3 
 4.615706E-1  7.885473E-1  3.067367E-1 -8.432525E-2  3.207697E-1  7.122994E-1  3.011237E-1 -1.741387E-1 
 1.860502E-1  6.248256E-1  2.796053E-1 -1.965916E-1  4.758793E-2  5.298663E-1  2.908319E-1 -2.181094E-1 
-4.783826E-2  4.433280E-1  3.217059E-1 -2.143675E-1 -1.526209E-1  3.792420E-1  3.488365E-1 -2.340142E-1 
-2.676938E-1  3.118826E-1  3.207697E-1 -2.592738E-1 -3.416022E-1  1.949379E-1  3.371422E-1 -2.368205E-1 
-4.253350E-1  1.369334E-1  3.535146E-1 -1.830264E-1 -4.599502E-1  8.313937E-2  4.059055E-1 -1.217469E-1 
-4.866139E-1  2.213902E-3  3.900009E-1 -1.217469E-1 -5.310524E-1 -6.514639E-2  3.174954E-1 -1.086495E-1 
-5.446175E-1 -2.148353E-1  2.370377E-1 -2.304644E-2 -5.319879E-1 -3.514255E-1  1.954057E-1  5.086274E-2 
-4.926943E-1 -3.822988E-1  1.776300E-1  1.453536E-1 -4.094303E-1 -3.682659E-1  2.328281E-1  2.875577E-1 
-2.269971E-1 -2.400945E-1  3.567889E-1  4.643778E-1 -1.649737E-2 -5.859714E-2  4.676521E-1  6.079853E-1 
 1.102706E-1 -5.532288E-2  4.101153E-1  5.565299E-1  5.928218E-2 -1.806868E-1  2.052290E-1  4.026314E-1 
-3.053032E-2 -3.710722E-1 -1.322311E-2  3.058012E-1 -1.044399E-1 -5.109379E-1 -1.975272E-1  2.113105E-1 
-1.423298E-1 -6.723211E-1 -3.827666E-1  1.158836E-1 -2.115601E-1 -7.719576E-1 -5.071961E-1  3.963627E-2 
-1.937853E-1 -7.392132E-1 -5.357305E-1  3.963627E-2 -8.713174E-2 -6.255437E-1 -5.095346E-1  5.039514E-2 
 4.478145E-2 -4.365617E-1 -4.613535E-1  2.466703E-2  1.261745E-1 -3.397315E-1 -5.418112E-1 -1.259573E-1 
 9.389806E-2 -3.972681E-1 -7.471658E-1 -3.589103E-1 -2.585291E-2 -4.973724E-1 -9.525197E-1 -4.955016E-1 
-7.122695E-2 -5.474249E-1 -9.955548E-1 -5.787656E-1 -1.427976E-1 -5.216968E-1 -9.871348E-1 -7.214377E-1 
-2.765815E-1 -5.296490E-1 -1.028299E+0 -8.468016E-1 -3.916544E-1 -5.474249E-1 -1.019412E+0 -9.230497E-1 
-4.374969E-1 -4.894202E-1 -9.665526E-1 -9.375504E-1 -4.262706E-1 -3.785570E-1 -8.327687E-1 -8.407209E-1 
-3.261659E-1 -1.975272E-1 -6.423833E-1 -7.069370E-1 -1.633798E-1 -2.070700E-2 -4.332865E-1 -4.819354E-1 
-5.270717E-3  2.061646E-1 -9.134137E-2 -2.316745E-1  1.748235E-1  5.471742E-1  2.786699E-1 -3.399790E-3 
 3.900009E-1  8.105328E-1  5.490451E-1  1.687421E-1  5.074131E-1  9.939013E-1  7.174453E-1  2.674432E-1 
 5.836612E-1  1.143590E+0  9.125081E-1  4.395853E-1  7.543999E-1  1.290940E+0  1.103361E+0  6.351165E-1 
 8.362609E-1  1.356429E+0  1.246969E+0  7.885473E-1  8.549713E-1  1.329766E+0  1.382157E+0  9.270095E-1 
 8.315826E-1  1.346138E+0  1.547282E+0  1.064536E+0  8.428093E-1  1.370930E+0  1.686212E+0  1.176802E+0 
 8.320504E-1  1.316668E+0  1.680598E+0  1.206740E+0  7.628193E-1  1.170254E+0  1.601544E+0  1.156688E+0 
 6.252932E-1  9.620925E-1  1.418643E+0  1.030388E+0  4.709262E-1  6.912494E-1  1.148268E+0  8.661987E-1 
 2.646369E-1  3.507074E-1  8.315826E-1  6.683285E-1  6.162161E-2  2.887666E-2  5.116228E-1  5.279953E-1 
-7.964712E-2 -2.588060E-1  2.506031E-1  4.002918E-1 -1.783483E-1 -4.730476E-1  4.852330E-2  2.810093E-1 
-3.191493E-1 -6.550130E-1 -1.605724E-1  1.481600E-1 -4.206569E-1 -8.299620E-1 -3.790247E-1 -4.690289E-2 
-5.488279E-1 -9.847963E-1 -5.927986E-1 -2.377560E-1 -6.175915E-1 -1.056366E+0 -8.042339E-1 -3.617166E-1 
-5.899923E-1 -1.064786E+0 -9.333408E-1 -4.290769E-1 -4.842743E-1 -1.002572E+0 -9.398900E-1 -3.663948E-1 
-3.079226E-1 -8.196709E-1 -8.290268E-1 -1.965916E-1 -5.719399E-2 -6.016867E-1 -7.279869E-1 -1.021010E-1 
 1.046569E-1 -5.090668E-1 -7.031944E-1 -1.109880E-1  1.023182E-1 -4.346906E-1 -6.905644E-1 -2.199801E-1 
 7.846104E-2 -3.518933E-1 -6.947740E-1 -2.934219E-1  7.238049E-2 -2.681615E-1 -6.479970E-1 -3.855740E-1 
 2.326370E-2 -2.312068E-1 -7.041296E-1 -4.548050E-1 -1.248015E-4 -2.681615E-1 -7.270514E-1 -5.404079E-1 
-9.134137E-2 -2.157705E-1 -6.933707E-1 -5.970093E-1 -7.122695E-2 -8.058249E-2 -5.843786E-1 -5.670716E-1 
-1.556182E-2  6.536365E-2 -3.944618E-1 -5.095346E-1  1.624685E-2  2.445223E-1 -2.574027E-1 -4.679024E-1 
 8.407474E-2  3.787742E-1 -1.479428E-1 -3.860418E-1  1.664034E-1  4.592319E-1  1.624685E-2 -2.611445E-1 
 2.248757E-1  5.467064E-1  1.481600E-1 -1.259573E-1  2.674432E-1  6.304384E-1  3.151567E-1 -1.135219E-2 
 2.833480E-1  6.823615E-1  4.676521E-1  2.279610E-2  2.477966E-1  6.987340E-1  5.261244E-1  6.863772E-2 
 1.514350E-1  6.514884E-1  6.140667E-1  1.214971E-1  1.631293E-1  7.071542E-1  7.169775E-1  1.841791E-1 
 1.893243E-1  7.137026E-1  7.375597E-1  1.860502E-1  8.033288E-2  5.546588E-1  5.897418E-1  4.478145E-2 
-1.320387E-1  2.917682E-1  3.960822E-1 -1.133276E-1 -3.813633E-1 -2.865940E-2  1.888565E-1 -2.531930E-1 
-6.250752E-1 -3.411344E-1 -5.345196E-2 -3.818310E-1 -8.280913E-1 -6.255437E-1 -2.008012E-1 -4.763228E-1 
-1.014734E+0 -8.032987E-1 -2.920178E-1 -5.591190E-1 -1.103144E+0 -8.519475E-1 -3.256985E-1 -5.558449E-1 
-1.075077E+0 -8.505442E-1 -2.887437E-1 -4.356261E-1 -9.590689E-1 -7.995565E-1 -2.036086E-1 -2.391593E-1 
-7.434232E-1 -6.826122E-1 -8.105027E-2  5.226607E-2 -4.590147E-1 -5.558449E-1  5.741125E-2  3.160923E-1 
-1.544920E-1 -4.000747E-1  1.682745E-1  5.644822E-1  7.986511E-2 -2.237231E-1  3.132858E-1  7.179129E-1 
 2.987843E-1 -4.783826E-2  3.595954E-1  7.441081E-1  4.306973E-1 -1.135219E-2  2.529425E-1  6.931204E-1 
 3.857911E-1 -1.292317E-1  6.349254E-2  5.261244E-1  2.861545E-1 -2.414979E-1 -8.713174E-2  4.152612E-1 
 3.142213E-1 -2.536608E-1 -1.928498E-1  4.087120E-1  3.811129E-1 -1.965916E-1 -2.209157E-1  3.460300E-1 
 3.988886E-1 -1.909779E-1 -3.261659E-1  2.262790E-1  3.736290E-1 -2.176416E-1 -4.098980E-1  1.327237E-1 
 3.544502E-1 -1.863005E-1 -4.824032E-1  7.659012E-2  4.330369E-1 -7.824378E-2 -4.117688E-1  1.575156E-1 
 5.869353E-1  1.252391E-1 -2.354171E-1  2.309572E-1  6.963953E-1  3.698865E-1 -8.292211E-2  2.276822E-1 
 7.319461E-1  4.826213E-1 -2.538514E-2  1.495632E-1  6.669254E-1  5.551266E-1 -1.649737E-2  1.811778E-2 
 5.976942E-1  5.729016E-1 -8.292211E-2 -1.236187E-1  4.994608E-1  5.289307E-1 -1.292317E-1 -2.920178E-1 
 3.413519E-1  5.078809E-1 -2.181094E-1 -4.608858E-1  1.696776E-1  3.764355E-1 -3.018411E-1 -6.512711E-1 
-1.147306E-1  1.724848E-1 -3.804281E-1 -8.252839E-1 -4.141084E-1  1.484371E-2 -4.038166E-1 -9.333408E-1 
-6.503356E-1 -1.203436E-1 -3.996069E-1 -9.890066E-1 -7.808454E-1 -1.909779E-1 -3.710722E-1 -1.000233E+0 
-8.346394E-1 -1.816224E-1 -2.559993E-1 -8.346394E-1 -7.293899E-1 -5.625844E-2 -5.579066E-2 -6.489322E-1 
-6.143163E-1  2.092499E-2  7.425141E-2 -5.366660E-1 -6.208656E-1 -2.070700E-2  1.074634E-1 -4.566761E-1 
-6.302211E-1 -5.766159E-2  2.379733E-1 -2.195127E-1 -4.805324E-1  3.495813E-2  4.788786E-1  1.051247E-1 
-2.901471E-1  1.621937E-1  6.992018E-1  3.778387E-1 -1.095847E-1  2.627658E-1  8.549713E-1  6.075175E-1 
 7.752568E-2  3.507074E-1  9.728513E-1  8.226948E-1  2.842836E-1  4.437956E-1  1.049567E+0  1.026646E+0 
 4.643778E-1  4.704586E-1  1.063132E+0  1.175399E+0  6.070499E-1  4.068410E-1  9.915626E-1  1.243695E+0 
 6.266965E-1  2.880254E-1  8.657309E-1  1.178674E+0  5.429646E-1  1.612584E-1  7.038792E-1  1.035533E+0 
 4.423925E-1  3.729683E-2  5.354800E-1  8.507617E-1  3.656766E-1 -2.959495E-2  3.212382E-1  7.127670E-1 
 3.572567E-1 -1.189406E-1  1.528382E-1  6.355843E-1  3.895331E-1 -1.231510E-1  5.460477E-2  5.850644E-1 
 4.690552E-1 -1.123921E-1 -4.222548E-2  5.387542E-1  4.966543E-1 -8.479303E-2 -1.081817E-1  4.812173E-1 
 5.457711E-1 -3.941827E-2 -1.123921E-1  4.653134E-1  5.967588E-1  7.004178E-2 -7.169545E-2  4.409884E-1 
 6.145345E-1  1.724848E-1 -5.204881E-2  3.572567E-1  6.355843E-1  1.860502E-1 -1.413935E-1  2.590232E-1 
 5.560622E-1  1.229004E-1 -2.714356E-1  6.723458E-2  3.806452E-1 -2.632069E-2 -4.697735E-1 -1.937853E-1 
 1.785656E-1 -1.979949E-1 -7.153562E-1 -5.029854E-1 -7.263101E-2 -3.584425E-1 -9.356793E-1 -7.626021E-1 
-2.648875E-1 -4.898880E-1 -1.063383E+0 -9.389545E-1 -3.785570E-1 -5.020498E-1 -1.080223E+0 -9.955548E-1 
-3.846384E-1 -3.780892E-1 -9.609396E-1 -9.380189E-1 -2.892115E-1 -1.877038E-1 -7.247118E-1 -7.555851E-1 
-1.343776E-1  4.478145E-2 -4.131721E-1 -5.422786E-1  3.495813E-2  3.549179E-1 -1.254895E-1 -4.024132E-1 
 1.519026E-1  5.607396E-1  7.191271E-2 -3.317789E-1  1.776300E-1  6.627148E-1  2.113105E-1 -3.055841E-1 
 1.640646E-1  6.935881E-1  2.449901E-1 -3.027767E-1  5.787885E-2  6.182764E-1  2.707175E-1 -3.612489E-1 
-1.287639E-1  4.578288E-1  2.332959E-1 -4.295447E-1 -3.369248E-1  2.262790E-1  1.476923E-1 -4.912913E-1 
-6.026223E-1 -4.596734E-2  2.092499E-2 -5.885890E-1 -7.859906E-1 -2.873404E-1 -6.982379E-2 -6.101067E-1 
-9.225819E-1 -4.201891E-1 -9.648728E-2 -6.222689E-1 -9.885389E-1 -4.800646E-1 -1.329743E-1 -5.871860E-1 
-9.328730E-1 -5.305846E-1 -1.334420E-1 -4.711769E-1 -8.570927E-1 -5.516346E-1 -1.095847E-1 -3.280370E-1 
-7.733610E-1 -5.366660E-1 -5.251658E-2 -1.727353E-1 -6.058971E-1 -5.352627E-1 -2.164329E-2 -4.222548E-2 
-5.797012E-1 -5.825075E-1 -3.474087E-2 -1.743274E-2 -5.909278E-1 -6.297534E-1 -7.496971E-2 -5.270717E-3 
-5.492957E-1 -6.255437E-1 -6.280769E-2  3.636128E-2 -4.997113E-1 -6.199300E-1 -6.421083E-2  1.243036E-1 
-4.103658E-1 -6.171237E-1 -8.011471E-2  1.598543E-1 -3.659273E-1 -6.199300E-1 -1.460717E-1  1.135449E-1 
-3.111967E-1 -6.451896E-1 -2.966959E-1  6.021846E-2 -2.709678E-1 -6.639007E-1 -3.776214E-1  4.337812E-2 
-2.190449E-1 -6.821444E-1 -4.599502E-1  1.437593E-2 -1.624442E-1 -6.929033E-1 -5.544409E-1  4.992737E-2 
-5.672621E-2 -6.419156E-1 -4.824032E-1  1.907283E-1  1.107384E-1 -4.969050E-1 -3.472159E-1  3.245124E-1 
 3.104786E-1 -2.667582E-1 -2.517890E-1  3.656766E-1  4.727980E-1 -6.046807E-2 -2.143675E-1  3.273189E-1 
 5.990975E-1  1.060601E-1 -2.171738E-1  2.800730E-1  7.085574E-1  2.618304E-1 -1.811546E-1  2.782021E-1 
 7.819982E-1  3.731613E-1 -1.311024E-1  2.679110E-1  7.908860E-1  4.578288E-1 -4.924159E-2  2.520071E-1 
 8.091295E-1  5.850644E-1  7.238049E-2  3.104786E-1  8.516970E-1  7.225903E-1  2.286177E-1  3.319970E-1 
 8.587140E-1  8.446802E-1  3.483687E-1  2.945747E-1  8.264374E-1  9.522691E-1  3.979531E-1  2.248757E-1 
 7.417694E-1  9.475917E-1  4.321014E-1  1.729526E-1  6.687963E-1  9.489951E-1  4.657812E-1  1.364656E-1 
 6.056466E-1  9.578828E-1  4.910406E-1  1.074634E-1  5.172365E-1  8.797638E-1  4.699908E-1  6.208939E-2 
 3.624026E-1  7.436403E-1  4.667165E-1 -1.996642E-3  2.071000E-1  6.388586E-1  4.161966E-1 -6.093584E-2 
 4.291052E-2  5.097519E-1  3.778387E-1 -1.652505E-1 -7.684064E-2  4.101153E-1  3.203019E-1 -2.017368E-1 
-1.792839E-1  3.109463E-1  3.067367E-1 -1.797513E-1 -2.414979E-1  2.665079E-1  3.745646E-1 -1.011647E-1 
-2.124957E-1  2.449901E-1  4.250845E-1 -1.743274E-2 -2.251264E-1  2.071000E-1  4.550223E-1  3.869998E-2 
-2.765815E-1  1.308528E-1  4.550223E-1  8.126826E-2 -2.471116E-1  9.530139E-2  5.013317E-1  2.136492E-1 
-1.989305E-1  1.013827E-1  5.813218E-1  3.348035E-1 -1.530887E-1  9.109176E-2  6.140667E-1  4.021636E-1 
-1.643153E-1  9.230743E-3  5.574653E-1  3.511752E-1 -2.274649E-1 -1.226832E-1  3.965499E-1  2.964456E-1 
-2.957608E-1 -3.051163E-1  2.113105E-1  2.113105E-1 -3.579748E-1 -4.800646E-1  1.671463E-2  1.481600E-1 
-3.724755E-1 -6.508033E-1 -1.970594E-1  9.670454E-2 -3.893158E-1 -7.551173E-1 -3.425378E-1  6.489587E-2 
-3.074548E-1 -7.560529E-1 -4.117688E-1  8.921992E-2 -1.792839E-1 -6.999199E-1 -4.183180E-1  1.462889E-1 
-8.292211E-2 -5.956060E-1 -4.042851E-1  1.467567E-1  2.934517E-2 -5.048572E-1 -3.916544E-1  1.650002E-1 
 1.528382E-1 -3.532966E-1 -3.383281E-1  1.982122E-1  2.758634E-1 -2.050120E-1 -3.200848E-1  1.958735E-1 
 3.745646E-1 -1.432654E-1 -3.355218E-1  1.635970E-1  3.666122E-1 -1.245543E-1 -3.729433E-1  9.109176E-2 
 3.376098E-1 -1.123921E-1 -4.183180E-1 -3.333753E-2  2.796053E-1 -9.508395E-2 -4.346906E-1 -1.572983E-1 
 2.066322E-1 -4.409641E-2 -4.791291E-1 -2.798560E-1  1.317882E-1 -6.187213E-2 -5.544409E-1 -4.529332E-1 
-9.948124E-3 -1.465394E-1 -6.695144E-1 -6.447219E-1 -1.685250E-1 -2.522568E-1 -7.902009E-1 -7.532465E-1 
-2.681615E-1 -3.097937E-1 -7.803776E-1 -7.658762E-1 -3.168104E-1 -3.037130E-1 -7.312610E-1 -7.817810E-1 
-3.547007E-1 -2.793882E-1 -7.130177E-1 -8.206065E-1 -4.262706E-1 -2.667582E-1 -6.653041E-1 -8.818853E-1 
-4.777257E-1 -2.386916E-1 -6.082356E-1 -8.991934E-1 -5.273105E-1 -1.633798E-1 -5.184224E-1 -8.846916E-1 
-5.549086E-1 -1.231510E-1 -4.267380E-1 -8.748683E-1 -5.558449E-1 -1.114558E-1 -3.790247E-1 -8.528831E-1 
-6.157204E-1 -1.128599E-1 -3.182137E-1 -7.897332E-1 -6.306889E-1 -1.109880E-1 -1.816224E-1 -6.568848E-1 
-5.450860E-1 -5.738494E-3  2.560240E-2 -4.211247E-1 -3.982036E-1  1.257069E-1  2.370377E-1 -1.895750E-1 
-3.093259E-1  2.033581E-1  4.344401E-1 -4.035364E-2 -2.480471E-1  2.421836E-1  4.924446E-1  3.916776E-2 
-2.064149E-1  2.248757E-1  4.919761E-1  1.196254E-1 -1.708635E-1  1.795009E-1  5.069454E-1  2.005516E-1 
-1.404580E-1  1.430148E-1  5.373509E-1  2.796053E-1 -1.343776E-1  1.186899E-1  5.738379E-1  3.530468E-1 
-1.105202E-1  1.416115E-1  6.608439E-1  4.985254E-1  3.215165E-2  1.911961E-1  7.384951E-1  6.917172E-1 
 2.061646E-1  2.721215E-1  8.194206E-1  8.367285E-1  3.198341E-1  3.212382E-1  8.311148E-1  8.909905E-1 
 4.185353E-1  3.146891E-1  7.983708E-1  9.354290E-1  4.671843E-1  2.473288E-1  6.552309E-1  8.984751E-1 
 4.236812E-1  7.518697E-2  4.971220E-1  8.535680E-1  4.110507E-1 -4.803122E-3  4.311651E-1  8.633915E-1 
 4.587641E-1  2.887666E-2  4.035668E-1  8.736824E-1  5.775797E-1  9.951102E-2  3.371422E-1  8.437446E-1 
 6.753454E-1  1.570478E-1  2.735247E-1  8.283085E-1  8.063230E-1  2.618304E-1  2.608949E-1  8.573107E-1 
 9.424458E-1  3.829848E-1  2.683788E-1  8.414059E-1  9.995150E-1  4.068410E-1  1.991476E-1  7.132348E-1 
 8.994105E-1  3.684831E-1  9.109176E-2  5.209785E-1  7.422372E-1  2.992521E-1 -4.082142E-2  2.814771E-1 
 5.766444E-1  1.851146E-1 -2.157705E-1  3.495813E-2  3.698865E-1  6.816994E-2 -4.127043E-1 -2.475793E-1 
 1.748235E-1 -5.812936E-2 -5.918634E-1 -4.473202E-1  2.700573E-2 -1.371839E-1 -6.713855E-1 -5.899923E-1 
-6.467861E-2 -1.615079E-1 -6.896288E-1 -6.484644E-1 -1.778805E-1 -1.643153E-1 -6.260115E-1 -6.737241E-1 
-2.227875E-1 -1.268928E-1 -5.521023E-1 -7.242440E-1 -3.074548E-1 -8.759952E-2 -5.081313E-1 -7.747639E-1 
-3.977358E-1 -1.268928E-1 -5.324553E-1 -8.533509E-1 -4.964372E-1 -2.190449E-1 -5.923312E-1 -9.319375E-1 
-6.082356E-1 -2.821945E-1 -6.157204E-1 -9.459704E-1 -6.433185E-1 -2.705001E-1 -5.165516E-1 -8.837564E-1 
-6.115100E-1 -1.732031E-1 -3.364570E-1 -7.438906E-1 -5.530375E-1 -2.538514E-2 -9.461617E-2 -5.455538E-1 
-4.323510E-1  1.172867E-1  1.313206E-1 -3.327144E-1 -3.289726E-1  1.869856E-1  3.006552E-1 -1.970594E-1 
-3.336507E-1  1.734204E-1  3.441591E-1 -1.451361E-1 -3.547007E-1  9.155936E-2  3.067367E-1 -1.245543E-1 
-4.229954E-1 -6.093584E-2  2.351668E-1 -1.465394E-1 -4.777257E-1 -1.544920E-1  1.869856E-1 -9.461617E-2 
-4.267380E-1 -1.409258E-1  2.403120E-1  4.805553E-2 -3.140041E-1 -9.789062E-2  3.188987E-1  1.743557E-1 
-1.909779E-1 -3.380531E-2  4.344401E-1  3.689509E-1 -5.953269E-2  5.741125E-2  5.574653E-1  5.612074E-1 
 1.079312E-1  1.210295E-1  6.650544E-1  7.113639E-1  2.038259E-1  1.490954E-1  6.622471E-1  7.890151E-1 
 2.800730E-1  1.289810E-1  6.061143E-1  7.745143E-1  3.212382E-1  8.781677E-2  5.069454E-1  7.501895E-1 
 3.769033E-1  9.997953E-2  4.035668E-1  7.394307E-1  4.409884E-1  5.226607E-2  3.174954E-1  7.052833E-1 
 4.372466E-1 -1.790052E-2  1.972767E-1  6.154699E-1  3.698865E-1 -1.128599E-1  4.431367E-2  4.994608E-1 
 3.469656E-1 -1.563628E-1 -6.654954E-2  4.395853E-1  3.652090E-1 -1.643153E-1 -1.343776E-1  3.661444E-1 
 3.352711E-1 -1.877038E-1 -2.382238E-1  2.276822E-1  2.884932E-1 -1.811546E-1 -3.135363E-1  1.140125E-1 
 2.772666E-1 -1.325065E-1 -3.238274E-1  6.302495E-2  3.114148E-1 -5.906492E-2 -3.518933E-1  1.952184E-2 
 3.450946E-1  1.278348E-3 -3.907192E-1 -6.795269E-2  3.624026E-1  1.390815E-2 -4.604180E-1 -1.596368E-1 
 3.296576E-1  1.577908E-2 -5.469571E-1 -2.924856E-1  2.187944E-1 -3.801494E-2 -5.881212E-1 -4.346906E-1 
 6.957401E-2 -4.690289E-2 -5.605223E-1 -5.132765E-1 -6.674048E-3  9.698520E-3 -4.459172E-1 -5.071961E-1 
-5.158103E-2  1.186899E-1 -3.102615E-1 -4.866139E-1 -3.006255E-2  2.000831E-1 -1.867683E-1 -4.370291E-1 
-2.491754E-2  2.889610E-1 -9.648728E-2 -4.019455E-1 -3.099810E-2  3.310608E-1 -4.222548E-2 -4.225277E-1 
-6.140362E-2  2.941069E-1 -2.865940E-2 -4.295447E-1 -1.521531E-1  2.725891E-1  4.478145E-2 -3.982036E-1 
-2.213834E-1  2.459257E-1  7.986511E-2 -3.907192E-1 -2.995026E-1  1.444180E-1  8.220381E-2 -4.304802E-1 
-4.300125E-1  3.261942E-2  2.213902E-3 -5.221642E-1 -5.998156E-1 -1.442009E-1 -1.184728E-1 -6.400445E-1 
-7.972180E-1 -3.486192E-1 -2.054794E-1 -7.410843E-1 -9.553260E-1 -4.664994E-1 -2.377560E-1 -6.816766E-1 
-9.426963E-1 -4.950339E-1 -1.643153E-1 -5.188901E-1 -8.402531E-1 -4.861461E-1 -5.906492E-2 -3.261659E-1 
-6.938385E-1 -4.108336E-1  5.600792E-2 -9.508395E-2 -5.011146E-1 -2.620801E-1  2.342314E-1  1.565800E-1 
-2.541286E-1 -1.479428E-1  3.745646E-1  3.759677E-1 -8.853488E-2 -1.170695E-1  4.073088E-1  4.872987E-1 
-5.438751E-2 -1.198758E-1  3.979531E-1  4.975898E-1 -7.141826E-3 -1.610402E-1  3.128180E-1  4.929124E-1 
 3.682905E-2 -1.965916E-1  2.590232E-1  5.130268E-1  9.951102E-2 -1.460717E-1  2.066322E-1  4.863632E-1 
 1.635970E-1 -1.395224E-1  1.724848E-1  5.144300E-1  2.613627E-1 -9.508395E-2  1.841791E-1  6.009684E-1 
 3.829848E-1 -1.248015E-4  2.089709E-1  6.678607E-1  5.111550E-1  6.068624E-2  2.337636E-1  7.108961E-1 
 6.150021E-1  1.551769E-1  2.295531E-1  7.029437E-1  6.744100E-1  2.094387E-1  1.809050E-1  6.393263E-1 
 6.753454E-1  2.042935E-1  8.594567E-2  4.629747E-1  6.056466E-1  1.734204E-1 -7.637286E-2  3.315293E-1 
 5.593362E-1  1.126093E-1 -1.755416E-1  2.365701E-1  5.055422E-1  8.033288E-2 -2.096894E-1  1.841791E-1 
 4.999285E-1  1.191577E-1 -1.942531E-1  1.631293E-1  5.083487E-1  2.356346E-1 -1.418613E-1  1.275778E-1 
 5.691596E-1  3.581920E-1 -8.806711E-2  9.062398E-2  5.654177E-1  3.984209E-1 -8.853488E-2  1.484371E-2 
 4.779432E-1  3.885975E-1 -1.507491E-1 -1.292317E-1  3.614663E-1  2.969134E-1 -2.419656E-1 -2.723712E-1 
 1.949379E-1  2.056968E-1 -3.149396E-1 -4.477880E-1  2.840888E-2  1.827759E-1 -3.430055E-1 -5.694101E-1 
-7.169545E-2  2.005516E-1 -2.971637E-1 -6.489322E-1 -1.423298E-1  2.641692E-1 -2.129642E-1 -6.269470E-1 
-1.442009E-1  3.324648E-1 -9.414876E-2 -5.259072E-1 -1.278284E-1  3.352711E-1  6.536365E-2 -3.944618E-1 
-1.418613E-1  3.595954E-1  1.771622E-1 -2.878082E-1 -1.549594E-1  3.404163E-1  2.959778E-1 -2.255938E-1 
-2.550641E-1  2.852190E-1  3.624026E-1 -2.078183E-1 -3.359896E-1  2.187944E-1  3.829848E-1 -1.797513E-1 
-4.169147E-1  1.177545E-1  3.530468E-1 -1.783483E-1 -4.314158E-1  7.331586E-2  3.563211E-1 -8.853488E-2 
-3.509578E-1  7.144494E-2  4.016951E-1  8.173604E-2 -2.232553E-1  1.191577E-1  4.816850E-1  2.239403E-1 
-1.385872E-1  9.436584E-2  4.905730E-1  2.838158E-1 -1.367161E-1  9.230743E-3  4.774754E-1  3.521115E-1 
-1.853650E-1 -9.087359E-2  4.250845E-1  3.217059E-1 -2.489827E-1 -2.176416E-1  3.235769E-1  3.048658E-1 
-2.569349E-1 -3.154074E-1  2.300209E-1  2.800730E-1 -2.517890E-1 -3.308433E-1  1.336593E-1  2.641692E-1 
-1.923812E-1 -3.364570E-1  1.196254E-1  2.833480E-1 -1.137954E-1 -3.130678E-1  7.846104E-2  3.151567E-1 
-4.456419E-2 -3.182137E-1  1.746125E-3  3.581920E-1  4.852330E-2 -3.603137E-1 -8.105027E-2  3.479009E-1 
 1.069956E-1 -3.841707E-1 -2.059472E-1  2.969134E-1  1.214971E-1 -4.632243E-1 -4.075592E-1  1.593865E-1 
 9.764010E-2 -5.689423E-1 -5.923312E-1  3.776443E-2  6.255717E-2 -6.166559E-1 -6.929033E-1 -1.556182E-2 
 5.179829E-2 -5.623931E-1 -5.979445E-1  1.765000E-2  1.462889E-1 -3.682659E-1 -4.791291E-1  4.571682E-2 
 2.922360E-1 -1.198758E-1 -3.696692E-1  5.366922E-2  4.260199E-1  1.069956E-1 -2.910823E-1  5.600792E-2 
 5.284631E-1  2.440547E-1 -2.162383E-1  4.431367E-2  5.555944E-1  2.950423E-1 -2.335464E-1  6.423532E-3 
 5.036713E-1  2.941069E-1 -2.124957E-1 -3.380531E-2  4.625069E-1  3.123504E-1 -1.764772E-1 -6.608176E-2 
 4.246168E-1  3.609985E-1 -1.006969E-1 -1.002291E-1  3.619348E-1  4.400530E-1 -3.661179E-2 -1.615079E-1 
 3.058012E-1  4.938480E-1  6.583124E-2 -1.802190E-1  2.585555E-1  6.037756E-1  2.089709E-1 -1.530887E-1 
 3.142213E-1  7.674975E-1  3.212382E-1 -6.000029E-2  4.377143E-1  8.451487E-1  4.306973E-1  5.320144E-2 
 4.713939E-1  8.872485E-1  5.326728E-1  1.303851E-1  4.353756E-1  8.755542E-1  6.440045E-1  1.921315E-1 
 3.656766E-1  8.325182E-1  7.151066E-1  2.042935E-1  2.290853E-1  7.034115E-1  6.940566E-1  1.528382E-1 
 3.215165E-2  5.293985E-1  6.276319E-1  6.255717E-2 -1.442009E-1  3.619348E-1  5.415605E-1 -3.988587E-2 
-2.976315E-1  1.481600E-1  3.352711E-1 -1.498135E-1 -4.683702E-1 -1.067784E-1  1.196254E-1 -2.920178E-1 
-6.222689E-1 -3.341185E-1 -6.608176E-2 -3.794925E-1 -7.181636E-1 -5.198257E-1 -1.867683E-1 -3.921221E-1 
-8.192035E-1 -6.999199E-1 -2.793882E-1 -3.729433E-1 -8.589646E-1 -8.505442E-1 -3.359896E-1 -3.182137E-1 
-8.552216E-1 -8.547539E-1 -2.999704E-1 -2.906145E-1 -8.131220E-1 -7.855228E-1 -2.714356E-1 -2.414979E-1 
-6.807411E-1 -7.078725E-1 -2.199801E-1 -1.713313E-1 -6.124456E-1 -6.246074E-1 -1.825587E-1 -9.789062E-2 
-5.062605E-1 -5.792334E-1 -1.446687E-1 -6.674048E-3 -3.565714E-1 -5.025176E-1 -1.395224E-1  1.425471E-1 
-1.432654E-1 -4.618210E-1 -1.189406E-1  2.959778E-1 -1.462644E-2 -3.953973E-1 -6.561399E-2  3.680153E-1 
 9.670454E-2 -3.462803E-1 -8.292211E-2  3.712896E-1  1.345947E-1 -3.593781E-1 -1.863005E-1  3.029947E-1 
 1.355302E-1 -3.682659E-1 -2.892115E-1  2.061646E-1  1.500317E-1 -4.234632E-1 -4.365617E-1  9.109176E-2 
 1.069956E-1 -4.557406E-1 -5.913956E-1 -9.648728E-2  3.168387E-2 -4.940976E-1 -6.975814E-1 -2.232553E-1 
-5.270717E-3 -4.875491E-1 -7.424877E-1 -2.658226E-1  3.028072E-2 -3.837022E-1 -6.769992E-1 -2.676938E-1 
 9.764010E-2 -2.312068E-1 -6.101067E-1 -2.878082E-1  1.509673E-1 -1.413935E-1 -6.110423E-1 -3.514255E-1 
 1.495632E-1 -9.555173E-2 -5.970093E-1 -3.532966E-1  1.444180E-1 -5.064474E-2 -5.343264E-1 -3.406670E-1 
 1.743557E-1  3.636128E-2 -4.164473E-1 -2.920178E-1  1.752913E-1  1.149480E-1 -3.163426E-1 -2.690971E-1 
 1.519026E-1  1.827759E-1 -2.213834E-1 -2.924856E-1  1.542413E-1  2.959778E-1 -1.474750E-1 -2.934219E-1 
 2.094387E-1  4.171321E-1 -7.637286E-2 -2.948252E-1  2.524747E-1  5.228502E-1 -2.117478E-2 -2.845341E-1 
 2.524747E-1  5.527872E-1  4.758793E-2 -3.004382E-1  1.752913E-1  5.424961E-1  8.080066E-2 -3.373926E-1 
 1.297260E-2  4.180675E-1  1.013827E-1 -3.715400E-1 -1.633798E-1  2.791377E-1  1.243036E-1 -4.206569E-1 
-4.000747E-1  1.584511E-1  1.308528E-1 -5.011146E-1 -5.853149E-1  3.589350E-2  1.285132E-1 -5.605223E-1 
-6.816766E-1  1.278348E-3  1.650002E-1 -4.959694E-1 -6.826122E-1 -4.335345E-3  2.473288E-1 -3.738796E-1 
-6.746596E-1 -8.058249E-2  2.725891E-1 -2.761137E-1 -6.550130E-1 -1.774127E-1  2.459257E-1 -1.736709E-1 
-6.442541E-1 -2.854697E-1  2.276822E-1 -5.438751E-2 -6.133808E-1 -3.617166E-1  2.356346E-1  3.495813E-2 
-5.773627E-1 -4.445139E-1  2.234725E-1  1.345947E-1 -5.605223E-1 -4.936298E-1  1.996154E-1  2.197298E-1 
-4.463850E-1 -5.062605E-1  2.061646E-1  3.689509E-1 -2.658226E-1 -4.159795E-1  2.758634E-1  5.532557E-1 
-2.304644E-2 -2.302712E-1  3.843879E-1  7.324138E-1  2.655723E-1 -4.175771E-2  4.713939E-1  8.984751E-1 
 5.195752E-1  1.308528E-1  5.317372E-1  9.943691E-1  6.982663E-1  2.739925E-1  5.345444E-1  1.022436E+0 
 8.273730E-1  3.287221E-1  4.821528E-1  9.789328E-1  8.395350E-1  2.665079E-1  3.109463E-1  8.184852E-1 
 7.310105E-1  1.079312E-1  6.629902E-2  6.173408E-1  5.424961E-1 -9.976136E-2 -1.446687E-1  3.698865E-1 
 3.628703E-1 -2.265294E-1 -3.168104E-1  1.682745E-1  2.239403E-1 -2.709678E-1 -4.253350E-1 -8.544975E-3 
 1.481600E-1 -2.672260E-1 -5.132765E-1 -1.399902E-1  1.645324E-1 -2.026731E-1 -5.277779E-1 -1.442009E-1 
 2.782021E-1 -3.474087E-2 -4.576113E-1 -5.251658E-2  4.910406E-1  1.551769E-1 -3.336507E-1  6.676680E-2 
 6.659898E-1  3.380776E-1 -2.153027E-1  1.504995E-1  7.356886E-1  4.292942E-1 -1.470072E-1  1.322560E-1 
 6.790874E-1  4.667165E-1 -6.280769E-2  4.945959E-2  5.897418E-1  5.209785E-1 -6.206271E-3 -3.099810E-2 
 4.732658E-1  5.990975E-1  5.647570E-2 -1.479428E-1  3.918725E-1  6.599084E-1  9.717232E-2 -2.466438E-1 
 3.165600E-1  6.617795E-1  1.107384E-1 -2.592738E-1  2.674432E-1  6.818939E-1  1.897920E-1 -2.162383E-1 
 2.421836E-1  6.716028E-1  2.997197E-1 -1.563628E-1  1.617259E-1  6.416650E-1  3.731613E-1 -1.544920E-1 
-1.528864E-3  5.191074E-1  3.605307E-1 -2.363527E-1 -1.661861E-1  3.914040E-1  3.493043E-1 -2.667582E-1 
-3.079226E-1  3.001875E-1  3.291898E-1 -3.004382E-1 -3.996069E-1  1.687421E-1  2.683788E-1 -3.158752E-1 
-4.936298E-1  3.121609E-2  2.141170E-1 -3.509578E-1 -5.806367E-1 -5.158103E-2  1.766945E-1 -3.430055E-1 
-6.218011E-1 -1.296991E-1  1.519026E-1 -3.186815E-1 -6.657726E-1 -2.457082E-1  1.504995E-1 -2.756463E-1 
-7.008555E-1 -3.369248E-1  1.069956E-1 -2.181094E-1 -7.424877E-1 -4.534010E-1  7.471919E-2 -1.848975E-1 
-7.284547E-1 -5.347942E-1  1.531130E-2 -1.217469E-1 -6.741918E-1 -5.974771E-1  1.250500E-2 -4.335345E-3 
-6.035575E-1 -5.666038E-1  2.419925E-2  5.507255E-2 -5.081313E-1 -5.623931E-1  3.074832E-2  1.261745E-1 
-4.342228E-1 -5.450860E-1  2.560240E-2  1.823081E-1 -3.322467E-1 -5.076635E-1 -2.304644E-2  2.534103E-1 
-2.148353E-1 -5.291812E-1 -5.859714E-2  2.749279E-1 -1.460717E-1 -5.235676E-1 -1.474750E-1  2.459257E-1 
-8.759952E-2 -5.100024E-1 -2.293360E-1  2.599586E-1  5.955755E-3 -4.875491E-1 -2.606767E-1  2.468610E-1 
 7.892882E-2 -4.758550E-1 -3.177459E-1  2.543458E-1  9.623677E-2 -4.580791E-1 -3.228911E-1  2.272144E-1 
 1.186899E-1 -4.164473E-1 -3.476837E-1  1.776300E-1  1.664034E-1 -3.907192E-1 -4.215921E-1  1.205617E-1 
 1.556447E-1 -3.724755E-1 -5.137442E-1 -9.012752E-3  2.089709E-1 -2.929534E-1 -5.460216E-1 -1.649737E-2 
 3.231091E-1 -1.858327E-1 -5.076635E-1  3.074832E-2  4.377143E-1 -1.061087E-3 -3.902514E-1  8.454251E-2 
 5.700951E-1  2.192620E-1 -2.438375E-1  1.327237E-1  7.010728E-1  4.002918E-1 -1.114558E-1  1.874533E-1 
 7.651588E-1  5.920805E-1  1.390815E-2  1.776300E-1  7.838691E-1  6.879752E-1  8.921992E-2  9.530139E-2 
 7.099607E-1  7.225903E-1  8.360696E-2  2.981294E-2  6.309062E-1  7.080896E-1  8.781677E-2 -3.661179E-2 
 5.368831E-1  6.907817E-1  1.285132E-1 -1.072462E-1  4.133901E-1  6.585052E-1  1.476923E-1 -2.012690E-1 
 2.258112E-1  5.831934E-1  1.140125E-1 -3.256985E-1  6.442809E-2  5.191074E-1  1.308528E-1 -3.986714E-1 
-3.614401E-2  4.924446E-1  1.678067E-1 -3.907192E-1 -1.264250E-1  4.508117E-1  1.645324E-1 -4.272058E-1 
-2.181094E-1  3.254478E-1  1.701454E-1 -4.192536E-1 -3.462803E-1  1.827759E-1  1.336593E-1 -4.211247E-1 
-4.735154E-1  8.734900E-2  1.729526E-1 -3.841707E-1 -5.357305E-1  1.203722E-2  2.131814E-1 -3.537651E-1 
-6.012189E-1 -7.450193E-2  2.248757E-1 -2.887437E-1 -6.381737E-1 -1.161339E-1  2.557490E-1 -2.171738E-1 
-5.768949E-1 -1.292317E-1  2.884932E-1 -8.198655E-2 -4.959694E-1 -1.563628E-1  3.053334E-1  5.320144E-2 
-4.351584E-1 -1.891072E-1  3.600630E-1  1.752913E-1 -3.345863E-1 -1.615079E-1  4.260199E-1  3.334002E-1 
-2.382238E-1 -1.451361E-1  4.522158E-1  4.601675E-1 -1.306347E-1 -1.694605E-1  4.643778E-1  5.588686E-1 
-4.737067E-2 -1.638476E-1  4.489408E-1  6.145345E-1  6.068624E-2 -1.329743E-1  3.787742E-1  6.491497E-1 
 1.453536E-1 -1.633798E-1  3.081399E-1  5.803862E-1  1.425471E-1 -1.802190E-1  1.813728E-1  5.237857E-1 
 1.533059E-1 -2.658226E-1  4.057182E-2  4.461343E-1  1.247714E-1 -3.547007E-1 -1.301669E-1  3.591276E-1 
 1.083988E-1 -4.819354E-1 -2.770493E-1  2.655723E-1  5.787885E-2 -5.207613E-1 -3.897836E-1  1.687421E-1 
 6.583124E-2 -4.847428E-1 -4.730476E-1  8.173604E-2  1.247714E-1 -4.463850E-1 -5.174868E-1  4.552606E-3 
 1.041892E-1 -4.173825E-1 -5.750231E-1 -5.859714E-2  1.186899E-1 -3.794925E-1 -5.782979E-1 -7.777601E-2 
 1.584511E-1 -3.060515E-1 -5.380690E-1 -8.058249E-2  2.164557E-1 -2.157705E-1 -5.497634E-1 -1.236187E-1 
 2.510716E-1 -1.362484E-1 -5.492957E-1 -1.937853E-1  2.501353E-1 -4.690289E-2 -4.964372E-1 -2.265294E-1 
 3.039302E-1  7.939660E-2 -4.393680E-1 -2.284005E-1  2.922360E-1  1.729526E-1 -3.631200E-1 -2.910823E-1 
 2.477966E-1  2.075678E-1 -3.420700E-1 -3.939940E-1  1.720170E-1  2.309572E-1 -3.766859E-1 -5.090668E-1 
 4.291052E-2  2.365701E-1 -3.575070E-1 -6.002834E-1 -1.088368E-2  2.571521E-1 -2.976315E-1 -6.185267E-1 
-4.549956E-2  3.001875E-1 -2.106246E-1 -5.675393E-1 -9.929358E-2  3.633379E-1 -7.777601E-2 -5.277779E-1 
-9.274543E-2  3.918725E-1  6.770235E-2 -4.094303E-1 -8.993822E-2  4.545545E-1  2.239403E-1 -2.985671E-1 
-7.029139E-2  5.060100E-1  3.348035E-1 -2.340142E-1 -1.119243E-1  4.713939E-1  4.208740E-1 -1.792839E-1 
-1.530887E-1  4.657812E-1  5.097519E-1 -6.374305E-2 -1.474750E-1  4.531513E-1  6.332449E-1  9.109176E-2 
-1.353128E-1  4.302297E-1  7.721749E-1  2.356346E-1 -1.058428E-1  4.330369E-1  8.549713E-1  3.806452E-1 
-5.579066E-2  4.194708E-1  9.092338E-1  5.172365E-1  1.016630E-2  3.932757E-1  9.171862E-1  5.799184E-1 
 7.565457E-2  3.296576E-1  8.488905E-1  6.243578E-1  8.407474E-2  2.693143E-1  7.600129E-1  5.925483E-1 
 6.723458E-2  1.252391E-1  6.075175E-1  5.654177E-1  2.232832E-2 -7.122695E-2  4.335047E-1  5.092841E-1 
-8.385748E-2 -2.396271E-1  2.618304E-1  4.091797E-1 -1.348450E-1 -3.982036E-1  1.023182E-1  3.319970E-1 
-1.825587E-1 -4.908235E-1 -3.848272E-2  2.763312E-1 -1.928498E-1 -5.263749E-1 -1.086495E-1  2.398442E-1 
-1.325065E-1 -4.987757E-1 -1.661861E-1  2.220692E-1 -3.988587E-2 -4.515302E-1 -2.134320E-1  2.309572E-1 
 3.776443E-2 -4.033488E-1 -2.569349E-1  2.248757E-1  1.383367E-1 -3.378603E-1 -2.644197E-1  2.290853E-1 
 2.117783E-1 -2.892115E-1 -2.775171E-1  2.520071E-1  2.693143E-1 -2.284005E-1 -2.597415E-1  2.749279E-1 
 3.937435E-1 -1.212791E-1 -2.129642E-1  3.544502E-1  5.172365E-1  2.045740E-2 -1.367161E-1  3.586598E-1 
 5.443677E-1  1.018505E-1 -1.306347E-1  2.622982E-1  5.420283E-1  1.397399E-1 -1.891072E-1  1.584511E-1 
 5.027357E-1  1.650002E-1 -2.195127E-1  1.004473E-1  4.943156E-1  1.968089E-1 -2.588060E-1  2.213902E-3 
 4.554901E-1  1.795009E-1 -3.271015E-1 -1.002291E-1  4.185353E-1  1.752913E-1 -3.509578E-1 -1.502813E-1 
 3.881298E-1  2.314249E-1 -3.303759E-1 -1.811546E-1  3.656766E-1  2.800730E-1 -2.452408E-1 -2.026731E-1 
 3.600630E-1  3.619348E-1 -1.736709E-1 -2.237231E-1  3.043980E-1  4.381821E-1 -7.964712E-2 -2.709678E-1 
 2.234725E-1  4.812173E-1 -8.544975E-3 -3.373926E-1  1.617259E-1  5.237857E-1  2.700573E-2 -3.607814E-1 
 9.764010E-2  5.125583E-1  7.425141E-2 -4.080269E-1 -2.070700E-2  4.816850E-1  1.121416E-1 -4.290769E-1 
-1.086495E-1  4.367788E-1  1.504995E-1 -4.258028E-1 -1.951883E-1  3.942112E-1  1.846468E-1 -4.066236E-1 
-2.789204E-1  2.506031E-1  1.766945E-1 -3.977358E-1 -4.220599E-1  9.857547E-2  1.322560E-1 -3.972681E-1 
-5.422786E-1 -3.474087E-2  1.121416E-1 -4.159795E-1 -6.180593E-1 -1.287639E-1  1.322560E-1 -3.729433E-1 
-6.596911E-1 -1.563628E-1  1.514350E-1 -3.074548E-1 -6.465937E-1 -1.951883E-1  2.024226E-1 -2.218512E-1 
-6.456581E-1 -2.447730E-1  2.085033E-1 -1.282961E-1 -5.918634E-1 -2.924856E-1  1.925992E-1 -4.643511E-2 
-5.361983E-1 -3.518933E-1  1.762269E-1  5.086274E-2 -4.674346E-1 -3.776214E-1  1.692098E-1  1.598543E-1 
-3.785570E-1 -3.860418E-1  1.729526E-1  2.688466E-1 -2.803237E-1 -4.000747E-1  1.893243E-1  3.535146E-1 
-2.171738E-1 -4.220599E-1  1.542413E-1  3.871944E-1 -1.596368E-1 -4.267380E-1  6.629902E-2  3.792420E-1 
-1.025688E-1 -4.108336E-1  4.852330E-2  3.960822E-1  1.344037E-2 -3.682659E-1  3.028072E-2  4.737335E-1 
 1.462889E-1 -2.962282E-1  1.278348E-3  5.139624E-1  2.749279E-1 -2.513212E-1 -4.222548E-2  5.495129E-1 
 4.166644E-1 -1.993983E-1 -1.025688E-1  5.289307E-1  4.924446E-1 -1.353128E-1 -1.465394E-1  4.989930E-1 
 5.527872E-1 -8.385748E-2 -1.886394E-1  4.101153E-1  5.588686E-1 -4.128920E-2 -2.602093E-1  2.767990E-1 
 5.195752E-1 -1.369089E-2 -3.383281E-1  1.752913E-1  5.261244E-1  3.776443E-2 -3.612489E-1  7.471919E-2 
 5.167687E-1  1.083988E-1 -3.626522E-1 -1.088368E-2  4.779432E-1  1.416115E-1 -4.141084E-1 -1.442009E-1 
 3.825170E-1  1.355302E-1 -4.538687E-1 -3.027767E-1  2.814771E-1  1.462889E-1 -4.763228E-1 -4.487236E-1 
 1.561124E-1  1.472245E-1 -4.781935E-1 -5.165516E-1  7.191271E-2  1.734204E-1 -4.113010E-1 -5.703456E-1 
 1.577908E-2  2.173911E-1 -3.383281E-1 -5.516346E-1 -8.544975E-3  2.463934E-1 -2.480471E-1 -5.366660E-1 
-6.608176E-2  2.552812E-1 -1.727353E-1 -5.025176E-1 -1.161339E-1  2.838158E-1 -5.270717E-3 -4.332865E-1 
-1.395224E-1  3.567889E-1  1.163512E-1 -3.547007E-1 -1.329743E-1  3.979531E-1  2.206661E-1 -3.102615E-1 
-1.217469E-1  4.110507E-1  2.786699E-1 -2.513212E-1 -1.498135E-1  3.909363E-1  3.114148E-1 -2.138997E-1 
-1.755416E-1  3.474333E-1  3.619348E-1 -1.792839E-1 -2.499182E-1  2.613627E-1  3.348035E-1 -1.909779E-1 
-3.677981E-1  6.957401E-2  2.463934E-1 -2.372882E-1 -5.249716E-1 -1.030365E-1  1.556447E-1 -2.999704E-1 
-6.264793E-1 -2.489827E-1  9.717232E-2 -2.742430E-1 -6.882259E-1 -3.682659E-1  2.419925E-2 -2.854697E-1 
-7.527788E-1 -5.156161E-1 -4.128920E-2 -3.032452E-1 -8.004920E-1 -5.745553E-1 -5.672621E-2 -2.279327E-1 
-7.307932E-1 -5.347942E-1  5.487978E-3 -1.119243E-1 -6.171237E-1 -4.936298E-1  5.320144E-2 -1.228774E-2 
-5.235676E-1 -4.945661E-1  3.589350E-2  7.705790E-2 -4.318832E-1 -5.015824E-1  1.858556E-2  1.818404E-1 
-3.088582E-1 -4.889524E-1  1.344037E-2  2.693143E-1 -1.657183E-1 -4.763228E-1 -4.082142E-2  3.432235E-1 
-6.514639E-2 -4.847428E-1 -1.301669E-1  3.362067E-1 -5.925788E-4 -5.151483E-1 -2.059472E-1  2.880254E-1 
 7.359087E-3 -4.992435E-1 -2.962282E-1  2.075678E-1  5.928218E-2 -4.501269E-1 -3.378603E-1  2.024226E-1 
 1.439502E-1 -3.794925E-1 -3.313111E-1  2.141170E-1  2.290853E-1 -2.906145E-1 -3.102615E-1  2.370377E-1 
 3.235769E-1 -1.825587E-1 -2.868726E-1  2.234725E-1  3.974855E-1 -6.701732E-2 -2.648875E-1  2.099065E-1 
 4.751367E-1  6.068624E-2 -1.933175E-1  2.548134E-1  6.407295E-1  2.997197E-1 -4.737067E-2  3.511752E-1 
 7.964997E-1  4.999285E-1  1.191577E-1  4.498764E-1  9.059597E-1  6.645867E-1  2.361023E-1  4.662488E-1 
 9.209282E-1  7.380273E-1  2.898964E-1  4.643778E-1  9.153146E-1  7.913538E-1  3.586598E-1  4.447312E-1 
 8.863131E-1  8.334535E-1  3.722259E-1  3.450946E-1  8.021126E-1  8.479552E-1  3.170278E-1  2.061646E-1 
 6.800228E-1  7.478508E-1  2.099065E-1  2.186055E-2  4.699908E-1  5.677564E-1  3.215165E-2 -1.722676E-1 
 2.328281E-1  3.797098E-1 -8.666396E-2 -3.303759E-1  4.899108E-2  2.805408E-1 -1.039721E-1 -4.145762E-1 
-5.532288E-2  2.510716E-1 -8.806711E-2 -4.346906E-1 -1.572983E-1  2.520071E-1 -1.930385E-2 -4.749194E-1 
-2.499182E-1  2.267466E-1  2.794110E-2 -5.057927E-1 -3.444096E-1  1.855824E-1  9.997953E-2 -4.131721E-1 
-3.696692E-1  2.010194E-1  2.206661E-1 -3.172781E-1 -3.331822E-1  2.244079E-1  3.034624E-1 -2.335464E-1 
-3.238274E-1  2.309572E-1  3.923403E-1 -1.409258E-1 -3.448774E-1  2.103742E-1  4.517473E-1 -8.432525E-2 
-3.495548E-1  1.771622E-1  4.821528E-1 -2.959495E-2 -3.579748E-1  9.249491E-2  4.793463E-1  6.442809E-2 
-4.052206E-1 -2.304644E-2  4.437956E-1  1.130771E-1 -4.094303E-1 -1.685250E-1  3.834524E-1  1.556447E-1 
-4.505947E-1 -3.303759E-1  2.782021E-1  1.692098E-1 -5.104702E-1 -4.468528E-1  1.940026E-1  1.626615E-1 
-4.824032E-1 -5.151483E-1  1.299173E-1  1.869856E-1 -4.576113E-1 -5.848464E-1  3.449035E-2  1.996154E-1 
-4.197214E-1 -6.218011E-1 -6.280769E-2  1.846468E-1 -3.462803E-1 -6.690466E-1 -1.540242E-1  1.846468E-1 
-2.952930E-1 -6.709177E-1 -2.531930E-1  1.771622E-1 -1.989305E-1 -6.751274E-1 -3.462803E-1  1.607906E-1 
-1.544920E-1 -6.924355E-1 -4.187858E-1  1.069956E-1 -1.362484E-1 -7.106788E-1 -5.230998E-1  4.010404E-2 
-1.353128E-1 -7.279869E-1 -6.222689E-1 -8.544975E-3 -8.853488E-2 -6.882259E-1 -6.395767E-1 -5.111252E-2 
 2.139277E-2 -5.469571E-1 -6.550130E-1 -3.661179E-2  1.659358E-1 -3.794925E-1 -5.787656E-1  1.156945E-2 
 3.160923E-1 -1.783483E-1 -4.707091E-1  5.273385E-2  4.568932E-1 -1.181996E-2 -3.780892E-1  1.224327E-1 
 5.644822E-1  1.406762E-1 -2.831308E-1  1.813728E-1  6.556987E-1  2.908319E-1 -1.329743E-1  2.417160E-1 
 7.352210E-1  4.653134E-1  2.373147E-2  2.608949E-1  7.609482E-1  5.934845E-1  7.471919E-2  2.056968E-1 
 7.108961E-1  6.430682E-1  1.144803E-1  8.126826E-2  5.817894E-1  6.234223E-1  9.109176E-2 -5.017697E-2 
 4.508117E-1  5.906773E-1  3.916776E-2 -1.493461E-1  3.563211E-1  5.546588E-1  3.636128E-2 -2.260616E-1 
 2.548134E-1  5.265920E-1  4.057182E-2 -2.920178E-1  1.776300E-1  5.293985E-1  6.162161E-2 -3.350540E-1 
 7.799345E-2  4.826213E-1  7.892882E-2 -3.818310E-1 -2.725625E-2  4.428602E-1  9.951102E-2 -4.019455E-1 
-1.516846E-1  3.310608E-1  1.083988E-1 -4.384325E-1 -3.013734E-1  2.066322E-1  9.810787E-2 -4.524654E-1 
-4.253350E-1  1.336593E-1  1.523704E-1 -4.010103E-1 -4.571435E-1  1.168190E-1  2.328281E-1 -3.121322E-1 
-4.753872E-1  8.688122E-2  3.394809E-1 -2.148353E-1 -4.786613E-1  6.115384E-2  3.801774E-1 -1.217469E-1 
-4.669672E-1  4.992737E-2  4.227458E-1 -2.023922E-2 -4.028810E-1 -7.141826E-3  4.185353E-1  7.004178E-2 
-3.551685E-1 -8.432525E-2  3.511752E-1  1.285132E-1 -3.603137E-1 -1.839620E-1  2.800730E-1  9.951102E-2 
-4.103658E-1 -3.191493E-1  1.420793E-1  3.682905E-2 -4.763228E-1 -4.931620E-1 -2.865940E-2 -3.333753E-2 
-5.797012E-1 -6.414478E-1 -1.353128E-1 -3.988587E-2 -5.605223E-1 -7.256473E-1 -2.134320E-1 -9.480529E-3 
-4.959694E-1 -7.616665E-1 -2.569349E-1  8.173604E-2 -3.804281E-1 -6.779348E-1 -2.040764E-1  1.673389E-1 
-2.190449E-1 -5.357305E-1 -1.315702E-1  2.342314E-1 -7.122695E-2 -3.982036E-1 -6.888824E-2  3.212382E-1 
 7.752568E-2 -2.943574E-1 -4.643511E-2  3.928081E-1  2.122459E-1 -1.979949E-1 -2.772384E-2  4.302297E-1 
 3.385454E-1 -1.334420E-1 -6.608176E-2  4.423925E-1  4.232136E-1 -9.087359E-2 -1.208113E-1  4.002918E-1 
 4.512795E-1 -9.040581E-2 -1.736709E-1  3.507074E-1  4.498764E-1 -6.233991E-2 -2.120279E-1  2.646369E-1 
 4.573610E-1 -1.790052E-2 -2.676938E-1  1.799687E-1  4.568932E-1  4.552606E-3 -3.359896E-1  7.425141E-2 
 4.288264E-1  2.139277E-2 -3.996069E-1 -3.380531E-2  3.909363E-1  3.589350E-2 -4.426421E-1 -1.465394E-1 
 3.455622E-1  3.542572E-2 -5.104702E-1 -2.672260E-1  2.407805E-1 -9.480529E-3 -5.553771E-1 -4.005425E-1 
 8.921992E-2 -6.467861E-2 -6.119778E-1 -5.436820E-1 -4.783826E-2 -1.184728E-1 -6.573526E-1 -6.699822E-1 
-1.549594E-1 -1.390550E-1 -6.755952E-1 -7.733610E-1 -2.747108E-1 -1.292317E-1 -6.381737E-1 -8.276235E-1 
-3.121322E-1 -4.128920E-2 -4.852105E-1 -7.518432E-1 -2.414979E-1  1.331915E-1 -2.700326E-1 -5.927986E-1 
-1.409258E-1  3.268511E-1 -2.772384E-2 -4.337543E-1 -2.070700E-2  4.975898E-1  2.272144E-1 -2.868726E-1 
 4.384590E-2  6.832970E-1  4.054379E-1 -1.460717E-1  1.785656E-1  7.207194E-1  4.882343E-1  4.618460E-2 
 1.631293E-1  5.789831E-1  6.514884E-1  2.052290E-1  1.016630E-2  5.102196E-1  8.044513E-1  2.477966E-1 
-1.325065E-1  4.765399E-1  8.741502E-1  2.370377E-1 -1.820901E-1  4.512795E-1  8.507617E-1  2.187944E-1 
-1.521531E-1  4.045023E-1  7.520605E-1  2.435870E-1 -9.461617E-2  3.497720E-1  6.542956E-1  3.043980E-1 
-2.865940E-2  2.220692E-1  5.948877E-1  4.269555E-1 -8.077198E-3  8.547807E-2  6.220182E-1  5.672886E-1 
-2.772384E-2  1.278348E-3  6.299706E-1  6.220182E-1 -6.561399E-2 -6.701732E-2  6.224860E-1  6.103240E-1 
-8.432525E-2 -1.399902E-1  5.069454E-1  5.392218E-1 -1.203436E-1 -1.895750E-1  3.493043E-1  4.119869E-1 
-1.254895E-1 -2.859371E-1  2.187944E-1  3.801774E-1 -1.222154E-1 -3.659273E-1  8.734900E-2  3.698865E-1 
-8.338970E-2 -3.982036E-1 -7.141826E-3  3.661444E-1  5.955755E-3 -4.576113E-1 -1.049073E-1  3.998242E-1 
 5.039514E-2 -4.805324E-1 -1.502813E-1  3.787742E-1  7.986511E-2 -4.725798E-1 -2.284005E-1  3.319970E-1 
 9.296269E-2 -4.842743E-1 -2.966959E-1  2.417160E-1  9.530139E-2 -4.571435E-1 -3.944618E-1  1.402084E-1 
 1.055925E-1 -4.356261E-1 -4.781935E-1  3.261942E-2  1.130771E-1 -4.108336E-1 -5.549086E-1 -7.169545E-2 
 1.238358E-1 -3.771536E-1 -6.377059E-1 -1.137954E-1  1.383367E-1 -3.949295E-1 -6.765314E-1 -2.012690E-1 
 1.126093E-1 -3.289726E-1 -6.868225E-1 -2.714356E-1  1.579834E-1 -2.106246E-1 -6.615622E-1 -3.013734E-1 
 1.883889E-1 -8.479303E-2 -5.867182E-1 -3.392637E-1  2.393764E-1  5.179829E-2 -5.418112E-1 -3.785570E-1 
 2.571521E-1  1.374012E-1 -4.749194E-1 -3.986714E-1  2.192620E-1  2.524747E-1 -3.696692E-1 -4.052206E-1 
 2.604264E-1  3.362067E-1 -2.639519E-1 -3.738796E-1  2.244079E-1  4.138579E-1 -1.460717E-1 -3.570392E-1 
 1.832437E-1  4.578288E-1 -5.719399E-2 -3.575070E-1  1.313206E-1  4.587641E-1  2.092499E-2 -3.677981E-1 
 4.244275E-2  4.671843E-1  5.554014E-2 -4.108336E-1 -5.672621E-2  3.825170E-1  2.186055E-2 -4.683702E-1 
-2.279327E-1  2.459257E-1  2.934517E-2 -5.511668E-1 -4.201891E-1  1.757591E-1  6.068624E-2 -5.750231E-1 
-5.020498E-1  1.252391E-1  1.126093E-1 -5.020498E-1 -5.291812E-1  1.266423E-1  2.145846E-1 -3.968003E-1 
-4.693058E-1  1.331915E-1  2.590232E-1 -2.410301E-1 -3.706048E-1  1.238358E-1  3.385454E-1 -9.414876E-2 
-3.051163E-1  1.172867E-1  4.007596E-1  6.629902E-2 -2.321423E-1  8.594567E-2  4.826213E-1  2.042935E-1 
-2.414979E-1  5.507255E-2  5.392218E-1  2.674432E-1 -2.471116E-1 -2.865940E-2  5.083487E-1  3.277865E-1 
-2.368205E-1 -1.002291E-1  4.751367E-1  3.432235E-1 -2.363527E-1 -1.240865E-1  4.180675E-1  3.427559E-1 
-2.209157E-1 -2.054794E-1  3.464978E-1  3.291898E-1 -2.153027E-1 -2.503856E-1  2.632336E-1  3.132858E-1 
-2.031409E-1 -3.228911E-1  1.345947E-1  3.043980E-1 -1.872361E-1 -4.360939E-1  4.478145E-2  2.964456E-1 
-1.591694E-1 -4.487236E-1 -2.538514E-2  3.015915E-1 -9.976136E-2 -4.365617E-1 -5.766159E-2  3.394809E-1 
-5.738494E-3 -4.178503E-1 -6.982379E-2  3.544502E-1  6.583124E-2 -3.822988E-1 -1.006969E-1  3.928081E-1 
 1.200939E-1 -3.317789E-1 -8.151805E-2  3.857911E-1  2.028903E-1 -2.948252E-1 -1.390550E-1  3.815807E-1 
 2.679110E-1 -2.747108E-1 -2.106246E-1  3.394809E-1  3.029947E-1 -2.545964E-1 -2.882760E-1  2.730569E-1 
 3.352711E-1 -2.611445E-1 -3.790247E-1  1.827759E-1  3.404163E-1 -2.232553E-1 -4.524654E-1  6.349254E-2 
 3.128180E-1 -2.008012E-1 -5.188901E-1 -3.053032E-2  3.198341E-1 -1.563628E-1 -5.535053E-1 -1.142632E-1 
 3.221737E-1 -7.917934E-2 -5.446175E-1 -1.797513E-1  3.334002E-1  4.244275E-2 -4.978402E-1 -2.064149E-1 
 4.087120E-1  1.799687E-1 -3.790247E-1 -1.507491E-1  4.802819E-1  3.951468E-1 -1.998657E-1 -9.789062E-2 
 5.429646E-1  5.331413E-1 -6.514639E-2 -1.114558E-1  5.092841E-1  5.962910E-1 -3.474087E-2 -1.984627E-1 
 3.881298E-1  5.845966E-1 -4.924159E-2 -3.228911E-1  2.295531E-1  4.807497E-1 -6.842046E-2 -4.220599E-1 
 5.694348E-2  4.250845E-1 -5.251658E-2 -4.917591E-1 -7.075917E-2  3.834524E-1 -3.333753E-2 -5.029854E-1 
-1.437331E-1  3.217059E-1  3.168387E-2 -4.412391E-1 -1.774127E-1  3.324648E-1  1.355302E-1 -3.780892E-1 
-1.989305E-1  3.652090E-1  2.524747E-1 -2.817267E-1 -1.984627E-1  3.731613E-1  3.549179E-1 -2.218512E-1 
-2.302712E-1  3.464978E-1  4.194708E-1 -1.493461E-1 -2.578704E-1  3.128180E-1  4.531513E-1 -9.274543E-2 
-2.812589E-1  2.749279E-1  5.022672E-1 -5.485529E-2 -2.924856E-1  2.295531E-1  5.200430E-1  2.466703E-2 
-2.990348E-1  1.865178E-1  5.467064E-1  1.163512E-1 -2.723712E-1  1.364656E-1  5.439001E-1  1.860502E-1 
-2.410301E-1  4.103941E-2  5.200430E-1  2.763312E-1 -2.410301E-1 -5.204881E-2  4.737335E-1  3.287221E-1 
-2.503856E-1 -1.629120E-1  4.045023E-1  3.305930E-1 -2.845341E-1 -2.850019E-1  3.254478E-1  2.838158E-1 
-3.528289E-1 -3.687336E-1  1.911961E-1  2.230048E-1 -3.696692E-1 -4.983079E-1  2.186055E-2  1.626615E-1 
-3.869770E-1 -6.479970E-1 -1.479428E-1  9.857547E-2 -4.258028E-1 -7.523110E-1 -3.168104E-1  3.261942E-2 
-4.094303E-1 -8.472701E-1 -4.749194E-1 -2.070700E-2 -3.607814E-1 -8.907731E-1 -5.918634E-1 -1.509404E-2 
-2.803237E-1 -8.323009E-1 -5.684745E-1  3.028072E-2 -1.432654E-1 -6.957096E-1 -4.987757E-1  9.764010E-2 
 9.698520E-3 -5.268427E-1 -4.169147E-1  1.851146E-1  1.659358E-1 -3.607814E-1 -3.327144E-1  2.510716E-1 
 3.020593E-1 -2.190449E-1 -2.705001E-1  2.552812E-1  4.073088E-1 -1.245543E-1 -3.154074E-1  1.935348E-1 
 4.059055E-1 -8.151805E-2 -3.977358E-1  3.869998E-2  3.516437E-1 -9.321321E-2 -4.636921E-1 -1.049073E-1 
 2.894288E-1 -6.000029E-2 -5.100024E-1 -2.045442E-1  2.538781E-1  3.149274E-3 -4.814680E-1 -2.583382E-1 
 2.884932E-1  1.397399E-1 -3.982036E-1 -2.433697E-1  3.778387E-1  3.006552E-1 -2.508534E-1 -1.367161E-1 
 4.545545E-1  4.409884E-1 -6.374305E-2 -2.023922E-2  5.092841E-1  5.831934E-1  1.280456E-1  6.302495E-2 
 5.658855E-1  7.211872E-1  3.305930E-1  1.715495E-1  5.874031E-1  8.484229E-1  4.648456E-1  2.145846E-1 
 5.850644E-1  8.816348E-1  5.382864E-1  1.897920E-1  5.340768E-1  8.895872E-1  5.471742E-1  1.710817E-1 
 4.952511E-1  8.769574E-1  5.504485E-1  1.593865E-1  4.451990E-1  8.442124E-1  5.813218E-1  1.556447E-1 
 3.778387E-1  7.922893E-1  5.920805E-1  1.308528E-1  2.613627E-1  6.954598E-1  5.616750E-1  9.670454E-2 
 1.313206E-1  5.747733E-1  5.714983E-1  7.892882E-2  2.139277E-2  4.901052E-1  5.780475E-1  8.921992E-2 
-5.064474E-2  4.349079E-1  5.668209E-1  9.389806E-2 -1.077139E-1  3.025271E-1  5.186398E-1  6.489587E-2 
-2.096894E-1  1.757591E-1  4.414562E-1  3.916776E-2 -3.172781E-1  2.513481E-2  3.642735E-1  1.344037E-2 
-4.103658E-1 -1.044399E-1  3.188987E-1 -2.304644E-2 -4.847428E-1 -2.181094E-1  2.300209E-1 -5.906492E-2 
-5.736197E-1 -3.542329E-1  9.623677E-2 -1.250217E-1 -6.292856E-1 -5.025176E-1 -7.730842E-2 -2.167060E-1 
-6.695144E-1 -6.512711E-1 -2.241908E-1 -2.185771E-1 -6.914999E-1 -7.668124E-1 -3.228911E-1 -2.199801E-1 
-6.830800E-1 -8.510120E-1 -3.925899E-1 -1.877038E-1 -6.419156E-1 -8.720620E-1 -4.103658E-1 -1.362484E-1 
-5.787656E-1 -8.552216E-1 -3.953973E-1 -6.093584E-2 -5.006468E-1 -8.365105E-1 -3.701370E-1 -1.836830E-2 
-4.295447E-1 -7.710221E-1 -3.808959E-1  1.952184E-2 -2.910823E-1 -6.900966E-1 -3.935255E-1  9.202714E-2 
-1.254895E-1 -6.105745E-1 -4.206569E-1  1.261745E-1  3.355480E-2 -5.174868E-1 -4.421743E-1  1.537737E-1 
 1.785656E-1 -3.687336E-1 -4.070914E-1  2.052290E-1  3.348035E-1 -2.148353E-1 -3.228911E-1  2.332959E-1 
 4.339723E-1 -6.093584E-2 -2.447730E-1  2.861545E-1  5.134946E-1  4.010404E-2 -1.844298E-1  3.053334E-1 
 5.878708E-1  1.621937E-1 -1.142632E-1  3.053334E-1  6.561665E-1  2.824126E-1 -6.187213E-2  3.114148E-1 
 7.179129E-1  4.180675E-1 -2.070700E-2  2.417160E-1  6.912494E-1  4.676521E-1 -8.077198E-3  1.462889E-1 
 6.234223E-1  4.667165E-1 -3.427309E-2  5.086274E-2  5.050744E-1  4.615706E-1 -3.286976E-2 -5.672621E-2 
 4.246168E-1  4.545545E-1 -5.579066E-2 -1.685250E-1  3.282543E-1  4.554901E-1 -5.579066E-2 -2.227875E-1 
 2.730569E-1  4.737335E-1 -3.801494E-2 -2.592738E-1  2.534103E-1  5.027357E-1  3.074832E-2 -2.396271E-1 
 2.099065E-1  5.130268E-1  9.904324E-2 -2.138997E-1  1.851146E-1  5.354800E-1  1.776300E-1 -1.839620E-1 
 1.238358E-1  5.106874E-1  2.529425E-1 -2.101568E-1  7.826681E-3  4.826213E-1  2.487321E-1 -2.709678E-1 
-1.166017E-1  3.965499E-1  2.346990E-1 -3.261659E-1 -2.503856E-1  2.880254E-1  2.627658E-1 -3.430055E-1 
-3.696692E-1  2.262790E-1  2.655723E-1 -3.051163E-1 -4.080269E-1  1.392721E-1  3.086076E-1 -2.237231E-1 
-4.604180E-1  8.360696E-2  3.876622E-1 -1.311024E-1 -4.314158E-1  8.080066E-2  4.451990E-1 -4.335345E-3 
-3.869770E-1  8.126826E-2  5.251889E-1  1.046569E-1 -3.191493E-1  8.454251E-2  5.443677E-1  1.991476E-1 
-2.775171E-1  1.531130E-2  4.901052E-1  2.403120E-1 -2.789204E-1 -9.648728E-2  4.283586E-1  3.011237E-1 
-2.405623E-1 -2.045442E-1  3.722259E-1  3.904685E-1 -2.031409E-1 -2.597415E-1  3.455622E-1  4.568932E-1 
-1.512168E-1 -2.606767E-1  3.254478E-1  4.671843E-1 -8.292211E-2 -2.667582E-1  2.983165E-1  5.078809E-1 
-1.509404E-2 -2.485149E-1  2.304887E-1  5.060100E-1  6.536365E-2 -2.452408E-1  1.121416E-1  4.517473E-1 
 1.243036E-1 -2.990348E-1 -4.549956E-2  3.918725E-1  1.607906E-1 -3.677981E-1 -1.970594E-1  3.324648E-1 
 1.430148E-1 -4.145762E-1 -2.878082E-1  2.440547E-1  1.041892E-1 -4.529332E-1 -3.537651E-1  1.598543E-1 
 7.565457E-2 -4.618210E-1 -4.239310E-1  9.062398E-2  6.349254E-2 -4.267380E-1 -4.618210E-1  5.487978E-3 
 8.313937E-2 -4.052206E-1 -5.254394E-1 -4.035364E-2  1.266423E-1 -3.448774E-1 -5.376012E-1 -7.543731E-2 
 1.317882E-1 -2.644197E-1 -5.048572E-1 -1.605724E-1  1.350625E-1 -1.979949E-1 -5.081313E-1 -2.082860E-1 
 1.149480E-1 -1.371839E-1 -4.945661E-1 -2.733074E-1  1.154158E-1 -6.046807E-2 -4.772580E-1 -3.186815E-1 
 1.397399E-1  1.746125E-3 -4.594824E-1 -3.458129E-1  1.509673E-1  6.583124E-2 -4.604180E-1 -3.692014E-1 
 1.631293E-1  1.102706E-1 -4.136399E-1 -3.832344E-1  1.313206E-1  1.144803E-1 -3.565714E-1 -3.939940E-1 
 7.705790E-2  1.785656E-1 -2.878082E-1 -4.122366E-1  2.934517E-2  2.220692E-1 -1.891072E-1 -4.267380E-1 
-1.275534E-2  2.753956E-1 -1.035043E-1 -4.393680E-1 -5.438751E-2  3.539824E-1  2.681679E-3 -3.888481E-1 
-2.070700E-2  4.278910E-1  1.130771E-1 -3.355218E-1 -3.520846E-2  4.264877E-1  1.738881E-1 -2.807912E-1 
-7.450193E-2  3.853235E-1  2.286177E-1 -2.344819E-1 -1.245543E-1  3.502396E-1  2.964456E-1 -1.867683E-1 
-1.610402E-1  3.371422E-1  3.577242E-1 -1.170695E-1 -1.507491E-1  3.521115E-1  4.470699E-1 -1.415867E-2 
-1.128599E-1  3.755000E-1  5.607396E-1  1.200939E-1 -6.187213E-2  3.862588E-1  6.514884E-1  2.571521E-1 
-6.093584E-2  3.376098E-1  7.020083E-1  3.231091E-1 -7.029139E-2  2.856867E-1  7.183807E-1  3.979531E-1 
-4.035364E-2  2.375055E-1  7.151066E-1  4.671843E-1 -2.819162E-2  2.094387E-1  6.977985E-1  5.106874E-1 
-1.528864E-3  1.481600E-1  6.486819E-1  4.985254E-1  2.092499E-2  6.583124E-2  5.097519E-1  4.961867E-1 
-1.528864E-3 -7.403415E-2  3.366745E-1  4.349079E-1 -3.380531E-2 -2.433697E-1  1.968089E-1  3.773711E-1 
-9.555173E-2 -3.724755E-1  5.366922E-2  3.072045E-1 -1.572983E-1 -4.459172E-1 -2.865940E-2  2.632336E-1 
-1.732031E-1 -4.800646E-1 -7.777601E-2  2.262790E-1 -1.320387E-1 -4.608858E-1 -1.222154E-1  2.445223E-1 
-3.614401E-2 -4.094303E-1 -1.306347E-1  3.081399E-1  8.220381E-2 -3.406670E-1 -1.437331E-1  3.254478E-1 
 2.183266E-1 -2.499182E-1 -1.685250E-1  3.207697E-1  2.941069E-1 -1.886394E-1 -1.914457E-1  3.095432E-1 
 3.638057E-1 -1.507491E-1 -2.340142E-1  2.978488E-1  3.960822E-1 -1.479428E-1 -2.775171E-1  2.548134E-1 
 3.857911E-1 -1.465394E-1 -3.542329E-1  1.313206E-1  3.586598E-1 -1.596368E-1 -4.501269E-1 -1.415867E-2 
 2.894288E-1 -1.587017E-1 -5.591190E-1 -1.624442E-1  2.543458E-1 -1.198758E-1 -6.068326E-1 -2.700326E-1 
 2.216016E-1 -9.087359E-2 -5.960737E-1 -3.617166E-1  1.771622E-1 -9.948124E-3 -5.726842E-1 -4.159795E-1 
 1.626615E-1  7.425141E-2 -4.926943E-1 -4.454495E-1  1.542413E-1  1.925992E-1 -3.851062E-1 -4.505947E-1 
 1.434826E-1  2.627658E-1 -3.093259E-1 -4.590147E-1  9.483361E-2  2.964456E-1 -2.536608E-1 -5.025176E-1 
 4.103941E-2  3.221737E-1 -1.727353E-1 -4.926943E-1 -3.286976E-2  3.184310E-1 -9.976136E-2 -4.548050E-1 
-8.666396E-2  3.259156E-1  1.718241E-2 -4.136399E-1 -1.119243E-1  3.717581E-1  1.537737E-1 -3.154074E-1 
-8.151805E-2  4.433280E-1  2.969134E-1 -2.022046E-1 -9.087359E-2  4.756045E-1  4.204064E-1 -1.498135E-1 
-1.166017E-1  4.587641E-1  4.826213E-1 -1.016325E-1 -1.750739E-1  3.937435E-1  4.933802E-1 -6.608176E-2 
-2.400945E-1  2.702497E-1  4.770076E-1 -2.725625E-2 -2.976315E-1  1.593865E-1  4.461343E-1 -2.444977E-2 
-3.668625E-1  5.507255E-2  3.717581E-1 -3.099810E-2 -3.893158E-1 -5.204881E-2  3.296576E-1  2.466703E-2 
-3.911866E-1 -1.198758E-1  3.263834E-1  9.155936E-2 -3.649918E-1 -1.474750E-1  3.521115E-1  2.150524E-1 
-2.690971E-1 -1.460717E-1  3.900009E-1  3.436913E-1 -1.788161E-1 -1.521531E-1  4.059055E-1  4.363110E-1 
-1.081817E-1 -1.685250E-1  3.843879E-1  5.088163E-1 -6.935602E-2 -2.274649E-1  3.717581E-1  5.560622E-1 
-9.012752E-3 -2.307390E-1  2.945747E-1  5.265920E-1  3.402257E-2 -2.307390E-1  1.720170E-1  4.582965E-1 
 4.852330E-2 -3.219556E-1  2.681679E-3  3.305930E-1  3.617051E-3 -4.398358E-1 -2.223190E-1  1.869856E-1 
-8.338970E-2 -5.974771E-1 -4.239310E-1  5.881440E-2 -1.446687E-1 -6.910322E-1 -5.689423E-1 -4.175771E-2 
-1.732031E-1 -7.569891E-1 -6.395767E-1 -5.532288E-2 -1.526209E-1 -7.102110E-1 -6.358348E-1 -6.374305E-2 
-5.579066E-2 -5.642642E-1 -5.637964E-1 -1.369089E-2  1.037214E-1 -3.617166E-1 -4.613535E-1  7.378364E-2 
 2.987843E-1 -1.647831E-1 -3.668625E-1  1.112062E-1  3.942112E-1  1.016630E-2 -2.915500E-1  8.594567E-2 
 4.447312E-1  1.004473E-1 -2.971637E-1 -5.738494E-3  4.232136E-1  1.612584E-1 -3.032452E-1 -7.964712E-2 
 4.096475E-1  1.977444E-1 -3.523611E-1 -1.736709E-1  3.656766E-1  1.860502E-1 -3.790247E-1 -2.672260E-1 
 2.941069E-1  2.089709E-1 -4.005425E-1 -3.724755E-1  2.431192E-1  2.440547E-1 -3.476837E-1 -3.673303E-1 
 2.094387E-1  2.796053E-1 -2.466438E-1 -3.453451E-1  1.621937E-1  3.436913E-1 -1.222154E-1 -3.416022E-1 
 9.951102E-2  3.745646E-1 -8.544975E-3 -3.425378E-1  8.762236E-3  3.918725E-1  7.518697E-2 -3.242952E-1 
-2.257884E-2  4.218096E-1  1.542413E-1 -3.210200E-1 -8.900266E-2  4.232136E-1  2.197298E-1 -3.266337E-1 
-1.451361E-1  3.914040E-1  2.206661E-1 -3.191493E-1 -1.928498E-1  3.329324E-1  2.234725E-1 -2.850019E-1 
-2.153027E-1  2.796053E-1  2.688466E-1 -2.330786E-1 -2.461760E-1  2.435870E-1  3.029947E-1 -1.353128E-1 
-2.517890E-1  1.949379E-1  3.507074E-1 -9.695506E-2 -2.924856E-1  1.154158E-1  3.703541E-1 -2.211106E-2 
-3.359896E-1 -5.738494E-3  3.212382E-1  8.294459E-3 -3.963329E-1 -1.030365E-1  2.969134E-1 -1.248015E-4 
-4.150440E-1 -1.881716E-1  2.281500E-1 -1.415867E-2 -4.735154E-1 -2.705001E-1  1.710817E-1 -2.398199E-2 
-5.151483E-1 -3.416022E-1  1.313206E-1 -3.380531E-2 -4.833387E-1 -3.495548E-1  1.266423E-1  3.823220E-2 
-4.038166E-1 -2.957608E-1  1.579834E-1  1.303851E-1 -2.658226E-1 -2.672260E-1  1.561124E-1  2.300209E-1 
-1.755416E-1 -2.751786E-1  1.219649E-1  2.814771E-1 -1.011647E-1 -3.191493E-1  6.770235E-2  3.647413E-1 
-3.380531E-2 -3.855740E-1  2.934517E-2  4.152612E-1  8.294459E-3 -4.328188E-1 -2.023922E-2  4.311651E-1 
-5.738494E-3 -4.767905E-1 -1.105202E-1  3.591276E-1  8.762236E-3 -4.983079E-1 -2.129642E-1  2.721215E-1 
 4.945959E-2 -4.473202E-1 -2.747108E-1  2.267466E-1  1.098028E-1 -3.701370E-1 -3.130678E-1  2.000831E-1 
 2.103742E-1 -2.864048E-1 -3.111967E-1  1.795009E-1  2.613627E-1 -2.260616E-1 -3.401992E-1  1.490954E-1 
 3.170278E-1 -1.549594E-1 -3.771536E-1  1.140125E-1  3.867266E-1 -1.208113E-1 -4.398358E-1  7.892882E-2 
 4.339723E-1 -7.216323E-2 -4.534010E-1 -4.335345E-3  3.974855E-1 -5.738494E-3 -4.688380E-1 -1.315702E-1 
 3.731613E-1  8.454251E-2 -4.389002E-1 -1.928498E-1  3.385454E-1  1.336593E-1 -4.033488E-1 -2.438375E-1 
 2.945747E-1  2.056968E-1 -3.186815E-1 -2.676938E-1  2.810093E-1  3.025271E-1 -2.382238E-1 -2.995026E-1 
 2.651045E-1  3.815807E-1 -1.643153E-1 -3.345863E-1  1.991476E-1  4.204064E-1 -1.259573E-1 -3.925899E-1 
 1.388043E-1  4.568932E-1 -5.391973E-2 -4.061562E-1  1.009151E-1  4.905730E-1  3.823220E-2 -3.626522E-1 
 6.816994E-2  5.186398E-1  1.374012E-1 -3.140041E-1  1.063389E-2  4.611028E-1  1.818404E-1 -3.032452E-1 
-9.648728E-2  3.834524E-1  2.150524E-1 -3.182137E-1 -2.232553E-1  3.104786E-1  2.328281E-1 -3.238274E-1 
-3.200848E-1  2.272144E-1  2.660401E-1 -2.873404E-1 -3.822988E-1  1.406762E-1  2.763312E-1 -2.485149E-1 
-4.281414E-1  8.126826E-2  2.758634E-1 -2.143675E-1 -4.627565E-1  1.344037E-2  2.884932E-1 -2.003335E-1 
-4.767905E-1 -2.725625E-2  2.384411E-1 -1.858327E-1 -4.838065E-1 -1.100525E-1  1.968089E-1 -1.357806E-1 
-4.819354E-1 -1.788161E-1  2.042935E-1 -7.029139E-2 -4.856783E-1 -2.597415E-1  1.874533E-1 -1.415867E-2 
-4.889524E-1 -3.121322E-1  1.724848E-1  4.337812E-2 -4.580791E-1 -3.397315E-1  2.131814E-1  1.490954E-1 
-3.523611E-1 -3.107289E-1  2.375055E-1  2.796053E-1 -2.742430E-1 -3.107289E-1  2.482644E-1  3.282543E-1 
-2.157705E-1 -3.364570E-1  1.860502E-1  3.310608E-1 -1.979949E-1 -4.393680E-1  5.928218E-2  2.772666E-1 
-2.489827E-1 -5.268427E-1 -1.044399E-1  1.855824E-1 -2.452408E-1 -6.236719E-1 -2.611445E-1  1.238358E-1 
-2.499182E-1 -7.223732E-1 -3.893158E-1  8.033288E-2 -2.218512E-1 -7.148885E-1 -5.090668E-1  1.671463E-2 
-1.544920E-1 -7.406166E-1 -5.881212E-1 -3.399790E-3 -1.077139E-1 -6.816766E-1 -6.049608E-1  2.681679E-3 
-1.041590E-2 -5.469571E-1 -5.811045E-1 -9.012752E-3  1.261745E-1 -4.365617E-1 -5.563127E-1 -1.930385E-2 
 1.785656E-1 -3.116645E-1 -5.647320E-1 -8.058249E-2  2.042935E-1 -2.190449E-1 -5.460216E-1 -1.446687E-1 
 2.201976E-1 -1.521531E-1 -5.025176E-1 -1.498135E-1  2.365701E-1 -8.713174E-2 -4.721121E-1 -1.516846E-1 
 2.258112E-1 -4.269326E-2 -3.986714E-1 -1.699279E-1  2.220692E-1  5.226607E-2 -3.579748E-1 -2.185771E-1 
 2.272144E-1  1.453536E-1 -3.102615E-1 -2.517890E-1  2.239403E-1  2.122459E-1 -2.630163E-1 -2.934219E-1 
 1.982122E-1  2.608949E-1 -2.269971E-1 -3.182137E-1  1.664034E-1  2.758634E-1 -2.026731E-1 -3.168104E-1 
 1.116738E-1  2.477966E-1 -1.568305E-1 -3.289726E-1  5.133051E-2  2.183266E-1 -1.325065E-1 -3.345863E-1 
 1.250500E-2  2.707175E-1 -5.204881E-2 -3.238274E-1 -1.743274E-2  3.090754E-1  1.437593E-2 -3.532966E-1 
-8.105027E-2  2.945747E-1  3.028072E-2 -4.024132E-1 -1.657183E-1  2.903641E-1  5.600792E-2 -4.056884E-1 
-2.120279E-1  2.730569E-1  1.570478E-1 -3.359896E-1 -2.148353E-1  3.343357E-1  2.842836E-1 -2.237231E-1 
-1.629120E-1  4.068410E-1  4.526836E-1 -7.169545E-2 -1.137954E-1  4.625069E-1  5.555944E-1  1.250500E-2 
-8.666396E-2  4.681199E-1  6.393263E-1  1.219649E-1 -5.345196E-2  4.522158E-1  6.804906E-1  2.159879E-1 
-7.356638E-2  3.371422E-1  6.519561E-1  2.777343E-1 -1.035043E-1  2.014872E-1  5.995651E-1  3.048658E-1 
-1.315702E-1  1.172867E-1  5.649499E-1  3.460300E-1 -1.329743E-1  6.770235E-2  5.841290E-1  3.970177E-1 
-1.236187E-1  3.168387E-2  5.616750E-1  4.400530E-1 -1.250217E-1 -2.211106E-2  5.495129E-1  4.877665E-1 
-7.169545E-2 -5.672621E-2  5.088163E-1  5.471742E-1 -2.932013E-3 -1.077139E-1  4.222780E-1  5.616750E-1 
 3.729683E-2 -1.446687E-1  3.188987E-1  5.312694E-1  7.378364E-2 -2.115601E-1  1.902598E-1  4.540867E-1 
 3.449035E-2 -2.924856E-1  5.881440E-2  3.581920E-1 -4.803122E-3 -3.710722E-1 -8.993822E-2  2.622982E-1 
-3.380531E-2 -4.468528E-1 -2.031409E-1  2.220692E-1  7.359087E-3 -4.772580E-1 -3.107289E-1  1.911961E-1 
 4.010404E-2 -4.679024E-1 -3.444096E-1  1.785656E-1  6.957401E-2 -4.510624E-1 -3.734111E-1  1.416115E-1 
 1.168190E-1 -4.253350E-1 -4.131721E-1  1.458213E-1  1.696776E-1 -3.467481E-1 -4.141084E-1  1.060601E-1 
 2.318927E-1 -2.517890E-1 -4.145762E-1  4.524923E-2  2.922360E-1 -1.465394E-1 -4.248673E-1 -3.867568E-3 
 3.221737E-1 -4.269326E-2 -4.206569E-1 -8.479303E-2  3.039302E-1 -1.883607E-2 -4.389002E-1 -1.732031E-1 
 2.697819E-1 -1.462644E-2 -5.085990E-1 -2.246586E-1  2.590232E-1 -2.070700E-2 -5.226320E-1 -2.770493E-1 
 2.309572E-1  7.826681E-3 -5.043887E-1 -3.247629E-1  2.005516E-1  7.752568E-2 -4.445139E-1 -3.579748E-1 
 1.935348E-1  2.178589E-1 -2.784526E-1 -3.065193E-1  2.468610E-1  3.932757E-1 -9.087359E-2 -2.592738E-1 
 2.721215E-1  5.719661E-1  1.018505E-1 -1.998657E-1  3.109463E-1  7.207194E-1  2.707175E-1 -1.311024E-1 
 3.432235E-1  8.072585E-1  3.923403E-1 -7.964712E-2  3.296576E-1  8.287761E-1  4.587641E-1 -4.128920E-2 
 2.702497E-1  7.632869E-1  4.816850E-1 -3.567624E-2  1.673389E-1  6.589730E-1  4.798141E-1 -6.187213E-2 
 2.747351E-2  5.237857E-1  4.564254E-1 -7.730842E-2 -1.180050E-1  3.909363E-1  4.451990E-1 -1.091173E-1 
-2.475793E-1  2.913004E-1  4.559578E-1 -9.648728E-2 -3.093259E-1  2.141170E-1  4.760723E-1 -3.567624E-2 
-3.336507E-1  2.056968E-1  5.537235E-1  5.133051E-2 -2.803237E-1  2.010194E-1  5.874031E-1  1.837115E-1 
-2.349497E-1  1.420793E-1  6.117273E-1  2.791377E-1 -2.298038E-1  6.489587E-2  5.836612E-1  3.198341E-1 
-2.157705E-1 -2.257884E-2  5.350122E-1  3.839201E-1 -2.003335E-1 -1.198758E-1  4.643778E-1  4.213418E-1 
-2.017368E-1 -1.755416E-1  3.951468E-1  3.698865E-1 -2.003335E-1 -2.835985E-1  2.613627E-1  3.446268E-1 
-2.195127E-1 -3.565714E-1  1.823081E-1  3.694187E-1 -1.675894E-1 -3.837022E-1  1.509673E-1  4.395853E-1 
-6.000029E-2 -3.771536E-1  1.350625E-1  4.999285E-1  3.963627E-2 -3.687336E-1  5.834663E-2  4.947833E-1 
 6.068624E-2 -3.958651E-1 -1.509404E-2  4.330369E-1  7.752568E-2 -4.435776E-1 -1.530887E-1  3.769033E-1 
 1.140125E-1 -4.258028E-1 -2.340142E-1  3.259156E-1  1.809050E-1 -3.963329E-1 -2.756463E-1  2.898964E-1 
 2.398442E-1 -3.233596E-1 -3.392637E-1  2.276822E-1  2.870901E-1 -2.850019E-1 -4.131721E-1  1.584511E-1 
 3.371422E-1 -2.087538E-1 -4.435776E-1  1.027860E-1  4.232136E-1 -1.217469E-1 -4.622887E-1  9.249491E-2 
 4.756045E-1 -3.380531E-2 -4.468528E-1  2.326370E-2  4.765399E-1  3.776443E-2 -4.627565E-1 -9.040581E-2 
 4.344401E-1  1.116738E-1 -4.655639E-1 -2.064149E-1  3.567889E-1  1.182223E-1 -4.702413E-1 -3.116645E-1 
 2.548134E-1  1.490954E-1 -4.309480E-1 -4.113010E-1  1.748235E-1  1.944702E-1 -4.028810E-1 -4.992435E-1 
 8.547807E-2  2.393764E-1 -3.626522E-1 -5.301168E-1  6.255717E-2  2.749279E-1 -2.770493E-1 -5.151483E-1 
 5.366922E-2  3.436913E-1 -1.568305E-1 -4.594824E-1  4.103941E-2  4.278910E-1 -4.316086E-2 -4.243995E-1 
 4.665238E-2  4.699908E-1  6.302495E-2 -3.832344E-1 -1.930385E-2  4.526836E-1  1.350625E-1 -3.851062E-1 
-1.119243E-1  4.152612E-1  1.626615E-1 -3.659273E-1 -2.148353E-1  3.072045E-1  2.099065E-1 -3.621844E-1 
-3.172781E-1  2.463934E-1  2.164557E-1 -3.663948E-1 -3.762184E-1  1.902598E-1  2.332959E-1 -3.266337E-1 
-4.206569E-1  1.519026E-1  2.945747E-1 -2.443053E-1 -3.977358E-1  1.458213E-1  3.595954E-1 -1.404580E-1 
-3.369248E-1  1.589187E-1  4.180675E-1  1.858556E-2 -2.517890E-1  1.458213E-1  4.957189E-1  1.416115E-1 
-2.171738E-1  1.172867E-1  5.214461E-1  2.066322E-1 -2.321423E-1  9.015620E-2  5.331413E-1  2.281500E-1 
-2.344819E-1  7.284827E-2  5.593362E-1  2.880254E-1 -1.507491E-1  7.050956E-2  5.733701E-1  4.241490E-1 
-1.044399E-1  4.431367E-2  5.831934E-1  5.308018E-1 -7.609420E-3 -1.883607E-2  5.672886E-1  6.309062E-1 
 3.869998E-2 -7.216323E-2  5.293985E-1  6.823615E-1  8.875214E-2 -6.842046E-2  5.205107E-1  7.024759E-1 
 1.285132E-1 -1.006969E-1  4.344401E-1  6.767487E-1  1.406762E-1 -1.498135E-1  3.090754E-1  5.757088E-1 
 1.336593E-1 -2.050120E-1  1.350625E-1  4.938480E-1  1.570478E-1 -3.074548E-1 -4.690289E-2  4.208740E-1 
 1.925992E-1 -3.476837E-1 -1.741387E-1  3.825170E-1  1.991476E-1 -3.598459E-1 -2.241908E-1  3.427559E-1 
 2.244079E-1 -3.677981E-1 -2.859371E-1  2.861545E-1  2.739925E-1 -3.126000E-1 -3.430055E-1  2.435870E-1 
 2.669756E-1 -2.878082E-1 -3.640562E-1  1.411439E-1  2.716538E-1 -2.335464E-1 -4.276736E-1  2.700573E-2 
