# Supplementary material for: Parameters estimation of stochastic finite fault ground motion simulation method and its application in North China
Source: PLoS One. 2025 Dec 3;20(12):e0337602. doi: 10.1371/journal.pone.0337602 (PMC12674566; doi:10.1371/journal.pone.0337602)
Supplement: S1 File — The Strong motion recordings for this study are provided by China Strong Motion Network Centre at Institute of Engineering Mechanics, China Earthquake Administration. (ZIP) [file pone.0337602.s001.zip › S1 File. Acceleration recordings of Pingyuan earthquake/ua0551.dat]

041YJT230806023302
0230806023359 2023-08-06 2:33:59 BTM
PINGYUAN EARTHQUAKE, PINGYUAN,CHN
EPICENTER  37.159N 116.339E DEPTH 10 KM
MAGNITUDE  5.5(Ms)
STATION: 41YJT 35.1N 114.2E
SITE CONDITION: SOIL
INSTRUMENT TYPE: ETNA/ES-T
OBSERVING POINT: GROUND
COMP. NS
UNCORRECTED ACCELERATION          UNIT: CM/SEC/SEC
NO. OF POINTS:  14400  EQUALLY SPACED INTERVALS OF:  0.005  SEC
PEAK VALUE:    5.098   AT   25.39 SEC    DURATION:  72 SEC
PRE-EVENT TIME:  20  SEC  RECORDER TIME:  2023-08-6 2:35:02.000 BTM
CSMNC

-6.753826E-2 -1.475282E-1 -1.302204E-1 -5.677939E-2 -1.129127E-1 -2.303240E-1 -2.064681E-1 -1.171227E-1 
-1.423826E-1 -2.583914E-1 -2.237759E-1 -7.221603E-2 -4.414940E-2 -1.587548E-1 -1.400445E-1  1.245165E-2 
-2.918126E-2 -1.185260E-1 -5.537606E-2  5.455160E-2  7.606936E-2  2.695274E-2  5.782604E-2  1.481071E-1 
 2.220159E-1  1.930137E-1  1.789804E-1  3.267980E-1  4.002390E-1  3.080869E-1  2.229521E-1  2.935858E-1 
 4.016423E-1  2.645836E-1  1.064749E-1  2.262259E-1  3.094902E-1  1.588659E-1  5.922937E-2  1.265893E-1 
 1.420252E-1  4.332494E-2 -2.497054E-2 -1.327610E-2  6.838319E-3 -5.818272E-2 -1.185260E-1 -1.358337E-1 
-1.143160E-1 -8.905602E-2 -1.868215E-1 -2.074037E-1 -9.466934E-2 -7.408714E-2 -1.854181E-1 -2.069359E-1 
-7.782936E-2 -5.163384E-2 -1.250749E-1 -1.606259E-1 -4.976273E-2  2.461385E-2 -1.138482E-1 -1.601589E-1 
-4.789162E-2 -2.029276E-2 -1.540771E-1 -1.924348E-1 -5.677939E-2  1.338720E-2 -5.584383E-2 -1.007504E-1 
-2.049449E-3  1.245165E-2 -6.660271E-2 -5.069828E-2  7.773873E-3  5.642271E-2  5.642271E-2  7.306096E-3 
 8.709428E-3  9.431267E-2  8.542490E-2  1.225723E-3  1.525831E-2  8.916712E-2  1.106849E-1 -1.327610E-2 
-6.707048E-2  7.326269E-2  6.577826E-2 -1.171227E-1 -1.166549E-1  1.432275E-2 -5.631161E-2 -2.134848E-1 
-2.130170E-1 -1.508026E-1 -1.573515E-1 -2.424870E-1 -2.378092E-1 -1.269460E-1 -1.250749E-1 -1.582870E-1 
-1.171227E-1 -5.958678E-2 -7.194999E-3  1.198387E-2 -1.421166E-2  5.455160E-2  1.817870E-1  1.340737E-1 
 5.174566E-2  1.134915E-1  1.822541E-1  1.125560E-1 -3.151942E-2  1.806497E-2  1.626089E-1  5.969715E-2 
-5.631161E-2  7.700491E-2  1.668181E-1  8.121490E-2  4.753494E-2  8.542490E-2  1.247182E-1  1.195726E-1 
 4.967210E-3 -4.388335E-3  6.437492E-2  6.370542E-3 -7.970120E-2 -1.241393E-1 -9.233046E-2 -7.595825E-2 
-1.699807E-1 -2.350025E-1 -1.596896E-1 -1.058960E-1 -2.088070E-1 -2.359381E-1 -1.054282E-1 -3.760052E-2 
-8.905602E-2 -1.283493E-1 -3.198719E-2  9.290934E-2  4.145456E-2 -2.076054E-2  1.074104E-1  1.958203E-1 
 1.088138E-1  3.443718E-2  9.057045E-2  1.813192E-1  1.219108E-1 -1.000166E-2  6.370542E-3  7.560158E-2 
 1.572609E-2 -8.952452E-2 -5.631161E-2  4.332494E-2  7.773873E-3 -1.007504E-1 -8.624935E-2  3.350162E-2 
 2.180719E-2 -1.016860E-1 -8.250713E-2  2.975940E-2  2.508163E-2 -8.905602E-2 -1.484637E-1 -7.970120E-2 
-3.526163E-2 -1.639004E-1 -2.658758E-1 -1.620293E-1 -9.233046E-2 -1.844826E-1 -2.242436E-1 -9.233046E-2 
 5.408382E-2  1.712942E-2 -5.631161E-2  6.063270E-2  2.051759E-1  1.635437E-1  7.326269E-2  1.780448E-1 
 3.066835E-1  2.309036E-1  1.130238E-1  1.621396E-1  2.851658E-1  2.149992E-1  8.308601E-2  1.205082E-1 
 2.234192E-1  1.504459E-1 -3.526163E-2 -1.421166E-2  6.343937E-2  2.695274E-2 -7.923196E-2 -1.269460E-1 
 1.198387E-2  3.630828E-2 -1.218004E-1 -1.765304E-1 -8.250713E-2 -4.882718E-2 -1.741915E-1 -2.462292E-1 
-1.559482E-1 -7.829714E-2 -1.751270E-1 -2.438903E-1 -1.185260E-1 -4.461718E-2 -8.812046E-2 -1.227360E-1 
-7.315159E-2  4.472828E-2  3.490495E-2 -4.648829E-2  2.461385E-2  1.345415E-1  1.041360E-1  2.180719E-2 
 5.408382E-2  1.635437E-1  1.621396E-1  2.461385E-2  1.225723E-3  1.476393E-1  1.148949E-1 -8.016825E-2 
-9.186268E-2  2.274274E-2 -1.581672E-3 -1.512704E-1 -1.779337E-1 -5.818272E-2 -5.865050E-2 -1.615615E-1 
-1.246071E-1 -5.163384E-2 -4.555273E-2 -5.490828E-2 -1.101060E-1 -9.139490E-2  1.806497E-2 -1.581672E-3 
-9.513712E-2 -2.777720E-2  9.758711E-2  7.653713E-2  2.554941E-2  1.247182E-1  2.814236E-1  2.547603E-1 
 1.359448E-1  2.248225E-1  3.314757E-1  2.365170E-1  1.995625E-1  2.599058E-1  2.818913E-1  2.309036E-1 
 1.509137E-1  1.789804E-1  2.070470E-1  1.710281E-1  1.293960E-1  1.130238E-1  1.387515E-1  1.340737E-1 
 9.431267E-2  5.314827E-2  1.162982E-1  1.569948E-1  1.946830E-2 -2.637387E-2  6.297159E-2  8.027935E-2 
-8.597599E-3 -5.911754E-2  3.911495E-2  1.214437E-1  2.321052E-2 -5.865050E-2  7.840824E-2  1.410904E-1 
 2.508163E-2  4.031655E-3  9.945822E-2  1.761737E-1  8.869934E-2 -3.920558E-3  9.057045E-2  1.443648E-1 
 5.080938E-2 -1.982499E-2  3.209829E-2  7.513380E-2  1.572609E-2 -5.023051E-2 -4.087496E-2  1.666164E-2 
-3.011608E-2 -1.255426E-1 -1.264782E-1 -8.391047E-2 -9.513712E-2 -1.886926E-1 -1.905637E-1 -1.026216E-1 
-7.642603E-2 -1.498663E-1 -1.989837E-1 -6.005383E-2  7.572144E-4 -1.334949E-1 -1.779337E-1 -6.005383E-2 
-1.842165E-2 -1.615615E-1 -2.111459E-1 -8.344269E-2 -5.069828E-2 -1.559482E-1 -1.470604E-1 -4.040718E-2 
-5.069828E-2 -8.531380E-2 -8.344269E-2 -4.181052E-2  4.987383E-2  2.180719E-2 -3.198719E-2  1.245165E-2 
 6.671381E-2  6.156753E-2 -3.619719E-2 -5.210162E-2  5.268049E-2  5.127643E-2 -8.952452E-2 -1.007504E-1 
 4.285717E-2 -3.011608E-2 -2.106788E-1 -1.723204E-1 -4.976273E-2 -8.437824E-2 -2.350025E-1 -1.812081E-1 
-4.040718E-2 -1.316237E-1 -2.481003E-1 -2.027259E-1 -1.564159E-1 -2.116137E-1 -2.326636E-1 -2.162914E-1 
-1.709170E-1 -1.082349E-1 -1.400445E-1 -1.255426E-1 -2.356720E-2  7.887602E-2  1.032004E-1  4.332494E-2 
 9.805489E-2  2.145314E-1  1.565270E-1  1.900053E-2  1.242504E-1  2.716002E-1  1.434293E-1  4.613161E-2 
 1.602693E-1  2.701969E-1  1.878681E-1  5.408382E-2  1.392193E-1  2.542925E-1  1.434293E-1  1.712942E-2 
 4.005050E-2  4.472828E-2 -3.151942E-2 -1.101060E-1 -1.428504E-1 -8.905602E-2 -6.566715E-2 -1.624970E-1 
-1.919670E-1 -9.420156E-2 -4.181052E-2 -1.316237E-1 -2.256470E-1 -1.044927E-1  1.572609E-2 -1.250749E-1 
-1.821437E-1  2.160546E-3  5.127643E-2 -5.818272E-2 -5.537606E-2  1.046038E-1  2.201447E-1  1.523178E-1 
 1.120889E-1  2.019014E-1  2.613091E-1  2.098536E-1  1.551237E-1  1.958203E-1  2.687936E-1  2.790847E-1 
 1.654148E-1  1.186371E-1  2.210803E-1  1.555915E-1 -5.323890E-3  2.929163E-2  1.251860E-1  9.150527E-2 
-1.421166E-2 -1.234055E-2  7.981157E-2  3.724384E-2 -1.203971E-1 -8.718491E-2  3.771162E-2 -3.198719E-2 
-1.274137E-1 -1.147838E-1 -3.993941E-2 -1.608277E-2 -1.049604E-1 -1.255426E-1 -4.789162E-2 -1.842165E-2 
-8.999157E-2 -1.377048E-1 -8.391047E-2 -1.374388E-2 -2.824498E-2 -1.227360E-1 -6.098938E-2  7.700491E-2 
-2.309943E-2 -1.269460E-1 -1.701832E-2  8.355379E-2 -9.066839E-3 -9.981562E-2  1.479053E-2  1.017964E-1 
 2.160546E-3 -1.166549E-1 -5.116606E-2  2.975940E-2 -6.005383E-2 -1.194608E-1 -9.887934E-2 -1.581672E-3 
 1.759719E-2 -1.026216E-1 -9.233046E-2 -2.985004E-3  8.241651E-3 -7.128048E-2 -9.794378E-2  2.695274E-2 
 1.205082E-1  4.051828E-2 -4.602051E-2  8.168195E-2  1.841259E-1  6.577826E-2  4.967210E-3  1.457682E-1 
 2.215481E-1  9.197451E-2  4.893827E-2  1.644793E-1  1.616726E-1  3.163124E-2 -1.888870E-2  3.537273E-2 
 5.455160E-2  1.198387E-2 -1.748610E-2  7.306096E-3  7.419825E-2  7.373047E-2  1.479053E-2  2.788829E-2 
 1.013293E-1  1.074104E-1 -6.727221E-3 -6.800604E-2  2.414608E-2  4.613161E-2 -1.026216E-1 -1.274137E-1 
 2.601719E-2  1.011276E-2 -1.292849E-1 -1.461248E-1 -5.210162E-2 -3.526163E-2 -1.718526E-1 -1.582870E-1 
-1.608277E-2 -3.385830E-2 -1.213326E-1 -9.607267E-2 -4.856112E-3  6.370542E-3 -2.216387E-2 -3.993941E-2 
 3.563878E-3  7.466602E-2 -1.113895E-3 -9.373379E-2 -5.724717E-2  4.499433E-3 -3.198719E-2 -1.218004E-1 
-5.023051E-2  1.083460E-1  8.355379E-2 -2.684164E-2  7.513380E-2  2.683258E-1  2.337103E-1  1.387515E-1 
 2.341781E-1  3.623490E-1  3.141680E-1  1.883359E-1  2.229521E-1  2.921824E-1  2.262259E-1  1.322034E-1 
 1.111526E-1  1.471715E-1  1.069427E-1 -2.985004E-3 -3.572941E-2  2.628323E-3 -6.259444E-3 -8.250713E-2 
-1.344304E-1 -8.952452E-2 -1.982499E-2 -1.194608E-1 -2.579236E-1 -1.727881E-1 -7.782936E-2 -1.877570E-1 
-2.944102E-1 -1.690459E-1 -2.122832E-2 -1.264782E-1 -2.017903E-1 -5.771494E-2  2.882385E-2 -4.321385E-2 
-5.958678E-2  5.595493E-2  1.420252E-1  1.256537E-1  1.022649E-1  1.967559E-1  2.898436E-1  2.907791E-1 
 2.837625E-1  2.706647E-1  3.202491E-1  3.169746E-1  1.855292E-1  1.177015E-1  1.448326E-1  1.438971E-1 
-1.982499E-2 -1.564159E-1 -7.455492E-2 -4.181052E-2 -2.176948E-1 -3.117180E-1 -1.751270E-1 -1.596896E-1 
-3.308961E-1 -3.570924E-1 -2.401481E-1 -2.233081E-1 -2.944102E-1 -2.911365E-1 -2.256470E-1 -1.643682E-1 
-1.798041E-1 -2.031937E-1 -1.306882E-1 -5.911754E-2 -3.245497E-2 -5.958678E-2 -5.163384E-2  6.437492E-2 
 8.776379E-2 -1.140499E-2  1.385498E-2  1.593337E-1  1.495104E-1  3.396940E-2  8.402157E-2  2.210803E-1 
 2.266936E-1  1.167660E-1  1.195726E-1  2.327740E-1  1.743026E-1  4.967210E-3 -4.087496E-2  2.628323E-3 
-3.947236E-2 -1.592226E-1 -1.957092E-1 -1.704493E-1 -1.676426E-1 -2.424870E-1 -2.944102E-1 -2.022581E-1 
-1.709170E-1 -2.733603E-1 -3.337035E-1 -2.569880E-1 -1.882248E-1 -2.682147E-1 -3.149924E-1 -2.275181E-1 
-1.236715E-1 -1.512704E-1 -1.994514E-1 -6.192494E-2  7.747269E-2  9.852266E-2  8.589268E-2  1.481071E-1 
 2.645836E-1  2.505503E-1  1.616726E-1  1.616726E-1  2.351136E-1  2.004981E-1  1.036682E-1  1.382837E-1 
 2.023685E-1  1.888037E-1  9.758711E-2  6.250381E-2  1.495104E-1  1.279926E-1 -1.327610E-2 -4.321385E-2 
 3.677606E-2  3.163124E-2 -8.250713E-2 -1.363015E-1 -6.052161E-2 -1.842165E-2 -1.250749E-1 -1.746593E-1 
-7.361937E-2  1.245165E-2 -5.350495E-2 -1.470604E-1 -2.964831E-2  6.531048E-2 -2.985004E-3 -3.526163E-2 
 4.426050E-2  1.424945E-1  5.221271E-2 -7.194999E-3  1.139593E-1  1.677537E-1  1.088138E-1  5.969715E-2 
 1.139593E-1  1.560593E-1  1.209760E-1  4.285717E-2  2.508163E-2  1.195726E-1  1.088138E-1  2.742052E-2 
 1.712942E-2  7.981157E-2  1.013293E-1 -2.730942E-2 -7.408714E-2  6.297159E-2  1.200404E-1 -3.619719E-2 
-1.007504E-1  6.998825E-2  1.307993E-1  1.619386E-2  3.096101E-3  1.551237E-1  2.014337E-1  6.577826E-2 
 1.759719E-2  8.682823E-2  1.041360E-1 -1.234055E-2 -1.021538E-1 -8.484602E-2 -8.765268E-2 -1.409793E-1 
-2.738280E-1 -2.850547E-1 -1.713848E-1 -2.158237E-1 -3.126535E-1 -2.817802E-1 -1.503348E-1 -1.320915E-1 
-2.476325E-1 -2.247114E-1 -5.818272E-2 -1.748610E-2 -1.222682E-1 -8.578157E-2  6.952047E-2  1.069427E-1 
 3.069496E-2  4.800272E-2  2.000303E-1  2.107892E-1  1.022649E-1  1.111526E-1  2.323070E-1  2.912469E-1 
 2.028377E-1  1.710281E-1  2.744069E-1  3.225880E-1  2.486792E-1  2.014337E-1  2.552280E-1  2.907791E-1 
 2.154670E-1  8.869934E-2  9.244156E-2  1.822541E-1  9.711933E-2 -6.660271E-2 -7.970120E-2 -1.234055E-2 
-5.350495E-2 -2.125492E-1 -2.265825E-1 -1.185260E-1 -1.433182E-1 -2.724247E-1 -2.747636E-1 -1.049604E-1 
-9.045935E-2 -2.060003E-1 -1.428504E-1  2.788829E-2  4.893827E-2 -5.584383E-2  1.692769E-3  1.672859E-1 
 1.930137E-1  1.041360E-1  1.214437E-1  2.243547E-1  2.131281E-1  1.453004E-1  9.010267E-2  1.251860E-1 
 1.710281E-1  4.753494E-2 -5.397272E-2 -2.122832E-2  2.134014E-2 -6.753826E-2 -2.219048E-1 -1.896281E-1 
-7.689381E-2 -1.624970E-1 -3.196702E-1 -2.284536E-1 -1.012182E-1 -2.228403E-1 -3.313654E-1 -2.817802E-1 
-1.914992E-1 -2.275181E-1 -3.416557E-1 -3.009584E-1 -2.153559E-1 -2.233081E-1 -2.892647E-1 -2.747636E-1 
-1.526737E-1 -1.115093E-1 -1.348982E-1 -1.171227E-1  2.695274E-2  1.733670E-1  1.429615E-1  1.467037E-1 
 2.968602E-1  4.077234E-1  3.253946E-1  2.411947E-1  3.375568E-1  3.885446E-1  2.669225E-1  1.345415E-1 
 1.672859E-1  1.757059E-1  2.508163E-2 -8.578157E-2 -7.642603E-2 -2.450276E-2 -1.119771E-1 -1.891603E-1 
-1.026216E-1 -2.684164E-2 -3.479386E-2 -9.420156E-2 -1.982499E-2  1.027327E-1  8.589268E-2  2.180719E-2 
-2.403498E-2  2.180719E-2  4.192161E-2 -9.747601E-2 -1.456571E-1  3.958273E-2  1.144271E-1 -5.210162E-2 
-7.361937E-2  8.261824E-2  9.618378E-2 -1.842165E-2 -2.356720E-2  1.139593E-1  1.555915E-1  4.940605E-2 
 1.692769E-3  7.653713E-2  1.055393E-1 -2.076054E-2 -9.373379E-2 -4.789162E-2 -5.323890E-3 -6.005383E-2 
-1.863537E-1 -1.049604E-1  3.584051E-2 -4.835940E-2 -1.433182E-1 -8.203936E-2  2.134014E-2  1.245165E-2 
-8.344269E-2 -5.584383E-2  1.265893E-1  1.354771E-1 -1.093722E-2  3.022718E-2  1.111526E-1  6.203603E-2 
-1.935721E-2 -4.976273E-2  1.572609E-2  2.835607E-2 -7.408714E-2 -1.166549E-1 -3.011608E-2  3.163124E-2 
-3.151942E-2 -7.876492E-2  2.134014E-2  1.158304E-1  1.245165E-2 -6.660271E-2  6.203603E-2  1.303315E-1 
 1.432275E-2 -7.174826E-2  4.031655E-3  6.998825E-2 -4.555273E-2 -1.325593E-1 -3.245497E-2  4.285717E-2 
-5.023051E-2 -1.409793E-1 -9.794378E-2 -6.332827E-2 -1.115093E-1 -2.031937E-1 -1.905637E-1 -8.671713E-2 
-9.794378E-2 -1.657715E-1 -1.639004E-1 -4.321385E-2  1.572609E-2 -9.654045E-2 -1.002827E-1  7.606936E-2 
 1.177015E-1 -2.964831E-2  8.709428E-3  2.084503E-1  2.224829E-1  1.036682E-1  1.205082E-1  2.739391E-1 
 3.052802E-1  2.252903E-1  2.323070E-1  3.057480E-1  3.380246E-1  2.425973E-1  1.293960E-1  1.583982E-1 
 2.309036E-1  1.598015E-1  2.040386E-2  8.589268E-2  1.859970E-1  8.261824E-2 -3.105164E-2  8.241651E-3 
 1.032004E-1  2.321052E-2 -1.353660E-1 -9.747601E-2 -1.783401E-4 -1.227360E-1 -2.944102E-1 -2.378092E-1 
-1.938381E-1 -2.794414E-1 -3.323002E-1 -3.561568E-1 -2.630692E-1 -1.985159E-1 -3.280902E-1 -3.421235E-1 
-1.863537E-1 -1.250749E-1 -1.695137E-1 -1.592226E-1 -3.339053E-2  8.448935E-2  7.773873E-3 -8.157158E-2 
 8.916712E-2  1.902070E-1  8.121490E-2  4.706716E-2  9.337711E-2  1.710281E-1  1.275249E-1 -1.280833E-2 
 7.419825E-2  2.542925E-1  1.827233E-1  8.963490E-2  2.318392E-1  2.832954E-1  2.131281E-1  1.598015E-1 
 1.186371E-1  2.215481E-1  2.224829E-1  5.876159E-2  5.408382E-2  1.326704E-1  7.887602E-2 -4.976273E-2 
-9.186268E-2  6.370542E-3  8.027935E-2 -5.677939E-2 -1.091704E-1  5.969715E-2  8.448935E-2  1.572609E-2 
 2.601719E-2  9.010267E-2  1.771092E-1  1.205082E-1  3.677606E-2  1.312671E-1  1.817870E-1  6.390715E-2 
-5.323890E-3  2.414608E-2  6.484270E-2  7.045603E-2 -5.256939E-2 -5.911754E-2  1.017964E-1  3.209829E-2 
-9.607267E-2 -2.590609E-2  7.186009E-2  3.724384E-2 -7.829714E-2 -6.753826E-2  2.929163E-2 -4.742384E-2 
-2.205022E-1 -1.704493E-1 -9.654045E-2 -1.957092E-1 -2.546492E-1 -2.401481E-1 -2.045970E-1 -2.153559E-1 
-2.616658E-1 -2.509077E-1 -1.798041E-1 -1.143160E-1 -1.367693E-1 -1.489315E-1 -7.268381E-2 -5.791667E-3 
-5.210162E-2 -1.503348E-1 -7.829714E-2  3.677606E-2 -7.128048E-2 -2.036614E-1 -1.096389E-1  3.630828E-2 
-6.941010E-2 -1.840148E-1 -4.087496E-2  8.121490E-2 -1.093722E-2 -1.171227E-1  2.414608E-2  1.382837E-1 
 2.929163E-2 -4.856112E-3  6.063270E-2  1.088138E-1  8.495712E-2  1.198387E-2  2.180719E-2  1.032004E-1 
 1.148949E-1  3.630828E-2  3.116200E-2  1.158304E-1  1.621396E-1  9.478045E-2  7.773873E-3  1.134915E-1 
 1.948848E-1  3.771162E-2 -4.087496E-2  7.653713E-2  1.453004E-1  1.245165E-2 -1.203971E-1 -3.292275E-2 
 4.613161E-2 -8.952452E-2 -2.162914E-1 -8.297491E-2  4.332494E-2 -7.876492E-2 -1.386404E-1 -2.356720E-2 
 7.934380E-2  4.285717E-2 -1.327610E-2  9.805489E-2  2.182736E-1  1.897392E-1  1.134915E-1  1.855292E-1 
 2.720680E-1  2.500825E-1  1.981592E-1  1.467037E-1  2.472758E-1  2.683258E-1  1.219108E-1  1.275249E-1 
 2.416625E-1  2.622447E-1  1.743026E-1  1.340737E-1  2.178059E-1  2.875047E-1  1.396871E-1  1.853275E-2 
 1.448326E-1  1.410904E-1 -1.187277E-2 -8.437824E-2 -1.026216E-1 -9.607267E-2 -1.844826E-1 -3.201380E-1 
-2.813125E-1 -1.882248E-1 -2.705529E-1 -3.580279E-1 -2.579236E-1 -1.381726E-1 -1.363015E-1 -2.228403E-1 
-1.503348E-1  7.887602E-2  6.203603E-2 -1.842165E-2  9.805489E-2  2.318392E-1  2.332425E-1  1.284604E-1 
 1.504459E-1  2.903113E-1  2.991991E-1  1.251860E-1  9.758711E-2  2.402592E-1  1.930137E-1  7.747269E-2 
 5.268049E-2  8.448935E-2  1.074104E-1 -2.029276E-2 -1.353660E-1 -7.923196E-2 -7.876492E-2 -2.055326E-1 
-2.607310E-1 -2.125492E-1 -1.657715E-1 -2.420192E-1 -3.931112E-1 -3.631735E-1 -2.607310E-1 -3.472691E-1 
-4.043379E-1 -2.775702E-1 -1.578193E-1 -1.741915E-1 -2.378092E-1 -1.657715E-1 -1.280833E-2 -7.662776E-3 
-9.934638E-2  2.414608E-2  1.920781E-1  1.509137E-1  9.197451E-2  1.340737E-1  2.500825E-1  2.299681E-1 
 9.992599E-2  7.887602E-2  1.438971E-1  1.191049E-1 -3.947236E-2 -8.157158E-2 -1.935721E-2 -1.140499E-2 
-1.306882E-1 -2.279859E-1 -1.260104E-1 -9.326601E-2 -2.130170E-1 -2.607310E-1 -1.732559E-1 -9.887934E-2 
-1.788692E-1 -2.635369E-1 -1.564159E-1 -3.713274E-2 -1.475282E-1 -2.541814E-1 -1.105738E-1 -2.985004E-3 
-6.005383E-2 -9.654045E-2 -4.602051E-2  8.963490E-2  8.869934E-2 -3.900312E-2 -6.461173E-4  1.537204E-1 
 1.569948E-1  3.350162E-2  6.297159E-2  2.061114E-1  2.491469E-1  1.167660E-1  5.221271E-2  2.033048E-1 
 2.061114E-1  2.975940E-2 -1.701832E-2  1.209760E-1  1.649470E-1  2.040386E-2  1.338720E-2  1.602693E-1 
 2.089181E-1  7.653713E-2  1.151682E-2  1.406226E-1  1.827233E-1  1.134915E-1  7.419825E-2  1.532526E-1 
 2.739391E-1  1.874003E-1  4.566383E-2  1.116197E-1  2.234192E-1  1.490426E-1 -6.461173E-4  2.461385E-2 
 1.340737E-1  6.437492E-2 -8.344269E-2 -5.163384E-2  4.426050E-2 -1.374388E-2 -1.180582E-1 -1.316237E-1 
-6.753826E-2 -4.976273E-2 -1.765304E-1 -2.219048E-1 -1.035571E-1 -8.671713E-2 -2.078714E-1 -2.457614E-1 
-1.344304E-1 -8.297491E-2 -1.821437E-1 -2.335992E-1 -1.082349E-1  1.225723E-3 -9.139490E-2 -1.479959E-1 
 4.967210E-3  1.303315E-1  4.332494E-2 -3.666497E-2  1.050715E-1  2.042403E-1  1.158304E-1  6.624603E-2 
 1.714959E-1  2.711325E-1  2.131281E-1  1.303315E-1  1.738348E-1  2.636480E-1  2.121925E-1  9.384489E-2 
 9.478045E-2  1.593337E-1  1.532526E-1  6.370542E-3 -7.361937E-2  3.630828E-2  6.297159E-2 -9.233046E-2 
-1.465926E-1  2.227497E-2  4.753494E-2 -1.503348E-1 -1.840148E-1 -3.900312E-2 -3.198719E-2 -2.092748E-1 
-2.158237E-1 -5.256939E-2 -5.724717E-2 -1.264782E-1 -1.058960E-1  4.967210E-3  9.197451E-2  4.472828E-2 
 4.472828E-2  1.504459E-1  2.449369E-1  2.238870E-1  1.130238E-1  1.106849E-1  2.299681E-1  1.948848E-1 
 1.245165E-2  4.332494E-2  2.182736E-1  1.836581E-1  3.537273E-2  8.869934E-2  2.295003E-1  1.747704E-1 
 1.712942E-2  4.332494E-2  1.626089E-1  8.355379E-2 -4.040718E-2 -2.309943E-2  4.499433E-3 -4.508496E-2 
-1.381726E-1 -1.985159E-1 -1.732559E-1 -1.643682E-1 -2.401481E-1 -2.934747E-1 -2.401481E-1 -1.414471E-1 
-1.821437E-1 -2.635369E-1 -1.545448E-1  3.096101E-3 -5.256939E-2 -1.582870E-1  1.692769E-3  1.345415E-1 
-1.113895E-3 -8.765268E-2  4.051828E-2  1.555915E-1  5.735826E-2 -4.742384E-2  3.209829E-2  1.130238E-1 
 4.145456E-2 -3.198719E-2  3.350162E-2  1.303315E-1  1.714959E-1  1.097493E-1  6.718159E-2  1.850615E-1 
 1.920781E-1  2.742052E-2 -3.713274E-2  5.314827E-2  9.571600E-2 -6.753826E-2 -1.807404E-1 -5.537606E-2 
-1.140499E-2 -2.214370E-1 -2.883291E-1 -1.082349E-1 -9.654045E-2 -2.195659E-1 -2.382770E-1 -9.233046E-2 
 7.306096E-3 -1.255426E-1 -1.306882E-1  1.011276E-2  4.847049E-2  2.601719E-2  1.692769E-3  4.332494E-2 
 1.298637E-1  1.312671E-1 -1.280833E-2 -4.321385E-2  8.776379E-2  6.952047E-2 -7.736158E-2 -9.654045E-2 
 9.197451E-2  1.134915E-1 -1.058960E-1 -4.882718E-2  2.140636E-1  1.822541E-1  7.306096E-3  1.148949E-1 
 2.519536E-1  1.649470E-1  7.840824E-2  7.186009E-2  1.336060E-1  1.429615E-1  6.156753E-2  5.034160E-2 
 8.495712E-2  1.050715E-1  9.524822E-2  1.712942E-2  1.432275E-2  1.443648E-1  1.158304E-1 -5.444050E-2 
-3.339053E-2  7.092381E-2 -2.356720E-2 -1.910315E-1 -1.568837E-1 -1.093722E-2 -8.671713E-2 -2.640047E-1 
-1.709170E-1 -2.517226E-3 -9.654045E-2 -1.886926E-1 -7.268381E-2 -2.964831E-2 -7.361937E-2 -1.199300E-1 
-1.624970E-1 -9.466934E-2 -8.063602E-2 -2.013226E-1 -2.630692E-1 -1.816759E-1 -1.283493E-1 -2.354703E-1 
-3.168635E-1 -2.022581E-1 -8.858824E-2 -2.233081E-1 -2.817802E-1 -7.876492E-2  2.628323E-3 -7.174826E-2 
-7.923196E-2  5.969715E-2  1.640115E-1  6.671381E-2  2.274274E-2  1.368804E-1  1.902070E-1  8.402157E-2 
 1.525831E-2  1.074104E-1  1.518493E-1  8.027935E-2  3.096101E-3  1.900053E-2  1.158304E-1  1.251860E-1 
 9.177205E-3 -1.093722E-2  1.686893E-1  1.714959E-1 -3.292275E-2 -7.194999E-3  1.583982E-1  1.322034E-1 
-3.105164E-2 -1.982499E-2  1.509137E-1  1.803837E-1  4.332494E-2  1.525831E-2  1.822541E-1  2.009659E-1 
 6.484270E-2  5.221271E-2  1.261215E-1  2.056437E-1  1.537204E-1  3.630828E-2  1.523178E-1  2.701969E-1 
 1.831903E-1  1.293960E-1  1.696248E-1  2.393236E-1  2.290325E-1  5.314827E-2 -1.783401E-4  1.752381E-1 
 8.869934E-2 -1.620293E-1 -9.934638E-2  2.894372E-4 -1.072993E-1 -2.649403E-1 -2.794414E-1 -1.540771E-1 
-1.578193E-1 -2.986202E-1 -2.546492E-1 -8.624935E-2 -1.447215E-1 -2.504385E-1 -2.106788E-1 -1.419148E-1 
-7.876492E-2 -1.391082E-1 -1.741915E-1 -3.526163E-2  3.563878E-3 -7.642603E-2 -9.139490E-2 -2.029276E-2 
 9.431267E-2  6.718159E-2 -5.771494E-2  5.080938E-2  2.299681E-1  1.083460E-1 -1.514721E-2  1.237826E-1 
 2.201447E-1  1.293960E-1 -8.597599E-3  3.724384E-2  1.869326E-1  8.355379E-2 -9.560490E-2 -1.280833E-2 
 7.513380E-2 -5.163384E-2 -1.451893E-1 -1.119771E-1 -4.508496E-2 -4.648829E-2 -1.377048E-1 -1.007504E-1 
-1.783401E-4 -3.198719E-2 -8.952452E-2 -1.044927E-1 -4.087496E-2  4.145456E-2 -6.894159E-2 -1.868215E-1 
-4.976273E-2  3.584051E-2 -1.227360E-1 -1.812081E-1 -3.105164E-2  5.548715E-2 -3.713274E-2 -1.208649E-1 
 1.993608E-2  1.251860E-1 -3.011608E-2 -7.829714E-2  7.045603E-2  8.215046E-2 -2.871202E-2 -7.736158E-2 
-7.268381E-2 -3.432608E-2 -6.894159E-2 -1.779337E-1 -1.550126E-1 -8.437824E-2 -9.887934E-2 -1.667070E-1 
-1.882248E-1 -5.303717E-2  1.245165E-2 -1.246071E-1 -1.260104E-1  9.992599E-2  1.111526E-1 -6.473160E-2 
-4.856112E-3  1.242504E-1  9.103823E-2 -3.245497E-2 -6.379604E-2  5.080938E-2  5.127643E-2 -7.642603E-2 
-1.030893E-1 -2.263165E-2 -1.234055E-2 -7.642603E-2 -9.700823E-2 -3.479386E-2  7.419825E-2  3.630828E-2 
-5.444050E-2  3.911495E-2  1.331382E-1  7.092381E-2 -4.040718E-2  1.291942E-2  1.602693E-1  6.063270E-2 
-1.297519E-1 -6.987715E-2  4.332494E-2 -1.278815E-1 -2.930069E-1 -1.503348E-1 -7.829714E-2 -1.709170E-1 
-2.364058E-1 -1.905637E-1 -5.584383E-2 -7.268381E-2 -1.302204E-1 -7.315159E-2  3.771162E-2  1.219108E-1 
 8.636045E-2  7.466602E-2  1.831903E-1  2.893758E-1  2.201447E-1  1.546559E-1  3.249269E-1  3.913512E-1 
 2.608414E-1  2.093859E-1  3.174424E-1  4.124012E-1  2.566314E-1  1.102171E-1  2.365170E-1  2.907791E-1 
 8.261824E-2 -9.533885E-3  9.618378E-2  9.711933E-2  1.338720E-2 -8.110380E-2 -9.373379E-2 -5.023051E-2 
-1.082349E-1 -2.036614E-1 -2.406166E-1 -1.419148E-1 -1.185260E-1 -2.710221E-1 -3.070402E-1 -1.760626E-1 
-1.470604E-1 -3.117180E-1 -3.051691E-1 -1.143160E-1 -7.128048E-2 -1.667070E-1 -1.685781E-1  4.005050E-2 
 1.078782E-1 -2.076054E-2  3.864717E-2  2.135959E-1  2.309036E-1  1.415582E-1  1.719637E-1  2.659869E-1 
 2.776814E-1  2.229521E-1  1.588659E-1  1.714959E-1  2.206125E-1  1.546559E-1  2.134014E-2  4.426050E-2 
 1.392193E-1  7.466602E-2 -7.408714E-2 -8.905602E-2  3.350162E-2  9.177205E-3 -1.854181E-1 -1.751270E-1 
 2.894372E-4 -5.163384E-2 -2.158237E-1 -1.685781E-1 -1.561499E-2 -3.713274E-2 -1.639004E-1 -1.082349E-1 
 6.110048E-2  6.718159E-2 -3.011608E-2  4.426050E-2  1.808515E-1  1.916103E-1  1.794481E-1  1.612048E-1 
 2.140636E-1  3.090224E-1  2.135959E-1  6.016492E-2  9.992599E-2  1.677537E-1  4.472828E-2 -1.222682E-1 
-1.320915E-1 -3.058386E-2 -1.302204E-1 -3.234124E-1 -2.167592E-1 -1.124449E-1 -2.396803E-1 -3.327680E-1 
-2.429547E-1 -1.246071E-1 -1.826115E-1 -2.644725E-1 -1.989837E-1 -9.654045E-2 -1.456571E-1 -2.069359E-1 
-1.334949E-1 -8.297491E-2 -3.151942E-2 -7.128048E-2 -1.465926E-1 -3.151942E-2  3.303384E-2 -5.724717E-2 
-7.642603E-2  7.840824E-2  1.789804E-1  7.560158E-2  1.712942E-2  1.457682E-1  2.790847E-1  1.934814E-1 
 1.443648E-1  3.038769E-1  3.408313E-1  2.332425E-1  1.761737E-1  2.435336E-1  3.267980E-1  2.514858E-1 
 1.583982E-1  1.920781E-1  2.397914E-1  1.663504E-1  6.297159E-2  7.373047E-2  1.523178E-1  1.443648E-1 
 6.370542E-3 -3.452781E-3  1.438971E-1  9.290934E-2 -7.221603E-2 -3.105164E-2  8.448935E-2  4.940605E-2 
-6.566715E-2 -9.934638E-2 -1.421166E-2 -4.388335E-3 -1.615615E-1 -2.017903E-1 -1.189938E-1 -1.409793E-1 
-2.251792E-1 -2.836514E-1 -2.261147E-1 -1.540771E-1 -2.523103E-1 -3.304291E-1 -2.139525E-1 -1.405115E-1 
-2.691503E-1 -3.121858E-1 -2.055326E-1 -1.531415E-1 -2.382770E-1 -3.692546E-1 -2.841191E-1 -1.522059E-1 
-2.509077E-1 -3.720613E-1 -2.892647E-1 -1.709170E-1 -2.102096E-1 -2.462292E-1 -1.835470E-1 -6.145716E-2 
-2.517226E-3 -6.660271E-2 -1.608277E-2  1.125560E-1  1.111526E-1  7.747269E-2  9.852266E-2  1.803837E-1 
 2.440014E-1  2.047081E-1  1.799159E-1  2.678580E-1  3.239913E-1  2.369847E-1  2.229521E-1  3.099580E-1 
 3.674946E-1  3.085546E-1  1.579304E-1  2.458725E-1  3.614135E-1  1.920781E-1  6.390715E-2  1.588659E-1 
 2.224829E-1  7.232714E-2 -3.526163E-2  1.993608E-2  5.361604E-2 -4.134274E-2 -1.503348E-1 -9.654045E-2 
-4.181052E-2 -8.812046E-2 -1.302204E-1 -9.513712E-2  1.225723E-3  1.806497E-2 -4.835940E-2 -3.619719E-2 
 1.223793E-1  1.738348E-1  4.426050E-2  5.548715E-2  1.836581E-1  2.065792E-1  9.103823E-2  2.742052E-2 
 1.518493E-1  1.499782E-1 -5.584383E-2 -1.185260E-1 -1.421166E-2 -1.655054E-2 -1.428504E-1 -1.610937E-1 
-8.952452E-2 -7.549047E-2 -1.423826E-1 -2.261147E-1 -1.606259E-1 -6.052161E-2 -1.101060E-1 -1.531415E-1 
-6.894159E-2  2.882385E-2 -1.608277E-2 -1.208649E-1 -7.736158E-2  8.074713E-2  6.718159E-2 -6.332827E-2 
 6.577826E-2  2.313714E-1  1.649470E-1  1.046038E-1  1.817870E-1  3.085546E-1  2.996669E-1  1.859970E-1 
 1.981592E-1  2.987313E-1  2.692614E-1  1.322034E-1  9.197451E-2  1.481071E-1  1.429615E-1  4.967210E-3 
-1.143160E-1 -6.192494E-2 -4.742384E-2 -2.293892E-1 -3.332357E-1 -2.396803E-1 -2.392125E-1 -3.842235E-1 
-4.478412E-1 -3.627057E-1 -2.626014E-1 -3.439946E-1 -4.473734E-1 -2.990880E-1 -1.821437E-1 -2.682147E-1 
-2.892647E-1 -1.989837E-1 -1.049604E-1 -1.199300E-1 -2.209692E-1 -1.737237E-1 -1.421166E-2 -3.011608E-2 
-1.288171E-1 -4.555273E-2  7.513380E-2  9.384489E-2  3.630828E-2  1.104758E-2  1.396871E-1  1.939492E-1 
 1.144271E-1  1.382837E-1  2.252903E-1  2.463403E-1  2.192092E-1  1.962881E-1  2.594380E-1  3.408313E-1 
 2.341781E-1  1.378160E-1  2.332425E-1  2.468081E-1  1.476393E-1  1.060071E-1  1.387515E-1  1.934814E-1 
 1.177015E-1 -4.388335E-3  1.022649E-1  2.168703E-1  9.478045E-2  1.712942E-2  7.934380E-2  1.331382E-1 
 7.232714E-2 -9.887934E-2 -9.981562E-2 -1.581672E-3 -1.110415E-1 -2.013226E-1 -1.283493E-1 -7.455492E-2 
-4.274607E-2 -8.391047E-2 -1.288171E-1  1.806497E-2  1.106849E-1 -2.985004E-3 -3.452781E-3  1.420252E-1 
 1.527848E-1  4.753494E-2  1.432275E-2  1.345415E-1  1.883359E-1 -2.985004E-3 -7.408714E-2  9.758711E-2 
 1.303315E-1 -6.727221E-3 -1.795388E-2  8.074713E-2  1.036682E-1  3.724384E-2 -5.818272E-2 -2.263165E-2 
 6.577826E-2 -2.450276E-2 -9.092712E-2 -3.806830E-2  3.163124E-2  4.519605E-2 -9.233046E-2 -1.096389E-1 
 7.794046E-2  3.163124E-2 -1.311560E-1  1.245165E-2  1.513815E-1  8.823156E-2  3.677606E-2  6.063270E-2 
 1.799159E-1  1.495104E-1 -2.450276E-2  3.209829E-2  1.205082E-1  5.902764E-3 -7.970120E-2 -1.175904E-1 
-1.348982E-1 -8.250713E-2 -1.798041E-1 -3.257513E-1 -1.919670E-1 -7.268381E-2 -1.891603E-1 -2.532458E-1 
-1.451893E-1  9.644982E-3 -3.151942E-2 -2.008548E-1 -9.326601E-2  8.261824E-2 -9.373379E-2 -2.368736E-1 
-1.082349E-1 -9.420156E-2 -2.060003E-1 -2.588592E-1 -2.219048E-1 -1.026216E-1 -1.306882E-1 -2.518425E-1 
-1.746593E-1 -8.812046E-2 -1.218004E-1 -1.554804E-1 -1.779337E-1 -9.560490E-2 -1.374388E-2 -1.568837E-1 
-2.466969E-1 -9.654045E-2 -8.671713E-2 -2.293892E-1 -2.569880E-1 -1.624970E-1 -2.777720E-2 -1.068316E-1 
-2.195659E-1 -8.597599E-3  1.560593E-1  3.677606E-2  4.847049E-2  2.870369E-1  3.408313E-1  2.603736E-1 
 2.575669E-1  2.977958E-1  3.904157E-1  3.539298E-1  2.870369E-1  3.651557E-1  4.039805E-1  3.665590E-1 
 2.482114E-1  1.537204E-1  2.154670E-1  2.407269E-1  7.045603E-2  1.712942E-2  1.775770E-1  1.191049E-1 
-7.502270E-2 -1.096389E-1 -2.543831E-2 -3.198719E-2 -2.219048E-1 -2.485681E-1 -1.030893E-1 -1.554804E-1 
-2.995558E-1 -2.247114E-1 -7.408714E-2 -3.713274E-2 -3.339053E-2 -6.707048E-2 -5.323890E-3  1.303315E-1 
 9.197451E-2  4.379272E-2  1.284604E-1  2.238870E-1  2.182736E-1  1.074104E-1  1.396871E-1  2.945213E-1 
 2.131281E-1  3.537273E-2  1.326704E-1  2.701969E-1  1.560593E-1  3.396940E-2  7.560158E-2  1.476393E-1 
 6.484270E-2 -1.040249E-1 -7.268381E-2  2.134014E-2 -8.297491E-2 -1.662393E-1 -1.203971E-1 -8.624935E-2 
-8.999157E-2 -1.470604E-1 -2.003877E-1 -1.704493E-1 -1.082349E-1 -1.624970E-1 -2.139525E-1 -1.236715E-1 
-4.414940E-2 -7.782936E-2 -1.919670E-1 -9.841156E-2  7.279491E-2 -4.789162E-2 -1.358337E-1  3.630828E-2 
 1.382837E-1  1.946830E-2 -4.414940E-2  3.771162E-2  1.074104E-1  9.644982E-3 -1.601589E-1 -1.096389E-1 
-8.063602E-2 -2.410836E-1 -2.986202E-1 -2.504385E-1 -2.097425E-1 -2.139525E-1 -2.626014E-1 -2.677469E-1 
-1.812081E-1 -1.414471E-1 -1.863537E-1 -1.531415E-1 -5.724717E-2  4.613161E-2  5.434987E-3 -6.941010E-2 
 9.337711E-2  1.710281E-1  1.806497E-2 -2.824498E-2  1.448326E-1  1.972237E-1  5.642271E-2  4.753494E-2 
 1.602693E-1  2.107892E-1  7.840824E-2  1.619386E-2  1.780448E-1  1.410904E-1 -2.122832E-2  1.432275E-2 
 3.396940E-2 -2.497054E-2 -2.497054E-2 -5.490828E-2 -9.420156E-2 -5.069828E-2 -5.444050E-2 -1.395752E-1 
-1.550126E-1 -9.045935E-2 -7.782936E-2 -1.882248E-1 -2.069359E-1 -2.216387E-2 -1.842165E-2 -2.027259E-1 
-1.657715E-1 -2.985004E-3 -4.388335E-3 -1.054282E-1 -5.677939E-2  1.256537E-1  1.476393E-1  3.116200E-2 
 9.805489E-2  2.542925E-1  2.192092E-1  1.780448E-1  2.393236E-1  2.804880E-1  3.249269E-1  2.903113E-1 
 2.388558E-1  3.020058E-1  3.314757E-1  2.879725E-1  2.318392E-1  2.089181E-1  2.514858E-1  2.178059E-1 
 3.163124E-2 -1.783401E-4  1.130238E-1 -6.259444E-3 -1.896281E-1 -1.727881E-1 -8.531380E-2 -1.704493E-1 
-3.453979E-1 -3.182669E-1 -1.914992E-1 -2.335992E-1 -3.627057E-1 -2.747636E-1 -1.470604E-1 -1.914992E-1 
-2.088070E-1 -1.498663E-1 -7.876492E-2 -3.900312E-2 -5.791667E-3  9.177205E-3  4.893827E-2  1.789804E-1 
 1.803837E-1  8.589268E-2  1.644793E-1  3.048124E-1  2.154670E-1  7.419825E-2  2.117248E-1  3.235242E-1 
 1.771092E-1  9.571600E-2  2.178059E-1  3.104258E-1  1.934814E-1  1.261215E-1  2.519536E-1  2.477436E-1 
 9.384489E-2  1.712942E-2  2.227497E-2 -2.543831E-2 -9.560490E-2 -1.610937E-1 -2.583914E-1 -2.134848E-1 
-1.433182E-1 -2.275181E-1 -2.897325E-1 -1.648359E-1 -3.572941E-2 -1.746593E-1 -2.621336E-1 -9.607267E-2 
-4.508496E-2 -2.097425E-1 -2.359381E-1 -5.490828E-2 -3.806830E-2 -1.667070E-1 -1.835470E-1 -8.016825E-2 
-3.760052E-2 -1.133804E-1 -9.887934E-2 -1.187277E-2 -7.662776E-3 -6.052161E-2 -9.420156E-2 -7.081270E-2 
-6.259444E-3 -1.701832E-2 -1.143160E-1 -8.391047E-2  6.624603E-2  9.384489E-2  4.285717E-2  1.032004E-1 
 2.318392E-1  2.762780E-1  1.757059E-1  1.883359E-1  3.773179E-1  3.595424E-1  1.967559E-1  2.238870E-1 
 3.356857E-1  2.650514E-1  1.116197E-1  8.121490E-2  1.237826E-1  6.250381E-2 -1.171227E-1 -1.610937E-1 
-1.002827E-1 -1.503348E-1 -2.555847E-1 -3.187346E-1 -2.813125E-1 -2.176948E-1 -2.527781E-1 -2.986202E-1 
-2.017903E-1 -7.595825E-2 -9.747601E-2 -1.227360E-1 -6.239272E-2  2.040386E-2  1.666164E-2 -1.138482E-1 
-1.026216E-1  1.619386E-2 -4.087496E-2 -1.119771E-1 -2.049449E-3  1.223793E-1  1.083460E-1  9.992599E-2 
 1.892715E-1  2.926502E-1  2.875047E-1  1.766415E-1  1.841259E-1  2.280970E-1  1.415582E-1  2.554941E-2 
-3.526163E-2 -9.533885E-3 -6.259444E-3 -6.286049E-2 -7.970120E-2  2.367830E-2  1.336060E-1  1.106849E-1 
 9.805489E-2  1.962881E-1  3.020058E-1  1.981592E-1  4.332494E-2  1.125560E-1  1.420252E-1 -3.151942E-2 
-1.503348E-1 -6.894159E-2 -4.321385E-2 -1.816759E-1 -2.331314E-1 -1.489315E-1 -7.782936E-2 -1.222682E-1 
-1.699807E-1 -6.660271E-2 -1.467943E-2 -9.887934E-2 -1.727881E-1 -2.256470E-1 -2.055326E-1 -2.102096E-1 
-3.734646E-1 -4.366145E-1 -2.887969E-1 -2.724247E-1 -3.935790E-1 -3.117180E-1 -1.363015E-1 -7.829714E-2 
-1.147838E-1 -7.502270E-2  1.354771E-1  1.883359E-1  6.671381E-2  1.242504E-1  2.594380E-1  2.505503E-1 
 1.364126E-1  7.747269E-2  1.640115E-1  2.149992E-1  7.513380E-2 -2.029276E-2  8.963490E-2  1.443648E-1 
 6.764936E-2 -6.461173E-4 -1.701832E-2  6.250381E-2  4.893827E-2 -1.442537E-1 -1.624970E-1 -1.608277E-2 
-1.124449E-1 -3.037658E-1 -2.616658E-1 -1.793370E-1 -2.424870E-1 -3.762712E-1 -3.949823E-1 -2.654080E-1 
-2.761669E-1 -3.954501E-1 -3.449302E-1 -2.326636E-1 -2.565203E-1 -3.393168E-1 -3.659801E-1 -3.084435E-1 
-2.228403E-1 -2.845869E-1 -3.514798E-1 -1.854181E-1 -6.987715E-2 -1.105738E-1 -9.092712E-2  4.800272E-2 
 2.500825E-1  2.987313E-1  2.295003E-1  3.108935E-1  4.563723E-1  3.745112E-1  2.075148E-1  2.472758E-1 
 3.370891E-1  2.935858E-1  1.612048E-1  1.551237E-1  2.697291E-1  2.033048E-1  9.899044E-2  2.047081E-1 
 3.324113E-1  3.141680E-1  2.449369E-1  2.355814E-1  2.725358E-1  2.486792E-1  1.181693E-1  3.256607E-2 
 7.326269E-2  7.186009E-2 -2.777720E-2 -8.812046E-2 -1.581672E-3  1.116197E-1  5.268049E-2 -4.414940E-2 
 8.215046E-2  2.192092E-1  8.869934E-2  1.525831E-2  1.448326E-1  2.192092E-1  1.602693E-1  1.055393E-1 
 2.037725E-1  2.561636E-1  1.906748E-1  1.827233E-1  2.173381E-1  2.603736E-1  2.276292E-1  1.350093E-1 
 1.256537E-1  1.771092E-1  1.401548E-1  4.987383E-2  5.314827E-2  8.308601E-2  3.584051E-2 -1.096389E-1 
-1.943059E-1 -1.002827E-1 -1.040249E-1 -2.799091E-1 -3.032980E-1 -1.882248E-1 -1.793370E-1 -2.378092E-1 
-2.279859E-1 -1.250749E-1 -4.321385E-2 -6.005383E-2 -6.426382E-2  4.098606E-2  1.509137E-1  1.761737E-1 
 1.513815E-1  2.070470E-1  3.427024E-1  2.580347E-1  6.671381E-2  1.013293E-1  1.471715E-1 -1.783401E-4 
-1.194608E-1 -8.063602E-2 -4.274607E-2 -8.905602E-2 -1.826115E-1 -1.540771E-1 -6.461173E-4 -1.935721E-2 
-9.841156E-2 -1.327610E-2  9.805489E-2  1.312671E-1  8.074713E-2  5.361604E-2  1.177015E-1  1.148949E-1 
-3.452781E-3 -7.876492E-2 -3.198719E-2 -1.093722E-2 -1.002827E-1 -1.971126E-1 -1.451893E-1 -4.227829E-2 
-1.503348E-1 -2.504385E-1 -1.592226E-1 -8.531380E-2 -1.582870E-1 -2.780380E-1 -2.335992E-1 -1.353660E-1 
-2.293892E-1 -4.141612E-1 -3.949823E-1 -2.523103E-1 -3.697224E-1 -5.311055E-1 -4.099512E-1 -2.630692E-1 
-2.831836E-1 -3.163958E-1 -1.470604E-1  3.584051E-2  3.537273E-2  7.186009E-2  1.700926E-1  2.164025E-1 
 2.131281E-1  1.728992E-1  1.139593E-1  1.438971E-1  2.210803E-1  1.607370E-1  1.074104E-1  2.135959E-1 
 3.646879E-1  3.277335E-1  2.047081E-1  3.525257E-1  4.909878E-1  3.094902E-1  1.532526E-1  2.687936E-1 
 3.305402E-1  1.205082E-1 -3.993941E-2 -3.900312E-2 -5.677939E-2 -1.961770E-1 -3.505435E-1 -3.107817E-1 
-2.350025E-1 -2.663436E-1 -2.724247E-1 -2.116137E-1 -1.264782E-1 -8.484602E-2 -9.420156E-2 -5.303717E-2 
 8.027935E-2  1.041360E-1 -5.537606E-2 -8.671713E-2  3.490495E-2  4.192161E-2 -6.987715E-2 -6.473160E-2 
 1.177015E-1  1.705604E-1  2.695274E-2  1.666164E-2  1.583982E-1  1.467037E-1  2.367830E-2  3.069496E-2 
 9.103823E-2  8.682823E-2  3.443718E-2 -7.194999E-3  5.829382E-2  1.513815E-1  1.588659E-1  2.117248E-1 
 3.286691E-1  4.124012E-1  4.951978E-1  4.802289E-1  4.240949E-1  5.588155E-1  6.065288E-1  4.175467E-1 
 3.740442E-1  4.231601E-1  3.235242E-1  1.710281E-1  8.869934E-2  1.476393E-1  1.167660E-1 -9.700823E-2 
-1.002827E-1  2.601719E-2 -5.490828E-2 -1.269460E-1 -8.905602E-2 -7.689381E-2 -5.818272E-2 -1.269460E-1 
-1.961770E-1 -1.288171E-1 -1.302204E-1 -2.233081E-1 -2.925391E-1 -2.831836E-1 -2.284536E-1 -2.733603E-1 
-3.584957E-1 -2.307933E-1 -5.350495E-2 -1.854181E-1 -2.644725E-1 -8.250713E-2 -2.403498E-2 -1.264782E-1 
-2.289214E-1 -1.835470E-1 -9.513712E-2 -2.293892E-1 -3.374457E-1 -2.074037E-1 -1.002827E-1 -1.409793E-1 
-1.718526E-1 -1.110415E-1  5.080938E-2  1.532526E-1  3.537273E-2  5.408382E-2  2.463403E-1  2.112570E-1 
 8.355379E-2  3.584051E-2  4.051828E-2  7.045603E-2 -2.637387E-2 -1.026216E-1  5.595493E-2  1.546559E-1 
 4.145456E-2  6.110048E-2  1.827233E-1  1.836581E-1  1.537204E-1  6.671381E-2  5.735826E-2  1.728992E-1 
 7.560158E-2 -5.350495E-2  5.876159E-2  1.303315E-1  6.016492E-2  1.479053E-2  5.595493E-2  1.958203E-1 
 2.440014E-1  1.457682E-1  2.061114E-1  2.987313E-1  2.196770E-1  1.743026E-1  1.438971E-1  1.392193E-1 
 1.752381E-1  2.648496E-2 -1.180582E-1 -2.730942E-2 -2.684164E-2 -2.060003E-1 -2.303240E-1 -1.863537E-1 
-2.321959E-1 -3.098469E-1 -4.562612E-1 -4.548578E-1 -3.874979E-1 -5.287666E-1 -5.961266E-1 -4.660845E-1 
-3.776746E-1 -4.048057E-1 -3.687868E-1 -2.471647E-1 -1.391082E-1 -1.007504E-1 -1.049604E-1  1.806497E-2 
 1.317341E-1  1.336060E-1  1.209760E-1  1.233149E-1  1.911426E-1  1.948848E-1  4.098606E-2 -1.280833E-2 
 1.032004E-1  6.671381E-2 -7.782936E-2 -1.040249E-1 -4.789162E-2 -1.655054E-2 -1.512704E-1 -2.279859E-1 
-6.239272E-2 -2.122832E-2 -1.433182E-1 -8.297491E-2  7.560158E-2  9.524822E-2  3.303384E-2  2.040386E-2 
 1.364126E-1  2.252903E-1  1.265893E-1  1.415582E-1  3.225880E-1  3.324113E-1  2.832954E-1  3.151035E-1 
 3.450413E-1  3.997712E-1  3.501868E-1  2.365170E-1  2.767458E-1  2.926502E-1  1.803837E-1  1.195726E-1 
 1.200404E-1  1.504459E-1  1.719637E-1  5.127643E-2 -2.590609E-2  7.232714E-2  5.782604E-2 -6.052161E-2 
-8.437824E-2 -7.194999E-3 -6.461173E-4 -2.139525E-1 -3.664479E-1 -2.789736E-1 -3.168635E-1 -5.460744E-1 
-5.390577E-1 -3.486724E-1 -2.939425E-1 -3.257513E-1 -2.597947E-1 -4.181052E-2  9.197451E-2  7.513380E-2 
 1.453004E-1  2.982635E-1  3.511224E-1  3.057480E-1  2.786169E-1  2.744069E-1  3.057480E-1  2.837625E-1 
 1.644793E-1  1.808515E-1  2.790847E-1  2.542925E-1  1.424945E-1  1.209760E-1  2.103214E-1  1.237826E-1 
-9.326601E-2 -1.442537E-1 -1.110415E-1 -2.597947E-1 -4.642134E-1 -4.487767E-1 -3.818853E-1 -4.015305E-1 
-4.403567E-1 -4.272590E-1 -3.014269E-1 -2.387447E-1 -3.121858E-1 -3.304291E-1 -2.242436E-1 -1.821437E-1 
-2.897325E-1 -3.411872E-1 -2.495036E-1 -1.414471E-1 -1.835470E-1 -2.682147E-1 -1.222682E-1  3.630828E-2 
-2.122832E-2 -5.490828E-2  8.355379E-2  2.613091E-1  2.861013E-1  2.903113E-1  4.680667E-1  6.308532E-1 
 6.004477E-1  5.115700E-1  5.475888E-1  5.658321E-1  4.825678E-1  3.932223E-1  3.141680E-1  2.991991E-1 
 2.524214E-1  1.233149E-1  8.215046E-2  1.799159E-1  2.454047E-1  1.752381E-1  1.700926E-1  2.828262E-1 
 3.127646E-1  1.757059E-1  4.238939E-2  9.758711E-2  9.431267E-2 -7.829714E-2 -1.409793E-1 -8.624935E-2 
-9.326601E-2 -1.699807E-1 -1.536093E-1 -7.595825E-2 -6.145716E-2 -5.958678E-2 -6.613493E-2 -4.648829E-2 
-6.473160E-2 -1.610937E-1 -2.247114E-1 -2.630692E-1 -2.733603E-1 -3.089113E-1 -3.977890E-1 -4.029346E-1 
-3.103147E-1 -3.168635E-1 -4.403567E-1 -4.389534E-1 -2.976847E-1 -2.696180E-1 -3.823524E-1 -3.622379E-1 
-1.961770E-1 -1.732559E-1 -2.672791E-1 -2.116137E-1 -5.490828E-2 -2.450276E-2 -5.911754E-2  4.987383E-2 
 2.037725E-1  2.206125E-1  1.621396E-1  1.995625E-1  3.155713E-1  2.814236E-1  2.164025E-1  2.337103E-1 
 2.201447E-1  2.421303E-1  1.902070E-1  4.613161E-2  2.461385E-2  9.571600E-2  1.104758E-2 -1.709170E-1 
-1.377048E-1 -1.982499E-2 -9.654045E-2 -2.611980E-1 -1.957092E-1 -1.187277E-2 -8.437824E-2 -2.256470E-1 
-1.522059E-1 -6.987715E-2 -1.877570E-1 -2.995558E-1 -2.490358E-1 -1.653037E-1 -1.615615E-1 -2.134848E-1 
-1.400445E-1 -2.216387E-2 -3.666497E-2 -1.280833E-2  5.361604E-2  1.205082E-1  2.599058E-1  2.697291E-1 
 1.934814E-1  3.160391E-1  4.184823E-1  2.692614E-1  1.518493E-1  2.388558E-1  3.225880E-1  2.112570E-1 
 5.548715E-2  1.345415E-1  2.430666E-1  6.952047E-2 -7.736158E-2  2.628323E-3  1.338720E-2 -8.812046E-2 
-1.353660E-1 -1.105738E-1 -5.677939E-2 -6.239272E-2 -1.110415E-1 -3.806830E-2  6.624603E-2  4.566383E-2 
 1.666164E-2  3.771162E-2  1.083460E-1  1.654148E-1  8.823156E-2  4.753494E-2  1.747704E-1  2.037725E-1 
 9.992599E-2  1.144271E-1  1.976914E-1  2.070470E-1  1.102171E-1  2.227497E-2  1.312671E-1  1.916103E-1 
-8.130553E-3 -9.654045E-2  2.367830E-2  7.773873E-3 -1.493993E-1 -2.415514E-1 -2.410836E-1 -2.602625E-1 
-3.917086E-1 -5.095878E-1 -4.548578E-1 -4.286623E-1 -5.133300E-1 -5.119267E-1 -4.459701E-1 -3.047013E-1 
-2.013226E-1 -2.289214E-1 -1.124449E-1  7.560158E-2  9.290934E-2  1.151682E-2  1.806497E-2  1.242504E-1 
 1.279926E-1 -4.388335E-3 -2.169609E-2  1.181693E-1  9.010267E-2 -7.174826E-2 -9.466934E-2 -2.637387E-2 
 1.011276E-2 -4.461718E-2 -4.835940E-2  8.589268E-2  1.714959E-1  1.172338E-1  6.437492E-2  1.476393E-1 
 1.986270E-1  1.453004E-1  6.343937E-2  3.911495E-2  1.490426E-1  8.916712E-2 -8.437824E-2 -1.935721E-2 
 1.303315E-1  8.542490E-2 -6.286049E-2  2.508163E-2  2.000303E-1  1.214437E-1 -8.597599E-3  8.729601E-2 
 2.196770E-1  1.382837E-1  7.232714E-2  1.200404E-1  1.162982E-1  1.041360E-1  4.893827E-2 -1.113895E-3 
 6.671381E-2  9.197451E-2  3.864717E-2  1.151682E-2  5.969715E-2  1.307993E-1  5.595493E-2 -7.408714E-2 
-1.514721E-2  1.074104E-1 -1.655054E-2 -1.320915E-1  8.027935E-2  2.318392E-1  1.195726E-1  9.431267E-2 
 3.179102E-1  4.353223E-1  3.006024E-1  2.374525E-1  3.062158E-1  2.959247E-1  1.027327E-1 -1.093722E-2 
-3.058386E-2 -1.353660E-1 -2.008548E-1 -2.906673E-1 -3.575602E-1 -3.103147E-1 -2.555847E-1 -2.944102E-1 
-3.500757E-1 -2.265825E-1 -1.325593E-1 -2.462292E-1 -3.028302E-1 -1.133804E-1  4.031655E-3 -1.278815E-1 
-9.981562E-2  1.892715E-1  2.711325E-1  1.041360E-1  1.682215E-1  3.843346E-1  3.646879E-1  2.107892E-1 
 1.953526E-1  2.505503E-1  1.995625E-1  1.008615E-1  1.993608E-2 -6.727221E-3 -1.046944E-2 -7.595825E-2 
-1.947737E-1 -2.583914E-1 -2.256470E-1 -2.780380E-1 -4.716978E-1 -5.549622E-1 -4.918122E-1 -5.610433E-1 
-7.214909E-1 -7.369275E-1 -5.975299E-1 -5.741410E-1 -7.205553E-1 -6.803265E-1 -5.030389E-1 -4.590678E-1 
-5.137978E-1 -4.071445E-1 -1.470604E-1 -5.724717E-2 -7.128048E-2  4.145456E-2  2.393236E-1  3.431702E-1 
 3.427024E-1  3.717046E-1  4.680667E-1  5.344911E-1  4.507589E-1  4.016423E-1  4.778900E-1  5.106344E-1 
 4.732122E-1  3.791890E-1  3.936894E-1  4.792933E-1  3.445735E-1  2.295003E-1  3.090224E-1  3.113613E-1 
 1.780448E-1  5.876159E-2  3.958273E-2  5.361604E-2 -1.421166E-2 -1.568837E-1 -1.493993E-1 -5.163384E-2 
-1.306882E-1 -1.980481E-1 -1.755948E-1 -1.278815E-1 -7.502270E-2 -1.475282E-1 -2.050648E-1 -9.607267E-2 
-2.871202E-2 -1.447215E-1 -1.760626E-1 -7.081270E-2 -7.502270E-2 -1.877570E-1 -2.920713E-1 -2.251792E-1 
-1.788692E-1 -3.556890E-1 -3.851590E-1 -1.779337E-1 -1.208649E-1 -2.158237E-1 -1.596896E-1 -2.029276E-2 
 3.630828E-2 -2.450276E-2 -5.958678E-2  3.163124E-2  1.853275E-2 -2.403498E-2 -1.655054E-2 -3.993941E-2 
 3.443718E-2  8.916712E-2  1.946830E-2  1.245165E-2  1.761737E-1  2.599058E-1  1.373482E-1  1.612048E-1 
 3.581390E-1  3.852701E-1  2.397914E-1  2.706647E-1  4.680667E-1  4.306445E-1  2.758102E-1  3.188457E-1 
 4.629211E-1  4.409356E-1  2.790847E-1  2.996669E-1  3.614135E-1  2.556958E-1  1.396871E-1  9.899044E-2 
 1.336060E-1  1.247182E-1  5.455160E-2  1.151682E-2  2.601719E-2  8.355379E-2  2.508163E-2 -1.087027E-1 
-1.250749E-1 -6.239272E-2 -1.629648E-1 -3.715942E-1 -3.519468E-1 -2.527781E-1 -3.154602E-1 -4.263234E-1 
-3.407202E-1 -1.171227E-1 -1.419148E-1 -2.293892E-1 -5.163384E-2  1.326704E-1  8.121490E-2 -1.783401E-4 
 4.753494E-2  8.121490E-2  3.677606E-2 -9.139490E-2 -1.765304E-1 -1.058960E-1 -7.829714E-2 -1.905637E-1 
-2.214370E-1 -5.256939E-2  1.088138E-1  8.121490E-2  2.508163E-2  1.424945E-1  2.683258E-1  1.658826E-1 
 6.250381E-2  1.771092E-1  2.224829E-1  1.462359E-1  1.148949E-1  1.888037E-1  3.043447E-1  1.976914E-1 
 8.729601E-2  1.616726E-1  2.252903E-1  2.065792E-1  1.293960E-1  1.747704E-1  3.230557E-1  3.848023E-1 
 2.917147E-1  3.006024E-1  4.802289E-1  4.516945E-1  2.861013E-1  2.117248E-1  2.449369E-1  2.145314E-1 
-1.655054E-2 -1.381726E-1 -3.011608E-2 -2.637387E-2 -2.387447E-1 -2.920713E-1 -1.442537E-1 -1.582870E-1 
-2.378092E-1 -2.382770E-1 -1.718526E-1 -1.264782E-1 -2.279859E-1 -2.654080E-1 -1.802733E-1 -1.484637E-1 
-2.317281E-1 -3.107817E-1 -2.448258E-1 -1.199300E-1 -1.138482E-1 -2.144203E-1 -1.232038E-1  4.426050E-2 
-1.701832E-2 -1.091704E-1 -6.894159E-2  3.911495E-2  3.864717E-2 -9.373379E-2 -8.765268E-2  5.221271E-2 
 4.192161E-2 -1.087027E-1 -9.513712E-2  2.648496E-2 -3.479386E-2 -1.358337E-1 -1.208649E-1 -5.069828E-2 
-4.789162E-2 -1.559482E-1 -1.615615E-1 -5.865050E-2 -2.049449E-3 -3.385830E-2 -7.736158E-2  2.975940E-2 
 1.780448E-1  1.130238E-1  6.838319E-3  1.649470E-1  2.631810E-1  8.869934E-2  7.572144E-4  6.343937E-2 
 9.197451E-2 -1.608277E-2 -1.718526E-1 -1.685781E-1 -8.063602E-2 -1.451893E-1 -2.611980E-1 -1.821437E-1 
-9.373379E-2 -1.634326E-1 -2.537136E-1 -2.630692E-1 -1.900952E-1 -1.891603E-1 -2.742958E-1 -2.710221E-1 
-1.517382E-1 -8.297491E-2 -1.522059E-1 -1.938381E-1 -7.455492E-2  5.034160E-2 -2.871202E-2 -9.373379E-2 
 1.125560E-1  2.304358E-1  7.840824E-2  2.180719E-2  1.593337E-1  2.238870E-1  6.437492E-2 -7.194999E-3 
 1.144271E-1  1.382837E-1  8.027935E-2  2.929163E-2  4.005050E-2  8.027935E-2  4.379272E-2 -1.000166E-2 
-9.533885E-3  2.601719E-2  2.742052E-2 -2.497054E-2 -8.952452E-2 -4.087496E-2  5.902764E-3 -1.484637E-1 
-2.092748E-1 -7.876492E-2 -1.133804E-1 -2.958136E-1 -2.948780E-1 -1.381726E-1 -1.339626E-1 -2.668114E-1 
-2.434225E-1 -6.753826E-2 -4.882718E-2 -1.489315E-1 -8.858824E-2  6.370542E-3  1.666164E-2  2.742052E-2 
 1.104758E-2  6.390715E-2  1.789804E-1  1.438971E-1  3.958273E-2  6.998825E-2  1.303315E-1  5.268049E-2 
-6.800604E-2 -4.929568E-2  1.008615E-1  7.747269E-2 -5.256939E-2  9.244156E-2  2.458725E-1  1.588659E-1 
 8.916712E-2  1.958203E-1  2.907791E-1  1.920781E-1  1.055393E-1  1.490426E-1  1.916103E-1  1.237826E-1 
 2.134014E-2  1.011276E-2  5.221271E-2  8.916712E-2  2.134014E-2 -1.748610E-2  8.729601E-2  1.382837E-1 
 9.057045E-2  4.098606E-2  1.251860E-1  2.248225E-1  1.181693E-1  7.773873E-3  8.682823E-2  1.644793E-1 
 4.519605E-2 -3.760052E-2  8.402157E-2  1.373482E-1  1.385498E-2 -6.286049E-2  6.905270E-2  1.644793E-1 
 5.595493E-2  3.443718E-2  1.523178E-1  1.874003E-1  1.233149E-1  3.256607E-2 -1.140499E-2  3.911495E-2 
-2.049449E-3 -1.639004E-1 -1.653037E-1 -7.549047E-2 -7.829714E-2 -1.297519E-1 -1.540771E-1 -3.385830E-2 
 1.900053E-2 -1.372371E-1 -1.718526E-1 -8.812046E-2 -1.391082E-1 -2.990880E-1 -3.865623E-1 -3.308961E-1 
-2.850547E-1 -3.963857E-1 -4.716978E-1 -3.280902E-1 -2.429547E-1 -2.775702E-1 -2.457614E-1 -1.639004E-1 
-2.871202E-2 -1.000166E-2 -1.049604E-1  9.177205E-3  1.827233E-1  1.541882E-1  8.729601E-2  1.780448E-1 
 3.113613E-1  3.001347E-1  2.131281E-1  2.472758E-1  3.515902E-1  2.687936E-1  1.195726E-1  9.244156E-2 
 8.495712E-2  2.835607E-2 -1.175904E-1 -2.031937E-1 -1.199300E-1 -1.054282E-1 -2.490358E-1 -3.014269E-1 
-1.872892E-1 -1.405115E-1 -2.219048E-1 -2.766347E-1 -1.592226E-1 -2.637387E-2 -1.302204E-1 -1.896281E-1 
-3.011608E-2  8.869934E-2  3.958273E-2 -4.134274E-2  8.823156E-2  2.402592E-1  1.719637E-1  7.934380E-2 
 1.962881E-1  3.249269E-1  2.131281E-1  1.859970E-1  2.758102E-1  3.094902E-1  3.094902E-1  2.192092E-1 
 2.075148E-1  2.748747E-1  2.388558E-1  9.852266E-2  4.238939E-2  1.116197E-1  6.718159E-2 -8.203936E-2 
-1.699807E-1 -7.502270E-2 -1.280833E-2 -2.092748E-1 -2.219048E-1 -1.581672E-3  2.180719E-2 -8.016825E-2 
-6.519938E-2  9.478045E-2  1.958203E-1  1.448326E-1  1.415582E-1  2.851658E-1  3.660913E-1  2.762780E-1 
 2.510180E-1  3.347502E-1  3.988357E-1  3.590746E-1  2.430666E-1  2.711325E-1  3.815279E-1  3.211846E-1 
 2.004981E-1  2.430666E-1  3.310080E-1  2.762780E-1  1.200404E-1  4.987383E-2  1.364126E-1  7.466602E-2 
-1.512704E-1 -1.840148E-1 -9.279823E-2 -1.414471E-1 -3.224769E-1 -4.207101E-1 -3.683190E-1 -3.519468E-1 
-4.819882E-1 -5.446711E-1 -3.828201E-1 -3.299613E-1 -4.099512E-1 -3.187346E-1 -1.573515E-1 -4.929568E-2 
-4.227829E-2 -6.426382E-2  6.203603E-2  2.252903E-1  1.990948E-1  1.074104E-1  2.023685E-1  2.940536E-1 
 2.393236E-1  1.387515E-1  1.032004E-1  2.187414E-1  1.766415E-1 -1.982499E-2  4.031655E-3  8.495712E-2 
 2.160546E-3 -1.433182E-1 -1.943059E-1 -1.395752E-1 -1.246071E-1 -2.438903E-1 -2.892647E-1 -1.465926E-1 
-1.250749E-1 -2.186303E-1 -2.186303E-1 -1.208649E-1 -5.584383E-2 -1.489315E-1 -1.877570E-1 -5.537606E-2 
 7.773873E-3 -8.391047E-2 -7.549047E-2  6.905270E-2  1.027327E-1  7.326269E-2  6.484270E-2  8.355379E-2 
 1.780448E-1  1.551237E-1  3.911495E-2  9.244156E-2  1.892715E-1  1.504459E-1  4.379272E-2  1.692769E-3 
 9.197451E-2  1.153626E-1 -8.624935E-2 -1.428504E-1  5.268049E-2  5.034160E-2 -9.700823E-2 -9.233046E-2 
 2.554941E-2  5.501937E-2 -1.302204E-1 -2.069359E-1 -7.034492E-2 -1.269460E-1 -3.238802E-1 -3.192024E-1 
-2.438903E-1 -3.234124E-1 -4.043379E-1 -4.094834E-1 -3.884335E-1 -3.407202E-1 -3.935790E-1 -4.693589E-1 
-3.991923E-1 -2.742958E-1 -3.037658E-1 -3.893690E-1 -2.321959E-1 -7.361937E-2 -1.447215E-1 -1.774659E-1 
-3.853608E-2  7.466602E-2  7.653713E-2  1.198387E-2 -5.791667E-3  1.598015E-1  1.448326E-1 -6.005383E-2 
-1.783401E-4  1.691570E-1  1.593337E-1  3.864717E-2  7.560158E-2  2.323070E-1  2.164025E-1  1.177015E-1 
 1.925466E-1  3.267980E-1  2.856336E-1  1.934814E-1  2.192092E-1  2.734714E-1  2.561636E-1  1.602693E-1 
 1.060071E-1  1.593337E-1  1.743026E-1  8.589268E-2 -1.280833E-2 -3.452781E-3  5.268049E-2 -1.982499E-2 
-1.606259E-1 -1.264782E-1 -1.842165E-2 -1.479959E-1 -3.014269E-1 -2.340670E-1 -1.278815E-1 -2.017903E-1 
-3.762712E-1 -2.986202E-1 -1.437860E-1 -2.523103E-1 -3.229446E-1 -1.863537E-1 -7.642603E-2 -1.260104E-1 
-1.587548E-1 -3.245497E-2  1.120889E-1  1.612048E-1  1.289282E-1  1.775770E-1  2.945213E-1  3.319435E-1 
 2.739391E-1  2.341781E-1  3.768501E-1  4.858422E-1  3.866735E-1  2.907791E-1  4.049168E-1  4.821000E-1 
 2.776814E-1  1.686893E-1  2.856336E-1  3.230557E-1  1.696248E-1  7.326269E-2  1.602693E-1  1.967559E-1 
 1.027327E-1  2.274274E-2  6.952047E-2  1.275249E-1  8.402157E-2 -2.216387E-2 -6.473160E-2  3.817939E-2 
 2.554941E-2 -1.283493E-1 -9.981562E-2  2.508163E-2 -3.058386E-2 -1.929026E-1 -2.130170E-1 -1.054282E-1 
-1.026216E-1 -2.476325E-1 -2.541814E-1 -5.724717E-2 -3.432608E-2 -1.639004E-1 -1.559482E-1 -7.128048E-2 
-2.356720E-2 -8.718491E-2 -1.741915E-1 -5.865050E-2  6.905270E-2 -1.234055E-2 -5.163384E-2  7.887602E-2 
 2.019014E-1  1.916103E-1  1.139593E-1  1.630759E-1  3.160391E-1  2.875047E-1  1.649470E-1  2.514858E-1 
 3.501868E-1  2.641158E-1  1.686893E-1  1.990948E-1  2.856336E-1  2.355814E-1  8.121490E-2  1.032004E-1 
 2.192092E-1  1.350093E-1 -2.049449E-3 -3.920558E-3  4.238939E-2  1.104758E-2 -1.573515E-1 -2.345347E-1 
-1.283493E-1 -1.456571E-1 -3.023624E-1 -3.608346E-1 -2.771025E-1 -2.153559E-1 -3.201380E-1 -3.996601E-1 
-2.635369E-1 -1.592226E-1 -2.406166E-1 -2.410836E-1 -8.999157E-2  3.256607E-2  3.396940E-2 -1.608277E-2 
 1.032004E-1  2.542925E-1  1.888037E-1  1.139593E-1  1.808515E-1  2.781491E-1  2.238870E-1  6.063270E-2 
 4.800272E-2  1.261215E-1  2.367830E-2 -1.900952E-1 -1.900952E-1 -1.021538E-1 -1.718526E-1 -2.579236E-1 
-2.630692E-1 -1.447215E-1 -6.519938E-2 -1.545448E-1 -1.330271E-1  5.501937E-2  1.401548E-1  6.063270E-2 
 8.495712E-2  2.552280E-1  3.239913E-1  2.645836E-1  2.533569E-1  3.941586E-1  4.456134E-1  3.427024E-1 
 3.174424E-1  3.646879E-1  4.105301E-1  3.567357E-1  2.435336E-1  2.510180E-1  3.328791E-1  2.360492E-1 
 3.958273E-2  6.110048E-2  1.270571E-1  2.414608E-2 -1.363015E-1 -1.854181E-1 -1.133804E-1 -1.765304E-1 
-3.804812E-1 -3.809490E-1 -2.588592E-1 -3.673835E-1 -4.904089E-1 -4.417593E-1 -3.879657E-1 -3.659801E-1 
-4.356790E-1 -4.557934E-1 -3.407202E-1 -2.897325E-1 -2.976847E-1 -2.794414E-1 -1.573515E-1 -6.259444E-3 
-2.964831E-2 -8.999157E-2  4.332494E-2  1.967559E-1  1.102171E-1  9.177205E-3  1.228471E-1  1.878681E-1 
 8.261824E-2 -3.479386E-2 -1.467943E-2  7.981157E-2 -3.806830E-2 -2.050648E-1 -1.320915E-1 -4.040718E-2 
-1.508026E-1 -2.780380E-1 -2.293892E-1 -1.662393E-1 -2.289214E-1 -3.285580E-1 -2.883291E-1 -1.957092E-1 
-1.924348E-1 -1.938381E-1 -1.905637E-1 -7.408714E-2  4.379272E-2 -2.169609E-2 -2.450276E-2  1.453004E-1 
 2.337103E-1  1.317341E-1  1.078782E-1  2.299681E-1  3.071513E-1  2.659869E-1  2.112570E-1  3.146358E-1 
 4.007068E-1  2.954569E-1  2.070470E-1  2.631810E-1  3.324113E-1  2.538247E-1  1.102171E-1  9.711933E-2 
 1.443648E-1  3.163124E-2 -1.657715E-1 -1.755948E-1 -1.152515E-1 -2.181625E-1 -3.430591E-1 -3.266869E-1 
-2.256470E-1 -2.106788E-1 -2.864580E-1 -2.752314E-1 -1.288171E-1 -3.947236E-2 -1.250749E-1 -1.306882E-1 
 9.644982E-3  6.297159E-2 -4.227829E-2 -1.044927E-1  3.116200E-2  1.111526E-1 -2.049449E-3 -6.894159E-2 
 7.513380E-2  1.845937E-1  6.390715E-2  2.648496E-2  1.817870E-1  2.837625E-1  2.313714E-1  1.495104E-1 
 2.411947E-1  3.572035E-1  2.332425E-1  8.308601E-2  1.256537E-1  1.817870E-1  5.876159E-2 -9.654045E-2 
-7.221603E-2  1.572609E-2 -5.210162E-2 -2.078714E-1 -1.812081E-1 -6.473160E-2 -1.246071E-1 -2.551169E-1 
-2.471647E-1 -1.681104E-1 -1.723204E-1 -2.663436E-1 -3.584957E-1 -2.345347E-1 -1.124449E-1 -2.219048E-1 
-2.237759E-1 -5.256939E-2  6.343937E-2 -1.748610E-2 -9.139490E-2  4.987383E-2  1.415582E-1 -1.093722E-2 
-1.077671E-1  4.192161E-2  8.402157E-2 -4.134274E-2 -1.166549E-1 -1.101060E-1 -3.947236E-2 -1.026216E-1 
-2.630692E-1 -2.031937E-1 -7.970120E-2 -1.690459E-1 -2.822480E-1 -2.251792E-1 -1.306882E-1 -1.433182E-1 
-2.551169E-1 -2.794414E-1 -9.560490E-2 -7.736158E-2 -2.036614E-1 -1.124449E-1  1.432275E-2  5.174566E-2 
 2.040386E-2  1.225723E-3  1.130238E-1  1.902070E-1  6.577826E-2 -5.116606E-2  4.051828E-2  9.337711E-2 
-3.526163E-2 -1.283493E-1 -2.263165E-2  6.998825E-2 -4.227829E-2 -1.082349E-1  2.882385E-2  1.523178E-1 
 9.571600E-2  7.139085E-2  1.677537E-1  2.416625E-1  2.533569E-1  1.654148E-1  1.677537E-1  2.846980E-1 
 2.645836E-1  1.794481E-1  2.084503E-1  3.539298E-1  4.119334E-1  3.366213E-1  3.796568E-1  5.751870E-1 
 6.785665E-1  5.999799E-1  6.458228E-1  8.418207E-1  8.558540E-1  7.548141E-1  7.267475E-1  7.870908E-1 
 7.604275E-1  6.224332E-1  5.648959E-1  5.700421E-1  5.466533E-1  4.086590E-1  3.024735E-1  3.113613E-1 
 2.889080E-1  1.878681E-1  4.893827E-2  2.087164E-2  3.911495E-2 -7.782936E-2 -2.579236E-1 -3.126535E-1 
-2.569880E-1 -3.594313E-1 -5.170722E-1 -4.370823E-1 -3.323002E-1 -3.739324E-1 -4.108868E-1 -3.243480E-1 
-1.802733E-1 -1.769981E-1 -2.181625E-1 -1.171227E-1  3.958273E-2  6.250381E-2  2.134014E-2  9.010267E-2 
 1.747704E-1  2.538247E-1  2.491469E-1  2.276292E-1  3.819957E-1  4.919233E-1  4.587111E-1  4.596467E-1 
 6.041899E-1  7.239408E-1  6.701465E-1  6.009154E-1  6.650009E-1  7.276831E-1  5.508633E-1  4.063201E-1 
 4.718089E-1  4.446778E-1  2.828262E-1  1.406226E-1  1.307993E-1  1.429615E-1  1.058054E-2 -1.479959E-1 
-1.573515E-1 -9.326601E-2 -2.195659E-1 -4.085479E-1 -4.267912E-1 -3.809490E-1 -4.314690E-1 -5.797544E-1 
-5.792866E-1 -4.352112E-1 -4.024668E-1 -4.300656E-1 -3.355746E-1 -1.484637E-1 -3.151942E-2  4.967210E-3 
 3.911495E-2  2.061114E-1  3.848023E-1  3.146358E-1  2.945213E-1  4.530978E-1  5.143766E-1  4.254990E-1 
 3.286691E-1  3.796568E-1  3.749790E-1  1.237826E-1 -1.147838E-1 -1.943059E-1 -3.552213E-1 -6.817298E-1 
-9.577184E-1 -1.117698E+0 -1.271597E+0 -1.517180E+0 -1.748730E+0 -1.833397E+0 -1.887192E+0 -1.984957E+0 
-2.089739E+0 -2.133243E+0 -2.068222E+0 -1.980279E+0 -2.003201E+0 -2.010217E+0 -1.801589E+0 -1.608864E+0 
-1.592024E+0 -1.501276E+0 -1.208447E+0 -9.385395E-1 -9.132795E-1 -8.459196E-1 -5.250244E-1 -2.803769E-1 
-2.761669E-1 -1.961770E-1  1.312671E-1  3.085546E-1  2.903113E-1  4.502912E-1  6.925998E-1  8.296585E-1 
 8.895340E-1  9.905739E-1  1.165523E+0  1.251126E+0  1.194993E+0  1.209493E+0  1.320356E+0  1.274982E+0 
 1.216978E+0  1.225398E+0  1.132310E+0  1.092082E+0  1.048579E+0  9.377143E-1  8.750329E-1  8.170292E-1 
 7.580886E-1  6.369343E-1  4.891167E-1  4.713411E-1  5.092311E-1  3.230557E-1  1.771092E-1  3.777857E-1 
 4.269023E-1  2.252903E-1  1.668181E-1  3.487835E-1  4.484200E-1  2.608414E-1  2.047081E-1  3.731079E-1 
 4.203534E-1  3.572035E-1  3.590746E-1  4.718089E-1  6.200943E-1  6.013832E-1  5.270066E-1  6.607909E-1 
 8.123507E-1  8.104796E-1  8.081408E-1  8.773725E-1  9.971228E-1  1.058870E+0  9.713950E-1  9.578288E-1 
 1.073370E+0  1.071499E+0  9.218106E-1  7.997208E-1  7.824130E-1  7.122464E-1  4.905200E-1  2.603736E-1 
 1.920781E-1  7.419825E-2 -2.803769E-1 -5.273633E-1 -6.424365E-1 -8.431129E-1 -1.094777E+0 -1.370298E+0 
-1.515309E+0 -1.512502E+0 -1.705226E+0 -1.981683E+0 -1.936308E+0 -1.903096E+0 -2.047172E+0 -2.068222E+0 
-2.038752E+0 -1.940518E+0 -1.839946E+0 -1.869416E+0 -1.769780E+0 -1.557877E+0 -1.494259E+0 -1.438126E+0 
-1.290308E+0 -1.156991E+0 -8.978429E-1 -7.116675E-1 -6.344843E-1 -2.476325E-1  6.671381E-2  1.509137E-1 
 4.245634E-1  7.758641E-1  1.029867E+0  1.189848E+0  1.283402E+0  1.495773E+0  1.730597E+0  1.591200E+0 
 1.528986E+0  1.746502E+0  1.605233E+0  1.437769E+0  1.433091E+0  1.308662E+0  1.291822E+0  1.121552E+0 
 8.212385E-1  8.015919E-1  6.098032E-1  2.262259E-1  2.788829E-2 -3.009584E-1 -6.747131E-1 -8.973751E-1 
-1.322117E+0 -1.679499E+0 -1.785684E+0 -2.070093E+0 -2.308659E+0 -2.419055E+0 -2.550032E+0 -2.477994E+0 
-2.516821E+0 -2.665573E+0 -2.370873E+0 -2.093950E+0 -2.254397E+0 -2.126694E+0 -1.695403E+0 -1.556941E+0 
-1.501743E+0 -1.265516E+0 -8.856807E-1 -5.975299E-1 -4.726334E-1 -1.601589E-1  3.080869E-1  5.999799E-1 
 8.553863E-1  1.296032E+0  1.655285E+0  1.995827E+0  2.410746E+0  2.587098E+0  2.816776E+0  3.147495E+0 
 3.190998E+0  3.230759E+0  3.355656E+0  3.344428E+0  3.257422E+0  3.094168E+0  2.959916E+0  2.898637E+0 
 2.675508E+0  2.368646E+0  2.188084E+0  2.006118E+0  1.795619E+0  1.565472E+0  1.216043E+0  1.033142E+0 
 9.657817E-1  6.369343E-1  3.590746E-1  3.085546E-1  1.934814E-1 -9.066839E-3 -2.045970E-1 -2.799091E-1 
-2.911365E-1 -4.824574E-1 -6.176443E-1 -5.844321E-1 -6.705031E-1 -7.074575E-1 -8.309507E-1 -1.001689E+0 
-7.818341E-1 -9.174895E-1 -1.288905E+0 -9.899950E-1 -8.220630E-1 -1.135474E+0 -1.132199E+0 -8.618240E-1 
-7.598486E-1 -7.294431E-1 -6.906176E-1 -4.927478E-1 -2.368736E-1 -3.486724E-1 -3.327680E-1 -1.189938E-1 
-2.261147E-1 -2.569880E-1 -2.102096E-1 -4.132257E-1 -5.002322E-1 -4.356790E-1 -6.410332E-1 -8.552752E-1 
-8.201919E-1 -9.362006E-1 -1.200495E+0 -1.334747E+0 -1.348780E+0 -1.474144E+0 -1.751537E+0 -1.821235E+0 
-1.796443E+0 -1.938647E+0 -1.991974E+0 -1.915726E+0 -1.883917E+0 -1.755279E+0 -1.552731E+0 -1.517180E+0 
-1.311358E+0 -8.725829E-1 -6.976342E-1 -5.105233E-1 -6.847382E-2  3.726401E-1  6.944709E-1  8.703551E-1 
 1.229607E+0  1.719371E+0  1.849881E+0  1.859236E+0  2.167034E+0  2.334030E+0  2.116982E+0  2.002844E+0 
 1.921918E+0  1.726855E+0  1.485014E+0  1.136988E+0  8.736296E-1  6.224332E-1  2.832954E-1 -2.076054E-2 
-2.883291E-1 -5.802221E-1 -8.229985E-1 -1.006835E+0 -1.343635E+0 -1.547118E+0 -1.538698E+0 -1.763231E+0 
-2.022846E+0 -1.999458E+0 -1.856786E+0 -1.870820E+0 -1.885321E+0 -1.590621E+0 -1.208447E+0 -1.021804E+0 
-7.743504E-1 -1.769981E-1  3.216524E-1  5.822043E-1  1.054659E+0  1.609443E+0  2.015942E+0  2.383147E+0 
 2.755965E+0  3.049262E+0  3.328057E+0  3.556800E+0  3.609191E+0  3.678890E+0  3.690584E+0  3.591415E+0 
 3.431903E+0  3.060956E+0  2.819583E+0  2.657732E+0  2.140838E+0  1.644994E+0  1.366667E+0  9.428606E-1 
 4.072556E-1 -6.005383E-2 -4.670200E-1 -7.883830E-1 -1.208915E+0 -1.692596E+0 -1.947535E+0 -2.195925E+0 
-2.520562E+0 -2.773630E+0 -3.007986E+0 -3.000969E+0 -2.958869E+0 -3.239068E+0 -3.205388E+0 -2.763806E+0 
-2.665105E+0 -2.654346E+0 -2.209023E+0 -1.750133E+0 -1.440464E+0 -1.082147E+0 -6.999731E-1 -2.153559E-1 
 1.331382E-1  4.133368E-1  9.433284E-1  1.274047E+0  1.445721E+0  1.861107E+0  2.116982E+0  2.232055E+0 
 2.584291E+0  2.740996E+0  2.682992E+0  2.824728E+0  2.878055E+0  2.680186E+0  2.395309E+0  2.190890E+0 
 2.018281E+0  1.524308E+0  9.218106E-1  5.031500E-1  1.946830E-2 -5.287666E-1 -1.095245E+0 -1.835736E+0 
-2.269366E+0 -2.477059E+0 -3.263392E+0 -3.772802E+0 -3.690941E+0 -4.029144E+0 -4.312149E+0 -4.297648E+0 
-4.260694E+0 -4.014175E+0 -3.978156E+0 -3.931378E+0 -3.312041E+0 -2.866717E+0 -2.775033E+0 -2.115467E+0 
-1.421753E+0 -1.106940E+0 -4.286623E-1  1.322034E-1  5.475888E-1  1.166926E+0  1.448060E+0  1.786731E+0 
 2.220828E+0  2.162356E+0  2.405600E+0  2.876652E+0  2.528158E+0  2.533771E+0  3.012306E+0  2.598324E+0 
 2.363968E+0  2.620778E+0  2.584759E+0  2.430392E+0  1.998166E+0  1.969164E+0  2.148790E+0  1.158506E+0 
 6.280465E-1  1.180491E+0  3.955612E-1 -6.246610E-1 -2.668114E-1 -5.442033E-1 -1.420350E+0 -1.555538E+0 
-1.652368E+0 -1.922274E+0 -2.267962E+0 -2.461154E+0 -2.189376E+0 -2.286674E+0 -2.559855E+0 -2.156164E+0 
-1.843688E+0 -1.926953E+0 -1.543375E+0 -1.183187E+0 -1.069049E+0 -5.282989E-1 -2.429547E-1 -1.456571E-1 
 4.016423E-1  7.997208E-1  8.829851E-1  9.671850E-1  1.164119E+0  1.576231E+0  1.663705E+0  1.283402E+0 
 1.482676E+0  1.828363E+0  1.438237E+0  1.245980E+0  1.453673E+0  1.333922E+0  1.044836E+0  9.250851E-1 
 9.096484E-1  7.431197E-1  3.628168E-1  3.618813E-1  4.269023E-1 -1.741915E-1 -3.416557E-1 -6.519938E-2 
-6.545987E-1 -1.103665E+0 -7.177486E-1 -8.066263E-1 -1.292647E+0 -1.317906E+0 -1.072792E+0 -1.007303E+0 
-1.251482E+0 -1.179445E+0 -7.570419E-1 -7.299109E-1 -8.248703E-1 -5.339122E-1 -1.704493E-1 -1.545448E-1 
-1.896281E-1  1.682215E-1  4.727445E-1  2.468081E-1  2.210803E-1  6.420798E-1  5.340233E-1  3.679624E-1 
 7.169242E-1  6.650009E-1  5.115700E-1  6.809053E-1  6.397409E-1  4.821000E-1  2.514858E-1  2.019014E-1 
 3.207169E-1 -2.195659E-1 -6.110954E-1 -2.714891E-1 -6.284032E-1 -1.219674E+0 -1.055484E+0 -1.249144E+0 
-1.520454E+0 -1.373572E+0 -1.621027E+0 -1.589218E+0 -1.228094E+0 -1.310422E+0 -1.164944E+0 -8.842773E-1 
-8.075619E-1 -3.533502E-1 -8.344269E-2 -1.016860E-1  4.428067E-1  8.609996E-1  9.236817E-1  1.082258E+0 
 1.197331E+0  1.655753E+0  1.902740E+0  1.412977E+0  1.592604E+0  2.283978E+0  1.848945E+0  1.412041E+0 
 1.946243E+0  1.924257E+0  1.576699E+0  1.616928E+0  1.513549E+0  1.549568E+0  1.317082E+0  8.848562E-1 
 1.155231E+0  8.670800E-1  1.331382E-1  5.068922E-1  3.824635E-1 -5.404611E-1 -3.308961E-1 -3.075080E-1 
-1.049403E+0 -9.885917E-1 -9.333940E-1 -1.106940E+0 -9.623961E-1 -1.204237E+0 -1.112085E+0 -6.358876E-1 
-9.319906E-1 -9.231029E-1 -2.925391E-1 -3.271546E-1 -2.088070E-1  3.160391E-1  2.701969E-1  5.779943E-1 
 1.080855E+0  9.185362E-1  1.131843E+0  1.552375E+0  1.500451E+0  1.579038E+0  1.646865E+0  1.644994E+0 
 1.919580E+0  1.872802E+0  1.816201E+0  2.124934E+0  1.960744E+0  1.928935E+0  2.273219E+0  1.962147E+0 
 1.716096E+0  2.017345E+0  1.864850E+0  1.415316E+0  1.266562E+0  1.197799E+0  1.064483E+0  5.892210E-1 
 9.618378E-2  3.090224E-1  6.624603E-2 -9.315228E-1 -9.516373E-1 -7.280397E-1 -1.478822E+0 -1.991974E+0 
-1.894208E+0 -2.081787E+0 -2.601955E+0 -2.708609E+0 -2.402682E+0 -2.623941E+0 -3.018277E+0 -2.448992E+0 
-1.980279E+0 -2.363857E+0 -1.854447E+0 -8.024163E-1 -9.338617E-1 -8.604207E-1  3.305402E-1  8.988895E-1 
 7.225375E-1  1.104244E+0  1.903675E+0  2.208198E+0  1.905078E+0  1.971503E+0  2.479977E+0  2.208666E+0 
 1.543487E+0  1.591668E+0  1.516823E+0  7.941074E-1  4.273701E-1  3.946257E-1 -2.049449E-3 -4.113545E-1 
-4.894733E-1 -6.550665E-1 -1.044725E+0 -1.190204E+0 -9.895272E-1 -1.141555E+0 -1.490049E+0 -1.299664E+0 
-1.149975E+0 -1.243998E+0 -1.184123E+0 -9.595895E-1 -6.990376E-1 -8.206596E-1 -8.187885E-1 -3.500757E-1 
-2.438903E-1 -5.451388E-1 -4.759078E-1 -2.621336E-1 -5.994010E-1 -8.108363E-1 -5.689955E-1 -7.397342E-1 
-1.157459E+0 -1.054080E+0 -8.884873E-1 -1.137813E+0 -1.122844E+0 -8.145778E-1 -8.524685E-1 -9.221673E-1 
-6.082888E-1 -2.822480E-1 -3.439946E-1 -4.833922E-1 -3.058386E-2  4.067879E-1 -6.894159E-2 -2.424870E-1 
 5.957699E-1  7.697830E-1  4.005050E-2  2.907791E-1  1.194993E+0  1.049046E+0  4.315801E-1  7.534108E-1 
 1.552375E+0  1.134649E+0  4.825678E-1  1.263288E+0  1.451334E+0  5.761232E-1  8.792429E-1  1.383507E+0 
 6.650009E-1  5.845432E-1  1.168797E+0  7.590241E-1  5.134411E-1  9.807506E-1  9.517484E-1  4.142730E-1 
 3.108935E-1  9.007607E-1  7.987852E-1 -1.077671E-1  6.952047E-2  6.598554E-1 -4.461718E-2 -4.819882E-1 
 5.595493E-2 -9.981562E-2 -4.679556E-1 -5.058455E-1 -5.886421E-1 -4.066768E-1 -6.742454E-1 -1.043789E+0 
-7.294431E-1 -1.103197E+0 -1.787087E+0 -1.484436E+0 -1.847898E+0 -2.831166E+0 -2.623941E+0 -2.696914E+0 
-3.566044E+0 -3.736783E+0 -3.648841E+0 -3.850921E+0 -4.145620E+0 -4.198947E+0 -3.708716E+0 -3.566044E+0 
-3.771399E+0 -3.036053E+0 -2.414377E+0 -2.593535E+0 -1.908242E+0 -8.880196E-1 -6.564698E-1 -1.058960E-1 
 8.731618E-1  1.281064E+0  1.601959E+0  2.421037E+0  3.084813E+0  3.241050E+0  3.394481E+0  4.000253E+0 
 4.487209E+0  4.169120E+0  4.092405E+0  4.761794E+0  4.722500E+0  4.065742E+0  4.198590E+0  4.521356E+0 
 3.988558E+0  3.458567E+0  3.476342E+0  3.332267E+0  2.688605E+0  2.060848E+0  2.051493E+0  1.763810E+0 
 8.334007E-1  4.806967E-1  3.310080E-1 -2.509077E-1 -6.966987E-1 -9.221673E-1 -1.104133E+0 -1.378719E+0 
-1.687451E+0 -1.675756E+0 -1.548053E+0 -1.730486E+0 -1.848834E+0 -1.585943E+0 -1.508292E+0 -1.609800E+0 
-1.505953E+0 -1.384331E+0 -1.159330E+0 -1.144361E+0 -1.348780E+0 -1.032563E+0 -8.847451E-1 -1.190204E+0 
-1.038644E+0 -9.114084E-1 -1.026949E+0 -8.356285E-1 -8.674374E-1 -8.267407E-1 -3.252835E-1 -3.215413E-1 
-3.079758E-1  1.859970E-1  2.313714E-1  2.042403E-1  4.479523E-1  4.591789E-1  4.470167E-1  2.734714E-1 
 6.811714E-2  2.295003E-1 -2.251792E-1 -6.952953E-1 -1.695137E-1 -4.010634E-1 -1.109746E+0 -6.597443E-1 
-4.155645E-1 -9.825106E-1 -1.044725E+0 -5.357833E-1 -3.397846E-1 -6.391621E-1 -6.662931E-1  4.005050E-2 
 3.824635E-1 -1.386404E-1  1.153626E-1  9.484739E-1  9.138584E-1  9.938483E-1  1.457883E+0  1.556117E+0 
 1.917708E+0  2.299882E+0  2.333095E+0  2.830809E+0  3.147495E+0  2.961787E+0  3.365479E+0  3.578786E+0 
 3.244325E+0  3.427693E+0  3.410853E+0  2.950561E+0  2.835487E+0  2.557628E+0  2.091722E+0  1.574360E+0 
 8.488374E-1  4.961333E-1 -1.935721E-2 -9.970117E-1 -1.421753E+0 -1.745923E+0 -2.556580E+0 -3.021552E+0 
-3.203517E+0 -3.507572E+0 -3.671762E+0 -3.889278E+0 -3.816305E+0 -3.512250E+0 -3.677843E+0 -3.449100E+0 
-2.692704E+0 -2.505126E+0 -2.263285E+0 -1.335215E+0 -8.650992E-1 -6.213865E-1  2.042403E-1  6.467576E-1 
 7.856874E-1  1.292758E+0  1.826492E+0  2.119788E+0  2.167501E+0  2.439280E+0  2.941205E+0  2.853263E+0 
 2.512253E+0  2.818180E+0  2.918284E+0  2.245152E+0  1.801700E+0  1.743227E+0  1.414380E+0  5.270066E-1 
-1.283493E-1 -2.878613E-1 -1.039112E+0 -1.779603E+0 -1.900290E+0 -2.356840E+0 -2.843328E+0 -2.868588E+0 
-3.096396E+0 -3.368175E+0 -3.202581E+0 -3.125866E+0 -3.072539E+0 -2.756322E+0 -2.526175E+0 -2.103773E+0 
-1.708033E+0 -1.558812E+0 -9.404106E-1 -3.538179E-1 -2.111459E-1  1.630759E-1  6.902609E-1  1.073370E+0 
 1.321760E+0  1.352633E+0  1.669319E+0  2.145516E+0  1.739017E+0  1.604298E+0  2.304092E+0  1.913498E+0 
 1.188444E+0  1.507468E+0  1.481272E+0  9.915094E-1  8.436918E-1  6.528387E-1  5.415077E-1  3.525257E-1 
 1.743026E-1  6.004477E-1  3.824635E-1 -2.902002E-1  3.034098E-1  4.498234E-1 -4.567289E-1 -2.350025E-1 
 1.181693E-1 -4.464378E-1 -6.840687E-1 -5.334444E-1 -3.683190E-1 -5.217500E-1 -8.632274E-1 -3.683190E-1 
-2.684164E-2 -5.694633E-1 -1.849504E-1  5.489922E-1  1.307993E-1  3.163124E-2  5.859466E-1  5.705099E-1 
 4.404678E-1  3.707690E-1  2.154670E-1  3.576713E-1  8.121490E-2 -3.856268E-1 -3.056369E-1 -6.274676E-1 
-1.143894E+0 -1.327730E+0 -1.776796E+0 -1.875497E+0 -1.989167E+0 -2.644991E+0 -2.610843E+0 -2.626748E+0 
-2.978984E+0 -2.722642E+0 -2.882154E+0 -3.056167E+0 -2.467703E+0 -2.604762E+0 -2.912092E+0 -2.277786E+0 
-2.110789E+0 -2.238960E+0 -1.919468E+0 -1.845560E+0 -1.534956E+0 -1.183655E+0 -1.235578E+0 -7.107320E-1 
-2.658758E-1 -2.855225E-1  4.166112E-1  9.573617E-1  8.923407E-1  1.707676E+0  2.588033E+0  2.523948E+0 
 2.981901E+0  3.938506E+0  4.207010E+0  4.299162E+0  4.665900E+0  5.060704E+0  5.098126E+0  4.830090E+0 
 5.028428E+0  5.082689E+0  4.315067E+0  4.041418E+0  4.089598E+0  3.177433E+0  2.557628E+0  2.494946E+0 
 1.644059E+0  9.961872E-1  7.945752E-1  4.519605E-2 -3.954501E-1 -5.685277E-1 -1.253354E+0 -1.704291E+0 
-1.947067E+0 -2.372745E+0 -2.603827E+0 -2.982726E+0 -3.260118E+0 -3.193226E+0 -3.613758E+0 -3.719943E+0 
-3.213808E+0 -3.455181E+0 -3.566980E+0 -2.806374E+0 -2.504658E+0 -2.388649E+0 -1.776329E+0 -1.286566E+0 
-8.711796E-1 -5.708666E-1 -3.276224E-1  3.122969E-1  5.564766E-1  5.209255E-1  1.041094E+0  1.148683E+0 
 8.937440E-1  1.329245E+0  1.499983E+0  1.015366E+0  1.007882E+0  1.287145E+0  1.216978E+0  9.470706E-1 
 7.342319E-1  8.745651E-1  9.190040E-1  3.866735E-1  4.011745E-1  9.157295E-1  4.657278E-1  1.083460E-1 
 5.564766E-1  4.778900E-1  2.706647E-1  4.736800E-1  4.516945E-1  4.105301E-1  4.961333E-1  5.199900E-1 
 6.668720E-1  6.640654E-1  6.102710E-1  8.193674E-1  6.954064E-1  5.274744E-1  8.184319E-1  7.351675E-1 
 3.693657E-1  5.751870E-1  6.542420E-1  3.183780E-1  3.979001E-1  3.085546E-1 -1.046944E-2  1.827233E-1 
-3.452781E-3 -4.810534E-1 -3.828201E-1 -4.698267E-1 -8.463874E-1 -1.026949E+0 -1.447949E+0 -1.687451E+0 
-1.694468E+0 -2.398940E+0 -2.825085E+0 -2.758661E+0 -3.251230E+0 -3.613290E+0 -3.699829E+0 -3.836420E+0 
-3.882730E+0 -4.124570E+0 -4.121764E+0 -3.797126E+0 -3.865890E+0 -3.657261E+0 -3.036988E+0 -3.073475E+0 
-2.782517E+0 -1.815622E+0 -1.614945E+0 -1.415205E+0 -6.059499E-1 -2.672791E-1 -1.550126E-1  4.460812E-1 
 9.587650E-1  1.059337E+0  1.305856E+0  1.730130E+0  2.192294E+0  2.316255E+0  2.353209E+0  3.053005E+0 
 3.314023E+0  3.050665E+0  3.432839E+0  3.720522E+0  3.526862E+0  3.648952E+0  3.688714E+0  3.351446E+0 
 3.245728E+0  2.951028E+0  2.518334E+0  2.292398E+0  1.649672E+0  1.131843E+0  9.475377E-1  2.463403E-1 
-4.469056E-1 -5.025718E-1 -5.605755E-1 -1.220141E+0 -1.660788E+0 -1.201430E+0 -1.164944E+0 -1.765570E+0 
-1.493791E+0 -9.563150E-1 -1.257563E+0 -1.181784E+0 -5.194111E-1 -5.021026E-1 -4.847956E-1  3.022718E-2 
 3.066835E-1  3.693657E-1  4.278378E-1  6.425476E-1  9.994617E-1  9.204073E-1  6.785665E-1  8.750329E-1 
 6.883898E-1  4.053845E-1  6.813731E-1  2.037725E-1 -2.116137E-1  2.987313E-1 -1.433182E-1 -9.132795E-1 
-4.043379E-1 -2.443581E-1 -9.301195E-1 -9.979472E-1 -8.150463E-1 -5.905132E-1 -6.274676E-1 -1.050338E+0 
-4.623430E-1 -9.794378E-2 -6.751809E-1 -2.611980E-1  1.916103E-1 -2.181625E-1  6.343937E-2  5.349596E-1 
 2.051759E-1  2.262259E-1  7.856874E-1  9.274232E-1  7.014875E-1  6.533065E-1  1.344681E+0  1.654818E+0 
 7.983174E-1  1.132310E+0  2.082834E+0  1.375555E+0  1.036416E+0  1.649204E+0  1.298839E+0  8.376107E-1 
 1.019576E+0  7.796063E-1  3.819957E-1  2.117248E-1 -9.045935E-2 -3.739324E-1 -8.178530E-1 -9.820428E-1 
-7.673330E-1 -1.453562E+0 -2.043897E+0 -1.339892E+0 -1.229029E+0 -2.023783E+0 -1.799717E+0 -9.928017E-1 
-1.034434E+0 -1.321181E+0 -8.725829E-1 -1.330271E-1 -2.307933E-1 -6.447754E-1  6.952047E-2  5.045526E-1 
-2.205022E-1  6.484270E-2  6.448865E-1  4.519605E-2  8.729601E-2  6.542420E-1  4.053845E-1  3.057480E-1 
 5.761232E-1  7.304897E-1  9.007607E-1  6.888576E-1  7.239408E-1  1.264691E+0  8.904696E-1  5.831399E-1 
 1.264691E+0  1.125762E+0  5.845432E-1  1.004139E+0  1.093485E+0  5.765910E-1  5.882854E-1  6.706142E-1 
 5.040855E-1  3.450413E-1  1.251860E-1  2.421303E-1  3.253946E-1 -1.119771E-1 -1.648359E-1  1.387515E-1 
-9.700823E-2 -4.567289E-1 -3.977890E-1 -2.368736E-1 -3.061047E-1 -5.760121E-1 -6.620831E-1 -4.913445E-1 
-5.863032E-1 -7.369275E-1 -5.769477E-1 -6.527276E-1 -7.406697E-1 -4.880700E-1 -5.909810E-1 -8.454518E-1 
-5.937877E-1 -4.871345E-1 -9.268451E-1 -1.075130E+0 -8.258052E-1 -9.572506E-1 -1.343167E+0 -1.420350E+0 
-1.316971E+0 -1.443739E+0 -1.599976E+0 -1.426899E+0 -1.354861E+0 -1.513906E+0 -1.320714E+0 -1.040983E+0 
-1.108810E+0 -8.590174E-1 -4.375501E-1 -5.025718E-1 -3.851590E-1 -6.259444E-3  8.402157E-2  4.940605E-2 
-2.029276E-2  9.057045E-2  2.425973E-1 -1.035571E-1 -3.818853E-1 -1.423826E-1 -2.504385E-1 -7.140071E-1 
-6.082888E-1 -3.631735E-1 -5.479455E-1 -5.502844E-1 -1.863537E-1 -2.824498E-2  2.628323E-3  2.641158E-1 
 4.961333E-1  6.621943E-1  8.081408E-1  9.185362E-1  1.082258E+0  1.082726E+0  1.153828E+0  1.443382E+0 
 1.342342E+0  1.216978E+0  1.644994E+0  1.631429E+0  1.220253E+0  1.640316E+0  1.999569E+0  1.450867E+0 
 1.353569E+0  1.823684E+0  1.632833E+0  1.297436E+0  1.406896E+0  1.345617E+0  1.108454E+0  8.778396E-1 
 6.809053E-1  6.692109E-1  4.334512E-1 -4.040718E-2 -1.592226E-1 -1.989837E-1 -5.633821E-1 -8.225307E-1 
-8.618240E-1 -1.015255E+0 -1.282824E+0 -1.396026E+0 -1.256160E+0 -1.316036E+0 -1.500808E+0 -1.121440E+0 
-7.963352E-1 -9.670739E-1 -5.035067E-1  2.440014E-1  2.051759E-1  3.721724E-1  1.069628E+0  1.382571E+0 
 1.536470E+0  1.804039E+0  1.993956E+0  2.127273E+0  2.058042E+0  2.027636E+0  2.182938E+0  1.790005E+0 
 1.287612E+0  1.519162E+0  1.361054E+0  6.327243E-1  5.288777E-1  5.475888E-1  4.893827E-2 -3.715942E-1 
-5.423322E-1 -7.907219E-1 -1.101794E+0 -1.501276E+0 -1.798782E+0 -1.883450E+0 -2.239428E+0 -2.563598E+0 
-2.503722E+0 -2.660895E+0 -2.968225E+0 -2.768016E+0 -2.515417E+0 -2.736207E+0 -2.643588E+0 -2.135581E+0 
-2.086465E+0 -2.136049E+0 -1.619155E+0 -1.188800E+0 -1.137345E+0 -9.095373E-1 -5.208144E-1 -1.063638E-1 
 2.023685E-1  3.296046E-1  6.519032E-1  1.093485E+0  1.292290E+0  1.398476E+0  1.776440E+0  1.951388E+0 
 1.735275E+0  2.052896E+0  2.201649E+0  1.684288E+0  1.966357E+0  2.282575E+0  1.499983E+0  1.366667E+0 
 1.895723E+0  1.420928E+0  9.812183E-1  1.265159E+0  1.128100E+0  8.806462E-1  7.973819E-1  6.916642E-1 
 8.876636E-1  6.060610E-1  2.257581E-1  5.517988E-1  3.249269E-1 -1.442537E-1 -5.791667E-3 -2.167592E-1 
-6.162410E-1 -6.517920E-1 -8.636951E-1 -1.056420E+0 -1.149507E+0 -1.503147E+0 -1.508760E+0 -1.420818E+0 
-1.738439E+0 -1.672950E+0 -1.482564E+0 -1.693064E+0 -1.646754E+0 -1.369830E+0 -1.367023E+0 -1.358135E+0 
-1.218738E+0 -1.156991E+0 -1.060629E+0 -9.993505E-1 -8.066263E-1 -6.054821E-1 -7.593808E-1 -4.847956E-1 
 6.250381E-2  1.387515E-1  3.684301E-1  8.773725E-1  1.140263E+0  1.555649E+0  2.134757E+0  2.164695E+0 
 2.389696E+0  2.901443E+0  2.753626E+0  2.668023E+0  2.789177E+0  2.552014E+0  2.283978E+0  2.013603E+0 
 1.745099E+0  1.557052E+0  1.051853E+0  6.018510E-1  6.196265E-1  2.224829E-1 -3.061047E-1 -2.298570E-1 
-3.659801E-1 -8.206596E-1 -9.390073E-1 -8.407741E-1 -9.642673E-1 -1.221545E+0 -1.142023E+0 -9.553788E-1 
-1.254757E+0 -1.350651E+0 -8.660340E-1 -1.018997E+0 -1.450756E+0 -1.019465E+0 -6.218543E-1 -9.095373E-1 
-9.768972E-1 -4.679556E-1 -1.068316E-1 -1.966448E-1 -8.437824E-2  6.163521E-1  1.061676E+0  9.063740E-1 
 1.238496E+0  1.913031E+0  1.886835E+0  1.890110E+0  2.378937E+0  2.363968E+0  2.020152E+0  2.063655E+0 
 2.061784E+0  1.691304E+0  1.247851E+0  1.005543E+0  8.530474E-1  2.861013E-1 -2.509077E-1 -2.153559E-1 
-5.203466E-1 -1.120973E+0 -1.127989E+0 -1.039112E+0 -1.248676E+0 -1.469467E+0 -1.355329E+0 -9.642673E-1 
-1.100390E+0 -1.289372E+0 -6.864076E-1 -4.183712E-1 -8.164496E-1 -5.675921E-1  2.040386E-2 -1.157193E-1 
-2.401481E-1  2.477436E-1  4.811645E-1  2.683258E-1  4.240949E-1  9.264884E-1  9.601684E-1  8.184319E-1 
 1.324099E+0  1.731533E+0  1.428881E+0  1.483143E+0  2.067865E+0  2.012667E+0  1.614589E+0  1.905546E+0 
 2.231587E+0  1.901804E+0  1.619267E+0  1.917708E+0  2.122595E+0  1.673529E+0  1.470981E+0  1.889174E+0 
 1.794683E+0  1.223995E+0  1.280127E+0  1.443850E+0  9.545550E-1  5.967054E-1  5.447814E-1  2.753425E-1 
-3.198719E-2 -2.364058E-1 -3.584957E-1 -5.137978E-1 -6.920209E-1 -5.689955E-1 -4.960222E-1 -6.705031E-1 
-4.679556E-1 -1.952415E-1 -3.772068E-1 -3.262191E-1 -7.268381E-2 -1.905637E-1 -2.176948E-1 -2.345347E-1 
-3.734646E-1 -1.896281E-1 -2.887969E-1 -6.934235E-1 -5.395255E-1 -5.021026E-1 -9.315228E-1 -9.188929E-1 
-8.838096E-1 -1.114424E+0 -1.072324E+0 -1.199091E+0 -1.343167E+0 -1.091035E+0 -1.151846E+0 -1.418947E+0 
-1.204705E+0 -1.013384E+0 -1.171493E+0 -1.202366E+0 -1.127989E+0 -1.027885E+0 -1.098987E+0 -1.400236E+0 
-1.253354E+0 -1.127054E+0 -1.479291E+0 -1.482564E+0 -1.318375E+0 -1.417076E+0 -1.460579E+0 -1.488646E+0 
-1.512502E+0 -1.411462E+0 -1.451691E+0 -1.508760E+0 -1.368895E+0 -1.395090E+0 -1.331005E+0 -1.055952E+0 
-1.129393E+0 -1.100390E+0 -7.065220E-1 -6.251287E-1 -7.383308E-1 -6.124988E-1 -4.094834E-1 -4.169679E-1 
-6.148376E-1 -6.153054E-1 -3.482046E-1 -4.436312E-1 -7.631230E-1 -4.553256E-1 -2.092748E-1 -5.942554E-1 
-5.736732E-1 -1.933703E-1 -1.690459E-1 -2.466969E-1 -1.681104E-1  7.513380E-2  2.295003E-1  1.752381E-1 
 3.207169E-1  5.466533E-1  5.087633E-1  5.316844E-1  6.584520E-1  6.247721E-1  6.472254E-1  6.668720E-1 
 6.041899E-1  6.102710E-1  5.153122E-1  5.242000E-1  6.289821E-1  4.371934E-1  3.885446E-1  6.289821E-1 
 4.947307E-1  2.795525E-1  4.273701E-1  4.203534E-1  2.098536E-1  2.134014E-2 -3.292275E-2  8.027935E-2 
-1.755948E-1 -4.866667E-1 -1.732559E-1 -5.631161E-2 -3.977890E-1 -2.078714E-1  1.125560E-1 -2.517226E-3 
 1.275249E-1  3.062158E-1  2.135959E-1  2.945213E-1  3.857379E-1  2.846980E-1  1.279926E-1  3.303384E-2 
 1.130238E-1 -2.517226E-3 -3.673835E-1 -3.355746E-1 -1.493993E-1 -4.646811E-1 -6.887465E-1 -4.010634E-1 
-3.734646E-1 -6.195154E-1 -5.596399E-1 -4.202423E-1 -4.497123E-1 -5.311055E-1 -4.983611E-1 -3.439946E-1 
-3.266869E-1 -4.052734E-1 -2.677469E-1 -7.268381E-2 -8.437824E-2 -2.029276E-2  1.237826E-1  1.396871E-1 
 2.112570E-1  3.006024E-1  2.879725E-1  2.599058E-1  3.282013E-1  3.529935E-1  2.098536E-1  1.930137E-1 
 2.795525E-1  1.962881E-1  4.238939E-2  3.677606E-2  8.402157E-2  7.773873E-3 -1.465926E-1 -2.083392E-1 
-8.905602E-2 -1.058960E-1 -2.555847E-1 -2.317281E-1 -1.517382E-1 -7.502270E-2 -9.887934E-2 -1.713848E-1 
 9.644982E-3  1.583982E-1  4.192161E-2  5.455160E-2  2.617769E-1  3.076191E-1  2.566314E-1  3.600101E-1 
 4.502912E-1  5.111022E-1  6.780987E-1  7.099075E-1  6.504998E-1  8.282552E-1  1.010221E+0  8.792429E-1 
 7.908330E-1  9.283595E-1  9.657817E-1  8.039308E-1  6.813731E-1  8.249807E-1  8.198352E-1  5.106344E-1 
 5.031500E-1  6.621943E-1  5.330877E-1  3.576713E-1  3.155713E-1  2.112570E-1  1.120889E-1  5.876159E-2 
-8.671713E-2 -1.143160E-1 -1.596896E-1 -3.248158E-1 -2.831836E-1 -2.663436E-1 -3.430591E-1 -2.565203E-1 
-1.475282E-1 -1.386404E-1 -2.918126E-2  2.224829E-1  3.628168E-1  4.339182E-1  5.443144E-1  7.665079E-1 
 9.204073E-1  8.287230E-1  9.648461E-1  1.138859E+0  9.475377E-1  8.787751E-1  9.915094E-1  8.698874E-1 
 5.967054E-1  4.545019E-1  4.984722E-1  4.736800E-1  1.429615E-1  5.127643E-2  3.291368E-1  1.125560E-1 
-2.406166E-1  9.177205E-3  1.088138E-1 -2.485681E-1 -2.878613E-1 -1.367693E-1 -2.130170E-1 -2.962813E-1 
-4.366145E-1 -4.688911E-1 -3.828201E-1 -6.560020E-1 -8.253374E-1 -6.709709E-1 -8.248703E-1 -9.932694E-1 
-9.352643E-1 -1.038644E+0 -1.067178E+0 -9.567828E-1 -9.605250E-1 -9.446206E-1 -8.931651E-1 -7.785597E-1 
-5.647855E-1 -7.135386E-1 -7.879152E-1 -2.457614E-1 -2.555847E-1 -6.213865E-1 -2.546492E-1 -2.590609E-2 
-2.640047E-1 -3.379135E-1 -2.668114E-1 -1.564159E-1 -2.471647E-1 -4.936833E-1 -2.602625E-1 -5.256939E-2 
-3.613017E-1 -1.723204E-1  1.476393E-1 -6.753826E-2  1.420252E-1  4.821000E-1  3.543968E-1  4.605823E-1 
 7.445230E-1  7.529430E-1  7.477975E-1  8.231096E-1  9.830894E-1  1.054659E+0  7.379742E-1  7.730575E-1 
 1.044368E+0  6.584520E-1  4.198856E-1  6.397409E-1  5.256033E-1  2.355814E-1  1.612048E-1  1.743026E-1 
 1.373482E-1 -7.221603E-2 -2.429547E-1 -8.905602E-2 -1.914992E-1 -4.258556E-1 -2.686825E-1 -4.193068E-1 
-6.606798E-1 -5.268955E-1 -7.210231E-1 -1.042854E+0 -1.019933E+0 -1.103197E+0 -1.379653E+0 -1.582669E+0 
-1.661723E+0 -1.623833E+0 -1.859593E+0 -2.204813E+0 -2.008346E+0 -1.992909E+0 -2.463026E+0 -2.397537E+0 
-2.154760E+0 -2.421861E+0 -2.520562E+0 -2.310062E+0 -2.251122E+0 -2.209490E+0 -2.124823E+0 -2.001797E+0 
-1.797379E+0 -1.729551E+0 -1.554134E+0 -1.266451E+0 -1.257096E+0 -1.027885E+0 -6.368232E-1 -6.966987E-1 
-6.110954E-1 -1.681104E-1 -6.800604E-2 -1.704493E-1  4.800272E-2  3.333461E-1  3.745112E-1  2.645836E-1 
 3.043447E-1  5.789299E-1  4.339182E-1  8.963490E-2  2.753425E-1  2.879725E-1 -1.377048E-1 -2.420192E-1 
-1.709170E-1 -3.566246E-1 -5.100555E-1 -5.657210E-1 -6.326132E-1 -6.620831E-1 -6.962309E-1 -6.134350E-1 
-6.237254E-1 -7.341216E-1 -4.759078E-1 -3.051691E-1 -5.287666E-1 -3.659801E-1  8.589268E-2  6.952047E-2 
 4.031655E-3  3.558002E-1  6.542420E-1  6.911964E-1  6.851153E-1  9.105840E-1  1.252061E+0  1.179557E+0 
 1.092549E+0  1.422800E+0  1.482676E+0  1.301646E+0  1.455077E+0  1.566875E+0  1.469110E+0  1.525711E+0 
 1.541148E+0  1.445253E+0  1.470046E+0  1.458819E+0  1.380699E+0  1.243641E+0  1.141666E+0  1.211833E+0 
 1.002736E+0  6.055939E-1  5.934310E-1  5.733166E-1  8.729601E-2 -3.131213E-1 -3.580279E-1 -5.881743E-1 
-1.088228E+0 -1.459176E+0 -1.571910E+0 -1.763231E+0 -2.165051E+0 -2.383503E+0 -2.415779E+0 -2.550968E+0 
-2.678203E+0 -2.701124E+0 -2.720771E+0 -2.663702E+0 -2.560791E+0 -2.543015E+0 -2.415779E+0 -2.176746E+0 
-2.022846E+0 -1.894676E+0 -1.700081E+0 -1.352522E+0 -1.081679E+0 -1.004028E+0 -7.135386E-1 -2.916036E-1 
-8.297491E-2  5.174566E-2  3.375568E-1  6.720176E-1  9.531517E-1  1.208090E+0  1.393798E+0  1.709080E+0 
 2.067865E+0  2.213811E+0  2.362097E+0  2.620778E+0  2.871038E+0  2.968336E+0  2.980498E+0  3.053939E+0 
 3.168077E+0  3.205499E+0  3.059085E+0  3.000613E+0  3.082006E+0  2.971611E+0  2.697961E+0  2.567451E+0 
 2.570725E+0  2.325610E+0  1.956534E+0  1.824621E+0  1.716564E+0  1.413912E+0  1.117342E+0  1.009753E+0 
 8.745651E-1  6.214976E-1  4.545019E-1  3.319435E-1  2.182736E-1  1.523178E-1  3.022718E-2 -1.395752E-1 
-2.008548E-1 -1.807404E-1 -2.803769E-1 -4.216449E-1 -4.024668E-1 -2.944102E-1 -3.234124E-1 -4.478412E-1 
-3.453979E-1 -2.050648E-1 -2.836514E-1 -3.308961E-1 -2.443581E-1 -1.325593E-1 -1.723204E-1 -2.406166E-1 
-1.475282E-1 -8.671713E-2 -1.746593E-1 -3.103147E-1 -2.378092E-1 -1.512704E-1 -3.758035E-1 -5.783510E-1 
-5.320411E-1 -5.222170E-1 -7.023120E-1 -8.548067E-1 -9.263773E-1 -9.352643E-1 -9.923339E-1 -1.157927E+0 
-1.132667E+0 -1.068114E+0 -1.128457E+0 -1.130328E+0 -1.127522E+0 -1.120973E+0 -1.047532E+0 -9.825106E-1 
-1.035836E+0 -1.052677E+0 -9.216995E-1 -9.245062E-1 -1.055952E+0 -1.025078E+0 -8.903584E-1 -9.680095E-1 
-1.158395E+0 -1.116295E+0 -1.017126E+0 -1.117698E+0 -1.225755E+0 -1.185994E+0 -1.077469E+0 -1.073727E+0 
-1.217334E+0 -1.170557E+0 -9.432173E-1 -1.028821E+0 -1.198624E+0 -1.061097E+0 -1.001689E+0 -1.067646E+0 
-1.046128E+0 -1.061565E+0 -1.019933E+0 -9.104729E-1 -8.926973E-1 -8.786640E-1 -7.210231E-1 -5.399933E-1 
-4.688911E-1 -4.366145E-1 -2.710221E-1  2.628323E-3  2.160546E-3  4.426050E-2  4.428067E-1  6.130776E-1 
 5.719132E-1  7.267475E-1  1.034545E+0  1.259078E+0  1.304452E+0  1.388652E+0  1.685223E+0  1.890110E+0 
 1.813861E+0  1.952324E+0  2.178260E+0  2.123063E+0  2.197439E+0  2.276494E+0  2.153000E+0  2.216617E+0 
 2.312980E+0  2.155339E+0  2.074414E+0  2.165163E+0  2.138967E+0  1.991617E+0  1.824154E+0  1.820879E+0 
 1.808249E+0  1.419058E+0  1.242706E+0  1.329245E+0  1.000397E+0  6.079321E-1  4.451456E-1  2.468081E-1 
-8.597599E-3 -2.836514E-1 -5.619788E-1 -7.299109E-1 -9.048595E-1 -1.184123E+0 -1.336150E+0 -1.436255E+0 
-1.512502E+0 -1.569571E+0 -1.797846E+0 -1.843221E+0 -1.657981E+0 -1.664530E+0 -1.815622E+0 -1.815622E+0 
-1.577523E+0 -1.484903E+0 -1.636931E+0 -1.567232E+0 -1.263177E+0 -1.168686E+0 -1.269258E+0 -1.134538E+0 
-8.810029E-1 -7.490897E-1 -6.419687E-1 -5.601077E-1 -3.584957E-1 -9.045935E-2 -2.497054E-2  5.034160E-2 
 2.987313E-1  4.769545E-1  5.892210E-1  6.986809E-1  8.011241E-1  1.033609E+0  1.122019E+0  9.910417E-1 
 1.049046E+0  1.184234E+0  1.081323E+0  8.488374E-1  7.393775E-1  7.838163E-1  6.252391E-1  1.902070E-1 
 1.050715E-1  1.925466E-1 -2.265825E-1 -5.610433E-1 -4.497123E-1 -5.881743E-1 -8.992462E-1 -9.712839E-1 
-9.670739E-1 -1.007771E+0 -1.116295E+0 -1.099455E+0 -9.352643E-1 -8.950355E-1 -8.234663E-1 -6.017399E-1 
-5.081844E-1 -4.300656E-1 -1.311560E-1 -1.935721E-2  6.063270E-2  4.095945E-1  5.733166E-1  6.397409E-1 
 7.964456E-1  9.994617E-1  1.210429E+0  1.237092E+0  1.367602E+0  1.561262E+0  1.501387E+0  1.602894E+0 
 1.891981E+0  1.891981E+0  1.877947E+0  2.140370E+0  2.157210E+0  2.054299E+0  2.288656E+0  2.421504E+0 
 2.251701E+0  2.158146E+0  2.343386E+0  2.342450E+0  1.920515E+0  1.793747E+0  2.007054E+0  1.685223E+0 
 1.143537E+0  1.220720E+0  1.203413E+0  7.206664E-1  4.418712E-1  4.105301E-1  2.982635E-1 -6.473160E-2 
-2.841191E-1 -2.293892E-1 -4.122901E-1 -6.775198E-1 -6.157732E-1 -5.502844E-1 -7.083931E-1 -6.611476E-1 
-5.095878E-1 -5.652533E-1 -5.371866E-1 -3.945146E-1 -3.117180E-1 -2.944102E-1 -2.523103E-1 -5.444050E-2 
 8.963490E-2 -9.066839E-3  7.606936E-2  4.105301E-1  4.063201E-1  3.043447E-1  5.213933E-1  6.612587E-1 
 6.556447E-1  6.533065E-1  6.327243E-1  7.426519E-1  7.978497E-1  6.434832E-1  6.631298E-1  8.600640E-1 
 8.479018E-1  7.267475E-1  7.777352E-1  9.349084E-1  9.648461E-1  7.753963E-1  7.744608E-1  9.765406E-1 
 8.104796E-1  6.495643E-1  7.866223E-1  7.566860E-1  6.617265E-1  6.790342E-1  6.678076E-1  6.388054E-1 
 6.303854E-1  6.027865E-1  6.079321E-1  5.719132E-1  4.605823E-1  5.447814E-1  5.765910E-1  4.053845E-1 
 4.811645E-1  6.088676E-1  4.704056E-1  4.156756E-1  5.611544E-1  5.522666E-1  3.974323E-1  3.632846E-1 
 4.152079E-1  3.581390E-1  1.429615E-1  1.106849E-1  2.028377E-1  2.601719E-2 -1.414471E-1 -8.858824E-2 
-9.420156E-2 -2.495036E-1 -2.972169E-1 -2.794414E-1 -3.753357E-1 -3.365102E-1 -3.112510E-1 -4.562612E-1 
-4.160323E-1 -3.266869E-1 -4.731011E-1 -6.073532E-1 -5.025718E-1 -4.646811E-1 -6.578732E-1 -7.504930E-1 
-6.471143E-1 -6.008043E-1 -7.780919E-1 -8.304830E-1 -6.653576E-1 -6.756487E-1 -7.724786E-1 -7.224264E-1 
-5.601077E-1 -5.245566E-1 -5.521555E-1 -4.398890E-1 -3.683190E-1 -3.028302E-1 -1.835470E-1 -1.755948E-1 
-2.003877E-1 -2.590609E-2  1.392193E-1  4.426050E-2  5.829382E-2  3.328791E-1  4.821000E-1  3.352180E-1 
 3.417668E-1  6.897931E-1  7.580886E-1  5.597510E-1  6.635976E-1  9.105840E-1  8.956151E-1  7.520075E-1 
 8.633385E-1  9.924450E-1  8.385463E-1  7.492008E-1  8.193674E-1  7.772675E-1  5.868821E-1  5.171833E-1 
 5.195222E-1  2.697291E-1  2.554941E-2 -4.321385E-2 -2.644725E-1 -6.082888E-1 -7.631230E-1 -8.987784E-1 
-1.295921E+0 -1.597638E+0 -1.635060E+0 -1.754811E+0 -2.076174E+0 -2.261414E+0 -2.149615E+0 -2.226330E+0 
-2.485479E+0 -2.496706E+0 -2.332516E+0 -2.371341E+0 -2.559855E+0 -2.398472E+0 -2.199667E+0 -2.299304E+0 
-2.315676E+0 -2.137920E+0 -2.055124E+0 -2.090207E+0 -1.991038E+0 -1.965778E+0 -1.935373E+0 -1.730486E+0 
-1.726276E+0 -1.779135E+0 -1.574249E+0 -1.378249E+0 -1.378719E+0 -1.317439E+0 -1.077469E+0 -8.248703E-1 
-7.303786E-1 -6.981020E-1 -4.342756E-1 -1.433182E-1 -7.829714E-2  3.677606E-2  3.422346E-1  6.018510E-1 
 6.921320E-1  7.800741E-1  9.774761E-1  1.183766E+0  1.248787E+0  1.242238E+0  1.304920E+0  1.369006E+0 
 1.387249E+0  1.277789E+0  1.089743E+0  1.108454E+0  1.113599E+0  8.011241E-1  5.424433E-1  5.349596E-1 
 4.166112E-1  4.238939E-2 -2.041292E-1 -2.261147E-1 -3.552213E-1 -5.605755E-1 -7.205553E-1 -7.593808E-1 
-7.331853E-1 -8.852136E-1 -9.544439E-1 -8.660340E-1 -9.095373E-1 -8.735185E-1 -8.300152E-1 -9.539762E-1 
-7.663975E-1 -5.081844E-1 -6.840687E-1 -6.073532E-1 -2.130170E-1 -1.203971E-1 -8.531380E-2  8.168195E-2 
 3.777857E-1  6.509676E-1  6.037221E-1  7.262805E-1  1.236157E+0  1.367135E+0  1.318486E+0  1.715629E+0 
 1.980391E+0  2.087512E+0  2.318594E+0  2.378002E+0  2.571193E+0  2.764385E+0  2.671765E+0  2.787774E+0 
 2.871507E+0  2.708252E+0  2.791984E+0  2.749884E+0  2.456588E+0  2.530029E+0  2.473896E+0  2.126338E+0 
 2.101077E+0  2.004247E+0  1.778311E+0  1.630961E+0  1.332987E+0  1.263756E+0  1.164119E+0  6.729531E-1 
 5.284100E-1  5.527344E-1  2.084503E-1  2.134014E-2 -6.800604E-2 -3.369780E-1 -2.794414E-1 -3.425913E-1 
-7.009087E-1 -5.385900E-1 -4.787145E-1 -7.490897E-1 -6.377587E-1 -5.339122E-1 -5.830295E-1 -5.297022E-1 
-5.137978E-1 -4.099512E-1 -2.476325E-1 -3.248158E-1 -2.406166E-1 -1.280833E-2 -1.414471E-1 -1.054282E-1 
 2.180719E-2 -1.508026E-1 -1.232038E-1 -1.096389E-1 -3.047013E-1 -3.435268E-1 -3.744001E-1 -4.773111E-1 
-5.746088E-1 -7.247653E-1 -7.397342E-1 -7.037146E-1 -9.712839E-1 -1.109746E+0 -9.287162E-1 -1.024143E+0 
-1.200027E+0 -1.099923E+0 -1.018529E+0 -9.918661E-1 -9.712839E-1 -9.231029E-1 -6.723742E-1 -5.629151E-1 
-6.765842E-1 -4.642134E-1 -2.471647E-1 -2.939425E-1 -2.092748E-1 -1.110415E-1 -2.309943E-2  8.215046E-2 
 9.618378E-2  1.490426E-1  1.930137E-1  1.958203E-1  1.719637E-1  1.177015E-1  9.244156E-2  1.195726E-1 
 4.566383E-2 -1.564159E-1 -8.671713E-2 -1.234055E-2 -2.027259E-1 -1.699807E-1 -8.110380E-2 -1.035571E-1 
-4.929568E-2 -1.030893E-1 -9.934638E-2  3.069496E-2 -3.432608E-2 -9.233046E-2 -2.263165E-2 -8.157158E-2 
-7.595825E-2  2.788829E-2 -6.987715E-2 -7.662776E-3  2.234192E-1  9.103823E-2  5.876159E-2  3.749790E-1 
 3.829312E-1  2.145314E-1  3.076191E-1  4.077234E-1  4.119334E-1  2.641158E-1  1.148949E-1  3.305402E-1 
 2.823591E-1 -3.105164E-2  8.869934E-2  1.265893E-1 -5.818272E-2 -8.250713E-2 -1.428504E-1 -2.200336E-1 
-2.013226E-1 -3.149924E-1 -5.413966E-1 -5.750766E-1 -5.806899E-1 -7.275720E-1 -9.053280E-1 -1.031159E+0 
-9.282484E-1 -1.028821E+0 -1.355329E+0 -1.213593E+0 -1.078873E+0 -1.319310E+0 -1.331005E+0 -1.182251E+0 
-1.175235E+0 -1.161669E+0 -1.154653E+0 -1.088228E+0 -9.474273E-1 -9.726872E-1 -9.231029E-1 -7.678008E-1 
-7.766886E-1 -6.176443E-1 -4.197745E-1 -5.016356E-1 -3.374457E-1  6.531048E-2  8.308601E-2  5.034160E-2 
 3.796568E-1  6.551776E-1  7.449908E-1  7.332964E-1  9.283595E-1  1.316147E+0  1.216978E+0  1.108454E+0 
 1.444786E+0  1.555181E+0  1.369473E+0  1.341407E+0  1.442447E+0  1.451802E+0  1.319421E+0  1.122487E+0 
 1.151957E+0  1.128100E+0  8.207707E-1  7.739930E-1  7.080364E-1  3.684301E-1  2.973280E-1  1.869326E-1 
-2.078714E-1 -3.580279E-1 -4.230490E-1 -7.785597E-1 -1.040983E+0 -1.110214E+0 -1.264112E+0 -1.471338E+0 
-1.702420E+0 -1.713179E+0 -1.640674E+0 -1.880643E+0 -1.967182E+0 -1.754343E+0 -1.681370E+0 -1.724405E+0 
-1.634592E+0 -1.421753E+0 -1.217803E+0 -1.106471E+0 -1.077469E+0 -8.707118E-1 -5.834966E-1 -5.208144E-1 
-4.642134E-1 -2.836514E-1 -5.677939E-2  6.718159E-2  5.408382E-2  1.691570E-1  3.918190E-1  4.760189E-1 
 4.259667E-1  5.101666E-1  6.542420E-1  6.724854E-1  6.359987E-1  5.709777E-1  6.402087E-1  6.720176E-1 
 4.718089E-1  3.539298E-1  3.805923E-1  2.977958E-1  7.419825E-2 -1.016860E-1 -1.550126E-1 -1.657715E-1 
-3.842235E-1 -6.667609E-1 -6.209188E-1 -6.199832E-1 -8.753896E-1 -1.067646E+0 -1.109278E+0 -1.072792E+0 
-1.234643E+0 -1.491920E+0 -1.472273E+0 -1.401171E+0 -1.529811E+0 -1.627108E+0 -1.541972E+0 -1.522793E+0 
-1.549925E+0 -1.508760E+0 -1.550860E+0 -1.564425E+0 -1.538230E+0 -1.573313E+0 -1.672014E+0 -1.763699E+0 
-1.694468E+0 -1.706630E+0 -1.897483E+0 -1.866142E+0 -1.668740E+0 -1.744987E+0 -1.826381E+0 -1.543843E+0 
-1.319778E+0 -1.360475E+0 -1.305277E+0 -9.899950E-1 -6.892142E-1 -6.859398E-1 -6.330802E-1 -2.696180E-1 
-8.858824E-2 -1.526737E-1 -3.011608E-2  2.355814E-1  3.398957E-1  3.165069E-1  4.643237E-1  6.729531E-1 
 7.510719E-1  8.357396E-1  9.568939E-1  1.055127E+0  1.148215E+0  1.208558E+0  1.162716E+0  1.138859E+0 
 1.173007E+0  1.111260E+0  9.451995E-1  7.716541E-1  7.136497E-1  6.196265E-1  3.319435E-1  6.998825E-2 
 1.151682E-2 -5.677939E-2 -2.981524E-1 -4.740367E-1 -5.142655E-1 -4.876022E-1 -5.432677E-1 -7.023120E-1 
-6.012721E-1 -3.996601E-1 -4.576645E-1 -5.123937E-1 -2.944102E-1 -7.455492E-2 -6.098938E-2 -1.234055E-2 
 1.827233E-1  4.231601E-1  5.082955E-1  5.022144E-1  7.244086E-1  9.030995E-1  8.455629E-1  8.885984E-1 
 1.005075E+0  9.938483E-1  9.905739E-1  9.816861E-1  8.399496E-1  8.315296E-1  8.956151E-1  7.323608E-1 
 5.274744E-1  4.825678E-1  5.433788E-1  4.128690E-1  1.453004E-1  1.700926E-1  2.935858E-1  1.097493E-1 
-7.408714E-2  1.102171E-1  2.075148E-1  7.306096E-3 -6.379604E-2  9.244156E-2  1.845937E-1  7.773873E-3 
-3.105164E-2  1.888037E-1  2.019014E-1  9.150527E-2  1.616726E-1  3.483157E-1  3.548646E-1  2.968602E-1 
 4.633889E-1  5.588155E-1  5.171833E-1  6.144810E-1  7.042942E-1  6.135454E-1  6.575165E-1  8.530474E-1 
 7.730575E-1  6.706142E-1  8.198352E-1  9.367795E-1  8.198352E-1  6.897931E-1  8.811140E-1  9.316339E-1 
 6.841798E-1  6.640654E-1  8.034630E-1  7.557497E-1  6.200943E-1  6.607909E-1  6.729531E-1  7.108431E-1 
 7.973819E-1  7.089720E-1  8.114152E-1  1.044836E+0  1.046707E+0  9.690561E-1  1.064015E+0  1.290420E+0 
 1.346552E+0  1.191718E+0  1.199671E+0  1.476127E+0  1.433559E+0  1.168329E+0  1.301178E+0  1.414848E+0 
 1.249255E+0  1.139795E+0  1.103776E+0  1.051853E+0  9.119873E-1  7.061660E-1  5.751870E-1  4.821000E-1 
 3.048124E-1  1.242504E-1 -6.800604E-2 -2.172270E-1 -2.326636E-1 -4.370823E-1 -7.093287E-1 -7.242982E-1 
-7.654619E-1 -9.343295E-1 -1.069049E+0 -1.127054E+0 -1.100858E+0 -1.126585E+0 -1.265984E+0 -1.302938E+0 
-1.154185E+0 -1.140152E+0 -1.280952E+0 -1.185058E+0 -9.932694E-1 -1.000286E+0 -1.007771E+0 -8.510652E-1 
-7.023120E-1 -6.807942E-1 -6.045465E-1 -4.165001E-1 -2.850547E-1 -2.237759E-1 -8.484602E-2  7.045603E-2 
 1.233149E-1  2.711325E-1  4.306445E-1  4.250312E-1  5.082955E-1  6.869864E-1  6.664042E-1  5.709777E-1 
 7.276831E-1  8.455629E-1  6.930676E-1  6.186910E-1  7.445230E-1  8.245130E-1  6.860516E-1  5.812688E-1 
 6.462898E-1  6.186910E-1  4.806967E-1  3.829312E-1  3.497190E-1  2.613091E-1  1.074104E-1 -4.087496E-2 
-1.428504E-1 -1.952415E-1 -3.729968E-1 -5.437355E-1 -5.521555E-1 -5.746088E-1 -7.088609E-1 -8.290796E-1 
-7.299109E-1 -6.976342E-1 -8.501296E-1 -8.272085E-1 -7.037146E-1 -6.831331E-1 -7.556386E-1 -7.369275E-1 
-6.110954E-1 -6.391621E-1 -6.134350E-1 -4.478412E-1 -5.081844E-1 -5.404611E-1 -2.513747E-1 -1.961770E-1 
-3.365102E-1 -3.713274E-2  1.925466E-1  6.531048E-2  1.986270E-1  5.092311E-1  6.453543E-1  6.481609E-1 
 7.459264E-1  1.019576E+0  1.117809E+0  1.016769E+0  1.115003E+0  1.260949E+0  1.165523E+0  1.077580E+0 
 1.106583E+0  1.068693E+0  9.901061E-1  9.208751E-1  8.245130E-1  7.094398E-1  6.696787E-1  7.155209E-1 
 5.508633E-1  3.291368E-1  4.573078E-1  5.578799E-1  3.113613E-1  2.004981E-1  4.072556E-1  3.768501E-1 
 1.148949E-1  7.186009E-2  2.079825E-1  1.663504E-1 -1.264782E-1 -1.671748E-1 -6.286049E-2 -2.738280E-1 
-4.628100E-1 -4.394212E-1 -5.063133E-1 -6.873431E-1 -7.247653E-1 -7.182164E-1 -8.010130E-1 -8.197241E-1 
-7.556386E-1 -7.126031E-1 -7.687364E-1 -6.574054E-1 -4.384856E-1 -5.624466E-1 -6.396298E-1 -3.725290E-1 
-2.953458E-1 -4.950867E-1 -4.609389E-1 -2.242436E-1 -2.420192E-1 -4.398890E-1 -4.127579E-1 -1.732559E-1 
-2.448258E-1 -5.203466E-1 -3.468013E-1 -1.643682E-1 -4.211779E-1 -4.983611E-1 -3.168635E-1 -3.201380E-1 
-4.197745E-1 -4.310012E-1 -4.174356E-1 -4.267912E-1 -4.829245E-1 -4.964900E-1 -4.941511E-1 -5.979977E-1 
-5.287666E-1 -4.445667E-1 -6.162410E-1 -5.689955E-1 -3.542857E-1 -4.239845E-1 -5.264277E-1 -3.598990E-1 
-2.364058E-1 -3.079758E-1 -3.224769E-1 -2.214370E-1 -1.409793E-1 -2.443581E-1 -2.976847E-1 -1.517382E-1 
-1.573515E-1 -2.331314E-1 -1.858859E-1 -1.526737E-1 -1.260104E-1 -7.689381E-2 -4.274607E-2 -2.590609E-2 
 6.203603E-2  2.140636E-1  2.126610E-1  1.495104E-1  3.071513E-1  5.096989E-1  4.180145E-1  3.253946E-1 
 5.765910E-1  7.094398E-1  5.298133E-1  5.602188E-1  8.254485E-1  8.549185E-1  7.590241E-1  9.124551E-1 
 1.094420E+0  1.099566E+0  1.115938E+0  1.235689E+0  1.355440E+0  1.416719E+0  1.477530E+0  1.511677E+0 
 1.560327E+0  1.607104E+0  1.591668E+0  1.557520E+0  1.456948E+0  1.457883E+0  1.448996E+0  1.173007E+0 
 9.943161E-1  1.044368E+0  9.185362E-1  5.569444E-1  4.297090E-1  5.050218E-1  3.581390E-1  7.466602E-2 
-1.888870E-2  7.232714E-2 -2.824498E-2 -2.382770E-1 -2.738280E-1 -2.420192E-1 -2.668114E-1 -3.772068E-1 
-4.314690E-1 -4.150968E-1 -4.310012E-1 -4.693589E-1 -5.306377E-1 -5.343800E-1 -4.384856E-1 -4.146290E-1 
-5.278311E-1 -5.100555E-1 -3.065724E-1 -3.121858E-1 -5.002322E-1 -4.300656E-1 -2.532458E-1 -3.617702E-1 
-5.456066E-1 -4.305334E-1 -3.149924E-1 -4.805856E-1 -5.558977E-1 -4.305334E-1 -3.393168E-1 -3.650446E-1 
-3.842235E-1 -2.569880E-1 -9.794378E-2 -7.782936E-2 -1.115093E-1  4.285717E-2  2.622447E-1  2.748747E-1 
 2.383881E-1  3.791890E-1  5.050218E-1  4.278378E-1  4.264345E-1  4.732122E-1  3.848023E-1  4.287734E-1 
 4.451456E-1  2.248225E-1  1.808515E-1  3.506546E-1  2.393236E-1 -4.789162E-2 -3.806830E-2  9.711933E-2 
-1.280833E-2 -2.869258E-1 -2.836514E-1 -4.555273E-2 -1.765304E-1 -4.398890E-1 -2.116137E-1 -3.011608E-2 
-2.733603E-1 -2.644725E-1 -6.379604E-2 -3.245497E-2  2.882385E-2  5.455160E-2  1.593337E-1  3.997712E-1 
 4.446778E-1  5.312166E-1  7.501364E-1  8.245130E-1  1.049514E+0  1.277789E+0  1.272176E+0  1.524776E+0 
 1.788602E+0  1.751647E+0  1.819475E+0  1.925193E+0  2.010796E+0  2.098738E+0  1.879351E+0  1.773632E+0 
 1.920983E+0  1.687562E+0  1.405492E+0  1.347488E+0  1.181895E+0  1.013027E+0  7.622986E-1  5.012789E-1 
 5.330877E-1  3.347502E-1 -1.185260E-1 -1.334949E-1 -1.363015E-1 -4.721649E-1 -6.429043E-1 -6.789231E-1 
-7.603164E-1 -8.360963E-1 -9.600573E-1 -1.007303E+0 -8.852136E-1 -8.562107E-1 -9.432173E-1 -9.212317E-1 
-8.122396E-1 -6.807942E-1 -7.182164E-1 -8.524685E-1 -6.611476E-1 -5.217500E-1 -7.242982E-1 -7.579775E-1 
-5.970621E-1 -5.348477E-1 -6.284032E-1 -7.472186E-1 -6.054821E-1 -4.370823E-1 -6.302743E-1 -7.528319E-1 
-5.732062E-1 -5.736732E-1 -7.444127E-1 -7.883830E-1 -7.757530E-1 -7.729464E-1 -8.491940E-1 -9.553788E-1 
-9.352643E-1 -8.721151E-1 -8.763251E-1 -9.460239E-1 -9.539762E-1 -8.716474E-1 -7.986741E-1 -8.594851E-1 
-9.825106E-1 -8.309507E-1 -6.934235E-1 -8.880196E-1 -9.871883E-1 -8.389030E-1 -7.991419E-1 -9.605250E-1 
-9.853172E-1 -8.459196E-1 -8.262730E-1 -9.104729E-1 -9.001818E-1 -7.818341E-1 -7.532997E-1 -7.762208E-1 
-7.584453E-1 -7.224264E-1 -6.588087E-1 -6.536639E-1 -6.789231E-1 -6.807942E-1 -6.120310E-1 -5.764799E-1 
-6.695676E-1 -6.574054E-1 -5.311055E-1 -5.067811E-1 -6.223221E-1 -6.115632E-1 -4.389534E-1 -4.183712E-1 
-5.240889E-1 -4.894733E-1 -2.948780E-1 -2.808454E-1 -4.019997E-1 -3.229446E-1 -1.620293E-1 -1.395752E-1 
-2.420192E-1 -1.807404E-1 -3.526163E-2 -9.934638E-2 -1.582870E-1 -1.437860E-1 -1.288171E-1 -1.021538E-1 
-1.292849E-1 -1.624970E-1 -1.189938E-1 -2.029276E-2 -1.795388E-2 -8.391047E-2 -2.169609E-2  1.392193E-1 
 1.453004E-1  1.619386E-2  1.003938E-1  2.613091E-1  1.766415E-1  3.911495E-2  1.027327E-1  2.173381E-1 
 6.952047E-2 -1.517382E-1 -1.208649E-1 -5.677939E-2 -2.495036E-1 -4.333401E-1 -3.683190E-1 -4.019997E-1 
-5.348477E-1 -5.647855E-1 -6.162410E-1 -6.316776E-1 -6.307421E-1 -6.775198E-1 -7.523642E-1 -7.734141E-1 
-6.588087E-1 -7.116675E-1 -9.104729E-1 -8.332896E-1 -6.503887E-1 -7.888508E-1 -9.750261E-1 -7.752852E-1 
-6.209188E-1 -8.075619E-1 -8.543396E-1 -6.358876E-1 -5.404611E-1 -6.620831E-1 -6.410332E-1 -4.562612E-1 
-4.062090E-1 -4.328723E-1 -3.715942E-1 -2.509077E-1 -1.957092E-1 -1.414471E-1 -9.139490E-2 -7.736158E-2 
 8.682823E-2  1.916103E-1  1.303315E-1  1.803837E-1  3.698335E-1  4.713411E-1  3.787212E-1  4.021101E-1 
 6.116743E-1  6.743565E-1  5.592833E-1  5.728488E-1  7.047620E-1  6.897931E-1  6.219654E-1  5.840755E-1 
 5.896888E-1  6.430154E-1  5.695744E-1  4.657278E-1  5.611544E-1  6.612587E-1  5.382333E-1  5.022144E-1 
 6.121421E-1  6.088676E-1  6.009154E-1  5.302811E-1  4.769545E-1  5.653651E-1  4.348545E-1  2.603736E-1 
 2.814236E-1  2.271614E-1  1.050715E-1  9.177205E-3 -5.069828E-2 -7.549047E-2 -1.152515E-1 -2.443581E-1 
-2.892647E-1 -2.335992E-1 -3.346391E-1 -3.921757E-1 -4.010634E-1 -4.071445E-1 -3.851590E-1 -5.334444E-1 
-6.218543E-1 -5.128622E-1 -4.969578E-1 -6.597443E-1 -7.083931E-1 -6.129658E-1 -5.895777E-1 -6.728420E-1 
-7.402020E-1 -5.507522E-1 -4.174356E-1 -5.816255E-1 -5.189433E-1 -2.546492E-1 -2.569880E-1 -3.308961E-1 
-1.765304E-1 -5.771494E-2 -8.203936E-2 -7.194999E-3  7.419825E-2  1.078782E-1  2.103214E-1  3.398957E-1 
 3.609457E-1  3.108935E-1  4.694700E-1  6.364665E-1  4.970689E-1  4.428067E-1  7.089720E-1  7.651052E-1 
 5.125055E-1  5.620899E-1  8.184319E-1  7.828808E-1  5.728488E-1  5.985765E-1  8.179641E-1  7.566860E-1 
 5.382333E-1  6.214976E-1  7.777352E-1  6.776309E-1  5.882854E-1  7.000842E-1  7.978497E-1  7.730575E-1 
 7.272153E-1  8.399496E-1  9.667172E-1  9.208751E-1  9.872994E-1  1.078048E+0  1.020044E+0  1.115470E+0 
 1.196396E+0  1.015834E+0  9.442639E-1  1.133246E+0  1.106115E+0  8.184319E-1  8.464985E-1  1.064483E+0 
 9.784117E-1  7.150531E-1  7.777352E-1  1.025657E+0  8.689518E-1  6.678076E-1  8.207707E-1  9.129229E-1 
 7.342319E-1  6.102710E-1  6.556447E-1  6.388054E-1  5.588155E-1  4.984722E-1  4.596467E-1  3.899479E-1 
 3.941586E-1  4.240949E-1  2.407269E-1  1.967559E-1  3.838675E-1  3.029406E-1  4.238939E-2  1.237826E-1 
 3.291368E-1  9.992599E-2 -1.381726E-1  4.753494E-2  1.392193E-1 -9.373379E-2 -2.181625E-1 -1.026216E-1 
-8.157158E-2 -2.513747E-1 -3.477368E-1 -3.187346E-1 -3.411872E-1 -4.244523E-1 -4.763756E-1 -5.095878E-1 
-5.423322E-1 -4.904089E-1 -5.343800E-1 -6.545987E-1 -5.306377E-1 -4.497123E-1 -5.998688E-1 -6.522598E-1 
-5.222170E-1 -4.553256E-1 -5.666566E-1 -6.433713E-1 -5.194111E-1 -4.361467E-1 -5.755444E-1 -5.970621E-1 
-4.361467E-1 -3.846912E-1 -4.478412E-1 -4.487767E-1 -3.084435E-1 -2.509077E-1 -3.224769E-1 -2.934747E-1 
-2.424870E-1 -2.831836E-1 -3.299613E-1 -3.921757E-1 -4.871345E-1 -4.604712E-1 -4.759078E-1 -7.004409E-1 
-7.182164E-1 -6.026754E-1 -7.154098E-1 -8.253374E-1 -7.748175E-1 -6.868753E-1 -7.065220E-1 -8.248703E-1 
-8.075619E-1 -6.461787E-1 -6.873431E-1 -8.431129E-1 -7.378631E-1 -6.517920E-1 -7.345886E-1 -7.172809E-1 
-7.027798E-1 -6.784554E-1 -5.502844E-1 -5.811577E-1 -6.667609E-1 -5.030389E-1 -3.917086E-1 -5.067811E-1 
-5.348477E-1 -4.333401E-1 -3.514798E-1 -4.656167E-1 -5.947232E-1 -3.949823E-1 -3.206058E-1 -4.745045E-1 
-4.469056E-1 -3.486724E-1 -2.401481E-1 -2.321959E-1 -3.379135E-1 -2.424870E-1 -4.929568E-2 -6.894159E-2 
-1.358337E-1 -2.543831E-2  8.589268E-2  1.598015E-1  1.476393E-1  1.130238E-1  3.113613E-1  4.161434E-1 
 3.221202E-1  3.656235E-1  5.307488E-1  6.355302E-1  5.831399E-1  5.541377E-1  6.827765E-1  7.856874E-1 
 7.370386E-1  6.865187E-1  7.529430E-1  8.058019E-1  8.203030E-1  7.520075E-1  7.267475E-1  9.012284E-1 
 8.553863E-1  6.603231E-1  7.749286E-1  9.021640E-1  7.487330E-1  6.299176E-1  6.865187E-1  6.958735E-1 
 5.836077E-1  4.488878E-1  4.652600E-1  4.624534E-1  3.258624E-1  3.094902E-1  2.781491E-1  2.093859E-1 
 2.566314E-1  2.149992E-1  1.046038E-1  1.845937E-1  2.528884E-1  1.181693E-1  8.402157E-2  1.392193E-1 
 1.191049E-1  4.753494E-2 -7.549047E-2 -4.929568E-2  3.096101E-3 -2.013226E-1 -3.449302E-1 -2.593269E-1 
-2.995558E-1 -5.039744E-1 -5.727370E-1 -5.788188E-1 -6.157732E-1 -7.182164E-1 -9.184251E-1 -8.983107E-1 
-8.403063E-1 -1.040047E+0 -1.159330E+0 -1.100390E+0 -1.081679E+0 -1.183187E+0 -1.265984E+0 -1.197688E+0 
-1.098987E+0 -1.143894E+0 -1.141555E+0 -9.572506E-1 -8.819385E-1 -8.108363E-1 -6.101599E-1 -5.413966E-1 
-3.706579E-1 -8.250713E-2 -4.508496E-2  4.426050E-2  3.361535E-1  5.447814E-1  6.126099E-1  6.504998E-1 
 8.432240E-1  1.105647E+0  1.091614E+0  9.802828E-1  1.214639E+0  1.386781E+0  1.218849E+0  1.168797E+0 
 1.274982E+0  1.287145E+0  1.169264E+0  1.075242E+0  1.095356E+0  1.066822E+0  9.302306E-1  8.736296E-1 
 8.390141E-1  7.258120E-1  7.075686E-1  6.154158E-1  4.512267E-1  4.563723E-1  4.166112E-1  2.463403E-1 
 1.785126E-1  2.402592E-1  1.902070E-1  2.788829E-2  3.350162E-2  1.579304E-1  1.410904E-1  2.134014E-2 
 6.905270E-2  2.070470E-1  1.579304E-1  9.244156E-2  1.420252E-1  2.047081E-1  2.154670E-1  1.780448E-1 
 2.238870E-1  2.837625E-1  2.767458E-1  3.137009E-1  3.558002E-1  3.506546E-1  4.348545E-1  5.251362E-1 
 4.362578E-1  4.428067E-1  6.051247E-1  5.532022E-1  4.474845E-1  5.242000E-1  5.845432E-1  5.457177E-1 
 4.119334E-1  3.791890E-1  5.270066E-1  4.273701E-1  1.410904E-1  2.229521E-1  3.450413E-1  5.782604E-2 
-1.021538E-1 -4.856112E-3 -7.923196E-2 -2.555847E-1 -2.995558E-1 -3.154602E-1 -4.366145E-1 -4.857311E-1 
-4.833922E-1 -6.134350E-1 -6.662931E-1 -5.381222E-1 -5.830295E-1 -7.631230E-1 -6.134350E-1 -3.734646E-1 
-4.932156E-1 -5.577688E-1 -2.616658E-1 -9.607267E-2 -2.443581E-1 -2.167592E-1  6.858492E-2  1.303315E-1 
-2.684164E-2  1.666164E-2  2.416625E-1  2.505503E-1  1.153626E-1  2.000303E-1  3.010702E-1  2.351136E-1 
 2.056437E-1  2.542925E-1  2.117248E-1  1.345415E-1  1.906748E-1  1.387515E-1 -4.929568E-2 -5.256939E-2 
-5.323890E-3 -1.573515E-1 -3.262191E-1 -2.387447E-1 -1.596896E-1 -3.917086E-1 -4.918122E-1 -2.836514E-1 
-2.499714E-1 -4.324045E-1 -4.118231E-1 -2.172270E-1 -2.050648E-1 -2.995558E-1 -2.700858E-1 -1.353660E-1 
-1.152515E-1 -1.994514E-1 -1.671748E-1 -8.952452E-2 -3.666497E-2 -6.566715E-2 -9.934638E-2 -4.976273E-2 
-1.795388E-2 -2.964831E-2 -1.241393E-1 -1.348982E-1 -4.134274E-2 -7.268381E-2 -1.985159E-1 -2.083392E-1 
-9.747601E-2 -1.643682E-1 -3.337035E-1 -3.248158E-1 -2.640047E-1 -3.547535E-1 -5.362511E-1 -5.769477E-1 
-5.549622E-1 -6.737783E-1 -8.286119E-1 -8.791318E-1 -8.309507E-1 -8.473229E-1 -9.483628E-1 -9.876561E-1 
-8.875518E-1 -7.542360E-1 -7.860441E-1 -7.837052E-1 -5.811577E-1 -4.207101E-1 -4.048057E-1 -3.542857E-1 
-1.709170E-1 -8.597599E-3  4.285717E-2  9.431267E-2  2.701969E-1  4.591789E-1  4.821000E-1  5.120378E-1 
 6.519032E-1  8.039308E-1  8.783073E-1  8.609996E-1  9.484739E-1  1.090210E+0  1.151489E+0  1.144473E+0 
 1.097227E+0  1.178620E+0  1.309598E+0  1.204816E+0  1.025657E+0  1.128568E+0  1.209493E+0  9.709272E-1 
 8.287230E-1  9.246173E-1  8.970184E-1  6.706142E-1  5.405722E-1  5.723810E-1  4.755511E-1  2.365170E-1 
 1.251860E-1  1.036682E-1 -2.824498E-2 -1.971126E-1 -2.485681E-1 -3.014269E-1 -3.954501E-1 -3.996601E-1 
-4.305334E-1 -4.777789E-1 -4.160323E-1 -3.725290E-1 -4.071445E-1 -4.249201E-1 -3.210728E-1 -2.102096E-1 
-3.135891E-1 -3.729968E-1 -1.662393E-1 -1.175904E-1 -3.032980E-1 -2.658758E-1 -1.119771E-1 -1.536093E-1 
-2.541814E-1 -2.270503E-1 -1.334949E-1 -1.849504E-1 -3.037658E-1 -2.761669E-1 -2.261147E-1 -3.192024E-1 
-4.005957E-1 -3.837557E-1 -4.319375E-1 -4.740367E-1 -5.035067E-1 -5.736732E-1 -5.460744E-1 -5.156689E-1 
-5.376544E-1 -5.750766E-1 -5.573010E-1 -4.239845E-1 -4.132257E-1 -4.941511E-1 -3.804812E-1 -1.723204E-1 
-2.289214E-1 -3.482046E-1 -1.269460E-1  1.572609E-2 -7.689381E-2 -5.397272E-2  6.671381E-2  1.630759E-1 
 1.640115E-1  1.883359E-1  2.968602E-1  3.974323E-1  4.353223E-1  4.035134E-1  4.596467E-1  5.461855E-1 
 5.471210E-1  5.115700E-1  4.456134E-1  4.371934E-1  5.157800E-1  4.072556E-1  1.593337E-1  2.454047E-1 
 3.169746E-1  4.967210E-3 -1.475282E-1 -3.947236E-2 -6.098938E-2 -2.836514E-1 -4.066768E-1 -2.827158E-1 
-2.845869E-1 -4.796500E-1 -4.922793E-1 -3.617702E-1 -4.034023E-1 -4.833922E-1 -4.183712E-1 -4.043379E-1 
-4.029346E-1 -3.945146E-1 -4.277267E-1 -3.926435E-1 -3.851590E-1 -3.383813E-1 -3.248158E-1 -4.361467E-1 
-3.290257E-1 -1.690459E-1 -2.958136E-1 -3.149924E-1 -7.876492E-2 -7.642603E-2 -1.653037E-1 -3.479386E-2 
 7.700491E-2  1.485748E-1  1.635437E-1  1.817870E-1  3.604779E-1  4.680667E-1  4.690022E-1  5.354266E-1 
 6.172876E-1  7.042942E-1  8.193674E-1  7.987852E-1  8.319974E-1  1.049046E+0  9.723306E-1  8.619351E-1 
 1.081323E+0  1.145876E+0  1.025189E+0  9.915094E-1  1.093485E+0  1.186573E+0  1.051385E+0  9.788795E-1 
 1.135585E+0  1.145408E+0  9.587650E-1  9.466028E-1  1.039223E+0  9.522161E-1  8.867273E-1  8.577251E-1 
 7.660408E-1  7.178597E-1  6.547098E-1  5.822043E-1  5.031500E-1  4.484200E-1  4.292412E-1  3.389602E-1 
 2.332425E-1  2.290325E-1  2.776814E-1  1.574626E-1  2.461385E-2  8.448935E-2  1.055393E-1 -3.198719E-2 
-1.732559E-1 -1.091704E-1 -3.479386E-2 -2.242436E-1 -3.772068E-1 -2.565203E-1 -2.321959E-1 -4.618738E-1 
-5.128622E-1 -4.375501E-1 -5.245566E-1 -6.073532E-1 -7.065220E-1 -8.047559E-1 -7.804308E-1 -8.389030E-1 
-1.015255E+0 -1.099455E+0 -1.074663E+0 -1.157927E+0 -1.364685E+0 -1.419415E+0 -1.350183E+0 -1.452159E+0 
-1.650964E+0 -1.649561E+0 -1.592024E+0 -1.682773E+0 -1.754811E+0 -1.751068E+0 -1.730486E+0 -1.708033E+0 
-1.749665E+0 -1.760892E+0 -1.656578E+0 -1.623365E+0 -1.664062E+0 -1.627108E+0 -1.580798E+0 -1.471338E+0 
-1.396961E+0 -1.482097E+0 -1.333811E+0 -1.100858E+0 -1.140619E+0 -1.105536E+0 -9.132795E-1 -7.724786E-1 
-6.906176E-1 -6.386943E-1 -5.395255E-1 -3.636413E-1 -2.733603E-1 -2.626014E-1 -1.171227E-1  2.414608E-2 
 9.057045E-2  1.962881E-1  2.585025E-1  4.166112E-1  5.840755E-1  5.648959E-1  6.294498E-1  7.852197E-1 
 8.801785E-1  8.960829E-1  8.502407E-1  9.536195E-1  1.152893E+0  1.064950E+0  8.946795E-1  1.093017E+0 
 1.215575E+0  9.788795E-1  8.932762E-1  1.007882E+0  9.975905E-1  8.231096E-1  7.164571E-1  7.913008E-1 
 7.538786E-1  5.789299E-1  5.662999E-1  5.756555E-1  4.624534E-1  4.259667E-1  3.815279E-1  2.580347E-1 
 2.786169E-1  2.463403E-1  7.373047E-2  1.759719E-2  7.572144E-4 -2.918126E-2 -1.082349E-1 -2.078714E-1 
-1.465926E-1 -8.999157E-2 -2.298570E-1 -2.902002E-1 -9.279823E-2 -5.537606E-2 -1.774659E-1 -1.105738E-1 
-1.046944E-2  3.537273E-2  1.432275E-2  1.692769E-3  1.298637E-1  1.691570E-1  9.711933E-2  1.345415E-1 
 1.981592E-1  2.056437E-1  2.585025E-1  2.196770E-1  1.738348E-1  3.169746E-1  3.146358E-1  1.738348E-1 
 1.939492E-1  3.015380E-1  3.394279E-1  2.140636E-1  1.775770E-1  4.152079E-1  4.699378E-1  3.024735E-1 
 4.479523E-1  6.855831E-1  6.191587E-1  6.009154E-1  7.632341E-1  8.792429E-1  9.063740E-1  8.867273E-1 
 9.648461E-1  1.056998E+0  1.027528E+0  1.042029E+0  1.074306E+0  1.049982E+0  1.107518E+0  1.137456E+0 
 1.001801E+0  1.036884E+0  1.182363E+0  1.052788E+0  9.241495E-1  9.989939E-1  1.075709E+0  9.559584E-1 
 7.449908E-1  7.969148E-1  8.553863E-1  6.345954E-1  4.610500E-1  4.750834E-1  4.418712E-1  2.425973E-1 
 1.008615E-1  8.869934E-2  6.343937E-2 -2.871202E-2 -1.498663E-1 -1.316237E-1 -1.035571E-1 -1.344304E-1 
-1.414471E-1 -2.013226E-1 -1.367693E-1 -2.169609E-2 -8.344269E-2 -1.082349E-1  4.753494E-2  1.649470E-1 
 8.963490E-2  9.618378E-2  3.048124E-1  3.927546E-1  2.973280E-1  3.310080E-1  5.031500E-1  5.017467E-1 
 4.002390E-1  4.161434E-1  4.661956E-1  4.633889E-1  3.871412E-1  3.244591E-1  3.310080E-1  3.394279E-1 
 2.987313E-1  2.014337E-1  1.658826E-1  2.140636E-1  1.934814E-1  5.080938E-2 -5.791667E-3  1.060071E-1 
 8.682823E-2 -8.437824E-2 -1.269460E-1 -9.066839E-3 -3.479386E-2 -2.499714E-1 -2.293892E-1 -1.035571E-1 
-2.335992E-1 -3.814161E-1 -3.505435E-1 -3.313654E-1 -4.202423E-1 -5.016356E-1 -5.605755E-1 -5.830295E-1 
-6.096921E-1 -6.957631E-1 -7.668653E-1 -8.164496E-1 -7.832375E-1 -7.925930E-1 -9.558480E-1 -9.525728E-1 
-8.070941E-1 -8.552752E-1 -1.010577E+0 -9.399428E-1 -7.813663E-1 -8.898907E-1 -1.014319E+0 -8.931651E-1 
-7.635908E-1 -8.828740E-1 -9.960768E-1 -8.337574E-1 -7.645271E-1 -9.156191E-1 -9.502339E-1 -8.286119E-1 
-8.024163E-1 -8.576140E-1 -8.421774E-1 -8.075619E-1 -7.472186E-1 -6.948276E-1 -7.378631E-1 -7.402020E-1 
-6.386943E-1 -5.867710E-1 -6.517920E-1 -6.878109E-1 -5.596399E-1 -4.707623E-1 -5.446711E-1 -5.652533E-1 
-4.183712E-1 -3.220091E-1 -4.272590E-1 -4.085479E-1 -2.298570E-1 -1.751270E-1 -2.345347E-1 -2.190981E-1 
-6.894159E-2 -3.806830E-2 -8.671713E-2 -5.256939E-2  2.227497E-2  1.167660E-1  1.008615E-1  4.613161E-2 
 1.181693E-1  2.243547E-1  1.855292E-1  8.729601E-2  1.186371E-1  2.061114E-1  2.009659E-1  6.297159E-2 
 4.893827E-2  1.986270E-1  1.710281E-1  4.706716E-2  7.606936E-2  1.934814E-1  1.930137E-1  7.747269E-2 
 6.437492E-2  1.495104E-1  1.626089E-1  8.261824E-2  6.063270E-2  1.223793E-1  1.364126E-1  9.711933E-2 
 6.838319E-3  3.069496E-2  1.453004E-1  4.332494E-2 -7.128048E-2  1.692769E-3  7.560158E-2 -3.900312E-2 
-2.036614E-1 -1.620293E-1 -8.999157E-2 -2.003877E-1 -3.701901E-1 -3.192024E-1 -2.186303E-1 -3.645768E-1 
-4.656167E-1 -3.655124E-1 -3.037658E-1 -3.687868E-1 -3.874979E-1 -3.224769E-1 -2.916036E-1 -2.668114E-1 
-2.794414E-1 -2.948780E-1 -2.228403E-1 -1.596896E-1 -1.788692E-1 -2.186303E-1 -1.218004E-1 -1.561499E-2 
-7.923196E-2 -1.035571E-1  2.742052E-2  1.499782E-1  8.776379E-2  4.472828E-2  1.967559E-1  2.547603E-1 
 1.752381E-1  1.551237E-1  2.505503E-1  3.207169E-1  2.402592E-1  2.304358E-1  3.375568E-1  3.618813E-1 
 3.221202E-1  3.398957E-1  3.993034E-1  4.442093E-1  4.844382E-1  4.839711E-1  5.382333E-1  6.504998E-1 
 6.855831E-1  7.136497E-1  7.739930E-1  8.829851E-1  9.433284E-1  9.012284E-1  9.536195E-1  1.101905E+0 
 1.142601E+0  1.055595E+0  1.099566E+0  1.231479E+0  1.234754E+0  1.185169E+0  1.178153E+0  1.287145E+0 
 1.329245E+0  1.181895E+0  1.126229E+0  1.214171E+0  1.198267E+0  1.042497E+0  9.536195E-1  9.512806E-1 
 9.306984E-1  7.964456E-1  6.294498E-1  6.303854E-1  6.547098E-1  5.199900E-1  3.623490E-1  3.637531E-1 
 3.866735E-1  2.341781E-1  7.513380E-2  7.747269E-2  9.337711E-2 -2.590609E-2 -2.022581E-1 -2.219048E-1 
-1.774659E-1 -3.220091E-1 -4.932156E-1 -5.119267E-1 -4.679556E-1 -5.329766E-1 -6.868753E-1 -7.023120E-1 
-6.255965E-1 -6.662931E-1 -7.701397E-1 -7.794952E-1 -7.331853E-1 -7.041831E-1 -7.416053E-1 -8.169174E-1 
-7.640579E-1 -6.789231E-1 -7.224264E-1 -7.883830E-1 -7.004409E-1 -5.718021E-1 -6.391621E-1 -7.060542E-1 
-5.732062E-1 -4.422286E-1 -5.530918E-1 -6.499209E-1 -4.861989E-1 -3.837557E-1 -4.642134E-1 -4.899411E-1 
-3.725290E-1 -2.626014E-1 -2.499714E-1 -2.696180E-1 -2.102096E-1 -7.736158E-2 -5.490828E-2 -1.105738E-1 
-7.923196E-2  1.692769E-3  1.853275E-2 -4.695607E-2 -7.595825E-2  2.040386E-2  6.297159E-2 -4.274607E-2 
-4.976273E-2  1.013293E-1  1.481071E-1  7.934380E-2  1.050715E-1  2.365170E-1  3.422346E-1  2.678580E-1 
 2.332425E-1  4.156756E-1  4.806967E-1  3.946257E-1  3.805923E-1  4.839711E-1  5.658321E-1  4.694700E-1 
 3.950934E-1  4.830356E-1  5.447814E-1  4.559045E-1  3.590746E-1  4.147401E-1  4.713411E-1  4.133368E-1 
 3.141680E-1  3.296046E-1  4.348545E-1  3.609457E-1  2.477436E-1  2.931173E-1  3.356857E-1  2.585025E-1 
 1.696248E-1  1.579304E-1  1.780448E-1  1.911426E-1  8.869934E-2  1.619386E-2  9.103823E-2  8.074713E-2 
-2.263165E-2 -7.736158E-2 -3.245497E-2  1.479053E-2 -7.970120E-2 -1.769981E-1 -8.718491E-2 -3.920558E-3 
-1.316237E-1 -2.162914E-1 -1.063638E-1 -3.479386E-2 -1.218004E-1 -2.321959E-1 -1.793370E-1 -1.063638E-1 
-2.321959E-1 -3.430591E-1 -3.004913E-1 -3.103147E-1 -4.338078E-1 -5.025718E-1 -5.170722E-1 -5.264277E-1 
-5.554299E-1 -6.658254E-1 -6.667609E-1 -5.802221E-1 -5.825610E-1 -6.344843E-1 -6.634858E-1 -5.465422E-1 
-4.702945E-1 -5.858355E-1 -6.092243E-1 -4.562612E-1 -3.921757E-1 -5.184755E-1 -5.502844E-1 -3.982568E-1 
-3.337035E-1 -4.478412E-1 -4.978933E-1 -3.163958E-1 -2.326636E-1 -3.421235E-1 -3.000236E-1 -1.522059E-1 
-8.110380E-2 -8.203936E-2 -1.049604E-1 -3.713274E-2  8.589268E-2  5.314827E-2 -6.426382E-2 -1.561499E-2 
 8.121490E-2  2.648496E-2 -9.794378E-2 -1.072993E-1  1.104758E-2 -2.263165E-2 -2.055326E-1 -1.760626E-1 
-3.993941E-2 -1.246071E-1 -2.523103E-1 -1.816759E-1 -1.133804E-1 -1.755948E-1 -2.233081E-1 -2.106788E-1 
-1.451893E-1 -1.479959E-1 -2.466969E-1 -2.602625E-1 -2.289214E-1 -2.532458E-1 -3.051691E-1 -3.622379E-1 
-3.884335E-1 -3.365102E-1 -3.697224E-1 -5.236211E-1 -4.749722E-1 -3.697224E-1 -4.749722E-1 -5.942554E-1 
-5.381222E-1 -3.744001E-1 -4.221142E-1 -5.633821E-1 -4.267912E-1 -2.527781E-1 -3.341713E-1 -4.136934E-1 
-2.565203E-1 -1.653037E-1 -2.373414E-1 -2.485681E-1 -2.102096E-1 -1.372371E-1 -1.353660E-1 -1.919670E-1 
-1.437860E-1 -9.279823E-2 -7.221603E-2 -7.595825E-2 -1.175904E-1 -3.198719E-2  9.711933E-2  1.432275E-2 
-4.602051E-2  1.191049E-1  2.033048E-1  1.233149E-1  7.700491E-2  1.916103E-1  3.137009E-1  2.047081E-1 
 1.504459E-1  3.179102E-1  3.885446E-1  3.127646E-1  3.127646E-1  3.993034E-1  4.423389E-1  4.343874E-1 
 3.688979E-1  3.623490E-1  4.325156E-1  3.586068E-1  2.748747E-1  2.865691E-1  3.015380E-1  2.795525E-1 
 1.855292E-1  1.691570E-1  2.496147E-1  2.238870E-1  9.197451E-2  1.130238E-1  2.299681E-1  1.892715E-1 
 8.402157E-2  6.624603E-2  1.686893E-1  2.234192E-1  9.478045E-2  6.718159E-2  2.098536E-1  2.482114E-1 
 1.911426E-1  1.541882E-1  2.566314E-1  3.548646E-1  2.692614E-1  2.295003E-1  3.034098E-1  3.979001E-1 
 3.506546E-1  2.580347E-1  3.572035E-1  4.460812E-1  3.768501E-1  2.846980E-1  3.721724E-1  4.797611E-1 
 3.894801E-1  2.968602E-1  3.866735E-1  5.050218E-1  4.512267E-1  3.950934E-1  4.339182E-1  5.218611E-1 
 5.410399E-1  4.245634E-1  4.540326E-1  5.789299E-1  5.630255E-1  4.839711E-1  4.867778E-1  5.620899E-1 
 5.784621E-1  5.026822E-1  4.189501E-1  4.853745E-1  5.485244E-1  4.353223E-1  3.768501E-1  4.362578E-1 
 4.909878E-1  4.166112E-1  3.010702E-1  3.993034E-1  5.246670E-1  4.011745E-1  2.622447E-1  4.077234E-1 
 5.246670E-1  3.979001E-1  3.328791E-1  4.170790E-1  5.293455E-1  4.507589E-1  3.108935E-1  4.072556E-1 
 4.675989E-1  3.567357E-1  3.094902E-1  3.099580E-1  2.889080E-1  2.879725E-1  1.986270E-1  1.387515E-1 
 2.313714E-1  2.070470E-1  6.671381E-2  4.940605E-2  1.167660E-1  8.448935E-2 -5.537606E-2 -9.700823E-2 
-1.140499E-2 -5.210162E-2 -1.938381E-1 -2.078714E-1 -1.451893E-1 -1.713848E-1 -2.607310E-1 -3.070402E-1 
-2.855225E-1 -2.102096E-1 -2.448258E-1 -3.762712E-1 -3.140569E-1 -1.648359E-1 -2.190981E-1 -3.673835E-1 
-3.126535E-1 -1.400445E-1 -2.504385E-1 -4.501801E-1 -3.383813E-1 -2.209692E-1 -3.870301E-1 -5.325081E-1 
-4.506478E-1 -4.076123E-1 -5.348477E-1 -6.672287E-1 -6.522598E-1 -5.970621E-1 -6.756487E-1 -7.743504E-1 
-7.879152E-1 -7.060542E-1 -6.807942E-1 -7.804308E-1 -7.972708E-1 -6.812620E-1 -5.774155E-1 -6.340165E-1 
-6.938927E-1 -5.390577E-1 -3.856268E-1 -4.450345E-1 -5.025718E-1 -3.510106E-1 -2.223725E-1 -2.953458E-1 
-3.383813E-1 -2.190981E-1 -9.279823E-2 -1.564159E-1 -2.490358E-1 -1.391082E-1 -7.876492E-2 -1.826115E-1 
-2.672791E-1 -2.462292E-1 -2.106788E-1 -2.640047E-1 -3.603668E-1 -4.361467E-1 -4.001279E-1 -4.066768E-1 
-5.399933E-1 -6.185799E-1 -5.919166E-1 -5.301700E-1 -6.433713E-1 -7.827697E-1 -6.616154E-1 -5.722699E-1 
-7.271042E-1 -8.094330E-1 -6.429043E-1 -5.900455E-1 -7.200875E-1 -7.069898E-1 -5.736732E-1 -4.782467E-1 
-5.245566E-1 -5.329766E-1 -3.229446E-1 -2.022581E-1 -2.326636E-1 -1.587548E-1  6.370542E-3  1.153626E-1 
 1.649470E-1  2.131281E-1  3.408313E-1  5.185866E-1  5.527344E-1  5.686388E-1  7.197309E-1  8.563218E-1 
 9.498773E-1  9.648461E-1  9.849606E-1  1.171136E+0  1.271708E+0  1.176749E+0  1.167861E+0  1.292290E+0 
 1.318486E+0  1.202009E+0  1.136520E+0  1.225398E+0  1.241770E+0  1.042029E+0  9.503450E-1  1.041562E+0 
 9.816861E-1  7.688475E-1  6.701465E-1  6.930676E-1  6.233687E-1  4.311123E-1  2.954569E-1  3.389602E-1 
 3.188457E-1  1.022649E-1  4.893827E-2  1.022649E-1  4.145456E-2 -2.497054E-2 -7.970120E-2 -7.174826E-2 
-1.280833E-2 -1.000166E-2 -8.391047E-2 -5.069828E-2  9.057045E-2  9.150527E-2  7.373047E-2  1.172338E-1 
 2.206125E-1  3.207169E-1  2.477436E-1  2.337103E-1  3.674946E-1  4.049168E-1  3.165069E-1  2.917147E-1 
 3.833990E-1  4.254990E-1  3.253946E-1  2.121925E-1  2.851658E-1  3.183780E-1  1.139593E-1  3.116200E-2 
 8.402157E-2  1.946830E-2 -1.143160E-1 -2.476325E-1 -2.541814E-1 -2.256470E-1 -4.052734E-1 -5.629151E-1 
-4.768434E-1 -4.838600E-1 -6.826653E-1 -7.149420E-1 -6.461787E-1 -6.531947E-1 -7.107320E-1 -7.799630E-1 
-7.046509E-1 -6.279354E-1 -6.966987E-1 -7.130709E-1 -6.592765E-1 -5.998688E-1 -5.746088E-1 -6.429043E-1 
-6.410332E-1 -4.819882E-1 -4.464378E-1 -5.872388E-1 -5.357833E-1 -3.683190E-1 -3.594313E-1 -3.903046E-1 
-3.622379E-1 -2.144203E-1 -9.045935E-2 -1.849504E-1 -1.784015E-1  4.192161E-2  7.092381E-2 -3.666497E-2 
-1.046944E-2  3.817939E-2  7.466602E-2  2.788829E-2 -7.923196E-2 -2.216387E-2  4.426050E-2 -3.432608E-2 
-1.119771E-1 -7.502270E-2  2.508163E-2 -3.920558E-3 -1.189938E-1 -5.584383E-2  1.078782E-1  5.268049E-2 
-6.707048E-2  5.314827E-2  1.743026E-1  1.289282E-1  8.542490E-2  1.743026E-1  2.991991E-1  2.706647E-1 
 2.135959E-1  2.790847E-1  3.782535E-1  3.749790E-1  3.183780E-1  3.249269E-1  3.805923E-1  4.334512E-1 
 3.974323E-1  3.511224E-1  4.124012E-1  4.867778E-1  4.479523E-1  3.478479E-1  4.124012E-1  5.078278E-1 
 3.660913E-1  2.351136E-1  3.235242E-1  3.665590E-1  1.738348E-1  6.624603E-2  1.518493E-1  1.027327E-1 
-4.040718E-2 -9.466934E-2 -7.595825E-2 -7.268381E-2 -1.428504E-1 -2.022581E-1 -1.952415E-1 -1.222682E-1 
-1.101060E-1 -1.844826E-1 -1.522059E-1 -3.947236E-2  3.563878E-3 -9.466934E-2 -8.812046E-2  1.200404E-1 
 1.429615E-1 -7.194999E-3  1.619386E-2  2.206125E-1  2.262259E-1  7.981157E-2  1.672859E-1  3.211846E-1 
 2.931173E-1  1.911426E-1  2.683258E-1  3.899479E-1  3.366213E-1  3.216524E-1  3.441057E-1  3.618813E-1 
 4.465489E-1  4.367256E-1  3.427024E-1  4.021101E-1  5.410399E-1  5.031500E-1  4.035134E-1  4.404678E-1 
 5.653651E-1  5.686388E-1  3.932223E-1  4.198856E-1  6.088676E-1  5.059566E-1  3.062158E-1  3.656235E-1 
 4.727445E-1  3.712368E-1  2.318392E-1  2.290325E-1  2.977958E-1  2.566314E-1  1.172338E-1  1.387515E-1 
 2.037725E-1  1.593337E-1  1.144271E-1  4.379272E-2  7.653713E-2  1.813192E-1  8.589268E-2 -2.450276E-2 
 9.711933E-2  2.056437E-1  7.326269E-2 -3.920558E-3  1.195726E-1  2.028377E-1  1.097493E-1 -2.777720E-2 
 7.560158E-2  1.649470E-1  1.151682E-2 -5.116606E-2  1.993608E-2  2.087164E-2 -6.145716E-2 -1.101060E-1 
-1.091704E-1 -1.096389E-1 -1.447215E-1 -2.134848E-1 -2.420192E-1 -2.710221E-1 -3.004913E-1 -3.701901E-1 
-5.025718E-1 -4.815211E-1 -4.553256E-1 -6.620831E-1 -7.897863E-1 -6.793909E-1 -7.097964E-1 -9.043918E-1 
-9.184251E-1 -8.183208E-1 -8.122396E-1 -9.184251E-1 -9.516373E-1 -7.977386E-1 -7.364597E-1 -8.229985E-1 
-8.010130E-1 -6.690998E-1 -6.176443E-1 -6.499209E-1 -6.101599E-1 -5.278311E-1 -4.244523E-1 -3.823524E-1 
-4.202423E-1 -3.234124E-1 -1.961770E-1 -1.793370E-1 -1.886926E-1 -1.437860E-1 -1.140499E-2  2.648496E-2 
-1.026216E-1 -4.695607E-2  1.298637E-1  7.773873E-3 -1.512704E-1 -1.175904E-1 -1.007504E-1 -1.690459E-1 
-3.458657E-1 -4.333401E-1 -3.430591E-1 -4.291301E-1 -6.162410E-1 -6.124988E-1 -5.741410E-1 -6.241932E-1 
-6.634858E-1 -6.662931E-1 -6.363554E-1 -5.718021E-1 -5.881743E-1 -6.087565E-1 -5.311055E-1 -4.595356E-1 
-4.291301E-1 -4.805856E-1 -4.426956E-1 -2.607310E-1 -3.061047E-1 -4.366145E-1 -2.925391E-1 -1.639004E-1 
-2.756991E-1 -3.201380E-1 -1.924348E-1 -8.624935E-2 -8.671713E-2 -1.681104E-1 -8.578157E-2  8.682823E-2 
 2.134014E-2 -4.882718E-2  4.238939E-2  1.186371E-1  9.524822E-2  3.069496E-2  4.987383E-2  1.289282E-1 
 1.579304E-1  9.618378E-2  9.103823E-2  1.752381E-1  2.107892E-1  1.995625E-1  1.598015E-1  2.379203E-1 
 3.487835E-1  2.468081E-1  1.874003E-1  3.244591E-1  3.904157E-1  2.828262E-1  2.589703E-1  3.791890E-1 
 4.339182E-1  4.166112E-1  3.993034E-1  5.092311E-1  6.551776E-1  6.261754E-1  6.144810E-1  7.361023E-1 
 8.305941E-1  8.324652E-1  8.329329E-1  8.680162E-1  9.386506E-1  9.690561E-1  8.736296E-1  8.549185E-1 
 9.648461E-1  9.802828E-1  8.736296E-1  8.558540E-1  9.816861E-1  1.006946E+0  8.689518E-1  8.539829E-1 
 9.826217E-1  9.526839E-1  8.132863E-1  8.029952E-1  8.464985E-1  8.015919E-1  6.916642E-1  5.896888E-1 
 5.868821E-1  5.747199E-1  4.180145E-1  2.818913E-1  2.519536E-1  2.477436E-1  1.322034E-1 -4.461718E-2 
-8.765268E-2 -5.724717E-2 -1.484637E-1 -3.369780E-1 -3.510106E-1 -2.878613E-1 -3.767390E-1 -4.955544E-1 
-4.918122E-1 -3.715942E-1 -3.903046E-1 -5.011678E-1 -4.193068E-1 -2.827158E-1 -2.808454E-1 -3.323002E-1 
-2.700858E-1 -1.461248E-1 -1.236715E-1 -1.854181E-1 -1.755948E-1 -5.350495E-2 -9.533885E-3 -8.016825E-2 
-8.671713E-2  7.306096E-3  8.027935E-2  5.221271E-2  7.773873E-3  9.150527E-2  1.925466E-1  1.401548E-1 
 5.221271E-2  1.345415E-1  2.276292E-1  1.008615E-1  7.572144E-4  6.110048E-2  8.121490E-2 -3.526163E-2 
-1.433182E-1 -1.302204E-1 -1.171227E-1 -1.957092E-1 -2.958136E-1 -2.794414E-1 -2.415514E-1 -2.962813E-1 
-3.608346E-1 -3.575602E-1 -2.883291E-1 -2.972169E-1 -3.842235E-1 -3.935790E-1 -2.981524E-1 -2.808454E-1 
-3.781424E-1 -3.496079E-1 -2.368736E-1 -2.134848E-1 -2.878613E-1 -2.789736E-1 -1.068316E-1 -9.513712E-2 
-1.802733E-1 -7.315159E-2  9.644982E-3 -1.655054E-2 -1.748610E-2 -8.130553E-3  1.712942E-2  6.016492E-2 
 2.321052E-2 -9.326601E-2 -1.199300E-1 -6.519938E-2 -1.124449E-1 -3.000236E-1 -3.552213E-1 -2.017903E-1 
-2.916036E-1 -5.320411E-1 -4.782467E-1 -3.407202E-1 -4.576645E-1 -6.218543E-1 -5.273633E-1 -4.071445E-1 
-4.628100E-1 -5.694633E-1 -5.217500E-1 -3.725290E-1 -4.291301E-1 -4.932156E-1 -4.150968E-1 -3.496079E-1 
-3.089113E-1 -3.393168E-1 -3.598990E-1 -2.710221E-1 -1.840148E-1 -2.672791E-1 -3.519468E-1 -2.490358E-1 
-1.821437E-1 -2.780380E-1 -4.141612E-1 -3.444624E-1 -2.102096E-1 -3.711257E-1 -5.067811E-1 -3.823524E-1 
-3.229446E-1 -4.417593E-1 -5.109911E-1 -4.412923E-1 -3.987246E-1 -4.590678E-1 -5.315733E-1 -4.745045E-1 
-3.959179E-1 -4.773111E-1 -5.222170E-1 -4.581323E-1 -4.174356E-1 -4.221142E-1 -4.548578E-1 -4.478412E-1 
-3.856268E-1 -3.168635E-1 -3.407202E-1 -3.846912E-1 -2.312603E-1 -8.250713E-2 -1.863537E-1 -2.485681E-1 
-3.432608E-2  9.805489E-2 -4.602051E-2 -7.595825E-2  1.102171E-1  1.855292E-1  5.735826E-2  3.958273E-2 
 1.981592E-1  2.033048E-1  1.191049E-1  1.214437E-1  1.677537E-1  1.948848E-1  1.457682E-1  1.490426E-1 
 1.785126E-1  1.780448E-1  2.327740E-1  2.117248E-1  1.621396E-1  2.861013E-1  3.936894E-1  2.603736E-1 
 2.355814E-1  4.652600E-1  4.877133E-1  3.319435E-1  3.763824E-1  5.948343E-1  6.112065E-1  4.222245E-1 
 4.989400E-1  7.005520E-1  6.257083E-1  4.951978E-1  5.700421E-1  6.359987E-1  5.700421E-1  5.134411E-1 
 4.615178E-1  4.554367E-1  4.568400E-1  3.712368E-1  3.137009E-1  2.842302E-1  2.977958E-1  2.996669E-1 
 1.658826E-1  1.275249E-1  2.556958E-1  2.187414E-1  2.180719E-2  7.887602E-2  2.430666E-1  1.139593E-1 
-3.900312E-2  3.256607E-2  1.083460E-1 -2.403498E-2 -1.573515E-1 -8.858824E-2 -4.976273E-2 -1.316237E-1 
-1.919670E-1 -1.648359E-1 -1.236715E-1 -1.348982E-1 -1.732559E-1 -1.877570E-1 -1.119771E-1 -8.578157E-2 
-1.634326E-1 -1.919670E-1 -1.592226E-1 -1.241393E-1 -1.975803E-1 -3.159280E-1 -2.579236E-1 -1.863537E-1 
-3.294935E-1 -4.403567E-1 -3.121858E-1 -2.845869E-1 -4.557934E-1 -4.894733E-1 -3.959179E-1 -3.636413E-1 
-4.604712E-1 -5.231533E-1 -4.244523E-1 -3.832879E-1 -4.721649E-1 -5.063133E-1 -4.328723E-1 -3.884335E-1 
-4.230490E-1 -4.871345E-1 -4.670200E-1 -3.631735E-1 -4.085479E-1 -5.053778E-1 -4.492445E-1 -3.692546E-1 
-3.701901E-1 -4.660845E-1 -4.876022E-1 -3.584957E-1 -3.416557E-1 -4.824574E-1 -4.941511E-1 -3.453979E-1 
-3.542857E-1 -5.133300E-1 -5.320411E-1 -4.202423E-1 -4.225812E-1 -5.493488E-1 -5.460744E-1 -4.263234E-1 
-4.015305E-1 -4.520519E-1 -4.501801E-1 -3.369780E-1 -2.158237E-1 -2.350025E-1 -2.700858E-1 -1.218004E-1 
 4.098606E-2 -1.140499E-2 -8.531380E-2  4.499433E-3  1.359448E-1  9.618378E-2 -5.303717E-2  4.098606E-2 
 2.121925E-1  1.251860E-1  1.712942E-2  1.027327E-1  2.168703E-1  1.672859E-1  9.337711E-2  1.537204E-1 
 2.355814E-1  2.262259E-1  1.696248E-1  1.845937E-1  2.248225E-1  2.407269E-1  2.089181E-1  1.401548E-1 
 1.990948E-1  2.851658E-1  1.986270E-1  1.022649E-1  1.813192E-1  2.468081E-1  1.420252E-1  5.689048E-2 
 9.337711E-2  1.719637E-1  1.088138E-1 -6.847382E-2  2.040386E-2  1.602693E-1  1.900053E-2 -6.613493E-2 
 2.929163E-2  9.805489E-2  1.479053E-2 -7.315159E-2 -9.533885E-3  5.314827E-2 -9.066839E-3 -9.420156E-2 
-5.069828E-2 -8.597599E-3 -3.245497E-2 -8.250713E-2 -1.344304E-1 -4.321385E-2 -2.871202E-2 -1.573515E-1 
-1.713848E-1 -8.718491E-2 -5.023051E-2 -1.582870E-1 -2.261147E-1 -1.175904E-1 -3.760052E-2 -1.517382E-1 
-2.242436E-1 -5.677939E-2 -2.049449E-3 -1.199300E-1 -1.035571E-1  2.227497E-2  7.981157E-2  5.034160E-2 
 7.232714E-2  1.598015E-1  2.421303E-1  2.697291E-1  2.416625E-1  2.818913E-1  3.969646E-1  4.297090E-1 
 3.342824E-1  3.389602E-1  5.026822E-1  4.895844E-1  3.506546E-1  4.091268E-1  5.639610E-1  5.354266E-1 
 3.983679E-1  4.582434E-1  5.957699E-1  5.433788E-1  4.315801E-1  4.984722E-1  6.088676E-1  5.443144E-1 
 5.031500E-1  5.260711E-1  4.998755E-1  5.265388E-1  4.956656E-1  3.773179E-1  3.646879E-1  4.222245E-1 
 3.427024E-1  1.523178E-1  1.672859E-1  2.687936E-1  1.223793E-1 -5.724717E-2  3.209829E-2  1.148949E-1 
-6.473160E-2 -1.222682E-1  3.563878E-3  2.508163E-2 -3.993941E-2 -7.736158E-2  3.163124E-2  1.471715E-1 
 1.148949E-1  9.103823E-2  1.944170E-1  2.991991E-1  3.160391E-1  3.239913E-1  3.534605E-1  4.690022E-1 
 5.485244E-1  4.418712E-1  4.297090E-1  5.929632E-1  6.359987E-1  5.092311E-1  4.783578E-1  6.308532E-1 
 6.682754E-1  5.017467E-1  4.605823E-1  6.448865E-1  6.542420E-1  4.474845E-1  4.568400E-1  5.761232E-1 
 5.433788E-1  4.418712E-1  3.955612E-1  4.549689E-1  4.521623E-1  3.361535E-1  2.589703E-1  2.505503E-1 
 2.589703E-1  1.986270E-1  6.624603E-2 -8.130553E-3  6.484270E-2  5.876159E-2 -1.812081E-1 -2.588592E-1 
-1.339626E-1 -1.975803E-1 -4.094834E-1 -4.777789E-1 -3.622379E-1 -4.090157E-1 -6.555343E-1 -6.976342E-1 
-5.479455E-1 -6.153054E-1 -8.295474E-1 -8.197241E-1 -7.551708E-1 -8.047559E-1 -8.945684E-1 -9.511695E-1 
-8.604207E-1 -8.365641E-1 -9.245062E-1 -9.263773E-1 -8.585496E-1 -7.663975E-1 -7.706075E-1 -7.953997E-1 
-6.943598E-1 -5.516877E-1 -5.240889E-1 -5.778832E-1 -4.716978E-1 -3.276224E-1 -3.304291E-1 -3.987246E-1 
-3.598990E-1 -2.200336E-1 -2.424870E-1 -3.533502E-1 -2.995558E-1 -1.723204E-1 -2.195659E-1 -3.093791E-1 
-2.574558E-1 -1.812081E-1 -1.582870E-1 -2.387447E-1 -2.668114E-1 -1.241393E-1 -8.858824E-2 -1.957092E-1 
-1.685781E-1 -2.497054E-2  1.104758E-2 -5.350495E-2 -4.040718E-2  5.735826E-2  1.265893E-1  7.513380E-2 
 3.396940E-2  1.476393E-1  2.154670E-1  1.775770E-1  1.364126E-1  1.850615E-1  3.230557E-1  3.048124E-1 
 1.668181E-1  2.486792E-1  4.175467E-1  2.996669E-1  1.555915E-1  2.514858E-1  3.282013E-1  2.379203E-1 
 1.078782E-1  1.368804E-1  2.430666E-1  1.635437E-1  3.209829E-2  7.326269E-2  1.350093E-1  9.431267E-2 
 3.537273E-2  7.773873E-3  3.350162E-2  7.653713E-2  2.894372E-4 -6.192494E-2  2.835607E-2  4.987383E-2 
-4.742384E-2 -1.012182E-1 -5.163384E-2  2.180719E-2 -5.023051E-2 -1.788692E-1 -7.970120E-2  1.151682E-2 
-1.610937E-1 -2.256470E-1 -1.077671E-1 -7.595825E-2 -1.671748E-1 -2.410836E-1 -1.166549E-1 -3.900312E-2 
-1.498663E-1 -1.629648E-1 -8.858824E-2 -3.105164E-2 -5.256939E-2 -1.035571E-1 -7.174826E-2  8.241651E-3 
 2.227497E-2 -8.484602E-2 -5.631161E-2  6.203603E-2  5.595493E-2 -3.385830E-2 -8.437824E-2  7.513380E-2 
 1.359448E-1 -7.876492E-2 -1.269460E-1  7.326269E-2  6.952047E-2 -1.554804E-1 -1.274137E-1  1.712942E-2 
-2.777720E-2 -1.292849E-1 -1.545448E-1 -2.076054E-2  2.894372E-4 -1.208649E-1 -6.098938E-2 -1.374388E-2 
-1.608277E-2  4.238939E-2 -1.581672E-3 -2.049449E-3  1.406226E-1  1.392193E-1  2.180719E-2  8.215046E-2 
 1.845937E-1  1.326704E-1  4.472828E-2  6.905270E-2  2.079825E-1  2.009659E-1  6.203603E-2  1.345415E-1 
 2.954569E-1  2.510180E-1  1.621396E-1  2.304358E-1  3.221202E-1  3.319435E-1  2.491469E-1  2.304358E-1 
 3.539298E-1  3.543968E-1  2.669225E-1  2.468081E-1  3.085546E-1  3.950934E-1  3.066835E-1  1.902070E-1 
 3.085546E-1  4.105301E-1  2.341781E-1  1.382837E-1  3.151035E-1  3.146358E-1  1.134915E-1  7.232714E-2 
 1.616726E-1  1.560593E-1 -1.000166E-2 -6.707048E-2  2.554941E-2  1.993608E-2 -6.473160E-2 -9.794378E-2 
-3.666497E-2  6.370542E-3  8.709428E-3 -1.748610E-2 -3.572941E-2  7.232714E-2  1.177015E-1  3.022718E-2 
 2.601719E-2  1.775770E-1  2.486792E-1  1.027327E-1  1.041360E-1  3.197813E-1  3.450413E-1  1.972237E-1 
 2.468081E-1  4.390645E-1  4.273701E-1  3.160391E-1  3.478479E-1  4.675989E-1  4.923911E-1  3.852701E-1 
 3.791890E-1  4.835033E-1  5.139089E-1  4.357901E-1  3.660913E-1  4.423389E-1  5.012789E-1  4.432745E-1 
 3.819957E-1  4.128690E-1  5.153122E-1  4.895844E-1  3.548646E-1  3.543968E-1  4.970689E-1  4.657278E-1 
 2.734714E-1  3.029406E-1  4.596467E-1  4.217567E-1  2.524214E-1  2.687936E-1  4.470167E-1  4.044490E-1 
 2.407269E-1  2.931173E-1  4.348545E-1  3.759146E-1  2.327740E-1  2.875047E-1  3.660913E-1  3.244591E-1 
 2.393236E-1  1.920781E-1  2.556958E-1  2.650514E-1  2.079825E-1  1.630759E-1  1.541882E-1  2.295003E-1 
 2.290325E-1  1.148949E-1  1.060071E-1  2.622447E-1  2.547603E-1  8.355379E-2  1.509137E-1  3.216524E-1 
 2.575669E-1  8.495712E-2  1.663504E-1  3.483157E-1  2.472758E-1  1.083460E-1  1.888037E-1  2.935858E-1 
 2.173381E-1  8.916712E-2  1.265893E-1  2.135959E-1  1.303315E-1 -1.935721E-2 -1.187277E-2  7.572144E-4 
-9.186268E-2 -1.774659E-1 -2.962813E-1 -3.262191E-1 -2.682147E-1 -3.879657E-1 -5.465422E-1 -4.927478E-1 
-4.165001E-1 -5.488811E-1 -6.644220E-1 -5.806899E-1 -4.950867E-1 -5.746088E-1 -7.013764E-1 -6.110954E-1 
-4.960222E-1 -6.153054E-1 -6.789231E-1 -5.825610E-1 -5.245566E-1 -5.909810E-1 -6.812620E-1 -6.237254E-1 
-5.105233E-1 -5.610433E-1 -6.854720E-1 -6.185799E-1 -5.025718E-1 -5.526226E-1 -6.316776E-1 -5.998688E-1 
-4.759078E-1 -4.628100E-1 -5.647855E-1 -5.306377E-1 -4.197745E-1 -4.333401E-1 -4.978933E-1 -4.665523E-1 
-4.263234E-1 -4.099512E-1 -4.005957E-1 -4.787145E-1 -4.520519E-1 -3.290257E-1 -3.907723E-1 -4.773111E-1 
-4.132257E-1 -3.313654E-1 -3.645768E-1 -4.731011E-1 -4.141612E-1 -2.289214E-1 -3.061047E-1 -4.384856E-1 
-2.481003E-1 -1.124449E-1 -2.013226E-1 -2.368736E-1 -1.246071E-1  5.174566E-2  3.771162E-2 -6.800604E-2 
 6.343937E-2  2.131281E-1  1.569948E-1  1.392193E-1  2.468081E-1  3.146358E-1  3.235242E-1  3.370891E-1 
 3.614135E-1  4.334512E-1  4.685345E-1  4.292412E-1  4.381289E-1  4.713411E-1  5.162477E-1  4.633889E-1 
 3.684301E-1  4.661956E-1  5.513310E-1  4.124012E-1  3.282013E-1  4.750834E-1  5.382333E-1  4.376612E-1 
 3.703012E-1  4.619856E-1  5.751870E-1  4.516945E-1  3.572035E-1  4.778900E-1  5.321522E-1  4.306445E-1 
 3.988357E-1  4.456134E-1  4.283056E-1  4.091268E-1  3.614135E-1  3.272657E-1  4.035134E-1  3.964968E-1 
 3.006024E-1  3.104258E-1  3.862057E-1  4.025779E-1  3.066835E-1  2.837625E-1  4.400001E-1  4.694700E-1 
 3.118291E-1  3.286691E-1  5.260711E-1  5.270066E-1  3.815279E-1  4.058523E-1  5.728488E-1  6.032543E-1 
 4.675989E-1  4.792933E-1  6.032543E-1  6.009154E-1  5.424433E-1  5.036178E-1  5.036178E-1  5.550740E-1 
 5.176511E-1  3.483157E-1  3.366213E-1  4.301767E-1  2.800202E-1  1.153626E-1  1.462359E-1  1.438971E-1 
 2.882385E-2 -9.186268E-2 -1.082349E-1 -8.391047E-2 -1.624970E-1 -3.061047E-1 -3.257513E-1 -2.345347E-1 
-3.089113E-1 -4.426956E-1 -4.338078E-1 -3.341713E-1 -3.103147E-1 -4.543900E-1 -4.478412E-1 -2.803769E-1 
-2.705529E-1 -3.767390E-1 -3.444624E-1 -2.050648E-1 -1.882248E-1 -2.476325E-1 -2.654080E-1 -1.531415E-1 
-9.139490E-2 -1.961770E-1 -1.737237E-1 -7.923196E-2 -7.361937E-2 -1.030893E-1 -1.447215E-1 -9.700823E-2 
-1.234055E-2 -5.350495E-2 -1.704493E-1 -1.208649E-1  3.022718E-2 -6.800604E-2 -2.134848E-1 -1.189938E-1 
 1.993608E-2 -2.730942E-2 -1.699807E-1 -8.671713E-2  1.078782E-1  6.063270E-2 -6.332827E-2  6.718159E-2 
 2.238870E-1  1.574626E-1  1.214437E-1  2.079825E-1  2.987313E-1  3.010702E-1  2.145314E-1  2.500825E-1 
 3.483157E-1  3.511224E-1  3.253946E-1  2.907791E-1  3.338153E-1  4.465489E-1  4.011745E-1  2.454047E-1 
 3.296046E-1  4.886489E-1  3.328791E-1  1.771092E-1  2.809558E-1  3.768501E-1  2.388558E-1  6.577826E-2 
 1.583982E-1  2.500825E-1  9.852266E-2 -4.602051E-2  4.031655E-3  4.659938E-2 -8.531380E-2 -1.943059E-1 
-2.134848E-1 -2.069359E-1 -2.644725E-1 -4.136934E-1 -4.609389E-1 -4.300656E-1 -4.782467E-1 -6.059499E-1 
-6.723742E-1 -6.251287E-1 -6.307421E-1 -7.542360E-1 -8.220630E-1 -7.144742E-1 -6.676965E-1 -8.108363E-1 
-8.721151E-1 -7.341216E-1 -6.433713E-1 -7.720108E-1 -8.473229E-1 -6.789231E-1 -5.951910E-1 -7.191520E-1 
-7.710752E-1 -6.508565E-1 -5.624466E-1 -6.330802E-1 -6.765842E-1 -6.054821E-1 -5.250244E-1 -5.343800E-1 
-5.942554E-1 -5.446711E-1 -4.469056E-1 -4.361467E-1 -5.189433E-1 -5.007000E-1 -3.173313E-1 -2.990880E-1 
-4.225812E-1 -3.762712E-1 -2.074037E-1 -1.840148E-1 -3.037658E-1 -2.831836E-1 -1.498663E-1 -1.536093E-1 
-2.518425E-1 -2.476325E-1 -1.760626E-1 -1.676426E-1 -2.120814E-1 -2.654080E-1 -2.312603E-1 -1.568837E-1 
-1.929026E-1 -2.967491E-1 -2.897325E-1 -1.484637E-1 -2.083392E-1 -3.650446E-1 -2.476325E-1 -1.334949E-1 
-2.335992E-1 -3.468013E-1 -2.490358E-1 -8.952452E-2 -1.826115E-1 -2.822480E-1 -1.493993E-1 -1.187277E-2 
-6.052161E-2 -1.044927E-1  7.572144E-4  1.017964E-1  1.013293E-1  4.426050E-2  1.088138E-1  2.341781E-1 
 2.472758E-1  2.252903E-1  2.397914E-1  3.361535E-1  4.297090E-1  3.904157E-1  3.450413E-1  4.395323E-1 
 5.270066E-1  4.488878E-1  4.095945E-1  5.326200E-1  5.536699E-1  4.615178E-1  4.554367E-1  5.111022E-1 
 5.447814E-1  4.774222E-1  3.979001E-1  4.465489E-1  4.975367E-1  4.067879E-1  3.188457E-1  3.674946E-1 
 4.077234E-1  3.282013E-1  2.313714E-1  2.514858E-1  2.931173E-1  2.280970E-1  1.228471E-1  1.050715E-1 
 1.714959E-1  1.172338E-1  1.338720E-2  3.563878E-3  4.238939E-2  5.080938E-2 -5.865050E-2 -8.016825E-2 
 9.644982E-3 -1.783401E-4 -8.391047E-2 -1.082349E-1 -2.122832E-2  1.572609E-2 -7.782936E-2 -1.353660E-1 
-1.140499E-2  5.922937E-2 -9.373379E-2 -1.016860E-1  5.408382E-2  7.466602E-2 -1.000166E-2 -2.169609E-2 
 1.125560E-1  1.654148E-1  7.466602E-2  7.373047E-2  1.733670E-1  2.257581E-1  1.775770E-1  1.523178E-1 
 2.000303E-1  2.701969E-1  2.856336E-1  1.925466E-1  2.178059E-1  3.651557E-1  3.398957E-1  2.262259E-1 
 2.678580E-1  4.030457E-1  4.039805E-1  2.645836E-1  2.547603E-1  4.423389E-1  4.357901E-1  2.402592E-1 
 2.898436E-1  4.198856E-1  3.974323E-1  3.090224E-1  2.917147E-1  4.156756E-1  4.208212E-1  2.996669E-1 
 3.001347E-1  3.754468E-1  3.787212E-1  3.347502E-1  3.057480E-1  2.748747E-1  3.637531E-1  3.866735E-1 
 2.098536E-1  2.374525E-1  3.731079E-1  2.926502E-1  1.691570E-1  2.061114E-1  3.038769E-1  2.440014E-1 
 9.384489E-2  1.214437E-1  2.659869E-1  1.771092E-1 -8.130553E-3  6.156753E-2  1.242504E-1 -1.093722E-2 
-1.264782E-1 -1.311560E-1 -9.747601E-2 -1.774659E-1 -3.196702E-1 -3.463335E-1 -3.177991E-1 -3.697224E-1 
-4.586000E-1 -4.918122E-1 -4.894733E-1 -4.754400E-1 -5.357833E-1 -5.928514E-1 -5.212822E-1 -5.063133E-1 
-5.577688E-1 -5.937877E-1 -5.741410E-1 -4.936833E-1 -5.329766E-1 -6.452432E-1 -5.774155E-1 -4.244523E-1 
-5.381222E-1 -6.620831E-1 -5.142655E-1 -4.370823E-1 -5.306377E-1 -6.204510E-1 -5.236211E-1 -3.949823E-1 
-5.147333E-1 -6.064177E-1 -4.515834E-1 -3.594313E-1 -4.847956E-1 -5.142655E-1 -4.010634E-1 -3.725290E-1 
-4.005957E-1 -3.968534E-1 -3.575602E-1 -3.103147E-1 -2.616658E-1 -2.401481E-1 -2.597947E-1 -1.741915E-1 
-4.040718E-2 -9.139490E-2 -1.358337E-1  5.782604E-2  1.817870E-1  4.613161E-2  2.975940E-2  2.304358E-1 
 2.744069E-1  1.322034E-1  9.899044E-2  2.355814E-1  2.393236E-1  7.794046E-2  4.566383E-2  8.916712E-2 
 6.998825E-2 -2.985004E-3 -6.800604E-2 -7.361937E-2 -2.263165E-2 -2.122832E-2 -1.358337E-1 -1.386404E-1 
-3.853608E-2 -3.853608E-2 -1.218004E-1 -1.409793E-1 -7.662776E-3  3.116200E-2 -9.560490E-2 -9.092712E-2 
 8.402157E-2  1.195726E-1 -8.597599E-3  6.952047E-2  2.730028E-1  2.542925E-1  1.719637E-1  2.496147E-1 
 3.712368E-1  3.721724E-1  3.062158E-1  3.235242E-1  3.936894E-1  3.936894E-1  3.183780E-1  3.034098E-1 
 3.296046E-1  3.141680E-1  2.875047E-1  1.902070E-1  1.574626E-1  2.449369E-1  1.817870E-1  1.946830E-2 
 2.554941E-2  1.074104E-1  2.087164E-2 -1.044927E-1 -9.934638E-2 -4.274607E-2 -1.068316E-1 -2.626014E-1 
-2.382770E-1 -1.830792E-1 -2.808454E-1 -3.711257E-1 -3.968534E-1 -3.580279E-1 -3.589635E-1 -4.660845E-1 
-4.894733E-1 -3.608346E-1 -3.449302E-1 -4.459701E-1 -4.118231E-1 -2.972169E-1 -2.396803E-1 -3.023624E-1 
-3.318324E-1 -1.765304E-1 -1.091704E-1 -1.989837E-1 -1.779337E-1 -6.052161E-2 -3.011608E-2 -6.894159E-2 
-6.052161E-2  2.367830E-2  1.247182E-1  8.589268E-2  2.788829E-2  1.672859E-1  2.388558E-1  1.728992E-1 
 1.686893E-1  2.430666E-1  3.165069E-1  2.561636E-1  1.967559E-1  2.472758E-1  2.800202E-1  2.248225E-1 
 1.518493E-1  1.354771E-1  1.527848E-1  1.696248E-1  5.689048E-2 -1.514721E-2  1.088138E-1  1.205082E-1 
-1.581672E-3 -4.274607E-2  4.566383E-2  1.060071E-1 -1.374388E-2 -8.344269E-2  5.595493E-2  1.317341E-1 
-5.323890E-3 -6.519938E-2  6.858492E-2  9.618378E-2 -9.066839E-3 -6.379604E-2  2.040386E-2  1.083460E-1 
-1.888870E-2 -8.765268E-2  3.209829E-2  5.455160E-2 -3.198719E-2 -6.005383E-2 -3.572941E-2  1.692769E-3 
 1.385498E-2 -7.361937E-2 -8.858824E-2  1.104758E-2  7.306096E-3 -9.420156E-2 -1.110415E-1 -9.066839E-3 
 3.096101E-3 -1.171227E-1 -1.386404E-1 -4.648829E-2 -4.835940E-2 -1.741915E-1 -1.914992E-1 -1.129127E-1 
-1.484637E-1 -2.031937E-1 -2.289214E-1 -1.943059E-1 -1.409793E-1 -2.293892E-1 -2.803769E-1 -2.008548E-1 
-1.320915E-1 -1.933703E-1 -2.747636E-1 -1.872892E-1 -6.894159E-2 -1.063638E-1 -2.139525E-1 -1.101060E-1 
 5.034160E-2 -4.321385E-2 -1.030893E-1  5.902764E-3  6.998825E-2  2.461385E-2 -3.526163E-2 -1.113895E-3 
 7.139085E-2  3.537273E-2 -3.947236E-2  1.806497E-2  5.642271E-2  3.256607E-2  4.566383E-2  2.975940E-2 
 7.934380E-2  1.410904E-1  9.197451E-2  5.922937E-2  1.523178E-1  2.374525E-1  1.602693E-1  1.467037E-1 
 2.767458E-1  3.244591E-1  2.416625E-1  2.360492E-1  3.993034E-1  4.371934E-1  3.548646E-1  3.829312E-1 
 4.797611E-1  5.256033E-1  4.694700E-1  4.647923E-1  5.691066E-1  6.177554E-1  5.677032E-1  5.583477E-1 
 6.359987E-1  6.720176E-1  6.397409E-1  5.971732E-1  6.069965E-1  6.706142E-1  6.509676E-1  5.508633E-1 
 5.340233E-1  5.957699E-1  5.550740E-1  4.063201E-1  3.501868E-1  3.993034E-1  3.497190E-1  1.560593E-1 
 7.934380E-2  1.513815E-1  7.981157E-2 -1.147838E-1 -1.943059E-1 -1.250749E-1 -1.713848E-1 -3.762712E-1 
-4.052734E-1 -3.337035E-1 -4.005957E-1 -5.011678E-1 -5.264277E-1 -4.992967E-1 -4.908767E-1 -5.194111E-1 
-5.596399E-1 -5.044422E-1 -4.015305E-1 -4.417593E-1 -4.768434E-1 -3.832879E-1 -2.649403E-1 -2.724247E-1 
-3.486724E-1 -2.340670E-1 -1.241393E-1 -1.755948E-1 -1.821437E-1 -9.887934E-2 -4.648829E-2 -5.069828E-2 
-5.818272E-2 -6.519938E-2  2.929163E-2  4.519605E-2 -7.782936E-2 -3.713274E-2  3.911495E-2  2.628323E-3 
-7.595825E-2 -1.115093E-1 -5.397272E-2 -4.602051E-2 -1.882248E-1 -2.780380E-1 -1.746593E-1 -2.041292E-1 
-4.052734E-1 -4.618738E-1 -4.071445E-1 -4.127579E-1 -5.774155E-1 -6.606798E-1 -5.446711E-1 -5.657210E-1 
-6.985698E-1 -7.111998E-1 -6.349521E-1 -6.363554E-1 -6.901498E-1 -7.093287E-1 -6.985698E-1 -6.143699E-1 
-6.307421E-1 -7.252331E-1 -6.798587E-1 -5.760121E-1 -5.830295E-1 -7.154098E-1 -6.850042E-1 -5.245566E-1 
-5.633821E-1 -6.990376E-1 -6.574054E-1 -4.955544E-1 -5.404611E-1 -6.630187E-1 -5.788188E-1 -4.604712E-1 
-4.628100E-1 -5.395255E-1 -5.091200E-1 -3.931112E-1 -3.598990E-1 -4.024668E-1 -4.239845E-1 -3.308961E-1 
-2.551169E-1 -3.089113E-1 -3.528824E-1 -2.771025E-1 -1.905637E-1 -2.471647E-1 -3.299613E-1 -2.672791E-1 
-1.760626E-1 -2.509077E-1 -3.772068E-1 -2.878613E-1 -1.952415E-1 -3.308961E-1 -4.127579E-1 -3.439946E-1 
-2.962813E-1 -3.603668E-1 -4.230490E-1 -3.673835E-1 -2.939425E-1 -3.149924E-1 -3.772068E-1 -3.224769E-1 
-2.378092E-1 -2.069359E-1 -2.392125E-1 -2.583914E-1 -1.218004E-1 -6.098938E-2 -1.451893E-1 -1.367693E-1 
 9.644982E-3  5.595493E-2 -3.760052E-2  2.160546E-3  1.275249E-1  1.799159E-1  1.434293E-1  1.485748E-1 
 2.669225E-1  3.137009E-1  2.977958E-1  3.286691E-1  3.993034E-1  4.675989E-1  4.769545E-1  4.643237E-1 
 5.204577E-1  6.219654E-1  6.107388E-1  5.471210E-1  6.252391E-1  7.309575E-1  7.183275E-1  6.556447E-1 
 6.935353E-1  8.025274E-1  7.861552E-1  6.991487E-1  7.459264E-1  8.600640E-1  8.310618E-1  7.496686E-1 
 7.898974E-1  8.521118E-1  8.479018E-1  7.529430E-1  7.122464E-1  8.104796E-1  7.674441E-1  6.434832E-1 
 6.205621E-1  6.444187E-1  6.369343E-1  5.185866E-1  4.287734E-1  4.610500E-1  4.900522E-1  3.558002E-1 
 2.369847E-1  2.907791E-1  2.912469E-1  1.986270E-1  9.057045E-2  7.560158E-2  1.373482E-1  5.829382E-2 
-7.970120E-2 -5.163384E-2  1.619386E-2 -8.437824E-2 -1.784015E-1 -1.311560E-1 -8.905602E-2 -1.325593E-1 
-2.186303E-1 -1.961770E-1 -1.157193E-1 -1.554804E-1 -2.242436E-1 -1.807404E-1 -1.115093E-1 -1.526737E-1 
-1.872892E-1 -1.615615E-1 -1.021538E-1 -5.584383E-2 -1.320915E-1 -1.269460E-1 -1.421166E-2  1.151682E-2 
-2.356720E-2 -6.473160E-2  1.692769E-3  8.682823E-2  6.838319E-3 -6.613493E-2  1.572609E-2  9.384489E-2 
-9.533885E-3 -9.092712E-2  4.967210E-3  5.361604E-2 -1.655054E-2 -9.186268E-2 -3.058386E-2  4.031655E-3 
-1.068316E-1 -1.517382E-1 -1.386404E-1 -1.236715E-1 -1.835470E-1 -2.892647E-1 -2.771025E-1 -2.247114E-1 
-2.686825E-1 -3.711257E-1 -3.641090E-1 -3.149924E-1 -3.346391E-1 -3.856268E-1 -4.179034E-1 -3.346391E-1 
-2.785058E-1 -3.786101E-1 -4.497123E-1 -3.524146E-1 -2.873936E-1 -4.038701E-1 -4.642134E-1 -3.669157E-1 
-3.051691E-1 -4.005957E-1 -4.712300E-1 -3.299613E-1 -2.747636E-1 -4.062090E-1 -3.973212E-1 -2.766347E-1 
-2.481003E-1 -3.224769E-1 -3.234124E-1 -2.209692E-1 -1.966448E-1 -2.640047E-1 -2.948780E-1 -2.219048E-1 
-1.854181E-1 -1.985159E-1 -2.111459E-1 -2.317281E-1 -1.264782E-1 -6.426382E-2 -1.727881E-1 -1.681104E-1 
-1.842165E-2  1.432275E-2 -9.794378E-2 -1.199300E-1  1.993608E-2  7.373047E-2 -7.128048E-2 -1.213326E-1 
 4.145456E-2  6.905270E-2 -7.736158E-2 -8.437824E-2  1.151682E-2  2.321052E-2 -4.508496E-2 -6.286049E-2 
 2.508163E-2  9.431267E-2  4.051828E-2  3.116200E-2  1.453004E-1  1.738348E-1  1.663504E-1  1.616726E-1 
 1.869326E-1  3.094902E-1  2.921824E-1  1.859970E-1  2.383881E-1  3.819957E-1  3.590746E-1  2.337103E-1 
 2.907791E-1  4.067879E-1  3.848023E-1  2.519536E-1  2.725358E-1  4.180145E-1  3.389602E-1  2.360492E-1 
 2.940536E-1  3.693657E-1  3.525257E-1  2.631810E-1  2.814236E-1  3.586068E-1  3.600101E-1  2.641158E-1 
 2.533569E-1  3.576713E-1  3.375568E-1  2.430666E-1  1.897392E-1  2.458725E-1  3.071513E-1  2.061114E-1 
 1.251860E-1  2.000303E-1  2.650514E-1  1.813192E-1  9.197451E-2  1.607370E-1  2.627117E-1  2.243547E-1 
 1.177015E-1  1.546559E-1  2.856336E-1  2.430666E-1  1.490426E-1  2.192092E-1  3.132317E-1  3.062158E-1 
 2.627117E-1  3.108935E-1  4.231601E-1  4.437423E-1  3.726401E-1  4.390645E-1  5.719132E-1  5.522666E-1 
 5.326200E-1  5.658321E-1  6.303854E-1  6.851153E-1  6.266432E-1  5.892210E-1  6.603231E-1  7.085042E-1 
 6.275787E-1  5.653651E-1  6.224332E-1  6.612587E-1  5.995121E-1  4.933267E-1  5.513310E-1  6.472254E-1 
 5.438466E-1  4.778900E-1  5.405722E-1  5.920277E-1  5.288777E-1  4.493556E-1  5.008111E-1  5.527344E-1 
 5.026822E-1  4.170790E-1  4.587111E-1  5.176511E-1  4.694700E-1  4.297090E-1  4.208212E-1  5.012789E-1 
 5.274744E-1  4.343874E-1  4.587111E-1  5.714455E-1  5.653651E-1  4.530978E-1  4.690022E-1  5.733166E-1 
 5.597510E-1  4.390645E-1  3.740442E-1  4.844382E-1  4.788256E-1  3.066835E-1  2.949891E-1  3.305402E-1 
 2.758102E-1  2.009659E-1  1.509137E-1  1.410904E-1  1.471715E-1  9.431267E-2 -1.327610E-2 -5.791667E-3 
 3.958273E-2 -3.479386E-2 -1.227360E-1 -9.466934E-2 -8.130553E-3 -8.063602E-2 -2.041292E-1 -1.288171E-1 
-4.274607E-2 -1.367693E-1 -2.452936E-1 -1.985159E-1 -1.367693E-1 -2.069359E-1 -3.206058E-1 -3.271546E-1 
-2.523103E-1 -3.168635E-1 -4.225812E-1 -4.160323E-1 -3.903046E-1 -4.113545E-1 -5.119267E-1 -5.605755E-1 
-4.918122E-1 -4.815211E-1 -6.260643E-1 -6.742454E-1 -5.587044E-1 -5.947232E-1 -7.088609E-1 -7.191520E-1 
-6.541309E-1 -6.227899E-1 -7.355242E-1 -7.621875E-1 -6.569376E-1 -6.452432E-1 -7.135386E-1 -7.589130E-1 
-7.158775E-1 -6.241932E-1 -6.344843E-1 -7.621875E-1 -7.163453E-1 -5.484133E-1 -6.068854E-1 -7.285075E-1 
-6.634858E-1 -5.030389E-1 -5.175400E-1 -6.555343E-1 -5.820932E-1 -3.977890E-1 -4.174356E-1 -5.390577E-1 
-4.263234E-1 -2.490358E-1 -2.962813E-1 -3.636413E-1 -2.761669E-1 -1.695137E-1 -1.816759E-1 -2.237759E-1 
-2.013226E-1 -1.344304E-1 -9.747601E-2 -1.297519E-1 -1.536093E-1 -1.292849E-1 -3.572941E-2 -2.824498E-2 
-1.601589E-1 -1.016860E-1  4.566383E-2 -7.194999E-3 -1.115093E-1 -7.034492E-2  4.613161E-2 -1.748610E-2 
-1.531415E-1 -9.186268E-2  2.274274E-2 -7.174826E-2 -2.214370E-1 -1.101060E-1 -9.066839E-3 -1.372371E-1 
-2.148881E-1 -1.475282E-1 -5.865050E-2 -8.905602E-2 -1.746593E-1 -1.409793E-1 -4.181052E-2 -4.742384E-2 
-1.325593E-1 -1.194608E-1 -5.444050E-2 -4.789162E-2 -1.171227E-1 -1.910315E-1 -1.325593E-1 -9.654045E-2 
-2.031937E-1 -2.611980E-1 -2.088070E-1 -1.531415E-1 -2.200336E-1 -3.014269E-1 -2.022581E-1 -1.147838E-1 
-2.074037E-1 -2.883291E-1 -1.503348E-1 -4.368163E-2 -1.451893E-1 -1.709170E-1 -6.941010E-2  1.993608E-2 
-1.888870E-2 -7.689381E-2  1.619386E-2  1.200404E-1  8.027935E-2  5.902764E-3  1.022649E-1  1.962881E-1 
 1.710281E-1  1.410904E-1  1.406226E-1  2.168703E-1  2.238870E-1  1.775770E-1  1.588659E-1  1.621396E-1 
 2.491469E-1  1.883359E-1  4.847049E-2  1.443648E-1  2.856336E-1  1.495104E-1  2.160546E-3  2.285647E-1 
 3.600101E-1  1.541882E-1  1.200404E-1  3.338153E-1  4.147401E-1  2.528884E-1  2.131281E-1  4.198856E-1 
 4.863100E-1  3.525257E-1  3.651557E-1  4.844382E-1  4.877133E-1  4.802289E-1  4.699378E-1  4.629211E-1 
 5.298133E-1  5.354266E-1  4.727445E-1  4.610500E-1  5.223289E-1  5.452507E-1  4.704056E-1  3.993034E-1 
 4.661956E-1  5.368299E-1  3.595424E-1  2.842302E-1  4.315801E-1  4.063201E-1  2.800202E-1  2.304358E-1 
 3.080869E-1  3.455091E-1  1.621396E-1  1.055393E-1  2.636480E-1  2.472758E-1  8.215046E-2  1.162982E-1 
 1.888037E-1  1.078782E-1  1.172338E-1  1.036682E-1  4.379272E-2  1.284604E-1  1.247182E-1  1.525831E-2 
 1.712942E-2  1.060071E-1  8.682823E-2 -4.648829E-2 -2.309943E-2  1.195726E-1  8.589268E-2 -8.484602E-2 
-3.245497E-2  1.415582E-1  4.940605E-2 -8.250713E-2 -2.356720E-2  8.776379E-2  6.531048E-2 -7.034492E-2 
-3.432608E-2  9.103823E-2  4.893827E-2 -4.555273E-2 -1.280833E-2  4.566383E-2  3.209829E-2  1.759719E-2 
-3.760052E-2 -3.385830E-2  6.110048E-2 -6.461173E-4 -1.058960E-1 -3.947236E-2  6.110048E-2  2.180719E-2 
-7.174826E-2 -5.323890E-3  1.378160E-1  7.279491E-2 -5.303717E-2  7.981157E-2  2.234192E-1  1.279926E-1 
 3.771162E-2  1.654148E-1  3.169746E-1  2.229521E-1  1.373482E-1  2.926502E-1  3.777857E-1  3.052802E-1 
 3.197813E-1  3.880768E-1  4.091268E-1  4.488878E-1  4.633889E-1  4.240949E-1  4.713411E-1  5.672355E-1 
 5.517988E-1  5.279422E-1  6.098032E-1  6.968098E-1  6.645331E-1  6.041899E-1  7.028909E-1  7.852197E-1 
 6.982131E-1  6.378698E-1  7.459264E-1  8.100119E-1  6.528387E-1  5.873499E-1  7.267475E-1  7.276831E-1 
 5.204577E-1  4.835033E-1  6.065288E-1  5.213933E-1  4.039805E-1  3.801246E-1  3.436387E-1  3.384924E-1 
 2.580347E-1  1.396871E-1  1.495104E-1  1.705604E-1  6.531048E-2 -3.385830E-2 -4.508496E-2 -3.806830E-2 
-5.537606E-2 -1.643682E-1 -1.877570E-1 -8.016825E-2 -1.185260E-1 -2.233081E-1 -2.335992E-1 -1.433182E-1 
-1.082349E-1 -2.481003E-1 -2.785058E-1 -1.414471E-1 -1.203971E-1 -2.621336E-1 -2.995558E-1 -1.943059E-1 
-1.929026E-1 -2.920713E-1 -3.893690E-1 -3.285580E-1 -2.429547E-1 -3.889012E-1 -4.740367E-1 -3.809490E-1 
-3.374457E-1 -4.455023E-1 -5.250244E-1 -4.281945E-1 -4.029346E-1 -5.053778E-1 -5.442033E-1 -4.824574E-1 
-4.684234E-1 -5.268955E-1 -5.526226E-1 -5.498166E-1 -5.212822E-1 -5.362511E-1 -5.830295E-1 -5.965943E-1 
-5.460744E-1 -4.810534E-1 -5.666566E-1 -6.157732E-1 -4.829245E-1 -4.281945E-1 -5.540266E-1 -5.848999E-1 
-4.043379E-1 -3.772068E-1 -5.049100E-1 -4.646811E-1 -3.397846E-1 -3.393168E-1 -4.553256E-1 -4.333401E-1 
-3.159280E-1 -3.631735E-1 -4.319375E-1 -4.015305E-1 -3.659801E-1 -3.804812E-1 -4.202423E-1 -4.684234E-1 
-4.487767E-1 -3.641090E-1 -4.267912E-1 -5.100555E-1 -4.310012E-1 -3.276224E-1 -3.528824E-1 -4.628100E-1 
-4.024668E-1 -2.335992E-1 -2.902002E-1 -4.571967E-1 -3.351068E-1 -1.316237E-1 -2.387447E-1 -3.477368E-1 
-1.933703E-1 -4.321385E-2 -1.030893E-1 -1.741915E-1 -6.259444E-3  1.317341E-1  7.513380E-2  1.055393E-1 
 1.827233E-1  2.454047E-1  3.151035E-1  2.907791E-1  2.678580E-1  3.688979E-1  4.526300E-1  3.492513E-1 
 2.795525E-1  3.576713E-1  4.161434E-1  3.497190E-1  1.939492E-1  2.594380E-1  3.833990E-1  2.004981E-1 
 3.396940E-2  1.251860E-1  2.140636E-1  6.484270E-2 -1.030893E-1 -5.163384E-2  4.145456E-2 -5.677939E-2 
-2.167592E-1 -1.442537E-1 -6.098938E-2 -1.470604E-1 -2.251792E-1 -2.134848E-1 -1.255426E-1 -1.306882E-1 
-2.162914E-1 -2.261147E-1 -1.161871E-1 -7.221603E-2 -1.760626E-1 -1.648359E-1 -5.724717E-2  1.151682E-2 
-2.543831E-2 -1.072993E-1 -9.533885E-3  1.186371E-1  3.256607E-2 -6.941010E-2  5.314827E-2  1.691570E-1 
 6.343937E-2 -3.900312E-2  4.332494E-2  1.831903E-1  1.130238E-1 -3.619719E-2  7.747269E-2  1.976914E-1 
 1.106849E-1  3.724384E-2  9.244156E-2  1.967559E-1  1.476393E-1  3.958273E-2  1.256537E-1  2.154670E-1 
 1.462359E-1  1.242504E-1  1.714959E-1  1.822541E-1  2.173381E-1  2.159348E-1  1.565270E-1  2.215481E-1 
 3.263302E-1  2.631810E-1  1.813192E-1  2.795525E-1  3.913512E-1  2.758102E-1  1.780448E-1  3.267980E-1 
 3.955612E-1  2.154670E-1  1.298637E-1  2.795525E-1  2.912469E-1  1.350093E-1  9.103823E-2  1.771092E-1 
 1.902070E-1  2.788829E-2  8.709428E-3  1.074104E-1  5.080938E-2 -3.900312E-2 -3.151942E-2  3.096101E-3 
-2.777720E-2 -3.479386E-2 -4.508496E-2 -7.923196E-2 -8.130553E-3  3.864717E-2 -4.414940E-2 -7.315159E-2 
 7.326269E-2  1.350093E-1 -1.374388E-2 -1.421166E-2  1.874003E-1  2.266936E-1  5.829382E-2  6.297159E-2 
 2.631810E-1  2.360492E-1  8.495712E-2  1.261215E-1  2.510180E-1  2.440014E-1  1.340737E-1  1.518493E-1 
 2.159348E-1  2.093859E-1  1.579304E-1  9.618378E-2  1.270571E-1  1.668181E-1  1.158304E-1  4.499433E-3 
 3.911495E-2  1.583982E-1  7.466602E-2 -6.800604E-2 -1.655054E-2  1.284604E-1  2.461385E-2 -1.021538E-1 
 1.619386E-2  9.805489E-2  4.566383E-2 -5.116606E-2  7.773873E-3  1.275249E-1  7.981157E-2  1.479053E-2 
 7.747269E-2  1.747704E-1  1.490426E-1  1.041360E-1  1.205082E-1  1.813192E-1  2.500825E-1  1.752381E-1 
 1.509137E-1  2.472758E-1  2.556958E-1  2.266936E-1  1.906748E-1  2.374525E-1  3.356857E-1  2.505503E-1 
 1.467037E-1  2.397914E-1  3.048124E-1  1.813192E-1  8.823156E-2  1.387515E-1  2.131281E-1  1.345415E-1 
-2.985004E-3  1.078782E-1  2.243547E-1  9.337711E-2  2.134014E-2  1.279926E-1  2.042403E-1  1.546559E-1 
 6.203603E-2  1.017964E-1  2.351136E-1  1.672859E-1  4.238939E-2  1.410904E-1  1.878681E-1  1.092815E-1 
 7.887602E-2  4.238939E-2  9.057045E-2  1.223793E-1 -3.452781E-3 -3.245497E-2  3.677606E-2  1.291942E-2 
-6.332827E-2 -1.180582E-1 -1.068316E-1 -5.350495E-2 -1.615615E-1 -3.056369E-1 -1.957092E-1 -1.554804E-1 
-3.126535E-1 -3.748679E-1 -3.346391E-1 -2.621336E-1 -3.294935E-1 -4.735689E-1 -3.786101E-1 -2.705529E-1 
-4.062090E-1 -4.833922E-1 -3.701901E-1 -3.369780E-1 -4.010634E-1 -4.632778E-1 -4.314690E-1 -3.229446E-1 
-4.136934E-1 -4.745045E-1 -3.692546E-1 -3.561568E-1 -3.510106E-1 -3.645768E-1 -3.874979E-1 -2.766347E-1 
-2.017903E-1 -3.079758E-1 -3.266869E-1 -1.713848E-1 -1.508026E-1 -2.340670E-1 -2.466969E-1 -1.479959E-1 
-6.052161E-2 -1.961770E-1 -2.471647E-1 -6.800604E-2 -6.660271E-2 -1.994514E-1 -1.610937E-1 -5.958678E-2 
-5.490828E-2 -1.040249E-1 -1.302204E-1 -3.198719E-2  4.659938E-2 -5.163384E-2 -8.765268E-2  1.712942E-2 
 9.103823E-2  4.753494E-2 -3.432608E-2  2.788829E-2  1.612048E-1  1.083460E-1 -2.122832E-2  6.952047E-2 
 1.962881E-1  1.298637E-1  6.718159E-2  1.177015E-1  2.121925E-1  1.995625E-1  8.168195E-2  1.284604E-1 
 2.304358E-1  1.962881E-1  1.424945E-1  1.476393E-1  2.168703E-1  2.608414E-1  2.051759E-1  1.523178E-1 
 2.594380E-1  3.319435E-1  1.976914E-1  1.565270E-1  2.730028E-1  3.038769E-1  1.527848E-1  7.466602E-2 
 2.173381E-1  2.411947E-1  8.869934E-2  5.969715E-2  1.635437E-1  1.686893E-1  6.905270E-2  1.806497E-2 
 4.940605E-2  9.711933E-2  3.537273E-2 -4.508496E-2 -2.637387E-2  6.370542E-3  2.894372E-4 -9.887934E-2 
-1.536093E-1 -4.835940E-2 -4.321385E-2 -1.933703E-1 -2.167592E-1 -9.841156E-2 -1.180582E-1 -2.742958E-1 
-2.864580E-1 -1.807404E-1 -2.106788E-1 -3.458657E-1 -3.187346E-1 -2.003877E-1 -2.434225E-1 -3.449302E-1 
-3.360424E-1 -2.265825E-1 -2.205022E-1 -3.135891E-1 -2.962813E-1 -2.471647E-1 -1.938381E-1 -2.172270E-1 
-3.159280E-1 -2.607310E-1 -1.484637E-1 -1.905637E-1 -2.962813E-1 -2.209692E-1 -1.087027E-1 -1.671748E-1 
-2.401481E-1 -1.774659E-1 -6.286049E-2 -9.887934E-2 -1.755948E-1 -1.026216E-1  1.692769E-3 -3.432608E-2 
-1.255426E-1 -7.221603E-2  3.677606E-2  8.241651E-3 -7.923196E-2 -3.479386E-2  6.016492E-2  4.379272E-2 
-2.777720E-2 -3.806830E-2  5.829382E-2  1.158304E-1  7.773873E-3 -2.356720E-2  9.524822E-2  1.261215E-1 
 5.268049E-2 -1.113895E-3  8.682823E-2  1.869326E-1  9.384489E-2  1.225723E-3  1.013293E-1  1.888037E-1 
 8.589268E-2  1.759719E-2  1.055393E-1  1.668181E-1  8.916712E-2  4.031655E-3  8.963490E-2  1.373482E-1 
 1.853275E-2 -1.467943E-2  3.116200E-2  4.005050E-2  1.666164E-2 -6.987715E-2 -1.012182E-1 -1.093722E-2 
-3.339053E-2 -2.022581E-1 -2.116137E-1 -1.278815E-1 -1.882248E-1 -3.070402E-1 -3.496079E-1 -2.644725E-1 
-2.700858E-1 -4.244523E-1 -4.436312E-1 -3.650446E-1 -3.884335E-1 -4.702945E-1 -4.890056E-1 -4.431634E-1 
-4.108868E-1 -4.899411E-1 -5.413966E-1 -4.165001E-1 -3.758035E-1 -4.684234E-1 -4.660845E-1 -3.641090E-1 
-2.925391E-1 -3.397846E-1 -3.767390E-1 -2.686825E-1 -1.568837E-1 -2.069359E-1 -2.775702E-1 -1.737237E-1 
-7.923196E-2 -1.194608E-1 -1.769981E-1 -1.437860E-1 -1.280833E-2 -1.842165E-2 -1.297519E-1 -6.519938E-2 
 7.373047E-2  5.174566E-2 -4.134274E-2  1.993608E-2  1.434293E-1  1.523178E-1  7.045603E-2  7.653713E-2 
 2.299681E-1  2.299681E-1  1.364126E-1  1.757059E-1  2.313714E-1  2.599058E-1  2.187414E-1  1.682215E-1 
 2.290325E-1  3.015380E-1  1.995625E-1  1.088138E-1  2.351136E-1  2.837625E-1  2.107892E-1  1.448326E-1 
 1.813192E-1  3.020058E-1  2.430666E-1  1.453004E-1  2.243547E-1  3.249269E-1  2.730028E-1  1.808515E-1 
 2.309036E-1  3.412991E-1  3.225880E-1  1.817870E-1  2.061114E-1  3.441057E-1  2.786169E-1  1.532526E-1 
 1.785126E-1  2.627117E-1  2.599058E-1  1.336060E-1  1.181693E-1  2.730028E-1  2.706647E-1  1.120889E-1 
 1.312671E-1  2.669225E-1  2.369847E-1  1.396871E-1  1.200404E-1  1.920781E-1  2.323070E-1  9.524822E-2 
 3.209829E-2  9.571600E-2  1.022649E-1  4.051828E-2 -4.321385E-2 -4.134274E-2  2.554941E-2  1.900053E-2 
-1.129127E-1 -1.302204E-1  5.434987E-3 -2.356720E-2 -1.573515E-1 -1.704493E-1 -4.227829E-2 -3.011608E-2 
-2.106788E-1 -1.826115E-1 -9.533885E-3 -6.239272E-2 -2.060003E-1 -1.297519E-1  1.759719E-2 -3.806830E-2 
-1.297519E-1 -1.194608E-1 -1.935721E-2 -5.323890E-3 -1.461248E-1 -1.386404E-1 -6.145716E-2 -9.794378E-2 
-1.779337E-1 -2.228403E-1 -1.877570E-1 -1.643682E-1 -2.457614E-1 -3.570924E-1 -3.337035E-1 -2.630692E-1 
-3.262191E-1 -4.553256E-1 -4.426956E-1 -3.360424E-1 -4.230490E-1 -5.577688E-1 -4.852633E-1 -3.884335E-1 
-4.726334E-1 -5.825610E-1 -5.002322E-1 -3.926435E-1 -4.557934E-1 -5.610433E-1 -5.072489E-1 -4.034023E-1 
-4.721649E-1 -5.488811E-1 -4.946189E-1 -4.440989E-1 -4.543900E-1 -5.170722E-1 -5.119267E-1 -4.221142E-1 
-4.277267E-1 -4.782467E-1 -4.745045E-1 -4.165001E-1 -3.613017E-1 -4.160323E-1 -4.782467E-1 -3.926435E-1 
-3.187346E-1 -4.352112E-1 -5.002322E-1 -3.945146E-1 -3.519468E-1 -4.408245E-1 -4.955544E-1 -3.832879E-1 
-2.995558E-1 -3.814161E-1 -4.071445E-1 -2.654080E-1 -1.779337E-1 -2.434225E-1 -2.190981E-1 -8.344269E-2 
 4.031655E-3 -4.856112E-3 -1.608277E-2  8.963490E-2  1.728992E-1  1.803837E-1  1.612048E-1  1.967559E-1 
 3.286691E-1  3.618813E-1  2.940536E-1  3.071513E-1  4.484200E-1  5.078278E-1  4.002390E-1  4.212890E-1 
 5.826721E-1  6.205621E-1  5.045526E-1  4.802289E-1  6.589198E-1  6.883898E-1  5.232644E-1  5.209255E-1 
 6.617265E-1  6.813731E-1  5.195222E-1  4.909878E-1  6.074643E-1  5.934310E-1  4.881811E-1  4.147401E-1 
 4.821000E-1  5.195222E-1  4.245634E-1  3.417668E-1  3.501868E-1  4.250312E-1  3.487835E-1  2.500825E-1 
 2.776814E-1  3.300724E-1  3.160391E-1  1.906748E-1  2.019014E-1  3.165069E-1  2.921824E-1  1.724322E-1 
 1.490426E-1  2.935858E-1  2.954569E-1  1.195726E-1  1.167660E-1  2.683258E-1  2.519536E-1  8.448935E-2 
 9.852266E-2  2.491469E-1  2.519536E-1  1.345415E-1  1.420252E-1  2.711325E-1  2.795525E-1  2.229521E-1 
 2.173381E-1  2.846980E-1  3.885446E-1  3.277335E-1  2.706647E-1  3.590746E-1  4.217567E-1  3.777857E-1 
 2.832954E-1  3.277335E-1  4.142730E-1  3.628168E-1  2.280970E-1  2.402592E-1  3.815279E-1  3.062158E-1 
 1.626089E-1  2.056437E-1  3.043447E-1  2.542925E-1  1.055393E-1  1.247182E-1  2.430666E-1  1.747704E-1 
 1.198387E-2  2.835607E-2  1.148949E-1  5.969715E-2 -7.081270E-2 -8.765268E-2  9.177205E-3 -1.561499E-2 
-1.479959E-1 -1.624970E-1 -1.101060E-1 -1.012182E-1 -1.653037E-1 -2.597947E-1 -2.181625E-1 -1.414471E-1 
-2.270503E-1 -3.182669E-1 -2.247114E-1 -1.344304E-1 -2.270503E-1 -2.986202E-1 -2.088070E-1 -8.905602E-2 
-1.606259E-1 -2.873936E-1 -1.606259E-1 -2.824498E-2 -1.105738E-1 -1.877570E-1 -9.654045E-2  2.554941E-2 
-3.058386E-2 -1.147838E-1 -3.526163E-2  9.290934E-2  7.981157E-2 -1.234055E-2  2.180719E-2  1.181693E-1 
 1.209760E-1  3.163124E-2  2.087164E-2  1.336060E-1  1.532526E-1  5.080938E-2  6.370542E-3  1.200404E-1 
 1.850615E-1  4.659938E-2  2.628323E-3  1.181693E-1  1.569948E-1  6.952047E-2 -1.421166E-2  6.016492E-2 
 1.364126E-1  5.034160E-2 -5.256939E-2  2.134014E-2  1.195726E-1  2.227497E-2 -8.297491E-2 -4.789162E-2 
 5.174566E-2 -3.452781E-3 -1.461248E-1 -1.035571E-1 -1.748610E-2 -5.911754E-2 -1.718526E-1 -1.624970E-1 
-5.210162E-2 -6.800604E-2 -1.844826E-1 -2.097425E-1 -7.689381E-2 -5.911754E-2 -1.980481E-1 -2.120814E-1 
-1.203971E-1 -9.139490E-2 -1.961770E-1 -2.649403E-1 -1.718526E-1 -1.311560E-1 -2.298570E-1 -3.070402E-1 
-2.307933E-1 -1.255426E-1 -2.069359E-1 -3.056369E-1 -1.872892E-1 -6.379604E-2 -1.648359E-1 -2.317281E-1 
-1.054282E-1 -3.105164E-2 -9.560490E-2 -1.358337E-1 -5.350495E-2  3.116200E-2  4.499433E-3 -4.555273E-2 
 8.241651E-3  9.665155E-2  9.618378E-2  4.005050E-2  5.127643E-2  1.471715E-1  1.588659E-1  4.566383E-2 
 3.116200E-2  1.471715E-1  1.513815E-1  3.116200E-2 -2.122832E-2  7.981157E-2  1.205082E-1 -1.982499E-2 
-5.724717E-2  4.847049E-2  6.484270E-2 -6.239272E-2 -1.026216E-1  7.572144E-4  1.058054E-2 -8.016825E-2 
-1.363015E-1 -3.011608E-2  4.659938E-2 -6.613493E-2 -9.700823E-2  2.628323E-3  7.326269E-2  1.291942E-2 
-3.900312E-2  5.689048E-2  1.293960E-1  8.776379E-2  3.303384E-2  7.981157E-2  1.640115E-1  1.906748E-1 
 1.336060E-1  1.046038E-1  2.290325E-1  2.659869E-1  1.448326E-1  1.307993E-1  2.575669E-1  2.973280E-1 
 1.635437E-1  1.350093E-1  2.701969E-1  3.024735E-1  1.714959E-1  1.261215E-1  2.907791E-1  3.155713E-1 
 1.663504E-1  1.541882E-1  2.856336E-1  3.604779E-1  2.215481E-1  1.574626E-1  3.286691E-1  3.749790E-1 
 2.285647E-1  1.766415E-1  2.767458E-1  3.169746E-1  2.224829E-1  1.438971E-1  1.850615E-1  2.482114E-1 
 1.752381E-1  7.139085E-2  9.992599E-2  1.738348E-1  1.317341E-1  1.385498E-2  1.900053E-2  8.308601E-2 
 4.659938E-2 -7.782936E-2 -1.082349E-1 -1.140499E-2 -5.397272E-2 -1.812081E-1 -2.162914E-1 -1.316237E-1 
-1.068316E-1 -2.696180E-1 -3.093791E-1 -1.886926E-1 -1.662393E-1 -3.210728E-1 -3.851590E-1 -2.373414E-1 
-2.036614E-1 -3.028302E-1 -3.411872E-1 -2.415514E-1 -1.643682E-1 -2.597947E-1 -2.845869E-1 -2.041292E-1 
-1.751270E-1 -2.120814E-1 -2.817802E-1 -2.593269E-1 -1.971126E-1 -2.406166E-1 -3.248158E-1 -3.323002E-1 
-2.649403E-1 -2.700858E-1 -3.692546E-1 -3.949823E-1 -2.892647E-1 -2.841191E-1 -4.417593E-1 -4.076123E-1 
-2.630692E-1 -3.145247E-1 -4.356790E-1 -4.132257E-1 -2.883291E-1 -3.308961E-1 -4.497123E-1 -4.249201E-1 
-3.491402E-1 -3.556890E-1 -4.529867E-1 -4.604712E-1 -3.814161E-1 -3.482046E-1 -4.062090E-1 -4.604712E-1 
-3.491402E-1 -2.682147E-1 -3.355746E-1 -3.687868E-1 -2.719569E-1 -1.699807E-1 -2.410836E-1 -2.902002E-1 
-1.723204E-1 -8.999157E-2 -1.620293E-1 -2.364058E-1 -1.222682E-1 -2.122832E-2 -8.952452E-2 -1.405115E-1 
-7.502270E-2  2.414608E-2 -1.467943E-2 -1.129127E-1 -4.695607E-2  7.606936E-2  3.256607E-2 -7.221603E-2 
-6.259444E-3  9.665155E-2  7.700491E-2 -4.856112E-3 -5.791667E-3  1.139593E-1  1.392193E-1  5.969715E-2 
 5.455160E-2  1.789804E-1  2.369847E-1  1.307993E-1  1.284604E-1  2.421303E-1  2.776814E-1  1.986270E-1 
 1.565270E-1  2.332425E-1  2.921824E-1  2.201447E-1  8.542490E-2  1.728992E-1  2.842302E-1  1.261215E-1 
 3.563878E-3  8.823156E-2  2.000303E-1  9.290934E-2 -6.379604E-2  3.396940E-2  1.546559E-1  4.987383E-2 
-8.437824E-2  7.572144E-4  1.041360E-1  3.537273E-2 -4.040718E-2 -2.076054E-2  6.905270E-2  5.782604E-2 
-7.549047E-2 -8.297491E-2  1.104758E-2  2.894372E-4 -1.175904E-1 -1.559482E-1 -5.865050E-2 -9.066839E-3 
-1.138482E-1 -2.036614E-1 -8.250713E-2 -6.461173E-4 -1.283493E-1 -1.816759E-1 -6.519938E-2  2.882385E-2 
-7.549047E-2 -1.910315E-1 -5.210162E-2  7.887602E-2 -4.555273E-2 -1.386404E-1 -8.597599E-3  5.782604E-2 
-1.561499E-2 -6.660271E-2 -4.087496E-2  7.279491E-2  3.724384E-2 -1.021538E-1 -4.789162E-2  4.051828E-2 
-2.517226E-3 -1.016860E-1 -9.794378E-2  6.838319E-3  1.712942E-2 -1.012182E-1 -1.320915E-1  2.788829E-2 
 3.864717E-2 -1.283493E-1 -1.129127E-1  2.414608E-2  4.051828E-2 -9.045935E-2 -1.377048E-1 -2.517226E-3 
 3.677606E-2 -1.007504E-1 -1.442537E-1 -1.888870E-2  4.967210E-3 -8.297491E-2 -1.115093E-1 -6.847382E-2 
 2.894372E-4 -5.865050E-2 -1.409793E-1 -9.420156E-2 -1.783401E-4 -6.461173E-4 -1.288171E-1 -8.718491E-2 
 5.548715E-2  2.788829E-2 -8.531380E-2 -5.444050E-2  1.322034E-1  9.478045E-2 -5.350495E-2  1.432275E-2 
 1.677537E-1  1.757059E-1  1.479053E-2  4.659938E-2  2.201447E-1  1.934814E-1  8.308601E-2  1.088138E-1 
 2.360492E-1  2.411947E-1  1.569948E-1  1.485748E-1  2.224829E-1  2.697291E-1  1.864648E-1  1.574626E-1 
 2.514858E-1  2.790847E-1  2.037725E-1  1.541882E-1  2.337103E-1  2.720680E-1  1.869326E-1  1.354771E-1 
 1.752381E-1  2.468081E-1  1.789804E-1  7.887602E-2  1.191049E-1  2.037725E-1  1.672859E-1  2.040386E-2 
 5.548715E-2  1.794481E-1  1.261215E-1 -3.572941E-2 -3.993941E-2  1.181693E-1  5.735826E-2 -9.654045E-2 
-5.958678E-2  4.753494E-2  3.724384E-2 -8.391047E-2 -7.829714E-2  3.958273E-2  3.911495E-2 -8.671713E-2 
-6.987715E-2  4.753494E-2  2.554941E-2 -3.105164E-2 -4.742384E-2  1.712942E-2  7.326269E-2  7.306096E-3 
-5.069828E-2 -1.783401E-4  9.478045E-2  3.817939E-2 -6.941010E-2 -1.842165E-2  9.805489E-2  5.221271E-2 
-1.021538E-1 -3.245497E-2  1.074104E-1  4.145456E-2 -6.052161E-2 -2.216387E-2  1.017964E-1  9.197451E-2 
-3.993941E-2 -3.058386E-2  1.017964E-1  7.279491E-2 -9.420156E-2 -5.677939E-2  6.998825E-2 -9.533885E-3 
-1.353660E-1 -1.353660E-1 -4.602051E-2 -6.098938E-2 -1.877570E-1 -1.854181E-1 -8.718491E-2 -8.624935E-2 
-1.788692E-1 -1.695137E-1 -7.455492E-2 -4.835940E-2 -8.297491E-2 -1.203971E-1 -4.414940E-2  5.221271E-2 
 1.712942E-2 -5.490828E-2 -2.309943E-2  8.916712E-2  5.034160E-2 -6.426382E-2 -3.452781E-3  1.177015E-1 
 5.969715E-2 -6.987715E-2  6.838319E-3  1.326704E-1  6.858492E-2 -6.286049E-2  9.177205E-3  1.612048E-1 
 5.642271E-2 -6.332827E-2  1.058054E-2  8.027935E-2  4.967210E-3 -1.091704E-1 -8.250713E-2 -4.368163E-2 
-9.841156E-2 -2.092748E-1 -2.864580E-1 -2.396803E-1 -2.485681E-1 -3.907723E-1 -4.707623E-1 -3.982568E-1 
-3.804812E-1 -5.044422E-1 -5.563655E-1 -4.838600E-1 -4.361467E-1 -5.254922E-1 -5.746088E-1 -4.586000E-1 
-4.193068E-1 -4.974256E-1 -5.357833E-1 -4.548578E-1 -3.659801E-1 -4.356790E-1 -4.857311E-1 -3.963857E-1 
-2.869258E-1 -2.873936E-1 -3.608346E-1 -3.047013E-1 -1.746593E-1 -1.377048E-1 -2.261147E-1 -2.195659E-1 
-3.572941E-2 -3.806830E-2 -1.634326E-1 -1.044927E-1  4.051828E-2  3.958273E-2 -8.344269E-2 -3.385830E-2 
 1.158304E-1  1.144271E-1 -4.856112E-3 -1.935721E-2  1.289282E-1  1.153626E-1 -1.888870E-2 -7.662776E-3 
 6.905270E-2  7.045603E-2 -3.105164E-2 -7.408714E-2 -5.323890E-3  1.479053E-2 -8.531380E-2 -1.484637E-1 
-6.286049E-2 -6.461173E-4 -5.958678E-2 -1.311560E-1 -8.250713E-2  1.104758E-2 -7.194999E-3 -5.537606E-2 
-6.660271E-2  1.151682E-2  9.571600E-2 -4.856112E-3 -7.970120E-2  1.261215E-1  2.580347E-1 -3.900312E-2 
-7.361937E-2  3.431702E-1  2.580347E-1 -7.268381E-2  1.284604E-1  3.894801E-1  2.028377E-1  6.203603E-2 
 2.655191E-1  3.235242E-1  1.986270E-1  1.803837E-1  2.093859E-1  1.630759E-1  1.724322E-1  2.542925E-1 
 1.467037E-1  5.361604E-2  1.845937E-1  2.538247E-1  3.817939E-2 -4.181052E-2  2.280970E-1  1.696248E-1 
-1.180582E-1 -7.194999E-3  2.135959E-1  7.653713E-2 -1.227360E-1  5.501937E-2  2.079825E-1  4.051828E-2 
-1.935721E-2  1.565270E-1  2.234192E-1  1.092815E-1  1.256537E-1  2.178059E-1  2.271614E-1  2.617769E-1 
 2.351136E-1  2.098536E-1  2.655191E-1  3.108935E-1  2.823591E-1  1.658826E-1  2.323070E-1  3.478479E-1 
 1.972237E-1  9.665155E-2  2.295003E-1  2.856336E-1  1.223793E-1  4.987383E-2  1.705604E-1  2.252903E-1 
 7.466602E-2 -4.695607E-2  1.162982E-1  1.537204E-1 -5.256939E-2 -6.052161E-2  6.718159E-2  6.484270E-2 
-1.935721E-2 -3.526163E-2 -9.533885E-3  5.174566E-2  3.537273E-2 -6.519938E-2  1.151682E-2  1.083460E-1 
 8.869934E-2  2.742052E-2 -3.920558E-3  1.293960E-1  1.906748E-1  4.379272E-2  3.771162E-2  2.159348E-1 
 2.337103E-1  1.111526E-1  1.153626E-1  2.421303E-1  2.949891E-1  1.462359E-1  1.242504E-1  3.305402E-1 
 2.884402E-1  1.415582E-1  2.154670E-1  2.828262E-1  2.748747E-1  2.351136E-1  1.598015E-1  2.262259E-1 
 3.104258E-1  1.775770E-1  8.869934E-2  1.705604E-1  1.948848E-1  1.191049E-1  1.619386E-2  1.946830E-2 
 1.368804E-1  6.156753E-2 -8.812046E-2  6.370542E-3  1.275249E-1  5.501937E-2 -3.479386E-2  2.461385E-2 
 1.453004E-1  1.532526E-1  3.116200E-2  7.840824E-2  2.519536E-1  2.126610E-1  1.499782E-1  2.033048E-1 
 2.917147E-1  3.417668E-1  2.440014E-1  2.037725E-1  3.366213E-1  3.590746E-1  2.103214E-1  1.719637E-1 
 2.711325E-1  2.889080E-1  1.930137E-1  1.097493E-1  1.803837E-1  2.608414E-1  1.322034E-1  5.689048E-2 
 1.607370E-1  2.056437E-1  1.242504E-1  4.519605E-2  9.618378E-2  1.981592E-1  1.509137E-1 -1.783401E-4 
 8.074713E-2  2.369847E-1  9.758711E-2  4.967210E-3  1.191049E-1  1.714959E-1  1.186371E-1  5.361604E-2 
 7.606936E-2  1.593337E-1  1.490426E-1  6.203603E-2  8.027935E-2  1.345415E-1  1.392193E-1  1.111526E-1 
 2.929163E-2  7.794046E-2  1.869326E-1  7.606936E-2 -4.695607E-2  6.390715E-2  1.378160E-1  1.104758E-2 
-6.941010E-2  2.227497E-2  1.162982E-1  7.572144E-4 -1.044927E-1  4.145456E-2  9.992599E-2 -5.818272E-2 
-9.373379E-2 -5.323890E-3  6.838319E-3 -6.145716E-2 -1.409793E-1 -1.030893E-1 -2.684164E-2 -1.049604E-1 
-2.088070E-1 -1.620293E-1 -1.166549E-1 -1.470604E-1 -1.844826E-1 -2.284536E-1 -1.330271E-1 -8.250713E-2 
-2.083392E-1 -2.083392E-1 -1.147838E-1 -9.420156E-2 -1.681104E-1 -2.265825E-1 -1.372371E-1 -7.642603E-2 
-2.223725E-1 -2.967491E-1 -1.283493E-1 -1.227360E-1 -2.887969E-1 -2.696180E-1 -1.844826E-1 -1.596896E-1 
-2.331314E-1 -2.986202E-1 -1.550126E-1 -9.654045E-2 -2.153559E-1 -2.326636E-1 -1.339626E-1 -6.894159E-2 
-1.274137E-1 -1.704493E-1 -8.858824E-2 -1.467943E-2 -6.426382E-2 -1.157193E-1 -4.555273E-2  2.508163E-2 
 6.838319E-3 -4.789162E-2 -3.151942E-2  6.577826E-2  6.156753E-2 -3.947236E-2  7.306096E-3  1.378160E-1 
 8.916712E-2 -2.029276E-2  1.900053E-2  1.055393E-1  7.934380E-2 -4.695607E-2 -4.461718E-2  6.203603E-2 
 1.946830E-2 -7.970120E-2 -9.700823E-2 -1.842165E-2 -3.452781E-3 -1.255426E-1 -1.559482E-1 -5.256939E-2 
 1.692769E-3 -1.124449E-1 -1.559482E-1 -3.339053E-2  2.040386E-2 -3.619719E-2 -9.841156E-2 -5.323890E-3 
 9.805489E-2  2.461385E-2 -3.385830E-2  4.613161E-2  1.485748E-1  1.092815E-1  4.566383E-2  1.205082E-1 
 2.121925E-1  2.103214E-1  1.396871E-1  1.705604E-1  3.174424E-1  3.137009E-1  1.794481E-1  2.196770E-1 
 3.787212E-1  3.651557E-1  2.482114E-1  2.472758E-1  3.693657E-1  3.852701E-1  2.528884E-1  2.477436E-1 
 3.464446E-1  3.511224E-1  2.421303E-1  1.686893E-1  2.538247E-1  2.893758E-1  1.588659E-1  9.057045E-2 
 1.822541E-1  2.149992E-1  8.448935E-2  3.096101E-3  4.847049E-2  6.718159E-2 -1.935721E-2 -1.339626E-1 
-1.199300E-1 -3.947236E-2 -1.129127E-1 -2.495036E-1 -2.097425E-1 -9.887934E-2 -1.718526E-1 -2.897325E-1 
-2.359381E-1 -1.358337E-1 -1.676426E-1 -2.920713E-1 -2.537136E-1 -1.115093E-1 -1.274137E-1 -2.148881E-1 
-1.835470E-1 -6.286049E-2 -5.256939E-2 -1.325593E-1 -1.222682E-1 -2.309943E-2 -5.323890E-3 -8.718491E-2 
-8.624935E-2 -1.842165E-2  1.572609E-2 -3.479386E-2 -9.373379E-2 -1.935721E-2  3.958273E-2 -3.292275E-2 
-8.484602E-2  4.031655E-3  8.027935E-2  1.338720E-2 -5.303717E-2  2.894372E-4  1.219108E-1  7.419825E-2 
-8.391047E-2  1.759719E-2  1.588659E-1  4.706716E-2 -6.145716E-2  2.648496E-2  1.415582E-1  5.595493E-2 
-4.976273E-2  2.788829E-2  1.209760E-1  6.764936E-2 -6.259444E-3  5.268049E-2  8.402157E-2  8.121490E-2 
 4.987383E-2 -2.076054E-2  5.735826E-2  9.618378E-2 -3.198719E-2 -9.139490E-2  2.695274E-2  6.764936E-2 
-8.391047E-2 -1.091704E-1 -1.280833E-2  3.817939E-2 -6.613493E-2 -1.872892E-1 -4.976273E-2  2.554941E-2 
-1.072993E-1 -1.779337E-1 -8.578157E-2  6.838319E-3 -9.466934E-2 -1.788692E-1 -9.045935E-2 -1.374388E-2 
-8.157158E-2 -1.447215E-1 -8.250713E-2 -3.245497E-2 -5.958678E-2 -1.461248E-1 -1.526737E-1 -4.648829E-2 
-5.584383E-2 -1.522059E-1 -1.442537E-1 -6.192494E-2 -6.566715E-2 -1.624970E-1 -1.849504E-1 -7.128048E-2 
-2.122832E-2 -1.461248E-1 -1.648359E-1 -1.421166E-2  9.177205E-3 -8.531380E-2 -1.030893E-1 -7.194999E-3 
 6.110048E-2 -3.385830E-2 -9.139490E-2  2.134014E-2  7.045603E-2 -4.648829E-2 -1.040249E-1 -2.985004E-3 
 4.238939E-2 -3.292275E-2 -1.110415E-1 -5.350495E-2  4.566383E-2 -5.677939E-2 -1.465926E-1 -5.163384E-2 
 1.759719E-2 -6.613493E-2 -1.316237E-1 -5.023051E-2  2.894372E-4 -6.727221E-3 -3.806830E-2 -5.444050E-2 
 4.192161E-2  9.010267E-2  1.759719E-2 -1.467943E-2  9.805489E-2  1.738348E-1  5.408382E-2  1.619386E-2 
 1.621396E-1  2.042403E-1  9.899044E-2  7.279491E-2  1.738348E-1  2.154670E-1  1.162982E-1  7.887602E-2 
 2.028377E-1  2.435336E-1  1.481071E-1  1.504459E-1  2.369847E-1  2.683258E-1  2.318392E-1  2.285647E-1 
 2.842302E-1  3.071513E-1  2.991991E-1  2.407269E-1  2.421303E-1  3.436387E-1  3.249269E-1  2.295003E-1 
 2.575669E-1  3.637531E-1  3.338153E-1  2.379203E-1  2.809558E-1  3.759146E-1  3.600101E-1  2.528884E-1 
 2.697291E-1  3.880768E-1  3.356857E-1  2.304358E-1  2.725358E-1  3.412991E-1  3.080869E-1  2.112570E-1 
 2.051759E-1  2.748747E-1  2.440014E-1  1.219108E-1  1.013293E-1  1.761737E-1  1.640115E-1  6.343937E-2 
-1.795388E-2  4.285717E-2  8.542490E-2 -6.005383E-2 -1.363015E-1 -7.829714E-2 -6.613493E-2 -1.624970E-1 
-2.195659E-1 -1.727881E-1 -1.526737E-1 -1.914992E-1 -2.574558E-1 -2.144203E-1 -1.540771E-1 -1.919670E-1 
-2.256470E-1 -2.424870E-1 -1.709170E-1 -1.405115E-1 -2.658758E-1 -2.742958E-1 -1.306882E-1 -1.367693E-1 
-2.916036E-1 -2.682147E-1 -1.049604E-1 -1.246071E-1 -2.658758E-1 -2.593269E-1 -1.175904E-1 -1.344304E-1 
-2.883291E-1 -2.555847E-1 -1.381726E-1 -1.784015E-1 -2.747636E-1 -2.569880E-1 -1.802733E-1 -1.676426E-1 
-2.242436E-1 -2.410836E-1 -1.526737E-1 -1.260104E-1 -1.493993E-1 -1.451893E-1 -1.302204E-1 -3.760052E-2 
-2.871202E-2 -1.208649E-1 -6.286049E-2  8.027935E-2  4.051828E-2 -7.782936E-2  2.461385E-2  1.453004E-1 
 6.577826E-2 -3.526163E-2  8.241651E-3  1.406226E-1  7.560158E-2 -6.566715E-2 -1.046944E-2  7.560158E-2 
 2.648496E-2 -8.297491E-2 -8.999157E-2 -2.497054E-2 -2.076054E-2 -1.096389E-1 -1.545448E-1 -8.250713E-2 
-6.800604E-2 -1.255426E-1 -1.564159E-1 -1.199300E-1 -5.584383E-2 -1.105738E-1 -1.900952E-1 -1.250749E-1 
-5.210162E-2 -1.218004E-1 -1.877570E-1 -8.203936E-2 -1.783401E-4 -6.426382E-2 -1.171227E-1 -4.414940E-2 
 7.606936E-2  2.835607E-2 -5.490828E-2  2.975940E-2  1.303315E-1  7.232714E-2 -2.497054E-2  2.274274E-2 
 8.074713E-2  4.005050E-2 -7.408714E-2 -9.513712E-2  7.306096E-3 -5.631161E-2 -1.929026E-1 -1.896281E-1 
-1.353660E-1 -1.830792E-1 -3.032980E-1 -3.210728E-1 -2.859902E-1 -3.145247E-1 -4.216449E-1 -4.543900E-1 
-3.809490E-1 -4.071445E-1 -4.670200E-1 -4.805856E-1 -4.511156E-1 -3.776746E-1 -4.193068E-1 -4.974256E-1 
-4.132257E-1 -3.084435E-1 -3.584957E-1 -4.267912E-1 -3.439946E-1 -2.307933E-1 -2.672791E-1 -3.715942E-1 
-2.958136E-1 -1.559482E-1 -2.471647E-1 -3.257513E-1 -2.186303E-1 -1.381726E-1 -1.639004E-1 -2.424870E-1 
-2.041292E-1 -8.905602E-2 -1.185260E-1 -2.359381E-1 -1.933703E-1 -4.742384E-2 -9.934638E-2 -1.910315E-1 
-1.573515E-1 -8.157158E-2 -3.619719E-2 -1.437860E-1 -1.896281E-1 -5.911754E-2 -3.011608E-2 -1.377048E-1 
-1.489315E-1 -3.806830E-2 -3.452781E-3 -7.502270E-2 -1.147838E-1 -1.982499E-2  6.203603E-2 -2.263165E-2 
-5.256939E-2  1.338720E-2  6.764936E-2  7.513380E-2 -1.000166E-2  2.461385E-2  1.738348E-1  1.476393E-1 
 3.096101E-3  6.531048E-2  2.355814E-1  1.916103E-1  5.034160E-2  7.887602E-2  2.617769E-1  2.079825E-1 
 1.619386E-2  1.097493E-1  2.318392E-1  1.588659E-1  6.156753E-2  9.524822E-2  1.668181E-1  1.523178E-1 
 8.168195E-2  3.911495E-2  1.322034E-1  1.644793E-1  7.092381E-2  4.332494E-2  1.125560E-1  2.023685E-1 
 1.340737E-1  3.303384E-2  1.312671E-1  2.486792E-1  1.649470E-1  5.174566E-2  1.789804E-1  3.038769E-1 
 1.668181E-1  6.484270E-2  1.855292E-1  2.790847E-1  1.621396E-1  7.419825E-2  1.944170E-1  2.514858E-1 
 1.789804E-1  1.401548E-1  1.626089E-1  2.061114E-1  2.089181E-1  1.537204E-1  1.055393E-1  1.775770E-1 
 2.014337E-1  9.992599E-2  8.355379E-2  1.616726E-1  1.990948E-1  9.852266E-2  5.127643E-2  1.691570E-1 
 1.995625E-1  8.121490E-2  4.098606E-2  1.527848E-1  1.878681E-1  9.945822E-2  5.080938E-2  1.116197E-1 
 1.944170E-1  1.050715E-1 -8.130553E-3  8.402157E-2  1.565270E-1  3.677606E-2 -6.847382E-2 -1.608277E-2 
 4.519605E-2 -4.976273E-2 -1.751270E-1 -1.133804E-1 -3.151942E-2 -1.423826E-1 -2.340670E-1 -1.508026E-1 
-1.030893E-1 -1.695137E-1 -2.050648E-1 -1.676426E-1 -9.607267E-2 -1.054282E-1 -1.610937E-1 -1.250749E-1 
-4.602051E-2 -1.935721E-2 -4.835940E-2 -6.426382E-2  2.788829E-2  1.256537E-1  2.321052E-2 -1.795388E-2 
 1.438971E-1  1.827233E-1  6.624603E-2  3.771162E-2  1.541882E-1  2.079825E-1  9.945822E-2  1.900053E-2 
 1.284604E-1  1.761737E-1  1.385498E-2 -1.093722E-2  7.653713E-2  4.987383E-2 -1.113895E-3 -4.368163E-2 
-1.327610E-2  2.975940E-2 -3.526163E-2 -9.607267E-2 -1.026216E-1 -5.677939E-2 -6.098938E-2 -1.578193E-1 
-1.718526E-1 -7.315159E-2 -6.660271E-2 -1.961770E-1 -1.854181E-1 -6.286049E-2 -6.052161E-2 -1.475282E-1 
-1.498663E-1 -1.140499E-2  2.742052E-2 -6.753826E-2 -8.016825E-2  3.303384E-2  1.022649E-1  5.902764E-3 
-2.497054E-2  1.013293E-1  1.551237E-1  5.221271E-2 -6.461173E-4  1.420252E-1  1.925466E-1  4.566383E-2 
 4.499433E-3  1.046038E-1  1.219108E-1  4.499433E-3 -5.771494E-2 -1.187277E-2  2.087164E-2 -3.339053E-2 
-1.283493E-1 -1.105738E-1 -4.461718E-2 -8.250713E-2 -1.723204E-1 -1.821437E-1 -9.092712E-2 -8.905602E-2 
-2.036614E-1 -2.293892E-1 -1.063638E-1 -5.911754E-2 -2.209692E-1 -2.509077E-1 -8.624935E-2 -8.344269E-2 
-2.265825E-1 -2.186303E-1 -4.461718E-2 -5.677939E-2 -1.929026E-1 -1.391082E-1 -4.461718E-2 -6.566715E-2 
-1.475282E-1 -1.442537E-1 -7.549047E-2 -8.952452E-2 -1.493993E-1 -1.793370E-1 -1.540771E-1 -1.377048E-1 
-1.643682E-1 -2.368736E-1 -2.551169E-1 -1.536093E-1 -1.957092E-1 -3.220091E-1 -2.761669E-1 -1.961770E-1 
-2.560525E-1 -3.603668E-1 -2.976847E-1 -1.746593E-1 -2.247114E-1 -3.360424E-1 -2.677469E-1 -1.147838E-1 
-1.479959E-1 -2.345347E-1 -1.671748E-1 -4.414940E-2 -3.479386E-2 -1.348982E-1 -9.841156E-2  3.771162E-2 
 4.051828E-2 -1.701832E-2  2.367830E-2  1.153626E-1  1.088138E-1  7.186009E-2  7.279491E-2  1.097493E-1 
 1.612048E-1  7.700491E-2  1.385498E-2  1.041360E-1  1.396871E-1  4.005050E-2 -4.227829E-2  2.929163E-2 
 8.636045E-2 -1.187277E-2 -9.934638E-2 -2.497054E-2  4.472828E-2 -4.789162E-2 -1.344304E-1 -9.513712E-2 
-1.783401E-4 -3.011608E-2 -1.592226E-1 -1.175904E-1  1.712942E-2 -2.122832E-2 -1.447215E-1 -1.054282E-1 
 2.087164E-2 -8.597599E-3 -1.049604E-1 -8.437824E-2  3.584051E-2  6.250381E-2 -4.929568E-2 -3.292275E-2 
 7.232714E-2  7.840824E-2  2.628323E-3 -5.023051E-2  3.958273E-2  7.840824E-2 -3.993941E-2 -8.531380E-2 
-3.920558E-3  4.753494E-2 -3.105164E-2 -1.147838E-1 -4.321385E-2  8.729601E-2  2.975940E-2 -9.560490E-2 
 1.198387E-2  1.303315E-1  7.794046E-2  7.773873E-3  7.466602E-2  2.182736E-1  1.649470E-1  5.922937E-2 
 1.116197E-1  2.295003E-1  2.103214E-1  8.869934E-2  1.668181E-1  2.613091E-1  2.145314E-1  1.612048E-1 
 1.565270E-1  2.355814E-1  2.440014E-1  1.602693E-1  1.265893E-1  2.023685E-1  2.449369E-1  1.228471E-1 
 7.326269E-2  1.752381E-1  2.126610E-1  1.050715E-1  2.367830E-2  1.354771E-1  2.028377E-1  1.153626E-1 
 5.034160E-2  9.618378E-2  2.121925E-1  1.612048E-1  4.472828E-2  1.289282E-1  2.524214E-1  1.831903E-1 
 9.150527E-2  2.019014E-1  3.015380E-1  2.655191E-1  2.033048E-1  2.645836E-1  4.147401E-1  3.768501E-1 
 2.832954E-1  3.703012E-1  4.624534E-1  4.147401E-1  3.361535E-1  3.586068E-1  4.245634E-1  4.016423E-1 
 2.921824E-1  2.697291E-1  3.506546E-1  2.931173E-1  1.962881E-1  1.878681E-1  1.855292E-1  2.042403E-1 
 1.322034E-1  2.461385E-2  5.782604E-2  1.485748E-1  5.735826E-2 -9.186268E-2  4.499433E-3  9.337711E-2 
-1.982499E-2 -1.405115E-1 -7.081270E-2  3.584051E-2 -9.279823E-2 -1.877570E-1 -8.437824E-2 -2.497054E-2 
-1.208649E-1 -1.868215E-1 -8.671713E-2 -2.918126E-2 -8.250713E-2 -1.157193E-1 -8.063602E-2 -1.140499E-2 
-2.730942E-2 -6.660271E-2 -4.882718E-2 -6.727221E-3  4.238939E-2 -4.388335E-3 -5.444050E-2  6.203603E-2 
 1.569948E-1  4.145456E-2 -2.216387E-2  1.270571E-1  1.944170E-1  8.027935E-2  2.648496E-2  1.424945E-1 
 2.112570E-1  9.290934E-2  1.338720E-2  1.181693E-1  2.168703E-1  9.290934E-2 -9.533885E-3  1.340737E-1 
 1.911426E-1  6.718159E-2 -2.049449E-3  8.355379E-2  1.859970E-1  6.624603E-2 -2.871202E-2  8.495712E-2 
 1.307993E-1  5.034160E-2 -8.130553E-3  1.619386E-2  6.671381E-2  3.630828E-2 -6.005383E-2 -5.490828E-2 
 1.712942E-2 -2.216387E-2 -9.045935E-2 -1.105738E-1 -8.765268E-2 -3.760052E-2 -1.330271E-1 -2.527781E-1 
-1.447215E-1 -7.549047E-2 -2.261147E-1 -3.093791E-1 -1.840148E-1 -1.152515E-1 -2.452936E-1 -3.252835E-1 
-2.083392E-1 -1.138482E-1 -2.555847E-1 -3.252835E-1 -1.536093E-1 -1.133804E-1 -2.144203E-1 -2.256470E-1 
-1.306882E-1 -5.584383E-2 -1.058960E-1 -1.428504E-1 -6.613493E-2  4.967210E-3 -3.900312E-2 -7.455492E-2 
-4.695607E-2 -2.637387E-2  5.434987E-3 -5.818272E-2 -1.161871E-1 -2.684164E-2  1.058054E-2 -9.654045E-2 
-1.601589E-1 -5.116606E-2 -8.130553E-3 -1.405115E-1 -2.036614E-1 -8.063602E-2 -2.403498E-2 -1.765304E-1 
-2.097425E-1 -7.174826E-2 -3.900312E-2 -1.648359E-1 -2.195659E-1 -6.566715E-2 -1.113895E-3 -1.274137E-1 
-1.624970E-1 -1.888870E-2  6.110048E-2 -4.648829E-2 -6.519938E-2  4.940605E-2  9.899044E-2  6.671381E-2 
 2.040386E-2  6.671381E-2  1.307993E-1  9.244156E-2  4.800272E-2  7.186009E-2  1.205082E-1  1.125560E-1 
 5.595493E-2  6.203603E-2  1.331382E-1  1.251860E-1  3.396940E-2  2.695274E-2  9.478045E-2  1.130238E-1 
 2.134014E-2 -4.742384E-2  7.840824E-2  1.340737E-1 -2.964831E-2 -7.221603E-2  1.003938E-1  1.261215E-1 
-4.508496E-2 -5.303717E-2  9.150527E-2  9.899044E-2 -4.742384E-2 -6.005383E-2  7.981157E-2  6.063270E-2 
-6.847382E-2 -5.069828E-2  3.069496E-2 -1.093722E-2 -8.250713E-2 -6.894159E-2 -3.713274E-2 -3.760052E-2 
-6.098938E-2 -1.138482E-1 -1.138482E-1 -4.695607E-2 -5.444050E-2 -1.606259E-1 -2.064681E-1 -8.203936E-2 
-6.005383E-2 -2.275181E-1 -2.219048E-1 -5.163384E-2 -7.034492E-2 -2.130170E-1 -1.699807E-1 -2.730942E-2 
-7.194999E-3 -1.161871E-1 -1.175904E-1  4.051828E-2  4.987383E-2 -5.069828E-2 -2.049449E-3  1.387515E-1 
 1.504459E-1  5.361604E-2  8.636045E-2  2.145314E-1  2.257581E-1  1.588659E-1  1.808515E-1  2.547603E-1 
 2.711325E-1  2.262259E-1  1.696248E-1  2.154670E-1  3.211846E-1  2.589703E-1  1.270571E-1  2.079825E-1 
 3.239913E-1  2.486792E-1  1.565270E-1  2.149992E-1  3.225880E-1  2.912469E-1  1.677537E-1  1.892715E-1 
 3.296046E-1  3.006024E-1  1.672859E-1  2.051759E-1  3.272657E-1  2.837625E-1  1.541882E-1  1.906748E-1 
 2.935858E-1  2.608414E-1  1.462359E-1  1.373482E-1  2.369847E-1  2.262259E-1  1.050715E-1  8.074713E-2 
 1.705604E-1  1.939492E-1  1.106849E-1  3.771162E-2  8.261824E-2  1.686893E-1  9.244156E-2 -2.450276E-2 
 1.853275E-2  1.120889E-1  5.689048E-2 -8.016825E-2 -6.753826E-2  3.490495E-2 -1.581672E-3 -1.690459E-1 
-1.634326E-1 -1.327610E-2 -9.466934E-2 -2.462292E-1 -1.840148E-1 -9.607267E-2 -1.414471E-1 -2.621336E-1 
-2.574558E-1 -1.311560E-1 -1.695137E-1 -2.920713E-1 -2.672791E-1 -1.676426E-1 -1.732559E-1 -2.630692E-1 
-2.822480E-1 -2.074037E-1 -1.564159E-1 -2.429547E-1 -2.747636E-1 -1.849504E-1 -1.545448E-1 -1.784015E-1 
-2.261147E-1 -2.097425E-1 -1.096389E-1 -1.386404E-1 -2.658758E-1 -1.971126E-1 -6.332827E-2 -1.784015E-1 
-2.822480E-1 -1.765304E-1 -1.063638E-1 -1.868215E-1 -2.869258E-1 -2.181625E-1 -1.246071E-1 -2.060003E-1 
-2.962813E-1 -2.443581E-1 -1.587548E-1 -2.111459E-1 -2.780380E-1 -2.261147E-1 -1.470604E-1 -1.367693E-1 
-2.069359E-1 -1.751270E-1 -4.929568E-2 -6.426382E-2 -1.157193E-1 -8.344269E-2 -7.194999E-3  6.156753E-2 
-1.234055E-2 -4.321385E-2  1.162982E-1  1.855292E-1  8.308601E-2  7.419825E-2  1.967559E-1  2.262259E-1 
 1.555915E-1  8.542490E-2  1.616726E-1  2.725358E-1  1.364126E-1  4.285717E-2  1.808515E-1  2.135959E-1 
 9.665155E-2  4.426050E-2  9.478045E-2  1.714959E-1  1.022649E-1 -2.497054E-2  5.595493E-2  1.289282E-1 
 2.461385E-2 -2.122832E-2  1.853275E-2  4.940605E-2  5.642271E-2 -2.543831E-2 -6.005383E-2  6.858492E-2 
 8.215046E-2 -5.490828E-2 -2.964831E-2  9.010267E-2  9.478045E-2  4.499433E-3 -3.292275E-2  1.046038E-1 
 1.677537E-1  3.864717E-2  2.180719E-2  1.429615E-1  1.743026E-1  8.729601E-2  5.876159E-2  1.326704E-1 
 1.752381E-1  1.172338E-1  6.203603E-2  1.172338E-1  1.457682E-1  1.032004E-1  6.531048E-2  4.426050E-2 
 1.125560E-1  1.055393E-1 -3.479386E-2 -2.517226E-3  1.247182E-1  6.437492E-2 -4.882718E-2  2.087164E-2 
 1.050715E-1  2.929163E-2 -5.256939E-2 -2.497054E-2  7.700491E-2  4.192161E-2 -8.016825E-2 -2.543831E-2 
 5.314827E-2  1.946830E-2 -3.993941E-2 -4.555273E-2 -1.783401E-4  1.432275E-2 -3.105164E-2 -7.736158E-2 
-1.421166E-2  3.209829E-2 -4.976273E-2 -1.049604E-1 -5.537606E-2  7.306096E-3 -6.660271E-2 -1.232038E-1 
-3.432608E-2 -3.920558E-3 -7.502270E-2 -1.199300E-1 -2.450276E-2  2.601719E-2 -8.484602E-2 -1.175904E-1 
-3.339053E-2  2.040386E-2 -4.695607E-2 -8.999157E-2 -1.234055E-2  4.613161E-2 -1.783401E-4 -7.034492E-2 
-4.388335E-3  7.887602E-2  2.461385E-2 -4.695607E-2 -8.130553E-3  6.998825E-2  1.432275E-2 -6.052161E-2 
-4.040718E-2  1.759719E-2  3.163124E-2 -7.034492E-2 -8.765268E-2 -3.151942E-2 -4.742384E-2 -1.096389E-1 
-1.840148E-1 -1.246071E-1 -8.391047E-2 -1.985159E-1 -2.621336E-1 -1.952415E-1 -1.227360E-1 -2.331314E-1 
-3.397846E-1 -2.172270E-1 -1.101060E-1 -2.293892E-1 -3.341713E-1 -1.896281E-1 -9.045935E-2 -1.919670E-1 
-2.303240E-1 -1.007504E-1 -1.467943E-2 -9.092712E-2 -1.054282E-1 -1.113895E-3  6.016492E-2  2.134014E-2 
-1.421166E-2  4.940605E-2  1.092815E-1  9.945822E-2  5.268049E-2  6.484270E-2  1.415582E-1  1.532526E-1 
 9.618378E-2  7.560158E-2  1.663504E-1  2.206125E-1  1.022649E-1  3.724384E-2  1.476393E-1  1.958203E-1 
 6.905270E-2  7.572144E-4  1.256537E-1  1.747704E-1  2.695274E-2 -4.087496E-2  6.718159E-2  1.186371E-1 
 4.031655E-3 -7.315159E-2  4.499433E-3  7.981157E-2 -1.327610E-2 -1.157193E-1 -1.093722E-2  5.361604E-2 
-4.321385E-2 -8.905602E-2 -1.935721E-2  6.531048E-2 -1.140499E-2 -7.174826E-2  2.835607E-2  7.139085E-2 
 3.396940E-2 -6.727221E-3  2.882385E-2  8.776379E-2  7.326269E-2  1.011276E-2 -1.093722E-2  7.934380E-2 
 7.747269E-2 -1.234055E-2 -4.321385E-2  1.432275E-2  8.495712E-2 -2.824498E-2 -1.035571E-1  2.227497E-2 
 8.168195E-2 -5.677939E-2 -1.330271E-1  2.554941E-2  7.139085E-2 -5.865050E-2 -8.016825E-2  5.455160E-2 
 1.251860E-1  9.644982E-3 -3.920558E-3  1.242504E-1  1.668181E-1  8.027935E-2  4.940605E-2  1.677537E-1 
 1.813192E-1  1.326704E-1  1.406226E-1  1.513815E-1  1.939492E-1  1.878681E-1  1.336060E-1  1.261215E-1 
 2.047081E-1  2.304358E-1  1.134915E-1  9.150527E-2  2.098536E-1  2.327740E-1  9.665155E-2  5.922937E-2 
 2.089181E-1  2.257581E-1  6.156753E-2  3.537273E-2  2.009659E-1  2.042403E-1  1.151682E-2  1.853275E-2 
 1.822541E-1  1.719637E-1  5.127643E-2  9.244156E-2  2.154670E-1  2.061114E-1  1.462359E-1  1.453004E-1 
 2.280970E-1  2.767458E-1  2.323070E-1  2.224829E-1  2.472758E-1  3.165069E-1  3.370891E-1  2.365170E-1 
 2.355814E-1  3.604779E-1  3.731079E-1  2.337103E-1  2.154670E-1  3.576713E-1  3.445735E-1  1.841259E-1 
 1.406226E-1  2.664547E-1  2.617769E-1  5.127643E-2  6.718159E-2  2.168703E-1  1.504459E-1 -1.783401E-4 
 2.274274E-2  1.481071E-1  9.290934E-2 -1.561499E-2 -1.234055E-2  6.390715E-2  7.887602E-2 -3.713274E-2 
-3.666497E-2  2.461385E-2  3.677606E-2 -2.049449E-3 -1.101060E-1 -2.497054E-2  8.121490E-2 -4.648829E-2 
-1.227360E-1 -2.122832E-2  4.379272E-2 -3.900312E-2 -9.607267E-2 -5.444050E-2  1.245165E-2 -1.421166E-2 
-1.292849E-1 -8.437824E-2  1.245165E-2 -6.847382E-2 -1.531415E-1 -1.166549E-1 -5.256939E-2 -5.631161E-2 
-1.451893E-1 -1.723204E-1 -6.052161E-2 -3.339053E-2 -1.671748E-1 -1.779337E-1 -4.976273E-2 -3.666497E-2 
-1.437860E-1 -1.606259E-1 -4.227829E-2 -6.727221E-3 -1.129127E-1 -1.489315E-1 -4.227829E-2 -1.000166E-2 
-1.035571E-1 -1.297519E-1 -4.461718E-2  1.900053E-2 -6.519938E-2 -1.250749E-1 -4.040718E-2  9.177205E-3 
-3.385830E-2 -9.934638E-2 -4.976273E-2  5.501937E-2  1.104758E-2 -8.905602E-2 -3.947236E-2  9.057045E-2 
 4.051828E-2 -7.408714E-2 -2.122832E-2  7.747269E-2  5.922937E-2 -7.128048E-2 -6.987715E-2  7.373047E-2 
 4.238939E-2 -1.087027E-1 -1.068316E-1  4.031655E-3 -1.748610E-2 -1.592226E-1 -1.891603E-1 -8.624935E-2 
-9.513712E-2 -2.448258E-1 -2.574558E-1 -1.363015E-1 -1.456571E-1 -2.546492E-1 -2.672791E-1 -1.896281E-1 
-1.554804E-1 -2.261147E-1 -2.691503E-1 -1.821437E-1 -9.139490E-2 -1.564159E-1 -2.415514E-1 -1.409793E-1 
-3.198719E-2 -8.063602E-2 -1.657715E-1 -1.143160E-1 -3.920558E-3 -2.029276E-2 -1.213326E-1 -1.194608E-1 
 3.163124E-2  1.853275E-2 -1.353660E-1 -1.012182E-1  3.563878E-3 -2.497054E-2 -1.447215E-1 -1.386404E-1 
-3.900312E-2 -7.970120E-2 -1.657715E-1 -1.746593E-1 -1.124449E-1 -9.186268E-2 -1.947737E-1 -2.424870E-1 
-1.615615E-1 -1.171227E-1 -2.186303E-1 -2.672791E-1 -1.582870E-1 -1.194608E-1 -1.905637E-1 -2.481003E-1 
-1.929026E-1 -8.765268E-2 -1.414471E-1 -2.359381E-1 -1.601589E-1 -5.023051E-2 -1.110415E-1 -2.176948E-1 
-1.540771E-1 -3.479386E-2 -4.929568E-2 -1.662393E-1 -1.334949E-1  2.508163E-2 -2.964831E-2 -1.344304E-1 
-3.947236E-2  4.800272E-2  1.338720E-2 -5.023051E-2 -4.227829E-2  4.847049E-2  7.232714E-2 -5.771494E-2 
-6.145716E-2  8.168195E-2  5.361604E-2 -3.058386E-2 -3.432608E-2  3.630828E-2  9.384489E-2  4.967210E-3 
-7.549047E-2  1.759719E-2  1.130238E-1 -9.066839E-3 -8.484602E-2  3.303384E-2  7.373047E-2 -1.327610E-2 
-5.303717E-2  4.426050E-2  7.794046E-2 -9.066839E-3 -1.982499E-2  2.929163E-2  6.952047E-2  6.110048E-2 
 5.434987E-3  3.817939E-2  1.373482E-1  1.088138E-1  2.894372E-4  7.045603E-2  1.897392E-1  1.153626E-1 
 2.461385E-2  7.700491E-2  1.944170E-1  1.495104E-1  1.338720E-2  7.513380E-2  1.888037E-1  1.420252E-1 
 3.490495E-2  6.110048E-2  1.364126E-1  1.162982E-1  6.063270E-2  3.069496E-2  9.478045E-2  1.331382E-1 
 5.876159E-2  1.666164E-2  7.326269E-2  1.434293E-1  7.887602E-2 -1.842165E-2  5.268049E-2  1.705604E-1 
 6.718159E-2 -6.941010E-2  7.747269E-2  1.724322E-1  2.461385E-2 -5.444050E-2  6.905270E-2  1.785126E-1 
 7.653713E-2  1.692769E-3  1.013293E-1  1.700926E-1  1.186371E-1  7.279491E-2  1.322034E-1  2.014337E-1 
 1.953526E-1  1.499782E-1  1.490426E-1  2.454047E-1  2.547603E-1  1.588659E-1  1.794481E-1  2.505503E-1 
 2.744069E-1  1.902070E-1  1.153626E-1  2.454047E-1  3.034098E-1  1.336060E-1  7.606936E-2  2.355814E-1 
