# Supplementary material for: Parameters estimation of stochastic finite fault ground motion simulation method and its application in North China
Source: PLoS One. 2025 Dec 3;20(12):e0337602. doi: 10.1371/journal.pone.0337602 (PMC12674566; doi:10.1371/journal.pone.0337602)
Supplement: S1 File — The Strong motion recordings for this study are provided by China Strong Motion Network Centre at Institute of Engineering Mechanics, China Earthquake Administration. (ZIP) [file pone.0337602.s001.zip › S1 File. Acceleration recordings of Pingyuan earthquake/ua0552.dat]

041YJT230806023303
0230806023359 2023-08-06 2:33:59 BTM
PINGYUAN EARTHQUAKE, PINGYUAN,CHN
EPICENTER  37.159N 116.339E DEPTH 10 KM
MAGNITUDE  5.5(Ms)
STATION: 41YJT 35.1N 114.2E
SITE CONDITION: SOIL
INSTRUMENT TYPE: ETNA/ES-T
OBSERVING POINT: GROUND
COMP. UD
UNCORRECTED ACCELERATION          UNIT: CM/SEC/SEC
NO. OF POINTS:  14400  EQUALLY SPACED INTERVALS OF:  0.005  SEC
PEAK VALUE:    -3.264   AT   23.94 SEC    DURATION:  72 SEC
PRE-EVENT TIME:  20  SEC  RECORDER TIME:  2023-08-6 2:35:02.000 BTM
CSMNC

 7.581980E-2 -3.223698E-2 -1.660210E-1 -2.427360E-1 -3.166454E-1 -3.788596E-1 -3.699718E-1 -3.816660E-1 
-3.456476E-1 -3.129027E-1 -2.385264E-1 -1.117584E-1 -3.784985E-2  2.529985E-2  7.056402E-3 -5.105670E-3 
-1.773543E-2 -1.028713E-1 -1.721017E-1 -2.179442E-1 -2.132668E-1 -2.530279E-1 -2.937245E-1 -2.656577E-1 
-2.202829E-1 -1.398252E-1 -6.638440E-2  4.634974E-2  1.249365E-1  1.651653E-1  2.110079E-1  1.843443E-1 
 2.016522E-1  2.007168E-1  1.693750E-1  2.049264E-1  2.601238E-1  3.003526E-1  2.652697E-1  2.507689E-1 
 2.517044E-1  2.180240E-1  1.487928E-1  7.441656E-2  5.851181E-2  6.588624E-3 -3.551115E-2 -9.024076E-2 
-1.159689E-1 -1.000641E-1 -1.374865E-1 -1.122269E-1 -9.678992E-2 -7.854647E-2 -7.433680E-2 -9.772538E-2 
-5.889978E-2 -1.913867E-2  5.289889E-2  8.751409E-2  1.604879E-1  2.470263E-1  2.348642E-1  2.255086E-1 
 1.385018E-1  5.617310E-2 -3.691439E-2 -1.749089E-1 -1.852000E-1 -1.318728E-1 -6.685217E-2 -6.778764E-2 
-5.281913E-2  4.260784E-2  8.096571E-2  1.539388E-1  2.236377E-1  3.054985E-1  3.826820E-1  3.663096E-1 
 3.635032E-1  3.466629E-1  3.307581E-1  2.610600E-1  1.824733E-1  1.268075E-1  5.430213E-2  1.547648E-2 
-8.322465E-2 -1.187753E-1 -1.131624E-1 -1.122269E-1 -5.141512E-2  8.459596E-3  1.328889E-1  2.423489E-1 
 3.433887E-1  4.622042E-1  5.496781E-1  5.833586E-1  5.248863E-1  4.762373E-1  3.836176E-1  2.278473E-1 
 7.348109E-2 -8.509563E-2 -2.207507E-1 -3.414372E-1 -4.041200E-1 -4.242344E-1 -4.120715E-1 -3.788596E-1 
-3.386308E-1 -2.450755E-1 -1.636823E-1 -7.620776E-2 -1.679996E-2  2.846726E-3  5.196343E-2  7.488429E-2 
 9.499871E-2  8.470766E-2  7.394882E-2  6.646416E-2  4.717698E-3 -3.925309E-2 -8.228919E-2 -1.056778E-1 
-1.412284E-1 -1.739734E-1 -1.374865E-1 -1.089519E-1 -6.638440E-2 -3.691439E-2 -1.118709E-2  1.781519E-2 
-6.041133E-3 -1.820320E-2 -3.738212E-2 -4.018855E-2 -7.199809E-2 -1.412284E-1 -1.543268E-1 -1.697630E-1 
-1.730379E-1 -1.973620E-1 -1.823936E-1 -1.033391E-1 -6.030302E-2 -4.170161E-3  1.267005E-2 -4.170161E-3 
-5.843205E-2 -1.314051E-1 -1.271954E-1 -8.790206E-2 -3.130069E-2 -6.976642E-3  4.214011E-2  1.361631E-1 
 2.077329E-1  2.900615E-1  3.345009E-1  3.620999E-1  3.307581E-1  2.400093E-1  1.866830E-1  1.403735E-1 
 1.314857E-1  8.423988E-2  1.781519E-2 -6.976642E-3 -5.469010E-2 -9.678992E-2 -1.445034E-1 -1.398252E-1 
-1.215817E-1 -1.501163E-1 -1.791186E-1 -2.127990E-1 -1.992330E-1 -1.786508E-1 -1.346801E-1 -7.386906E-2 
-6.170699E-2 -6.825537E-2 -1.140979E-1 -1.281309E-1 -1.393575E-1 -1.636823E-1 -1.730379E-1 -1.566655E-1 
-7.480453E-2 -1.773543E-2  5.851181E-2  1.436477E-1  2.222344E-1  2.788349E-1  2.437521E-1  2.119433E-1 
 1.478574E-1  4.401103E-2 -1.038068E-1 -2.450755E-1 -2.951277E-1 -3.302106E-1 -3.063543E-1 -2.591085E-1 
-1.590042E-1 -1.071854E-2  3.418771E-2  8.423988E-2  1.207268E-1  1.431800E-1  1.469219E-1  8.330441E-2 
 7.067461E-2  1.454102E-2 -7.667550E-2 -1.861355E-1 -2.516239E-1 -2.310417E-1 -2.740778E-1 -3.016761E-1 
-3.344211E-1 -3.147744E-1 -2.759488E-1 -2.750133E-1 -1.749089E-1 -7.480453E-2  2.717082E-2  8.844955E-2 
 1.417767E-1  1.997805E-1  1.726500E-1  1.689073E-1  1.342921E-1  1.197914E-1  1.380340E-1  1.202591E-1 
 1.221301E-1  1.146454E-1  1.137099E-1  6.646416E-2  1.454102E-2  2.378995E-3  1.079908E-2  2.810629E-2 
 1.313778E-2  5.476986E-2  8.423988E-2  9.453098E-2  1.366308E-1  1.932322E-1  2.867873E-1  2.928688E-1 
 2.718188E-1  2.390739E-1  2.021200E-1  2.376706E-1  1.899572E-1  1.576807E-1  1.675040E-1  1.511323E-1 
 1.151131E-1  5.149570E-2  7.535202E-2  7.301331E-2  6.459323E-2  5.196343E-2  7.056402E-3 -4.170161E-3 
-9.585445E-2 -1.351478E-1 -1.547945E-1 -2.221539E-1 -2.567698E-1 -2.853044E-1 -2.361877E-1 -1.833290E-1 
-1.337446E-1 -3.130069E-2  9.967689E-2  2.386061E-1  3.157896E-1  3.981183E-1  4.589293E-1  4.771728E-1 
 4.790437E-1  4.196360E-1  3.925054E-1  3.663096E-1  3.008204E-1  2.138143E-1  1.366308E-1  1.010801E-1 
 8.049798E-2  9.780514E-2  9.406324E-2  1.179196E-1  1.132422E-1  3.278447E-2 -1.071854E-2 -9.024076E-2 
-1.538590E-1 -2.207507E-1 -2.577053E-1 -2.099918E-1 -1.842645E-1 -1.009996E-1 -3.410795E-2  2.202564E-2 
 4.775298E-2 -2.755880E-2 -6.311023E-2 -1.112906E-1 -1.627469E-1 -2.361877E-1 -3.044833E-1 -3.100962E-1 
-3.105640E-1 -2.759488E-1 -2.474142E-1 -1.477776E-1 -2.100964E-2  5.009246E-2  1.230655E-1  1.820056E-1 
 2.643342E-1  2.886584E-1  2.596561E-1  2.269118E-1  1.768597E-1  1.342921E-1  8.003025E-2  5.523759E-2 
 3.512317E-2  8.927328E-3 -3.972082E-2 -8.509563E-2 -6.451347E-2 -7.994966E-2 -7.994966E-2 -4.439900E-2 
-1.363726E-3  6.272226E-2  7.020688E-2  9.546644E-2  1.090317E-1  9.593422E-2  8.096571E-2  1.594426E-2 
-5.422237E-2 -1.627469E-1 -2.483497E-1 -3.358243E-1 -4.059909E-1 -3.942966E-1 -4.083296E-1 -3.765209E-1 
-3.498573E-1 -3.419049E-1 -3.114994E-1 -3.124349E-1 -2.352522E-1 -1.445034E-1 -6.404570E-2  2.249342E-2 
 1.062253E-1  2.035233E-1  1.960385E-1  1.951031E-1  2.227021E-1  2.306545E-1  2.128788E-1  1.202591E-1 
 7.348109E-2 -1.305802E-2 -1.257922E-1 -2.001685E-1 -2.474142E-1 -2.207507E-1 -2.034435E-1 -1.356155E-1 
-9.024076E-2 -7.620776E-2 -5.936751E-2 -1.080165E-1 -1.159689E-1 -9.398349E-2 -3.925309E-2 -1.352580E-2 
 1.407329E-2  7.956247E-2  6.178675E-2  5.289889E-2  6.038356E-2  1.235333E-1  1.913611E-1  1.745210E-1 
 1.918289E-1  1.876185E-1  1.548742E-1  6.973915E-2  5.653161E-3  3.325225E-2  3.371998E-2  7.254558E-2 
 1.080962E-1  1.548742E-1  1.955709E-1  1.777951E-1  2.067974E-1  2.255086E-1  2.535754E-1  2.222344E-1 
 1.282107E-1  7.769072E-2  2.576758E-2 -1.352580E-2 -5.047965E-2  7.056402E-3  1.230655E-1  1.763919E-1 
 1.951031E-1  1.590840E-1  1.361631E-1  9.312773E-2  3.746188E-2  3.278447E-2 -4.274863E-4 -6.041133E-3 
-6.451347E-2 -1.837968E-1 -2.637867E-1 -3.409695E-1 -3.732459E-1 -3.994417E-1 -3.788596E-1 -3.278719E-1 
-3.072897E-1 -2.628505E-1 -2.076531E-1 -1.323414E-1 -1.131624E-1 -5.001192E-2  5.897954E-2  9.125681E-2 
 1.202591E-1  1.249365E-1  1.661008E-1  1.838765E-1  1.445832E-1  1.193228E-1  9.686968E-2  1.146454E-1 
 9.125681E-2  6.693193E-2  5.757630E-2  6.646416E-2  9.266000E-2  5.383440E-2  6.973915E-2  1.123067E-1 
 1.450509E-1  1.553420E-1  1.441154E-1  1.908935E-1  2.077329E-1  2.372029E-1  2.442198E-1  2.255086E-1 
 1.965063E-1  7.301331E-2  1.220232E-2 -4.346354E-2 -1.108229E-1 -1.543268E-1 -1.880064E-1 -1.243890E-1 
-1.014673E-1 -8.556335E-2 -4.954419E-2  1.033134E-2  9.453098E-2  9.967689E-2  1.169841E-1  1.417767E-1 
 1.955709E-1  2.053942E-1  1.422445E-1  9.874065E-2  1.828296E-2 -7.246582E-2 -2.132668E-1 -2.904495E-1 
-2.782875E-1 -3.241300E-1 -3.306784E-1 -3.091607E-1 -2.605118E-1 -2.006362E-1 -1.431002E-1 -2.288139E-2 
 6.365772E-2  1.235333E-1  1.254042E-1  9.266000E-2  9.219227E-2  6.459323E-2  5.617310E-2  5.196343E-2 
 9.453098E-2  1.071608E-1  6.365772E-2  5.383440E-2  3.839739E-2  8.611085E-2  1.006124E-1  1.179196E-1 
 1.670363E-1  1.717145E-1  1.829411E-1  1.099680E-1  5.617310E-2  1.033134E-2 -7.106180E-2 -1.183076E-1 
-1.814573E-1 -1.880064E-1 -2.277676E-1 -2.722061E-1 -2.572376E-1 -2.689319E-1 -2.315095E-1 -1.823936E-1 
-9.538668E-2  1.911217E-3  4.120460E-2  6.412546E-2  6.646416E-2  1.034188E-1  8.423988E-2  2.810629E-2 
 1.911217E-3 -2.896199E-2 -2.568782E-2 -6.404570E-2 -7.761096E-2 -2.802653E-2  1.220232E-2  7.991864E-3 
-2.522009E-2  2.576758E-2  6.786740E-2  6.973915E-2  7.441656E-2  1.024834E-1  1.356953E-1  1.038866E-1 
 1.436477E-1  1.698427E-1  1.324211E-1  8.751409E-2  2.997804E-2  1.079908E-2 -6.825537E-2 -1.178398E-1 
-1.505840E-1 -1.706984E-1 -1.552622E-1 -2.001685E-1 -1.692953E-1 -1.229858E-1 -3.597892E-2  6.085129E-2 
 7.628752E-2  1.113712E-1  9.967689E-2  8.096571E-2  2.951030E-2  1.407329E-2  5.851181E-2  4.775298E-2 
 5.664084E-2  4.634974E-2  8.517539E-2  1.043543E-1  8.049798E-2  1.277429E-1  1.347598E-1  1.469219E-1 
 1.207268E-1  7.909396E-2  7.722299E-2  1.173459E-2 -6.123848E-2 -1.580687E-1 -2.385264E-1 -3.222583E-1 
-4.186207E-1 -4.639947E-1 -4.953365E-1 -4.275086E-1 -3.666975E-1 -3.114994E-1 -1.982975E-1 -1.211140E-1 
-6.685217E-2 -5.889978E-2  2.378995E-3  4.260784E-2  3.325225E-2  6.318999E-2  5.383440E-2  9.686968E-2 
 8.283668E-2  2.342888E-2 -6.508864E-3 -7.667550E-2 -7.340133E-2 -9.164400E-2 -4.252808E-2  6.085129E-2 
 1.015479E-1  1.745210E-1  1.960385E-1  2.596561E-1  2.989494E-1  2.741575E-1  2.718188E-1  2.301860E-1 
 1.782628E-1  5.570537E-2 -7.807874E-2 -2.090563E-1 -3.255332E-1 -4.092651E-1 -4.775608E-1 -4.448165E-1 
-4.125393E-1 -3.428404E-1 -2.282353E-1 -1.066132E-1  5.804408E-2  1.866830E-1  3.260807E-1  4.280561E-1 
 4.958839E-1  5.272250E-1  4.907380E-1  4.753018E-1  3.995216E-1  3.012889E-1  1.759241E-1  2.763855E-2 
-5.936751E-2 -1.978298E-1 -3.316138E-1 -4.265731E-1 -4.775608E-1 -4.976752E-1 -4.990784E-1 -3.989740E-1 
-3.091607E-1 -2.067176E-1 -1.374865E-1 -1.117584E-1 -2.147815E-2  2.810629E-2  8.938506E-2  1.576807E-1 
 2.353319E-1  3.017567E-1  3.050308E-1  3.377751E-1  3.335653E-1  3.377751E-1  2.905293E-1  2.152175E-1 
 2.259764E-1  1.497283E-1  7.535202E-2 -3.036523E-2 -1.342123E-1 -1.594719E-1 -2.244933E-1 -2.403973E-1 
-2.909173E-1 -3.058865E-1 -2.941923E-1 -3.157099E-1 -2.679964E-1 -2.329135E-1 -1.772476E-1 -1.641501E-1 
-1.248567E-1 -6.170699E-2 -5.749654E-2 -1.539672E-2  1.454102E-2  1.020156E-1  1.389695E-1  1.544065E-1 
 2.259764E-1  2.039910E-1  1.754564E-1  9.686968E-2  3.418771E-2  1.594426E-2 -2.942977E-2 -5.141512E-2 
-1.169043E-1 -1.271954E-1 -1.150334E-1 -1.052101E-1 -5.983524E-2  7.056402E-3  1.296139E-1  1.516001E-1 
 1.740532E-1  2.264441E-1  2.648020E-1  3.246775E-1  2.816422E-1  2.596561E-1  2.269118E-1  1.506646E-1 
 5.009246E-2 -5.422237E-2 -8.041744E-2 -1.749089E-1 -2.146700E-1 -2.095241E-1 -1.828613E-1 -9.538668E-2 
-8.836979E-2 -2.896199E-2  6.120893E-3  2.810629E-2  6.786740E-2  7.348109E-2  1.707790E-1  2.035233E-1 
 1.979096E-1  1.880862E-1  1.806024E-1  1.941676E-1  1.277429E-1  1.123067E-1  1.020156E-1  1.113712E-1 
 1.109035E-1  6.085129E-2  9.827292E-2  1.183873E-1  1.291462E-1  1.006124E-1  6.739967E-2  5.009246E-2 
-3.364022E-2 -7.340133E-2 -1.295341E-1 -1.842645E-1 -2.502207E-1 -3.157099E-1 -3.091607E-1 -2.913850E-1 
-2.123305E-1 -1.576009E-1 -5.609335E-2  8.844955E-2  1.773274E-1  2.807060E-1  3.251452E-1  3.962473E-1 
 4.149586E-1  3.354363E-1  2.877228E-1  2.128788E-1  1.497283E-1  4.868844E-2 -5.702881E-2 -1.155011E-1 
-1.795863E-1 -2.380586E-1 -3.114994E-1 -3.105640E-1 -3.124349E-1 -3.231937E-1 -2.881108E-1 -2.665932E-1 
-1.683597E-1 -1.084842E-1 -2.475236E-2  1.085640E-1  1.511323E-1  1.899572E-1  1.604879E-1  1.240010E-1 
 8.704636E-2  9.395882E-3 -4.393127E-2 -9.398349E-2 -8.182141E-2 -9.912863E-2 -1.243890E-1 -1.183076E-1 
-9.491895E-2 -3.925309E-2 -5.609335E-2 -1.399353E-2  8.143345E-2  1.525355E-1  2.105401E-1  2.334610E-1 
 2.839809E-1  2.643342E-1  2.025877E-1  1.501968E-1  5.851181E-2 -4.637938E-3 -7.854647E-2 -1.594719E-1 
-2.179442E-1 -2.558343E-1 -2.848366E-1 -2.993374E-1 -2.184120E-1 -1.173721E-1  9.863613E-3  1.590840E-1 
 3.083050E-1  4.444285E-1  4.533164E-1  4.289915E-1  3.550830E-1  2.746253E-1  1.843443E-1  1.875070E-2 
-6.778764E-2 -1.402930E-1 -1.931524E-1 -2.422683E-1 -2.577053E-1 -1.837968E-1 -1.650856E-1 -1.431002E-1 
-1.328091E-1 -1.173721E-1 -1.201785E-1 -1.496486E-1 -9.632219E-2 -6.685217E-2 -5.047965E-2 -8.977303E-2 
-1.608751E-1 -1.618106E-1 -1.636823E-1 -1.164366E-1 -5.515784E-2  2.763855E-2  1.244688E-1  1.342921E-1 
 1.328889E-1  1.282107E-1  1.225978E-1  8.798182E-2  4.214011E-2  4.541427E-2  2.529985E-2  8.927328E-3 
-4.346354E-2 -9.024076E-2 -1.056778E-1 -1.576009E-1 -1.660210E-1 -1.477776E-1 -9.070849E-2 -6.544893E-2 
-4.299581E-2  4.260784E-2  1.001447E-1  1.618912E-1  1.712467E-1  1.908935E-1  2.147498E-1  1.908935E-1 
 1.796661E-1  1.169841E-1  1.029511E-1  6.365772E-2 -4.159257E-2 -1.112906E-1 -1.795863E-1 -1.842645E-1 
-1.997007E-1 -1.992330E-1 -1.463744E-1 -1.229858E-1 -1.061455E-1 -1.042745E-1 -6.030302E-2 -1.867094E-2 
 1.594426E-2  5.804408E-2  5.430213E-2  8.704636E-2  1.024834E-1  1.109035E-1  1.123067E-1  1.052898E-1 
 1.034188E-1  5.243116E-2  8.657858E-2  9.827292E-2  8.938506E-2  1.249365E-1  1.417767E-1  2.315900E-1 
 2.802382E-1  3.232742E-1  3.822143E-1  4.140230E-1  4.121521E-1  3.022243E-1  2.273795E-1  1.459864E-1 
 4.354330E-2 -4.065633E-2 -1.388897E-1 -1.781831E-1 -2.258966E-1 -2.553666E-1 -2.516239E-1 -1.973620E-1 
-9.632219E-2 -2.896199E-2  7.815850E-2  1.576807E-1  2.002483E-1  2.007168E-1  1.394372E-1  1.160486E-1 
 5.804408E-2 -2.428458E-2 -9.164400E-2 -1.332768E-1 -1.735057E-1 -2.722061E-1 -3.671653E-1 -4.387351E-1 
-4.625915E-1 -4.817704E-1 -4.747543E-1 -3.924249E-1 -3.049510E-1 -2.081209E-1 -1.735057E-1 -1.332768E-1 
-5.422237E-2 -4.346354E-2  9.863613E-3  4.494654E-2  7.394882E-2  1.034188E-1  4.728524E-2  3.278447E-2 
 1.126685E-2  8.459596E-3 -6.508864E-3 -1.726770E-2  3.605868E-2  1.360556E-2 -1.831458E-3 -4.018855E-2 
-4.814095E-2 -1.399353E-2 -4.626998E-2 -3.504341E-2 -1.305802E-2  4.681752E-2  8.657858E-2  8.190117E-2 
 1.347598E-1  1.852798E-1  2.255086E-1  2.133466E-1  2.007168E-1  1.922967E-1  1.207268E-1  3.886512E-2 
-6.357796E-2 -1.145656E-1 -1.426325E-1 -1.767799E-1 -1.604074E-1 -1.730379E-1 -1.664888E-1 -1.744412E-1 
-1.650856E-1 -6.685217E-2  4.249921E-3  8.236895E-2  1.609557E-1  2.559141E-1  3.452597E-1  3.733265E-1 
 3.705193E-1  3.340331E-1  3.251452E-1  2.540431E-1  1.628266E-1  1.258720E-1  6.178675E-2 -2.100964E-2 
-1.515195E-1 -2.062499E-1 -2.099918E-1 -2.296385E-1 -2.062499E-1 -1.833290E-1 -1.140979E-1 -6.685217E-2 
-1.165483E-2  5.476986E-2  8.096571E-2  1.389695E-1  1.417767E-1  1.356953E-1  1.113712E-1  6.459323E-2 
 3.418771E-2 -2.766966E-3  2.202564E-2  1.594426E-2 -1.165483E-2 -4.767322E-2 -7.527225E-2 -5.936751E-2 
-9.117623E-2 -6.123848E-2 -6.976642E-3  1.734746E-2  1.594426E-2 -7.444373E-3  2.670309E-2  2.062245E-2 
 3.044577E-2  6.552870E-2  9.359551E-2  1.263397E-1  1.104357E-1  1.394372E-1  1.492606E-1  1.567453E-1 
 1.866830E-1  1.637621E-1  1.637621E-1  1.576807E-1  1.211946E-1  5.430213E-2  1.547648E-2  6.120893E-3 
-3.738212E-2 -6.311023E-2 -9.445122E-2 -9.632219E-2 -1.000641E-1 -1.674243E-1 -1.833290E-1 -1.538590E-1 
-1.136302E-1 -1.061455E-1 -1.024036E-1 -5.141512E-2 -5.889978E-2 -6.872310E-2 -7.106180E-2 -6.872310E-2 
-4.860868E-2 -6.311023E-2 -3.504341E-2 -3.223698E-2 -6.731991E-2 -1.267277E-1 -2.333812E-1 -3.339533E-1 
-4.289118E-1 -4.541714E-1 -4.836414E-1 -4.780285E-1 -4.013127E-1 -3.709072E-1 -3.250655E-1 -2.670609E-1 
-1.407607E-1 -1.960640E-2  2.857402E-2  1.249365E-1  2.147498E-1  2.788349E-1  2.867873E-1  3.195316E-1 
 3.761329E-1  3.639708E-1  3.457274E-1  2.788349E-1  2.610600E-1  2.545109E-1  1.983773E-1  1.693750E-1 
 9.733741E-2  4.073687E-2 -3.036523E-2 -1.000641E-1 -1.206463E-1 -1.566655E-1 -1.627469E-1 -1.706984E-1 
-1.169043E-1 -4.673771E-2 -1.867094E-2  3.559095E-2  5.991583E-2  9.640194E-2  1.006124E-1  8.236895E-2 
 6.365772E-2  4.634974E-2  4.728524E-2  3.314458E-3  9.757541E-4 -5.094738E-2 -1.145656E-1 -1.248567E-1 
-1.566655E-1 -1.061455E-1 -8.416012E-2 -6.311023E-2 -4.637938E-3  4.029097E-5  1.454102E-2 -6.976642E-3 
-2.299235E-3  2.296115E-2  6.588624E-3 -2.381685E-2 -5.656108E-2 -2.007413E-2 -1.352580E-2 -3.270471E-2 
-5.656108E-2 -7.246582E-2 -4.486678E-2 -1.005319E-1 -1.459066E-1 -1.716340E-1 -1.706984E-1 -1.356155E-1 
-1.285986E-1 -4.299581E-2  2.670309E-2  7.956247E-2  1.094995E-1  1.090317E-1  1.614234E-1  1.927644E-1 
 2.760285E-1  3.457274E-1  3.761329E-1  4.009247E-1  3.550830E-1  3.087728E-1  2.325255E-1  1.642299E-1 
 1.029511E-1  6.272226E-2  7.394882E-2  3.933363E-2  1.079908E-2 -2.568782E-2 -5.469010E-2 -7.152958E-2 
-1.094197E-1 -8.743433E-2 -6.872310E-2 -4.814095E-2 -3.831763E-2 -5.328687E-2 -4.673771E-2 -6.638440E-2 
-6.217477E-2 -6.685217E-2 -5.141512E-2 -1.025081E-2 -9.783077E-3  2.857402E-2  3.933363E-2  7.207785E-2 
 9.172454E-2  6.038356E-2  6.178675E-2 -1.165483E-2 -8.369239E-2 -1.197108E-1 -9.070849E-2 -1.399353E-2 
 4.354330E-2  1.282107E-1  1.632944E-1  1.997805E-1  1.712467E-1  1.062253E-1  1.029511E-1  6.365772E-2 
 5.710857E-2  7.020688E-2  1.197914E-1  1.932322E-1  2.343965E-1  2.886584E-1  3.148541E-1  3.658419E-1 
 3.882950E-1  3.307581E-1  2.517044E-1  1.511323E-1  8.564312E-2  3.314458E-3 -8.135290E-2 -1.201785E-1 
-1.491808E-1 -1.716340E-1 -2.076531E-1 -1.697630E-1 -1.038068E-1 -4.159257E-2  5.056019E-2  1.352275E-1 
 2.549787E-1  2.900615E-1  2.881906E-1  3.153219E-1  3.069018E-1  2.942719E-1  2.100716E-1  1.319534E-1 
 3.652642E-2 -1.271954E-1 -3.054188E-1 -4.934647E-1 -6.160230E-1 -7.123847E-1 -7.259499E-1 -6.936735E-1 
-6.356697E-1 -5.028203E-1 -4.125393E-1 -2.937245E-1 -1.585364E-1 -2.662329E-2  1.071608E-1  1.927644E-1 
 2.807060E-1  3.307581E-1  3.775361E-1  3.845530E-1  3.532121E-1  3.377751E-1  2.498327E-1  1.614234E-1 
 8.330441E-2  1.126685E-2 -6.311023E-2 -1.744412E-1 -2.305740E-1 -2.867076E-1 -3.086930E-1 -3.091607E-1 
-3.091607E-1 -2.469465E-1 -2.371231E-1 -2.025072E-1 -1.393575E-1 -8.416012E-2 -1.259029E-2 -3.234698E-3 
 4.026914E-2  8.377215E-2  7.815850E-2  7.348109E-2  6.880286E-2  9.546644E-2  1.024834E-1  1.099680E-1 
 8.517539E-2  3.325225E-2 -1.363726E-3 -6.685217E-2 -1.173721E-1 -1.866032E-1 -2.090563E-1 -2.142023E-1 
-2.427360E-1 -1.721017E-1 -9.772538E-2 -2.147815E-2  6.272226E-2  1.501968E-1  2.610600E-1  3.204670E-1 
 3.770684E-1  4.397504E-1  5.071105E-1  4.991582E-1  4.027964E-1  3.185961E-1  1.988450E-1  6.693193E-2 
-9.117623E-2 -2.221539E-1 -2.918527E-1 -3.699718E-1 -4.209594E-1 -4.827059E-1 -4.944002E-1 -4.859809E-1 
-5.093695E-1 -4.668019E-1 -3.811983E-1 -2.277676E-1 -8.930530E-2  5.009246E-2  2.320578E-1  3.335653E-1 
 3.887627E-1  3.882950E-1  3.925054E-1  3.766007E-1  3.345009E-1  3.069018E-1  2.119433E-1  1.370985E-1 
 8.459596E-3 -1.169043E-1 -1.767799E-1 -2.502207E-1 -2.647222E-1 -3.068220E-1 -3.054188E-1 -2.993374E-1 
-3.507928E-1 -3.783919E-1 -4.116038E-1 -3.620194E-1 -3.423727E-1 -3.199196E-1 -2.305740E-1 -1.505840E-1 
-3.317244E-2  3.231674E-2  1.328889E-1  2.535754E-1  3.274840E-1  3.794071E-1  3.798748E-1  3.976505E-1 
 3.616321E-1  3.073695E-1  2.315900E-1  1.211946E-1  3.980140E-2 -9.445122E-2 -1.936201E-1 -2.722061E-1 
-3.362921E-1 -3.554710E-1 -3.737137E-1 -2.848366E-1 -1.678920E-1 -1.539672E-2  1.670363E-1  3.307581E-1 
 5.131920E-1  5.688570E-1  5.969238E-1  6.161028E-1  5.856973E-1  5.393870E-1  4.182327E-1  3.237420E-1 
 2.011846E-1  7.769072E-2 -3.738212E-2 -1.576009E-1 -1.997007E-1 -2.824971E-1 -3.147744E-1 -3.236623E-1 
-3.554710E-1 -3.217905E-1 -3.152421E-1 -2.904495E-1 -2.282353E-1 -1.491808E-1 -9.491895E-2 -5.001192E-2 
 2.670309E-2  9.266000E-2  1.431800E-1  1.244688E-1  1.609557E-1  2.184917E-1  2.222344E-1  2.629310E-1 
 2.573174E-1  2.722866E-1  2.428166E-1  1.525355E-1  1.155809E-1  4.681752E-2 -8.379837E-3 -8.556335E-2 
-1.454389E-1 -1.697630E-1 -2.371231E-1 -2.591085E-1 -2.806262E-1 -2.764165E-1 -2.511562E-1 -2.338490E-1 
-1.772476E-1 -1.290664E-1 -5.702881E-2 -4.159257E-2 -4.860868E-2 -3.551115E-2 -8.041744E-2 -1.122269E-1 
-1.650856E-1 -1.805218E-1 -1.866032E-1 -2.455433E-1 -2.605118E-1 -2.698674E-1 -2.614473E-1 -2.567698E-1 
-2.310417E-1 -1.491808E-1 -7.854647E-2  6.120893E-3  1.052898E-1  2.451552E-1  3.831498E-1  4.748341E-1 
 5.435975E-1  5.814868E-1  6.268616E-1  5.856973E-1  4.949485E-1  4.322665E-1  3.199993E-1  2.016522E-1 
 6.038356E-2 -7.059407E-2 -1.856677E-1 -3.082252E-1 -3.779241E-1 -4.144110E-1 -3.760532E-1 -3.260010E-1 
-2.829649E-1 -1.753766E-1 -6.544893E-2  1.360556E-2  4.494654E-2  7.769072E-2  9.219227E-2  3.746188E-2 
-2.007413E-2 -1.192430E-1 -2.011040E-1 -2.796907E-1 -4.102006E-1 -5.117082E-1 -5.589539E-1 -5.481951E-1 
-5.669063E-1 -4.958042E-1 -3.105640E-1 -1.173721E-1  6.038356E-2  1.567453E-1  3.031598E-1  4.046675E-1 
 4.130875E-1  4.294593E-1  4.172973E-1  4.093449E-1  3.625676E-1  2.877228E-1  1.951031E-1  1.109035E-1 
 3.512317E-2 -6.638440E-2 -9.445122E-2 -1.360833E-1 -1.767799E-1 -1.781831E-1 -2.174765E-1 -2.085886E-1 
-2.015717E-1 -1.763121E-1 -1.225180E-1 -6.685217E-2  1.407329E-2  3.886512E-2  1.113712E-1  1.946354E-1 
 2.554463E-1  2.905293E-1  2.540431E-1  2.741575E-1  2.549787E-1  1.941676E-1  1.572129E-1  1.342921E-1 
 1.104357E-1  2.342888E-2 -6.685217E-2 -1.716340E-1 -2.474142E-1 -3.451799E-1 -4.331214E-1 -4.204917E-1 
-4.256376E-1 -3.765209E-1 -3.316138E-1 -2.693996E-1 -1.094197E-1  2.378995E-3  9.780514E-2  1.754564E-1 
 2.713511E-1  3.564862E-1  3.681806E-1  3.808103E-1  3.709870E-1  3.845530E-1  3.620999E-1  3.162574E-1 
 3.190638E-1  2.891260E-1  2.484295E-1  1.932322E-1  1.773274E-1  1.576807E-1  7.769072E-2  4.401103E-2 
 2.155791E-2  1.594426E-2  7.991864E-3 -1.352580E-2 -4.637938E-3  5.185429E-3  9.863613E-3 -4.580225E-2 
-7.994966E-2 -1.000641E-1 -1.590042E-1 -1.866032E-1 -1.894097E-1 -1.094197E-1 -7.433680E-2 -6.638440E-2 
-2.100964E-2 -1.726770E-2  2.378995E-3 -6.498121E-2 -9.398349E-2 -6.217477E-2 -9.445122E-2 -1.042745E-1 
-1.155011E-1 -7.807874E-2 -5.001192E-2 -3.551115E-2  2.483212E-2  1.085640E-1  2.203627E-1  2.844486E-1 
 3.550830E-1  4.116836E-1  4.149586E-1  3.794071E-1  2.769640E-1  1.974418E-1  9.499871E-2 -1.679996E-2 
-1.140979E-1 -2.684641E-1 -4.078619E-1 -5.467919E-1 -6.361374E-1 -6.445568E-1 -6.235068E-1 -5.519370E-1 
-4.850454E-1 -3.479863E-1 -1.805218E-1 -5.188367E-2  1.104357E-1  2.498327E-1  3.953118E-1  4.659462E-1 
 4.809147E-1  5.071105E-1  4.926098E-1  4.785760E-1  3.882950E-1  3.340331E-1  2.872551E-1  1.773274E-1 
 9.172454E-2  2.846726E-3  6.120893E-3 -9.315345E-3 -3.504341E-2  6.120893E-3  6.880286E-2  1.876185E-1 
 2.292506E-1  2.535754E-1  3.008204E-1  2.975462E-1  2.432843E-1  1.628266E-1  1.183873E-1  7.524133E-3 
-1.239212E-1 -2.319772E-1 -3.311461E-1 -3.802628E-1 -4.279763E-1 -4.345255E-1 -4.279763E-1 -4.003772E-1 
-3.947644E-1 -4.218949E-1 -3.465831E-1 -2.675287E-1 -1.945556E-1 -1.622791E-1 -1.435679E-1 -4.346354E-2 
-8.952179E-4  8.844955E-2  2.320578E-1  3.934409E-1  5.454684E-1  5.791481E-1  6.193770E-1  6.025367E-1 
 5.450007E-1  4.378794E-1  2.933365E-1  2.086684E-1  4.214011E-2 -1.192430E-1 -2.712706E-1 -3.797951E-1 
-4.312505E-1 -5.234025E-1 -5.542758E-1 -5.612926E-1 -4.841091E-1 -3.779241E-1 -2.862398E-1 -1.159689E-1 
 1.921920E-2  1.487928E-1  2.329932E-1  3.143864E-1  4.004570E-1  3.962473E-1  4.098126E-1  3.794071E-1 
 3.171929E-1  1.908935E-1  4.775298E-2  2.846726E-3 -6.451347E-2 -1.229858E-1 -2.034435E-1 -2.385264E-1 
-2.170087E-1 -2.343167E-1 -2.170087E-1 -1.908129E-1 -1.183076E-1 -8.603109E-2 -1.019358E-1 -3.410795E-2 
 6.506097E-2  1.787306E-1  2.493650E-1  3.143864E-1  3.995216E-1  4.070062E-1  3.911014E-1  3.522766E-1 
 3.199993E-1  2.994171E-1  2.011846E-1  1.099680E-1  5.336667E-2 -1.960640E-2 -1.440357E-1 -2.740778E-1 
-3.760532E-1 -4.663342E-1 -5.238702E-1 -6.291205E-1 -6.688817E-1 -6.309915E-1 -5.940368E-1 -4.929970E-1 
-3.573419E-1 -1.393575E-1  5.757630E-2  1.979096E-1  3.363718E-1  4.738986E-1  6.030045E-1  6.474438E-1 
 6.853339E-1  6.778493E-1  5.922456E-1  4.364761E-1  1.988450E-1  7.991864E-3 -1.903451E-1 -3.732459E-1 
-4.817704E-1 -5.888917E-1 -6.389439E-1 -7.137879E-1 -7.685183E-1 -7.250144E-1 -6.595261E-1 -5.495983E-1 
-4.625915E-1 -3.278719E-1 -2.123305E-1 -1.777153E-1 -1.183076E-1 -7.386906E-2  2.062245E-2  8.751409E-2 
 7.815850E-2  4.728524E-2  4.120460E-2  4.681752E-2 -1.820320E-2 -4.393127E-2 -2.896199E-2  9.395882E-3 
 3.278447E-2  3.980140E-2  8.938506E-2  5.851181E-2  4.260784E-2  8.844955E-2  1.356953E-1  2.072651E-1 
 2.432843E-1  2.891260E-1  3.274840E-1  3.340331E-1  2.924010E-1  2.596561E-1  3.050308E-1  2.947397E-1 
 2.764962E-1  2.175562E-1  1.244688E-1  6.927064E-2 -4.860868E-2 -1.688275E-1 -2.572376E-1 -2.708028E-1 
-2.932568E-1 -3.348888E-1 -2.726738E-1 -2.366554E-1 -1.800540E-1 -8.556335E-2  4.401103E-2  2.400093E-1 
 3.681806E-1  4.678171E-1  5.421934E-1  6.006658E-1  6.277971E-1  5.417258E-1  4.636075E-1  3.943764E-1 
 2.919332E-1  1.539388E-1  5.080226E-4 -1.084842E-1 -2.170087E-1 -2.988696E-1 -3.737137E-1 -4.223626E-1 
-4.396706E-1 -4.990784E-1 -5.103050E-1 -4.855132E-1 -4.382674E-1 -3.681008E-1 -2.829649E-1 -1.753766E-1 
-1.356155E-1 -1.239212E-1 -9.959635E-2 -4.860868E-2  6.588624E-3  3.699414E-2  9.546644E-2  1.703113E-1 
 2.778995E-1  3.471306E-1  3.574217E-1  3.995216E-1  4.252496E-1  4.388148E-1  4.317980E-1  4.332020E-1 
 4.523809E-1  4.102803E-1  3.625676E-1  2.905293E-1  2.367352E-1  2.259764E-1  1.600194E-1  1.043543E-1 
 5.757630E-2 -8.379837E-3 -1.159689E-1 -2.315095E-1 -2.801584E-1 -3.007406E-1 -2.670609E-1 -2.132668E-1 
-1.505840E-1 -1.164366E-1 -1.365510E-1 -1.103552E-1 -9.351575E-2 -6.544893E-2 -6.077075E-2 -7.574003E-2 
-3.691439E-2 -4.346354E-2 -5.235140E-2 -8.696660E-2 -8.041744E-2  1.220232E-2  4.728524E-2  1.034188E-1 
 1.665686E-1  2.184917E-1  2.414134E-1  2.142821E-1  2.124111E-1  2.049264E-1  2.025877E-1  1.703113E-1 
 1.506646E-1  1.492606E-1  9.593422E-2  3.605868E-2 -4.580225E-2 -9.959635E-2 -1.692953E-1 -2.684641E-1 
-3.245977E-1 -3.699718E-1 -3.952321E-1 -4.537036E-1 -4.953365E-1 -4.756898E-1 -4.719471E-1 -4.630592E-1 
-4.480907E-1 -3.568742E-1 -2.333812E-1 -1.309373E-1  7.524133E-3  1.286784E-1  2.353319E-1  2.601238E-1 
 2.423489E-1  2.624633E-1  2.769640E-1  2.568496E-1  1.707790E-1  1.609557E-1  1.782628E-1  1.244688E-1 
 5.383440E-2 -4.112406E-2 -8.836979E-2 -1.407607E-1 -1.894097E-1 -1.753766E-1 -1.285986E-1 -5.141512E-2 
-6.264250E-2 -4.018855E-2  3.559095E-2  4.307557E-2  5.617310E-2  5.243116E-2  1.141777E-1  1.394372E-1 
 9.406324E-2  6.318999E-2 -4.274863E-4 -6.508864E-3 -5.843205E-2 -1.056778E-1 -8.369239E-2 -9.351575E-2 
-1.033391E-1 -1.131624E-1 -7.948193E-2 -4.767322E-2  4.249921E-3  9.266000E-2  1.216623E-1  1.572129E-1 
 1.885539E-1  2.203627E-1  2.909978E-1  3.550830E-1  3.976505E-1  4.046675E-1  4.224432E-1  3.962473E-1 
 3.106437E-1  2.067974E-1  1.155809E-1  9.312773E-2 -5.573402E-3 -1.173721E-1 -1.894097E-1 -2.722061E-1 
-3.367598E-1 -4.579141E-1 -5.262097E-1 -5.360330E-1 -5.327581E-1 -5.126437E-1 -4.696084E-1 -3.521960E-1 
-2.670609E-1 -1.468421E-1 -1.118709E-2  1.202591E-1  2.778995E-1  3.504049E-1  4.149586E-1  4.341374E-1 
 4.201037E-1  3.490016E-1  2.255086E-1  1.749887E-1  9.686968E-2  3.418771E-2 -3.130069E-2 -5.047965E-2 
-1.831458E-3 -2.615556E-2 -1.492899E-2 -1.831458E-3  1.781519E-2  1.267005E-2 -6.685217E-2 -1.056778E-1 
-1.505840E-1 -1.819250E-1 -2.071854E-1 -2.029757E-1 -1.632146E-1 -1.599396E-1 -1.552622E-1 -1.894097E-1 
-1.880064E-1 -1.697630E-1 -2.085886E-1 -1.973620E-1 -1.884742E-1 -1.725702E-1 -1.267277E-1 -8.182141E-2 
 9.757541E-4  6.739967E-2  1.099680E-1  1.165164E-1  1.689073E-1  2.395416E-1  2.446876E-1  2.952075E-1 
 3.223388E-1  3.504049E-1  3.723910E-1  3.499371E-1  3.630354E-1  3.307581E-1  2.648020E-1  1.441154E-1 
 4.717698E-3 -1.089519E-1 -2.567698E-1 -3.545355E-1 -4.284441E-1 -4.275086E-1 -3.844733E-1 -3.999095E-1 
-3.311461E-1 -2.520916E-1 -2.095241E-1 -1.702307E-1 -1.239212E-1 -1.633223E-2  4.026914E-2  4.868844E-2 
 8.704636E-2  1.352275E-1  1.445832E-1  1.034188E-1  8.517539E-2  7.909396E-2  5.851181E-2  2.623531E-2 
-2.802653E-2 -3.270471E-2 -9.315345E-3  1.828296E-2  8.844955E-2  1.820056E-1  2.671407E-1  2.797705E-1 
 2.255086E-1  1.417767E-1  8.003025E-2  1.911217E-3 -1.122269E-1 -1.870710E-1 -2.647222E-1 -3.554710E-1 
-4.869164E-1 -5.449201E-1 -4.869164E-1 -4.321860E-1 -3.171131E-1 -1.945556E-1 -6.123848E-2  3.231674E-2 
 7.722299E-2  1.441154E-1  1.478574E-1  1.880862E-1  1.796661E-1  1.834088E-1  2.404771E-1  1.988450E-1 
 1.843443E-1  1.385018E-1  1.403735E-1  1.431800E-1  4.447881E-2  6.588624E-3 -3.551115E-2 -4.626998E-2 
-5.656108E-2 -7.901420E-2 -3.410795E-2 -1.399353E-2 -8.379837E-3 -2.194588E-2 -2.802653E-2  1.911217E-3 
-2.299235E-3 -3.234698E-3  2.717082E-2  7.956247E-2  1.076285E-1  1.127744E-1  1.244688E-1  1.188551E-1 
 1.333566E-1  9.733741E-2  8.003025E-2  1.183873E-1  1.113712E-1  1.483251E-1  1.787306E-1  2.255086E-1 
 2.292506E-1  1.590840E-1  1.473896E-1  1.113712E-1  1.010801E-1  7.535202E-2  4.868844E-2  4.681752E-2 
-2.475236E-2 -8.556335E-2 -1.716340E-1 -1.823936E-1 -1.608751E-1 -2.160733E-1 -2.113950E-1 -2.034435E-1 
-1.795863E-1 -1.735057E-1 -2.001685E-1 -1.950233E-1 -2.039112E-1 -2.085886E-1 -2.665932E-1 -2.904495E-1 
-2.478820E-1 -2.165410E-1 -1.487131E-1 -7.246582E-2  5.570537E-2  1.431800E-1  1.763919E-1  2.470263E-1 
 2.961430E-1  3.452597E-1  3.480662E-1  3.822143E-1  4.121521E-1  3.761329E-1  3.550830E-1  2.980139E-1 
 2.521722E-1  1.567453E-1  5.336667E-2 -1.305802E-2 -9.258024E-2 -1.393575E-1 -2.301062E-1 -2.923205E-1 
-3.405017E-1 -3.727782E-1 -3.666975E-1 -3.914894E-1 -3.152421E-1 -2.380586E-1 -1.889419E-1 -1.140979E-1 
-7.433680E-2 -2.299235E-3  3.886512E-2  7.488429E-2  1.179196E-1  1.268075E-1  1.464541E-1  1.268075E-1 
 1.389695E-1  1.305501E-1  9.827292E-2  1.240010E-1  1.356953E-1  1.712467E-1  1.473896E-1  1.048221E-1 
 9.967689E-2  7.722299E-2  9.078903E-2  6.506097E-2  5.430213E-2  8.049798E-2  8.330441E-2  4.868844E-2 
-2.299235E-3 -1.492899E-2 -8.088517E-2 -1.159689E-1 -1.281309E-1 -1.566655E-1 -1.416962E-1 -2.048467E-1 
-2.244933E-1 -2.053144E-1 -2.085886E-1 -2.048467E-1 -2.268320E-1 -1.519873E-1 -1.112906E-1 -1.159689E-1 
-9.304798E-2 -5.609335E-2  3.314458E-3 -2.568782E-2 -2.100964E-2  3.605868E-2  9.172454E-2  1.389695E-1 
 1.501968E-1  2.091361E-1  2.877228E-1  3.522766E-1  3.761329E-1  4.041997E-1  4.406859E-1  4.261851E-1 
 4.018610E-1  3.592927E-1  3.527443E-1  3.242098E-1  2.198949E-1  1.450509E-1  6.178675E-2 -4.252808E-2 
-1.571332E-1 -2.595763E-1 -3.040156E-1 -3.559387E-1 -3.844733E-1 -3.854088E-1 -3.760532E-1 -3.245977E-1 
-2.998051E-1 -2.768843E-1 -2.446078E-1 -1.781831E-1 -9.211251E-2 -5.188367E-2  1.641199E-2  4.026914E-2 
 1.220232E-2 -2.007413E-2 -4.346354E-2 -1.399353E-2 -3.036523E-2 -5.047965E-2 -5.796432E-2 -7.667550E-2 
-8.977303E-2 -1.351478E-1 -1.285986E-1 -1.009996E-1 -8.836979E-2 -1.066132E-1 -1.262599E-1 -5.188367E-2 
 1.547648E-2  7.254558E-2  1.459864E-1  2.245732E-1  2.722866E-1  2.264441E-1  1.637621E-1  8.330441E-2 
 2.436434E-2 -2.475236E-2 -6.825537E-2 -5.843205E-2 -7.901420E-2 -7.854647E-2 -7.386906E-2 -6.591666E-2 
-2.334912E-2 -3.130069E-2 -1.586450E-2  3.933363E-2  9.406324E-2  1.296139E-1  1.609557E-1  2.320578E-1 
 2.633987E-1  2.975462E-1  3.214033E-1  3.312259E-1  3.714547E-1  3.335653E-1  2.835132E-1  2.362674E-1 
 1.721823E-1  8.564312E-2 -4.299581E-2 -1.379542E-1 -2.053144E-1 -2.558343E-1 -3.409695E-1 -4.130070E-1 
-4.392029E-1 -4.644632E-1 -4.710116E-1 -4.803672E-1 -4.317182E-1 -3.676330E-1 -2.923205E-1 -1.735057E-1 
-5.188367E-2  1.230655E-1  2.283151E-1  2.503004E-1  2.984817E-1  2.619955E-1  1.740532E-1  6.973915E-2 
-2.568782E-2 -4.580225E-2 -8.462790E-2 -9.211251E-2 -7.667550E-2 -7.386906E-2 -3.551115E-2  2.249342E-2 
 1.413090E-1  2.648020E-1  3.990538E-1  5.005614E-1  5.688570E-1  6.507180E-1  6.455728E-1  6.123600E-1 
 5.435975E-1  4.378794E-1  2.755608E-1  7.815850E-2 -5.515784E-2 -1.940879E-1 -3.007406E-1 -4.270408E-1 
-5.037558E-1 -4.873841E-1 -5.084340E-1 -5.074985E-1 -5.060953E-1 -4.443488E-1 -3.465831E-1 -2.516239E-1 
-1.140979E-1 -5.573402E-3  1.057575E-1  1.993128E-1  2.905293E-1  3.569540E-1  4.112158E-1  4.809147E-1 
 4.570583E-1  4.327343E-1  3.663096E-1  2.067974E-1  4.026914E-2 -1.267277E-1 -2.544311E-1 -3.826015E-1 
-4.462198E-1 -4.724148E-1 -5.210638E-1 -5.234025E-1 -5.046921E-1 -4.050554E-1 -3.086930E-1 -2.315095E-1 
-9.304798E-2 -4.637938E-3  8.096571E-2  1.338244E-1  1.244688E-1  1.562775E-1  2.114756E-1  2.395416E-1 
 2.025877E-1  1.988450E-1  2.194272E-1  1.810701E-1  1.300824E-1  6.506097E-2  8.236895E-2  1.314857E-1 
 1.174518E-1  1.333566E-1  1.670363E-1  2.156853E-1  2.161530E-1  1.689073E-1  1.506646E-1  1.052898E-1 
 3.980140E-2 -2.802653E-2 -7.059407E-2 -1.117584E-1 -2.006362E-1 -3.208550E-1 -4.569786E-1 -5.271452E-1 
-5.725192E-1 -5.949723E-1 -5.608249E-1 -5.290161E-1 -4.981429E-1 -4.976752E-1 -4.462198E-1 -3.297429E-1 
-1.828613E-1 -4.112406E-2  6.178675E-2  2.184917E-1  3.167251E-1  3.368396E-1  3.840853E-1  4.514447E-1 
 5.248863E-1  5.609046E-1  5.983271E-1  6.567993E-1  6.918823E-1  6.741074E-1  6.109569E-1  5.609046E-1 
 4.982226E-1  4.051352E-1  3.143864E-1  2.049264E-1  1.010801E-1 -3.130069E-2 -1.912806E-1 -2.918527E-1 
-3.493896E-1 -3.797951E-1 -3.999095E-1 -3.835370E-1 -3.152421E-1 -2.240256E-1 -1.735057E-1 -1.688275E-1 
-1.487131E-1 -1.931524E-1 -2.258966E-1 -2.287030E-1 -2.333812E-1 -1.847323E-1 -1.459066E-1 -8.088517E-2 
 5.080226E-4  9.874065E-2  1.693750E-1  2.241054E-1  3.190638E-1  3.494693E-1  3.466629E-1  2.919332E-1 
 2.343965E-1  1.609557E-1 -1.633223E-2 -1.814573E-1 -3.405017E-1 -4.621238E-1 -5.706483E-1 -6.964807E-1 
-7.296927E-1 -7.156588E-1 -6.674784E-1 -6.019892E-1 -5.163864E-1 -3.928926E-1 -2.867076E-1 -1.613429E-1 
-4.767322E-2  8.236895E-2  1.904257E-1  2.231699E-1  2.980139E-1  3.485338E-1  3.606959E-1  3.410492E-1 
 3.064341E-1  3.321622E-1  3.260807E-1  2.877228E-1  2.484295E-1  2.217667E-1  2.147498E-1  2.189595E-1 
 2.624633E-1  2.914656E-1  3.335653E-1  3.522766E-1  2.895938E-1  2.545109E-1  2.198949E-1  1.370985E-1 
 4.401103E-2 -3.551115E-2 -8.088517E-2 -1.580687E-1 -2.291708E-1 -2.352522E-1 -2.581730E-1 -2.904495E-1 
-2.998051E-1 -2.567698E-1 -1.880064E-1 -1.519873E-1 -1.183076E-1 -6.170699E-2  5.080226E-4  1.968694E-2 
 3.044577E-2  4.167233E-2  7.909396E-2  1.282107E-1  1.094995E-1  9.967689E-2  1.127744E-1  1.441154E-1 
 1.286784E-1  6.599642E-2  3.512317E-2 -9.783077E-3 -3.597892E-2 -5.515784E-2 -2.522009E-2  2.483212E-2 
 5.185429E-3 -7.912105E-3 -2.942977E-2 -3.551115E-2 -3.738212E-2 -3.457568E-2 -4.170161E-3  7.056402E-3 
 3.886512E-2  3.371998E-2  4.775298E-2  9.920838E-2  1.202591E-1  1.347598E-1  9.640194E-2  6.693193E-2 
 1.875070E-2 -5.515784E-2 -9.772538E-2 -1.140979E-1 -8.836979E-2 -1.075488E-1 -6.591666E-2  6.085129E-2 
 1.646976E-1  2.727544E-1  3.485338E-1  3.920377E-1  3.747297E-1  3.401138E-1  3.223388E-1  3.097082E-1 
 3.466629E-1  3.274840E-1  2.395416E-1  1.338244E-1  3.980140E-2 -2.241366E-2 -9.912863E-2 -1.070810E-1 
-4.626998E-2 -6.976642E-3  1.911217E-3 -4.274863E-4  2.436434E-2  1.407329E-2  1.454102E-2  5.851181E-2 
 6.693193E-2  4.214011E-2 -4.439900E-2 -1.122269E-1 -1.912806E-1 -2.862398E-1 -3.227260E-1 -3.933603E-1 
-4.172175E-1 -3.896184E-1 -3.811983E-1 -3.629548E-1 -3.072897E-1 -2.235579E-1 -1.763121E-1 -1.173721E-1 
-4.954419E-2  1.594426E-2  4.494654E-2  6.588624E-3  1.594426E-2  1.267005E-2 -8.379837E-3  5.185429E-3 
 2.529985E-2  6.786740E-2  5.757630E-2  2.576758E-2 -1.446126E-2 -3.972082E-2 -5.235140E-2 -1.080165E-1 
-1.211140E-1 -1.805218E-1 -2.371231E-1 -2.520916E-1 -2.960632E-1 -2.619150E-1 -2.301062E-1 -1.510518E-1 
-1.259029E-2  8.891729E-2  2.212990E-1  3.097082E-1  3.915692E-1  4.369439E-1  4.327343E-1  4.187004E-1 
 3.242098E-1  2.652697E-1  1.492606E-1  2.846726E-3 -9.725765E-2 -2.474142E-1 -3.409695E-1 -4.130070E-1 
-4.261054E-1 -3.751177E-1 -3.320816E-1 -2.815617E-1 -2.450755E-1 -1.225180E-1  3.314458E-3  1.118390E-1 
 2.343965E-1  2.867873E-1  3.513403E-1  3.854885E-1  3.911014E-1  4.121521E-1  3.967151E-1  3.368396E-1 
 2.105401E-1  1.024834E-1  2.623531E-2 -3.083296E-2 -6.264250E-2 -9.445122E-2 -5.609335E-2 -3.597892E-2 
-7.667550E-2 -1.140979E-1 -1.229858E-1 -1.014673E-1 -1.248567E-1 -1.290664E-1 -9.445122E-2 -7.480453E-2 
-7.293355E-2 -5.001192E-2  1.313778E-2  4.494654E-2  8.190117E-2  8.751409E-2  9.874065E-2  1.618912E-1 
 1.595517E-1  1.296139E-1  7.862623E-2  1.641199E-2 -6.591666E-2 -1.426325E-1 -1.594719E-1 -1.777153E-1 
-1.632146E-1 -2.062499E-1 -2.553666E-1 -2.478820E-1 -2.881108E-1 -2.563021E-1 -2.184120E-1 -1.777153E-1 
-1.290664E-1 -1.234535E-1 -7.106180E-2 -3.036523E-2  4.681752E-2  7.628752E-2  8.003025E-2  1.034188E-1 
 4.354330E-2 -6.508864E-3 -1.169043E-1 -1.711662E-1 -1.416962E-1 -1.374865E-1 -8.930530E-2 -5.562557E-2 
 1.407329E-2  8.330441E-2  1.127744E-1  1.516001E-1  1.689073E-1  2.039910E-1  2.395416E-1  2.886584E-1 
 3.185961E-1  2.624633E-1  1.946354E-1  1.193228E-1  1.407329E-2 -1.080165E-1 -1.856677E-1 -1.997007E-1 
-1.828613E-1 -1.580687E-1 -1.632146E-1 -1.038068E-1 -2.007413E-2  7.394882E-2  1.894894E-1  2.470263E-1 
 3.560185E-1  4.612680E-1  5.370483E-1  5.786803E-1  5.188048E-1  4.355407E-1  2.549787E-1  8.459596E-3 
-1.931524E-1 -3.428404E-1 -4.256376E-1 -4.822382E-1 -4.784962E-1 -4.747543E-1 -4.822382E-1 -4.574463E-1 
-4.139425E-1 -2.876431E-1 -1.978298E-1 -1.112906E-1 -2.942977E-2 -2.147815E-2 -5.105670E-3 -2.522009E-2 
 4.681752E-2  1.352275E-1  1.595517E-1  2.156853E-1  2.465585E-1  2.821099E-1  2.601238E-1  2.624633E-1 
 3.022243E-1  3.017567E-1  3.111122E-1  2.540431E-1  1.852798E-1  9.406324E-2 -1.305802E-2 -1.328091E-1 
-2.932568E-1 -3.662298E-1 -4.172175E-1 -4.424770E-1 -4.265731E-1 -3.648266E-1 -2.333812E-1 -1.407607E-1 
-5.001192E-2  8.003025E-2  2.531076E-1  3.611636E-1  3.957796E-1  4.360085E-1  4.158940E-1  3.546153E-1 
 2.470263E-1  1.829411E-1  1.632944E-1  7.535202E-2 -1.831458E-3 -7.386906E-2 -1.248567E-1 -1.374865E-1 
-1.716340E-1 -1.674243E-1 -1.491808E-1 -1.529235E-1 -1.384220E-1 -9.538668E-2  1.454102E-2  1.090317E-1 
 1.576807E-1  2.039910E-1  2.222344E-1  2.395416E-1  2.315900E-1  2.273795E-1  2.404771E-1  2.128788E-1 
 1.151131E-1 -1.305802E-2 -7.948193E-2 -1.192430E-1 -1.552622E-1 -1.749089E-1 -1.253245E-1 -5.375464E-2 
-4.439900E-2 -3.878536E-2 -6.872310E-2 -6.965861E-2 -4.065633E-2 -3.784985E-2  1.220232E-2  4.307557E-2 
 2.670309E-2 -8.416012E-2 -2.460110E-1 -3.620194E-1 -4.747543E-1 -5.294839E-1 -5.402427E-1 -4.953365E-1 
-4.092651E-1 -3.512605E-1 -2.754810E-1 -1.814573E-1 -4.954419E-2  8.798182E-2  2.339287E-1  4.205714E-1 
 5.375161E-1  5.604370E-1  4.841897E-1  3.854885E-1  3.195316E-1  2.194272E-1  1.483251E-1  8.751409E-2 
 8.751409E-2  1.048221E-1  5.664084E-2  6.646416E-2  6.131902E-2  8.283668E-2  1.123067E-1  1.052898E-1 
 1.314857E-1  9.219227E-2  5.570537E-2  5.653161E-3 -3.925309E-2 -6.264250E-2 -1.295341E-1 -1.538590E-1 
-2.226216E-1 -2.810939E-1 -3.026116E-1 -3.035478E-1 -2.202829E-1 -1.487131E-1 -2.054191E-2  1.179196E-1 
 2.329932E-1  3.279517E-1  3.405814E-1  3.429210E-1  3.209348E-1  3.387105E-1  3.419855E-1  3.026921E-1 
 2.764962E-1  1.768597E-1  6.786740E-2 -3.972082E-2 -5.889978E-2 -1.305802E-2  7.991864E-3  7.488429E-2 
 1.230655E-1  1.525355E-1  1.052898E-1  3.278447E-2 -4.274863E-4 -7.948193E-2 -1.641501E-1 -2.633190E-1 
-3.260010E-1 -3.695040E-1 -4.251699E-1 -4.443488E-1 -4.148788E-1 -3.199196E-1 -2.240256E-1 -1.323414E-1 
-4.065633E-2  7.956247E-2  2.016522E-1  2.390739E-1  2.680762E-1  2.895938E-1  2.573174E-1  1.899572E-1 
 7.535202E-2 -3.504341E-2 -1.402930E-1 -2.567698E-1 -3.114994E-1 -3.199196E-1 -3.026116E-1 -2.955955E-1 
-2.684641E-1 -1.992330E-1 -1.543268E-1 -9.304798E-2 -1.867094E-2  8.283668E-2  1.553420E-1  1.848120E-1 
 2.044587E-1  2.030555E-1  2.264441E-1  1.908935E-1  1.534711E-1  1.394372E-1  1.338244E-1  1.544065E-1 
 1.193228E-1  1.380340E-1  1.796661E-1  1.974418E-1  2.231699E-1  2.381384E-1  3.017567E-1  3.190638E-1 
 3.064341E-1  3.195316E-1  3.312259E-1  3.391783E-1  2.676084E-1  1.469219E-1  1.443486E-3 -1.585364E-1 
-3.376953E-1 -4.915937E-1 -5.739224E-1 -6.698171E-1 -7.128524E-1 -7.151911E-1 -7.222080E-1 -7.268862E-1 
-7.731957E-1 -7.563555E-1 -6.992872E-1 -6.202327E-1 -5.093695E-1 -4.242344E-1 -3.133712E-1 -2.039112E-1 
-9.398349E-2 -5.573402E-3  9.733741E-2  2.423489E-1  3.097082E-1  3.513403E-1  3.845530E-1  4.378794E-1 
 4.809147E-1  4.650107E-1  5.033687E-1  5.300314E-1  4.893348E-1  3.822143E-1  2.610600E-1  1.927644E-1 
 1.038866E-1  2.062245E-2 -5.843205E-2 -1.155011E-1 -1.702307E-1 -2.717383E-1 -3.016761E-1 -3.278719E-1 
-3.152421E-1 -2.712706E-1 -2.750133E-1 -1.805218E-1 -1.164366E-1 -1.145656E-1 -1.543268E-1 -1.781831E-1 
-1.276632E-1 -1.402930E-1 -7.620776E-2  2.389661E-2  1.090317E-1  1.796661E-1  1.632944E-1  1.791984E-1 
 1.918289E-1  2.259764E-1  2.596561E-1  2.867873E-1  3.756652E-1  4.341374E-1  4.916735E-1  5.445330E-1 
 6.193770E-1  6.890759E-1  6.689615E-1  6.273293E-1  5.342419E-1  4.210391E-1  2.685439E-1  1.099680E-1 
 6.786740E-2  3.314458E-3 -9.585445E-2 -1.922161E-1 -2.558343E-1 -2.839012E-1 -3.746499E-1 -4.265731E-1 
-4.635270E-1 -4.808349E-1 -4.780285E-1 -5.117082E-1 -4.878518E-1 -4.546399E-1 -3.737137E-1 -2.927882E-1 
-2.137346E-1 -7.012634E-2  2.670309E-2  1.146454E-1  1.749887E-1  2.666729E-1  3.405814E-1  3.443242E-1 
 3.798748E-1  3.574217E-1  3.008204E-1  1.731177E-1  4.494654E-2 -4.860868E-2 -1.753766E-1 -2.614473E-1 
-3.171131E-1 -2.511562E-1 -1.945556E-1 -1.772476E-1 -9.678992E-2 -5.609335E-2  4.307557E-2  1.366308E-1 
 2.067974E-1  3.120477E-1  3.401138E-1  3.218711E-1  2.339287E-1  1.586162E-1  1.305501E-1  6.412546E-2 
 1.126685E-2 -1.492899E-2  1.126685E-2 -2.475236E-2 -1.103552E-1 -1.215817E-1 -1.300019E-1 -1.328091E-1 
-1.533913E-1 -1.047423E-1 -1.352580E-2  2.576758E-2  8.751409E-2  1.193228E-1  1.997805E-1  2.470263E-1 
 2.292506E-1  2.334610E-1  1.927644E-1  1.572129E-1  3.325225E-2 -9.585445E-2 -1.954911E-1 -3.063543E-1 
-3.479863E-1 -4.017805E-1 -3.900862E-1 -3.933603E-1 -4.284441E-1 -4.424770E-1 -4.508972E-1 -3.526638E-1 
-3.021438E-1 -2.609795E-1 -1.978298E-1 -1.753766E-1 -1.515195E-1 -1.786508E-1 -1.370188E-1 -1.052101E-1 
-1.169043E-1 -1.435679E-1 -2.006362E-1 -1.781831E-1 -2.244933E-1 -2.301062E-1 -1.468421E-1 -7.574003E-2 
 2.763855E-2  6.506097E-2  1.230655E-1  1.866830E-1  2.493650E-1  3.162574E-1  3.153219E-1  3.583572E-1 
 3.915692E-1  4.130875E-1  4.187004E-1  3.962473E-1  3.630354E-1  2.563818E-1  1.908935E-1  1.389695E-1 
 7.207785E-2  1.454102E-2 -5.889978E-2 -9.351575E-2 -1.618106E-1 -2.254288E-1 -2.623827E-1 -2.778198E-1 
-2.520916E-1 -2.824971E-1 -2.839012E-1 -2.296385E-1 -1.365510E-1 -4.954419E-2 -4.274863E-4  1.225978E-1 
 2.488972E-1  3.424532E-1  3.822143E-1  4.303948E-1  5.281605E-1  5.202081E-1  4.654784E-1  3.630354E-1 
 2.643342E-1  1.754564E-1  7.991864E-3 -1.033391E-1 -2.127990E-1 -3.152421E-1 -3.933603E-1 -4.434125E-1 
-3.928926E-1 -3.807305E-1 -3.564065E-1 -3.143067E-1 -2.656577E-1 -1.749089E-1 -1.613429E-1 -1.192430E-1 
-5.749654E-2 -2.475236E-2 -2.054191E-2 -6.872310E-2 -6.264250E-2 -7.012634E-2 -8.649882E-2 -9.117623E-2 
-7.807874E-2 -5.889978E-2 -1.215817E-1 -1.056778E-1 -3.364022E-2  3.652642E-2  1.127744E-1  1.548742E-1 
 2.488972E-1  3.045630E-1  2.970784E-1  2.736898E-1  2.924010E-1  3.242098E-1  2.942719E-1  2.788349E-1 
 2.493650E-1  2.615278E-1  2.367352E-1  1.389695E-1  1.066930E-1  6.693193E-2  4.447881E-2 -2.849426E-2 
-1.014673E-1 -8.322465E-2 -1.103552E-1 -1.328091E-1 -1.809895E-1 -2.142023E-1 -2.492852E-1 -3.512605E-1 
-3.746499E-1 -3.536000E-1 -2.703351E-1 -1.772476E-1 -8.649882E-2  6.459323E-2  1.670363E-1  2.353319E-1 
 2.559141E-1  2.909978E-1  3.237420E-1  2.825777E-1  2.456230E-1  1.824733E-1  1.085640E-1 -4.252808E-2 
-2.291708E-1 -3.353566E-1 -4.008450E-1 -4.148788E-1 -4.429448E-1 -3.924249E-1 -2.773520E-1 -2.071854E-1 
-1.501163E-1 -1.309373E-1 -4.112406E-2  3.138128E-2  5.243116E-2  9.640194E-2  1.118390E-1  1.530033E-1 
 1.188551E-1  8.798182E-2  9.266000E-2  5.523759E-2  3.886512E-2 -1.820320E-2 -2.755880E-2 -2.428458E-2 
-4.720549E-2 -5.094738E-2 -7.106180E-2 -2.475236E-2 -2.615556E-2 -4.393127E-2  7.056402E-3  2.109018E-2 
 2.249342E-2  1.454102E-2  6.739967E-2  1.623589E-1  2.156853E-1  2.334610E-1  2.680762E-1  3.288872E-1 
 3.134509E-1  3.059663E-1  3.195316E-1  3.120477E-1  3.083050E-1  2.339287E-1  2.035233E-1  2.114756E-1 
 1.684395E-1  1.277429E-1  8.330441E-2  9.032130E-2  6.412546E-2 -2.334912E-2 -8.930530E-2 -1.421647E-1 
-1.819250E-1 -2.768843E-1 -3.433082E-1 -3.849410E-1 -4.251699E-1 -4.284441E-1 -4.476230E-1 -3.849410E-1 
-3.171131E-1 -2.623827E-1 -2.212184E-1 -1.632146E-1 -2.662329E-2  2.904180E-2  1.169841E-1  2.339287E-1 
 3.410492E-1  4.406859E-1  4.444285E-1  4.631397E-1  4.491059E-1  4.065384E-1  3.396460E-1  2.966107E-1 
 3.106437E-1  2.376706E-1  1.777951E-1  1.272752E-1  1.024834E-1  1.006124E-1  2.529985E-2  7.991864E-3 
 5.056019E-2  1.099680E-1  9.312773E-2  2.997804E-2 -5.573402E-3 -1.239212E-1 -2.474142E-1 -3.564065E-1 
-3.938281E-1 -3.811983E-1 -4.003772E-1 -3.783919E-1 -3.657621E-1 -3.016761E-1 -2.726738E-1 -2.834334E-1 
-1.866032E-1 -7.012634E-2  5.944805E-2  1.165164E-1  1.707790E-1  2.797705E-1  2.886584E-1  2.601238E-1 
 2.245732E-1  1.801338E-1  1.165164E-1  4.260784E-2 -4.637938E-3 -6.778764E-2 -1.136302E-1 -1.777153E-1 
-2.090563E-1 -1.884742E-1 -1.786508E-1 -1.215817E-1 -7.527225E-2 -1.212256E-2  3.371998E-2  1.921920E-2 
 2.483212E-2  6.588624E-3 -6.976642E-3 -6.778764E-2 -1.342123E-1 -1.225180E-1 -1.126947E-1 -9.024076E-2 
-7.152958E-2  1.911217E-3  7.207785E-2  7.348109E-2  9.780514E-2  1.254042E-1  1.618912E-1  1.417767E-1 
 1.146454E-1  1.094995E-1  9.406324E-2  1.001447E-1  3.605868E-2  1.126685E-2  1.079908E-2 -5.515784E-2 
-8.930530E-2 -9.398349E-2 -5.515784E-2 -8.847568E-3 -7.444373E-3 -1.025081E-2  3.782189E-3 -2.147815E-2 
-1.033391E-1 -1.370188E-1 -1.379542E-1 -1.590042E-1 -1.898774E-1 -2.025072E-1 -1.655533E-1 -1.646179E-1 
-1.594719E-1 -1.253245E-1 -4.393127E-2  9.032130E-2  1.385018E-1  2.049264E-1  2.984817E-1  3.588249E-1 
 3.873594E-1  3.775361E-1  3.892305E-1  3.606959E-1  3.125154E-1  2.255086E-1  1.282107E-1  8.236895E-2 
-1.352580E-2 -9.585445E-2 -1.814573E-1 -2.492852E-1 -2.637867E-1 -3.386308E-1 -3.372275E-1 -2.839012E-1 
-2.544311E-1 -2.216861E-1 -1.997007E-1 -1.024036E-1 -6.872310E-2 -8.790206E-2 -7.620776E-2 -5.843205E-2 
-2.755880E-2 -5.936751E-2 -4.673771E-2 -3.738212E-2 -4.767322E-2 -3.597892E-2 -6.451347E-2 -1.399353E-2 
 2.296115E-2  3.138128E-2  3.559095E-2  4.214011E-2  9.499871E-2  8.049798E-2  8.236895E-2  8.470766E-2 
 8.891729E-2  9.219227E-2  5.243116E-2  6.646416E-2  7.956247E-2  8.236895E-2  1.968694E-2 -3.878536E-2 
-5.515784E-2 -1.337446E-1 -2.137346E-1 -2.927882E-1 -2.979342E-1 -3.171131E-1 -3.760532E-1 -3.283397E-1 
-2.965309E-1 -2.427360E-1 -1.889419E-1 -1.346801E-1 -2.766966E-3  7.394882E-2  1.689073E-1  2.367352E-1 
 3.111122E-1  4.004570E-1  3.934409E-1  3.985860E-1  3.780039E-1  3.887627E-1  3.597604E-1  2.994171E-1 
 3.083050E-1  2.526399E-1  1.955709E-1  1.071608E-1  5.056019E-2  2.810629E-2 -4.486678E-2 -8.649882E-2 
-1.360833E-1 -1.585364E-1 -2.104596E-1 -2.839012E-1 -2.759488E-1 -2.558343E-1 -2.240256E-1 -2.221539E-1 
-2.062499E-1 -1.262599E-1 -7.527225E-2 -3.597892E-2 -1.071854E-2  3.605868E-2  3.138128E-2 -4.626998E-2 
-7.059407E-2 -8.182141E-2 -6.778764E-2 -7.667550E-2 -4.720549E-2  1.454102E-2  2.109018E-2  3.605868E-2 
-1.118709E-2  4.717698E-3  3.980140E-2  2.763855E-2  4.447881E-2  4.541427E-2  8.611085E-2  6.085129E-2 
 2.342888E-2  2.296115E-2  8.459596E-3 -2.334912E-2 -1.351478E-1 -1.599396E-1 -1.987653E-1 -2.923205E-1 
-3.330171E-1 -3.854088E-1 -3.479863E-1 -3.231937E-1 -2.820294E-1 -1.650856E-1 -5.001192E-2  9.780514E-2 
 1.516001E-1  2.395416E-1  3.667773E-1  4.041997E-1  4.219754E-1  4.093449E-1  4.308625E-1  4.070062E-1 
 3.410492E-1  3.087728E-1  3.092405E-1  3.251452E-1  2.446876E-1  1.642299E-1  9.920838E-2  8.927328E-3 
-1.126947E-1 -2.558343E-1 -2.708028E-1 -2.366554E-1 -2.244933E-1 -2.226216E-1 -2.127990E-1 -1.590042E-1 
-1.655533E-1 -2.006362E-1 -2.296385E-1 -2.240256E-1 -2.137346E-1 -2.516239E-1 -2.249611E-1 -2.076531E-1 
-2.067176E-1 -2.067176E-1 -1.814573E-1 -9.772538E-2 -7.106180E-2 -4.346354E-2 -2.194588E-2  5.664084E-2 
 1.375663E-1  1.254042E-1  1.871507E-1  2.652697E-1  3.822143E-1  4.916735E-1  5.613724E-1  6.928178E-1 
 7.648562E-1  7.709368E-1  7.096580E-1  6.647517E-1  6.189092E-1  4.818502E-1  3.363718E-1  1.609557E-1 
 3.231674E-2 -1.271954E-1 -3.035478E-1 -3.938281E-1 -5.121759E-1 -6.155553E-1 -7.165951E-1 -7.638401E-1 
-7.446612E-1 -7.095783E-1 -6.333302E-1 -5.547435E-1 -3.971030E-1 -2.754810E-1 -1.721017E-1 -2.194588E-2 
 8.283668E-2  2.259764E-1  2.933365E-1  3.321622E-1  3.939086E-1  4.112158E-1  4.247819E-1  3.808103E-1 
 4.084094E-1  4.266528E-1  3.864240E-1  3.475984E-1  2.559141E-1  1.735854E-1  2.997804E-2 -6.077075E-2 
-8.088517E-2 -1.253245E-1 -1.547945E-1 -2.226216E-1 -2.310417E-1 -2.600440E-1 -3.536000E-1 -3.942966E-1 
-4.003772E-1 -3.493896E-1 -3.330171E-1 -3.213228E-1 -2.633190E-1 -2.053144E-1 -1.501163E-1 -1.342123E-1 
-3.784985E-2  8.985357E-2  1.815378E-1  2.353319E-1  2.161530E-1  2.367352E-1  2.231699E-1  2.016522E-1 
 1.763919E-1  1.263397E-1  1.188551E-1  6.506097E-2  2.529985E-2 -2.334912E-2 -6.544893E-2 -1.103552E-1 
-1.552622E-1 -1.024036E-1 -9.445122E-2 -7.199809E-2 -1.352580E-2  4.541427E-2  1.333566E-1  1.324211E-1 
 1.399058E-1  1.478574E-1  1.174518E-1  9.359551E-2  3.933363E-2  1.641199E-2 -3.317244E-2 -8.836979E-2 
-1.421647E-1 -1.547945E-1 -8.649882E-2 -4.860868E-2  3.559095E-2  9.312773E-2  1.436477E-1  1.951031E-1 
 1.988450E-1  2.764962E-1  3.578895E-1  4.392826E-1  4.561229E-1  4.673494E-1  5.183371E-1  4.762373E-1 
 4.233786E-1  3.401138E-1  3.022243E-1  2.699471E-1  1.759241E-1  1.230655E-1  2.997804E-2 -6.498121E-2 
-1.706984E-1 -2.708028E-1 -3.367598E-1 -3.858765E-1 -4.130070E-1 -4.986106E-1 -4.841091E-1 -4.443488E-1 
-4.527681E-1 -3.985063E-1 -3.521960E-1 -2.216861E-1 -1.304696E-1 -8.556335E-2  2.342888E-2  9.453098E-2 
 1.941676E-1  2.152175E-1  2.343965E-1  2.914656E-1  2.526399E-1  2.025877E-1  1.151131E-1  8.143345E-2 
 3.231674E-2 -5.843205E-2 -9.866089E-2 -1.393575E-1 -1.257922E-1 -1.697630E-1 -1.978298E-1 -1.777153E-1 
-1.557300E-1 -9.491895E-2 -6.919088E-2  3.418771E-2  1.085640E-1  1.464541E-1  1.983773E-1  2.114756E-1 
 2.587205E-1  2.082007E-1  1.483251E-1  1.010801E-1  3.605868E-2  7.524133E-3 -6.264250E-2 -8.743433E-2 
-1.197108E-1 -1.604074E-1 -1.964266E-1 -2.244933E-1 -1.982975E-1 -2.146700E-1 -2.034435E-1 -1.823936E-1 
-1.416962E-1 -8.556335E-2 -1.117584E-1 -1.056778E-1 -8.696660E-2 -8.369239E-2 -9.772538E-2 -1.009996E-1 
-2.849426E-2 -9.783077E-3 -9.783077E-3 -2.054191E-2 -4.580225E-2 -5.281913E-2 -1.206463E-1 -1.487131E-1 
-1.641501E-1 -1.557300E-1 -1.379542E-1 -1.538590E-1 -8.930530E-2 -5.562557E-2 -3.972082E-2 -6.965861E-2 
-9.117623E-2 -4.533451E-2 -7.948193E-2 -9.211251E-2 -1.211140E-1 -1.140979E-1 -9.585445E-2 -1.468421E-1 
-1.300019E-1 -1.304696E-1 -1.234535E-1 -1.454389E-1 -1.323414E-1 -4.112406E-2 -3.878536E-2  5.080226E-4 
 5.383440E-2  8.283668E-2  1.132422E-1  1.291462E-1  1.801338E-1  2.152175E-1  2.269118E-1  1.670363E-1 
 1.109035E-1  9.453098E-2  4.681752E-2  1.875070E-2 -2.334912E-2 -2.662329E-2 -2.381685E-2 -3.317244E-2 
-5.573402E-3  2.062245E-2  8.891729E-2  1.197914E-1  1.328889E-1  1.721823E-1  1.843443E-1  1.693750E-1 
 9.499871E-2  4.026914E-2 -2.428458E-2 -9.351575E-2 -1.211140E-1 -1.524558E-1 -9.351575E-2 -6.077075E-2 
-5.983524E-2 -1.773543E-2  9.757541E-4  4.775298E-2  5.383440E-2  1.216623E-1  2.016522E-1  2.058620E-1 
 2.077329E-1  1.558097E-1  1.815378E-1  1.777951E-1  1.417767E-1  1.717145E-1  1.782628E-1  1.890217E-1 
 1.632944E-1  1.675040E-1  2.044587E-1  2.498327E-1  2.952075E-1  2.998849E-1  3.415177E-1  3.466629E-1 
 3.363718E-1  3.003526E-1  1.777951E-1  7.862623E-2 -3.878536E-2 -1.608751E-1 -2.436723E-1 -2.591085E-1 
-2.249611E-1 -2.296385E-1 -1.777153E-1 -1.173721E-1 -6.919088E-2 -3.702430E-3  5.804408E-2  1.516001E-1 
 1.586162E-1  1.389695E-1  1.342921E-1  1.165164E-1  1.066930E-1  7.675526E-2  9.733741E-2  9.920838E-2 
 9.078903E-2  5.944805E-2  7.991864E-3  3.044577E-2  1.781519E-2  1.875070E-2  1.079908E-2 -2.334912E-2 
-2.849426E-2 -7.386906E-2 -8.977303E-2 -9.959635E-2 -9.772538E-2 -1.000641E-1 -1.066132E-1 -5.656108E-2 
-4.720549E-2 -9.315345E-3  1.500875E-2  1.968694E-2  7.628752E-2  9.078903E-2  1.324211E-1  1.600194E-1 
 1.810701E-1  1.876185E-1  1.174518E-1  6.459323E-2 -4.274863E-4 -2.334912E-2 -5.094738E-2 -7.012634E-2 
-4.580225E-2 -6.451347E-2 -4.673771E-2 -5.889978E-2 -7.293355E-2 -1.014673E-1 -1.421647E-1 -1.342123E-1 
-1.833290E-1 -2.029757E-1 -2.371231E-1 -2.609795E-1 -2.951277E-1 -3.723105E-1 -3.765209E-1 -4.270408E-1 
-4.106683E-1 -3.330171E-1 -2.871753E-1 -2.263643E-1 -1.618106E-1 -6.217477E-2 -4.393127E-2 -5.562557E-2 
-3.457568E-2 -1.399353E-2  7.991864E-3  6.120893E-3  4.073687E-2  6.272226E-2  5.710857E-2  4.775298E-2 
 4.541427E-2  8.190117E-2  6.552870E-2  2.857402E-2  9.395882E-3 -4.637938E-3  7.056402E-3 -6.508864E-3 
-2.766966E-3  1.781519E-2  2.857402E-2  2.810629E-2  2.062245E-2  5.243116E-2  8.049798E-2  8.891729E-2 
 7.769072E-2  9.359551E-2  1.300824E-1  1.268075E-1  1.244688E-1  9.359551E-2  9.780514E-2  1.062253E-1 
 5.476986E-2  7.020688E-2  1.071608E-1  1.548742E-1  1.876185E-1  1.974418E-1  2.479617E-1  2.610600E-1 
 2.750931E-1  2.933365E-1  3.270162E-1  3.307581E-1  2.690116E-1  2.292506E-1  1.618912E-1  1.211946E-1 
 7.488429E-2  3.792965E-2  6.786740E-2  5.289889E-2  2.576758E-2 -1.913867E-2 -2.755880E-2 -1.679996E-2 
-4.065633E-2 -6.030302E-2 -1.122269E-1 -1.126947E-1 -1.613429E-1 -2.315095E-1 -2.207507E-1 -2.184120E-1 
-1.716340E-1 -1.571332E-1 -1.000641E-1  2.109018E-2  9.125681E-2  1.534711E-1  1.600194E-1  1.628266E-1 
 1.174518E-1  5.804408E-2  3.512317E-2 -4.274863E-4 -1.305802E-2 -7.620776E-2 -8.696660E-2 -9.211251E-2 
-1.014673E-1 -8.790206E-2 -1.416962E-1 -9.959635E-2 -6.965861E-2 -7.246582E-2 -5.281913E-2 -2.849426E-2 
 5.056019E-2  6.599642E-2  9.640194E-2  1.389695E-1  1.646976E-1  1.829411E-1  1.684395E-1  2.166207E-1 
 2.386061E-1  2.456230E-1  2.390739E-1  1.965063E-1  1.829411E-1  8.704636E-2 -9.783077E-3 -1.281309E-1 
-2.927882E-1 -3.961676E-1 -5.365008E-1 -6.394116E-1 -7.507426E-1 -8.611380E-1 -9.032378E-1 -9.654521E-1 
-9.425312E-1 -9.144644E-1 -8.606703E-1 -7.554200E-1 -6.553156E-1 -5.131114E-1 -4.331214E-1 -3.129027E-1 
-1.622791E-1 -2.241366E-2  1.221301E-1  2.372029E-1  3.962473E-1  4.738986E-1  5.361128E-1  6.067472E-1 
 6.376204E-1  6.741074E-1  6.226511E-1  5.492104E-1  4.294593E-1  2.849164E-1  1.520678E-1 -1.539672E-2 
-1.271954E-1 -2.198151E-1 -2.984019E-1 -3.765209E-1 -4.200239E-1 -3.732459E-1 -3.260010E-1 -2.277676E-1 
-9.304798E-2  6.552870E-2  1.993128E-1  2.652697E-1  3.354363E-1  3.606959E-1  3.906337E-1  3.574217E-1 
 3.054985E-1  3.260807E-1  3.078372E-1  2.924010E-1  2.643342E-1  2.718188E-1  2.601238E-1  1.824733E-1 
 1.272752E-1  5.476986E-2  4.260784E-2  6.120893E-3 -3.364022E-2 -8.847568E-3 -3.270471E-2 -1.212256E-2 
-7.444373E-3  3.314458E-3  5.570537E-2  4.026914E-2 -1.363726E-3 -7.433680E-2 -1.150334E-1 -1.431002E-1 
-1.725702E-1 -1.487131E-1 -1.169043E-1 -9.258024E-2 -1.126947E-1 -6.638440E-2 -3.702430E-3  8.459596E-3 
 5.289889E-2  6.412546E-2  7.488429E-2  1.828296E-2 -7.714323E-2 -1.449712E-1 -2.067176E-1 -2.151377E-1 
-2.347844E-1 -1.870710E-1 -1.239212E-1 -8.416012E-2 -8.379837E-3  4.026914E-2  1.137099E-1  1.810701E-1 
 2.315900E-1  2.357997E-1  2.400093E-1  2.619955E-1  1.740532E-1  6.646416E-2 -8.790206E-2 -1.982975E-1 
-2.581730E-1 -3.868120E-1 -4.335892E-1 -4.415416E-1 -3.872797E-1 -3.386308E-1 -2.478820E-1 -5.562557E-2 
 3.044577E-2  1.347598E-1  2.231699E-1  3.050308E-1  3.326299E-1  2.905293E-1  3.307581E-1  2.615278E-1 
 1.857475E-1  1.137099E-1  3.044577E-2  1.267005E-2 -2.194588E-2  2.202564E-2  8.003025E-2  1.838765E-1 
 2.863196E-1  3.054985E-1  3.298227E-1  3.209348E-1  3.143864E-1  2.255086E-1  1.109035E-1  2.109018E-2 
-1.169043E-1 -1.618106E-1 -2.029757E-1 -2.333812E-1 -1.968943E-1 -2.118628E-1 -2.146700E-1 -1.753766E-1 
-1.169043E-1 -1.089519E-1 -1.042745E-1 -5.001192E-2 -2.147815E-2 -1.352580E-2 -6.731991E-2 -7.527225E-2 
-3.831763E-2 -7.761096E-2 -1.290664E-1 -1.735057E-1 -1.604074E-1 -1.543268E-1 -1.688275E-1 -1.552622E-1 
-1.477776E-1 -8.836979E-2 -6.965861E-2 -4.580225E-2  3.512317E-2  1.099680E-1  1.871507E-1  2.016522E-1 
 2.311223E-1  2.549787E-1  2.231699E-1  1.965063E-1  1.773274E-1  1.408412E-1  8.470766E-2  7.862623E-2 
 5.009246E-2  7.207785E-2  1.389695E-1  1.202591E-1  1.824733E-1  2.456230E-1  2.704149E-1  2.994171E-1 
 2.928688E-1  3.125154E-1  2.858519E-1  2.610600E-1  2.184917E-1  1.225978E-1 -2.709106E-2 -2.581730E-1 
-4.200239E-1 -6.080706E-1 -7.750667E-1 -8.690904E-1 -9.556288E-1 -9.322401E-1 -8.934145E-1 -8.124891E-1 
-7.142556E-1 -5.538080E-1 -3.222583E-1 -1.276632E-1  9.686968E-2  2.414134E-1  4.364761E-1  5.908425E-1 
 5.936497E-1  6.848661E-1  7.283692E-1  7.012379E-1  6.310713E-1  5.440652E-1  4.565906E-1  3.097082E-1 
 1.834088E-1  8.798182E-2  5.757630E-2 -4.533451E-2 -1.716340E-1 -2.361877E-1 -3.414372E-1 -3.783919E-1 
-4.335892E-1 -4.537036E-1 -3.704395E-1 -3.138389E-1 -2.385264E-1 -1.510518E-1 -5.375464E-2  4.073687E-2 
 1.703113E-1  2.928688E-1  3.508725E-1  4.734308E-1  5.450007E-1  5.244185E-1  5.225468E-1  5.052396E-1 
 4.846574E-1  4.299270E-1  3.737942E-1  3.550830E-1  3.017567E-1  1.960385E-1  1.286784E-1  1.225978E-1 
 5.757630E-2 -1.586450E-2 -5.889978E-2 -6.778764E-2 -8.649882E-2 -1.669566E-1 -2.146700E-1 -2.708028E-1 
-3.213228E-1 -3.905539E-1 -4.321860E-1 -4.396706E-1 -5.177896E-1 -5.177896E-1 -5.430492E-1 -5.266775E-1 
-4.120715E-1 -3.447122E-1 -1.959588E-1 -7.761096E-2  3.839739E-2  1.539388E-1  2.255086E-1  3.242098E-1 
 3.401138E-1  3.345009E-1  3.087728E-1  2.568496E-1  1.721823E-1  5.196343E-2 -4.065633E-2 -1.412284E-1 
-1.866032E-1 -2.123305E-1 -2.151377E-1 -1.042745E-1 -3.457568E-2 -1.118709E-2  8.423988E-2  1.651653E-1 
 2.325255E-1  3.396460E-1  3.620999E-1  3.363718E-1  4.154263E-1  4.112158E-1  3.218711E-1  2.858519E-1 
 2.264441E-1  1.754564E-1  6.506097E-2 -3.784985E-2 -4.767322E-2 -6.030302E-2 -5.702881E-2 -5.796432E-2 
-4.637938E-3  5.617310E-2  9.780514E-2  1.862152E-1  2.208312E-1  2.704149E-1  2.629310E-1  1.866830E-1 
 1.562775E-1  5.476986E-2 -5.796432E-2 -1.608751E-1 -2.310417E-1 -2.988696E-1 -3.844733E-1 -4.097328E-1 
-4.630592E-1 -4.803672E-1 -5.140469E-1 -5.505338E-1 -5.365008E-1 -5.800039E-1 -5.828103E-1 -6.010537E-1 
-5.963764E-1 -5.336936E-1 -5.112404E-1 -4.476230E-1 -3.905539E-1 -2.670609E-1 -1.491808E-1 -1.248567E-1 
-4.580225E-2  6.880286E-2  1.890217E-1  2.133466E-1  2.924010E-1  4.341374E-1  4.650107E-1  4.902703E-1 
 4.640753E-1  4.720269E-1  4.738986E-1  4.121521E-1  3.616321E-1  2.774318E-1  2.601238E-1  1.843443E-1 
 9.640194E-2  1.001447E-1  1.015479E-1  1.347598E-1  1.258720E-1  1.394372E-1  1.590840E-1  1.726500E-1 
 1.932322E-1  1.763919E-1  2.273795E-1  2.212990E-1  2.311223E-1  2.727544E-1  2.156853E-1  1.534711E-1 
-7.444373E-3 -1.664888E-1 -2.848366E-1 -4.415416E-1 -5.949723E-1 -7.755344E-1 -8.938822E-1 -1.007552E+0 
-1.138530E+0 -1.201212E+0 -1.163322E+0 -1.083800E+0 -1.047781E+0 -9.397247E-1 -8.246511E-1 -7.151911E-1 
-5.940368E-1 -5.205960E-1 -3.933603E-1 -2.460110E-1 -1.140979E-1 -4.907641E-2  3.371998E-2  1.501968E-1 
 1.712467E-1  2.437521E-1  3.120477E-1  3.695837E-1  4.158940E-1  4.458318E-1  5.103848E-1  4.874639E-1 
 5.183371E-1  5.552918E-1  6.048762E-1  6.553962E-1  6.310713E-1  6.787848E-1  6.610091E-1  6.829944E-1 
 7.456772E-1  7.526933E-1  7.859060E-1  7.756149E-1  7.873093E-1  7.569038E-1  7.059161E-1  6.843985E-1 
 6.053439E-1  4.659462E-1  2.764962E-1  1.848120E-1  4.214011E-2 -2.137346E-1 -4.064587E-1 -5.884240E-1 
-7.558877E-1 -9.626456E-1 -1.086606E+0 -1.088010E+0 -1.115609E+0 -1.089414E+0 -1.069299E+0 -9.794859E-1 
-8.045367E-1 -6.754300E-1 -5.046921E-1 -3.320816E-1 -1.098875E-1  1.431800E-1  3.373073E-1  4.996259E-1 
 6.446373E-1  8.630887E-1  1.002019E+0  1.086218E+0  1.182113E+0  1.256022E+0  1.320108E+0  1.224213E+0 
 1.172290E+0  1.168548E+0  1.050668E+0  8.864781E-1  7.816956E-1  6.750428E-1  4.444285E-1  2.952075E-1 
 8.564312E-2 -1.384220E-1 -2.600440E-1 -4.237659E-1 -5.257420E-1 -6.225714E-1 -6.029247E-1 -5.734547E-1 
-5.781329E-1 -4.162820E-1 -2.614473E-1 -1.281309E-1 -1.192430E-1 -1.370188E-1 -3.925309E-2 -9.866089E-2 
-2.254288E-1 -2.497529E-1 -2.497529E-1 -3.503250E-1 -5.280807E-1 -5.589539E-1 -4.827059E-1 -4.700761E-1 
-4.770930E-1 -3.302106E-1 -1.360833E-1 -6.872310E-2  7.161012E-2  2.713511E-1  4.439608E-1  5.880360E-1 
 6.811235E-1  8.223922E-1  9.458860E-1  9.276425E-1  7.377248E-1  5.641796E-1  4.187004E-1  1.590840E-1 
-1.332768E-1 -4.658664E-1 -7.750667E-1 -1.082397E+0 -1.394872E+0 -1.581982E+0 -1.716235E+0 -1.804645E+0 
-1.779385E+0 -1.571691E+0 -1.341545E+0 -1.067427E+0 -6.632680E-1 -3.484541E-1  1.641199E-2  3.868918E-1 
 7.171427E-1  1.075927E+0  1.381386E+0  1.719121E+0  1.906232E+0  1.971253E+0  2.023645E+0  1.859922E+0 
 1.641003E+0  1.445472E+0  1.088558E+0  6.909468E-1  3.658419E-1 -3.036523E-2 -4.766253E-1 -8.026657E-1 
-1.114205E+0 -1.448198E+0 -1.706411E+0 -1.887909E+0 -1.971641E+0 -2.048357E+0 -2.051631E+0 -1.950123E+0 
-1.811661E+0 -1.542222E+0 -1.250797E+0 -9.355143E-1 -5.159186E-1 -1.749089E-1  1.272752E-1  5.814868E-1 
 1.019795E+0  1.296718E+0  1.601709E+0  1.933831E+0  2.141056E+0  2.180817E+0  2.232741E+0  2.307585E+0 
 2.060599E+0  1.744382E+0  1.589079E+0  1.217664E+0  6.638163E-1  2.479617E-1 -1.487131E-1 -6.852534E-1 
-1.091752E+0 -1.416857E+0 -1.780320E+0 -1.863117E+0 -1.882763E+0 -1.998772E+0 -1.915976E+0 -1.735882E+0 
-1.572628E+0 -1.394872E+0 -1.114205E+0 -8.129568E-1 -5.168541E-1 -2.053144E-1  5.897954E-2  4.088771E-1 
 6.039408E-1  7.615812E-1  9.379336E-1  9.856462E-1  1.210648E+0  1.337415E+0  1.250877E+0  1.214857E+0 
 1.195211E+0  1.065168E+0  8.874136E-1  6.904791E-1  3.873594E-1  2.470263E-1  5.149570E-2 -2.810939E-1 
-3.648266E-1 -4.434125E-1 -5.126437E-1 -5.416459E-1 -5.542758E-1 -3.971030E-1 -3.171131E-1 -3.564065E-1 
-3.166454E-1 -7.386906E-2  5.851181E-2  6.693193E-2  2.072651E-1  2.147498E-1  2.802382E-1  3.976505E-1 
 3.382427E-1  3.340331E-1  4.116836E-1  4.416213E-1  4.374117E-1  4.411536E-1  4.149586E-1  4.944807E-1 
 4.986904E-1  3.139187E-1  3.518088E-1  4.144908E-1  2.760285E-1  1.455186E-1  3.091350E-2 -7.527225E-2 
-1.735057E-1 -3.152421E-1 -5.046921E-1 -6.132158E-1 -6.188295E-1 -6.047957E-1 -5.954409E-1 -6.015215E-1 
-4.485585E-1 -3.161776E-1 -3.437767E-1 -2.446078E-1 -1.814573E-1 -2.623827E-1 -3.288074E-1 -3.718427E-1 
-4.139425E-1 -5.191928E-1 -5.201283E-1 -4.976752E-1 -5.500661E-1 -4.508972E-1 -3.512605E-1 -2.693996E-1 
-1.870710E-1 -5.105670E-3  2.783673E-1  4.013925E-1  5.595015E-1  7.508224E-1  8.415712E-1  8.223922E-1 
 8.729122E-1  9.945340E-1  9.009789E-1  7.503546E-1  6.642841E-1  6.338785E-1  4.888671E-1  3.069018E-1 
 2.418811E-1  5.289889E-2 -1.131624E-1 -1.870710E-1 -3.049510E-1 -4.663342E-1 -6.670107E-1 -8.152955E-1 
-9.107225E-1 -1.051991E+0 -1.216181E+0 -1.218987E+0 -1.158176E+0 -1.124029E+0 -9.748077E-1 -7.596304E-1 
-5.430492E-1 -3.564065E-1 -4.907641E-2  3.335653E-1  5.309669E-1  7.283692E-1  9.907922E-1  1.113350E+0 
 1.071250E+0  1.115221E+0  1.203631E+0  1.094639E+0  1.007632E+0  9.079958E-1  7.961971E-1  6.385559E-1 
 3.452597E-1  1.946354E-1  4.717698E-3 -1.936201E-1 -3.217905E-1 -5.294839E-1 -6.875929E-1 -7.708570E-1 
-8.246511E-1 -8.859299E-1 -8.237156E-1 -7.175306E-1 -7.259499E-1 -6.599938E-1 -4.092651E-1 -1.842645E-1 
-1.692953E-1 -2.104596E-1 -1.052101E-1  1.595517E-1  2.797705E-1  1.385018E-1  1.417767E-1  3.541475E-1 
 3.195316E-1  1.997805E-1  2.905293E-1  3.836176E-1  4.720269E-1  6.390236E-1  7.929221E-1  7.779536E-1 
 9.440143E-1  1.227956E+0  1.167612E+0  1.150304E+0  1.233101E+0  1.200357E+0  1.039909E+0  7.718723E-1 
 5.435975E-1  2.367352E-1 -2.020394E-1 -6.211681E-1 -8.920113E-1 -1.370079E+0 -1.978190E+0 -2.328556E+0 
-2.700438E+0 -2.878661E+0 -3.019462E+0 -3.263642E+0 -3.187862E+0 -2.941811E+0 -2.658806E+0 -2.349138E+0 
-1.814468E+0 -1.155370E+0 -5.823426E-1  3.652642E-2  7.283692E-1  1.474942E+0  1.945058E+0  2.340797E+0 
 2.804365E+0  2.986330E+0  3.128534E+0  3.039656E+0  2.761329E+0  2.640175E+0  2.374477E+0  1.954414E+0 
 1.577852E+0  1.320575E+0  9.220288E-1  4.598648E-1  1.497283E-1 -2.240256E-1 -5.626959E-1 -8.592671E-1 
-1.161451E+0 -1.482814E+0 -1.738688E+0 -1.896797E+0 -2.049760E+0 -2.104957E+0 -2.061922E+0 -1.888377E+0 
-1.753189E+0 -1.537076E+0 -1.110931E+0 -7.947133E-1 -4.981429E-1 -9.211251E-2  2.867873E-1  5.323701E-1 
 8.223922E-1  1.136271E+0  1.235440E+0  1.308881E+0  1.355658E+0  1.255086E+0  1.086218E+0  8.584113E-1 
 5.936497E-1  2.980139E-1  2.202564E-2 -2.623827E-1 -5.514693E-1 -7.909714E-1 -9.944544E-1 -1.095026E+0 
-1.182033E+0 -1.286815E+0 -1.325173E+0 -1.207293E+0 -1.020182E+0 -9.196103E-1 -7.549523E-1 -5.201283E-1 
-1.978298E-1  1.109035E-1  2.662052E-1  5.342419E-1  7.957293E-1  8.593469E-1  9.416756E-1  1.119899E+0 
 1.229359E+0  1.158724E+0  1.167145E+0  1.185387E+0  1.059556E+0  1.000615E+0  9.552407E-1  9.093990E-1 
 7.901157E-1  7.049806E-1  6.918823E-1  5.964561E-1  5.309669E-1  3.635032E-1  2.306545E-1  1.347598E-1 
-7.152958E-2 -2.497529E-1 -4.452843E-1 -5.991828E-1 -8.185705E-1 -1.069299E+0 -1.152563E+0 -1.268572E+0 
-1.501993E+0 -1.623615E+0 -1.605372E+0 -1.622211E+0 -1.563272E+0 -1.400485E+0 -1.186243E+0 -9.266264E-1 
-7.156588E-1 -3.615516E-1  8.096571E-2  4.252496E-1  8.233277E-1  1.219068E+0  1.504879E+0  1.760753E+0 
 2.017096E+0  2.098489E+0  2.069019E+0  2.139185E+0  2.098489E+0  1.907636E+0  1.594693E+0  1.232165E+0 
 9.706778E-1  6.207802E-1  1.782628E-1 -2.572376E-1 -6.174262E-1 -9.495481E-1 -1.320496E+0 -1.553449E+0 
-1.669457E+0 -1.742430E+0 -1.822888E+0 -1.789676E+0 -1.576837E+0 -1.434633E+0 -1.210568E+0 -8.260543E-1 
-4.700761E-1 -1.271954E-1  2.208312E-1  5.959884E-1  8.682348E-1  1.046458E+0  1.321511E+0  1.526865E+0 
 1.506283E+0  1.492717E+0  1.534817E+0  1.307009E+0  9.365304E-1  7.059161E-1  4.636075E-1  1.628266E-1 
-1.155011E-1 -3.339533E-1 -5.205960E-1 -7.222080E-1 -8.204414E-1 -8.354099E-1 -8.994959E-1 -9.294337E-1 
-8.700259E-1 -8.485082E-1 -8.840589E-1 -8.110859E-1 -6.323947E-1 -5.117082E-1 -4.228304E-1 -3.554710E-1 
-3.058865E-1 -2.277676E-1 -2.104596E-1 -2.127990E-1 -1.795863E-1 -1.636823E-1 -1.702307E-1 -9.538668E-2 
-5.188367E-2 -6.872310E-2  6.085129E-2  1.862152E-1  2.722866E-1  4.448963E-1  6.404269E-1  7.129322E-1 
 8.382969E-1  1.060023E+0  1.126916E+0  1.165273E+0  1.191001E+0  1.220939E+0  1.148433E+0  9.220288E-1 
 7.526933E-1  5.566950E-1  3.429210E-1  2.342888E-2 -2.927882E-1 -5.528725E-1 -9.196103E-1 -1.076783E+0 
-1.236763E+0 -1.466910E+0 -1.472991E+0 -1.365870E+0 -1.309736E+0 -1.235360E+0 -1.000068E+0 -9.981971E-1 
-9.266264E-1 -6.927380E-1 -6.384761E-1 -3.451799E-1 -1.271954E-1 -9.491895E-2  2.007168E-1  5.796159E-1 
 7.915189E-1  9.795657E-1  1.311688E+0  1.573175E+0  1.673747E+0  1.767770E+0  1.853374E+0  1.890328E+0 
 1.664859E+0  1.419276E+0  1.315897E+0  8.453138E-1  3.466629E-1  7.769072E-2 -3.255332E-1 -8.148278E-1 
-1.138997E+0 -1.371951E+0 -1.728865E+0 -1.969302E+0 -2.042275E+0 -2.106829E+0 -2.208804E+0 -2.299085E+0 
-2.184947E+0 -2.050228E+0 -2.059583E+0 -1.965093E+0 -1.658698E+0 -1.341078E+0 -1.066024E+0 -7.002226E-1 
-3.217905E-1  5.243116E-2  5.538885E-1  1.113350E+0  1.567561E+0  1.892199E+0  2.256598E+0  2.571879E+0 
 2.726245E+0  2.900259E+0  2.884355E+0  2.748231E+0  2.673387E+0  2.402076E+0  2.089601E+0  1.696668E+0 
 1.236843E+0  8.733798E-1  3.953118E-1 -4.486678E-2 -3.409695E-1 -6.445568E-1 -1.055733E+0 -1.320496E+0 
-1.307865E+0 -1.433230E+0 -1.526317E+0 -1.377564E+0 -1.245183E+0 -1.131046E+0 -9.794859E-1 -7.596304E-1 
-4.972074E-1 -3.484541E-1 -2.446078E-1 -1.140979E-1 -1.580687E-1 -1.557300E-1 -1.047423E-1 -3.129027E-1 
-4.265731E-1 -5.093695E-1 -6.174262E-1 -6.688817E-1 -8.143600E-1 -8.195059E-1 -7.951811E-1 -7.437257E-1 
-6.936735E-1 -6.468962E-1 -4.546399E-1 -3.695040E-1 -2.656577E-1 -1.880064E-1 -1.585364E-1 -6.077075E-2 
-7.106180E-2 -2.007413E-2  9.266000E-2  1.516001E-1  1.623589E-1  2.517044E-1  3.859563E-1  3.920377E-1 
 4.748341E-1  5.805514E-1  6.708324E-1  7.671949E-1  7.816956E-1  8.733798E-1  9.500956E-1  8.719766E-1 
 7.830988E-1  8.139720E-1  8.251994E-1  7.424022E-1  7.358539E-1  7.021734E-1  6.100214E-1  5.618402E-1 
 5.365806E-1  4.126199E-1  1.375663E-1 -6.030302E-2 -3.288074E-1 -6.992872E-1 -9.448699E-1 -1.110464E+0 
-1.292897E+0 -1.534270E+0 -1.647472E+0 -1.688636E+0 -1.632971E+0 -1.491234E+0 -1.411244E+0 -1.111399E+0 
-7.825513E-1 -5.767297E-1 -2.076531E-1  7.722299E-2  2.465585E-1  4.963517E-1  6.680260E-1  7.924544E-1 
 9.360626E-1  1.031021E+0  1.076395E+0  1.072653E+0  1.005761E+0  9.795657E-1  1.074524E+0  1.114753E+0 
 1.067508E+0  1.109608E+0  1.117560E+0  9.599189E-1  8.275381E-1  7.489514E-1  6.175060E-1  4.729631E-1 
 2.348642E-1 -7.912105E-3 -1.688275E-1 -4.518327E-1 -6.955444E-1 -9.392570E-1 -1.229746E+0 -1.340142E+0 
-1.422003E+0 -1.473459E+0 -1.412648E+0 -1.207293E+0 -1.003810E+0 -7.320313E-1 -3.063543E-1  7.020688E-2 
 4.481705E-1  6.455728E-1  8.677670E-1  1.085751E+0  1.121302E+0  1.136738E+0  1.047394E+0  9.491602E-1 
 7.816956E-1  6.736388E-1  4.369439E-1  1.052898E-1 -2.007413E-2 -3.147744E-1 -5.636314E-1 -6.679462E-1 
-8.344744E-1 -1.008020E+0 -1.095494E+0 -1.097365E+0 -1.130578E+0 -1.048717E+0 -9.420635E-1 -8.653477E-1 
-8.223124E-1 -7.371773E-1 -5.659708E-1 -5.219993E-1 -3.114994E-1 -1.056778E-1 -1.492899E-2  1.988450E-1 
 4.322665E-1  6.867372E-1  8.715089E-1  1.154046E+0  1.343496E+0  1.400098E+0  1.516574E+0  1.491782E+0 
 1.442197E+0  1.311688E+0  1.168548E+0  1.025407E+0  8.523300E-1  7.859060E-1  6.755106E-1  6.292003E-1 
 5.716635E-1  4.434931E-1  5.169339E-1  5.520167E-1  4.238464E-1  3.443242E-1  2.970784E-1  2.128788E-1 
 1.911217E-3 -1.767799E-1 -3.278719E-1 -5.215315E-1 -6.389439E-1 -8.915436E-1 -1.177355E+0 -1.403292E+0 
-1.558594E+0 -1.577773E+0 -1.640455E+0 -1.690039E+0 -1.602565E+0 -1.337335E+0 -1.144611E+0 -9.233522E-1 
-5.547435E-1 -3.802628E-1 -2.011040E-1  5.851181E-2  1.824733E-1  2.849164E-1  4.668817E-1  4.163617E-1 
 2.736898E-1  3.896981E-1  3.494693E-1  1.492606E-1  2.155791E-2  9.757541E-4  5.653161E-3 -2.174765E-1 
-2.787552E-1 -1.987653E-1 -3.217905E-1 -3.475186E-1 -2.661254E-1 -2.525594E-1 -2.750133E-1 -2.006362E-1 
-1.225180E-1 -4.439900E-2  1.427122E-1  2.381384E-1  3.985860E-1  5.651151E-1  7.176104E-1  9.992124E-1 
 1.154982E+0  1.346771E+0  1.559609E+0  1.682167E+0  1.763560E+0  1.764964E+0  1.771513E+0  1.676086E+0 
 1.546979E+0  1.394484E+0  1.192404E+0  1.004358E+0  7.119967E-1  4.458318E-1  1.553420E-1 -2.132668E-1 
-4.883196E-1 -7.643079E-1 -1.087542E+0 -1.291026E+0 -1.376161E+0 -1.549238E+0 -1.678813E+0 -1.691442E+0 
-1.688168E+0 -1.597887E+0 -1.551109E+0 -1.419196E+0 -1.193260E+0 -1.122158E+0 -9.308369E-1 -6.043279E-1 
-3.928926E-1 -2.198151E-1 -6.976642E-3  1.347598E-1  2.460908E-1  4.678171E-1  6.778493E-1  8.303445E-1 
 9.819044E-1  1.107737E+0  1.222810E+0  1.268652E+0  1.152643E+0  1.016052E+0  9.426110E-1  6.928178E-1 
 3.504049E-1  1.862152E-1 -3.176925E-2 -3.779241E-1 -6.408148E-1 -8.910758E-1 -1.147417E+0 -1.400485E+0 
-1.620808E+0 -1.723251E+0 -1.791079E+0 -1.734011E+0 -1.554384E+0 -1.444924E+0 -1.310204E+0 -1.012698E+0 
-6.609293E-1 -4.008450E-1 -1.145656E-1  2.442198E-1  5.838264E-1  8.397002E-1  1.005761E+0  1.228891E+0 
 1.418808E+0  1.452021E+0  1.401033E+0  1.406646E+0  1.450618E+0  1.401033E+0  1.328528E+0  1.217664E+0 
 1.116624E+0  1.094171E+0  1.074524E+0  1.001083E+0  8.841387E-1  8.008745E-1  6.633477E-1  4.659462E-1 
 3.059663E-1  1.328889E-1 -8.977303E-2 -3.414372E-1 -5.678418E-1 -7.886327E-1 -1.081461E+0 -1.302252E+0 
-1.480942E+0 -1.711557E+0 -1.806984E+0 -1.865456E+0 -1.911765E+0 -1.876683E+0 -1.793418E+0 -1.641390E+0 
-1.480007E+0 -1.264362E+0 -1.000536E+0 -6.815115E-1 -3.863443E-1 -1.052101E-1  1.768597E-1  3.504049E-1 
 5.548241E-1  6.862694E-1  7.176104E-1  7.063838E-1  6.390236E-1  5.459362E-1  4.369439E-1  3.461951E-1 
 1.183873E-1 -8.135290E-2 -2.104596E-1 -3.835370E-1 -4.831736E-1 -5.495983E-1 -5.612926E-1 -5.365008E-1 
-4.190885E-1 -2.258966E-1  1.547648E-2  3.246775E-1  5.337741E-1  7.980680E-1  1.078735E+0  1.250409E+0 
 1.453892E+0  1.597031E+0  1.617146E+0  1.553061E+0  1.486636E+0  1.367352E+0  1.223277E+0  1.065636E+0 
 7.227556E-1  4.416213E-1  2.713511E-1 -1.071854E-2 -2.637867E-1 -3.956998E-1 -5.252742E-1 -6.291205E-1 
-6.880606E-1 -7.156588E-1 -6.810437E-1 -6.492350E-1 -5.963764E-1 -5.893595E-1 -6.183617E-1 -5.201283E-1 
-4.013127E-1 -4.611883E-1 -6.202327E-1 -5.692450E-1 -4.827059E-1 -5.575507E-1 -6.010537E-1 -5.870208E-1 
-5.079663E-1 -3.994417E-1 -2.619150E-1 -1.468421E-1 -3.036523E-2  1.623589E-1  3.279517E-1  4.360085E-1 
 5.674538E-1  7.531611E-1  8.298768E-1  8.883492E-1  9.173514E-1  9.449496E-1  1.086218E+0  1.099784E+0 
 1.056281E+0  1.020262E+0  9.856462E-1  8.967692E-1  7.246273E-1  5.529531E-1  3.737942E-1  1.951031E-1 
-1.131624E-1 -3.386308E-1 -4.780285E-1 -6.843179E-1 -8.199737E-1 -9.598392E-1 -9.621779E-1 -9.284982E-1 
-8.368132E-1 -6.889961E-1 -7.320313E-1 -5.285484E-1 -2.558343E-1 -2.104596E-1 -1.473099E-1 -4.170161E-3 
 1.768597E-1  1.820056E-1  1.932322E-1  3.134509E-1  4.149586E-1  4.533164E-1  4.710914E-1  5.375161E-1 
 5.501459E-1  6.530566E-1  7.601779E-1  7.606457E-1  7.456772E-1  7.657916E-1  8.233277E-1  7.770182E-1 
 7.816956E-1  7.143362E-1  5.010291E-1  3.513403E-1  1.342921E-1  1.781519E-2 -7.527225E-2 -3.419049E-1 
-4.527681E-1 -4.813027E-1 -6.216359E-1 -6.599938E-1 -5.626959E-1 -5.276129E-1 -4.448165E-1 -3.199196E-1 
-2.834334E-1 -1.164366E-1  2.623531E-2  1.454102E-2  7.394882E-2  9.874065E-2  5.523759E-2 -1.352580E-2 
-1.950233E-1 -3.615516E-1 -4.195562E-1 -5.070308E-1 -6.534446E-1 -7.109815E-1 -6.679462E-1 -5.472596E-1 
-5.009494E-1 -5.659708E-1 -4.256376E-1 -2.918527E-1 -2.263643E-1 -4.860868E-2  6.412546E-2  1.590840E-1 
 1.796661E-1  1.459864E-1  1.445832E-1  2.025877E-1  2.142821E-1  9.827292E-2  5.336667E-2 -2.147815E-2 
-1.089519E-1 -1.267277E-1 -1.739734E-1 -2.969987E-1 -3.493896E-1 -2.305740E-1 -1.585364E-1 -1.351478E-1 
-1.028713E-1 -3.036523E-2  7.956247E-2  1.497283E-1  2.488972E-1  3.447919E-1  3.878272E-1  4.584616E-1 
 5.613724E-1  5.538885E-1  5.239508E-1  6.273293E-1  6.956250E-1  6.797202E-1  6.193770E-1  5.777449E-1 
 5.557595E-1  4.140230E-1  3.405814E-1  3.288872E-1  2.138143E-1  1.258720E-1  7.956247E-2  3.699414E-2 
-1.557300E-1 -4.368642E-1 -5.341613E-1 -6.328624E-1 -8.489760E-1 -1.068831E+0 -1.174081E+0 -1.218519E+0 
-1.353240E+0 -1.297106E+0 -1.170339E+0 -1.225536E+0 -1.165193E+0 -9.869697E-1 -8.513147E-1 -8.129568E-1 
-7.320313E-1 -5.510015E-1 -4.733503E-1 -4.162820E-1 -2.829649E-1 -7.293355E-2  5.336667E-2  1.174518E-1 
 3.237420E-1  4.266528E-1  4.659462E-1  5.899069E-1  6.872048E-1  7.003024E-1  6.661550E-1  7.311757E-1 
 7.227556E-1  5.375161E-1  3.415177E-1  1.960385E-1  1.443486E-3 -2.460110E-1 -3.330171E-1 -3.531315E-1 
-4.551076E-1 -4.714793E-1 -3.419049E-1 -2.324450E-1 -1.828613E-1 -1.820320E-2  1.857475E-1  2.161530E-1 
 2.517044E-1  3.644386E-1  3.681806E-1  2.297182E-1  8.798182E-2  2.529985E-2 -1.145656E-1 -3.063543E-1 
-4.209594E-1 -4.434125E-1 -4.990784E-1 -6.052634E-1 -5.481951E-1 -4.869164E-1 -5.112404E-1 -4.167497E-1 
-1.940879E-1  8.927328E-3  1.773274E-1  4.098126E-1  6.310713E-1  8.368937E-1  1.002019E+0  1.088090E+0 
 1.167612E+0  1.168548E+0  1.147966E+0  1.124109E+0  1.005761E+0  8.930266E-1  8.050850E-1  6.231189E-1 
 4.004570E-1  2.853841E-1  9.546644E-2 -1.870710E-1 -3.807305E-1 -5.959086E-1 -7.353055E-1 -7.947133E-1 
-8.307325E-1 -8.344744E-1 -8.424268E-1 -7.137879E-1 -5.912304E-1 -4.817704E-1 -3.666975E-1 -2.202829E-1 
-4.159257E-2  1.313778E-2  1.712467E-1  3.031598E-1  3.747297E-1  4.902703E-1  5.412580E-1  5.454684E-1 
 4.514447E-1  3.971829E-1  3.040954E-1  2.245732E-1  1.993128E-1  1.249365E-1  1.263397E-1  6.225453E-2 
 6.225453E-2  1.632944E-1  1.511323E-1  7.207785E-2  2.483212E-2  8.985357E-2  9.733741E-2  2.202564E-2 
-2.942977E-2 -1.633223E-2  3.138128E-2 -3.234698E-3  4.307557E-2  1.277429E-1  1.777951E-1  2.942719E-1 
 3.630354E-1  4.070062E-1  4.285238E-1  4.748341E-1  4.893348E-1  3.976505E-1  3.410492E-1  2.666729E-1 
 2.194272E-1  1.506646E-1  1.370985E-1  2.283151E-1  1.955709E-1  2.110079E-1  3.204670E-1  4.420898E-1 
 5.211436E-1  5.768094E-1  7.208846E-1  7.770182E-1  7.597103E-1  7.264982E-1  6.872048E-1  6.165705E-1 
 3.901659E-1  2.072651E-1  3.231674E-2 -2.034435E-1 -4.401383E-1 -7.025613E-1 -8.340067E-1 -9.668553E-1 
-1.068831E+0 -1.058072E+0 -1.053862E+0 -9.855665E-1 -8.667509E-1 -6.843179E-1 -5.322903E-1 -3.709072E-1 
-1.604074E-1 -3.036523E-2  1.342921E-1  2.648020E-1  2.970784E-1  3.106437E-1  3.677128E-1  4.505092E-1 
 4.289915E-1  3.560185E-1  3.026921E-1  3.069018E-1  2.339287E-1  4.681752E-2 -9.351575E-2 -2.474142E-1 
-4.087974E-1 -5.851490E-1 -7.717925E-1 -9.116580E-1 -1.049185E+0 -1.132449E+0 -1.201680E+0 -1.256877E+0 
-1.211503E+0 -1.154434E+0 -1.111399E+0 -1.018779E+0 -8.466365E-1 -6.918025E-1 -5.655031E-1 -3.769886E-1 
-1.772476E-1  1.500875E-2  1.689073E-1  2.928688E-1  3.995216E-1  4.514447E-1  4.556551E-1  4.519124E-1 
 4.757695E-1  4.434931E-1  4.079416E-1  4.346052E-1  4.608003E-1  4.986904E-1  5.262895E-1  5.683894E-1 
 5.927134E-1  5.861651E-1  5.777449E-1  4.972872E-1  4.608003E-1  4.411536E-1  3.490016E-1  2.811745E-1 
 2.236377E-1  1.268075E-1 -4.533451E-2 -1.739734E-1 -2.520916E-1 -3.620194E-1 -4.312505E-1 -4.948687E-1 
-4.775608E-1 -4.537036E-1 -4.752221E-1 -4.696084E-1 -5.103050E-1 -4.649310E-1 -4.761575E-1 -5.570830E-1 
-5.612926E-1 -5.538080E-1 -5.205960E-1 -6.281850E-1 -6.730913E-1 -6.221036E-1 -6.899316E-1 -7.619691E-1 
-7.605659E-1 -6.108771E-1 -5.154509E-1 -4.195562E-1 -2.291708E-1 -7.761096E-2  6.927064E-2  1.782628E-1 
 3.447919E-1  4.832541E-1  5.403225E-1  5.903747E-1  5.155307E-1  4.056029E-1  3.373073E-1  1.890217E-1 
-5.188367E-2 -2.310417E-1 -3.110317E-1 -4.232981E-1 -5.163864E-1 -5.149832E-1 -4.593173E-1 -3.938281E-1 
-3.129027E-1 -1.435679E-1  6.225453E-2  2.783673E-1  4.650107E-1  6.338785E-1  7.929221E-1  8.476526E-1 
 9.309167E-1  9.557093E-1  8.939620E-1  8.621533E-1  8.261349E-1  7.597103E-1  5.487426E-1  3.480662E-1 
 2.170885E-1  6.038356E-2 -8.088517E-2 -1.674243E-1 -2.006362E-1 -2.647222E-1 -2.829649E-1 -2.633190E-1 
-2.230901E-1 -1.711662E-1 -1.683597E-1 -6.357796E-2  4.634974E-2  7.161012E-2  1.862152E-1  3.153219E-1 
 3.438564E-1  3.705193E-1  4.102803E-1  3.709870E-1  2.956752E-1  2.638665E-1  2.329932E-1  1.885539E-1 
 7.722299E-2 -4.907641E-2 -5.094738E-2 -1.173721E-1 -2.156055E-1 -2.067176E-1 -1.823936E-1 -1.571332E-1 
-1.735057E-1 -1.501163E-1 -1.173721E-1 -8.883753E-2 -5.047965E-2 -5.562557E-2 -1.831458E-3  1.360556E-2 
 6.459323E-2  8.751409E-2 -1.025081E-2 -2.766966E-3  1.875070E-2  2.846726E-3  1.454102E-2  1.029511E-1 
 1.656331E-1  1.656331E-1  1.993128E-1  2.470263E-1  3.789394E-1  4.299270E-1  4.617358E-1  6.006658E-1 
 6.221834E-1  5.833586E-1  6.076826E-1  6.366849E-1  5.688570E-1  5.052396E-1  4.659462E-1  3.808103E-1 
 3.307581E-1  2.610600E-1  1.773274E-1  7.207785E-2 -3.551115E-2 -1.042745E-1 -2.226216E-1 -3.269365E-1 
-4.003772E-1 -4.944002E-1 -6.487672E-1 -7.437257E-1 -7.198693E-1 -7.872295E-1 -8.770420E-1 -9.345788E-1 
-9.790182E-1 -9.850988E-1 -1.028134E+0 -9.822924E-1 -8.779783E-1 -8.078117E-1 -6.730913E-1 -4.686729E-1 
-2.843689E-1 -1.402930E-1  6.038356E-2  2.203627E-1  3.653741E-1  5.711957E-1  7.007701E-1  8.181825E-1 
 9.079958E-1  9.790980E-1  1.049265E+0  1.009036E+0  9.683391E-1  9.631932E-1  8.733798E-1  7.199491E-1 
 6.376204E-1  5.234831E-1  2.975462E-1  1.422445E-1  3.044577E-2 -9.912863E-2 -2.441401E-1 -4.073941E-1 
-5.182573E-1 -6.562518E-1 -7.872295E-1 -8.349422E-1 -8.976250E-1 -9.387893E-1 -9.425312E-1 -9.153999E-1 
-9.023024E-1 -8.849944E-1 -8.115536E-1 -8.021980E-1 -7.671151E-1 -6.866574E-1 -5.884240E-1 -4.644632E-1 
-3.648266E-1 -1.716340E-1  2.015471E-2  1.525355E-1  3.415177E-1  5.973916E-1  7.915189E-1  8.981725E-1 
 1.058152E+0  1.191469E+0  1.276136E+0  1.307009E+0  1.290638E+0  1.304671E+0  1.227487E+0  1.102123E+0 
 9.655318E-1  8.121011E-1  6.722356E-1  5.103848E-1  3.541475E-1  1.913611E-1  1.099680E-1  3.512317E-2 
-5.983524E-2 -9.819316E-2 -1.641501E-1 -1.833290E-1 -2.272998E-1 -2.497529E-1 -2.132668E-1 -2.301062E-1 
-2.516239E-1 -3.105640E-1 -2.984019E-1 -3.250655E-1 -3.928926E-1 -3.629548E-1 -3.826015E-1 -3.751177E-1 
-3.947644E-1 -4.073941E-1 -4.017805E-1 -4.466875E-1 -4.242344E-1 -4.808349E-1 -5.360330E-1 -5.407104E-1 
-5.762619E-1 -6.183617E-1 -6.735591E-1 -6.440890E-1 -6.665429E-1 -7.184661E-1 -6.852534E-1 -6.366052E-1 
-6.010537E-1 -5.963764E-1 -5.032881E-1 -3.779241E-1 -2.637867E-1 -1.529235E-1 -2.522009E-2  1.763919E-1 
 3.036276E-1  4.467672E-1  6.301358E-1  7.611134E-1  8.869459E-1  9.393369E-1  1.007632E+0  1.120834E+0 
 1.152175E+0  1.129722E+0  1.121302E+0  1.147030E+0  1.121302E+0  1.064701E+0  1.031957E+0  9.505634E-1 
 8.649597E-1  7.213523E-1  5.403225E-1  3.850207E-1  1.960385E-1  2.670309E-2 -2.113950E-1 -4.508972E-1 
-6.356697E-1 -8.424268E-1 -1.012230E+0 -1.155838E+0 -1.234424E+0 -1.286815E+0 -1.320963E+0 -1.315817E+0 
-1.291026E+0 -1.227407E+0 -1.206825E+0 -1.160983E+0 -1.077251E+0 -9.991326E-1 -8.966887E-1 -7.839545E-1 
-6.169585E-1 -4.780285E-1 -3.428404E-1 -1.566655E-1  6.459323E-2  2.966107E-1  4.453640E-1  6.413623E-1 
 8.621533E-1  1.009036E+0  1.127383E+0  1.248070E+0  1.365482E+0  1.434245E+0  1.475409E+0  1.454827E+0 
 1.396823E+0  1.310752E+0  1.177903E+0  1.021665E+0  8.298768E-1  6.858017E-1  5.482749E-1  3.583572E-1 
 1.815378E-1  2.378995E-3 -1.618106E-1 -3.320816E-1 -4.448165E-1 -5.149832E-1 -6.791728E-1 -7.652433E-1 
-8.335389E-1 -9.069798E-1 -9.214813E-1 -1.022989E+0 -1.074912E+0 -1.053862E+0 -1.006149E+0 -9.874375E-1 
-9.387893E-1 -8.054721E-1 -7.245467E-1 -6.225714E-1 -5.131114E-1 -3.540678E-1 -1.814573E-1 -6.591666E-2 
 4.541427E-2  1.249365E-1  1.703113E-1  9.733741E-2  5.243116E-2  4.120460E-2 -7.012634E-2 -1.926846E-1 
-2.984019E-1 -3.596807E-1 -4.494939E-1 -4.836414E-1 -4.607205E-1 -4.742858E-1 -3.788596E-1 -2.871753E-1 
-2.132668E-1 -6.872310E-2  6.085129E-2  1.951031E-1  2.984817E-1  4.070062E-1  5.361128E-1  6.235874E-1 
 6.591380E-1  6.511858E-1  6.928178E-1  6.928178E-1  6.221834E-1  5.749385E-1  5.220790E-1  4.327343E-1 
 3.377751E-1  2.966107E-1  2.222344E-1  1.590840E-1  1.487928E-1  1.455186E-1  1.824733E-1  1.590840E-1 
 1.314857E-1  1.057575E-1  2.436434E-2 -2.007413E-2 -1.080165E-1 -2.623827E-1 -4.242344E-1 -5.949723E-1 
-7.666473E-1 -9.504836E-1 -1.091752E+0 -1.153499E+0 -1.188582E+0 -1.233956E+0 -1.169404E+0 -9.813569E-1 
-8.485082E-1 -6.613970E-1 -4.055232E-1 -1.692953E-1  7.488429E-2  2.980139E-1  5.660506E-1  7.583070E-1 
 9.253030E-1  1.124576E+0  1.220471E+0  1.311688E+0  1.324317E+0  1.302800E+0  1.272862E+0  1.172290E+0 
 1.119899E+0  1.015584E+0  8.612178E-1  7.779536E-1  6.862694E-1  5.024323E-1  3.789394E-1  3.298227E-1 
 2.077329E-1  1.146454E-1  3.699414E-2 -2.194588E-2 -1.679996E-2 -5.422237E-2 -9.258024E-2 -1.019358E-1 
-3.644665E-2  2.810629E-2 -3.036523E-2 -1.492899E-2  6.272226E-2  4.260784E-2 -6.498121E-2 -1.201785E-1 
-1.328091E-1 -2.282353E-1 -3.180486E-1 -3.933603E-1 -3.989740E-1 -4.003772E-1 -4.036514E-1 -3.559387E-1 
-3.311461E-1 -2.221539E-1 -1.711662E-1 -1.267277E-1 -1.586450E-2  6.693193E-2  1.492606E-1  1.749887E-1 
 2.437521E-1  2.615278E-1  2.114756E-1  2.259764E-1  2.025877E-1  8.844955E-2 -3.130069E-2 -1.248567E-1 
-2.890463E-1 -4.172175E-1 -4.728826E-1 -6.076029E-1 -7.240790E-1 -7.039646E-1 -6.787050E-1 -7.320313E-1 
-7.142556E-1 -5.669063E-1 -4.265731E-1 -3.100962E-1 -1.201785E-1  1.020156E-1  2.947397E-1  4.416213E-1 
 5.871005E-1  7.737432E-1  8.977047E-1  9.458860E-1  9.879857E-1  1.030553E+0  9.702100E-1  8.439099E-1 
 7.896480E-1  6.591380E-1  5.000937E-1  3.527443E-1  1.370985E-1 -5.141512E-2 -2.170087E-1 -3.409695E-1 
-5.000139E-1 -6.225714E-1 -6.899316E-1 -8.152955E-1 -8.555244E-1 -8.597348E-1 -8.442978E-1 -8.171673E-1 
-7.788094E-1 -7.006904E-1 -6.403471E-1 -5.234025E-1 -4.354610E-1 -3.681008E-1 -2.712706E-1 -1.604074E-1 
-3.410795E-2  4.307557E-2  1.735854E-1  2.938043E-1  3.868918E-1  4.846574E-1  5.641796E-1  6.797202E-1 
 6.951572E-1  7.199491E-1  7.728077E-1  7.372571E-1  6.801880E-1  5.814868E-1  5.290959E-1  4.425576E-1 
 2.442198E-1  7.722299E-2 -5.281913E-2 -2.202829E-1 -4.106683E-1 -5.355653E-1 -6.305237E-1 -7.619691E-1 
-8.962209E-1 -9.813569E-1 -1.008020E+0 -1.024860E+0 -1.014569E+0 -9.687271E-1 -9.032378E-1 -8.288616E-1 
-7.320313E-1 -5.800039E-1 -4.518327E-1 -2.665932E-1 -5.936751E-2  9.499871E-2  3.111122E-1  4.949485E-1 
 6.689615E-1  8.069559E-1  9.196901E-1  1.064233E+0  1.137207E+0  1.164805E+0  1.105397E+0  1.073121E+0 
 1.037102E+0  8.948975E-1  7.269660E-1  5.319023E-1  4.219754E-1  2.633987E-1  5.617310E-2 -4.065633E-2 
-1.594719E-1 -3.054188E-1 -4.518327E-1 -5.271452E-1 -5.926336E-1 -7.194016E-1 -7.432579E-1 -7.582272E-1 
-8.195059E-1 -8.704937E-1 -8.976250E-1 -8.672187E-1 -8.606703E-1 -8.494437E-1 -8.260543E-1 -8.176350E-1 
-8.101504E-1 -7.816158E-1 -6.983517E-1 -6.576551E-1 -5.626959E-1 -4.485585E-1 -4.069264E-1 -3.143067E-1 
-2.268320E-1 -1.276632E-1 -3.738212E-2  5.523759E-2  1.684395E-1  2.662052E-1  3.840853E-1  4.547196E-1 
 5.562272E-1  6.207802E-1  6.263939E-1  6.689615E-1  6.848661E-1  7.166749E-1  7.040451E-1  7.003024E-1 
 6.834621E-1  6.371527E-1  6.479115E-1  5.557595E-1  4.664140E-1  3.920377E-1  2.825777E-1  2.053942E-1 
 1.590840E-1  1.567453E-1  3.231674E-2 -4.439900E-2 -5.281913E-2 -1.094197E-1 -1.201785E-1 -1.852000E-1 
-1.632146E-1 -1.309373E-1 -1.360833E-1 -1.211140E-1 -1.435679E-1 -8.509563E-2 -1.248567E-1 -1.964266E-1 
-2.553666E-1 -3.002729E-1 -3.100962E-1 -4.396706E-1 -4.700761E-1 -4.962720E-1 -4.869164E-1 -4.579141E-1 
-5.575507E-1 -5.327581E-1 -4.817704E-1 -4.120715E-1 -3.587452E-1 -2.567698E-1 -5.469010E-2  3.839739E-2 
 2.007168E-1  3.756652E-1  5.482749E-1  7.208846E-1  8.387647E-1  1.033828E+0  1.136271E+0  1.205969E+0 
 1.279879E+0  1.315429E+0  1.337883E+0  1.284556E+0  1.295315E+0  1.252747E+0  1.147966E+0  1.118028E+0 
 1.071250E+0  9.776946E-1  8.658960E-1  8.111656E-1  6.811235E-1  5.258218E-1  4.603325E-1  3.256129E-1 
 1.511323E-1 -1.831458E-3 -9.678992E-2 -2.558343E-1 -4.527681E-1 -5.449201E-1 -6.684139E-1 -7.984561E-1 
-9.139966E-1 -1.004745E+0 -1.063218E+0 -1.113270E+0 -1.120287E+0 -1.133384E+0 -1.073509E+0 -9.841633E-1 
-9.102547E-1 -8.461688E-1 -7.783417E-1 -5.987151E-1 -4.925292E-1 -4.139425E-1 -2.605118E-1 -1.459066E-1 
-6.030302E-2 -6.508864E-3  1.104357E-1  1.979096E-1  2.227021E-1  2.816422E-1  3.284194E-1  3.756652E-1 
 3.784716E-1  3.499371E-1  3.242098E-1  3.382427E-1  3.316944E-1  2.676084E-1  2.900615E-1  3.026921E-1 
 2.718188E-1  2.760285E-1  2.666729E-1  2.746253E-1  2.685439E-1  2.498327E-1  2.124111E-1  1.754564E-1 
 1.894894E-1  1.380340E-1  8.751409E-2  5.383440E-2  3.465544E-2  3.782189E-3 -1.487131E-1 -2.062499E-1 
-2.216861E-1 -3.119672E-1 -4.102006E-1 -4.939325E-1 -4.990784E-1 -5.505338E-1 -5.729870E-1 -5.757942E-1 
-6.337979E-1 -6.127480E-1 -6.178940E-1 -6.309915E-1 -6.047957E-1 -5.603572E-1 -5.271452E-1 -5.477273E-1 
-5.121759E-1 -4.663342E-1 -4.251699E-1 -3.868120E-1 -3.376953E-1 -2.361877E-1 -1.730379E-1 -5.562557E-2 
 6.459323E-2  1.403735E-1  2.601238E-1  3.302904E-1  3.962473E-1  4.589293E-1  4.846574E-1  4.869961E-1 
 5.019646E-1  5.276927E-1  4.710914E-1  4.542519E-1  4.299270E-1  3.808103E-1  3.377751E-1  2.236377E-1 
 1.815378E-1  1.230655E-1  6.786740E-2  5.056019E-2 -2.709106E-2 -5.656108E-2 -9.164400E-2 -1.505840E-1 
-2.483497E-1 -3.016761E-1 -2.881108E-1 -3.713750E-1 -3.933603E-1 -4.284441E-1 -4.986106E-1 -4.906583E-1 
-5.369685E-1 -5.477273E-1 -4.972074E-1 -4.176852E-1 -3.550032E-1 -2.764165E-1 -1.585364E-1 -6.217477E-2 
 3.792965E-2  8.564312E-2  2.035233E-1  2.591883E-1  2.222344E-1  2.657374E-1  2.390739E-1  2.250408E-1 
 2.147498E-1  2.007168E-1  1.834088E-1  1.043543E-1  8.751409E-2 -2.299235E-3 -1.145656E-1 -1.978298E-1 
-2.824971E-1 -3.666975E-1 -4.939325E-1 -5.009494E-1 -5.280807E-1 -5.655031E-1 -5.093695E-1 -4.321860E-1 
-3.788596E-1 -3.409695E-1 -1.903451E-1 -1.239212E-1 -5.515784E-2  4.073687E-2  2.763855E-2  1.277429E-1 
 2.035233E-1  2.189595E-1  2.376706E-1  2.867873E-1  3.770684E-1  3.588249E-1  3.901659E-1  4.448963E-1 
 4.528487E-1  4.804469E-1  4.930775E-1  5.197403E-1  4.682849E-1  4.229109E-1  4.056029E-1  3.279517E-1 
 2.722866E-1  1.707790E-1  9.780514E-2  1.641199E-2 -1.412284E-1 -2.249611E-1 -2.876431E-1 -3.054188E-1 
-3.166454E-1 -3.012083E-1 -2.478820E-1 -2.371231E-1 -1.585364E-1 -1.112906E-1 -4.393127E-2  1.443486E-3 
 1.267005E-2  1.090317E-1  9.078903E-2  5.617310E-2  3.652642E-2 -4.065633E-2 -1.688275E-1 -2.824971E-1 
-3.222583E-1 -4.335892E-1 -5.145146E-1 -5.851490E-1 -6.492350E-1 -6.398793E-1 -6.473640E-1 -5.870208E-1 
-5.196605E-1 -4.658664E-1 -3.456476E-1 -1.978298E-1 -5.749654E-2  4.915622E-2  1.960385E-1  2.998849E-1 
 3.658419E-1  4.982226E-1  5.506136E-1  5.987948E-1  6.418301E-1  6.329422E-1  6.787848E-1  7.007701E-1 
 7.115290E-1  7.204168E-1  7.316434E-1  7.498868E-1  7.620490E-1  7.498868E-1  6.979637E-1  6.787848E-1 
 6.418301E-1  5.978593E-1  5.276927E-1  4.678171E-1  4.537842E-1  3.761329E-1  2.994171E-1  2.208312E-1 
 1.118390E-1 -2.428458E-2 -1.047423E-1 -1.590042E-1 -3.227260E-1 -4.008450E-1 -4.429448E-1 -5.495983E-1 
-6.207004E-1 -6.824469E-1 -6.843179E-1 -7.320313E-1 -8.190382E-1 -8.166987E-1 -8.082794E-1 -8.199737E-1 
-8.321357E-1 -7.479361E-1 -6.520414E-1 -5.757942E-1 -4.130070E-1 -2.703351E-1 -8.743433E-2  8.049798E-2 
 2.245732E-1  4.056029E-1  4.963517E-1  5.959884E-1  7.021734E-1  7.737432E-1  8.050850E-1  8.149083E-1 
 8.462493E-1  8.284736E-1  8.471848E-1  8.485880E-1  8.139720E-1  8.242631E-1  8.111656E-1  7.985358E-1 
 7.536287E-1  7.218201E-1  7.269660E-1  6.815913E-1  6.217157E-1  5.655829E-1  5.459362E-1  5.033687E-1 
 4.617358E-1  4.481705E-1  3.794071E-1  3.471306E-1  2.788349E-1  1.806024E-1  1.048221E-1 -1.913867E-2 
-1.384220E-1 -2.726738E-1 -3.699718E-1 -4.513649E-1 -5.360330E-1 -6.047957E-1 -6.726236E-1 -6.969485E-1 
-7.399837E-1 -7.530813E-1 -7.731957E-1 -7.825513E-1 -7.203371E-1 -6.988194E-1 -6.609293E-1 -6.239746E-1 
-5.963764E-1 -5.884240E-1 -5.982473E-1 -5.570830E-1 -5.809393E-1 -5.860853E-1 -5.631636E-1 -5.397750E-1 
-4.822382E-1 -4.845777E-1 -3.989740E-1 -2.820294E-1 -1.678920E-1 -5.422237E-2  1.500875E-2  1.857475E-1 
 3.195316E-1  4.037320E-1  4.757695E-1  5.665183E-1  6.563317E-1  6.427655E-1  6.460406E-1  6.161028E-1 
 5.871005E-1  5.342419E-1  4.032642E-1  2.924010E-1  1.632944E-1  4.822071E-2 -7.293355E-2 -2.034435E-1 
-3.358243E-1 -4.359287E-1 -4.817704E-1 -5.589539E-1 -5.631636E-1 -5.519370E-1 -5.673741E-1 -5.463241E-1 
-5.365008E-1 -4.761575E-1 -4.911260E-1 -5.280807E-1 -4.448165E-1 -4.298473E-1 -4.504294E-1 -4.307828E-1 
-3.788596E-1 -3.222583E-1 -3.138389E-1 -2.469465E-1 -1.664888E-1 -1.192430E-1 -7.106180E-2 -7.912105E-3 
 8.470766E-2  1.394372E-1  1.955709E-1  2.498327E-1  3.162574E-1  3.639708E-1  3.691160E-1  4.266528E-1 
 4.603325E-1  5.127242E-1  5.464039E-1  5.478072E-1  5.777449E-1  5.417258E-1  5.183371E-1  4.799792E-1 
 4.378794E-1  4.009247E-1  2.998849E-1  2.404771E-1  1.773274E-1  1.183873E-1  8.891729E-2  2.389661E-2 
-3.691439E-2 -3.784985E-2 -6.508864E-3 -5.235140E-2 -7.807874E-2 -5.609335E-2 -5.001192E-2 -3.878536E-2 
-8.649882E-2 -8.836979E-2 -1.075488E-1 -1.655533E-1 -1.861355E-1 -2.137346E-1 -2.081209E-1 -2.993374E-1 
-3.316138E-1 -2.904495E-1 -3.077575E-1 -2.726738E-1 -3.072897E-1 -3.110317E-1 -3.091607E-1 -3.157099E-1 
-2.764165E-1 -3.026116E-1 -2.525594E-1 -2.380586E-1 -2.623827E-1 -2.684641E-1 -2.642545E-1 -2.235579E-1 
-3.105640E-1 -3.582774E-1 -3.479863E-1 -3.526638E-1 -3.788596E-1 -4.303150E-1 -3.914894E-1 -3.723105E-1 
-3.465831E-1 -3.002729E-1 -2.329135E-1 -1.510518E-1 -1.285986E-1 -5.235140E-2  2.296115E-2  4.962473E-2 
 7.254558E-2  1.380340E-1  2.016522E-1  2.007168E-1  2.503004E-1  2.895938E-1  3.391783E-1  4.088771E-1 
 4.308625E-1  5.319023E-1  6.292003E-1  7.176104E-1  8.200535E-1  8.457816E-1  8.995757E-1  9.655318E-1 
 1.014648E+0  1.030085E+0  1.026811E+0  1.044586E+0  1.002019E+0  9.631932E-1  9.009789E-1  8.626211E-1 
 8.251994E-1  7.091903E-1  6.310713E-1  5.192726E-1  4.154263E-1  2.488972E-1  7.581980E-2 -2.007413E-2 
-1.931524E-1 -3.344211E-1 -5.173219E-1 -6.389439E-1 -6.852534E-1 -8.185705E-1 -8.681549E-1 -8.840589E-1 
-8.573961E-1 -8.550566E-1 -8.616058E-1 -7.530813E-1 -7.086428E-1 -6.894638E-1 -6.805760E-1 -6.146190E-1 
-5.299516E-1 -5.089017E-1 -4.228304E-1 -3.835370E-1 -3.161776E-1 -2.483497E-1 -2.006362E-1 -1.108229E-1 
-7.340133E-2  1.921920E-2  8.283668E-2  1.375663E-1  2.161530E-1  2.652697E-1  2.947397E-1  2.535754E-1 
 3.045630E-1  3.368396E-1  2.919332E-1  2.839809E-1  3.242098E-1  4.060707E-1  3.789394E-1  3.985860E-1 
 4.486383E-1  4.753018E-1  5.188048E-1  4.930775E-1  5.580983E-1  5.697925E-1  5.501459E-1  5.973916E-1 
 5.669861E-1  5.258218E-1  4.706236E-1  4.500414E-1  4.107481E-1  3.620999E-1  3.578895E-1  2.746253E-1 
 2.306545E-1  2.039910E-1  1.586162E-1  1.104357E-1  2.155791E-2 -6.508864E-3 -5.422237E-2 -1.253245E-1 
-2.254288E-1 -2.787552E-1 -3.016761E-1 -4.424770E-1 -5.140469E-1 -5.701805E-1 -6.066674E-1 -6.118126E-1 
-6.534446E-1 -6.398793E-1 -6.291205E-1 -6.099416E-1 -6.090061E-1 -5.248065E-1 -4.527681E-1 -4.939325E-1 
-4.176852E-1 -3.512605E-1 -3.166454E-1 -2.969987E-1 -2.731423E-1 -1.627469E-1 -1.487131E-1 -1.295341E-1 
-3.551115E-2  4.447881E-2  8.470766E-2  1.202591E-1  2.208312E-1  2.605915E-1  3.246775E-1  4.079416E-1 
 3.976505E-1  3.939086E-1  4.378794E-1  5.080461E-1  4.799792E-1  4.738986E-1  5.192726E-1  4.678171E-1 
 4.631397E-1  4.603325E-1  4.360085E-1  4.074739E-1  3.087728E-1  2.741575E-1  2.334610E-1  1.296139E-1 
 1.968694E-2 -7.574003E-2 -1.033391E-1 -1.655533E-1 -1.837968E-1 -1.819250E-1 -1.833290E-1 -1.178398E-1 
-1.211140E-1 -1.014673E-1 -8.416012E-2 -2.241366E-2  3.044577E-2 -3.410795E-2 -5.105670E-3  1.641199E-2 
 1.547648E-2 -2.755880E-2 -3.738212E-2  3.371998E-2  1.407329E-2  2.342888E-2  5.149570E-2  1.071608E-1 
 1.155809E-1  7.956247E-2  1.417767E-1  1.347598E-1  7.535202E-2  2.155791E-2  9.863613E-3 -3.317244E-2 
-1.538590E-1 -1.805218E-1 -2.338490E-1 -2.857721E-1 -3.068220E-1 -3.606161E-1 -3.849410E-1 -4.204917E-1 
-3.868120E-1 -3.695040E-1 -3.779241E-1 -3.124349E-1 -2.525594E-1 -2.558343E-1 -3.129027E-1 -2.338490E-1 
-1.454389E-1 -1.618106E-1 -1.262599E-1 -5.656108E-2  1.547648E-2  4.401103E-2  1.010801E-1  1.567453E-1 
 1.689073E-1  2.231699E-1  2.077329E-1  1.894894E-1  1.946354E-1  1.328889E-1  1.127744E-1  8.751409E-2 
 6.459323E-2  6.786740E-2  2.763855E-2  3.782189E-3  2.342888E-2  4.447881E-2 -7.912105E-3 -2.241366E-2 
 1.443486E-3 -4.112406E-2 -6.077075E-2 -7.199809E-2 -4.252808E-2 -4.767322E-2 -7.340133E-2 -1.820320E-2 
 1.079908E-2  5.056019E-2  5.710857E-2  8.517539E-2  1.417767E-1  1.431800E-1  1.721823E-1  1.679718E-1 
 1.857475E-1  1.773274E-1  1.422445E-1  1.380340E-1  1.006124E-1  1.225978E-1  9.172454E-2  3.746188E-2 
 3.652642E-2  4.588201E-2  5.570537E-2  3.314458E-3  3.184901E-2  8.377215E-2  9.453098E-2  9.593422E-2 
 8.283668E-2  1.347598E-1  1.151131E-1  8.236895E-2  8.891729E-2  7.020688E-2  4.822071E-2 -1.539672E-2 
-3.130069E-2 -4.533451E-2 -7.246582E-2 -9.117623E-2 -8.743433E-2 -1.399353E-2  1.443486E-3  1.313778E-2 
 2.576758E-2  5.851181E-2  1.193228E-1  7.441656E-2  4.120460E-2  3.652642E-2  6.646416E-2  5.617310E-2 
-1.679996E-2 -1.399353E-2 -4.673771E-2 -7.527225E-2 -1.267277E-1 -1.505840E-1 -1.271954E-1 -1.954911E-1 
-1.950233E-1 -2.123305E-1 -2.343167E-1 -2.025072E-1 -2.174765E-1 -2.085886E-1 -2.184120E-1 -1.786508E-1 
-1.524558E-1 -1.622791E-1 -1.098875E-1 -7.620776E-2 -2.007413E-2  9.863613E-3  9.453098E-2  2.039910E-1 
 2.067974E-1  2.615278E-1  3.363718E-1  3.747297E-1  3.737942E-1  4.144908E-1  4.883993E-1  4.659462E-1 
 4.776405E-1  4.687527E-1  4.743663E-1  5.010291E-1  4.205714E-1  4.149586E-1  3.943764E-1  3.415177E-1 
 2.488972E-1  7.815850E-2  1.360556E-2 -1.173721E-1 -2.941923E-1 -4.139425E-1 -5.383717E-1 -6.539124E-1 
-7.788094E-1 -8.770420E-1 -9.355143E-1 -9.294337E-1 -9.168031E-1 -9.102547E-1 -8.578638E-1 -7.619691E-1 
-6.604615E-1 -6.038602E-1 -5.098372E-1 -3.578097E-1 -2.221539E-1 -1.604074E-1 -9.538668E-2  4.541427E-2 
 1.286784E-1  1.534711E-1  2.133466E-1  2.881906E-1  3.574217E-1  3.700515E-1  3.761329E-1  4.458318E-1 
 4.556551E-1  3.971829E-1  3.672450E-1  3.606959E-1  3.527443E-1  3.228065E-1  2.722866E-1  2.517044E-1 
 2.488972E-1  2.119433E-1  1.852798E-1  1.286784E-1  3.746188E-2  1.313778E-2 -4.814095E-2 -1.365510E-1 
-1.716340E-1 -1.954911E-1 -2.361877E-1 -2.488175E-1 -1.730379E-1 -1.435679E-1 -9.819316E-2 -3.457568E-2 
-1.025081E-2  1.020156E-1  1.576807E-1  2.180240E-1  3.092405E-1  3.298227E-1  3.457274E-1  3.574217E-1 
 3.868918E-1  3.677128E-1  3.578895E-1  3.293549E-1  2.821099E-1  2.750931E-1  1.922967E-1  1.516001E-1 
 1.370985E-1  1.169841E-1  1.020156E-1  5.851181E-2  7.769072E-2  1.043543E-1  1.066930E-1  7.628752E-2 
 7.815850E-2  1.104357E-1  6.786740E-2  4.026914E-2  3.559095E-2  4.775298E-2  1.921920E-2 -5.936751E-2 
-4.767322E-2 -3.878536E-2 -6.170699E-2 -1.061455E-1 -1.505840E-1 -1.332768E-1 -1.519873E-1 -2.034435E-1 
-2.684641E-1 -2.754810E-1 -2.703351E-1 -3.531315E-1 -4.139425E-1 -4.261054E-1 -3.868120E-1 -3.910216E-1 
-3.975708E-1 -3.292751E-1 -2.665932E-1 -2.053144E-1 -2.109273E-1 -1.393575E-1 -4.439900E-2 -5.889978E-2 
 1.911217E-3  6.459323E-2  1.380340E-1  1.735854E-1  1.525355E-1  1.997805E-1  1.993128E-1  1.740532E-1 
 1.497283E-1  1.735854E-1  1.899572E-1  1.361631E-1  1.268075E-1  1.193228E-1  1.487928E-1  1.338244E-1 
 9.125681E-2  1.094995E-1  7.956247E-2  6.833513E-2  2.670309E-2 -1.633223E-2 -1.831458E-3 -8.379837E-3 
-4.018855E-2 -1.019358E-1 -1.070810E-1 -1.384220E-1 -2.216861E-1 -2.895140E-1 -3.414372E-1 -3.596807E-1 
-4.228304E-1 -4.406061E-1 -4.176852E-1 -4.153465E-1 -4.027160E-1 -3.685685E-1 -2.722061E-1 -2.067176E-1 
-1.178398E-1 -2.615556E-2  3.231674E-2  1.403735E-1  1.857475E-1  2.301860E-1  2.919332E-1  3.658419E-1 
 4.500414E-1  4.219754E-1  4.411536E-1  4.809147E-1  4.912058E-1  4.996259E-1  4.645430E-1  5.174016E-1 
 5.117879E-1  4.528487E-1  4.275883E-1  3.906337E-1  3.518088E-1  2.381384E-1  1.768597E-1  1.141777E-1 
 8.927328E-3 -1.150334E-1 -2.796907E-1 -3.657621E-1 -4.953365E-1 -6.356697E-1 -7.231435E-1 -7.816158E-1 
-7.848900E-1 -8.246511E-1 -8.199737E-1 -8.007948E-1 -7.413870E-1 -6.333302E-1 -5.902949E-1 -4.864486E-1 
-3.521960E-1 -2.385264E-1 -1.739734E-1 -8.743433E-2  4.026914E-2  6.459323E-2  1.193228E-1  1.974418E-1 
 2.746253E-1  3.008204E-1  2.755608E-1  3.064341E-1  3.097082E-1  3.199993E-1  2.750931E-1  2.470263E-1 
 2.573174E-1  2.007168E-1  1.717145E-1  1.211946E-1  1.006124E-1  1.062253E-1  1.062253E-1  1.151131E-1 
 1.029511E-1  1.385018E-1  1.291462E-1  1.080962E-1  1.506646E-1  1.866830E-1  2.030555E-1  1.721823E-1 
 1.511323E-1  1.511323E-1  1.300824E-1  6.552870E-2 -2.100964E-2 -3.878536E-2 -9.632219E-2 -1.997007E-1 
-2.277676E-1 -2.834334E-1 -3.521960E-1 -4.232981E-1 -4.569786E-1 -4.410738E-1 -4.621238E-1 -4.532359E-1 
-4.504294E-1 -4.017805E-1 -3.891507E-1 -4.083296E-1 -3.381630E-1 -3.231937E-1 -2.927882E-1 -2.843689E-1 
-2.605118E-1 -1.987653E-1 -2.076531E-1 -1.837968E-1 -1.917484E-1 -1.819250E-1 -1.594719E-1 -1.809895E-1 
-1.814573E-1 -1.847323E-1 -1.524558E-1 -1.445034E-1 -1.206463E-1 -5.515784E-2 -8.379837E-3  5.149570E-2 
 7.675526E-2  1.235333E-1  1.946354E-1  2.170885E-1  2.376706E-1  2.942719E-1  3.354363E-1  2.938043E-1 
 2.750931E-1  2.741575E-1  2.381384E-1  2.180240E-1  1.754564E-1  1.628266E-1  1.291462E-1  8.330441E-2 
 8.704636E-2  8.564312E-2  1.183873E-1  1.169841E-1  1.431800E-1  1.721823E-1  1.974418E-1  2.718188E-1 
 2.484295E-1  2.320578E-1  2.156853E-1  2.067974E-1  1.595517E-1  5.664084E-2  6.786740E-2  5.009246E-2 
-1.259029E-2 -8.930530E-2 -9.632219E-2 -8.041744E-2 -1.505840E-1 -1.388897E-1 -1.295341E-1 -1.257922E-1 
-1.276632E-1 -1.309373E-1 -7.199809E-2 -6.965861E-2 -5.375464E-2 -1.679996E-2  3.746188E-2  4.541427E-2 
 3.512317E-2  1.048221E-1  9.499871E-2  1.104357E-1  1.516001E-1  1.427122E-1  1.408412E-1  1.520678E-1 
 1.941676E-1  1.399058E-1  1.127744E-1  1.665686E-1  1.749887E-1  1.506646E-1  1.193228E-1  1.712467E-1 
 1.787306E-1  1.202591E-1  1.132422E-1  1.043543E-1  9.827292E-2  2.342888E-2 -2.755880E-2 -2.194588E-2 
-7.807874E-2 -1.281309E-1 -2.081209E-1 -2.731423E-1 -3.264687E-1 -4.069264E-1 -4.920615E-1 -5.888917E-1 
-5.912304E-1 -6.258464E-1 -6.918025E-1 -6.838502E-1 -6.384761E-1 -6.071352E-1 -6.454923E-1 -5.720515E-1 
-4.761575E-1 -4.373319E-1 -3.765209E-1 -3.297429E-1 -2.277676E-1 -2.043789E-1 -1.964266E-1 -1.608751E-1 
-1.360833E-1 -5.422237E-2 -6.638440E-2 -5.188367E-2  3.782189E-3  2.670309E-2  6.365772E-2  8.751409E-2 
 1.431800E-1  1.745210E-1  2.119433E-1  2.306545E-1  2.559141E-1  3.087728E-1  3.003526E-1  3.349686E-1 
 3.532121E-1  3.597604E-1  3.443242E-1  2.722866E-1  2.503004E-1  1.838765E-1  1.249365E-1  7.909396E-2 
 3.278447E-2  4.026914E-2  5.080226E-4 -5.105670E-3 -4.018855E-2 -6.123848E-2 -5.094738E-2 -1.388897E-1 
-1.636823E-1 -1.739734E-1 -1.805218E-1 -2.179442E-1 -2.614473E-1 -2.170087E-1 -2.567698E-1 -2.609795E-1 
-2.544311E-1 -2.446078E-1 -2.057822E-1 -2.432046E-1 -1.912806E-1 -1.384220E-1 -1.075488E-1 -8.743433E-2 
-8.743433E-2 -2.849426E-2 -2.334912E-2 -3.504341E-2 -6.685217E-2 -5.375464E-2  1.079908E-2  4.249921E-3 
 3.782189E-3  3.138128E-2  1.123067E-1  1.745210E-1  2.011846E-1  2.821099E-1  3.873594E-1  4.659462E-1 
 4.710914E-1  4.944807E-1  5.379838E-1  5.351774E-1  5.323701E-1  4.912058E-1  4.930775E-1  5.038363E-1 
 4.500414E-1  4.191682E-1  3.798748E-1  3.564862E-1  2.755608E-1  2.166207E-1  2.128788E-1  1.277429E-1 
 9.733741E-2  4.494654E-2 -8.847568E-3 -3.317244E-2 -9.211251E-2 -1.145656E-1 -1.898774E-1 -2.212184E-1 
-2.665932E-1 -3.456476E-1 -3.550032E-1 -3.896184E-1 -3.971030E-1 -4.340569E-1 -4.130070E-1 -3.386308E-1 
-3.114994E-1 -2.773520E-1 -2.544311E-1 -1.370188E-1 -8.041744E-2 -7.106180E-2 -1.773543E-2 -1.399353E-2 
 2.062245E-2  1.443486E-3  1.454102E-2  3.933363E-2  1.547648E-2  4.307557E-2  1.781519E-2  3.886512E-2 
 4.634974E-2  3.231674E-2  6.225453E-2  7.254558E-2  1.385018E-1  1.268075E-1  1.403735E-1  1.740532E-1 
 1.413090E-1  1.581484E-1  1.319534E-1  1.183873E-1  5.804408E-2  3.044577E-2  3.792965E-2 -2.662329E-2 
-2.194588E-2 -7.667550E-2 -8.462790E-2 -5.702881E-2 -8.509563E-2 -6.825537E-2 -1.276632E-1 -1.290664E-1 
-1.229858E-1 -1.880064E-1 -2.403973E-1 -2.857721E-1 -2.614473E-1 -3.016761E-1 -3.578097E-1 -3.550032E-1 
-3.213228E-1 -2.857721E-1 -3.100962E-1 -2.572376E-1 -1.870710E-1 -1.416962E-1 -1.033391E-1 -5.141512E-2 
 4.588201E-2  8.704636E-2  1.473896E-1  1.698427E-1  1.890217E-1  2.596561E-1  2.657374E-1  2.535754E-1 
 2.292506E-1  2.315900E-1  2.212990E-1  1.782628E-1  1.581484E-1  1.576807E-1  1.768597E-1  1.632944E-1 
 1.777951E-1  2.278473E-1  2.512367E-1  2.610600E-1  2.760285E-1  3.242098E-1  3.405814E-1  3.508725E-1 
 3.868918E-1  3.831498E-1  3.494693E-1  2.928688E-1  2.732221E-1  2.428166E-1  1.693750E-1  1.258720E-1 
 5.196343E-2  6.588624E-3 -4.065633E-2 -1.192430E-1 -1.571332E-1 -2.113950E-1 -2.240256E-1 -2.553666E-1 
-3.278719E-1 -3.353566E-1 -3.475186E-1 -3.498573E-1 -3.503250E-1 -3.437767E-1 -3.086930E-1 -3.030793E-1 
-2.736101E-1 -2.394618E-1 -2.090563E-1 -1.641501E-1 -1.421647E-1 -1.061455E-1 -6.731991E-2 -1.071854E-2 
 4.120460E-2  6.552870E-2  1.109035E-1  1.473896E-1  1.777951E-1  1.890217E-1  2.072651E-1  2.049264E-1 
 1.670363E-1  1.665686E-1  1.553420E-1  1.240010E-1  6.786740E-2  2.670309E-2  2.670309E-2 -3.702430E-3 
-3.878536E-2 -2.755880E-2  3.044577E-2  5.102796E-2  3.044577E-2  4.681752E-2  6.365772E-2  7.956247E-2 
 7.722299E-2  5.102796E-2  2.623531E-2  9.863613E-3  1.360556E-2 -3.083296E-2 -6.077075E-2 -7.480453E-2 
-9.912863E-2 -8.977303E-2 -9.117623E-2 -4.720549E-2 -3.504341E-2 -4.814095E-2  7.524133E-3  4.494654E-2 
 6.178675E-2  6.459323E-2  1.202591E-1  1.646976E-1  1.272752E-1  1.333566E-1  1.436477E-1  1.450509E-1 
 9.686968E-2  6.459323E-2  7.161012E-2  1.734746E-2  2.249342E-2 -6.041133E-3 -3.738212E-2 -1.633223E-2 
-1.586450E-2  1.911217E-3 -2.662329E-2  1.454102E-2  6.459323E-2  7.441656E-2  9.874065E-2  9.172454E-2 
 1.319534E-1  1.305501E-1  1.258720E-1  1.464541E-1  1.525355E-1  1.806024E-1  1.787306E-1  2.058620E-1 
 2.161530E-1  1.946354E-1  1.773274E-1  1.642299E-1  1.712467E-1  1.263397E-1  1.015479E-1  6.178675E-2 
-4.637938E-3 -2.849426E-2 -1.098875E-1 -1.515195E-1 -1.697630E-1 -2.216861E-1 -2.591085E-1 -2.993374E-1 
-2.651899E-1 -2.544311E-1 -2.394618E-1 -1.510518E-1 -8.649882E-2 -1.773543E-2  2.389661E-2  7.394882E-2 
 1.342921E-1  1.618912E-1  1.791984E-1  1.773274E-1  1.908935E-1  1.829411E-1  1.707790E-1  1.735854E-1 
 1.586162E-1  1.558097E-1  1.656331E-1  1.857475E-1  2.021200E-1  2.531076E-1  2.750931E-1  2.423489E-1 
 2.690116E-1  2.788349E-1  2.774318E-1  2.629310E-1  2.170885E-1  2.287828E-1  1.936999E-1  1.464541E-1 
 1.333566E-1  8.470766E-2  5.196343E-2  1.313778E-2 -2.194588E-2 -5.328687E-2 -8.509563E-2 -8.462790E-2 
-8.509563E-2 -6.731991E-2 -4.252808E-2 -1.071854E-2  4.029097E-5  1.734746E-2  5.851181E-2  2.763855E-2 
-1.305802E-2 -4.767322E-2 -6.404570E-2 -1.136302E-1 -2.184120E-1 -2.315095E-1 -2.287030E-1 -2.516239E-1 
-2.824971E-1 -2.539634E-1 -1.968943E-1 -2.099918E-1 -1.678920E-1 -1.257922E-1 -8.603109E-2 -2.709106E-2 
-6.976642E-3  4.868844E-2  8.003025E-2  8.283668E-2  8.891729E-2  8.049798E-2  8.049798E-2  6.927064E-2 
 7.441656E-2  7.020688E-2  8.190117E-2  1.375663E-1  1.286784E-1  1.342921E-1  1.932322E-1  2.484295E-1 
 2.788349E-1  2.956752E-1  3.433887E-1  3.658419E-1  3.658419E-1  3.466629E-1  3.293549E-1  3.083050E-1 
 2.648020E-1  2.283151E-1  1.824733E-1  1.436477E-1  6.412546E-2  1.875070E-2 -8.847568E-3 -1.066132E-1 
-1.800540E-1 -2.665932E-1 -3.180486E-1 -3.811983E-1 -4.836414E-1 -5.336936E-1 -5.996505E-1 -6.043279E-1 
-6.104093E-1 -6.468962E-1 -6.468962E-1 -6.618648E-1 -6.394116E-1 -6.155553E-1 -5.528725E-1 -4.616560E-1 
-4.073941E-1 -3.479863E-1 -2.984019E-1 -2.104596E-1 -1.248567E-1 -7.667550E-2 -2.147815E-2  9.757541E-4 
 3.184901E-2  5.196343E-2  6.739967E-2  9.219227E-2  7.067461E-2  1.015479E-1  1.024834E-1  1.193228E-1 
 1.749887E-1  1.394372E-1  1.539388E-1  1.548742E-1  1.885539E-1  2.484295E-1  2.372029E-1  2.596561E-1 
 3.017567E-1  3.606959E-1  3.466629E-1  3.747297E-1  4.500414E-1  4.453640E-1  4.509770E-1  4.411536E-1 
 4.734308E-1  4.645430E-1  4.172973E-1  4.233786E-1  3.798748E-1  3.672450E-1  3.695837E-1  3.588249E-1 
 3.387105E-1  3.153219E-1  3.064341E-1  2.601238E-1  2.718188E-1  2.357997E-1  1.763919E-1  1.441154E-1 
 5.289889E-2  2.576758E-2 -4.580225E-2 -1.323414E-1 -1.870710E-1 -2.427360E-1 -2.810939E-1 -3.606161E-1 
-3.681008E-1 -4.144110E-1 -4.424770E-1 -4.073941E-1 -4.485585E-1 -3.966353E-1 -3.507928E-1 -3.217905E-1 
-2.586408E-1 -2.464788E-1 -2.104596E-1 -2.151377E-1 -1.725702E-1 -9.211251E-2 -8.603109E-2 -6.591666E-2 
-2.896199E-2  4.775298E-2  9.125681E-2  1.127744E-1  2.128788E-1  2.947397E-1  3.705193E-1  4.561229E-1 
 5.314347E-1  6.090859E-1  6.652195E-1  7.129322E-1  7.274337E-1  7.293047E-1  7.321111E-1  7.119967E-1 
 6.577349E-1  5.800836E-1  5.478072E-1  4.930775E-1  4.280561E-1  3.948441E-1  3.373073E-1  2.867873E-1 
 2.269118E-1  1.623589E-1  8.798182E-2  2.109018E-2 -5.141512E-2 -1.215817E-1 -1.323414E-1 -1.931524E-1 
-2.534956E-1 -2.661254E-1 -2.801584E-1 -2.867076E-1 -3.208550E-1 -3.175808E-1 -2.801584E-1 -2.605118E-1 
-2.619150E-1 -2.661254E-1 -2.315095E-1 -2.048467E-1 -1.852000E-1 -1.721017E-1 -1.463744E-1 -9.445122E-2 
-1.201785E-1 -1.295341E-1 -8.743433E-2 -7.012634E-2 -3.364022E-2 -2.241366E-2  3.314458E-3  4.962473E-2 
 6.365772E-2  8.423988E-2  1.291462E-1  1.689073E-1  1.511323E-1  1.698427E-1  2.072651E-1  2.063296E-1 
 2.166207E-1  1.955709E-1  1.871507E-1  1.763919E-1  1.703113E-1  1.684395E-1  1.417767E-1  1.642299E-1 
 1.230655E-1  7.862623E-2  7.114239E-2  4.728524E-2  3.933363E-2 -3.738212E-2 -3.738212E-2 -2.147815E-2 
-5.702881E-2 -2.849426E-2 -5.749654E-2 -6.404570E-2 -4.767322E-2 -5.609335E-2 -6.030302E-2 -6.217477E-2 
-1.586450E-2 -1.259029E-2 -1.118709E-2 -2.802653E-2 -2.334912E-2  4.260784E-2  3.980140E-2  4.915622E-2 
 1.034188E-1  1.721823E-1  1.927644E-1  2.110079E-1  2.755608E-1  2.928688E-1  3.195316E-1  3.274840E-1 
 3.349686E-1  3.237420E-1  2.526399E-1  2.212990E-1  1.501968E-1  8.517539E-2  3.699414E-2 -4.393127E-2 
-1.000641E-1 -1.866032E-1 -2.422683E-1 -3.096285E-1 -3.741822E-1 -3.910216E-1 -4.471552E-1 -4.560431E-1 
-4.541714E-1 -4.546399E-1 -4.560431E-1 -4.813027E-1 -4.583818E-1 -4.326537E-1 -4.331214E-1 -4.387351E-1 
-4.162820E-1 -3.835370E-1 -3.620194E-1 -3.479863E-1 -3.414372E-1 -3.002729E-1 -2.726738E-1 -2.591085E-1 
-2.221539E-1 -1.894097E-1 -1.641501E-1 -1.487131E-1 -1.580687E-1 -1.477776E-1 -1.038068E-1 -9.678992E-2 
-9.772538E-2 -7.807874E-2 -4.814095E-2 -6.041133E-3 -1.831458E-3  2.015471E-2  7.769072E-2  7.301331E-2 
 5.851181E-2  8.330441E-2  6.693193E-2  4.717698E-3 -3.410795E-2 -5.235140E-2 -9.725765E-2 -1.650856E-1 
-2.324450E-1 -2.708028E-1 -2.932568E-1 -3.334856E-1 -3.372275E-1 -3.100962E-1 -2.839012E-1 -2.324450E-1 
-2.179442E-1 -2.053144E-1 -1.421647E-1 -1.117584E-1 -1.070810E-1 -8.509563E-2 -1.446126E-2  3.465544E-2 
 2.763855E-2  6.552870E-2  1.221301E-1  1.899572E-1  2.222344E-1  2.339287E-1  3.143864E-1  3.522766E-1 
 3.546153E-1  3.475984E-1  3.532121E-1  3.737942E-1  3.246775E-1  3.040954E-1  2.933365E-1  2.573174E-1 
 2.217667E-1  1.413090E-1  1.010801E-1  7.301331E-2  3.605868E-2  4.029097E-5 -2.802653E-2 -1.118709E-2 
-4.954419E-2 -8.603109E-2 -8.556335E-2 -9.258024E-2 -1.323414E-1 -1.973620E-1 -2.113950E-1 -2.418005E-1 
-2.927882E-1 -3.596807E-1 -3.854088E-1 -3.671653E-1 -4.228304E-1 -4.307828E-1 -3.999095E-1 -3.699718E-1 
-3.292751E-1 -3.124349E-1 -2.436723E-1 -1.973620E-1 -1.515195E-1 -1.173721E-1 -1.089519E-1 -6.404570E-2 
-6.778764E-2 -3.784985E-2 -4.814095E-2 -5.281913E-2  2.846726E-3 -3.831763E-2 -5.609335E-2 -5.936751E-2 
-4.159257E-2 -4.720549E-2 -7.994966E-2 -5.702881E-2 -6.825537E-2 -3.878536E-2 -3.972082E-2 -3.364022E-2 
 1.360556E-2  1.500875E-2  5.243116E-2  5.149570E-2  7.628752E-2  1.235333E-1  1.436477E-1  1.899572E-1 
 2.241054E-1  2.825777E-1  2.919332E-1  3.092405E-1  3.695837E-1  3.737942E-1  3.649063E-1  3.326299E-1 
 3.452597E-1  3.513403E-1  2.980139E-1  2.713511E-1  2.573174E-1  2.325255E-1  1.333566E-1  7.535202E-2 
 4.401103E-2 -2.709106E-2 -6.123848E-2 -1.482453E-1 -1.716340E-1 -1.856677E-1 -2.497529E-1 -2.619150E-1 
-3.199196E-1 -3.231937E-1 -3.358243E-1 -3.807305E-1 -3.489218E-1 -3.390985E-1 -3.269365E-1 -3.250655E-1 
-2.773520E-1 -2.109273E-1 -1.800540E-1 -1.145656E-1 -6.591666E-2  2.109018E-2  7.675526E-2  8.798182E-2 
 1.225978E-1  1.380340E-1  1.754564E-1  1.544065E-1  1.464541E-1  1.590840E-1  1.006124E-1  6.178675E-2 
-8.379837E-3 -3.691439E-2 -5.843205E-2 -1.323414E-1 -1.543268E-1 -1.711662E-1 -1.384220E-1 -1.692953E-1 
-1.856677E-1 -9.211251E-2 -6.170699E-2 -1.820320E-2  1.911217E-3  6.506097E-2  1.249365E-1  1.225978E-1 
 1.469219E-1  1.375663E-1  1.894894E-1  1.894894E-1  1.703113E-1  1.936999E-1  1.974418E-1  2.180240E-1 
 1.553420E-1  1.431800E-1  1.389695E-1  1.160486E-1  1.300824E-1  8.564312E-2  1.038866E-1  1.038866E-1 
 7.161012E-2  4.681752E-2  1.781519E-2  3.699414E-2 -1.820320E-2 -5.656108E-2 -5.235140E-2 -7.433680E-2 
-1.066132E-1 -1.735057E-1 -1.706984E-1 -1.636823E-1 -2.067176E-1 -2.216861E-1 -2.137346E-1 -1.903451E-1 
-2.170087E-1 -2.375909E-1 -2.151377E-1 -1.772476E-1 -1.370188E-1 -1.585364E-1 -1.211140E-1 -7.901420E-2 
-6.217477E-2 -1.446126E-2 -2.100964E-2  2.109018E-2  3.138128E-2  3.314458E-3  8.927328E-3 -7.912105E-3 
-2.475236E-2 -8.509563E-2 -9.070849E-2 -6.591666E-2 -7.994966E-2 -8.883753E-2 -8.743433E-2 -5.469010E-2 
-3.644665E-2 -1.212256E-2  1.687972E-2  6.739967E-2  1.062253E-1  1.024834E-1  1.417767E-1  1.389695E-1 
 1.441154E-1  1.501968E-1  1.151131E-1  1.501968E-1  1.151131E-1  8.657858E-2  8.657858E-2  5.851181E-2 
 5.757630E-2  9.757541E-4 -5.105670E-3 -2.428458E-2 -3.504341E-2 -3.223698E-2 -1.056778E-1 -9.772538E-2 
-9.678992E-2 -1.080165E-1 -1.215817E-1 -1.328091E-1 -8.883753E-2 -1.014673E-1 -1.094197E-1 -1.229858E-1 
-1.075488E-1 -6.778764E-2 -9.351575E-2 -6.170699E-2 -1.913867E-2  5.080226E-4  5.653161E-3 -5.573402E-3 
 1.547648E-2  8.459596E-3  1.781519E-2  1.828296E-2  2.155791E-2  5.383440E-2  3.278447E-2  2.670309E-2 
 2.109018E-2  1.921920E-2 -2.288139E-2 -7.667550E-2 -5.562557E-2 -1.024036E-1 -1.636823E-1 -2.198151E-1 
-2.764165E-1 -3.082252E-1 -3.980385E-1 -4.555754E-1 -4.747543E-1 -4.878518E-1 -5.177896E-1 -5.566152E-1 
-5.561475E-1 -5.608249E-1 -5.453886E-1 -5.566152E-1 -5.594217E-1 -4.981429E-1 -4.597850E-1 -4.190885E-1 
-3.634226E-1 -2.717383E-1 -1.753766E-1 -1.145656E-1 -3.878536E-2  3.699414E-2  1.169841E-1  1.618912E-1 
 2.133466E-1  2.924010E-1  3.284194E-1  3.644386E-1  3.751974E-1  4.046675E-1  4.313302E-1  3.817466E-1 
 3.649063E-1  3.480662E-1  3.242098E-1  2.928688E-1  2.311223E-1  2.011846E-1  1.997805E-1  2.035233E-1 
 1.796661E-1  1.890217E-1  2.245732E-1  2.353319E-1  2.507689E-1  2.662052E-1  2.938043E-1  2.844486E-1 
 2.662052E-1  2.610600E-1  2.531076E-1  2.484295E-1  1.810701E-1  1.399058E-1  1.310179E-1  7.020688E-2 
 2.846726E-3 -5.375464E-2 -7.340133E-2 -1.066132E-1 -1.721017E-1 -2.127990E-1 -2.216861E-1 -2.067176E-1 
-2.249611E-1 -2.371231E-1 -2.081209E-1 -1.641501E-1 -1.473099E-1 -1.791186E-1 -1.580687E-1 -1.627469E-1 
-2.043789E-1 -1.922161E-1 -1.936201E-1 -1.650856E-1 -1.636823E-1 -1.608751E-1 -1.038068E-1 -7.480453E-2 
-2.709106E-2 -2.568782E-2  3.559095E-2  1.385018E-1  1.609557E-1  1.983773E-1  2.166207E-1  2.966107E-1 
 3.293549E-1  2.835132E-1  3.097082E-1  3.354363E-1  3.354363E-1  2.793027E-1  2.619955E-1  2.605915E-1 
 2.189595E-1  1.834088E-1  1.324211E-1  1.394372E-1  1.151131E-1  6.131902E-2  2.997804E-2 -2.288139E-2 
-5.235140E-2 -1.183076E-1 -1.505840E-1 -1.632146E-1 -2.123305E-1 -2.333812E-1 -2.563021E-1 -2.483497E-1 
-2.539634E-1 -2.492852E-1 -2.254288E-1 -2.099918E-1 -1.295341E-1 -1.108229E-1 -1.005319E-1 -4.018855E-2 
 1.547648E-2  7.348109E-2  4.634974E-2  5.523759E-2  1.104357E-1  1.254042E-1  8.844955E-2  5.664084E-2 
 1.029511E-1  8.938506E-2  6.038356E-2  3.980140E-2  3.839739E-2  5.570537E-2  1.594426E-2  2.763855E-2 
 2.202564E-2  1.687972E-2  2.109018E-2 -2.615556E-2 -2.475236E-2 -4.393127E-2 -8.041744E-2 -1.351478E-1 
-1.636823E-1 -1.388897E-1 -2.193474E-1 -2.885785E-1 -2.768843E-1 -2.600440E-1 -2.895140E-1 -3.362921E-1 
-2.796907E-1 -2.366554E-1 -2.174765E-1 -1.781831E-1 -1.192430E-1 -4.673771E-2 -5.001192E-2  3.782189E-3 
 6.927064E-2  1.043543E-1  1.586162E-1  1.632944E-1  2.105401E-1  2.531076E-1  2.648020E-1  2.488972E-1 
 2.526399E-1  3.083050E-1  2.961430E-1  2.760285E-1  2.633987E-1  3.078372E-1  3.214033E-1  2.582528E-1 
 2.652697E-1  2.456230E-1  2.297182E-1  1.908935E-1  1.417767E-1  1.399058E-1  1.029511E-1  9.499871E-2 
 3.839739E-2  7.524133E-3  2.342888E-2 -3.702430E-3 -3.176925E-2 -7.433680E-2 -3.130069E-2 -5.796432E-2 
-9.445122E-2 -4.065633E-2 -4.533451E-2 -1.305802E-2 -4.533451E-2 -5.094738E-2  1.781519E-2  2.202564E-2 
 3.418771E-2  1.500875E-2  5.336667E-2  7.909396E-2  3.465544E-2  3.699414E-2  2.951030E-2  2.576758E-2 
-1.679996E-2 -6.544893E-2 -6.965861E-2 -1.103552E-1 -1.440357E-1 -1.524558E-1 -1.459066E-1 -1.482453E-1 
-1.692953E-1 -1.655533E-1 -1.482453E-1 -1.187753E-1 -9.585445E-2 -6.498121E-2  1.911217E-3  5.056019E-2 
 8.517539E-2  9.967689E-2  1.403735E-1  1.908935E-1  1.721823E-1  1.759241E-1  1.922967E-1  2.222344E-1 
 2.082007E-1  1.487928E-1  1.618912E-1  1.380340E-1  9.967689E-2  6.506097E-2  2.342888E-2  1.079908E-2 
-3.925309E-2 -8.369239E-2 -1.201785E-1 -1.365510E-1 -1.753766E-1 -2.301062E-1 -2.333812E-1 -2.464788E-1 
-2.418005E-1 -2.862398E-1 -3.012083E-1 -2.352522E-1 -2.534956E-1 -2.656577E-1 -2.361877E-1 -1.706984E-1 
-1.454389E-1 -1.561977E-1 -9.632219E-2 -6.685217E-2 -9.783077E-3  2.623531E-2  4.588201E-2  1.211946E-1 
 1.642299E-1  2.184917E-1  2.255086E-1  2.549787E-1  3.031598E-1  3.008204E-1  2.835132E-1  2.241054E-1 
 2.250408E-1  1.838765E-1  9.780514E-2  4.868844E-2  1.313778E-2 -1.071854E-2 -9.959635E-2 -1.285986E-1 
-1.178398E-1 -1.248567E-1 -1.187753E-1 -1.285986E-1 -8.135290E-2 -5.749654E-2 -5.515784E-2 -5.573402E-3 
 2.623531E-2  6.038356E-2  5.102796E-2  2.810629E-2  5.243116E-2  4.073687E-2  1.126685E-2 -1.071854E-2 
 4.717698E-3  1.454102E-2 -8.379837E-3  4.717698E-3  3.980140E-2  7.862623E-2  5.196343E-2  6.225453E-2 
 1.319534E-1  1.516001E-1  1.623589E-1  1.427122E-1  1.810701E-1  1.974418E-1  1.572129E-1  1.492606E-1 
 1.146454E-1  1.436477E-1  1.385018E-1  1.188551E-1  1.385018E-1  1.422445E-1  1.782628E-1  1.413090E-1 
 1.338244E-1  1.445832E-1  1.314857E-1  1.310179E-1  1.062253E-1  1.516001E-1  1.380340E-1  1.057575E-1 
 1.249365E-1  1.305501E-1  1.492606E-1  1.048221E-1  8.798182E-2  9.453098E-2  8.704636E-2  6.552870E-2 
 1.313778E-2  6.973915E-2  8.096571E-2  3.371998E-2  2.576758E-2  1.173459E-2  3.605868E-2 -1.679996E-2 
-5.702881E-2 -6.357796E-2 -6.498121E-2 -5.422237E-2 -1.459066E-1 -1.627469E-1 -1.459066E-1 -1.744412E-1 
-2.212184E-1 -2.492852E-1 -2.043789E-1 -2.343167E-1 -2.474142E-1 -2.244933E-1 -2.048467E-1 -1.847323E-1 
-2.137346E-1 -1.800540E-1 -1.543268E-1 -1.393575E-1 -1.136302E-1 -9.538668E-2 -3.784985E-2 -4.065633E-2 
-3.270471E-2 -9.315345E-3  1.734746E-2  8.751409E-2  1.020156E-1  1.324211E-1  1.675040E-1  2.096038E-1 
 2.297182E-1  1.848120E-1  2.058620E-1  2.138143E-1  1.782628E-1  1.333566E-1  1.127744E-1  1.169841E-1 
 5.336667E-2  2.997804E-2  4.681752E-2  5.009246E-2  5.009246E-2  2.015471E-2  4.822071E-2  1.001447E-1 
 1.197914E-1  1.268075E-1  1.595517E-1  2.479617E-1  2.788349E-1  2.619955E-1  2.872551E-1  3.176606E-1 
 3.054985E-1  2.900615E-1  2.662052E-1  2.400093E-1  2.479617E-1  2.002483E-1  1.469219E-1  1.385018E-1 
 1.020156E-1  6.833513E-2  2.997804E-2 -9.315345E-3 -1.399353E-2 -5.001192E-2 -9.959635E-2 -1.108229E-1 
-9.258024E-2 -9.164400E-2 -1.510518E-1 -1.604074E-1 -1.346801E-1 -1.585364E-1 -1.973620E-1 -1.917484E-1 
-1.365510E-1 -1.445034E-1 -1.655533E-1 -1.300019E-1 -7.901420E-2 -6.311023E-2 -7.714323E-2 -2.709106E-2 
 3.278447E-2  7.114239E-2  6.646416E-2  5.336667E-2  1.085640E-1  1.038866E-1  7.956247E-2  6.739967E-2 
 6.272226E-2  9.125681E-2  7.441656E-2  6.880286E-2  6.318999E-2  6.318999E-2  6.085129E-2  2.109018E-2 
 1.781519E-2 -2.766966E-3 -2.568782E-2 -5.375464E-2 -8.977303E-2 -1.089519E-1 -1.730379E-1 -2.029757E-1 
-2.184120E-1 -2.324450E-1 -2.315095E-1 -2.708028E-1 -2.591085E-1 -2.263643E-1 -2.076531E-1 -1.912806E-1 
-1.571332E-1 -9.351575E-2 -8.743433E-2 -7.901420E-2 -5.001192E-2 -6.976642E-3  1.126685E-2 -3.831763E-2 
-2.709106E-2 -1.539672E-2 -4.065633E-2 -7.386906E-2 -8.836979E-2 -6.311023E-2 -6.591666E-2 -4.065633E-2 
-2.381685E-2  2.109018E-2  8.891729E-2  1.066930E-1  1.268075E-1  1.618912E-1  2.409456E-1  2.306545E-1 
 2.222344E-1  2.793027E-1  2.938043E-1  3.045630E-1  2.549787E-1  2.671407E-1  2.760285E-1  2.110079E-1 
 2.086684E-1  2.058620E-1  2.044587E-1  1.820056E-1  1.810701E-1  1.922967E-1  1.590840E-1  1.572129E-1 
 1.179196E-1  7.956247E-2  7.161012E-2  3.886512E-2 -1.352580E-2 -6.778764E-2 -4.814095E-2 -7.106180E-2 
-1.407607E-1 -1.468421E-1 -1.426325E-1 -1.496486E-1 -1.852000E-1 -1.749089E-1 -1.487131E-1 -1.538590E-1 
-1.431002E-1 -1.664888E-1 -1.337446E-1 -9.678992E-2 -1.112906E-1 -8.275692E-2 -7.667550E-2 -5.047965E-2 
-2.849426E-2 -2.615556E-2  7.524133E-3  2.576758E-2  5.102796E-2  4.120460E-2  5.523759E-2  9.032130E-2 
 8.377215E-2  9.874065E-2  9.967689E-2  1.230655E-1  1.254042E-1  1.169841E-1  1.600194E-1  1.646976E-1 
 1.731177E-1  1.796661E-1  1.871507E-1  2.002483E-1  1.894894E-1  1.801338E-1  1.539388E-1  1.670363E-1 
 1.328889E-1  6.131902E-2  6.131902E-2  3.792965E-2  1.968694E-2  1.443486E-3 -1.960640E-2 -4.637938E-3 
 1.407329E-2 -6.041133E-3 -3.691439E-2  3.371998E-2  5.944805E-2  1.968694E-2  1.594426E-2  2.342888E-2 
 4.915622E-2  3.782189E-3 -2.381685E-2 -2.522009E-2 -5.469010E-2 -6.872310E-2 -1.285986E-1 -1.328091E-1 
-1.379542E-1 -1.636823E-1 -1.706984E-1 -1.982975E-1 -1.613429E-1 -1.664888E-1 -1.833290E-1 -1.711662E-1 
-1.576009E-1 -1.393575E-1 -1.880064E-1 -2.006362E-1 -1.842645E-1 -1.777153E-1 -2.062499E-1 -2.427360E-1 
-2.062499E-1 -2.146700E-1 -2.497529E-1 -2.605118E-1 -2.188797E-1 -1.809895E-1 -2.207507E-1 -1.852000E-1 
-1.384220E-1 -1.033391E-1 -8.603109E-2 -1.000641E-1 -2.896199E-2 -3.702430E-3  2.249342E-2  5.430213E-2 
 6.599642E-2  1.356953E-1  1.473896E-1  1.642299E-1  1.852798E-1  2.189595E-1  2.624633E-1  2.320578E-1 
 2.362674E-1  2.184917E-1  1.623589E-1  9.406324E-2  4.588201E-2  2.717082E-2 -5.375464E-2 -1.014673E-1 
-1.304696E-1 -1.276632E-1 -1.215817E-1 -1.641501E-1 -1.328091E-1 -1.257922E-1 -1.243890E-1 -1.173721E-1 
-1.159689E-1 -8.416012E-2 -9.772538E-2 -7.433680E-2 -8.977303E-2 -1.033391E-1 -7.948193E-2 -1.365510E-1 
-1.664888E-1 -1.866032E-1 -1.931524E-1 -2.207507E-1 -2.534956E-1 -2.380586E-1 -2.488175E-1 -2.389941E-1 
-2.609795E-1 -2.385264E-1 -1.753766E-1 -1.889419E-1 -1.730379E-1 -1.557300E-1 -1.197108E-1 -9.866089E-2 
-9.725765E-2 -4.626998E-2 -7.912105E-3  3.746188E-2  2.717082E-2  3.933363E-2  9.827292E-2  1.113712E-1 
 1.324211E-1  1.225978E-1  1.628266E-1  1.960385E-1  1.721823E-1  1.777951E-1  1.880862E-1  2.329932E-1 
 2.292506E-1  2.278473E-1  2.877228E-1  3.040954E-1  2.863196E-1  2.601238E-1  2.849164E-1  2.797705E-1 
 2.287828E-1  2.339287E-1  2.241054E-1  2.030555E-1  1.628266E-1  1.179196E-1  1.090317E-1  6.833513E-2 
 3.792965E-2  1.921920E-2  5.185429E-3 -2.299235E-3 -3.364022E-2 -4.626998E-2 -6.731991E-2 -6.778764E-2 
-6.123848E-2 -8.041744E-2 -7.433680E-2 -8.041744E-2 -8.696660E-2 -1.215817E-1 -1.290664E-1 -9.491895E-2 
-9.819316E-2 -1.009996E-1 -1.150334E-1 -7.152958E-2 -5.047965E-2 -8.369239E-2 -6.778764E-2 -6.451347E-2 
-5.235140E-2 -6.123848E-2 -6.030302E-2 -4.018855E-2 -3.457568E-2 -1.539672E-2 -2.194588E-2 -1.352580E-2 
-1.212256E-2  6.588624E-3  2.342888E-2  7.056402E-3  3.325225E-2  6.588624E-3 -6.041133E-3  2.623531E-2 
 3.314458E-3 -2.241366E-2 -6.404570E-2 -5.469010E-2 -4.206030E-2 -8.977303E-2 -9.866089E-2 -1.014673E-1 
-5.515784E-2 -4.767322E-2 -7.854647E-2 -5.141512E-2 -2.147815E-2  1.079908E-2 -1.165483E-2  1.968694E-2 
 6.646416E-2  5.570537E-2  5.944805E-2  4.120460E-2  5.851181E-2  3.512317E-2  5.080226E-4 -1.071854E-2 
-5.281913E-2 -6.404570E-2 -1.253245E-1 -1.781831E-1 -1.805218E-1 -2.123305E-1 -2.422683E-1 -2.871753E-1 
-2.951277E-1 -2.965309E-1 -3.129027E-1 -3.063543E-1 -3.077575E-1 -2.483497E-1 -2.170087E-1 -1.954911E-1 
-1.267277E-1 -7.994966E-2  9.757541E-4  3.184901E-2  5.430213E-2  1.024834E-1  1.268075E-1  1.347598E-1 
 9.967689E-2  1.169841E-1  9.546644E-2  2.857402E-2 -2.299235E-3 -6.638440E-2 -9.819316E-2 -1.459066E-1 
-1.866032E-1 -1.894097E-1 -2.132668E-1 -2.137346E-1 -2.226216E-1 -1.823936E-1 -1.271954E-1 -1.042745E-1 
-7.293355E-2 -4.346354E-2  1.547648E-2  2.202564E-2  9.863613E-3  8.927328E-3  7.991864E-3  5.653161E-3 
-5.375464E-2 -6.778764E-2 -6.591666E-2 -7.152958E-2 -6.451347E-2 -4.533451E-2  2.389661E-2  4.868844E-2 
 7.862623E-2  1.268075E-1  1.698427E-1  2.128788E-1  2.236377E-1  2.666729E-1  2.886584E-1  2.863196E-1 
 2.666729E-1  2.362674E-1  2.409456E-1  1.759241E-1  1.268075E-1  1.342921E-1  1.483251E-1  1.586162E-1 
 1.272752E-1  1.576807E-1  1.707790E-1  1.665686E-1  1.960385E-1  1.969741E-1  2.395416E-1  2.540431E-1 
 2.395416E-1  2.184917E-1  2.002483E-1  1.843443E-1  1.240010E-1  1.183873E-1  8.938506E-2  3.512317E-2 
 8.459596E-3 -3.644665E-2 -5.188367E-2 -8.228919E-2 -1.014673E-1 -1.019358E-1 -9.211251E-2 -7.433680E-2 
-8.603109E-2 -7.994966E-2 -7.807874E-2 -5.422237E-2 -3.597892E-2 -4.580225E-2 -3.504341E-2 -1.633223E-2 
 8.927328E-3 -3.176925E-2 -4.159257E-2  6.120893E-3 -1.633223E-2 -2.942977E-2 -4.018855E-2 -3.317244E-2 
-2.381685E-2 -6.030302E-2 -5.047965E-2 -5.749654E-2 -4.112406E-2 -1.913867E-2 -3.036523E-2  1.033134E-2 
 2.951030E-2  6.833513E-2  7.675526E-2  9.593422E-2  1.618912E-1  1.562775E-1  1.717145E-1  1.628266E-1 
 1.890217E-1  2.203627E-1  1.717145E-1  1.763919E-1  1.838765E-1  1.787306E-1  1.258720E-1  1.043543E-1 
 1.249365E-1  8.423988E-2  6.459323E-2  5.009246E-2  6.318999E-2  4.307557E-2 -1.212256E-2 -2.942977E-2 
-6.498121E-2 -7.667550E-2 -1.211140E-1 -1.781831E-1 -1.912806E-1 -2.020394E-1 -2.132668E-1 -2.591085E-1 
-2.361877E-1 -2.165410E-1 -2.483497E-1 -2.254288E-1 -2.230901E-1 -1.632146E-1 -1.440357E-1 -1.837968E-1 
-1.388897E-1 -1.234535E-1 -1.197108E-1 -1.337446E-1 -1.150334E-1 -7.480453E-2 -8.041744E-2 -7.620776E-2 
-7.574003E-2 -4.860868E-2 -7.012634E-2 -7.480453E-2 -5.843205E-2 -7.152958E-2 -2.896199E-2 -4.720549E-2 
-4.065633E-2 -1.633223E-2 -2.755880E-2 -2.147815E-2 -5.094738E-2 -2.007413E-2 -2.054191E-2 -7.293355E-2 
-9.632219E-2 -9.538668E-2 -6.965861E-2 -1.140979E-1 -1.178398E-1 -8.930530E-2 -6.919088E-2 -2.942977E-2 
-3.597892E-2  1.641199E-2  5.851181E-2  9.312773E-2  1.431800E-1  1.431800E-1  1.885539E-1  2.030555E-1 
 2.166207E-1  2.133466E-1  1.941676E-1  2.217667E-1  1.665686E-1  1.473896E-1  1.609557E-1  1.319534E-1 
 9.499871E-2  4.073687E-2  5.056019E-2  3.044577E-2  9.757541E-4  5.080226E-4 -1.867094E-2  2.846726E-3 
-2.334912E-2 -3.270471E-2 -1.633223E-2 -3.364022E-2 -1.025081E-2 -1.960640E-2 -4.170161E-3  1.641199E-2 
 8.459596E-3  4.401103E-2  5.570537E-2  7.488429E-2  9.406324E-2  1.155809E-1  1.263397E-1  1.328889E-1 
 1.604879E-1  1.197914E-1  1.188551E-1  1.132422E-1  5.804408E-2  1.594426E-2 -1.773543E-2 -1.118709E-2 
-7.527225E-2 -1.150334E-1 -1.304696E-1 -1.599396E-1 -1.618106E-1 -2.006362E-1 -1.744412E-1 -1.725702E-1 
-1.632146E-1 -1.431002E-1 -1.590042E-1 -9.678992E-2 -8.509563E-2 -8.088517E-2 -6.965861E-2 -5.422237E-2 
-1.867094E-2 -3.878536E-2 -3.364022E-2 -4.580225E-2 -3.878536E-2 -3.270471E-2 -7.106180E-2 -5.796432E-2 
-7.059407E-2 -7.527225E-2 -7.948193E-2 -9.070849E-2 -6.123848E-2 -5.983524E-2 -5.328687E-2 -3.831763E-2 
-5.573402E-3  1.500875E-2 -7.444373E-3 -5.105670E-3  1.220232E-2  2.717082E-2  5.653161E-3  1.126685E-2 
 5.897954E-2  5.289889E-2  4.728524E-2  3.184901E-2  3.418771E-2  6.459323E-2  5.336667E-2  5.617310E-2 
 7.114239E-2  1.043543E-1  9.640194E-2  8.423988E-2  1.221301E-1  1.254042E-1  1.375663E-1  1.193228E-1 
 1.291462E-1  1.614234E-1  1.314857E-1  1.347598E-1  1.399058E-1  1.581484E-1  1.646976E-1  1.516001E-1 
 1.684395E-1  1.530033E-1  1.646976E-1  1.665686E-1  1.721823E-1  2.128788E-1  2.011846E-1  2.016522E-1 
 1.913611E-1  2.016522E-1  2.035233E-1  1.464541E-1  1.258720E-1  1.137099E-1  1.165164E-1  7.020688E-2 
 1.875070E-2  1.360556E-2 -2.475236E-2 -6.030302E-2 -1.098875E-1 -9.725765E-2 -7.199809E-2 -1.009996E-1 
-7.433680E-2 -3.691439E-2 -5.105670E-3  1.443486E-3 -1.305802E-2  1.875070E-2  4.354330E-2  4.634974E-2 
 3.184901E-2  1.968694E-2  2.576758E-2  7.524133E-3 -2.381685E-2 -4.673771E-2 -2.942977E-2 -4.533451E-2 
-8.369239E-2 -6.544893E-2 -6.451347E-2 -6.919088E-2 -8.556335E-2 -8.275692E-2 -8.649882E-2 -1.094197E-1 
-1.000641E-1 -1.009996E-1 -6.919088E-2 -7.199809E-2 -7.386906E-2 -3.364022E-2 -3.364022E-2  4.249921E-3 
 1.079908E-2 -5.573402E-3  1.781519E-2  1.641199E-2  2.623531E-2  1.828296E-2  3.325225E-2  5.196343E-2 
 2.296115E-2  2.202564E-2  2.202564E-2  4.401103E-2  3.886512E-2  2.857402E-2  6.365772E-2  5.430213E-2 
 5.196343E-2  2.623531E-2  1.594426E-2  4.541427E-2  3.465544E-2  2.483212E-2  3.314458E-3  2.109018E-2 
 2.062245E-2 -1.960640E-2 -3.176925E-2 -5.609335E-2 -6.170699E-2 -9.912863E-2 -1.112906E-1 -1.028713E-1 
-1.197108E-1 -9.912863E-2 -1.131624E-1 -1.000641E-1 -8.275692E-2 -8.416012E-2 -6.778764E-2 -6.404570E-2 
-3.130069E-2 -6.357796E-2 -6.825537E-2 -3.644665E-2 -7.994966E-2 -7.386906E-2 -9.912863E-2 -1.122269E-1 
-9.912863E-2 -1.463744E-1 -1.646179E-1 -1.833290E-1 -1.730379E-1 -1.964266E-1 -2.394618E-1 -2.212184E-1 
-2.165410E-1 -2.043789E-1 -2.240256E-1 -2.020394E-1 -1.706984E-1 -1.964266E-1 -2.006362E-1 -2.184120E-1 
-1.889419E-1 -2.207507E-1 -2.708028E-1 -2.488175E-1 -2.497529E-1 -2.216861E-1 -2.357199E-1 -2.048467E-1 
-1.440357E-1 -1.178398E-1 -5.047965E-2 -2.662329E-2  3.371998E-2  1.015479E-1  1.389695E-1  1.777951E-1 
 2.170885E-1  2.933365E-1  2.825777E-1  2.825777E-1  3.157896E-1  3.288872E-1  3.494693E-1  2.900615E-1 
 3.115800E-1  3.490016E-1  3.125154E-1  2.881906E-1  2.722866E-1  3.199993E-1  2.863196E-1  2.531076E-1 
 2.764962E-1  2.718188E-1  3.012889E-1  2.676084E-1  2.699471E-1  3.092405E-1  2.998849E-1  2.895938E-1 
 2.774318E-1  3.129832E-1  3.078372E-1  2.844486E-1  2.662052E-1  2.465585E-1  2.526399E-1  1.815378E-1 
 1.361631E-1  1.113712E-1  6.693193E-2  3.184901E-2 -2.662329E-2 -2.849426E-2 -5.328687E-2 -9.164400E-2 
-1.005319E-1 -9.538668E-2 -5.422237E-2 -7.386906E-2 -5.702881E-2  5.185429E-3  2.529985E-2  4.214011E-2 
 3.839739E-2  8.377215E-2  1.104357E-1  9.453098E-2  8.938506E-2  7.488429E-2  1.094995E-1  1.104357E-1 
 9.406324E-2  9.546644E-2  1.155809E-1  1.436477E-1  9.733741E-2  9.312773E-2  1.006124E-1  1.015479E-1 
 8.844955E-2  2.857402E-2  4.822071E-2  3.325225E-2 -1.165483E-2 -3.551115E-2 -5.375464E-2 -4.860868E-2 
-1.187753E-1 -1.459066E-1 -1.459066E-1 -1.384220E-1 -1.379542E-1 -2.029757E-1 -1.795863E-1 -1.978298E-1 
-2.441401E-1 -2.539634E-1 -2.740778E-1 -2.520916E-1 -2.857721E-1 -3.002729E-1 -2.881108E-1 -2.754810E-1 
-2.577053E-1 -2.708028E-1 -2.483497E-1 -2.497529E-1 -2.240256E-1 -2.184120E-1 -2.469465E-1 -2.029757E-1 
-2.347844E-1 -2.764165E-1 -2.839012E-1 -2.960632E-1 -3.068220E-1 -3.620194E-1 -3.554710E-1 -3.442444E-1 
-3.461154E-1 -3.334856E-1 -3.227260E-1 -2.656577E-1 -2.483497E-1 -2.048467E-1 -1.566655E-1 -1.042745E-1 
-2.709106E-2 -2.334912E-2  2.763855E-2  6.552870E-2  1.132422E-1  1.815378E-1  1.801338E-1  2.381384E-1 
 2.849164E-1  3.204670E-1  3.345009E-1  3.620999E-1  4.486383E-1  4.252496E-1  4.219754E-1  4.650107E-1 
 4.762373E-1  4.692204E-1  4.257174E-1  4.275883E-1  4.046675E-1  3.508725E-1  2.821099E-1  2.311223E-1 
 2.269118E-1  1.473896E-1  7.441656E-2  6.120893E-3 -2.147815E-2 -2.241366E-2 -1.024036E-1 -1.159689E-1 
-1.215817E-1 -1.304696E-1 -1.515195E-1 -1.954911E-1 -1.852000E-1 -1.926846E-1 -1.973620E-1 -2.221539E-1 
-2.062499E-1 -1.931524E-1 -2.118628E-1 -1.842645E-1 -1.870710E-1 -1.510518E-1 -1.416962E-1 -1.463744E-1 
-9.912863E-2 -9.164400E-2 -5.094738E-2 -4.346354E-2 -5.094738E-2 -1.305802E-2 -2.522009E-2 -3.644665E-2 
-5.375464E-2 -5.328687E-2 -7.527225E-2 -1.351478E-1 -1.300019E-1 -1.412284E-1 -1.552622E-1 -1.823936E-1 
-1.809895E-1 -1.407607E-1 -1.496486E-1 -1.173721E-1 -7.994966E-2 -2.942977E-2  7.524133E-3  1.313778E-2 
 5.851181E-2  8.143345E-2  1.165164E-1  1.006124E-1  7.722299E-2  1.230655E-1  1.249365E-1  1.048221E-1 
 7.254558E-2  8.985357E-2  1.174518E-1  9.686968E-2  1.062253E-1  1.118390E-1  1.394372E-1  1.506646E-1 
 1.516001E-1  1.721823E-1  1.675040E-1  1.843443E-1  1.567453E-1  1.567453E-1  1.773274E-1  1.183873E-1 
 9.827292E-2  8.751409E-2  9.780514E-2  7.161012E-2  2.483212E-2  5.430213E-2  4.588201E-2  3.465544E-2 
-1.446126E-2 -3.644665E-2  3.314458E-3 -1.586450E-2 -2.942977E-2 -8.416012E-2 -8.462790E-2 -5.656108E-2 
-1.052101E-1 -1.192430E-1 -1.159689E-1 -5.656108E-2 -6.451347E-2 -1.033391E-1 -4.580225E-2 -1.071854E-2 
 4.717698E-3 -2.241366E-2  1.267005E-2  5.336667E-2  2.015471E-2  1.360556E-2  1.313778E-2  4.260784E-2 
 2.529985E-2 -7.912105E-3 -4.637938E-3 -6.041133E-3 -2.709106E-2 -7.807874E-2 -4.814095E-2 -2.896199E-2 
-3.738212E-2 -3.551115E-2 -5.983524E-2  4.249921E-3  3.184901E-2  1.313778E-2  1.828296E-2  5.476986E-2 
 1.324211E-1  9.453098E-2  9.312773E-2  1.483251E-1  1.712467E-1  1.848120E-1  1.469219E-1  1.791984E-1 
 1.848120E-1  1.422445E-1  1.188551E-1  9.686968E-2  1.085640E-1  5.430213E-2 -1.363726E-3 -2.428458E-2 
-3.644665E-2 -6.170699E-2 -1.332768E-1 -1.281309E-1 -1.496486E-1 -1.973620E-1 -2.207507E-1 -2.637867E-1 
-2.506884E-1 -2.567698E-1 -2.679964E-1 -2.675287E-1 -2.796907E-1 -2.684641E-1 -2.782875E-1 -2.839012E-1 
-2.408651E-1 -1.889419E-1 -1.847323E-1 -1.613429E-1 -8.369239E-2 -4.018855E-2 -1.492899E-2  1.594426E-2 
 8.844955E-2  1.539388E-1  1.366308E-1  1.735854E-1  2.414134E-1  2.601238E-1  2.357997E-1  2.096038E-1 
 2.615278E-1  2.343965E-1  1.745210E-1  1.628266E-1  1.394372E-1  1.562775E-1  1.071608E-1  5.757630E-2 
 4.073687E-2  5.653161E-3 -8.952179E-4 -5.656108E-2 -6.731991E-2 -5.515784E-2 -8.369239E-2 -8.977303E-2 
-9.772538E-2 -9.024076E-2 -9.725765E-2 -9.164400E-2 -1.033391E-1 -1.098875E-1 -7.667550E-2 -1.047423E-1 
-1.038068E-1 -7.714323E-2 -6.778764E-2 -7.948193E-2 -1.103552E-1 -8.369239E-2 -9.164400E-2 -1.211140E-1 
-1.239212E-1 -1.019358E-1 -6.357796E-2 -8.369239E-2 -7.386906E-2 -3.317244E-2 -1.399353E-2 -1.446126E-2 
-1.726770E-2  1.687972E-2  2.810629E-2  3.559095E-2  1.313778E-2 -8.847568E-3  2.249342E-2  8.927328E-3 
-2.288139E-2 -4.299581E-2 -8.847568E-3  1.687972E-2 -3.130069E-2 -1.913867E-2  8.459596E-3  3.091350E-2 
 2.810629E-2  2.857402E-2  8.844955E-2  7.301331E-2  7.254558E-2  8.611085E-2  8.049798E-2  9.686968E-2 
 5.944805E-2  7.628752E-2  8.190117E-2  5.757630E-2  5.991583E-2  3.605868E-2  6.272226E-2  5.570537E-2 
 3.933363E-2  4.401103E-2  5.149570E-2  7.956247E-2  2.810629E-2  2.576758E-2  4.728524E-2  4.260784E-2 
 1.734746E-2 -2.662329E-2  2.857402E-2  1.781519E-2 -3.702430E-3  6.120893E-3 -4.274863E-4  4.214011E-2 
 2.155791E-2  1.267005E-2  1.921920E-2  5.149570E-2  7.488429E-2  2.670309E-2  3.559095E-2  4.214011E-2 
 6.412546E-2  5.196343E-2  1.734746E-2  4.634974E-2  3.933363E-2  2.904180E-2  2.249342E-2  5.056019E-2 
 5.944805E-2  4.541427E-2  9.593422E-2  1.057575E-1  1.174518E-1  1.244688E-1  1.268075E-1  1.595517E-1 
 1.389695E-1  1.268075E-1  8.470766E-2  5.757630E-2  5.523759E-2 -2.194588E-2 -7.480453E-2 -1.061455E-1 
-1.126947E-1 -1.950233E-1 -2.824971E-1 -2.577053E-1 -2.754810E-1 -2.848366E-1 -3.054188E-1 -2.806262E-1 
-2.081209E-1 -1.936201E-1 -1.622791E-1 -1.473099E-1 -1.019358E-1 -7.152958E-2 -7.667550E-2 -5.796432E-2 
-5.796432E-2 -3.317244E-2 -5.702881E-2 -7.807874E-2 -3.972082E-2 -2.849426E-2 -2.334912E-2 -3.223698E-2 
 2.623531E-2  7.067461E-2  6.786740E-2  1.202591E-1  1.544065E-1  1.974418E-1  1.768597E-1  1.516001E-1 
 1.890217E-1  1.670363E-1  1.254042E-1  6.459323E-2  4.962473E-2  4.447881E-2 -1.352580E-2 -3.130069E-2 
-2.381685E-2 -2.054191E-2 -6.217477E-2 -1.052101E-1 -8.462790E-2 -6.123848E-2 -7.480453E-2 -1.169043E-1 
-1.201785E-1 -1.019358E-1 -1.276632E-1 -1.585364E-1 -1.706984E-1 -1.515195E-1 -1.571332E-1 -1.931524E-1 
-1.791186E-1 -1.473099E-1 -1.173721E-1 -1.047423E-1 -9.725765E-2 -6.077075E-2 -2.568782E-2 -2.381685E-2 
-2.662329E-2  7.991864E-3 -4.274863E-4 -2.381685E-2 -2.615556E-2 -2.989750E-2 -1.679996E-2 -4.907641E-2 
-6.638440E-2 -6.778764E-2 -5.983524E-2 -5.235140E-2 -7.994966E-2 -2.381685E-2  1.594426E-2  9.863613E-3 
 5.185429E-3  7.056402E-3  5.570537E-2  3.839739E-2  1.828296E-2  3.559095E-2  5.430213E-2  4.634974E-2 
-2.381685E-2 -2.054191E-2 -2.522009E-2 -6.638440E-2 -1.047423E-1 -1.608751E-1 -1.370188E-1 -1.431002E-1 
-1.898774E-1 -1.884742E-1 -1.580687E-1 -1.300019E-1 -1.426325E-1 -1.276632E-1 -1.061455E-1 -8.509563E-2 
-7.761096E-2 -8.790206E-2 -4.112406E-2 -2.475236E-2 -1.352580E-2  2.846726E-3  3.231674E-2  1.029511E-1 
 8.517539E-2  1.010801E-1  1.436477E-1  1.595517E-1  1.913611E-1  1.609557E-1  1.834088E-1  1.979096E-1 
 1.810701E-1  1.955709E-1  1.763919E-1  1.927644E-1  1.806024E-1  1.469219E-1  1.450509E-1  1.567453E-1 
 1.600194E-1  1.183873E-1  1.216623E-1  1.450509E-1  1.511323E-1  1.188551E-1  9.453098E-2  1.366308E-1 
 1.104357E-1  5.897954E-2  4.073687E-2  3.512317E-2  4.073687E-2  3.314458E-3 -3.130069E-2 -5.001192E-2 
-4.486678E-2 -3.784985E-2 -6.965861E-2 -5.235140E-2 -4.907641E-2 -7.994966E-2 -8.696660E-2 -9.585445E-2 
-8.182141E-2 -1.042745E-1 -1.276632E-1 -1.290664E-1 -1.318728E-1 -1.388897E-1 -1.618106E-1 -1.641501E-1 
-1.828613E-1 -1.763121E-1 -1.931524E-1 -1.922161E-1 -1.445034E-1 -1.632146E-1 -1.613429E-1 -1.468421E-1 
-9.866089E-2 -7.246582E-2 -9.351575E-2 -5.422237E-2 -2.100964E-2  1.687972E-2  3.325225E-2  4.681752E-2 
 9.967689E-2  1.230655E-1  1.422445E-1  1.427122E-1  1.661008E-1  1.955709E-1  1.777951E-1  1.857475E-1 
 1.932322E-1  2.021200E-1  1.960385E-1  1.712467E-1  1.983773E-1  2.021200E-1  1.763919E-1  1.646976E-1 
 1.782628E-1  1.810701E-1  1.356953E-1  1.211946E-1  1.310179E-1  1.221301E-1  6.131902E-2  2.109018E-2 
 4.120460E-2  1.079908E-2 -1.118709E-2 -2.709106E-2 -3.176925E-2  1.781519E-2  8.927328E-3 -1.913867E-2 
-4.274863E-4  3.792965E-2  4.681752E-2  3.746188E-2  5.383440E-2  5.944805E-2  9.219227E-2  8.611085E-2 
 5.102796E-2  7.114239E-2  7.909396E-2  8.143345E-2  6.646416E-2  1.071608E-1  1.352275E-1  9.499871E-2 
 1.165164E-1  1.478574E-1  1.773274E-1  1.646976E-1  1.487928E-1  2.053942E-1  2.521722E-1  2.638665E-1 
 2.540431E-1  2.956752E-1  3.419855E-1  3.387105E-1  3.620999E-1  3.695837E-1  3.770684E-1  3.868918E-1 
 3.658419E-1  3.574217E-1  3.592927E-1  3.513403E-1  3.064341E-1  2.839809E-1  2.549787E-1  2.039910E-1 
 1.717145E-1  1.080962E-1  9.078903E-2  6.506097E-2  1.173459E-2 -2.428458E-2 -4.159257E-2 -1.820320E-2 
-7.807874E-2 -9.491895E-2 -4.580225E-2 -4.767322E-2 -4.018855E-2 -5.936751E-2 -2.709106E-2 -1.305802E-2 
-4.159257E-2 -2.849426E-2 -3.878536E-2 -2.334912E-2 -5.983524E-2 -1.075488E-1 -1.229858E-1 -1.660210E-1 
-1.917484E-1 -2.282353E-1 -2.375909E-1 -2.548988E-1 -2.567698E-1 -2.731423E-1 -3.096285E-1 -2.684641E-1 
-2.740778E-1 -2.848366E-1 -2.839012E-1 -2.806262E-1 -2.633190E-1 -3.110317E-1 -3.063543E-1 -2.867076E-1 
-3.105640E-1 -3.217905E-1 -3.175808E-1 -2.923205E-1 -3.063543E-1 -3.161776E-1 -3.063543E-1 -2.885785E-1 
-2.731423E-1 -3.040156E-1 -2.839012E-1 -2.492852E-1 -2.427360E-1 -2.427360E-1 -2.577053E-1 -2.371231E-1 
-2.385264E-1 -2.563021E-1 -2.623827E-1 -2.511562E-1 -2.142023E-1 -2.188797E-1 -2.081209E-1 -1.735057E-1 
-1.281309E-1 -9.912863E-2 -1.005319E-1 -3.317244E-2  1.875070E-2  5.056019E-2  6.272226E-2  7.441656E-2 
 1.492606E-1  1.431800E-1  1.389695E-1  1.670363E-1  1.801338E-1  1.946354E-1  1.628266E-1  1.689073E-1 
 1.637621E-1  1.661008E-1  1.614234E-1  1.165164E-1  1.249365E-1  1.160486E-1  9.032130E-2  4.822071E-2 
 5.149570E-2  6.646416E-2  1.407329E-2  3.314458E-3  1.547648E-2  6.131902E-2  3.980140E-2  1.454102E-2 
 8.096571E-2  8.611085E-2  9.686968E-2  8.283668E-2  8.704636E-2  1.197914E-1  8.938506E-2  8.049798E-2 
 6.272226E-2  7.348109E-2  6.599642E-2  2.951030E-2  1.968694E-2 -6.041133E-3 -1.831458E-3 -3.036523E-2 
-4.346354E-2 -3.223698E-2 -4.767322E-2 -3.457568E-2 -4.626998E-2 -1.071854E-2  1.781519E-2  1.126685E-2 
 5.757630E-2  8.377215E-2  1.314857E-1  1.319534E-1  1.342921E-1  1.806024E-1  1.721823E-1  1.866830E-1 
 1.497283E-1  1.445832E-1  1.558097E-1  1.099680E-1  1.169841E-1  7.862623E-2  5.944805E-2  4.120460E-2 
 9.863613E-3  4.962473E-2  5.851181E-2  6.833513E-2  5.383440E-2  7.301331E-2  1.305501E-1  1.183873E-1 
 1.338244E-1  1.478574E-1  1.642299E-1  1.632944E-1  1.328889E-1  1.455186E-1  1.455186E-1  1.408412E-1 
 1.057575E-1  1.020156E-1  8.704636E-2  2.997804E-2  3.278447E-2  2.846726E-3 -1.259029E-2 -4.439900E-2 
-8.416012E-2 -7.527225E-2 -1.061455E-1 -1.047423E-1 -1.351478E-1 -1.604074E-1 -1.206463E-1 -1.229858E-1 
-1.487131E-1 -1.632146E-1 -1.360833E-1 -1.304696E-1 -1.257922E-1 -1.393575E-1 -1.571332E-1 -8.836979E-2 
-1.070810E-1 -1.159689E-1 -4.626998E-2 -6.508864E-3  1.828296E-2 -9.315345E-3  1.454102E-2  5.523759E-2 
 7.161012E-2  8.844955E-2  7.722299E-2  1.216623E-1  1.165164E-1  9.406324E-2  1.179196E-1  1.174518E-1 
 1.244688E-1  8.517539E-2  8.236895E-2  7.769072E-2  6.880286E-2  7.535202E-2  2.483212E-2  3.792965E-2 
 1.454102E-2 -1.726770E-2 -3.551115E-2 -6.919088E-2 -5.562557E-2 -1.038068E-1 -1.169043E-1 -1.112906E-1 
-1.080165E-1 -9.024076E-2 -1.164366E-1 -7.901420E-2 -5.562557E-2 -3.738212E-2 -1.492899E-2 -8.379837E-3 
 4.260784E-2  4.494654E-2  6.693193E-2  8.751409E-2  1.048221E-1  1.352275E-1  1.010801E-1  1.109035E-1 
 1.197914E-1  1.165164E-1  9.312773E-2  9.078903E-2  1.338244E-1  1.001447E-1  9.406324E-2  8.798182E-2 
 9.686968E-2  1.216623E-1  1.024834E-1  1.094995E-1  8.844955E-2  1.038866E-1  1.024834E-1  7.675526E-2 
 8.003025E-2  4.026914E-2  4.494654E-2  3.278447E-2  2.389661E-2  2.623531E-2 -3.702430E-3  2.717082E-2 
 2.015471E-2  3.512317E-2  4.681752E-2  5.185429E-3  4.588201E-2  7.020688E-2  6.786740E-2  4.588201E-2 
 5.710857E-2  9.406324E-2  5.476986E-2  4.822071E-2  5.102796E-2  7.254558E-2  6.506097E-2  2.202564E-2 
 3.418771E-2  3.184901E-2  5.009246E-2  4.214011E-2  3.512317E-2  5.196343E-2  4.681752E-2  5.804408E-2 
 5.196343E-2  8.003025E-2  9.125681E-2  9.640194E-2  1.104357E-1  1.109035E-1  1.604879E-1  1.506646E-1 
 1.740532E-1  2.217667E-1  2.264441E-1  2.601238E-1  2.400093E-1  2.610600E-1  2.877228E-1  2.755608E-1 
 2.919332E-1  2.718188E-1  2.924010E-1  2.704149E-1  2.166207E-1  1.988450E-1  1.366308E-1  1.132422E-1 
 6.459323E-2  2.576758E-2  2.846726E-3 -4.580225E-2 -6.077075E-2 -1.169043E-1 -1.323414E-1 -1.613429E-1 
-1.959588E-1 -1.795863E-1 -1.894097E-1 -1.819250E-1 -2.104596E-1 -1.861355E-1 -1.566655E-1 -1.641501E-1 
-1.281309E-1 -1.477776E-1 -1.243890E-1 -9.585445E-2 -1.084842E-1 -9.632219E-2 -8.790206E-2 -6.030302E-2 
-5.515784E-2 -4.860868E-2 -4.767322E-2 -2.522009E-2  8.927328E-3 -1.492899E-2  1.079908E-2  2.997804E-2 
 4.073687E-2  4.915622E-2  3.652642E-2  6.412546E-2  2.389661E-2  1.033134E-2  2.155791E-2  1.911217E-3 
-7.444373E-3 -4.767322E-2 -3.410795E-2 -6.357796E-2 -9.585445E-2 -1.089519E-1 -1.374865E-1 -9.959635E-2 
-1.267277E-1 -1.318728E-1 -1.314051E-1 -1.257922E-1 -8.462790E-2 -1.220503E-1 -9.538668E-2 -9.070849E-2 
-8.275692E-2 -4.720549E-2 -8.322465E-2 -4.814095E-2 -3.317244E-2 -3.597892E-2 -4.346354E-2 -5.094738E-2 
-2.147815E-2 -5.843205E-2 -6.404570E-2 -6.965861E-2 -7.807874E-2 -7.012634E-2 -8.603109E-2 -6.731991E-2 
-6.825537E-2 -5.469010E-2 -6.778764E-2 -7.620776E-2 -3.597892E-2 -4.206030E-2 -3.972082E-2 -3.691439E-2 
-1.352580E-2 -1.363726E-3 -3.691439E-2 -5.889978E-2 -6.077075E-2 -4.112406E-2 -6.778764E-2 -7.480453E-2 
-3.925309E-2 -3.551115E-2 -2.007413E-2 -3.410795E-2 -2.522009E-2  3.314458E-3 -1.352580E-2 -2.334912E-2 
-2.381685E-2 -7.912105E-3 -4.018855E-2 -6.872310E-2 -7.106180E-2 -8.883753E-2 -9.959635E-2 -1.650856E-1 
-1.739734E-1 -1.664888E-1 -1.959588E-1 -1.908129E-1 -2.062499E-1 -1.814573E-1 -1.852000E-1 -1.819250E-1 
-1.440357E-1 -1.463744E-1 -9.211251E-2 -9.258024E-2 -8.369239E-2 -4.860868E-2 -6.217477E-2 -3.036523E-2 
-4.533451E-2 -2.942977E-2 -2.147815E-2 -4.954419E-2 -2.288139E-2 -2.381685E-2 -1.679996E-2 -4.860868E-2 
-4.720549E-2 -1.399353E-2 -3.036523E-2 -2.662329E-2 -4.954419E-2 -2.989750E-2 -1.726770E-2 -3.270471E-2 
-1.773543E-2 -1.071854E-2  3.559095E-2  2.436434E-2  7.524133E-3  2.997804E-2  3.371998E-2  2.951030E-2 
-3.702430E-3  2.717082E-2  5.944805E-2  7.394882E-2  8.049798E-2  7.348109E-2  1.132422E-1  9.967689E-2 
 1.071608E-1  1.155809E-1  1.160486E-1  1.487928E-1  1.123067E-1  1.151131E-1  1.179196E-1  1.001447E-1 
 1.006124E-1  5.757630E-2  6.693193E-2  6.085129E-2  1.968694E-2  1.547648E-2 -3.234698E-3 -1.960640E-2 
-5.889978E-2 -7.667550E-2 -7.152958E-2 -8.696660E-2 -9.398349E-2 -1.220503E-1 -1.192430E-1 -1.253245E-1 
-1.318728E-1 -1.384220E-1 -1.585364E-1 -1.407607E-1 -1.557300E-1 -1.463744E-1 -1.285986E-1 -1.028713E-1 
-6.919088E-2 -5.983524E-2 -1.586450E-2  5.653161E-3  4.681752E-2  5.897954E-2  5.897954E-2  9.874065E-2 
 8.564312E-2  9.920838E-2  1.024834E-1  1.020156E-1  1.155809E-1  8.891729E-2  8.657858E-2  7.815850E-2 
 8.751409E-2  7.020688E-2  4.822071E-2  7.067461E-2  5.897954E-2  6.085129E-2  4.541427E-2  5.897954E-2 
 4.588201E-2 -1.165483E-2  2.846726E-3 -2.288139E-2 -3.831763E-2 -5.422237E-2 -7.527225E-2 -5.141512E-2 
-5.889978E-2 -2.381685E-2 -1.773543E-2 -8.847568E-3  5.383440E-2  6.506097E-2  8.236895E-2  9.453098E-2 
 1.413090E-1  1.679718E-1  1.516001E-1  1.852798E-1  1.843443E-1  1.913611E-1  1.848120E-1  1.829411E-1 
 1.993128E-1  1.511323E-1  1.506646E-1  1.370985E-1  1.066930E-1  9.359551E-2  4.026914E-2  4.026914E-2 
 2.670309E-2  2.378995E-3 -2.428458E-2 -6.357796E-2 -6.311023E-2 -8.369239E-2 -1.052101E-1 -1.529235E-1 
-1.435679E-1 -1.201785E-1 -1.697630E-1 -1.786508E-1 -1.903451E-1 -1.426325E-1 -1.328091E-1 -1.655533E-1 
-1.136302E-1 -9.258024E-2 -6.357796E-2 -6.404570E-2 -4.626998E-2 -2.766966E-3 -5.573402E-3  1.781519E-2 
 1.407329E-2  3.980140E-2  3.231674E-2  1.454102E-2  3.371998E-2  4.249921E-3  1.828296E-2 -6.508864E-3 
-9.783077E-3 -2.299235E-3 -3.270471E-2 -1.679996E-2 -5.843205E-2 -4.767322E-2 -5.188367E-2 -9.117623E-2 
-9.772538E-2 -1.379542E-1 -1.084842E-1 -1.426325E-1 -1.833290E-1 -1.674243E-1 -1.487131E-1 -1.075488E-1 
-1.295341E-1 -8.041744E-2 -3.504341E-2 -2.709106E-2  7.056402E-3  3.044577E-2  1.062253E-1  9.266000E-2 
 8.049798E-2  1.291462E-1  1.165164E-1  1.052898E-1  8.003025E-2  9.078903E-2  8.517539E-2  5.710857E-2 
 3.792965E-2 -1.305802E-2  5.653161E-3 -1.726770E-2 -5.235140E-2 -6.170699E-2 -7.293355E-2 -3.972082E-2 
-8.743433E-2 -1.066132E-1 -9.538668E-2 -1.066132E-1 -1.271954E-1 -1.725702E-1 -1.421647E-1 -1.398252E-1 
-1.561977E-1 -1.655533E-1 -1.697630E-1 -1.215817E-1 -1.257922E-1 -1.220503E-1 -9.491895E-2 -6.311023E-2 
-4.814095E-2 -5.562557E-2 -1.212256E-2 -1.492899E-2  5.653161E-3  2.717082E-2  9.395882E-3  4.775298E-2 
 4.120460E-2  4.775298E-2  3.278447E-2  3.138128E-2  6.786740E-2  1.313778E-2  1.454102E-2  1.875070E-2 
 1.547648E-2  2.249342E-2 -7.444373E-3  2.342888E-2  2.202564E-2  1.781519E-2  2.483212E-2  3.231674E-2 
 6.973915E-2  6.225453E-2  6.365772E-2  5.757630E-2  7.067461E-2  8.143345E-2  6.786740E-2  1.006124E-1 
 1.029511E-1  1.071608E-1  8.985357E-2  1.043543E-1  1.441154E-1  1.123067E-1  1.197914E-1  9.219227E-2 
 1.015479E-1  1.029511E-1  4.307557E-2  7.909396E-2  6.506097E-2  4.541427E-2  1.781519E-2 -1.586450E-2 
-2.054191E-2 -7.807874E-2 -7.433680E-2 -1.061455E-1 -1.356155E-1 -1.370188E-1 -1.744412E-1 -1.786508E-1 
-2.081209E-1 -2.039112E-1 -2.436723E-1 -2.937245E-1 -2.736101E-1 -3.091607E-1 -3.442444E-1 -3.900862E-1 
-4.017805E-1 -3.989740E-1 -4.228304E-1 -4.078619E-1 -3.966353E-1 -3.409695E-1 -3.143067E-1 -2.899818E-1 
-2.104596E-1 -1.594719E-1 -9.585445E-2 -5.843205E-2 -4.637938E-3  4.681752E-2  6.693193E-2  1.034188E-1 
 9.078903E-2  9.827292E-2  1.066930E-1  9.546644E-2  7.769072E-2  2.342888E-2 -8.379837E-3 -5.375464E-2 
-6.919088E-2 -8.836979E-2 -1.482453E-1 -1.660210E-1 -1.763121E-1 -1.571332E-1 -1.809895E-1 -2.137346E-1 
-1.791186E-1 -1.618106E-1 -1.501163E-1 -1.828613E-1 -1.842645E-1 -1.468421E-1 -1.398252E-1 -1.454389E-1 
-1.744412E-1 -1.360833E-1 -1.009996E-1 -9.117623E-2 -1.042745E-1 -9.959635E-2 -3.036523E-2 -6.030302E-2 
-5.375464E-2 -8.847568E-3  2.576758E-2  5.991583E-2  2.763855E-2  7.862623E-2  9.406324E-2  9.546644E-2 
 1.057575E-1  7.628752E-2  1.258720E-1  1.216623E-1  1.132422E-1  7.862623E-2  4.868844E-2  8.236895E-2 
 3.792965E-2  1.875070E-2  4.249921E-3 -4.637938E-3 -1.960640E-2 -5.609335E-2 -2.241366E-2 -4.907641E-2 
-7.059407E-2 -5.188367E-2 -5.141512E-2 -2.428458E-2 -3.364022E-2 -2.849426E-2 -5.105670E-3  1.454102E-2 
 1.313778E-2  7.056402E-3  4.541427E-2  4.868844E-2  5.617310E-2  2.483212E-2  1.547648E-2  5.476986E-2 
 2.436434E-2  3.886512E-2  3.465544E-2  2.997804E-2  4.541427E-2  2.529985E-2  5.196343E-2  4.868844E-2 
 6.318999E-2  5.430213E-2  2.623531E-2  6.646416E-2  5.523759E-2  3.325225E-2  2.483212E-2  3.044577E-2 
 2.155791E-2 -7.444373E-3  9.395882E-3  2.342888E-2  2.763855E-2  1.500875E-2  5.383440E-2  1.127744E-1 
 9.967689E-2  1.080962E-1  1.230655E-1  1.581484E-1  1.857475E-1  1.525355E-1  1.824733E-1  2.166207E-1 
 2.362674E-1  2.297182E-1  2.072651E-1  2.554463E-1  2.708834E-1  2.844486E-1  2.699471E-1  2.704149E-1 
 3.232742E-1  3.008204E-1  2.919332E-1  2.610600E-1  2.451552E-1  2.456230E-1  1.707790E-1  1.487928E-1 
 1.431800E-1  1.296139E-1  8.049798E-2  3.465544E-2  5.523759E-2  3.605868E-2 -7.444373E-3 -3.317244E-2 
 5.080226E-4 -4.637938E-3 -3.597892E-2 -1.726770E-2 -1.726770E-2  1.828296E-2  1.500875E-2  1.079908E-2 
 4.260784E-2  4.120460E-2  5.383440E-2  3.512317E-2  4.120460E-2  5.664084E-2  3.746188E-2  2.857402E-2 
 8.927328E-3  2.951030E-2 -6.976642E-3 -4.720549E-2 -1.867094E-2 -2.849426E-2 -1.446126E-2 -3.176925E-2 
-2.428458E-2  2.062245E-2  2.109018E-2  2.389661E-2  1.033134E-2  6.880286E-2  8.003025E-2  4.214011E-2 
 7.254558E-2  9.266000E-2  1.104357E-1  7.207785E-2  4.962473E-2  5.430213E-2  3.792965E-2  2.529985E-2 
-2.241366E-2 -1.071854E-2 -4.637938E-3 -5.001192E-2 -8.228919E-2 -9.959635E-2 -8.649882E-2 -1.281309E-1 
-1.454389E-1 -1.145656E-1 -1.108229E-1 -1.178398E-1 -1.328091E-1 -6.919088E-2 -2.662329E-2 -4.112406E-2 
-4.626998E-2 -2.241366E-2  5.383440E-2  3.465544E-2  1.734746E-2  4.447881E-2  6.973915E-2  8.798182E-2 
 2.296115E-2  4.822071E-2  7.020688E-2  5.617310E-2  6.646416E-2  2.483212E-2  5.851181E-2  7.067461E-2 
 5.710857E-2  5.009246E-2  4.634974E-2  8.096571E-2  2.670309E-2  1.443486E-3  1.126685E-2 -4.274863E-4 
-1.305802E-2 -5.749654E-2 -3.925309E-2 -3.036523E-2 -6.451347E-2 -8.696660E-2 -7.948193E-2 -5.983524E-2 
-9.117623E-2 -5.328687E-2 -1.679996E-2 -2.334912E-2  1.267005E-2 -2.299235E-3 -4.274863E-4  7.524133E-3 
 1.500875E-2  1.968694E-2 -2.475236E-2 -4.637938E-3  7.056402E-3 -1.363726E-3 -1.352580E-2 -3.223698E-2 
-3.270471E-2 -8.790206E-2 -9.959635E-2 -9.070849E-2 -1.136302E-1 -1.318728E-1 -1.445034E-1 -1.178398E-1 
-1.290664E-1 -1.566655E-1 -1.487131E-1 -1.145656E-1 -9.632219E-2 -1.084842E-1 -6.498121E-2 -2.615556E-2 
 1.454102E-2  3.652642E-2  4.447881E-2  1.183873E-1  1.291462E-1  1.370985E-1  1.576807E-1  1.614234E-1 
 1.918289E-1  1.628266E-1  1.450509E-1  1.356953E-1  1.235333E-1  1.123067E-1  7.020688E-2  6.599642E-2 
 3.933363E-2  2.155791E-2  1.313778E-2  2.378995E-3  3.278447E-2  3.782189E-3 -6.508864E-3  1.079908E-2 
 1.454102E-2  3.138128E-2  6.588624E-3 -8.952179E-4  8.927328E-3  1.079908E-2 -4.018855E-2 -8.790206E-2 
-4.533451E-2 -5.749654E-2 -1.183076E-1 -1.449712E-1 -1.187753E-1 -1.033391E-1 -1.421647E-1 -1.229858E-1 
-9.491895E-2 -8.416012E-2 -8.790206E-2 -6.825537E-2 -1.399353E-2 -1.820320E-2  1.267005E-2  1.968694E-2 
 2.997804E-2  7.488429E-2  6.739967E-2  9.312773E-2  8.190117E-2  1.052898E-1  1.197914E-1  7.161012E-2 
 9.359551E-2  8.844955E-2  9.032130E-2  6.272226E-2  3.980140E-2  6.131902E-2  1.360556E-2  8.927328E-3 
 1.875070E-2  1.454102E-2  2.846726E-3 -1.025081E-2  2.810629E-2  2.904180E-2  3.044577E-2  2.483212E-2 
 1.126685E-2  1.875070E-2 -9.315345E-3 -1.586450E-2 -2.989750E-2 -2.147815E-2 -6.508864E-3 -6.123848E-2 
-8.556335E-2 -7.714323E-2 -5.843205E-2 -9.398349E-2 -1.178398E-1 -6.030302E-2 -5.469010E-2 -6.685217E-2 
-7.199809E-2 -3.691439E-2 -1.363726E-3 -3.457568E-2 -1.259029E-2  2.623531E-2  4.120460E-2  2.997804E-2 
 1.220232E-2  4.120460E-2  4.775298E-2  4.915622E-2  3.652642E-2  5.289889E-2  8.423988E-2  4.868844E-2 
 4.073687E-2  4.588201E-2  6.786740E-2  5.804408E-2  2.062245E-2  4.120460E-2  5.944805E-2  6.973915E-2 
 2.202564E-2  2.249342E-2  7.909396E-2  7.207785E-2  7.161012E-2  6.973915E-2  1.169841E-1  1.520678E-1 
 1.216623E-1  1.394372E-1  1.932322E-1  2.217667E-1  1.810701E-1  1.782628E-1  2.212990E-1  2.025877E-1 
 1.684395E-1  1.109035E-1  7.581980E-2  7.161012E-2  2.109018E-2 -1.913867E-2 -3.784985E-2 -1.773543E-2 
-1.726770E-2 -5.562557E-2 -2.615556E-2  6.588624E-3  3.044577E-2  3.044577E-2  3.839739E-2  9.359551E-2 
 1.085640E-1  1.193228E-1  1.076285E-1  1.258720E-1  1.539388E-1  1.235333E-1  1.314857E-1  1.356953E-1 
 1.441154E-1  1.109035E-1  8.751409E-2  1.202591E-1  9.640194E-2  8.798182E-2  5.944805E-2  6.833513E-2 
 9.172454E-2  3.792965E-2  2.670309E-2  2.810629E-2  2.062245E-2 -1.831458E-3 -1.820320E-2 -2.241366E-2 
-2.007413E-2 -8.952179E-4 -2.802653E-2 -2.989750E-2  3.782189E-3  3.231674E-2  4.447881E-2  3.605868E-2 
 9.733741E-2  1.263397E-1  9.593422E-2  1.197914E-1  1.431800E-1  1.539388E-1  1.380340E-1  1.506646E-1 
 1.810701E-1  1.516001E-1  1.511323E-1  1.618912E-1  1.726500E-1  1.445832E-1  1.076285E-1  1.310179E-1 
 1.193228E-1  1.015479E-1  6.412546E-2  6.318999E-2  9.219227E-2  6.693193E-2  7.675526E-2  3.746188E-2 
 1.781519E-2  4.447881E-2 -4.637938E-3 -4.065633E-2 -4.393127E-2 -3.410795E-2 -7.620776E-2 -1.192430E-1 
-1.173721E-1 -1.267277E-1 -1.384220E-1 -1.777153E-1 -1.655533E-1 -1.529235E-1 -1.533913E-1 -1.431002E-1 
-1.342123E-1 -6.311023E-2 -7.152958E-2 -6.451347E-2 -2.662329E-2 -2.054191E-2  1.641199E-2 -4.637938E-3 
 1.454102E-2  3.605868E-2  4.401103E-2  4.868844E-2  2.997804E-2  8.330441E-2  7.067461E-2  3.512317E-2 
 3.278447E-2  3.138128E-2  5.102796E-2 -1.492899E-2 -1.773543E-2  1.313778E-2 -3.176925E-2 -5.515784E-2 
-9.678992E-2 -8.930530E-2 -1.009996E-1 -1.164366E-1 -1.056778E-1 -1.211140E-1 -8.369239E-2 -1.084842E-1 
-1.056778E-1 -7.199809E-2 -7.152958E-2 -4.767322E-2 -6.077075E-2 -2.615556E-2 -1.165483E-2 -1.633223E-2 
 2.378995E-3  1.911217E-3  2.249342E-2  1.911217E-3  9.757541E-4  1.443486E-3  9.863613E-3  3.091350E-2 
-1.539672E-2 -6.508864E-3  2.109018E-2  3.418771E-2 -7.444373E-3 -3.364022E-2  1.267005E-2 -4.393127E-2 
-7.761096E-2 -1.126947E-1 -1.164366E-1 -7.574003E-2 -1.477776E-1 -1.543268E-1 -1.370188E-1 -1.281309E-1 
-1.374865E-1 -1.547945E-1 -9.117623E-2 -8.275692E-2 -8.135290E-2 -6.778764E-2 -3.878536E-2 -1.679996E-2 
-5.001192E-2 -2.755880E-2 -2.194588E-2 -1.399353E-2 -2.194588E-2 -5.375464E-2 -2.007413E-2 -1.305802E-2 
 1.687972E-2  2.249342E-2  1.734746E-2  6.412546E-2  7.628752E-2  9.032130E-2  7.956247E-2  1.319534E-1 
 1.567453E-1  9.453098E-2  1.183873E-1  1.413090E-1  1.501968E-1  1.155809E-1  9.125681E-2  1.127744E-1 
 7.020688E-2  6.506097E-2  6.459323E-2  6.552870E-2  5.196343E-2  1.454102E-2  2.857402E-2  8.927328E-3 
 2.155791E-2  4.717698E-3 -1.633223E-2  1.173459E-2 -1.679996E-2 -9.783077E-3 -3.784985E-2 -3.878536E-2 
-5.105670E-3 -3.176925E-2 -5.656108E-2 -6.778764E-2 -2.428458E-2 -5.515784E-2 -7.340133E-2 -2.989750E-2 
-3.317244E-2 -1.726770E-2 -5.235140E-2 -4.393127E-2 -5.573402E-3 -8.847568E-3 -1.352580E-2 -4.767322E-2 
-9.315345E-3 -1.025081E-2 -4.486678E-2 -2.568782E-2 -1.913867E-2 -4.274863E-4 -3.410795E-2 -1.399353E-2 
 3.559095E-2  9.395882E-3  3.782189E-3  1.911217E-3  3.699414E-2  5.009246E-2  3.418771E-2  5.430213E-2 
 8.564312E-2  1.193228E-1  9.686968E-2  1.048221E-1  1.268075E-1  1.179196E-1  1.258720E-1  9.874065E-2 
 1.085640E-1  1.146454E-1  9.125681E-2  8.330441E-2  6.693193E-2  7.769072E-2  5.617310E-2  2.483212E-2 
 1.547648E-2  2.109018E-2  6.120893E-3 -5.749654E-2 -4.580225E-2 -3.784985E-2 -8.135290E-2 -1.164366E-1 
-1.253245E-1 -9.164400E-2 -1.066132E-1 -1.112906E-1 -9.445122E-2 -8.603109E-2 -4.393127E-2 -6.778764E-2 
-7.527225E-2 -3.784985E-2 -2.615556E-2 -1.913867E-2 -3.364022E-2 -2.766966E-3  4.249921E-3 -4.274863E-4 
 1.079908E-2  6.588624E-3  4.307557E-2  3.138128E-2  4.073687E-2  5.149570E-2  5.102796E-2  6.178675E-2 
 2.378995E-3  2.109018E-2  3.465544E-2 -7.444373E-3 -2.709106E-2 -4.018855E-2 -2.522009E-2 -7.152958E-2 
-1.155011E-1 -1.454389E-1 -1.632146E-1 -1.449712E-1 -1.959588E-1 -2.127990E-1 -1.819250E-1 -1.702307E-1 
-1.594719E-1 -1.449712E-1 -1.009996E-1 -7.948193E-2 -5.235140E-2 -1.446126E-2  7.056402E-3  5.289889E-2 
 6.927064E-2  7.067461E-2  9.125681E-2  1.230655E-1  1.094995E-1  6.552870E-2  9.359551E-2  7.441656E-2 
 3.886512E-2  2.389661E-2  1.454102E-2  3.418771E-2 -6.041133E-3 -8.847568E-3 -3.317244E-2 -4.814095E-2 
-5.562557E-2 -1.169043E-1 -9.959635E-2 -1.346801E-1 -1.477776E-1 -1.524558E-1 -2.011040E-1 -1.753766E-1 
-1.954911E-1 -1.982975E-1 -1.866032E-1 -1.828613E-1 -1.547945E-1 -1.613429E-1 -1.159689E-1 -7.527225E-2 
-4.954419E-2 -2.849426E-2 -8.847568E-3  3.184901E-2  3.371998E-2  6.365772E-2  7.020688E-2  8.096571E-2 
 1.169841E-1  1.024834E-1  1.038866E-1  1.104357E-1  1.179196E-1  9.920838E-2  8.657858E-2  1.024834E-1 
 1.015479E-1  1.113712E-1  8.190117E-2  5.944805E-2  5.570537E-2  1.173459E-2 -1.399353E-2 -4.439900E-2 
-6.123848E-2 -8.088517E-2 -1.192430E-1 -1.136302E-1 -1.243890E-1 -1.356155E-1 -1.454389E-1 -1.440357E-1 
-1.328091E-1 -1.454389E-1 -1.346801E-1 -1.552622E-1 -1.192430E-1 -8.883753E-2 -1.318728E-1 -9.959635E-2 
-8.275692E-2 -8.275692E-2 -9.445122E-2 -8.836979E-2 -4.720549E-2 -5.983524E-2 -5.609335E-2 -5.702881E-2 
-2.989750E-2 -1.446126E-2 -4.814095E-2 -2.849426E-2 -3.972082E-2 -4.346354E-2 -6.030302E-2 -9.725765E-2 
-7.901420E-2 -1.122269E-1 -1.370188E-1 -1.543268E-1 -1.632146E-1 -1.515195E-1 -1.763121E-1 -1.706984E-1 
-1.697630E-1 -1.431002E-1 -1.388897E-1 -1.739734E-1 -1.463744E-1 -1.206463E-1 -1.070810E-1 -1.267277E-1 
-1.169043E-1 -1.019358E-1 -1.145656E-1 -1.033391E-1 -1.155011E-1 -7.994966E-2 -9.725765E-2 -1.183076E-1 
-9.164400E-2 -1.019358E-1 -7.246582E-2 -9.491895E-2 -8.275692E-2 -5.047965E-2 -6.498121E-2 -5.328687E-2 
-7.246582E-2 -4.626998E-2 -2.896199E-2 -4.299581E-2 -4.533451E-2 -3.083296E-2  2.389661E-2  3.314458E-3 
-4.637938E-3  2.857402E-2  4.073687E-2  5.430213E-2  2.483212E-2  4.167233E-2  6.646416E-2  5.383440E-2 
 5.476986E-2  6.459323E-2  9.920838E-2  7.956247E-2  8.470766E-2  1.137099E-1  1.160486E-1  1.469219E-1 
 1.169841E-1  1.272752E-1  1.501968E-1  1.380340E-1  1.483251E-1  1.188551E-1  1.291462E-1  1.085640E-1 
 8.096571E-2  5.476986E-2  2.342888E-2  4.307557E-2 -2.709106E-2 -4.720549E-2 -5.609335E-2 -8.977303E-2 
-8.883753E-2 -1.365510E-1 -1.033391E-1 -9.117623E-2 -8.556335E-2 -6.264250E-2 -3.784985E-2  4.073687E-2 
 3.418771E-2  7.020688E-2  9.780514E-2  1.020156E-1  1.356953E-1  9.546644E-2  1.099680E-1  9.874065E-2 
 1.001447E-1  9.406324E-2  5.336667E-2  1.071608E-1  8.798182E-2  8.236895E-2  7.675526E-2  7.348109E-2 
 1.109035E-1  6.506097E-2  7.535202E-2  6.786740E-2  6.552870E-2  6.272226E-2  1.126685E-2  3.512317E-2 
-6.508864E-3 -3.504341E-2 -2.334912E-2 -3.223698E-2 -2.896199E-2 -7.807874E-2 -7.807874E-2 -6.498121E-2 
-7.012634E-2 -7.106180E-2 -9.398349E-2 -9.445122E-2 -9.211251E-2 -8.041744E-2 -1.066132E-1 -1.056778E-1 
-6.778764E-2 -9.678992E-2 -9.164400E-2 -7.480453E-2 -5.094738E-2 -3.972082E-2 -6.544893E-2 -5.141512E-2 
-6.404570E-2 -3.784985E-2 -4.299581E-2 -6.030302E-2 -3.036523E-2 -7.293355E-2 -6.638440E-2 -8.836979E-2 
-1.131624E-1 -1.098875E-1 -1.487131E-1 -1.290664E-1 -1.412284E-1 -1.374865E-1 -1.332768E-1 -1.229858E-1 
-7.761096E-2 -8.696660E-2 -6.123848E-2 -6.170699E-2 -3.644665E-2  4.249921E-3 -1.118709E-2  1.547648E-2 
 8.927328E-3  2.576758E-2  3.792965E-2  2.249342E-2  3.839739E-2  2.529985E-2  3.138128E-2  3.782189E-3 
-4.274863E-4  2.717082E-2 -1.363726E-3 -8.379837E-3 -9.315345E-3  2.109018E-2  2.155791E-2 -4.274863E-4 
 4.401103E-2  4.728524E-2  5.476986E-2  5.851181E-2  6.038356E-2  9.172454E-2  8.283668E-2  7.394882E-2 
 4.868844E-2  5.102796E-2  5.149570E-2  3.371998E-2  3.184901E-2  2.378995E-3  1.407329E-2 -1.539672E-2 
-4.393127E-2 -3.036523E-2 -4.954419E-2 -4.206030E-2 -6.123848E-2 -3.036523E-2  5.185429E-3 -1.446126E-2 
 1.033134E-2  1.968694E-2  5.757630E-2  5.804408E-2  4.401103E-2  8.377215E-2  8.283668E-2  8.423988E-2 
 5.570537E-2  5.664084E-2  5.851181E-2  2.904180E-2  3.699414E-2  1.828296E-2  2.436434E-2  1.126685E-2 
 1.360556E-2  3.371998E-2  6.588624E-3  3.325225E-2  3.138128E-2  1.126685E-2  2.062245E-2  2.763855E-2 
 2.249342E-2 -3.234698E-3  4.717698E-3 -1.446126E-2 -3.597892E-2 -4.018855E-2 -4.673771E-2 -3.176925E-2 
-5.796432E-2 -6.264250E-2 -5.796432E-2 -7.948193E-2 -7.246582E-2 -9.959635E-2 -1.145656E-1 -1.112906E-1 
-1.309373E-1 -1.271954E-1 -1.276632E-1 -1.103552E-1 -1.080165E-1 -9.398349E-2 -7.340133E-2 -6.544893E-2 
-1.259029E-2 -2.568782E-2  5.080226E-4  3.231674E-2  2.296115E-2  5.383440E-2  2.857402E-2  5.102796E-2 
 4.073687E-2 -7.444373E-3 -7.912105E-3 -2.054191E-2 -2.100964E-2 -5.656108E-2 -5.702881E-2 -5.422237E-2 
-5.889978E-2 -4.065633E-2 -6.638440E-2 -2.522009E-2  4.717698E-3 -7.444373E-3  2.529985E-2  4.494654E-2 
 8.003025E-2  6.739967E-2  5.570537E-2  7.628752E-2  5.289889E-2  6.085129E-2  3.278447E-2  2.109018E-2 
 3.418771E-2  5.185429E-3  7.056402E-3 -7.912105E-3 -1.363726E-3 -5.105670E-3 -2.147815E-2 -2.766966E-3 
 1.313778E-2  3.465544E-2  1.734746E-2  3.044577E-2  5.383440E-2  5.710857E-2  6.178675E-2  6.412546E-2 
 1.038866E-1  9.733741E-2  8.938506E-2  1.024834E-1  1.291462E-1  1.539388E-1  1.361631E-1  1.693750E-1 
 1.665686E-1  1.745210E-1  1.927644E-1  1.310179E-1  1.272752E-1  1.211946E-1  9.920838E-2  6.552870E-2 
 2.436434E-2  3.465544E-2 -6.041133E-3 -2.942977E-2 -4.767322E-2 -5.796432E-2 -3.784985E-2 -8.369239E-2 
-7.106180E-2 -6.451347E-2 -7.901420E-2 -7.667550E-2 -1.136302E-1 -9.398349E-2 -1.028713E-1 -1.211140E-1 
-1.281309E-1 -1.374865E-1 -1.155011E-1 -1.501163E-1 -1.459066E-1 -1.122269E-1 -8.322465E-2 -6.217477E-2 
-6.217477E-2  5.653161E-3  4.073687E-2  4.494654E-2  6.927064E-2  1.029511E-1  1.361631E-1  1.127744E-1 
 1.338244E-1  1.604879E-1  1.464541E-1  1.422445E-1  1.249365E-1  1.375663E-1  1.300824E-1  1.169841E-1 
 1.169841E-1  1.169841E-1  1.417767E-1  1.183873E-1  1.057575E-1  9.827292E-2  9.827292E-2  1.024834E-1 
 5.430213E-2  5.897954E-2  5.336667E-2  3.231674E-2  1.267005E-2 -1.492899E-2  4.717698E-3 -1.492899E-2 
-1.679996E-2 -1.259029E-2 -1.363726E-3  1.173459E-2 -1.773543E-2  1.360556E-2  1.875070E-2  2.249342E-2 
 1.875070E-2  8.927328E-3  4.541427E-2  2.109018E-2  2.202564E-2  1.313778E-2  2.342888E-2  6.552870E-2 
 3.465544E-2  5.897954E-2  8.049798E-2  9.453098E-2  1.057575E-1  6.318999E-2  8.190117E-2  7.862623E-2 
 7.067461E-2  6.599642E-2  3.465544E-2  6.131902E-2  3.886512E-2  2.846726E-3 -5.105670E-3  4.029097E-5 
 2.529985E-2 -7.912105E-3 -2.381685E-2  6.120893E-3  2.904180E-2  7.524133E-3  1.126685E-2  4.822071E-2 
 4.401103E-2  4.728524E-2  2.155791E-2  4.120460E-2  6.365772E-2  2.810629E-2  4.260784E-2  3.980140E-2 
 5.570537E-2  5.664084E-2  4.634974E-2  7.581980E-2  6.880286E-2  8.798182E-2  8.751409E-2  7.909396E-2 
 9.359551E-2  8.798182E-2  7.675526E-2  7.161012E-2  1.057575E-1  7.020688E-2  3.044577E-2  5.757630E-2 
 6.552870E-2  6.178675E-2  2.576758E-2  3.792965E-2  5.617310E-2  2.483212E-2  1.921920E-2  3.314458E-3 
 1.407329E-2  1.828296E-2 -5.105670E-3 -6.041133E-3 -8.847568E-3 -3.702430E-3 -1.399353E-2 -1.399353E-2 
-2.288139E-2 -3.223698E-2 -4.170161E-3 -3.270471E-2 -3.130069E-2 -2.299235E-3  7.524133E-3  1.594426E-2 
 4.717698E-3  3.792965E-2  3.792965E-2  4.354330E-2  6.459323E-2  4.494654E-2  6.038356E-2  4.354330E-2 
 4.354330E-2  6.085129E-2  3.231674E-2  2.810629E-2  2.529985E-2  5.056019E-2  4.447881E-2  1.875070E-2 
 3.325225E-2  2.249342E-2  3.559095E-2  1.594426E-2  8.927328E-3  2.342888E-2  6.120893E-3  1.173459E-2 
-2.896199E-2 -2.194588E-2 -1.960640E-2 -4.720549E-2 -3.410795E-2 -6.311023E-2 -6.591666E-2 -8.649882E-2 
-1.014673E-1 -1.005319E-1 -1.126947E-1 -1.080165E-1 -1.309373E-1 -9.912863E-2 -8.977303E-2 -9.538668E-2 
-7.620776E-2 -8.088517E-2 -3.738212E-2 -3.691439E-2 -4.206030E-2 -2.428458E-2 -1.212256E-2  6.120893E-3 
-2.896199E-2 -1.586450E-2 -1.025081E-2 -2.615556E-2 -1.913867E-2 -2.989750E-2 -4.170161E-3 -2.989750E-2 
-1.726770E-2  3.138128E-2  2.529985E-2  6.038356E-2  4.541427E-2  6.973915E-2  1.197914E-1  1.052898E-1 
 1.183873E-1  1.193228E-1  1.576807E-1  1.684395E-1  1.530033E-1  1.656331E-1  1.904257E-1  2.306545E-1 
 1.787306E-1  1.698427E-1  1.876185E-1  1.922967E-1  1.932322E-1  1.403735E-1  1.506646E-1  1.338244E-1 
 1.356953E-1  1.324211E-1  1.179196E-1  1.581484E-1  1.328889E-1  1.516001E-1  1.530033E-1  1.623589E-1 
 1.801338E-1  1.431800E-1  1.632944E-1  1.497283E-1  1.553420E-1  1.118390E-1  6.552870E-2  1.057575E-1 
 6.038356E-2  2.951030E-2  5.185429E-3  1.828296E-2  3.138128E-2 -3.270471E-2 -2.147815E-2 -5.573402E-3 
 1.454102E-2  1.547648E-2 -2.766966E-3  4.728524E-2  5.523759E-2  5.196343E-2  5.430213E-2  5.664084E-2 
 8.798182E-2  8.564312E-2  8.798182E-2  9.219227E-2  1.123067E-1  1.076285E-1  7.815850E-2  9.359551E-2 
 8.283668E-2  8.096571E-2  4.447881E-2  4.167233E-2  6.085129E-2  7.056402E-3  8.459596E-3 -1.071854E-2 
-1.399353E-2 -3.176925E-2 -6.123848E-2 -4.486678E-2 -6.591666E-2 -4.065633E-2 -6.919088E-2 -8.041744E-2 
-5.749654E-2 -6.778764E-2 -4.065633E-2 -7.340133E-2 -5.749654E-2 -3.878536E-2 -5.936751E-2 -4.393127E-2 
-5.094738E-2 -2.522009E-2 -3.457568E-2 -5.936751E-2 -4.159257E-2 -3.083296E-2 -5.141512E-2 -9.258024E-2 
-6.498121E-2 -5.047965E-2 -6.778764E-2 -8.836979E-2 -1.183076E-1 -7.340133E-2 -8.462790E-2 -1.281309E-1 
-1.126947E-1 -1.169043E-1 -1.136302E-1 -1.342123E-1 -1.304696E-1 -1.173721E-1 -1.365510E-1 -1.374865E-1 
-1.613429E-1 -1.487131E-1 -1.482453E-1 -1.604074E-1 -1.295341E-1 -1.052101E-1 -9.258024E-2 -1.056778E-1 
-7.059407E-2 -4.860868E-2 -4.767322E-2 -2.849426E-2 -3.925309E-2  1.911217E-3  1.454102E-2  9.757541E-4 
-8.952179E-4 -1.363726E-3  3.231674E-2 -1.539672E-2 -4.112406E-2 -1.867094E-2 -3.738212E-2 -6.217477E-2 
-9.819316E-2 -7.527225E-2 -7.574003E-2 -1.028713E-1 -1.014673E-1 -1.000641E-1 -4.486678E-2 -4.533451E-2 
-6.825537E-2 -7.106180E-2 -6.357796E-2 -4.720549E-2 -1.024036E-1 -1.005319E-1 -9.819316E-2 -1.136302E-1 
-1.155011E-1 -1.229858E-1 -7.714323E-2 -1.052101E-1 -1.239212E-1 -1.220503E-1 -1.038068E-1 -8.088517E-2 
-1.416962E-1 -1.262599E-1 -1.211140E-1 -1.225180E-1 -1.206463E-1 -1.561977E-1 -1.066132E-1 -9.491895E-2 
-9.258024E-2 -8.790206E-2 -9.772538E-2 -6.591666E-2 -7.574003E-2 -5.375464E-2 -3.083296E-2 -9.783077E-3 
 6.120893E-3 -1.539672E-2  2.810629E-2  4.354330E-2  3.886512E-2  3.371998E-2  4.681752E-2  8.751409E-2 
 5.570537E-2  5.476986E-2  5.523759E-2  7.020688E-2  7.956247E-2  3.044577E-2  5.056019E-2  4.073687E-2 
 3.886512E-2  3.980140E-2  3.314458E-3  1.875070E-2  2.436434E-2  3.746188E-2 -8.952179E-4  3.782189E-3 
 5.430213E-2  3.044577E-2  5.243116E-2  5.570537E-2  8.143345E-2  9.686968E-2  7.348109E-2  1.286784E-1 
 1.249365E-1  1.109035E-1  1.216623E-1  1.389695E-1  1.609557E-1  1.328889E-1  1.417767E-1  1.558097E-1 
 1.749887E-1  1.787306E-1  1.497283E-1  1.646976E-1  1.675040E-1  1.558097E-1  1.324211E-1  1.441154E-1 
 1.684395E-1  1.431800E-1  1.319534E-1  1.193228E-1  1.165164E-1  9.219227E-2  7.722299E-2  7.628752E-2 
 5.102796E-2  6.552870E-2  4.822071E-2  6.225453E-2  6.786740E-2  4.260784E-2  8.283668E-2  6.178675E-2 
 7.348109E-2  9.078903E-2  6.365772E-2  7.535202E-2  5.757630E-2  8.891729E-2  6.786740E-2  3.325225E-2 
 6.552870E-2  5.430213E-2  5.476986E-2  5.185429E-3  8.927328E-3  2.623531E-2 -1.118709E-2 -2.766966E-3 
-1.586450E-2  2.109018E-2  8.459596E-3 -2.007413E-2  1.407329E-2  2.342888E-2  2.904180E-2 -2.054191E-2 
-8.847568E-3  1.454102E-2 -2.334912E-2 -5.281913E-2 -5.047965E-2 -7.444373E-3 -7.293355E-2 -1.187753E-1 
-8.556335E-2 -1.028713E-1 -1.342123E-1 -1.426325E-1 -9.164400E-2 -1.066132E-1 -1.164366E-1 -7.761096E-2 
-1.136302E-1 -9.211251E-2 -7.246582E-2 -7.854647E-2 -8.836979E-2 -1.000641E-1 -5.141512E-2 -8.649882E-2 
-9.117623E-2 -4.299581E-2 -3.831763E-2 -8.275692E-2 -1.402930E-1 -5.094738E-2 -4.112406E-2 -1.098875E-1 
-8.977303E-2 -7.761096E-2 -6.591666E-2 -9.491895E-2 -1.024036E-1 -9.398349E-2 -9.819316E-2 -9.117623E-2 
-1.084842E-1 -9.959635E-2 -1.094197E-1 -8.883753E-2 -7.527225E-2 -1.089519E-1 -7.106180E-2 -5.702881E-2 
-6.638440E-2 -8.883753E-2 -8.369239E-2 -3.504341E-2 -8.556335E-2 -1.028713E-1 -8.836979E-2 -1.052101E-1 
-1.356155E-1 -1.604074E-1 -1.262599E-1 -1.510518E-1 -1.627469E-1 -1.632146E-1 -1.632146E-1 -1.262599E-1 
-1.669566E-1 -1.655533E-1 -1.407607E-1 -1.304696E-1 -1.281309E-1 -1.604074E-1 -1.445034E-1 -1.342123E-1 
-1.136302E-1 -1.449712E-1 -1.678920E-1 -1.131624E-1 -1.201785E-1 -1.108229E-1 -1.103552E-1 -7.246582E-2 
-3.083296E-2 -6.451347E-2 -4.112406E-2 -1.820320E-2  9.395882E-3 -4.170161E-3  9.863613E-3  6.272226E-2 
 3.512317E-2  3.792965E-2  2.342888E-2  6.880286E-2  1.010801E-1  4.494654E-2  6.225453E-2  8.049798E-2 
 1.221301E-1  1.179196E-1  9.733741E-2  1.277429E-1  1.492606E-1  1.670363E-1  1.296139E-1  1.539388E-1 
 1.979096E-1  1.810701E-1  1.740532E-1  1.866830E-1  2.245732E-1  1.969741E-1  1.661008E-1  2.002483E-1 
 2.067974E-1  1.558097E-1  1.034188E-1  1.249365E-1  1.272752E-1  7.815850E-2  5.991583E-2  5.336667E-2 
 6.599642E-2  3.559095E-2 -1.913867E-2  8.927328E-3  3.980140E-2  2.296115E-2 -2.766966E-3  1.594426E-2 
 4.120460E-2  4.494654E-2  5.149570E-2  4.307557E-2  8.049798E-2  1.038866E-1  1.057575E-1  1.160486E-1 
 1.141777E-1  1.586162E-1  1.310179E-1  1.029511E-1  1.305501E-1  1.001447E-1  7.628752E-2  3.512317E-2 
 2.436434E-2  2.436434E-2 -1.118709E-2 -3.036523E-2 -5.936751E-2 -3.644665E-2 -5.422237E-2 -8.883753E-2 
-6.404570E-2 -6.778764E-2 -6.638440E-2 -8.275692E-2 -7.106180E-2 -4.299581E-2 -5.001192E-2 -7.059407E-2 
-7.433680E-2 -3.691439E-2 -8.088517E-2 -1.112906E-1 -9.351575E-2 -9.819316E-2 -8.369239E-2 -1.491808E-1 
-1.646179E-1 -1.257922E-1 -1.477776E-1 -1.697630E-1 -2.001685E-1 -1.716340E-1 -1.767799E-1 -2.104596E-1 
-1.997007E-1 -1.959588E-1 -1.505840E-1 -1.674243E-1 -1.819250E-1 -1.304696E-1 -1.075488E-1 -9.538668E-2 
-9.164400E-2 -4.673771E-2 -1.305802E-2  9.757541E-4  1.079908E-2  1.454102E-2  5.056019E-2  3.605868E-2 
 2.389661E-2  2.015471E-2  6.588624E-3  5.080226E-4 -5.188367E-2 -4.673771E-2 -3.457568E-2 -7.854647E-2 
-9.117623E-2 -8.977303E-2 -8.135290E-2 -8.790206E-2 -8.509563E-2 -5.796432E-2 -4.159257E-2 -2.428458E-2 
-2.896199E-2 -2.194588E-2 -1.726770E-2 -2.428458E-2 -2.896199E-2 -4.626998E-2 -2.475236E-2 -3.036523E-2 
-4.112406E-2 -4.626998E-2 -4.626998E-2 -9.315345E-3 -2.241366E-2 -1.586450E-2 -3.234698E-3  2.483212E-2 
 6.599642E-2  4.167233E-2  7.067461E-2  1.006124E-1  8.704636E-2  9.078903E-2  8.564312E-2  9.920838E-2 
 9.078903E-2  7.161012E-2  7.020688E-2  6.646416E-2  6.272226E-2  1.687972E-2 -4.274863E-4 -3.702430E-3 
-1.867094E-2 -3.457568E-2 -6.685217E-2 -4.860868E-2 -5.422237E-2 -6.965861E-2 -5.281913E-2 -4.065633E-2 
-3.036523E-2 -4.299581E-2 -1.773543E-2  1.500875E-2  2.342888E-2  2.483212E-2  2.155791E-2  6.786740E-2 
 7.628752E-2  5.804408E-2  6.786740E-2  7.394882E-2  8.423988E-2  5.430213E-2  3.839739E-2  5.336667E-2 
 6.225453E-2  4.634974E-2  1.407329E-2  4.588201E-2  4.588201E-2  1.267005E-2  6.120893E-3 -1.259029E-2 
 7.991864E-3 -6.976642E-3 -2.802653E-2 -2.942977E-2 -5.702881E-2 -5.749654E-2 -1.014673E-1 -9.959635E-2 
-8.743433E-2 -1.346801E-1 -1.585364E-1 -1.781831E-1 -1.557300E-1 -1.641501E-1 -1.903451E-1 -1.968943E-1 
-1.664888E-1 -1.374865E-1 -1.837968E-1 -1.641501E-1 -1.323414E-1 -1.192430E-1 -1.445034E-1 -1.795863E-1 
-1.276632E-1 -1.225180E-1 -1.482453E-1 -1.706984E-1 -1.552622E-1 -1.211140E-1 -1.388897E-1 -1.356155E-1 
-1.267277E-1 -8.416012E-2 -6.825537E-2 -9.912863E-2 -5.936751E-2 -4.206030E-2 -3.410795E-2 -3.691439E-2 
-5.562557E-2 -1.305802E-2 -1.820320E-2 -4.065633E-2 -3.972082E-2 -2.334912E-2 -2.194588E-2 -6.357796E-2 
-3.644665E-2 -2.942977E-2 -3.878536E-2 -2.849426E-2 -3.317244E-2 -4.274863E-4  4.717698E-3 -1.831458E-3 
 1.443486E-3  2.763855E-2  4.073687E-2  1.360556E-2  2.062245E-2  2.576758E-2  4.354330E-2  1.921920E-2 
 2.846726E-3  4.307557E-2  3.465544E-2  3.605868E-2  2.249342E-2  3.933363E-2  7.067461E-2  3.746188E-2 
 3.886512E-2  4.962473E-2  8.096571E-2  7.441656E-2  4.634974E-2  6.412546E-2  5.149570E-2  5.056019E-2 
 2.296115E-2  5.653161E-3  9.863613E-3 -2.766966E-3 -1.212256E-2 -4.065633E-2 -6.976642E-3  4.717698E-3 
-1.352580E-2 -2.299235E-3  1.126685E-2  5.102796E-2  2.997804E-2  3.792965E-2  8.751409E-2  8.049798E-2 
 7.301331E-2  5.757630E-2  8.470766E-2  8.377215E-2  4.728524E-2  6.085129E-2  4.354330E-2  4.588201E-2 
 3.792965E-2  2.436434E-2  3.512317E-2  2.763855E-2  2.389661E-2 -7.444373E-3  3.044577E-2  5.710857E-2 
 3.325225E-2  3.465544E-2  1.921920E-2  6.646416E-2  5.757630E-2  1.500875E-2  4.260784E-2  4.541427E-2 
 5.710857E-2  2.717082E-2  4.588201E-2  9.686968E-2  7.862623E-2  9.172454E-2  7.535202E-2  9.686968E-2 
 1.048221E-1  7.067461E-2  9.359551E-2  8.236895E-2  1.052898E-1  9.359551E-2  7.114239E-2  1.090317E-1 
 9.499871E-2  1.015479E-1  1.052898E-1  1.183873E-1  1.216623E-1  9.032130E-2  8.377215E-2  7.815850E-2 
 9.406324E-2  6.506097E-2  5.430213E-2  7.675526E-2  6.927064E-2  5.991583E-2  2.857402E-2  7.161012E-2 
 8.423988E-2  4.681752E-2  4.307557E-2  2.576758E-2  5.710857E-2  4.494654E-2  2.904180E-2  5.009246E-2 
 4.307557E-2  5.944805E-2  3.559095E-2  3.044577E-2  5.851181E-2  6.552870E-2  6.365772E-2  4.354330E-2 
 7.909396E-2  9.499871E-2  7.441656E-2  9.546644E-2  1.094995E-1  1.080962E-1  9.453098E-2  1.207268E-1 
 1.268075E-1  1.048221E-1  1.193228E-1  8.985357E-2  8.564312E-2  8.704636E-2  5.851181E-2  5.897954E-2 
 5.430213E-2  6.085129E-2  5.196343E-2  3.371998E-2  2.576758E-2  3.699414E-2  4.541427E-2  2.062245E-2 
 2.529985E-2  3.839739E-2  4.634974E-2  2.436434E-2  2.576758E-2  4.494654E-2 -2.766966E-3 -3.702430E-3 
-5.105670E-3 -1.259029E-2 -1.586450E-2 -6.638440E-2 -5.375464E-2 -4.533451E-2 -4.626998E-2 -4.814095E-2 
-6.591666E-2 -2.299235E-3  1.454102E-2  2.378995E-3  3.746188E-2  4.915622E-2  7.581980E-2  6.880286E-2 
 6.365772E-2  8.283668E-2  7.067461E-2  6.038356E-2  4.494654E-2  5.102796E-2  3.746188E-2  1.968694E-2 
 2.015471E-2  1.407329E-2  2.436434E-2  3.314458E-3  2.378995E-3  7.056402E-3  4.249921E-3  1.687972E-2 
-7.444373E-3  1.220232E-2  4.260784E-2  3.839739E-2  3.044577E-2  4.494654E-2  7.207785E-2  3.091350E-2 
 1.968694E-2  1.313778E-2  4.717698E-3 -2.766966E-3 -6.685217E-2 -5.235140E-2 -8.041744E-2 -1.019358E-1 
-9.164400E-2 -1.402930E-1 -1.169043E-1 -1.295341E-1 -1.178398E-1 -9.912863E-2 -1.155011E-1 -7.901420E-2 
-7.761096E-2 -4.486678E-2 -1.259029E-2  5.653161E-3  2.904180E-2  3.933363E-2  7.909396E-2  7.254558E-2 
 7.254558E-2  9.219227E-2  9.266000E-2  1.085640E-1  9.312773E-2  8.704636E-2  9.640194E-2  1.188551E-1 
 1.118390E-1  6.927064E-2  1.165164E-1  9.920838E-2  7.394882E-2  9.219227E-2  6.927064E-2  9.078903E-2 
 5.757630E-2  4.401103E-2  4.260784E-2  3.559095E-2  3.839739E-2  5.185429E-3  2.810629E-2  2.389661E-2 
 2.389661E-2  1.500875E-2  4.029097E-5  4.120460E-2  3.980140E-2  3.699414E-2  3.839739E-2  5.617310E-2 
 6.272226E-2  4.401103E-2  4.962473E-2  3.746188E-2  4.822071E-2  3.699414E-2  1.875070E-2  1.828296E-2 
 6.120893E-3  3.839739E-2  1.734746E-2  1.641199E-2  4.775298E-2  2.389661E-2  3.465544E-2  4.214011E-2 
 6.225453E-2  5.710857E-2  4.494654E-2  7.675526E-2  5.757630E-2  4.915622E-2  2.904180E-2  2.062245E-2 
 4.073687E-2  7.524133E-3 -1.726770E-2 -4.065633E-2 -2.709106E-2 -2.802653E-2 -5.796432E-2 -6.077075E-2 
-6.498121E-2 -3.176925E-2 -4.814095E-2 -6.919088E-2 -5.047965E-2 -4.299581E-2 -3.083296E-2 -4.533451E-2 
-1.539672E-2  2.378995E-3 -4.274863E-4  2.951030E-2  2.904180E-2  4.260784E-2  3.746188E-2  3.652642E-2 
 4.354330E-2  1.734746E-2  1.173459E-2 -1.305802E-2 -1.679996E-2 -2.755880E-2 -5.562557E-2 -6.778764E-2 
-9.304798E-2 -6.264250E-2 -8.743433E-2 -1.304696E-1 -1.112906E-1 -9.491895E-2 -7.948193E-2 -1.056778E-1 
-8.462790E-2 -5.281913E-2 -3.644665E-2 -6.976642E-3 -5.573402E-3  3.652642E-2  4.447881E-2  6.318999E-2 
 9.453098E-2  7.769072E-2  1.132422E-1  9.967689E-2  9.312773E-2  1.146454E-1  9.920838E-2  1.249365E-1 
 8.938506E-2  7.722299E-2  8.423988E-2  3.231674E-2  1.173459E-2 -1.071854E-2  8.927328E-3 -3.270471E-2 
-7.807874E-2 -4.346354E-2 -7.620776E-2 -7.901420E-2 -1.061455E-1 -1.239212E-1 -9.632219E-2 -1.318728E-1 
-1.370188E-1 -1.487131E-1 -1.360833E-1 -1.229858E-1 -1.356155E-1 -1.197108E-1 -1.159689E-1 -8.275692E-2 
-8.088517E-2 -6.498121E-2 -3.457568E-2 -2.709106E-2 -1.633223E-2 -1.820320E-2  2.763855E-2  2.810629E-2 
 1.828296E-2  2.576758E-2  2.109018E-2  4.214011E-2  1.968694E-2  1.641199E-2  2.062245E-2  1.033134E-2 
-4.637938E-3 -5.702881E-2 -5.515784E-2 -4.767322E-2 -5.889978E-2 -6.030302E-2 -6.030302E-2 -4.252808E-2 
-5.749654E-2 -5.749654E-2 -6.311023E-2 -5.843205E-2 -3.457568E-2 -6.123848E-2 -2.849426E-2 -1.118709E-2 
-1.165483E-2 -9.783077E-3 -2.615556E-2  6.588624E-3 -1.913867E-2 -2.615556E-2 -4.206030E-2 -6.030302E-2 
-2.522009E-2 -4.907641E-2 -4.860868E-2 -5.281913E-2 -1.820320E-2  6.120893E-3 -5.573402E-3  3.184901E-2 
 2.436434E-2  3.746188E-2  2.997804E-2  3.746188E-2  5.196343E-2 -1.831458E-3  7.524133E-3  9.395882E-3 
-1.633223E-2 -3.223698E-2 -5.422237E-2 -4.720549E-2 -5.515784E-2 -6.591666E-2 -6.544893E-2 -6.872310E-2 
-5.469010E-2 -6.123848E-2 -8.275692E-2 -6.591666E-2 -2.662329E-2 -2.100964E-2 -1.726770E-2  6.588624E-3 
 2.155791E-2  6.272226E-2  6.646416E-2  6.599642E-2  1.080962E-1  1.006124E-1  1.052898E-1  1.057575E-1 
 1.043543E-1  1.109035E-1  7.067461E-2  7.441656E-2  7.488429E-2  4.681752E-2  2.763855E-2  1.173459E-2 
 2.576758E-2 -4.274863E-4 -2.989750E-2 -3.457568E-2 -4.439900E-2 -3.270471E-2 -6.451347E-2 -9.070849E-2 
-6.404570E-2 -5.094738E-2 -6.404570E-2 -8.509563E-2 -7.059407E-2 -5.141512E-2 -2.802653E-2 -1.820320E-2 
-2.054191E-2  3.325225E-2  4.775298E-2  5.056019E-2  7.628752E-2  8.751409E-2  1.034188E-1  8.657858E-2 
 1.001447E-1  1.085640E-1  8.985357E-2  8.938506E-2  8.470766E-2  9.219227E-2  7.581980E-2  6.225453E-2 
 4.260784E-2  5.056019E-2  7.161012E-2  3.184901E-2  3.559095E-2  2.904180E-2  1.547648E-2  2.378995E-3 
-2.615556E-2 -2.896199E-2 -5.094738E-2 -4.439900E-2 -8.182141E-2 -9.398349E-2 -6.825537E-2 -1.098875E-1 
-9.445122E-2 -8.228919E-2 -8.790206E-2 -8.182141E-2 -9.070849E-2 -6.264250E-2 -6.170699E-2 -5.936751E-2 
-4.580225E-2 -3.784985E-2  4.029097E-5 -1.118709E-2 -2.381685E-2 -2.299235E-3  2.951030E-2  3.605868E-2 
 3.314458E-3  2.436434E-2  2.015471E-2  2.342888E-2  2.342888E-2 -1.492899E-2  2.062245E-2  2.436434E-2 
 1.687972E-2  4.249921E-3 -1.363726E-3  2.015471E-2 -5.573402E-3  9.863613E-3  2.378995E-3  1.079908E-2 
 3.371998E-2  1.173459E-2  3.044577E-2  3.231674E-2  3.559095E-2  2.576758E-2  4.681752E-2  6.739967E-2 
 3.231674E-2  3.839739E-2  1.641199E-2  3.605868E-2  4.822071E-2  1.360556E-2  4.120460E-2  4.167233E-2 
 5.476986E-2  4.588201E-2  2.997804E-2  6.225453E-2  4.728524E-2  5.056019E-2  4.681752E-2  4.307557E-2 
 5.102796E-2  1.313778E-2  2.846726E-3  3.782189E-3  3.314458E-3 -2.288139E-2 -4.112406E-2 -2.662329E-2 
-3.691439E-2 -4.299581E-2 -5.562557E-2 -5.188367E-2 -5.609335E-2 -7.433680E-2 -6.030302E-2 -5.796432E-2 
-4.673771E-2 -5.328687E-2 -5.609335E-2 -2.709106E-2 -2.007413E-2 -2.299235E-3  8.927328E-3  8.927328E-3 
 1.687972E-2  1.875070E-2  7.056402E-3 -1.539672E-2 -1.539672E-2 -3.784985E-2 -7.620776E-2 -8.135290E-2 
-9.024076E-2 -1.052101E-1 -1.407607E-1 -1.547945E-1 -1.290664E-1 -1.393575E-1 -1.557300E-1 -1.491808E-1 
-1.126947E-1 -1.056778E-1 -1.304696E-1 -1.112906E-1 -1.009996E-1 -7.807874E-2 -8.509563E-2 -1.075488E-1 
-6.919088E-2 -6.544893E-2 -7.199809E-2 -9.585445E-2 -9.772538E-2 -7.386906E-2 -9.445122E-2 -9.258024E-2 
-9.678992E-2 -8.228919E-2 -6.685217E-2 -7.199809E-2 -6.544893E-2 -5.328687E-2 -2.755880E-2 -5.796432E-2 
-4.159257E-2 -4.637938E-3 -2.802653E-2 -1.305802E-2 -1.867094E-2 -6.041133E-3 -1.831458E-3 -4.018855E-2 
-1.820320E-2 -1.913867E-2 -2.755880E-2 -4.673771E-2 -7.948193E-2 -4.814095E-2 -5.281913E-2 -8.369239E-2 
-1.028713E-1 -9.538668E-2 -7.761096E-2 -1.084842E-1 -9.772538E-2 -7.714323E-2 -5.889978E-2 -4.252808E-2 
-5.094738E-2 -2.568782E-2 -1.446126E-2  1.360556E-2  2.951030E-2  3.371998E-2  6.412546E-2  5.336667E-2 
 4.915622E-2  5.056019E-2  7.348109E-2  8.049798E-2  4.822071E-2  5.664084E-2  5.243116E-2  5.149570E-2 
 4.167233E-2  1.547648E-2  2.389661E-2  2.951030E-2  1.594426E-2 -1.118709E-2  9.863613E-3  1.079908E-2 
-2.662329E-2 -1.118709E-2 -1.118709E-2  2.846726E-3 -8.952179E-4 -2.054191E-2  5.080226E-4 -6.508864E-3 
-2.849426E-2 -5.702881E-2 -4.767322E-2 -4.486678E-2 -8.041744E-2 -8.182141E-2 -7.714323E-2 -5.422237E-2 
-6.591666E-2 -9.258024E-2 -5.983524E-2 -3.878536E-2 -3.083296E-2 -4.206030E-2 -3.317244E-2 -6.976642E-3 
-1.446126E-2 -1.726770E-2 -4.486678E-2 -2.849426E-2 -2.054191E-2 -5.702881E-2 -4.814095E-2 -6.311023E-2 
-6.825537E-2 -9.351575E-2 -9.258024E-2 -4.954419E-2 -6.638440E-2 -8.135290E-2 -8.603109E-2 -4.860868E-2 
-4.533451E-2 -7.948193E-2 -6.404570E-2 -6.170699E-2 -4.580225E-2 -5.749654E-2 -6.357796E-2 -3.738212E-2 
-3.083296E-2  1.443486E-3  3.782189E-3  3.792965E-2  7.114239E-2  5.383440E-2  7.394882E-2  8.564312E-2 
 1.277429E-1  1.263397E-1  9.266000E-2  1.211946E-1  1.249365E-1  1.113712E-1  7.769072E-2  6.786740E-2 
 7.254558E-2  5.897954E-2  3.792965E-2  2.846726E-3  3.044577E-2  2.997804E-2 -1.352580E-2 -2.942977E-2 
-1.352580E-2  3.314458E-3 -3.083296E-2 -1.913867E-2 -4.170161E-3 -7.912105E-3 -8.952179E-4 -5.573402E-3 
 2.904180E-2  3.559095E-2  4.073687E-2  6.412546E-2  6.038356E-2  8.377215E-2  8.003025E-2  8.003025E-2 
 1.155809E-1  1.034188E-1  9.406324E-2  9.593422E-2  1.141777E-1  1.324211E-1  1.207268E-1  1.104357E-1 
 8.143345E-2  1.165164E-1  1.310179E-1  6.880286E-2  7.394882E-2  8.236895E-2  7.488429E-2  3.746188E-2 
 1.734746E-2  5.383440E-2  3.792965E-2  1.875070E-2  1.033134E-2  1.875070E-2 -1.831458E-3 -2.615556E-2 
-8.847568E-3 -2.475236E-2 -1.633223E-2 -3.691439E-2 -3.644665E-2 -1.071854E-2 -3.130069E-2 -2.007413E-2 
-3.036523E-2 -6.508864E-3  1.443486E-3 -2.054191E-2 -8.379837E-3 -2.288139E-2  9.863613E-3  1.454102E-2 
-5.105670E-3 -8.952179E-4  3.782189E-3  3.325225E-2 -4.274863E-4 -1.726770E-2  7.991864E-3  4.029097E-5 
-1.633223E-2 -2.802653E-2 -1.831458E-3  7.524133E-3 -7.912105E-3 -8.952179E-4  7.991864E-3  2.810629E-2 
 1.033134E-2  4.029097E-5  2.997804E-2  2.015471E-2  9.395882E-3 -1.726770E-2 -5.105670E-3  1.968694E-2 
-2.054191E-2 -2.381685E-2 -1.633223E-2 -4.274863E-4 -1.539672E-2 -3.738212E-2 -2.662329E-2 -3.504341E-2 
-2.709106E-2 -4.954419E-2 -4.907641E-2 -4.439900E-2 -6.264250E-2 -6.544893E-2 -8.088517E-2 -5.328687E-2 
-6.638440E-2 -9.585445E-2 -8.182141E-2 -7.761096E-2 -8.416012E-2 -1.300019E-1 -1.084842E-1 -6.544893E-2 
-9.725765E-2 -1.042745E-1 -8.743433E-2 -5.562557E-2 -6.544893E-2 -9.351575E-2 -6.731991E-2 -5.281913E-2 
-3.831763E-2 -4.580225E-2 -5.188367E-2 -3.831763E-2 -4.814095E-2 -5.796432E-2 -6.451347E-2 -3.176925E-2 
-1.446126E-2 -2.475236E-2 -1.726770E-2 -1.259029E-2  1.781519E-2  3.138128E-2  5.196343E-2  8.985357E-2 
 1.062253E-1  1.146454E-1  9.406324E-2  1.137099E-1  1.174518E-1  1.062253E-1  1.141777E-1  9.874065E-2 
 1.123067E-1  8.236895E-2  5.664084E-2  6.552870E-2  6.599642E-2  7.161012E-2  3.652642E-2  4.120460E-2 
 5.944805E-2  4.120460E-2  3.184901E-2  1.500875E-2  1.220232E-2 -8.847568E-3 -4.018855E-2 -3.130069E-2 
-2.054191E-2 -2.381685E-2 -4.065633E-2 -3.364022E-2 -1.820320E-2 -1.305802E-2 -1.446126E-2 -2.194588E-2 
 2.670309E-2  4.681752E-2  2.342888E-2  1.454102E-2  3.138128E-2  5.804408E-2  1.500875E-2  8.459596E-3 
 3.138128E-2  2.249342E-2  2.015471E-2 -2.522009E-2 -1.633223E-2  6.588624E-3 -2.428458E-2 -2.381685E-2 
-1.539672E-2 -2.766966E-3 -2.147815E-2 -1.212256E-2  2.951030E-2  2.717082E-2  2.062245E-2  7.524133E-3 
 3.231674E-2  4.868844E-2  4.167233E-2  3.044577E-2  2.109018E-2  6.085129E-2  3.325225E-2 -8.952179E-4 
 1.126685E-2  2.109018E-2  4.728524E-2  2.529985E-2  3.044577E-2  6.178675E-2  8.891729E-2  1.113712E-1 
 9.359551E-2  1.235333E-1  1.548742E-1  1.562775E-1  1.586162E-1  1.637621E-1  1.787306E-1  1.511323E-1 
 1.324211E-1  1.249365E-1  1.155809E-1  9.219227E-2  4.822071E-2  7.254558E-2  6.552870E-2  2.904180E-2 
 2.436434E-2  2.951030E-2  4.728524E-2  1.547648E-2  1.267005E-2  2.155791E-2  3.184901E-2  4.775298E-2 
 2.483212E-2  4.494654E-2  4.214011E-2  5.149570E-2  6.038356E-2  3.278447E-2  6.599642E-2  6.225453E-2 
 3.886512E-2  3.044577E-2  3.465544E-2  5.196343E-2  7.524133E-3  3.782189E-3  3.782189E-3 -1.352580E-2 
-8.847568E-3 -2.662329E-2 -1.831458E-3 -1.399353E-2 -1.773543E-2  9.757541E-4 -1.118709E-2  1.220232E-2 
-8.847568E-3 -3.364022E-2 -4.346354E-2 -4.580225E-2 -6.077075E-2 -1.014673E-1 -7.667550E-2 -8.275692E-2 
-9.632219E-2 -9.304798E-2 -1.047423E-1 -7.527225E-2 -7.714323E-2 -7.854647E-2 -4.673771E-2 -1.679996E-2 
-2.241366E-2 -5.469010E-2 -2.989750E-2  5.080226E-4  1.641199E-2  6.588624E-3 -9.315345E-3  2.623531E-2 
 2.904180E-2  1.911217E-3 -9.783077E-3  3.559095E-2  7.114239E-2  1.173459E-2  2.436434E-2  5.897954E-2 
 5.897954E-2  6.459323E-2  4.214011E-2  6.178675E-2  5.944805E-2  4.775298E-2  2.015471E-2  1.454102E-2 
 6.459323E-2  1.173459E-2 -1.305802E-2 -3.234698E-3 -8.952179E-4  1.267005E-2 -1.913867E-2  9.395882E-3 
 2.763855E-2  2.810629E-2  1.173459E-2  2.846726E-3  4.401103E-2  1.921920E-2  2.015471E-2  1.968694E-2 
 4.915622E-2  9.312773E-2  5.944805E-2  8.704636E-2  1.062253E-1  1.263397E-1  1.291462E-1  1.123067E-1 
 1.473896E-1  1.436477E-1  1.604879E-1  1.422445E-1  1.501968E-1  1.899572E-1  1.385018E-1  1.562775E-1 
 1.661008E-1  1.511323E-1  1.399058E-1  9.453098E-2  1.043543E-1  9.453098E-2  7.862623E-2  5.757630E-2 
 4.775298E-2  5.757630E-2  2.810629E-2  2.062245E-2 -1.820320E-2 -6.976642E-3  7.524133E-3 -4.626998E-2 
-2.381685E-2 -3.130069E-2 -3.317244E-2 -5.843205E-2 -8.275692E-2 -4.814095E-2 -9.211251E-2 -8.275692E-2 
-6.778764E-2 -5.983524E-2 -4.580225E-2 -6.872310E-2 -3.972082E-2 -5.001192E-2 -6.264250E-2 -8.603109E-2 
-8.603109E-2 -4.673771E-2 -9.351575E-2 -9.398349E-2 -8.743433E-2 -8.836979E-2 -5.749654E-2 -9.024076E-2 
-9.164400E-2 -7.012634E-2 -5.281913E-2 -6.357796E-2 -7.340133E-2 -4.486678E-2 -6.170699E-2 -5.515784E-2 
-5.843205E-2 -3.878536E-2  3.782189E-3 -1.867094E-2 -8.952179E-4  1.407329E-2  4.494654E-2  7.394882E-2 
 5.476986E-2  7.815850E-2  9.453098E-2  1.001447E-1  9.967689E-2  1.085640E-1  1.188551E-1  1.038866E-1 
 9.266000E-2  5.804408E-2  5.944805E-2  4.728524E-2 -5.105670E-3 -2.100964E-2 -1.165483E-2 -9.783077E-3 
-6.451347E-2 -6.731991E-2 -3.036523E-2 -5.843205E-2 -7.340133E-2 -8.041744E-2 -7.527225E-2 -8.790206E-2 
-1.197108E-1 -1.052101E-1 -1.084842E-1 -1.066132E-1 -1.234535E-1 -1.285986E-1 -8.462790E-2 -8.228919E-2 
-5.375464E-2 -4.954419E-2 -2.615556E-2  2.202564E-2 -7.444373E-3  4.249921E-3  5.185429E-3  1.921920E-2 
 4.775298E-2  9.863613E-3  1.033134E-2  2.015471E-2  2.109018E-2  6.588624E-3 -1.071854E-2  1.641199E-2 
 7.524133E-3 -1.165483E-2 -1.071854E-2  8.927328E-3  1.360556E-2 -9.783077E-3 -8.952179E-4 -1.446126E-2 
-3.130069E-2 -6.544893E-2 -7.994966E-2 -6.498121E-2 -1.070810E-1 -1.281309E-1 -1.510518E-1 -1.351478E-1 
-1.248567E-1 -1.646179E-1 -1.234535E-1 -9.772538E-2 -7.152958E-2 -5.843205E-2 -7.059407E-2 -7.444373E-3 
 8.459596E-3 -4.274863E-4  1.547648E-2  4.073687E-2  6.599642E-2  5.056019E-2  5.710857E-2  5.243116E-2 
 7.067461E-2  9.453098E-2  6.833513E-2  7.348109E-2  7.161012E-2  6.225453E-2  5.009246E-2  5.476986E-2 
 7.067461E-2  5.804408E-2  5.897954E-2  4.775298E-2  6.365772E-2  5.102796E-2  1.547648E-2  3.465544E-2 
 3.044577E-2  2.483212E-2 -1.071854E-2  3.782189E-3  3.980140E-2 -1.586450E-2 -6.976642E-3  2.378995E-3 
 1.267005E-2  3.652642E-2  1.313778E-2  1.313778E-2  1.313778E-2  3.465544E-2  1.360556E-2 -8.952179E-4 
 4.822071E-2  6.739967E-2  7.956247E-2  6.085129E-2  9.172454E-2  1.296139E-1  1.015479E-1  9.453098E-2 
 9.266000E-2  1.338244E-1  1.137099E-1  6.927064E-2  9.499871E-2  8.143345E-2  7.161012E-2  2.529985E-2 
 6.120893E-3  2.951030E-2 -1.831458E-3 -1.633223E-2 -3.738212E-2 -3.410795E-2 -3.691439E-2 -5.094738E-2 
-5.001192E-2 -6.170699E-2 -3.691439E-2 -4.860868E-2 -5.235140E-2 -2.522009E-2 -1.867094E-2 -6.041133E-3 
-2.288139E-2  7.056402E-3  3.371998E-2  4.717698E-3  4.249921E-3  1.828296E-2  3.418771E-2  5.080226E-4 
-3.364022E-2 -2.475236E-2 -3.551115E-2 -5.188367E-2 -9.398349E-2 -9.912863E-2 -8.790206E-2 -1.365510E-1 
-1.576009E-1 -1.753766E-1 -1.795863E-1 -1.814573E-1 -2.188797E-1 -2.113950E-1 -1.922161E-1 -1.997007E-1 
-2.198151E-1 -1.908129E-1 -1.416962E-1 -1.566655E-1 -1.636823E-1 -1.398252E-1 -8.836979E-2 -6.451347E-2 
-6.077075E-2 -2.942977E-2 -2.522009E-2  1.407329E-2  2.378995E-3  1.911217E-3  7.067461E-2  5.383440E-2 
 6.038356E-2  5.523759E-2  7.161012E-2  1.029511E-1  7.348109E-2  8.190117E-2  7.161012E-2  7.535202E-2 
 5.009246E-2  3.652642E-2  5.664084E-2  4.073687E-2  3.886512E-2 -8.379837E-3  9.757541E-4  2.846726E-3 
-3.691439E-2 -3.831763E-2 -6.170699E-2 -2.802653E-2 -3.878536E-2 -6.030302E-2 -3.925309E-2 -4.206030E-2 
-3.410795E-2 -7.199809E-2 -4.018855E-2 -4.170161E-3 -8.847568E-3  5.653161E-3 -8.847568E-3  3.652642E-2 
 3.980140E-2  3.652642E-2  6.318999E-2  7.769072E-2  1.071608E-1  7.722299E-2  9.078903E-2  1.071608E-1 
 9.640194E-2  8.096571E-2  4.167233E-2  7.535202E-2  6.973915E-2  2.576758E-2  2.846726E-3 -7.444373E-3 
 1.079908E-2 -3.457568E-2 -6.217477E-2 -5.609335E-2 -5.562557E-2 -6.170699E-2 -9.819316E-2 -6.825537E-2 
-6.544893E-2 -9.258024E-2 -8.275692E-2 -8.649882E-2 -4.159257E-2 -4.299581E-2 -7.106180E-2 -4.393127E-2 
-2.147815E-2  1.443486E-3 -1.773543E-2 -1.071854E-2  2.951030E-2  4.026914E-2  3.746188E-2  3.418771E-2 
 8.096571E-2  1.006124E-1  8.564312E-2  8.283668E-2  9.172454E-2  1.104357E-1  6.786740E-2  3.933363E-2 
 4.214011E-2  2.810629E-2 -1.363726E-3 -4.673771E-2 -5.094738E-2 -7.106180E-2 -8.977303E-2 -1.009996E-1 
-1.342123E-1 -1.089519E-1 -1.140979E-1 -1.374865E-1 -1.178398E-1 -1.131624E-1 -1.206463E-1 -1.421647E-1 
-1.140979E-1 -8.182141E-2 -8.930530E-2 -9.866089E-2 -9.866089E-2 -5.656108E-2 -6.264250E-2 -8.462790E-2 
-8.135290E-2 -6.123848E-2 -1.539672E-2 -3.831763E-2 -3.410795E-2 -4.170161E-3  9.757541E-4  4.029097E-5 
-1.259029E-2  2.436434E-2  1.781519E-2  2.483212E-2  4.026914E-2  1.079908E-2  3.044577E-2  1.313778E-2 
 6.120893E-3  2.378995E-3 -5.573402E-3 -3.234698E-3 -5.281913E-2 -3.504341E-2 -4.065633E-2 -5.141512E-2 
-3.878536E-2 -6.544893E-2 -1.913867E-2 -4.346354E-2 -6.123848E-2 -1.773543E-2 -2.766966E-3  4.026914E-2 
 3.699414E-2  6.693193E-2  8.844955E-2  9.593422E-2  1.165164E-1  1.038866E-1  1.361631E-1  1.240010E-1 
 1.305501E-1  1.487928E-1  1.389695E-1  1.473896E-1  1.066930E-1  1.179196E-1  1.207268E-1  8.377215E-2 
 5.897954E-2  3.138128E-2  4.167233E-2  1.547648E-2 -1.492899E-2 -4.346354E-2 -4.626998E-2 -2.428458E-2 
-7.199809E-2 -7.574003E-2 -7.059407E-2 -5.889978E-2 -4.252808E-2 -6.685217E-2 -2.522009E-2 -4.637938E-3 
 1.173459E-2  1.828296E-2  2.810629E-2  7.956247E-2  4.541427E-2  5.336667E-2  6.880286E-2  6.552870E-2 
 8.844955E-2  4.120460E-2  4.307557E-2  6.412546E-2  5.289889E-2  3.933363E-2  4.588201E-2  9.359551E-2 
 7.207785E-2  6.646416E-2  7.815850E-2  8.844955E-2  1.211946E-1  7.722299E-2  7.581980E-2  9.640194E-2 
 1.029511E-1  8.891729E-2  5.102796E-2  6.412546E-2  4.681752E-2  4.120460E-2  1.828296E-2  6.588624E-3 
