# Supplementary material for: Parameters estimation of stochastic finite fault ground motion simulation method and its application in North China
Source: PLoS One. 2025 Dec 3;20(12):e0337602. doi: 10.1371/journal.pone.0337602 (PMC12674566; doi:10.1371/journal.pone.0337602)
Supplement: S1 File — The Strong motion recordings for this study are provided by China Strong Motion Network Centre at Institute of Engineering Mechanics, China Earthquake Administration. (ZIP) [file pone.0337602.s001.zip › S1 File. Acceleration recordings of Pingyuan earthquake/ua0553.dat]

041XXT230806023301
0230806023359 2023-08-06 2:33:59 BTM
PINGYUAN EARTHQUAKE, PINGYUAN,CHN
EPICENTER  37.159N 116.339E DEPTH 10 KM
MAGNITUDE  5.5(Ms)
STATION: 41XXT 35.0N 113.9E
SITE CONDITION: SOIL
INSTRUMENT TYPE: GSMA-24IP/SLJ-100
OBSERVING POINT: GROUND
COMP. UD
UNCORRECTED ACCELERATION          UNIT: CM/SEC/SEC
NO. OF POINTS:  24000  EQUALLY SPACED INTERVALS OF:  0.005  SEC
PEAK VALUE:    -2.945   AT   37.16 SEC    DURATION:  120 SEC
PRE-EVENT TIME:  20  SEC  RECORDER TIME:  2023-08-06 02:32:40 BTM
CSMNC

-4.149704E-1  6.926994E-1  6.497078E-1 -3.191605E-1 -1.209717E-1  1.071270E+0  1.084530E+0  4.190063E-2 
 1.044083E-1  1.174747E+0  1.083408E+0 -8.341980E-2 -8.058929E-2  9.330597E-1  7.473106E-1 -4.385910E-1 
-4.582596E-1  5.295296E-1  3.500481E-1 -7.693214E-1 -6.655426E-1  4.462395E-1  3.992195E-1 -6.562996E-1 
-5.596619E-1  5.068779E-1  5.131378E-1 -4.321823E-1 -2.663307E-1  9.275398E-1  8.750877E-1 -2.451019E-1 
-1.673203E-1  9.243393E-1  8.150406E-1 -3.351822E-1 -3.714600E-1  5.213394E-1  2.756882E-1 -9.304810E-1 
-9.034309E-1  1.773491E-1  4.352951E-2 -1.097301E+0 -1.055950E+0  1.209259E-3 -7.828140E-2 -1.113392E+0 
-9.336815E-1  2.439499E-1  2.350082E-1 -7.845993E-1 -6.785011E-1  3.788071E-1  2.301674E-1 -9.700394E-1 
-9.780121E-1  7.601929E-2 -1.927185E-2 -1.070621E+0 -8.942719E-1  2.625771E-1  2.289772E-1 -7.576294E-1 
-5.794106E-1  5.829582E-1  5.345306E-1 -5.663719E-1 -4.578896E-1  6.854706E-1  6.709480E-1 -3.152122E-1 
-1.369209E-1  9.648705E-1  8.467102E-1 -2.674522E-1 -1.869125E-1  9.051895E-1  8.119888E-1 -2.687912E-1 
-1.787910E-1  8.987770E-1  7.635574E-1 -3.745918E-1 -3.047829E-1  7.329407E-1  6.038895E-1 -4.660110E-1 
-3.104401E-1  8.455086E-1  7.850876E-1 -2.959099E-1 -2.047920E-1  8.560181E-1  6.998482E-1 -4.239120E-1 
-3.800316E-1  6.414375E-1  5.340004E-1 -5.461006E-1 -4.163895E-1  6.894989E-1  5.836296E-1 -5.567627E-1 
-5.519905E-1  5.210381E-1  4.426575E-1 -6.046715E-1 -4.108810E-1  7.655678E-1  6.985092E-1 -3.720627E-1 
-2.223015E-1  8.886490E-1  7.970085E-1 -3.210220E-1 -2.671509E-1  7.977486E-1  6.334000E-1 -5.165215E-1 
-5.092201E-1  4.627800E-1  2.554970E-1 -9.071617E-1 -7.724495E-1  3.466187E-1  2.809792E-1 -7.369919E-1 
-5.798531E-1  5.787086E-1  5.380287E-1 -4.914207E-1 -3.339119E-1  7.989502E-1  7.064095E-1 -3.301125E-1 
-7.746124E-2  1.133030E+0  1.098160E+0  1.992035E-2  8.242798E-2  1.085197E+0  8.830605E-1 -2.284126E-1 
-1.235809E-1  9.382706E-1  7.800980E-1 -3.835297E-1 -3.512001E-1  6.903191E-1  5.490570E-1 -5.729294E-1 
-4.478302E-1  6.506805E-1  5.366898E-1 -5.060921E-1 -3.465004E-1  7.796478E-1  6.412888E-1 -5.303802E-1 
-4.794998E-1  5.074806E-1  2.987175E-1 -8.380928E-1 -8.126106E-1  1.765976E-1  1.454926E-2 -1.113091E+0 
-1.028301E+0  8.391953E-2 -3.783035E-2 -1.156830E+0 -1.030910E+0  7.489777E-2 -1.860046E-2 -1.061531E+0 
-8.859215E-1  2.498398E-1  1.850204E-1 -8.745995E-1 -7.859421E-1  2.449188E-1  5.239868E-2 -1.129181E+0 
-1.085602E+0 -2.352142E-2 -1.872826E-1 -1.301960E+0 -1.140659E+0 -2.859116E-2 -1.255226E-1 -1.119949E+0 
-9.086494E-1  2.106476E-1  1.561089E-1 -8.622322E-1 -7.087517E-1  4.589806E-1  4.371490E-1 -5.630913E-1 
-3.701210E-1  7.226486E-1  5.426483E-1 -6.186714E-1 -5.902901E-1  3.618202E-1  9.598923E-2 -1.126503E+0 
-1.140442E+0 -1.529427E-1 -3.470230E-1 -1.444870E+0 -1.252270E+0 -1.025009E-1 -1.311798E-1 -1.137230E+0 
-9.519424E-1  2.036476E-1  7.951736E-2 -9.734726E-1 -8.003922E-1  3.253899E-1  2.739792E-1 -7.415314E-1 
-5.584717E-1  5.480881E-1  4.689598E-1 -5.258408E-1 -2.938995E-1  9.181595E-1  9.387894E-1  1.194000E-2 
 2.819481E-1  1.532829E+0  1.560471E+0  5.959206E-1  8.295670E-1  1.928528E+0  1.731159E+0  5.852585E-1 
 6.701279E-1  1.658890E+0  1.424419E+0  2.672691E-1  2.990074E-1  1.319000E+0  1.118198E+0 -6.577301E-2 
 1.856995E-2  1.032299E+0  8.458900E-1 -2.070999E-1  2.885818E-2  1.223629E+0  1.160080E+0  1.647491E-1 
 3.167496E-1  1.373829E+0  1.195908E+0  1.551819E-2  3.899002E-2  9.405785E-1  6.080589E-1 -6.551094E-1 
-6.533203E-1  3.497505E-1  1.386795E-1 -9.964218E-1 -8.818321E-1  2.257004E-1  1.217690E-1 -9.124527E-1 
-7.160530E-1  3.726273E-1  2.059593E-1 -8.827209E-1 -7.264824E-1  3.820877E-1  2.682381E-1 -8.094101E-1 
-6.550293E-1  4.147186E-1  2.388878E-1 -8.635712E-1 -7.755814E-1  2.410469E-1  5.344009E-2 -1.026291E+0 
-8.352623E-1  2.849274E-1  1.655693E-1 -8.996315E-1 -7.677612E-1  3.131676E-1  2.351570E-1 -7.480125E-1 
-5.106430E-1  6.181984E-1  4.615097E-1 -6.569710E-1 -5.594406E-1  4.913101E-1  3.126488E-1 -8.001709E-1 
-6.427422E-1  4.865379E-1  4.403496E-1 -5.157814E-1 -2.305031E-1  9.698601E-1  8.598175E-1 -2.006226E-1 
-7.350922E-3  1.147339E+0  1.071789E+0  2.222824E-2  1.828575E-1  1.240170E+0  1.058670E+0 -2.844238E-2 
 8.958054E-2  1.105690E+0  8.685379E-1 -3.219223E-1 -2.627602E-1  7.583389E-1  5.573273E-1 -6.109200E-1 
-5.506516E-1  4.589005E-1  2.209282E-1 -8.781013E-1 -6.833420E-1  4.379692E-1  3.108597E-1 -7.433929E-1 
-5.389519E-1  6.128273E-1  5.799675E-1 -4.049225E-1 -1.770020E-1  9.822273E-1  8.551178E-1 -1.849709E-1 
 3.093719E-2  1.150539E+0  9.767189E-1 -1.585999E-1 -8.216095E-2  8.894691E-1  6.324272E-1 -5.522118E-1 
-4.713020E-1  5.162697E-1  2.468605E-1 -9.099922E-1 -7.960014E-1  2.672691E-1  6.007004E-2 -1.061760E+0 
-8.945694E-1  2.005196E-1  3.011703E-2 -1.040081E+0 -8.706512E-1  1.409073E-1 -9.765244E-2 -1.247353E+0 
-1.143642E+0 -9.326172E-2 -3.038101E-1 -1.446430E+0 -1.312920E+0 -2.018929E-1 -2.962112E-1 -1.252571E+0 
-9.354019E-1  2.478294E-1  1.357689E-1 -9.101410E-1 -6.977196E-1  4.090576E-1  2.759171E-1 -7.585220E-1 
-6.070518E-1  4.717903E-1  3.421478E-1 -7.176895E-1 -5.156326E-1  6.594696E-1  5.499496E-1 -5.259094E-1 
-3.081322E-1  7.857590E-1  6.188698E-1 -4.210815E-1 -2.360916E-1  8.558693E-1  6.937485E-1 -4.190712E-1 
-3.360710E-1  6.618576E-1  4.310379E-1 -7.404099E-1 -6.517525E-1  3.687477E-1  1.304779E-1 -1.012882E+0 
-8.869705E-1  1.955986E-1  8.264923E-2 -9.199028E-1 -7.103119E-1  3.945274E-1  2.859802E-1 -7.643318E-1 
-5.765800E-1  5.598602E-1  4.293976E-1 -6.463127E-1 -4.787521E-1  5.944290E-1  4.110680E-1 -6.206093E-1 
-3.970909E-1  7.122993E-1  6.104469E-1 -3.988113E-1 -1.293907E-1  1.024548E+0  8.885002E-1 -1.473503E-1 
 2.505875E-2  1.086990E+0  9.184494E-1 -1.576309E-1 -5.569458E-3  1.066788E+0  8.642883E-1 -2.816811E-1 
-1.315498E-1  9.429703E-1  7.588577E-1 -3.765297E-1 -3.224411E-1  6.627502E-1  4.235077E-1 -6.960106E-1 
-4.996910E-1  6.225204E-1  4.960785E-1 -5.240517E-1 -2.959900E-1  8.467789E-1  7.160988E-1 -3.702011E-1 
-2.228203E-1  8.052788E-1  5.600090E-1 -5.707626E-1 -4.242897E-1  6.087303E-1  3.861885E-1 -7.273026E-1 
-6.142807E-1  4.396095E-1  2.600479E-1 -8.631325E-1 -7.187309E-1  3.287392E-1  1.237793E-1 -9.576721E-1 
-7.955513E-1  2.573700E-1  3.585815E-2 -1.100571E+0 -9.666100E-1  6.364822E-2 -1.557693E-1 -1.266502E+0 
-1.136261E+0 -1.210518E-1 -3.073120E-1 -1.325661E+0 -1.066002E+0  1.489601E-1  6.737900E-2 -9.447823E-1 
-6.335716E-1  5.570297E-1  4.623299E-1 -5.414124E-1 -3.069420E-1  7.838974E-1  6.108894E-1 -4.106522E-1 
-1.875801E-1  9.264984E-1  7.758484E-1 -2.874908E-1 -9.303284E-2  9.906502E-1  8.388786E-1 -2.168617E-1 
-3.364944E-2  1.045109E+0  8.768806E-1 -1.585312E-1  7.713699E-2  1.192410E+0  1.019859E+0 -3.216171E-2 
 1.605072E-1  1.251640E+0  1.128258E+0  4.800034E-2  1.874771E-1  1.217518E+0  9.498978E-1 -1.847496E-1 
-2.046967E-2  1.059940E+0  9.053383E-1 -1.583824E-1  3.920746E-2  1.123119E+0  9.220276E-1 -1.963730E-1 
-1.152420E-1  8.786697E-1  6.375694E-1 -5.142212E-1 -3.589516E-1  7.108078E-1  4.994278E-1 -6.173325E-1 
-4.677200E-1  5.809402E-1  3.760490E-1 -7.153816E-1 -5.724831E-1  4.752884E-1  2.790489E-1 -8.082123E-1 
-5.926018E-1  5.030098E-1  3.107872E-1 -7.712593E-1 -6.286621E-1  4.057770E-1  2.421684E-1 -7.767029E-1 
-5.761299E-1  5.063591E-1  3.332100E-1 -7.813911E-1 -6.075706E-1  5.077782E-1  3.586884E-1 -7.011528E-1 
-4.923820E-1  6.073875E-1  4.256706E-1 -6.247826E-1 -4.495430E-1  5.829582E-1  3.473701E-1 -7.915306E-1 
-6.348419E-1  4.034691E-1  2.023773E-1 -8.758698E-1 -7.457008E-1  2.783775E-1  2.111053E-2 -1.145130E+0 
-1.030842E+0 -7.869720E-3 -2.031517E-1 -1.230740E+0 -9.268303E-1  2.958107E-1  2.313576E-1 -7.898903E-1 
-6.344719E-1  3.680801E-1  7.579803E-2 -1.105270E+0 -9.649696E-1  5.202866E-2 -2.085228E-1 -1.286690E+0 
-1.046860E+0  9.516907E-2 -4.890442E-3 -9.941101E-1 -7.532310E-1  3.934898E-1  3.183098E-1 -5.715828E-1 
-1.974907E-1  1.031700E+0  1.006588E+0  4.119873E-3  2.490196E-1  1.413689E+0  1.296940E+0  2.828484E-1 
 5.141907E-1  1.585880E+0  1.373459E+0  2.951393E-1  4.065285E-1  1.403561E+0  1.171028E+0  2.326965E-3 
 1.312294E-1  1.191521E+0  9.950485E-1 -1.136017E-1 -2.024078E-2  9.455681E-1  6.486702E-1 -5.443916E-1 
-4.113197E-1  6.394272E-1  3.881187E-1 -7.788620E-1 -7.330399E-1  2.134781E-1 -8.222961E-2 -1.258602E+0 
-1.106831E+0 -3.060150E-2 -1.714096E-1 -1.146622E+0 -8.173027E-1  4.010086E-1  3.367081E-1 -6.166611E-1 
-3.555908E-1  7.952194E-1  6.862869E-1 -3.232613E-1 -6.389999E-2  1.038040E+0  8.627205E-1 -2.292328E-1 
-9.527206E-2  9.228477E-1  6.675186E-1 -4.470100E-1 -2.879410E-1  7.678795E-1  6.073189E-1 -4.463425E-1 
-2.575417E-1  7.894096E-1  5.620880E-1 -5.494614E-1 -4.253998E-1  5.858574E-1  3.241997E-1 -8.131294E-1 
-6.854324E-1  3.606987E-1  2.026787E-1 -8.356323E-1 -5.881195E-1  5.225296E-1  3.805199E-1 -6.621094E-1 
-4.815102E-1  6.216202E-1  4.171791E-1 -7.102394E-1 -5.514717E-1  5.445099E-1  4.258194E-1 -5.653305E-1 
-2.810898E-1  8.804588E-1  7.420197E-1 -3.303413E-1 -1.106911E-1  9.805183E-1  7.692871E-1 -3.082123E-1 
-1.366196E-1  9.212074E-1  7.096100E-1 -3.439713E-1 -1.341629E-1  9.012375E-1  6.393585E-1 -5.584717E-1 
-4.236221E-1  5.977097E-1  3.373795E-1 -7.076302E-1 -5.003624E-1  5.820580E-1  4.409485E-1 -5.574303E-1 
-3.209496E-1  7.586403E-1  5.658875E-1 -5.678596E-1 -4.276428E-1  6.054573E-1  3.755302E-1 -7.164230E-1 
-5.842514E-1  4.543571E-1  2.318077E-1 -9.292107E-1 -8.328819E-1  1.529770E-1 -1.326714E-1 -1.293022E+0 
-1.141632E+0 -7.530212E-2 -2.651405E-1 -1.322601E+0 -1.090073E+0  7.146835E-2 -8.769989E-3 -9.877701E-1 
-6.808815E-1  5.019684E-1  3.488579E-1 -7.109108E-1 -4.859810E-1  6.546974E-1  5.001793E-1 -5.645103E-1 
-3.208694E-1  7.414284E-1  4.869194E-1 -6.478004E-1 -5.768700E-1  3.605576E-1  2.326965E-3 -1.226711E+0 
-1.135960E+0 -1.375122E-1 -3.202019E-1 -1.319550E+0 -1.005730E+0  1.941795E-1  1.765289E-1 -6.643410E-1 
-3.222122E-1  8.817177E-1  7.995377E-1 -2.187996E-1  1.194000E-2  1.111267E+0  9.379692E-1 -1.812515E-1 
-6.465149E-2  8.878288E-1  5.514374E-1 -6.026497E-1 -4.657898E-1  5.699883E-1  3.522873E-1 -7.097931E-1 
-4.965630E-1  6.343575E-1  5.491295E-1 -4.677200E-1 -2.025604E-1  9.466171E-1  7.815094E-1 -3.119316E-1 
-1.971207E-1  7.649002E-1  3.924370E-1 -8.931503E-1 -8.868904E-1  5.097961E-2 -2.421227E-1 -1.401730E+0 
-1.226940E+0 -1.259727E-1 -2.915230E-1 -1.308521E+0 -1.027561E+0  1.398697E-1  3.936005E-2 -9.259300E-1 
-5.979614E-1  6.258698E-1  5.824280E-1 -3.638611E-1 -9.274292E-2  9.641304E-1  7.017899E-1 -4.404526E-1 
-3.359222E-1  6.564903E-1  3.685303E-1 -8.175316E-1 -6.971321E-1  3.423004E-1  1.514893E-1 -8.764610E-1 
-5.962524E-1  5.757980E-1  5.018196E-1 -4.372520E-1 -1.509323E-1  9.870682E-1  8.003578E-1 -3.261604E-1 
-2.112007E-1  7.540207E-1  4.569702E-1 -7.229118E-1 -6.308212E-1  3.526573E-1  7.109833E-2 -1.057510E+0 
-8.692322E-1  2.380676E-1  9.457016E-2 -9.198227E-1 -6.621094E-1  5.094185E-1  4.045105E-1 -6.233711E-1 
-3.601418E-1  7.543182E-1  5.616493E-1 -4.781494E-1 -2.330322E-1  8.783684E-1  7.086487E-1 -3.466530E-1 
-1.496620E-1  9.364090E-1  7.675781E-1 -3.005295E-1 -1.443710E-1  8.800774E-1  6.494904E-1 -4.752502E-1 
-2.874222E-1  7.996902E-1  6.079102E-1 -4.485817E-1 -2.511406E-1  8.462601E-1  7.054405E-1 -3.295898E-1 
-1.847496E-1  7.642288E-1  4.317093E-1 -7.967415E-1 -7.324409E-1  2.745781E-1  6.327820E-2 -1.039410E+0 
-8.701324E-1  2.296486E-1  1.073074E-1 -8.299026E-1 -4.857521E-1  7.336769E-1  6.721382E-1 -3.234100E-1 
-7.538223E-2  1.039448E+0  8.410378E-1 -3.013496E-1 -1.710396E-1  8.272591E-1  5.567970E-1 -5.356712E-1 
-3.768997E-1  6.641693E-1  4.198570E-1 -7.357903E-1 -5.927429E-1  4.890785E-1  3.479576E-1 -6.573410E-1 
-3.562622E-1  8.219681E-1  7.456779E-1 -2.106018E-1  8.897781E-2  1.261780E+0  1.037289E+0 -1.239510E-1 
-1.145172E-2  9.268684E-1  5.872002E-1 -6.208305E-1 -5.463295E-1  4.132271E-1  1.484375E-1 -9.230995E-1 
-6.814117E-1  4.793205E-1  3.583984E-1 -6.376724E-1 -3.286209E-1  8.867073E-1  8.364182E-1 -1.231308E-1 
 1.901588E-1  1.320408E+0  1.111267E+0  4.837799E-2  2.077370E-1  1.155079E+0  8.489380E-1 -3.476219E-1 
-3.401718E-1  6.277275E-1  3.849907E-1 -7.668610E-1 -6.086121E-1  4.641876E-1  2.884293E-1 -7.604599E-1 
-5.232315E-1  6.076889E-1  4.350586E-1 -6.392403E-1 -4.805412E-1  5.822792E-1  4.154701E-1 -6.627007E-1 
-4.666100E-1  5.906982E-1  3.631592E-1 -7.390709E-1 -5.654831E-1  5.211182E-1  3.007278E-1 -8.152199E-1 
-6.317101E-1  4.384079E-1  2.602005E-1 -7.758026E-1 -5.675621E-1  4.677696E-1  2.478294E-1 -8.407021E-1 
-6.656113E-1  4.447479E-1  2.912674E-1 -7.834015E-1 -5.715828E-1  5.373573E-1  3.703194E-1 -6.805115E-1 
-4.607925E-1  6.287003E-1  4.155388E-1 -6.399803E-1 -3.971710E-1  6.832390E-1  5.217094E-1 -5.606308E-1 
-4.848595E-1  4.777489E-1  2.052078E-1 -9.518623E-1 -8.438301E-1  1.939583E-1 -6.530762E-3 -1.086121E+0 
-8.566399E-1  2.767372E-1  1.564789E-1 -8.543320E-1 -6.291809E-1  4.808769E-1  3.320885E-1 -7.272301E-1 
-5.323906E-1  5.474205E-1  3.414078E-1 -7.457809E-1 -5.422325E-1  5.506897E-1  3.492279E-1 -7.692528E-1 
-6.260529E-1  4.075699E-1  1.492577E-1 -9.939613E-1 -8.270607E-1  2.397804E-1  4.203796E-2 -1.011761E+0 
-7.516594E-1  4.197884E-1  2.914886E-1 -7.740211E-1 -5.657005E-1  5.384789E-1  3.876801E-1 -5.998993E-1 
-3.328705E-1  7.563972E-1  5.377998E-1 -5.788918E-1 -4.379196E-1  5.927887E-1  3.873787E-1 -6.972809E-1 
-5.121307E-1  5.775871E-1  4.331169E-1 -5.459518E-1 -2.606010E-1  9.276886E-1  8.590698E-1 -1.577797E-1 
 8.831024E-2  1.203068E+0  1.017467E+0 -9.207153E-2  1.372910E-2  1.034237E+0  8.138504E-1 -2.781830E-1 
-8.856201E-2  9.890099E-1  7.806206E-1 -3.535118E-1 -1.953316E-1  8.706169E-1  6.555176E-1 -4.632530E-1 
-3.371201E-1  6.681175E-1  4.282074E-1 -6.297722E-1 -4.028320E-1  7.266006E-1  5.893593E-1 -5.175705E-1 
-3.526917E-1  7.613983E-1  6.156578E-1 -4.488716E-1 -2.361603E-1  8.654785E-1  6.595497E-1 -3.989525E-1 
-1.729813E-1  8.879776E-1  6.670685E-1 -4.461212E-1 -3.543320E-1  6.693077E-1  4.879570E-1 -6.553307E-1 
-5.101929E-1  5.443573E-1  3.037796E-1 -7.853394E-1 -5.775414E-1  5.222282E-1  3.388672E-1 -7.328110E-1 
-5.380630E-1  5.801201E-1  4.973488E-1 -4.662323E-1 -2.142601E-1  8.807487E-1  7.168388E-1 -3.848724E-1 
-2.786293E-1  7.264481E-1  4.370689E-1 -7.872009E-1 -7.597122E-1  1.882973E-1 -8.469009E-2 -1.229542E+0 
-1.089180E+0 -3.939056E-2 -2.131424E-1 -1.235500E+0 -9.783897E-1  2.116203E-1  1.602097E-1 -7.996521E-1 
-4.519997E-1  8.309097E-1  8.028984E-1 -1.519699E-1  1.388969E-1  1.238678E+0  1.019711E+0 -8.625031E-2 
 6.453705E-2  1.096519E+0  8.539276E-1 -2.789993E-1 -1.273804E-1  9.656906E-1  8.389587E-1 -2.014427E-1 
 1.968765E-2  1.125507E+0  8.812790E-1 -2.456207E-1 -5.779266E-2  9.966087E-1  8.305397E-1 -2.486000E-1 
-1.900406E-1  7.537994E-1  4.486198E-1 -8.257217E-1 -8.704300E-1  1.111984E-2 -3.410606E-1 -1.539490E+0 
-1.417820E+0 -3.331718E-1 -4.271927E-1 -1.386681E+0 -1.108322E+0  7.832718E-2  6.924057E-2 -8.494911E-1 
-5.793304E-1  5.730476E-1  4.029503E-1 -7.508507E-1 -6.197929E-1  4.293175E-1  1.957474E-1 -9.191513E-1 
-7.431717E-1  3.454285E-1  1.704178E-1 -8.752022E-1 -6.454201E-1  4.530907E-1  2.859802E-1 -7.776718E-1 
-5.570602E-1  6.018105E-1  5.234299E-1 -4.350929E-1 -1.325226E-1  1.033569E+0  9.317894E-1 -7.530212E-2 
 9.061813E-2  1.105457E+0  8.419380E-1 -3.589516E-1 -3.177414E-1  6.310883E-1  3.629379E-1 -8.103027E-1 
-7.381821E-1  2.968483E-1  1.159477E-1 -9.598312E-1 -7.532997E-1  3.764992E-1  2.434273E-1 -7.922707E-1 
-5.525894E-1  6.251984E-1  5.810890E-1 -4.120712E-1 -2.117996E-1  8.813477E-1  7.170677E-1 -3.852501E-1 
-2.796707E-1  7.318878E-1  4.435577E-1 -7.831802E-1 -7.302094E-1  2.571373E-1  6.245804E-2 -1.021080E+0 
-8.364525E-1  2.847099E-1  1.737671E-1 -8.036728E-1 -5.484924E-1  5.676804E-1  4.050369E-1 -6.629295E-1 
-5.093002E-1  5.582886E-1  4.070473E-1 -6.753006E-1 -5.144424E-1  4.974174E-1  2.678680E-1 -8.019600E-1 
-6.499596E-1  3.934898E-1  2.090874E-1 -8.819008E-1 -7.317696E-1  3.536987E-1  2.568398E-1 -6.929512E-1 
-4.046211E-1  8.001404E-1  8.049774E-1 -1.445923E-1  1.012802E-1  1.265278E+0  1.123268E+0  7.469177E-3 
 1.497803E-1  1.228840E+0  1.088249E+0  3.936005E-2  2.163887E-1  1.262669E+0  1.023209E+0 -1.402016E-1 
-5.057144E-2  9.787292E-1  7.739105E-1 -3.418808E-1 -2.166405E-1  8.594475E-1  7.352371E-1 -3.411407E-1 
-1.866913E-1  9.104805E-1  7.449989E-1 -3.549995E-1 -1.732826E-1  9.734383E-1  8.850784E-1 -1.377411E-1 
 7.146835E-2  1.212158E+0  1.084747E+0 -3.760147E-2  7.258987E-2  1.102108E+0  8.712196E-1 -2.516594E-1 
-1.140518E-1  9.757500E-1  8.244286E-1 -2.827301E-1 -1.440697E-1  9.067574E-1  7.028275E-1 -4.256325E-1 
-3.297424E-1  6.559677E-1  3.962402E-1 -7.551727E-1 -6.474304E-1  4.077873E-1  2.499886E-1 -8.398819E-1 
-6.846809E-1  4.220200E-1  2.855988E-1 -7.675323E-1 -6.092110E-1  4.545097E-1  2.986374E-1 -7.912331E-1 
-5.942307E-1  5.280380E-1  3.843994E-1 -6.881905E-1 -5.741920E-1  4.957085E-1  3.760490E-1 -6.934013E-1 
-5.610809E-1  4.720192E-1  2.309189E-1 -9.637794E-1 -8.743820E-1  1.701889E-1 -7.061005E-3 -1.112202E+0 
-1.015862E+0  3.496933E-2 -1.342430E-1 -1.213383E+0 -1.051552E+0  5.574799E-2 -5.764008E-2 -1.126282E+0 
-9.015694E-1  2.376976E-1  9.799957E-2 -9.911308E-1 -8.713226E-1  2.004395E-1  4.853058E-2 -9.665413E-1 
-7.547913E-1  3.300781E-1  1.736183E-1 -9.362907E-1 -8.241615E-1  2.461205E-1  1.534996E-1 -8.918800E-1 
-7.299118E-1  3.861885E-1  2.832184E-1 -7.160530E-1 -5.312805E-1  5.561295E-1  4.053307E-1 -7.511406E-1 
-6.802902E-1  3.783569E-1  2.238388E-1 -8.576126E-1 -7.124023E-1  3.500481E-1  1.939583E-1 -9.264526E-1 
-8.337021E-1  2.199593E-1  2.825928E-2 -1.099163E+0 -9.666901E-1  1.816673E-1  1.485901E-1 -8.386917E-1 
-6.304398E-1  4.673195E-1  3.333588E-1 -7.818413E-1 -6.988411E-1  3.568306E-1  1.970177E-1 -8.962822E-1 
-7.542725E-1  3.978081E-1  3.515396E-1 -6.623306E-1 -4.378510E-1  6.943398E-1  6.048584E-1 -3.931427E-1 
-1.705208E-1  1.040489E+0  1.037590E+0  3.950882E-2  2.405281E-1  1.383591E+0  1.295147E+0  2.265205E-1 
 3.185272E-1  1.339859E+0  1.169308E+0  1.953888E-2  1.077576E-1  1.179218E+0  1.000187E+0 -1.280518E-1 
-6.695938E-2  9.762688E-1  8.487892E-1 -2.401810E-1 -1.165009E-1  9.250870E-1  7.604294E-1 -3.422623E-1 
-2.061310E-1  9.094391E-1  8.305397E-1 -2.000999E-1 -8.766937E-2  1.011059E+0  9.031105E-1 -2.097931E-1 
-1.086121E-1  8.861885E-1  6.496391E-1 -5.441704E-1 -5.141411E-1  5.172386E-1  3.493805E-1 -7.549400E-1 
-6.480293E-1  4.346085E-1  3.391685E-1 -6.994400E-1 -5.332909E-1  5.693207E-1  4.398270E-1 -6.697121E-1 
-5.604820E-1  5.283394E-1  4.209785E-1 -6.598015E-1 -5.681610E-1  4.542770E-1  2.743492E-1 -8.571625E-1 
-7.919006E-1  2.639198E-1  1.441193E-1 -9.103622E-1 -7.292404E-1  4.304390E-1  4.116707E-1 -5.969925E-1 
-4.479103E-1  6.731796E-1  6.150703E-1 -4.272728E-1 -3.174515E-1  7.624397E-1  6.135788E-1 -5.466309E-1 
-4.660110E-1  5.933075E-1  4.319305E-1 -7.157516E-1 -7.037621E-1  2.766571E-1  9.784698E-2 -1.048122E+0 
-9.781609E-1  1.046295E-1 -1.338959E-2 -1.090591E+0 -9.621429E-1  1.750374E-1  1.612473E-1 -8.594017E-1 
-6.557007E-1  5.457001E-1  5.084496E-1 -5.134010E-1 -3.973198E-1  6.436005E-1  4.810295E-1 -7.036095E-1 
-6.702309E-1  4.126396E-1  2.773285E-1 -8.604393E-1 -7.665710E-1  3.463287E-1  2.854500E-1 -7.331123E-1 
-5.130997E-1  6.748199E-1  6.366692E-1 -4.191513E-1 -3.100014E-1  7.987175E-1  6.946373E-1 -4.368820E-1 
-4.158707E-1  6.100006E-1  4.932480E-1 -6.074219E-1 -4.818802E-1  7.217598E-1  7.722702E-1 -2.080002E-1 
-5.722046E-4  1.219677E+0  1.219231E+0  1.482086E-1  2.121391E-1  1.277348E+0  1.150688E+0 -2.128983E-2 
-4.587173E-2  9.326782E-1  6.806297E-1 -6.079407E-1 -6.640511E-1  3.220406E-1  1.747398E-1 -9.649696E-1 
-9.395714E-1  1.234779E-1  6.372833E-2 -9.394913E-1 -7.241707E-1  5.329590E-1  5.881004E-1 -4.474602E-1 
-3.634224E-1  6.898003E-1  5.270805E-1 -6.827507E-1 -7.042809E-1  2.768898E-1  4.434967E-2 -1.168602E+0 
-1.192741E+0 -2.086716E-1 -3.851013E-1 -1.534420E+0 -1.440472E+0 -2.706604E-1 -1.857910E-1 -1.108551E+0 
-8.889008E-1  3.440170E-1  3.379784E-1 -6.975021E-1 -5.349998E-1  6.375694E-1  6.492691E-1 -3.637924E-1 
-2.298317E-1  9.047470E-1  8.740501E-1 -1.795425E-1 -1.056328E-1  9.715004E-1  8.569870E-1 -3.247528E-1 
-3.158798E-1  7.649002E-1  6.822701E-1 -3.991013E-1 -2.812424E-1  9.006500E-1  9.545898E-1 -3.030014E-2 
 1.139374E-1  1.230709E+0  1.142570E+0 -7.493210E-2 -1.833420E-1  7.748070E-1  5.176888E-1 -7.925720E-1 
-8.860703E-1  1.161804E-1  9.338379E-3 -1.082542E+0 -9.968605E-1  9.069824E-2  5.378723E-4 -1.108032E+0 
-1.028233E+0  8.152771E-2  3.862000E-2 -1.057812E+0 -1.026520E+0  7.386017E-2  4.151917E-2 -1.030460E+0 
-9.580498E-1  1.502304E-1  9.195709E-2 -1.030022E+0 -9.709320E-1  1.701889E-1  1.734695E-1 -8.398819E-1 
-6.787224E-1  5.257301E-1  5.601578E-1 -4.647408E-1 -3.618507E-1  7.581902E-1  7.128906E-1 -4.042397E-1 
-3.528404E-1  7.850075E-1  7.524605E-1 -3.789101E-1 -3.570824E-1  7.431374E-1  6.955299E-1 -3.605804E-1 
-2.371330E-1  9.434891E-1  9.644203E-1 -9.542084E-2  1.231766E-2  1.137650E+0  1.093239E+0  1.586914E-3 
 1.438141E-3  1.048687E+0  9.762001E-1 -1.134529E-1 -6.800079E-2  1.001450E+0  9.417000E-1 -2.263298E-1 
-2.739296E-1  7.477570E-1  5.942078E-1 -6.010895E-1 -6.412506E-1  3.907280E-1  3.272476E-1 -7.574005E-1 
-7.055511E-1  3.759003E-1  3.320885E-1 -7.879524E-1 -7.722321E-1  3.627892E-1  3.785095E-1 -6.866226E-1 
-6.287994E-1  4.907188E-1  4.979401E-1 -5.397720E-1 -4.666100E-1  6.646881E-1  6.359978E-1 -4.876213E-1 
-4.752502E-1  5.804176E-1  5.479393E-1 -5.315018E-1 -5.150299E-1  5.994987E-1  5.883904E-1 -4.742813E-1 
-3.778725E-1  7.731705E-1  7.588577E-1 -3.611107E-1 -3.460617E-1  7.489471E-1  7.035789E-1 -4.495430E-1 
-4.619102E-1  6.037407E-1  5.327377E-1 -5.712929E-1 -5.643616E-1  5.455475E-1  5.450287E-1 -6.086121E-1 
-6.325302E-1  4.679184E-1  4.420586E-1 -6.777611E-1 -6.734314E-1  3.619003E-1  2.316589E-1 -9.465714E-1 
-9.999199E-1  3.741837E-2 -8.102417E-3 -1.122112E+0 -1.099232E+0  3.853989E-2  9.873962E-2 -9.229507E-1 
-8.711014E-1  2.557297E-1  2.911186E-1 -7.662697E-1 -6.805115E-1  5.548706E-1  6.610374E-1 -3.525429E-1 
-2.629814E-1  9.249382E-1  1.012180E+0 -2.300262E-2  2.393723E-2  1.111950E+0  1.047421E+0 -1.110725E-1 
-1.450424E-1  9.359589E-1  9.095078E-1 -1.969719E-1 -2.212601E-1  8.583298E-1  8.651772E-1 -2.361603E-1 
-2.170105E-1  8.652573E-1  8.400688E-1 -2.870522E-1 -3.383827E-1  7.575188E-1  7.302475E-1 -4.380722E-1 
-5.105629E-1  5.122490E-1  4.452705E-1 -7.241020E-1 -7.770004E-1  2.754669E-1  2.385178E-1 -8.663330E-1 
-8.342209E-1  3.557892E-1  4.681396E-1 -5.334396E-1 -4.794197E-1  6.628990E-1  7.175903E-1 -3.576813E-1 
-3.795128E-1  6.698303E-1  6.322784E-1 -5.569801E-1 -6.757393E-1  3.452072E-1  2.744980E-1 -8.921127E-1 
-9.837494E-1  6.945801E-2  1.096191E-1 -9.266014E-1 -8.638000E-1  2.897797E-1  3.746376E-1 -6.812630E-1 
-7.024231E-1  4.389381E-1  5.004005E-1 -6.025810E-1 -6.405830E-1  4.267197E-1  3.947487E-1 -7.577019E-1 
-8.245316E-1  2.099075E-1  1.695175E-1 -9.575996E-1 -9.834518E-1  1.653481E-1  2.821007E-1 -7.588196E-1 
-7.550926E-1  3.675575E-1  4.205284E-1 -6.233711E-1 -6.020622E-1  5.236473E-1  5.681992E-1 -5.364227E-1 
-5.683823E-1  5.368385E-1  5.965881E-1 -4.738312E-1 -5.361214E-1  5.461502E-1  5.775871E-1 -5.065422E-1 
-4.821815E-1  6.687088E-1  7.818069E-1 -2.366104E-1 -2.022629E-1  9.694176E-1  1.062920E+0 -2.926254E-2 
-1.297722E-1  9.010201E-1  8.717384E-1 -2.825012E-1 -3.725128E-1  6.834602E-1  6.887474E-1 -4.654121E-1 
-5.429726E-1  5.419006E-1  6.185684E-1 -4.401627E-1 -4.753227E-1  6.158104E-1  6.381607E-1 -4.233894E-1 
-4.270401E-1  6.768303E-1  7.320404E-1 -3.973198E-1 -5.080299E-1  5.604477E-1  6.249771E-1 -4.850121E-1 
-5.588417E-1  4.998779E-1  4.426575E-1 -7.322197E-1 -8.318329E-1  2.613106E-1  4.048080E-1 -6.040726E-1 
-5.496101E-1  7.135582E-1  9.623375E-1  3.242874E-2  7.139969E-2  1.253281E+0  1.381130E+0  3.129501E-1 
 2.732391E-1  1.364967E+0  1.392757E+0  2.427597E-1  7.295990E-2  1.049438E+0  1.048470E+0 -7.813263E-2 
-1.719398E-1  8.899879E-1  9.402084E-1 -1.539116E-1 -2.532997E-1  8.096771E-1  8.782196E-1 -2.403297E-1 
-3.619308E-1  7.079773E-1  8.134003E-1 -2.565002E-1 -3.567810E-1  7.284584E-1  7.925377E-1 -3.661728E-1 
-4.967117E-1  5.360870E-1  5.365372E-1 -5.855217E-1 -7.014503E-1  3.818588E-1  5.366096E-1 -4.704094E-1 
-4.673500E-1  6.979904E-1  8.172798E-1 -2.565002E-1 -3.561897E-1  6.777306E-1  6.843605E-1 -4.973793E-1 
-6.805115E-1  3.345490E-1  3.778381E-1 -7.434731E-1 -8.734818E-1  1.211700E-1  1.287689E-1 -1.037991E+0 
-1.231030E+0 -1.709709E-1 -8.111191E-2 -1.177540E+0 -1.261131E+0 -1.475716E-1 -3.253937E-2 -1.104973E+0 
-1.182079E+0 -1.150093E-1 -5.570984E-2 -1.160923E+0 -1.255550E+0 -1.524925E-1 -1.987076E-2 -1.090893E+0 
-1.189159E+0 -7.366180E-2  9.352875E-2 -9.208717E-1 -9.642296E-1  2.242088E-1  3.959503E-1 -6.505623E-1 
-6.759720E-1  4.832687E-1  6.764603E-1 -3.164024E-1 -3.705711E-1  7.658691E-1  9.697876E-1 -4.215240E-2 
-1.063728E-1  1.010918E+0  1.089298E+0 -6.256104E-2 -2.475624E-1  7.764473E-1  8.659973E-1 -2.056923E-1 
-2.935295E-1  8.168983E-1  9.370079E-1 -1.680603E-1 -3.026199E-1  7.208672E-1  7.663078E-1 -3.986626E-1 
-6.178513E-1  4.508591E-1  5.557594E-1 -5.859604E-1 -7.206726E-1  3.533287E-1  4.340172E-1 -6.685905E-1 
-7.965202E-1  2.515488E-1  3.419991E-1 -8.003922E-1 -9.701195E-1  1.193085E-1  2.573700E-1 -8.047104E-1 
-9.098396E-1  2.014084E-1  3.339577E-1 -7.188797E-1 -7.977104E-1  2.905884E-1  4.080887E-1 -7.226830E-1 
-8.933029E-1  1.584206E-1  2.880592E-1 -7.488327E-1 -8.426399E-1  3.278503E-1  5.756493E-1 -4.324799E-1 
-5.207710E-1  6.075401E-1  7.330780E-1 -4.262199E-1 -6.104012E-1  4.595680E-1  6.177483E-1 -4.511108E-1 
-6.294823E-1  3.964691E-1  4.802094E-1 -6.853523E-1 -9.138603E-1  1.230278E-1  2.326279E-1 -8.792915E-1 
-1.041943E+0  5.872726E-2  2.492371E-1 -8.005409E-1 -9.022408E-1  2.160873E-1  3.885689E-1 -6.334229E-1 
-6.909409E-1  4.854279E-1  7.098389E-1 -3.348122E-1 -5.047493E-1  5.538979E-1  7.216072E-1 -3.844299E-1 
-5.404396E-1  5.933876E-1  7.541695E-1 -2.819099E-1 -3.442726E-1  8.013306E-1  9.747086E-1 -1.505508E-1 
-3.775711E-1  6.374893E-1  7.537193E-1 -3.516426E-1 -5.070610E-1  5.864601E-1  7.302475E-1 -4.077530E-1 
-6.177025E-1  4.414673E-1  5.317688E-1 -6.256027E-1 -8.583603E-1  1.439705E-1  3.054199E-1 -7.430229E-1 
-9.174423E-1  1.836777E-1  4.019089E-1 -6.510124E-1 -7.545013E-1  4.445992E-1  7.309990E-1 -2.823524E-1 
-4.187012E-1  6.783981E-1  8.592987E-1 -2.281113E-1 -4.518509E-1  5.889206E-1  7.407570E-1 -3.426323E-1 
-4.893303E-1  6.713905E-1  9.556274E-1 -9.020233E-2 -2.583618E-1  8.685379E-1  1.101368E+0  6.550980E-2 
-5.720139E-2  1.075878E+0  1.228027E+0  8.465958E-2 -1.638908E-1  8.280792E-1  9.488487E-1 -2.135811E-1 
-5.006599E-1  5.279007E-1  7.094688E-1 -3.278008E-1 -4.243622E-1  7.259293E-1  9.329796E-1 -1.320000E-1 
-3.178902E-1  7.633286E-1  9.489975E-1 -1.464615E-1 -3.737717E-1  6.140175E-1  7.700386E-1 -3.079109E-1 
-5.437927E-1  5.074806E-1  6.526184E-1 -5.268097E-1 -8.307915E-1  1.787605E-1  3.507996E-1 -7.323723E-1 
-9.252625E-1  1.600571E-1  4.158401E-1 -5.601120E-1 -6.711197E-1  4.819984E-1  7.623596E-1 -2.769928E-1 
-4.749527E-1  6.564178E-1  9.061584E-1 -1.527901E-1 -3.260918E-1  7.607994E-1  9.581680E-1 -1.065216E-1 
-2.804222E-1  8.037186E-1  1.026039E+0 -6.487274E-2 -3.224411E-1  7.541695E-1  9.535484E-1 -1.293221E-1 
-3.519402E-1  6.923294E-1  8.803787E-1 -2.560501E-1 -5.056496E-1  5.137405E-1  6.172981E-1 -5.438728E-1 
-8.494225E-1  1.383781E-1  2.965584E-1 -8.161125E-1 -1.057442E+0 -5.790710E-3  1.775703E-1 -9.149818E-1 
-1.148262E+0 -1.195602E-1  8.205032E-2 -1.018990E+0 -1.272762E+0 -1.674728E-1  1.063385E-1 -9.158020E-1 
-1.112793E+0 -2.910995E-2  1.856194E-1 -9.360695E-1 -1.172173E+0 -1.097221E-1  7.906723E-2 -1.042912E+0 
-1.352402E+0 -3.275795E-1 -8.774185E-2 -1.131870E+0 -1.344582E+0 -2.078514E-1  9.143829E-2 -9.405403E-1 
-1.085602E+0  8.131027E-2  4.312592E-1 -5.636101E-1 -7.477913E-1  3.819389E-1  6.479988E-1 -3.714600E-1 
-6.098099E-1  4.341698E-1  6.768303E-1 -3.441200E-1 -5.187607E-1  6.134300E-1  9.226990E-1 -1.951828E-1 
-5.405922E-1  4.210472E-1  5.664902E-1 -5.349998E-1 -7.898102E-1  3.190575E-1  6.117096E-1 -4.073029E-1 
-5.806007E-1  5.407104E-1  8.394775E-1 -2.319908E-1 -5.279198E-1  4.918289E-1  7.110977E-1 -3.472519E-1 
-6.084595E-1  4.413872E-1  6.587982E-1 -4.802399E-1 -8.151398E-1  1.806984E-1  4.176292E-1 -6.681404E-1 
-9.318924E-1  1.970901E-1  5.656700E-1 -3.803329E-1 -5.250931E-1  6.675186E-1  1.001228E+0 -3.589249E-2 
-2.831001E-1  7.913475E-1  1.079758E+0 -1.004028E-2 -3.493309E-1  6.403999E-1  8.426781E-1 -2.936821E-1 
-6.053429E-1  4.647102E-1  7.412071E-1 -3.091011E-1 -5.676422E-1  5.135193E-1  8.025970E-1 -2.660408E-1 
-5.392494E-1  5.258789E-1  8.205490E-1 -2.030106E-1 -4.491730E-1  6.076202E-1  8.336678E-1 -2.804909E-1 
-6.069031E-1  4.420586E-1  7.514877E-1 -3.037415E-1 -5.735207E-1  5.029373E-1  8.159294E-1 -1.749916E-1 
-3.948593E-1  7.466393E-1  1.066269E+0 -3.231049E-2 -3.723602E-1  6.310883E-1  8.919296E-1 -1.818504E-1 
-4.933510E-1  5.215607E-1  7.949982E-1 -2.930107E-1 -6.501923E-1  3.864784E-1  6.546288E-1 -4.329300E-1 
-7.585907E-1  3.061676E-1  6.243782E-1 -4.592323E-1 -7.780418E-1  2.508087E-1  5.561295E-1 -4.641495E-1 
-7.422028E-1  3.536987E-1  6.874084E-1 -4.061127E-1 -7.691727E-1  2.735291E-1  5.723801E-1 -4.541626E-1 
-7.173920E-1  3.605576E-1  7.031288E-1 -3.446426E-1 -6.681404E-1  3.685303E-1  6.556702E-1 -4.308395E-1 
-7.679825E-1  2.725601E-1  5.721474E-1 -4.769630E-1 -8.311615E-1  1.513405E-1  4.004173E-1 -7.240219E-1 
-1.104973E+0 -1.449699E-1  1.392670E-1 -9.171410E-1 -1.262253E+0 -1.285019E-1  3.101196E-1 -6.641197E-1 
-9.465027E-1  1.026878E-1  4.280586E-1 -6.098099E-1 -9.064903E-1  1.616287E-1  5.276680E-1 -4.882126E-1 
-8.597717E-1  1.864395E-1  5.570297E-1 -4.674301E-1 -7.579193E-1  3.417091E-1  7.512589E-1 -2.155228E-1 
-4.453697E-1  7.256279E-1  1.116489E+0  1.073875E-1 -1.979408E-1  8.637695E-1  1.260880E+0  2.742805E-1 
-3.201294E-2  1.025970E+0  1.341351E+0  2.287598E-1 -2.014427E-1  7.610207E-1  1.021717E+0 -9.363174E-2 
-5.011024E-1  5.049477E-1  8.651085E-1 -1.227608E-1 -4.187698E-1  6.275101E-1  9.977989E-1 -5.939484E-3 
-3.450127E-1  7.102089E-1  1.077667E+0  3.801727E-2 -3.644600E-1  6.062775E-1  9.317894E-1 -1.323700E-1 
-5.139923E-1  5.032272E-1  8.121300E-1 -2.500916E-1 -6.262016E-1  3.802986E-1  7.719002E-1 -2.535896E-1 
-6.589127E-1  3.916969E-1  8.196602E-1 -1.549530E-1 -4.254799E-1  7.210083E-1  1.144497E+0  1.235504E-1 
-2.855606E-1  6.660271E-1  9.299278E-1 -2.668610E-1 -7.994995E-1  1.024704E-1  3.732986E-1 -7.127724E-1 
-1.125832E+0 -1.082306E-1  2.516975E-1 -7.859421E-1 -1.112423E+0 -8.171082E-3  4.650879E-1 -4.721909E-1 
-7.649994E-1  3.249397E-1  7.823296E-1 -1.415405E-1 -4.953728E-1  5.721474E-1  1.007858E+0 -2.658081E-2 
-4.257011E-1  6.359978E-1  1.057930E+0 -2.009201E-2 -4.640694E-1  4.794693E-1  7.756996E-1 -2.978516E-1 
-7.744598E-1  1.950798E-1  5.426483E-1 -5.490112E-1 -9.817429E-1  1.448059E-2  3.984795E-1 -6.820030E-1 
-1.161671E+0 -1.938400E-1  1.809998E-1 -8.190193E-1 -1.172100E+0 -6.532288E-2  4.055595E-1 -5.788116E-1 
-9.522324E-1  8.712006E-2  5.319901E-1 -4.814301E-1 -9.181824E-1  1.051483E-1  5.164185E-1 -4.969330E-1 
-8.273621E-1  2.706299E-1  7.304001E-1 -2.348900E-1 -6.429596E-1  4.002686E-1  8.823891E-1 -1.123314E-1 
-5.297928E-1  4.712677E-1  8.429794E-1 -2.085228E-1 -6.390915E-1  3.923683E-1  8.363495E-1 -2.106819E-1 
-6.832695E-1  2.880592E-1  6.490402E-1 -4.249611E-1 -9.241524E-1 -5.939484E-3  3.337288E-1 -7.280502E-1 
-1.180302E+0 -1.699219E-1  2.946892E-1 -7.316208E-1 -1.205631E+0 -2.211800E-1  1.991005E-1 -7.997208E-1 
-1.243629E+0 -2.027130E-1  2.707787E-1 -7.252922E-1 -1.072781E+0  6.678009E-2  6.176682E-1 -2.981529E-1 
-6.621819E-1  3.759804E-1  8.457375E-1 -1.234322E-1 -5.843201E-1  3.948975E-1  8.115387E-1 -2.353401E-1 
-7.137413E-1  2.934990E-1  7.569275E-1 -2.746811E-1 -7.770004E-1  1.613998E-1  5.677605E-1 -4.650421E-1 
-9.426994E-1  6.237793E-2  5.389977E-1 -3.967896E-1 -7.626915E-1  3.604088E-1  9.762001E-1  1.024704E-1 
-2.553101E-1  8.314285E-1  1.344849E+0  4.040680E-1 -2.106094E-2  9.500389E-1  1.369209E+0  3.019180E-1 
-2.454720E-1  6.754189E-1  1.075878E+0  9.189606E-3 -5.640602E-1  3.449097E-1  7.686195E-1 -2.451019E-1 
-7.290916E-1  2.724190E-1  7.528992E-1 -2.434616E-1 -7.053223E-1  2.675705E-1  7.391205E-1 -2.617912E-1 
-8.143997E-1  1.163979E-1  5.874977E-1 -4.173622E-1 -9.602814E-1 -3.990936E-2  3.802299E-1 -6.761208E-1 
-1.207943E+0 -2.085228E-1  3.165970E-1 -6.299210E-1 -1.084183E+0 -9.996033E-2  4.446678E-1 -4.449196E-1 
-8.892822E-1  1.669884E-1  7.484283E-1 -2.047195E-1 -6.841621E-1  3.239670E-1  8.193588E-1 -1.976395E-1 
-7.619514E-1  1.061172E-1  5.010681E-1 -5.392494E-1 -1.122852E+0 -2.058411E-1  3.044472E-1 -6.660614E-1 
-1.195202E+0 -2.004013E-1  3.832779E-1 -5.385017E-1 -1.006332E+0  3.108978E-2  6.508293E-1 -2.046394E-1 
-6.312599E-1  4.140472E-1  9.681473E-1  3.205872E-2 -4.639206E-1  5.275192E-1  1.096668E+0  1.381607E-1 
-4.100609E-1  4.937706E-1  9.583893E-1  3.597260E-3 -4.864197E-1  5.039787E-1  1.031029E+0  2.251816E-2 
-5.572014E-1  3.903580E-1  9.140587E-1 -5.265045E-2 -5.746422E-1  3.687477E-1  8.566093E-1 -1.431007E-1 
-7.277527E-1  1.692276E-1  6.485176E-1 -3.684807E-1 -9.561119E-1  1.752853E-2  6.512794E-1 -2.065125E-1 
-6.617393E-1  3.796997E-1  1.001530E+0  1.005287E-1 -4.292793E-1  5.559082E-1  1.123569E+0  1.252670E-1 
-4.818115E-1  4.468269E-1  9.700089E-1 -3.090286E-2 -6.285820E-1  2.557297E-1  7.549896E-1 -2.094116E-1 
-7.448807E-1  2.905884E-1  9.387894E-1  3.564072E-2 -5.064697E-1  4.512978E-1  1.052788E+0  1.469498E-1 
-3.838997E-1  5.919685E-1  1.152180E+0  1.844177E-1 -4.103508E-1  5.033073E-1  1.036469E+0  6.678009E-2 
-5.338097E-1  3.645782E-1  9.302979E-1 -3.528976E-2 -6.850624E-1  1.795807E-1  6.621475E-1 -3.728828E-1 
-1.006622E+0 -1.032410E-1  4.618073E-1 -4.767418E-1 -1.064663E+0 -1.022720E-1  5.200691E-1 -3.831596E-1 
-9.512711E-1 -6.398010E-2  4.523506E-1 -5.587730E-1 -1.207790E+0 -2.679710E-1  3.471375E-1 -5.776901E-1 
-1.174480E+0 -2.451019E-1  3.364182E-1 -6.017609E-1 -1.200562E+0 -3.258629E-1  2.272682E-1 -7.021904E-1 
-1.279980E+0 -2.844429E-1  4.229202E-1 -4.113998E-1 -9.774208E-1  2.998352E-3  6.782494E-1 -2.009926E-1 
-7.619514E-1  1.966400E-1  8.148193E-1 -1.337929E-1 -7.511406E-1  1.902390E-1  8.054276E-1 -1.454124E-1 
-8.231201E-1  5.083847E-2  6.803284E-1 -1.741714E-1 -7.078629E-1  3.408890E-1  1.065300E+0  1.412888E-1 
-4.653397E-1  4.944382E-1  1.129978E+0  2.477493E-1 -3.339920E-1  6.251984E-1  1.312889E+0  4.869881E-1 
-9.333038E-2  8.035698E-1  1.390068E+0  3.821602E-1 -3.625221E-1  4.557686E-1  1.025818E+0  5.492783E-2 
-6.519012E-1  2.075195E-1  7.758484E-1 -2.188721E-1 -8.890495E-1 -2.820969E-2  5.235672E-1 -4.064827E-1 
-1.059822E+0 -1.534615E-1  5.354996E-1 -3.433723E-1 -9.517097E-1 -5.641937E-3  6.769104E-1 -1.489105E-1 
-6.996613E-1  2.894783E-1  1.020149E+0  1.450081E-1 -5.230827E-1  3.688278E-1  1.013229E+0  1.102180E-1 
-5.613823E-1  3.004990E-1  9.228477E-1  1.067734E-2 -6.726112E-1  1.759300E-1  7.861290E-1 -1.749229E-1 
-8.846626E-1 -1.211929E-2  6.284790E-1 -2.537422E-1 -9.136429E-1 -7.173157E-2  5.533791E-1 -3.672905E-1 
-1.037621E+0 -1.020508E-1  6.402473E-1 -1.587524E-1 -7.495804E-1  2.297974E-1  9.944496E-1  1.828575E-1 
-4.732399E-1  3.731499E-1  1.011360E+0  8.696747E-2 -6.323814E-1  2.044678E-1  8.601875E-1 -2.315140E-2 
-7.255096E-1  1.551399E-1  9.162903E-1  1.473999E-1 -4.263725E-1  5.638084E-1  1.319740E+0  5.140381E-1 
-7.784271E-2  8.102684E-1  1.461750E+0  5.891380E-1 -1.806526E-1  5.702896E-1  1.165810E+0  1.544685E-1 
-6.688919E-1  1.366043E-2  4.981689E-1 -4.927597E-1 -1.279541E+0 -4.780121E-1  1.862106E-1 -6.744003E-1 
-1.368420E+0 -4.729424E-1  3.143578E-1 -4.370308E-1 -1.018692E+0 -7.784271E-2  6.609573E-1 -2.205124E-1 
-9.241524E-1 -7.180023E-2  5.505486E-1 -3.509712E-1 -1.088802E+0 -2.831001E-1  4.104691E-1 -3.995514E-1 
-1.077480E+0 -2.276726E-1  5.216370E-1 -2.649231E-1 -8.819008E-1  9.508896E-2  9.405098E-1  2.069283E-1 
-4.290619E-1  4.591293E-1  1.204628E+0  3.864784E-1 -3.529129E-1  4.383392E-1  1.066200E+0  1.014977E-1 
-7.261810E-1  1.566696E-2  6.557503E-1 -2.649918E-1 -1.069733E+0 -3.145409E-1  3.677788E-1 -4.835205E-1 
-1.226410E+0 -3.585014E-1  3.666687E-1 -4.461899E-1 -1.097450E+0 -2.319908E-1  5.585899E-1 -2.173805E-1 
-9.690018E-1 -1.929512E-1  4.882584E-1 -4.086418E-1 -1.213821E+0 -4.423904E-1  2.322578E-1 -6.140518E-1 
-1.359711E+0 -5.132523E-1  2.776299E-1 -5.323906E-1 -1.243919E+0 -3.932915E-1  3.848381E-1 -3.441200E-1 
-1.007740E+0 -1.372910E-1  6.469574E-1 -1.536827E-1 -8.624496E-1  2.080917E-2  8.198090E-1  4.695892E-2 
-6.863213E-1  8.651733E-2  8.174973E-1  3.905869E-2 -6.671829E-1  1.975403E-1  9.754486E-1  1.586494E-1 
-6.210594E-1  1.538773E-1  9.124184E-1  1.083488E-1 -6.461601E-1  1.748886E-1  9.155502E-1  1.239281E-1 
-5.918503E-1  2.303886E-1  1.011810E+0  1.959686E-1 -6.440811E-1  8.316803E-2  8.299370E-1  3.667831E-2 
-7.069626E-1  1.167679E-1  9.347000E-1  2.140007E-1 -5.227814E-1  3.110771E-1  1.115150E+0  3.354492E-1 
-3.915825E-1  4.379692E-1  1.241959E+0  4.838600E-1 -2.949524E-1  4.372978E-1  1.132580E+0  2.710686E-1 
-5.486412E-1  2.455902E-1  1.019478E+0  1.957474E-1 -6.200905E-1  1.134872E-1  8.352280E-1  1.438141E-3 
-7.923393E-1  4.718781E-3  7.967873E-1  5.686951E-2 -6.747704E-1  1.522369E-1  9.936295E-1  2.156372E-1 
-6.249313E-1  1.221390E-1  8.671188E-1 -3.852844E-3 -8.598518E-1 -1.208305E-1  5.983772E-1 -2.225304E-1 
-9.897804E-1 -1.745415E-1  6.868172E-1 -1.689911E-3 -7.416801E-1  1.002274E-1  9.808884E-1  2.480507E-1 
-5.569801E-1  1.938896E-1  9.576378E-1  1.238480E-1 -7.235794E-1 -1.145172E-2  6.914406E-1 -1.722298E-1 
-1.078453E+0 -4.184799E-1  3.419304E-1 -3.960495E-1 -1.179920E+0 -3.913612E-1  4.643402E-1 -2.486000E-1 
-1.014820E+0 -2.232704E-1  6.246796E-1 -1.188126E-1 -9.145317E-1 -1.419830E-1  7.035789E-1  3.056717E-2 
-7.662697E-1 -6.240845E-3  8.315773E-1  4.442978E-2 -8.033714E-1 -9.147263E-2  6.719894E-1 -1.465302E-1 
-1.050583E+0 -3.734016E-1  4.432602E-1 -2.551613E-1 -1.061012E+0 -2.891312E-1  5.424194E-1 -1.956329E-1 
-9.879227E-1 -2.122421E-1  7.119980E-1  7.243729E-2 -7.176208E-1  3.816986E-2  8.967705E-1  1.678085E-1 
-6.694794E-1  5.307007E-2  8.519173E-1  8.845901E-2 -7.794609E-1 -4.893112E-2  8.081894E-1  1.044769E-1 
-6.977997E-1  1.165009E-2  8.089294E-1  5.641937E-2 -8.474808E-1 -2.008400E-1  5.780373E-1 -1.931000E-1 
-1.019962E+0 -2.529221E-1  6.207275E-1 -5.109024E-2 -8.430824E-1 -1.121101E-1  7.495499E-1  8.636856E-2 
-7.428017E-1 -5.355072E-2  7.848701E-1  6.386948E-2 -8.225899E-1 -1.273804E-1  7.287598E-1  1.260757E-2 
-8.391304E-1 -1.522713E-1  7.103577E-1  5.321884E-2 -7.906303E-1 -7.113266E-2  8.214493E-1  1.498489E-1 
-6.873703E-1  7.400894E-2  1.024620E+0  3.895378E-1 -4.015617E-1  3.556404E-1  1.269749E+0  6.244507E-1 
-2.274399E-1  4.171104E-1  1.184071E+0  3.631592E-1 -6.659813E-1 -8.484268E-2  7.401581E-1 -1.100159E-2 
-9.513397E-1 -3.348122E-1  4.629288E-1 -2.568016E-1 -1.120022E+0 -4.092407E-1  4.877396E-1 -1.902618E-1 
-1.090961E+0 -4.316597E-1  4.305191E-1 -2.866707E-1 -1.207863E+0 -5.976601E-1  2.204895E-1 -4.439621E-1 
-1.249882E+0 -4.793510E-1  5.148582E-1 -7.358932E-2 -9.534302E-1 -2.547112E-1  7.143097E-1  1.379280E-1 
-6.049614E-1  2.197380E-1  1.208057E+0  6.418877E-1 -1.592026E-1  4.952583E-1  1.386127E+0  7.087975E-1 
-3.164825E-1  2.523689E-1  1.102261E+0  4.066696E-1 -5.002823E-1  1.431503E-1  1.039528E+0  3.739700E-1 
-4.736824E-1  2.681694E-1  1.243370E+0  6.921806E-1 -1.349831E-1  5.364571E-1  1.414959E+0  7.341995E-1 
-2.438316E-1  2.885780E-1  1.066269E+0  2.684669E-1 -7.393723E-1 -2.022629E-1  5.765495E-1 -1.356506E-1 
-1.118080E+0 -5.600395E-1  3.240471E-1 -2.944221E-1 -1.179703E+0 -4.885902E-1  5.085182E-1 -5.846024E-2 
-8.708725E-1 -1.572609E-1  7.577477E-1  1.108093E-1 -8.809319E-1 -3.865128E-1  4.001884E-1 -3.229599E-1 
-1.330200E+0 -8.149910E-1  1.670837E-2 -6.916924E-1 -1.675762E+0 -1.050510E+0 -1.133728E-1 -6.977997E-1 
-1.513412E+0 -7.908516E-1  2.063293E-1 -3.100700E-1 -1.143711E+0 -5.038605E-1  3.967705E-1 -2.385406E-1 
-1.169720E+0 -5.458107E-1  4.108505E-1 -1.843796E-1 -1.117931E+0 -5.344124E-1  3.411102E-1 -2.962914E-1 
-1.215240E+0 -5.639801E-1  4.778976E-1  3.324890E-2 -7.037621E-1  1.041794E-1  1.225269E+0  7.697372E-1 
-8.797073E-2  5.678978E-1  1.564049E+0  1.020298E+0  1.357002E-1  7.855377E-1  1.737049E+0  1.111347E+0 
 1.564102E-1  7.227287E-1  1.604279E+0  9.532471E-1 -1.420975E-2  5.543404E-1  1.469868E+0  9.045181E-1 
-4.520416E-3  6.026993E-1  1.505859E+0  8.255501E-1 -1.986809E-1  2.708473E-1  1.067909E+0  3.624191E-1 
-6.811104E-1 -2.287102E-1  6.284790E-1  5.246735E-2 -8.971710E-1 -3.211708E-1  6.313782E-1  4.100037E-2 
-8.913612E-1 -2.405624E-1  8.230095E-1  3.804474E-1 -4.592323E-1  1.584206E-1  1.098759E+0  5.006981E-1 
-4.785995E-1  2.952957E-2  9.259796E-1  3.160782E-1 -6.960831E-1 -1.141205E-1  9.000473E-1  3.824577E-1 
-5.368614E-1  2.341843E-2  9.940796E-1  4.641190E-1 -4.510307E-1  1.681099E-1  1.185780E+0  6.838379E-1 
-2.687225E-1  2.739105E-1  1.234127E+0  6.851006E-1 -2.950211E-1  1.987991E-1  1.096519E+0  4.965286E-1 
-5.017700E-1 -4.326248E-2  8.193588E-1  1.818886E-1 -9.067116E-1 -4.452209E-1  4.623299E-1 -7.977295E-2 
-1.007740E+0 -5.033417E-1  4.424400E-1 -5.809021E-2 -9.922409E-1 -3.865128E-1  6.914406E-1  1.975403E-1 
-8.141022E-1 -3.713913E-1  4.990578E-1 -1.196327E-1 -1.176121E+0 -7.101707E-1  1.969376E-1 -3.490410E-1 
-1.290863E+0 -7.743111E-1  2.146683E-1 -2.547913E-1 -1.245121E+0 -7.455597E-1  3.017006E-1 -1.358795E-1 
-1.020180E+0 -3.775024E-1  6.676674E-1  2.082672E-1 -7.221603E-1 -2.211113E-1  7.465706E-1  2.386589E-1 
-7.612000E-1 -2.930794E-1  7.028275E-1  2.287598E-1 -7.671623E-1 -2.535210E-1  7.316704E-1  1.772690E-1 
-8.254318E-1 -3.087311E-1  6.529884E-1  1.371880E-1 -8.500900E-1 -3.970222E-1  5.425682E-1  5.261993E-2 
-9.468727E-1 -4.827003E-1  5.365372E-1  1.134186E-1 -8.099327E-1 -2.607498E-1  7.730179E-1  2.653389E-1 
-7.431030E-1 -2.821999E-1  6.662483E-1  2.411995E-1 -6.955605E-1 -2.067299E-1  7.903786E-1  3.021393E-1 
-6.791000E-1 -1.698494E-1  9.031105E-1  5.065880E-1 -4.500694E-1  6.916046E-2  1.104717E+0  6.698990E-1 
-2.950897E-1  1.987991E-1  1.206188E+0  7.147598E-1 -2.806396E-1  1.894188E-1  1.202618E+0  7.633286E-1 
-2.876396E-1  1.219101E-1  1.084148E+0  5.813904E-1 -4.570694E-1 -1.293945E-2  1.008228E+0  5.521088E-1 
-4.164619E-1  7.534790E-2  1.062767E+0  5.743103E-1 -5.091515E-1 -1.910820E-1  7.109604E-1  2.309875E-1 
-7.951813E-1 -3.323517E-1  7.277184E-1  2.910385E-1 -7.357903E-1 -2.872696E-1  7.147598E-1  2.463379E-1 
-7.774429E-1 -3.687096E-1  6.105995E-1  1.649780E-1 -8.744507E-1 -4.913406E-1  5.012207E-1  5.090714E-2 
-9.999924E-1 -5.374603E-1  5.234299E-1  9.948730E-2 -9.108810E-1 -4.803925E-1  5.401077E-1  1.154289E-1 
-8.997116E-1 -5.098915E-1  4.524193E-1 -1.541138E-3 -1.070251E+0 -6.802902E-1  3.573494E-1 -7.038116E-2 
-1.132610E+0 -7.355728E-1  2.549782E-1 -1.730499E-1 -1.122181E+0 -6.276894E-1  4.621773E-1  1.265297E-1 
-8.529930E-1 -4.170609E-1  6.419601E-1  2.291298E-1 -8.549309E-1 -5.119095E-1  4.217186E-1 -9.445190E-2 
-1.141109E+0 -6.808815E-1  3.954201E-1  2.610016E-2 -9.739227E-1 -5.417099E-1  5.243874E-1  1.529770E-1 
-8.820496E-1 -5.093727E-1  4.938507E-1  6.364822E-2 -9.719009E-1 -5.285225E-1  5.661888E-1  1.780891E-1 
-9.105911E-1 -5.874519E-1  3.562279E-1 -8.885956E-2 -1.145432E+0 -7.960701E-1  2.557983E-1 -5.742264E-2 
-9.937325E-1 -4.990196E-1  6.701279E-1  3.889389E-1 -6.525726E-1 -2.734108E-1  8.011093E-1  4.672470E-1 
-5.350800E-1 -1.194115E-1  9.278374E-1  4.802094E-1 -6.310425E-1 -3.532104E-1  5.906296E-1  1.330185E-1 
-1.040230E+0 -7.463722E-1  2.966995E-1 -3.723145E-2 -1.014153E+0 -5.229301E-1  6.438980E-1  3.302307E-1 
-6.698608E-1 -2.662621E-1  8.150406E-1  4.996605E-1 -4.911194E-1 -1.125603E-1  9.305992E-1  6.000175E-1 
-5.199509E-1 -2.671509E-1  7.416496E-1  3.438683E-1 -6.830406E-1 -2.602310E-1  8.414879E-1  5.330391E-1 
-4.995422E-1 -1.887016E-1  8.683090E-1  6.199074E-1 -3.671417E-1  4.323959E-2  1.150391E+0  7.881393E-1 
-3.152924E-1 -2.725220E-2  9.911690E-1  5.996399E-1 -5.058708E-1 -2.448006E-1  7.443275E-1  4.078674E-1 
-6.941528E-1 -4.378510E-1  5.814705E-1  2.499084E-1 -8.137321E-1 -4.627304E-1  6.585007E-1  3.826790E-1 
-6.447525E-1 -3.221397E-1  7.267494E-1  3.929672E-1 -6.738815E-1 -4.248123E-1  5.019684E-1  9.502029E-2 
-1.050133E+0 -7.954712E-1  2.800903E-1 -6.011963E-3 -1.062061E+0 -7.473412E-1  3.145905E-1  4.570007E-3 
-1.016762E+0 -6.631508E-1  4.279785E-1  1.829300E-1 -8.544807E-1 -5.394707E-1  5.843697E-1  3.392487E-1 
-6.829720E-1 -3.853912E-1  6.950073E-1  4.492188E-1 -6.168098E-1 -3.481407E-1  6.915092E-1  3.738174E-1 
-7.056923E-1 -3.999214E-1  7.122993E-1  4.903374E-1 -5.075111E-1 -1.793900E-1  9.432602E-1  7.447777E-1 
-2.347412E-1  1.389771E-1  1.233990E+0  8.994598E-1 -2.644730E-1 -1.184425E-1  8.508797E-1  4.908676E-1 
-6.680717E-1 -4.530525E-1  5.741577E-1  2.721901E-1 -8.172302E-1 -5.380630E-1  5.606804E-1  3.405075E-1 
-7.200699E-1 -4.432907E-1  7.234688E-1  5.155983E-1 -5.119095E-1 -2.126198E-1  8.521385E-1  5.559807E-1 
-6.016121E-1 -4.365120E-1  5.247688E-1  2.194405E-1 -8.753395E-1 -6.392403E-1  5.147781E-1  3.613777E-1 
-6.680717E-1 -4.180298E-1  6.754189E-1  4.378891E-1 -6.377525E-1 -3.592415E-1  7.624397E-1  5.695381E-1 
-4.875412E-1 -2.117195E-1  9.072800E-1  6.999283E-1 -3.576012E-1 -1.873627E-1  8.255501E-1  5.615005E-1 
-5.456619E-1 -3.172226E-1  7.806892E-1  5.699883E-1 -5.263596E-1 -2.960625E-1  8.064690E-1  6.411400E-1 
-3.571625E-1 -1.174698E-1  9.682999E-1  7.418785E-1 -3.295898E-1 -1.127014E-1  9.317169E-1  7.278671E-1 
-3.754921E-1 -2.261009E-1  8.488693E-1  6.645393E-1 -4.324799E-1 -2.505417E-1  7.763672E-1  4.393806E-1 
-7.278214E-1 -5.759811E-1  4.412498E-1  1.965675E-1 -9.313011E-1 -7.697029E-1  3.102570E-1  1.795082E-1 
-8.121605E-1 -5.154800E-1  6.728096E-1  5.234985E-1 -5.289726E-1 -3.006821E-1  8.258400E-1  6.767578E-1 
-3.771210E-1 -1.896706E-1  8.449173E-1  6.546288E-1 -4.466400E-1 -3.161011E-1  7.465706E-1  5.333290E-1 
-5.885010E-1 -4.441109E-1  6.430779E-1  4.721680E-1 -6.527214E-1 -5.232315E-1  5.132904E-1  3.390198E-1 
-7.176208E-1 -5.225601E-1  6.107483E-1  4.647102E-1 -6.326828E-1 -4.824028E-1  6.394997E-1  5.150795E-1 
-5.919228E-1 -4.405327E-1  6.111183E-1  3.925171E-1 -7.806511E-1 -7.226105E-1  3.125000E-1  1.080589E-1 
-9.976120E-1 -8.228912E-1  3.510170E-1  3.094406E-1 -7.122498E-1 -4.991722E-1  6.422577E-1  5.457001E-1 
-5.356026E-1 -3.946304E-1  6.969490E-1  5.198479E-1 -6.124916E-1 -5.457306E-1  4.915390E-1  3.339577E-1 
-7.865295E-1 -6.671829E-1  4.436989E-1  3.680801E-1 -6.826019E-1 -5.411110E-1  5.421295E-1  3.709106E-1 
-7.999420E-1 -7.325897E-1  3.384972E-1  1.987991E-1 -8.710213E-1 -7.334099E-1  3.657684E-1  2.925301E-1 
-7.816200E-1 -6.919899E-1  4.013100E-1  3.204002E-1 -7.543526E-1 -5.907326E-1  5.921173E-1  5.249176E-1 
-5.928917E-1 -5.322495E-1  5.179901E-1  3.772507E-1 -7.209702E-1 -6.139030E-1  4.859505E-1  4.255180E-1 
-6.431122E-1 -5.290413E-1  6.558990E-1  6.626778E-1 -4.023819E-1 -3.307114E-1  7.268295E-1  5.958405E-1 
-5.392494E-1 -4.769630E-1  6.208000E-1  5.676079E-1 -5.332108E-1 -4.689903E-1  6.462784E-1  5.664101E-1 
-5.443916E-1 -5.045319E-1  5.892906E-1  5.852585E-1 -4.358406E-1 -2.652893E-1  9.633789E-1  9.917679E-1 
-9.445190E-2 -3.663254E-2  1.063519E+0  9.823799E-1 -1.752129E-1 -2.141113E-1  7.882881E-1  6.106682E-1 
-5.596619E-1 -5.196495E-1  5.399704E-1  4.727592E-1 -6.817017E-1 -7.107620E-1  4.049606E-1  4.346886E-1 
-5.984116E-1 -4.794998E-1  7.186279E-1  7.007484E-1 -4.113197E-1 -3.943405E-1  6.409187E-1  5.693207E-1 
-5.710602E-1 -5.958023E-1  4.991379E-1  5.455475E-1 -4.898529E-1 -4.845619E-1  6.008377E-1  5.676079E-1 
-5.987816E-1 -6.407318E-1  4.498901E-1  4.169579E-1 -7.445107E-1 -8.082924E-1  1.882172E-1  9.307861E-2 
-1.053860E+0 -1.090813E+0  7.549286E-3  1.141739E-2 -1.057213E+0 -1.007072E+0  1.257896E-1  1.731682E-1 
-9.210205E-1 -9.326401E-1  1.792793E-1  2.294273E-1 -8.155899E-1 -7.759514E-1  3.963203E-1  4.262695E-1 
-6.837196E-1 -6.766396E-1  4.583778E-1  4.947395E-1 -6.011620E-1 -5.928230E-1  5.446587E-1  6.409988E-1 
-3.909798E-1 -3.848724E-1  7.362099E-1  7.545395E-1 -3.174515E-1 -2.945709E-1  8.777695E-1  1.011509E+0 
-3.567123E-2 -5.361938E-2  1.058750E+0  1.113209E+0  9.857178E-3 -4.557037E-2  1.012329E+0  9.775391E-1 
-1.674728E-1 -2.705803E-1  7.765999E-1  8.005104E-1 -3.857727E-1 -5.412598E-1  4.857979E-1  5.085182E-1 
-5.372429E-1 -5.004311E-1  6.798096E-1  7.854576E-1 -3.331718E-1 -4.546928E-1  6.239281E-1  6.603699E-1 
-4.975319E-1 -5.996704E-1  4.189682E-1  4.191895E-1 -7.083817E-1 -7.764816E-1  3.869286E-1  4.943695E-1 
-5.838814E-1 -6.270218E-1  5.178375E-1  6.511307E-1 -3.917999E-1 -3.893394E-1  7.862091E-1  9.165192E-1 
-1.458626E-1 -1.959305E-1  8.658485E-1  8.633194E-1 -3.313026E-1 -5.147400E-1  5.500984E-1  6.287003E-1 
-4.624329E-1 -5.586205E-1  4.828873E-1  5.185089E-1 -6.553993E-1 -8.071022E-1  2.805405E-1  4.279099E-1 
-5.810509E-1 -5.978127E-1  6.245995E-1  8.443985E-1 -1.678429E-1 -2.329597E-1  9.010201E-1  1.076107E+0 
-6.160736E-3 -1.024208E-1  1.004059E+0  1.111347E+0 -1.093292E-2 -1.709709E-1  9.272499E-1  1.034760E+0 
-1.001129E-1 -2.731094E-1  7.617683E-1  8.323975E-1 -2.836914E-1 -4.318924E-1  6.021004E-1  6.569405E-1 
-5.806694E-1 -8.096313E-1  2.833672E-1  4.410973E-1 -5.632401E-1 -6.527214E-1  4.329796E-1  5.375099E-1 
-6.771622E-1 -9.642296E-1 -6.523132E-4  1.186752E-2 -1.210621E+0 -1.431831E+0 -3.234825E-1 -8.238220E-2 
-1.068981E+0 -1.154072E+0 -3.852844E-3  1.950798E-1 -8.541107E-1 -9.402428E-1  2.154884E-1  4.429588E-1 
-6.111526E-1 -8.211823E-1  2.078896E-1  3.166695E-1 -8.400993E-1 -1.043880E+0  4.689026E-2  2.432098E-1 
-7.817612E-1 -8.553009E-1  3.194275E-1  5.658875E-1 -4.604225E-1 -6.161423E-1  4.955597E-1  7.393379E-1 
-3.180428E-1 -5.060196E-1  5.957680E-1  7.622185E-1 -3.728828E-1 -5.760498E-1  5.281181E-1  7.198181E-1 
-3.831596E-1 -5.741196E-1  5.004005E-1  7.005997E-1 -3.600616E-1 -5.562401E-1  5.462189E-1  7.872505E-1 
-2.519608E-1 -4.134102E-1  7.296600E-1  1.001160E+0 -7.456207E-2 -3.116302E-1  7.625885E-1  9.694176E-1 
-1.462326E-1 -3.855400E-1  6.781006E-1  8.368683E-1 -2.899513E-1 -5.331421E-1  5.130692E-1  6.946373E-1 
-4.423218E-1 -7.387009E-1  2.795677E-1  5.210381E-1 -5.042305E-1 -6.640511E-1  5.135880E-1  7.857590E-1 
-2.933807E-1 -5.417099E-1  5.106773E-1  7.061081E-1 -4.070816E-1 -6.522026E-1  3.770180E-1  6.172981E-1 
-4.219017E-1 -6.773109E-1  4.223976E-1  6.968002E-1 -3.850212E-1 -6.112213E-1  5.439072E-1  8.693504E-1 
-1.547318E-1 -3.716927E-1  7.061882E-1  9.782104E-1 -8.372116E-2 -3.301926E-1  7.453804E-1  9.660606E-1 
-1.957016E-1 -6.091423E-1  3.381996E-1  4.874382E-1 -7.054024E-1 -1.036133E+0  2.758789E-2  3.329086E-1 
-6.842422E-1 -8.906212E-1  2.294273E-1  5.155296E-1 -6.015396E-1 -9.355431E-1  1.190071E-1  4.043694E-1 
-6.348419E-1 -9.098396E-1  1.879272E-1  5.151482E-1 -5.548210E-1 -8.197594E-1  2.566872E-1  5.302086E-1 
-5.536308E-1 -8.389130E-1  3.061676E-1  7.246590E-1 -2.350426E-1 -5.003624E-1  5.932388E-1  9.014702E-1 
-1.986122E-1 -5.223427E-1  5.060692E-1  7.824097E-1 -3.707199E-1 -7.928696E-1  2.137070E-1  4.659081E-1 
-6.124115E-1 -9.274216E-1  1.338387E-1  4.830399E-1 -5.449905E-1 -8.281822E-1  2.627296E-1  6.104469E-1 
-4.505119E-1 -7.838516E-1  2.648888E-1  5.747604E-1 -4.810600E-1 -8.223724E-1  2.336006E-1  5.549393E-1 
-4.955101E-1 -7.796021E-1  2.998276E-1  6.395798E-1 -4.353104E-1 -7.895126E-1  2.503586E-1  5.820580E-1 
-4.758415E-1 -8.469620E-1  1.991005E-1  5.377998E-1 -4.958115E-1 -7.728195E-1  3.264275E-1  6.795082E-1 
-4.012604E-1 -8.018799E-1  1.841278E-1  4.884796E-1 -5.680122E-1 -9.637794E-1  4.771042E-2  4.134483E-1 
-6.165123E-1 -8.781013E-1  3.086281E-1  7.877007E-1 -1.397514E-1 -3.959694E-1  7.391891E-1  1.191139E+0 
 2.218971E-1 -1.448898E-1  8.065491E-1  1.031548E+0 -1.652298E-1 -6.507797E-1  2.961769E-1  5.805702E-1 
-5.172005E-1 -9.647522E-1 -2.361298E-3  3.460274E-1 -6.711197E-1 -9.824829E-1  1.425476E-1  6.279602E-1 
-2.930107E-1 -5.569115E-1  5.978584E-1  1.056068E+0  9.193420E-4 -4.879112E-1  4.004173E-1  6.131287E-1 
-5.663719E-1 -1.045292E+0 -5.705261E-2  3.317986E-1 -6.963120E-1 -1.065113E+0  2.698898E-2  4.682198E-1 
-5.443230E-1 -9.358406E-1  8.406830E-2  5.110588E-1 -4.575195E-1 -8.134995E-1  2.534180E-1  6.499405E-1 
-4.128914E-1 -8.328018E-1  2.043190E-1  6.140976E-1 -4.267502E-1 -8.523216E-1  1.139374E-1  4.989891E-1 
-4.795723E-1 -8.477821E-1  2.470093E-1  7.800179E-1 -1.518211E-1 -5.023727E-1  6.164780E-1  1.078720E+0 
 3.786850E-2 -4.214630E-1  5.240974E-1  8.843269E-1 -1.317024E-1 -5.260620E-1  4.973488E-1  9.516106E-1 
-6.457138E-2 -5.480423E-1  4.540596E-1  9.159203E-1 -8.052063E-2 -5.160828E-1  5.410080E-1  1.031929E+0 
 6.797028E-2 -2.849617E-1  7.751770E-1  1.184887E+0  9.576035E-2 -4.456711E-1  4.624786E-1  8.458900E-1 
-2.091103E-1 -6.954918E-1  3.132401E-1  7.382202E-1 -2.903328E-1 -7.253609E-1  2.913399E-1  7.405281E-1 
-2.827301E-1 -7.348328E-1  3.125000E-1  8.069878E-1 -1.733513E-1 -6.360321E-1  2.970772E-1  6.832390E-1 
-4.052925E-1 -9.685516E-1 -5.420685E-3  4.272385E-1 -6.440010E-1 -1.165020E+0 -1.785698E-1  2.756195E-1 
-7.227631E-1 -1.147221E+0 -1.021194E-1  4.391594E-1 -4.214630E-1 -7.521095E-1  3.732986E-1  9.989891E-1 
 9.396744E-2 -3.514900E-1  6.946373E-1  1.188457E+0  1.520081E-1 -3.916512E-1  5.176888E-1  9.127197E-1 
-1.492920E-1 -6.735115E-1  3.118973E-1  8.370171E-1 -1.284218E-1 -6.486206E-1  3.653984E-1  9.238205E-1 
-4.468155E-2 -5.533295E-1  4.328270E-1  9.025078E-1 -1.501122E-1 -6.411018E-1  3.318672E-1  7.970085E-1 
-2.090416E-1 -8.277321E-1  6.893921E-2  5.362396E-1 -5.198021E-1 -1.073982E+0 -1.219406E-1  3.249397E-1 
-6.897507E-1 -1.175449E+0 -1.653099E-1  3.790283E-1 -5.540009E-1 -1.036953E+0 -3.924179E-2  5.382500E-1 
-3.867416E-1 -9.193802E-1  5.321884E-2  6.005402E-1 -3.875618E-1 -9.317398E-1  1.030579E-1  7.183304E-1 
-2.007713E-1 -6.750717E-1  3.396187E-1  9.156189E-1 -3.780365E-3 -5.369415E-1  4.296989E-1  1.009197E+0 
 8.391953E-2 -4.213829E-1  6.035194E-1  1.177658E+0  2.109489E-1 -3.586502E-1  5.141907E-1  9.732895E-1 
-5.049133E-2 -6.697121E-1  2.050591E-1  6.669998E-1 -3.403206E-1 -9.127502E-1  4.531860E-2  6.212502E-1 
-3.402405E-1 -9.482117E-1 -1.211929E-2  5.775185E-1 -3.351021E-1 -8.161926E-1  2.022285E-1  8.041573E-1 
-1.111412E-1 -6.613617E-1  3.533287E-1  1.006588E+0  1.300392E-1 -3.395729E-1  6.544800E-1  1.218410E+0 
 2.826195E-1 -3.088799E-1  5.721474E-1  1.048168E+0 -1.436234E-2 -6.726112E-1  1.872597E-1  6.551476E-1 
-3.814507E-1 -1.039410E+0 -1.933212E-1  2.850800E-1 -7.014503E-1 -1.285652E+0 -3.304100E-1  2.695770E-1 
-6.522026E-1 -1.196022E+0 -1.938400E-1  4.868393E-1 -3.674431E-1 -8.830910E-1  1.270599E-1  7.695198E-1 
-1.070404E-1 -6.209793E-1  3.750801E-1  9.885597E-1  4.002762E-2 -6.037025E-1  2.917099E-1  8.899879E-1 
-3.820038E-2 -6.191216E-1  3.333588E-1  9.311905E-1  8.369446E-3 -5.679321E-1  3.901291E-1  9.942284E-1 
 5.775833E-2 -5.372429E-1  3.890877E-1  9.802170E-1  1.052856E-2 -6.462402E-1  2.113190E-1  7.374077E-1 
-2.550125E-1 -9.085693E-1 -1.211929E-2  5.336304E-1 -4.179497E-1 -1.028011E+0 -8.140945E-2  6.284790E-1 
-1.986122E-1 -7.802696E-1  1.270599E-1  7.496986E-1 -1.913109E-1 -8.278809E-1  1.448593E-1  8.122101E-1 
-7.052994E-2 -6.781311E-1  2.157898E-1  8.089294E-1 -1.352806E-1 -8.036728E-1  5.999756E-2  6.876373E-1 
-1.892204E-1 -7.815399E-1  1.972389E-1  9.130898E-1  4.650879E-2 -5.820198E-1  3.714294E-1  1.051449E+0 
 1.273499E-1 -5.259094E-1  3.329887E-1  8.908882E-1 -7.001114E-2 -7.700729E-1  1.000786E-1  7.541695E-1 
-1.648598E-1 -8.186493E-1  1.173706E-1  7.815094E-1 -8.618164E-2 -7.304306E-1  1.417274E-1  7.970772E-1 
-1.259727E-1 -7.614212E-1  1.833076E-1  8.607101E-1 -1.130295E-2 -6.808128E-1  1.713104E-1  7.627373E-1 
-1.920509E-1 -9.357719E-1 -1.190414E-1  5.064392E-1 -4.140816E-1 -1.035160E+0 -1.028709E-1  6.068001E-1 
-2.153015E-1 -8.819809E-1  2.698898E-2  7.610970E-1 -5.094147E-2 -6.421394E-1  2.920876E-1  1.006069E+0 
 1.493301E-1 -5.204010E-1  3.566093E-1  1.017029E+0  8.510971E-2 -6.820793E-1  1.240692E-1  7.339783E-1 
-1.856499E-1 -8.538895E-1  5.023956E-2  7.748070E-1 -7.910156E-2 -7.277527E-1  2.089386E-1  9.066772E-1 
 1.052856E-2 -7.040596E-1  1.492577E-1  8.200302E-1 -4.780960E-2 -7.144127E-1  1.707191E-1  8.036385E-1 
-2.106018E-1 -1.022572E+0 -2.889099E-1  2.574387E-1 -7.436218E-1 -1.564072E+0 -7.808723E-1 -1.520424E-1 
-1.014301E+0 -1.695950E+0 -8.029213E-1 -3.641129E-2 -8.592529E-1 -1.491432E+0 -5.613022E-1  2.332306E-1 
-5.188293E-1 -1.163162E+0 -2.871208E-1  4.410172E-1 -3.502312E-1 -1.049610E+0 -1.806526E-1  5.834770E-1 
-2.496529E-1 -9.015007E-1  6.692886E-2  8.882790E-1  1.160278E-1 -5.596619E-1  2.785988E-1  9.907188E-1 
 1.888885E-1 -4.342728E-1  5.064392E-1  1.299099E+0  5.229797E-1 -2.046394E-1  6.159592E-1  1.391857E+0 
 5.531502E-1 -2.099304E-1  6.241570E-1  1.295010E+0  3.922195E-1 -3.658714E-1  4.224701E-1  1.078117E+0 
 1.605797E-1 -6.395302E-1  1.398697E-1  8.227081E-1 -3.671265E-2 -7.783394E-1  3.905869E-2  7.836685E-1 
-1.689148E-2 -6.926613E-1  2.155685E-1  9.685974E-1  1.346474E-1 -5.896111E-1  2.449989E-1  1.007191E+0 
 2.364998E-1 -4.671326E-1  3.195000E-1  1.008678E+0  1.552200E-1 -6.328316E-1  1.336899E-1  8.190575E-1 
-7.791138E-2 -9.383011E-1 -2.340012E-1  3.912506E-1 -5.432701E-1 -1.389950E+0 -6.864014E-1  6.950378E-3 
-8.038216E-1 -1.506630E+0 -6.081696E-1  2.516975E-1 -4.812126E-1 -1.200413E+0 -3.090324E-1  5.210381E-1 
-2.217827E-1 -8.904724E-1 -2.255249E-2  7.699585E-1 -3.432083E-2 -7.561417E-1  9.858704E-2  8.683891E-1 
 1.148376E-1 -6.201630E-1  1.929207E-1  1.009720E+0  2.578888E-1 -4.564705E-1  3.896103E-1  1.183170E+0 
 3.811874E-1 -3.476219E-1  4.824486E-1  1.228470E+0  4.309578E-1 -4.025307E-1  2.947693E-1  9.825974E-1 
 9.383011E-2 -7.906303E-1 -1.200829E-1  6.024780E-1 -2.440605E-1 -1.052299E+0 -2.220802E-1  5.485306E-1 
-2.377205E-1 -1.003422E+0 -2.056122E-1  6.483688E-1 -4.222107E-2 -7.299118E-1  1.143074E-1  9.142799E-1 
 1.125984E-1 -7.015228E-1  1.091003E-1  9.532471E-1  1.974602E-1 -5.828323E-1  2.356071E-1  1.086838E+0 
 3.889389E-1 -3.123817E-1  5.283394E-1  1.348278E+0  5.745392E-1 -2.053909E-1  5.895081E-1  1.383888E+0 
 5.702896E-1 -3.062019E-1  3.503494E-1  1.031029E+0  1.695175E-1 -7.096405E-1  1.485062E-2  7.786102E-1 
-1.160049E-2 -7.739410E-1  4.442978E-2  8.887978E-1  1.859093E-1 -5.786629E-1  1.533585E-1  9.547386E-1 
 2.325592E-1 -5.721817E-1  1.891174E-1  9.905777E-1  1.613998E-1 -7.194023E-1  8.518219E-3  7.856102E-1 
-2.114105E-2 -9.102097E-1 -2.460709E-1  4.955597E-1 -2.962914E-1 -1.099163E+0 -2.957611E-1  5.661888E-1 
-1.797600E-1 -1.028751E+0 -3.173714E-1  4.792404E-1 -3.056717E-1 -1.161221E+0 -4.263725E-1  3.930397E-1 
-2.915916E-1 -1.036503E+0 -2.395897E-1  6.827202E-1  8.808136E-3 -7.913818E-1 -1.541138E-3  8.460274E-1 
 1.125298E-1 -7.264099E-1 -5.569458E-3  8.292694E-1  1.333084E-1 -6.039200E-1  2.342682E-1  1.150021E+0 
 4.246292E-1 -4.350929E-1  2.616882E-1  1.045040E+0  3.152580E-1 -5.021515E-1  2.388077E-1  1.087948E+0 
 3.870773E-1 -4.490204E-1  2.380676E-1  1.062469E+0  2.867203E-1 -6.443825E-1  2.713776E-2  8.450699E-1 
 7.370758E-2 -8.512802E-1 -2.050896E-1  5.429497E-1 -2.729721E-1 -1.164131E+0 -4.776306E-1  3.432007E-1 
-3.800316E-1 -1.229691E+0 -5.259094E-1  3.502007E-1 -3.137207E-1 -1.153400E+0 -4.262199E-1  4.175491E-1 
-3.107414E-1 -1.093719E+0 -3.138695E-1  6.015091E-1  4.119873E-3 -8.168602E-1 -1.189613E-1  7.677994E-1 
 4.084778E-2 -8.686409E-1 -2.099304E-1  5.768471E-1 -1.578522E-1 -9.795799E-1 -2.489815E-1  6.492691E-1 
-7.350922E-3 -8.781013E-1 -1.959305E-1  6.716194E-1  6.500244E-3 -8.497124E-1 -1.899719E-1  6.639404E-1 
-4.990005E-2 -9.063416E-1 -1.453400E-1  7.710800E-1  1.595383E-1 -6.366997E-1  4.427719E-2  9.206886E-1 
 2.848587E-1 -5.549011E-1  1.365891E-1  1.051369E+0  4.026489E-1 -4.333000E-1  3.305969E-1  1.238461E+0 
 5.616493E-1 -3.256416E-1  3.034782E-1  1.139507E+0  4.431801E-1 -4.710007E-1  1.431503E-1  9.794693E-1 
 2.539406E-1 -6.805916E-1 -4.476166E-2  7.969398E-1  8.398819E-2 -9.138603E-1 -3.644600E-1  4.587479E-1 
-2.739296E-1 -1.179630E+0 -5.172005E-1  3.491592E-1 -3.252716E-1 -1.218521E+0 -5.669708E-1  3.338776E-1 
-2.820625E-1 -1.167931E+0 -5.157814E-1  3.714294E-1 -2.781830E-1 -1.133732E+0 -4.644508E-1  4.373703E-1 
-2.030830E-1 -1.071293E+0 -3.814507E-1  5.525589E-1 -7.649231E-2 -9.650497E-1 -3.058205E-1  6.383896E-1 
 1.070099E-1 -6.896820E-1  8.629990E-2  1.129898E+0  5.589600E-1 -2.964401E-1  3.642082E-1  1.259171E+0 
 5.464478E-1 -4.577408E-1  5.679703E-2  8.112373E-1  9.523773E-2 -8.985214E-1 -3.429298E-1  5.358696E-1 
-1.667213E-1 -1.136341E+0 -5.014725E-1  4.518280E-1 -1.393814E-1 -9.902306E-1 -2.954712E-1  6.397972E-1 
 6.237793E-2 -7.907104E-1 -8.938217E-2  9.017601E-1  3.116798E-1 -5.578804E-1  1.181870E-1  1.077599E+0 
 4.401970E-1 -5.279999E-1  3.361893E-2  8.338203E-1  1.017189E-1 -9.019394E-1 -3.553696E-1  5.121002E-1 
-1.436996E-1 -1.079491E+0 -4.693604E-1  4.872169E-1 -8.312988E-2 -9.789124E-1 -3.558922E-1  5.337791E-1 
-6.428146E-2 -9.551430E-1 -3.278809E-1  6.540298E-1  1.033592E-1 -7.875023E-1 -1.523399E-1  8.250999E-1 
 2.628784E-1 -6.506424E-1 -4.825974E-2  8.630180E-1  2.587090E-1 -6.795425E-1 -8.216095E-2  8.649597E-1 
 2.505875E-1 -7.228317E-1 -1.711922E-1  7.300987E-1  1.118584E-1 -8.454704E-1 -2.809410E-1  6.409187E-1 
 6.871796E-2 -8.538895E-1 -2.334824E-1  7.537994E-1  1.953773E-1 -7.488327E-1 -1.568108E-1  8.251686E-1 
 2.634697E-1 -6.276894E-1  2.438736E-2  9.889374E-1  4.474297E-1 -4.102821E-1  2.434273E-1  1.265350E+0 
 7.709274E-1 -1.561394E-1  4.216499E-1  1.375469E+0  7.776375E-1 -2.038231E-1  3.133888E-1  1.195839E+0 
 5.635071E-1 -4.257813E-1  1.228790E-1  1.042358E+0  4.308090E-1 -5.769501E-1 -1.100197E-1  7.430687E-1 
 1.305580E-1 -9.217606E-1 -4.499207E-1  4.440804E-1 -2.352715E-1 -1.241760E+0 -6.761208E-1  2.887306E-1 
-2.136612E-1 -1.110931E+0 -5.040817E-1  5.251389E-1  4.732895E-2 -8.608894E-1 -2.612724E-1  7.201881E-1 
 1.565590E-1 -7.819099E-1 -1.846008E-1  8.496094E-1  3.882675E-1 -5.572014E-1 -2.456284E-2  9.479599E-1 
 3.731499E-1 -6.355095E-1 -9.855270E-2  8.745689E-1  3.726273E-1 -5.341797E-1  7.407761E-2  1.152027E+0 
 7.161674E-1 -2.145500E-1  3.259087E-1  1.319969E+0  8.155594E-1 -1.758804E-1  3.030396E-1  1.212830E+0 
 5.825806E-1 -5.297127E-1 -1.457100E-1  7.459679E-1  1.756287E-1 -8.688622E-1 -4.090118E-1  5.361671E-1 
 1.789856E-2 -9.752617E-1 -4.464912E-1  5.921898E-1  9.158707E-2 -8.512001E-1 -2.655220E-1  7.859802E-1 
 3.636093E-1 -5.676422E-1 -6.428146E-2  9.030304E-1  3.752289E-1 -6.727600E-1 -2.153702E-1  7.317390E-1 
 1.534996E-1 -8.853302E-1 -4.332314E-1  5.474892E-1  7.921982E-2 -9.353218E-1 -4.686203E-1  5.200691E-1 
 3.310013E-2 -9.324226E-1 -4.096794E-1  6.132774E-1  1.537285E-1 -8.612595E-1 -4.017906E-1  6.231880E-1 
 1.566277E-1 -8.182030E-1 -3.293724E-1  6.384583E-1  1.647491E-1 -8.362999E-1 -3.979111E-1  5.518074E-1 
 4.047775E-2 -9.935112E-1 -5.739708E-1  4.034691E-1 -6.599045E-2 -1.080231E+0 -6.586800E-1  2.799377E-1 
-2.063599E-1 -1.214870E+0 -7.626915E-1  2.649574E-1 -1.788712E-1 -1.165173E+0 -6.322327E-1  4.706802E-1 
 1.422501E-1 -7.148628E-1 -1.489105E-1  9.364090E-1  5.557594E-1 -3.923225E-1  9.568787E-2  1.127739E+0 
 6.642380E-1 -3.967209E-1 -3.224182E-2  9.013176E-1  4.174805E-1 -6.379700E-1 -2.078514E-1  7.832298E-1 
 2.862701E-1 -7.478600E-1 -3.181229E-1  6.672974E-1  1.952286E-1 -8.405495E-1 -4.144516E-1  6.496391E-1 
 2.982674E-1 -6.558495E-1 -1.697807E-1  8.413391E-1  3.768692E-1 -6.577911E-1 -2.381020E-1  7.821083E-1 
 3.210678E-1 -7.341614E-1 -3.342094E-1  6.529884E-1  2.444000E-1 -7.363930E-1 -2.549400E-1  8.267403E-1 
 4.296188E-1 -5.680122E-1 -1.387825E-1  8.598175E-1  3.919182E-1 -6.959305E-1 -3.488121E-1  6.221504E-1 
 2.300987E-1 -7.314720E-1 -2.650719E-1  8.201103E-1  4.554787E-1 -5.424500E-1 -1.262627E-1  9.106293E-1 
 5.177574E-1 -5.165215E-1 -8.536148E-2  9.761200E-1  6.061287E-1 -3.759308E-1  4.330826E-2  1.065979E+0 
 6.213989E-1 -4.827003E-1 -1.938400E-1  7.268295E-1  2.357597E-1 -8.908424E-1 -5.517731E-1  4.639702E-1 
 1.238480E-1 -8.366013E-1 -3.689995E-1  7.469406E-1  4.037704E-1 -5.713615E-1 -1.601601E-1  8.458099E-1 
 4.135284E-1 -6.943703E-1 -4.377022E-1  4.650078E-1  4.159927E-2 -1.048203E+0 -7.302094E-1  2.879906E-1 
-1.603928E-1 -1.250702E+0 -8.773613E-1  1.336098E-1 -2.534523E-1 -1.286842E+0 -9.496307E-1  6.349945E-2 
-2.579193E-1 -1.237892E+0 -8.130608E-1  3.189087E-1  2.534866E-2 -9.748802E-1 -5.557098E-1  5.553894E-1 
 2.381401E-1 -7.785606E-1 -3.992500E-1  6.342888E-1  2.930489E-1 -6.849098E-1 -2.667809E-1  8.581772E-1 
 6.021004E-1 -3.792114E-1  5.604935E-2  1.239948E+0  9.808197E-1 -2.978134E-2  3.577194E-1  1.376289E+0 
 9.566803E-1 -1.215706E-1  1.723480E-1  1.147408E+0  7.279396E-1 -4.223518E-1 -1.592026E-1  8.373871E-1 
 4.330482E-1 -6.882629E-1 -4.166107E-1  5.705070E-1  1.890373E-1 -8.922615E-1 -5.691299E-1  5.121002E-1 
 2.013397E-1 -8.665504E-1 -5.325394E-1  5.281181E-1  2.025299E-1 -8.281822E-1 -5.126495E-1  5.766983E-1 
 3.374596E-1 -6.485519E-1 -2.194023E-1  9.376793E-1  6.711006E-1 -3.989525E-1 -8.462143E-2  9.962387E-1 
 6.520195E-1 -4.308395E-1 -1.499596E-1  8.533401E-1  4.699287E-1 -6.518326E-1 -3.601418E-1  6.673698E-1 
 3.240471E-1 -8.036728E-1 -6.025810E-1  4.135284E-1  5.872726E-2 -1.072491E+0 -7.955513E-1  2.500572E-1 
-4.557037E-2 -1.085453E+0 -7.405624E-1  3.677101E-1  1.068573E-1 -9.395714E-1 -6.665802E-1  4.405670E-1 
 1.837502E-1 -8.584328E-1 -5.076599E-1  5.743904E-1  3.204002E-1 -6.728401E-1 -2.722206E-1  9.182281E-1 
 7.043991E-1 -3.305626E-1 -4.557037E-2  1.012180E+0  6.735497E-1 -4.287605E-1 -1.667213E-1  8.229370E-1 
 4.966774E-1 -5.971413E-1 -3.326416E-1  7.263794E-1  4.174805E-1 -6.921310E-1 -4.514809E-1  6.220703E-1 
 4.069672E-1 -5.698013E-1 -2.361603E-1  8.996773E-1  6.903877E-1 -3.612595E-1 -8.357239E-2  9.867783E-1 
 6.851006E-1 -4.830017E-1 -3.443413E-1  6.096992E-1  2.971497E-1 -7.964401E-1 -5.578003E-1  5.428696E-1 
 2.774773E-1 -8.277321E-1 -5.387306E-1  5.816078E-1  3.835793E-1 -6.096611E-1 -3.080597E-1  8.288994E-1 
 6.553001E-1 -3.801804E-1 -1.121826E-1  9.622574E-1  6.725883E-1 -4.579620E-1 -2.440605E-1  7.925377E-1 
 5.185776E-1 -6.328316E-1 -5.142212E-1  4.643402E-1  1.427803E-1 -9.485817E-1 -6.998100E-1  4.200096E-1 
 2.927589E-1 -6.989098E-1 -3.488922E-1  8.594475E-1  6.816788E-1 -3.749619E-1 -1.799126E-1  7.986488E-1 
 5.100098E-1 -6.008720E-1 -4.483528E-1  5.810890E-1  3.275490E-1 -8.398018E-1 -6.887817E-1  3.534775E-1 
 6.789780E-2 -1.060860E+0 -8.494911E-1  2.334480E-1  6.729889E-2 -9.181099E-1 -6.363297E-1  5.252075E-1 
 3.969879E-1 -6.503410E-1 -3.876305E-1  7.864304E-1  6.652069E-1 -3.775711E-1 -1.802826E-1  8.879089E-1 
 6.620102E-1 -4.374695E-1 -2.393608E-1  8.278580E-1  6.091805E-1 -4.738312E-1 -2.715530E-1  8.079605E-1 
 6.508980E-1 -4.061813E-1 -2.138824E-1  9.000473E-1  7.281685E-1 -2.990417E-1 -3.879166E-2  1.062099E+0 
 8.496094E-1 -2.912903E-1 -1.830406E-1  8.183899E-1  5.839195E-1 -5.691299E-1 -4.461212E-1  5.720787E-1 
 3.115273E-1 -7.817612E-1 -5.908127E-1  5.363884E-1  3.784370E-1 -7.052498E-1 -5.117607E-1  5.602303E-1 
 3.666687E-1 -7.356529E-1 -5.802994E-1  4.291000E-1  2.109489E-1 -8.803406E-1 -7.265625E-1  3.758278E-1 
 1.884499E-1 -8.958321E-1 -7.164993E-1  3.948975E-1  2.873192E-1 -7.597923E-1 -4.820328E-1  6.868896E-1 
 5.709572E-1 -3.912811E-1 -1.124802E-1  1.103447E+0  1.031029E+0 -3.030014E-2  1.759300E-1  1.284718E+0 
 1.103001E+0 -2.881241E-2  9.076691E-2  1.102329E+0  8.367195E-1 -3.278008E-1 -2.537422E-1  7.572174E-1 
 5.238686E-1 -6.550293E-1 -5.839500E-1  4.639702E-1  3.195801E-1 -7.775230E-1 -6.235924E-1  4.893799E-1 
 3.435707E-1 -7.594910E-1 -5.896111E-1  5.482407E-1  4.106178E-1 -6.797714E-1 -5.528793E-1  5.158997E-1 
 3.660698E-1 -7.676125E-1 -7.063713E-1  3.041496E-1  8.569717E-2 -1.121059E+0 -1.063690E+0  2.475739E-2 
-1.111412E-1 -1.202499E+0 -1.020931E+0  1.441193E-1  5.783844E-2 -1.017799E+0 -9.075317E-1  1.453094E-1 
-1.256943E-2 -1.094692E+0 -8.767624E-1  3.564606E-1  3.510895E-1 -6.739616E-1 -5.252419E-1  5.766182E-1 
 4.666481E-1 -6.163597E-1 -4.864197E-1  6.177483E-1  5.124702E-1 -6.007195E-1 -5.195122E-1  6.010590E-1 
 5.205879E-1 -5.937920E-1 -5.383530E-1  5.055389E-1  3.729973E-1 -7.411613E-1 -6.715012E-1  4.039192E-1 
 3.192101E-1 -7.723808E-1 -6.275406E-1  5.673103E-1  5.561295E-1 -4.658623E-1 -3.383102E-1  7.663879E-1 
 6.933670E-1 -3.976898E-1 -3.361511E-1  7.245178E-1  5.961380E-1 -5.629425E-1 -5.021515E-1  6.073875E-1 
 5.306473E-1 -5.811996E-1 -5.630226E-1  4.932480E-1  4.178505E-1 -6.670303E-1 -5.211411E-1  6.834602E-1 
 6.854706E-1 -3.618507E-1 -2.204399E-1  9.516792E-1  9.501877E-1 -1.127014E-1 -5.772018E-2  1.027458E+0 
 9.286575E-1 -1.897430E-1 -1.345329E-1  9.423676E-1  8.597374E-1 -3.161011E-1 -3.525429E-1  6.795883E-1 
 5.623894E-1 -6.278419E-1 -6.766396E-1  3.244171E-1  1.653481E-1 -9.632607E-1 -9.153519E-1  1.964188E-1 
 2.184677E-1 -8.453903E-1 -7.343826E-1  4.738770E-1  5.112076E-1 -5.274010E-1 -4.301720E-1  6.760902E-1 
 5.860100E-1 -4.989395E-1 -4.145317E-1  7.118492E-1  7.002983E-1 -4.034309E-1 -3.917313E-1  6.702805E-1 
 6.209488E-1 -4.871712E-1 -4.840393E-1  5.968094E-1  5.602303E-1 -5.443230E-1 -5.136223E-1  5.829582E-1 
 5.260277E-1 -5.972099E-1 -5.945320E-1  4.813995E-1  4.404297E-1 -7.013016E-1 -7.098694E-1  3.501205E-1 
 2.537079E-1 -8.596230E-1 -8.160400E-1  2.582588E-1  2.174301E-1 -8.954620E-1 -9.140930E-1  2.157898E-1 
 2.975197E-1 -7.466011E-1 -6.536903E-1  5.312500E-1  5.342293E-1 -5.242729E-1 -4.654121E-1  6.707993E-1 
 6.724396E-1 -4.518509E-1 -4.618416E-1  6.006889E-1  5.879478E-1 -5.035629E-1 -5.102730E-1  5.713272E-1 
 5.388489E-1 -5.715103E-1 -5.500526E-1  6.021004E-1  6.287003E-1 -4.194412E-1 -3.132019E-1  8.726273E-1 
 9.924393E-1  3.458786E-2  1.269073E-1  1.245979E+0  1.237488E+0  1.005287E-1  1.208878E-2  1.064259E+0 
 1.004730E+0 -2.128410E-1 -3.479919E-1  6.214676E-1  5.223083E-1 -6.825218E-1 -7.722321E-1  2.759895E-1 
 2.402306E-1 -8.870430E-1 -8.842125E-1  2.398605E-1  2.761383E-1 -7.911530E-1 -8.520203E-1  1.879997E-1 
 1.953773E-1 -9.496307E-1 -1.015343E+0  7.280731E-2  6.781769E-2 -1.065113E+0 -1.073452E+0  5.090714E-2 
 7.587051E-2 -9.880714E-1 -9.644508E-1  1.808472E-1  3.104897E-1 -6.465416E-1 -5.341110E-1  7.058907E-1 
 8.558693E-1 -1.611328E-1 -9.937286E-2  1.112759E+0  1.224079E+0  1.891174E-1  2.095299E-1  1.339260E+0 
 1.399387E+0  3.142090E-1  2.651100E-1  1.301708E+0  1.246429E+0 -2.822876E-4 -1.964531E-1  7.847900E-1 
 6.776505E-1 -5.715828E-1 -7.579994E-1  2.348595E-1  1.889687E-1 -1.003571E+0 -1.049763E+0  5.954742E-2 
 8.562851E-2 -1.017582E+0 -1.048790E+0  1.080589E-1  2.297974E-1 -8.144722E-1 -8.358612E-1  3.025894E-1 
 3.964691E-1 -6.867027E-1 -7.054710E-1  4.280586E-1  4.595680E-1 -7.071114E-1 -8.108215E-1  2.682381E-1 
 3.118973E-1 -7.717819E-1 -8.236427E-1  2.787476E-1  3.693504E-1 -7.129211E-1 -7.477913E-1  4.141998E-1 
 5.386200E-1 -5.414810E-1 -5.829124E-1  5.892906E-1  7.078285E-1 -3.848000E-1 -4.528999E-1  6.262398E-1 
 6.362991E-1 -5.253220E-1 -6.574211E-1  4.314079E-1  5.364571E-1 -5.890198E-1 -6.432610E-1  5.439072E-1 
 6.862869E-1 -3.393517E-1 -3.526115E-1  8.049774E-1  9.450493E-1 -9.505081E-2 -1.287994E-1  1.005249E+0 
 1.135708E+0  6.057739E-3 -1.489906E-1  9.106293E-1  9.212074E-1 -2.980728E-1 -5.443916E-1  4.182205E-1 
 3.475876E-1 -9.137115E-1 -1.067272E+0 -2.568054E-2  5.850983E-2 -9.984322E-1 -1.071373E+0  1.122971E-1 
 3.056488E-1 -7.641106E-1 -8.647614E-1  2.245102E-1  3.090706E-1 -8.221512E-1 -9.324226E-1  2.007370E-1 
 3.242683E-1 -7.657509E-1 -8.732605E-1  2.154198E-1  3.417778E-1 -7.325211E-1 -8.617821E-1  2.064781E-1 
 3.467674E-1 -7.323723E-1 -8.125420E-1  4.076385E-1  6.465073E-1 -3.540306E-1 -4.031296E-1  7.662392E-1 
 9.840202E-1 -5.124283E-2 -1.308098E-1  1.011208E+0  1.136158E+0 -4.959106E-5 -1.501122E-1  9.057083E-1 
 9.575005E-1 -2.395096E-1 -5.227814E-1  4.328270E-1  4.971199E-1 -6.457214E-1 -8.066521E-1  3.420792E-1 
 5.197678E-1 -6.039925E-1 -7.318497E-1  3.874474E-1  4.948883E-1 -6.402817E-1 -7.925720E-1  3.037071E-1 
 4.690399E-1 -5.538521E-1 -6.141319E-1  5.346794E-1  7.319679E-1 -3.026924E-1 -4.152031E-1  7.349472E-1 
 9.760475E-1 -5.913162E-2 -1.693306E-1  9.824486E-1  1.182869E+0  1.122971E-1 -2.397156E-2  1.035648E+0 
 1.095108E+0 -9.117126E-2 -3.500824E-1  5.992699E-1  6.181183E-1 -6.128616E-1 -9.459000E-1  1.678467E-4 
 5.239868E-2 -1.062283E+0 -1.198181E+0 -1.042900E-1  1.288376E-1 -9.082794E-1 -1.034561E+0  1.172180E-1 
 3.028870E-1 -7.520409E-1 -8.927803E-1  2.175789E-1  4.660606E-1 -5.080299E-1 -6.291008E-1  4.840088E-1 
 6.987381E-1 -4.590111E-1 -6.859512E-1  4.255180E-1  5.951004E-1 -4.654121E-1 -6.267929E-1  4.541283E-1 
 6.420403E-1 -4.435806E-1 -5.880508E-1  5.264091E-1  7.248077E-1 -3.343620E-1 -5.121994E-1  6.141701E-1 
 8.347778E-1 -2.544098E-1 -4.517021E-1  5.808678E-1  6.925507E-1 -4.523010E-1 -6.726112E-1  3.501205E-1 
 4.707489E-1 -6.620331E-1 -9.374123E-1  1.233292E-1  3.121986E-1 -7.828827E-1 -9.532013E-1  1.221390E-1 
 3.444595E-1 -6.837196E-1 -8.201408E-1  3.270988E-1  5.982285E-1 -3.940430E-1 -5.490799E-1  6.319771E-1 
 9.767876E-1 -1.562119E-2 -1.257401E-1  1.037140E+0  1.275707E+0  2.254791E-1  6.558990E-2  1.168869E+0 
 1.375168E+0  2.911186E-1  6.081772E-2  1.131237E+0  1.344398E+0  2.167587E-1 -7.641983E-2  9.007988E-1 
 9.755974E-1 -2.381020E-1 -5.549011E-1  4.367790E-1  5.639572E-1 -6.065331E-1 -9.055214E-1  1.561890E-1 
 3.963203E-1 -6.489220E-1 -7.983093E-1  3.533974E-1  6.400299E-1 -3.886719E-1 -5.434227E-1  6.281090E-1 
 9.070473E-1 -1.501122E-1 -3.799629E-1  6.800385E-1  8.922997E-1 -2.167931E-1 -4.911919E-1  5.434685E-1 
 7.103577E-1 -4.392624E-1 -7.102394E-1  3.267288E-1  5.370598E-1 -5.364227E-1 -8.019600E-1  3.052673E-1 
 6.418877E-1 -3.832321E-1 -5.890198E-1  4.862480E-1  6.777992E-1 -4.602013E-1 -7.585907E-1  3.114586E-1 
 5.608292E-1 -5.397720E-1 -8.513527E-1  1.544685E-1  3.713570E-1 -7.469711E-1 -1.047150E+0  7.549286E-3 
 2.407494E-1 -8.600006E-1 -1.088730E+0  5.239868E-2  3.399887E-1 -7.033920E-1 -9.196701E-1  1.472473E-1 
 4.221687E-1 -6.007919E-1 -8.529205E-1  2.315102E-1  5.037575E-1 -5.989304E-1 -8.956108E-1  1.663170E-1 
 4.323807E-1 -6.326027E-1 -8.790703E-1  2.207794E-1  5.547905E-1 -4.195213E-1 -6.246300E-1  4.703789E-1 
 7.593803E-1 -3.317528E-1 -6.586800E-1  4.048080E-1  7.051392E-1 -3.687096E-1 -7.033920E-1  2.894783E-1 
 4.887085E-1 -6.562195E-1 -1.003941E+0 -1.160049E-2  2.370987E-1 -8.538094E-1 -1.176640E+0 -1.027222E-1 
 2.273407E-1 -7.887726E-1 -1.033451E+0  1.129684E-1  5.351982E-1 -3.803329E-1 -5.110130E-1  7.073097E-1 
 1.101589E+0  5.798721E-2 -2.123909E-1  8.700294E-1  1.150238E+0  9.300995E-2 -2.692413E-1  7.275696E-1 
 1.003017E+0 -1.198616E-1 -4.451523E-1  5.964394E-1  8.598175E-1 -2.571030E-1 -6.045227E-1  4.539871E-1 
 7.801704E-1 -2.077713E-1 -4.780807E-1  5.651474E-1  8.797073E-1 -1.720123E-1 -4.951401E-1  5.836983E-1 
 9.505692E-1 -1.197815E-1 -4.764404E-1  5.659676E-1  7.983475E-1 -3.586502E-1 -7.355003E-1  2.394104E-1 
 5.213394E-1 -5.049019E-1 -7.849693E-1  3.166695E-1  7.341270E-1 -2.774429E-1 -6.422195E-1  4.509277E-1 
 8.174973E-1 -2.294502E-1 -5.493813E-1  5.177574E-1  8.610077E-1 -2.338524E-1 -5.893211E-1  4.123383E-1 
 6.511307E-1 -4.863510E-1 -9.269028E-1  6.036758E-2  4.278297E-1 -5.440903E-1 -8.252831E-1  2.984886E-1 
 7.580376E-1 -2.112007E-1 -4.708519E-1  6.891289E-1  1.077667E+0  6.834030E-2 -2.595520E-1  7.271194E-1 
 1.020599E+0 -8.156204E-2 -5.508728E-1  3.139191E-1  4.880295E-1 -7.369118E-1 -1.228802E+0 -2.653694E-1 
 1.655960E-2 -1.056541E+0 -1.462669E+0 -4.864197E-1 -1.517525E-1 -1.168449E+0 -1.518402E+0 -5.055008E-1 
-1.375923E-1 -1.183502E+0 -1.542023E+0 -4.771118E-1 -1.265602E-1 -1.159363E+0 -1.530029E+0 -5.140724E-1 
-5.154037E-2 -9.507408E-1 -1.208981E+0 -2.956009E-2  4.833374E-1 -3.743706E-1 -5.352325E-1  7.055206E-1 
 1.330769E+0  5.032272E-1  2.621269E-1  1.385979E+0  1.786221E+0  8.274803E-1  4.865379E-1  1.469349E+0 
 1.822800E+0  7.170677E-1  2.483482E-1  1.225121E+0  1.533268E+0  4.461594E-1  4.203796E-2  1.051819E+0 
 1.441330E+0  4.356575E-1  6.916046E-2  1.097420E+0  1.429340E+0  3.288193E-1 -1.162109E-1  8.496895E-1 
 1.172737E+0  9.277725E-2 -3.699722E-1  5.840683E-1  9.557800E-1 -7.538223E-2 -4.805412E-1  5.342979E-1 
 8.975182E-1 -2.153015E-1 -7.221603E-1  2.252502E-1  5.540504E-1 -5.680122E-1 -1.053932E+0 -8.259964E-2 
 2.908897E-1 -7.348328E-1 -1.150490E+0 -1.030922E-1  3.232994E-1 -7.336311E-1 -1.150570E+0 -1.150894E-1 
 3.089180E-1 -7.398224E-1 -1.184921E+0 -1.781921E-1  2.303200E-1 -7.346001E-1 -1.093269E+0  2.479553E-3 
 5.299072E-1 -4.385223E-1 -8.233414E-1  2.623596E-1  7.768173E-1 -1.378899E-1 -4.969330E-1  5.877190E-1 
 1.073868E+0  6.208801E-2 -3.596916E-1  6.525383E-1  1.063438E+0 -1.205063E-2 -5.650330E-1  3.691177E-1 
 7.463493E-1 -3.437500E-1 -8.497124E-1  8.890915E-2  4.648590E-1 -5.920029E-1 -1.069130E+0 -6.933975E-2 
 3.440170E-1 -7.284203E-1 -1.202572E+0 -1.918297E-1  2.671280E-1 -7.273827E-1 -1.172253E+0 -1.720924E-1 
 2.680206E-1 -7.159004E-1 -1.111832E+0 -3.201294E-2  4.823685E-1 -4.888115E-1 -9.538727E-1  4.487991E-2 
 5.547180E-1 -4.159393E-1 -8.400307E-1  2.204094E-1  7.287598E-1 -2.326622E-1 -6.356621E-1  4.515305E-1 
 1.005550E+0  1.017990E-1 -3.064919E-1  7.597580E-1  1.320190E+0  3.547401E-1 -1.375122E-1  8.104172E-1 
 1.195389E+0  7.869720E-2 -5.163803E-1  3.571281E-1  7.248077E-1 -3.964195E-1 -9.809914E-1 -1.100159E-2 
 4.670982E-1 -4.816628E-1 -9.143105E-1  9.262848E-2  6.050797E-1 -3.727303E-1 -8.486710E-1  1.552887E-1 
 6.761589E-1 -3.223610E-1 -9.010506E-1  3.540802E-2  4.714203E-1 -5.882721E-1 -1.151611E+0 -2.653694E-1 
 1.449394E-1 -9.089508E-1 -1.448521E+0 -4.904518E-1  2.930069E-2 -9.090996E-1 -1.396961E+0 -3.121605E-1 
 3.702393E-1 -4.304008E-1 -7.391510E-1  4.308891E-1  1.062767E+0  1.404686E-1 -3.050003E-1  7.229500E-1 
 1.274220E+0  2.921600E-1 -2.890625E-1  6.324997E-1  1.070370E+0  1.879883E-2 -5.768013E-1  2.983398E-1 
 7.029076E-1 -3.917313E-1 -1.017582E+0 -1.469803E-1  3.253899E-1 -6.977196E-1 -1.317463E+0 -4.356117E-1 
 5.783844E-2 -8.897209E-1 -1.406490E+0 -4.134827E-1  1.631203E-1 -7.879524E-1 -1.312840E+0 -3.067207E-1 
 2.842598E-1 -5.885010E-1 -1.018990E+0  1.924896E-2  6.935196E-1 -3.343201E-2 -3.334618E-1  8.541603E-1 
 1.618729E+0  8.138504E-1  4.118195E-1  1.524040E+0  2.163368E+0  1.284279E+0  7.920189E-1  1.713348E+0 
 2.191528E+0  1.170731E+0  5.097885E-1  1.318550E+0  1.681759E+0  5.197678E-1 -2.191010E-1  5.526276E-1 
 9.510078E-1 -1.550217E-1 -8.358612E-1 -6.011963E-3  4.298477E-1 -5.510216E-1 -1.083210E+0 -1.059227E-1 
 4.687386E-1 -4.534225E-1 -9.916496E-1  1.611710E-2  6.665497E-1 -2.305717E-1 -7.229805E-1  2.532692E-1 
 8.151093E-1 -8.633041E-2 -6.151009E-1  3.809700E-1  1.010689E+0  8.026886E-2 -4.972305E-1  4.593506E-1 
 1.044437E+0  8.569717E-2 -5.243530E-1  3.604774E-1  8.639183E-1 -1.615829E-1 -8.254318E-1  5.559921E-2 
 5.335579E-1 -5.405197E-1 -1.223061E+0 -3.807831E-1  1.168480E-1 -9.108124E-1 -1.544182E+0 -6.399803E-1 
-1.098709E-1 -1.020332E+0 -1.527420E+0 -4.915695E-1  1.987991E-1 -6.526527E-1 -1.140141E+0 -8.975983E-2 
 6.411400E-1 -1.239510E-1 -5.540810E-1  5.122490E-1  1.185329E+0  2.996101E-1 -2.464409E-1  6.758575E-1 
 1.220280E+0  2.470779E-1 -4.216003E-1  4.378204E-1  1.003017E+0  6.647873E-2 -5.133209E-1  4.165077E-1 
 1.014858E+0  1.292877E-1 -4.041710E-1  5.981483E-1  1.265198E+0  3.858871E-1 -2.222328E-1  6.836891E-1 
 1.311687E+0  4.148674E-1 -1.761093E-1  7.796478E-1  1.414207E+0  4.436989E-1 -2.111320E-1  7.002296E-1 
 1.259621E+0  2.877579E-1 -3.564911E-1  5.304298E-1  1.181309E+0  3.292580E-1 -2.951698E-1  6.078377E-1 
 1.161720E+0  1.131172E-1 -6.237411E-1  1.530571E-1  6.505280E-1 -4.125900E-1 -1.200562E+0 -4.204102E-1 
 3.369904E-2 -1.001560E+0 -1.733280E+0 -9.739914E-1 -4.867210E-1 -1.536282E+0 -2.265621E+0 -1.430710E+0 
-8.321304E-1 -1.735210E+0 -2.356960E+0 -1.364250E+0 -6.006393E-1 -1.330803E+0 -1.760323E+0 -6.725426E-1 
 1.184082E-1 -6.493721E-1 -1.167183E+0 -1.779709E-1  5.780373E-1 -2.275200E-1 -8.279610E-1  1.122971E-1 
 8.154106E-1 -1.950073E-2 -6.561508E-1  2.473106E-1  8.858986E-1 -5.913162E-2 -7.237320E-1  2.112503E-1 
 9.155502E-1  8.487701E-2 -4.766617E-1  4.673996E-1  1.180340E+0  3.670387E-1 -2.594109E-1  6.924782E-1 
 1.395889E+0  4.752197E-1 -2.085915E-1  6.665497E-1  1.301788E+0  3.504982E-1 -4.076004E-1  3.239670E-1 
 8.165283E-1 -1.794624E-1 -9.870300E-1 -2.279625E-1  3.899879E-1 -4.912720E-1 -1.138130E+0 -2.056923E-1 
 5.778084E-1 -2.060623E-1 -7.945824E-1  1.321983E-1  8.646584E-1  1.213875E-1 -4.229507E-1  5.651474E-1 
 1.356030E+0  6.061287E-1 -2.032089E-2  8.910370E-1  1.674610E+0  8.556480E-1  2.050591E-1  1.099277E+0 
 1.760288E+0  8.816490E-1  1.926880E-1  1.029907E+0  1.668949E+0  7.265282E-1 -7.418060E-2  7.061081E-1 
 1.325249E+0  3.637581E-1 -4.133301E-1  3.377571E-1  9.242706E-1 -6.523132E-4 -7.527809E-1  4.145050E-2 
 6.394272E-1 -3.051529E-1 -1.107502E+0 -3.675919E-1  3.040771E-1 -5.437202E-1 -1.241760E+0 -3.866615E-1 
 3.166695E-1 -5.317993E-1 -1.260540E+0 -4.581909E-1  1.259384E-1 -8.971710E-1 -1.783871E+0 -1.151241E+0 
-6.139793E-1 -1.561172E+0 -2.305931E+0 -1.453281E+0 -7.147827E-1 -1.466171E+0 -2.046650E+0 -1.032101E+0 
-1.460114E-1 -8.086624E-1 -1.316723E+0 -2.819824E-1  6.784706E-1  9.233856E-2 -4.071503E-1  6.188698E-1 
 1.427330E+0  6.519470E-1  5.687714E-3  8.370171E-1  1.475307E+0  5.205193E-1 -3.618507E-1  2.613106E-1 
 7.744293E-1 -2.216301E-1 -1.049171E+0 -3.185616E-1  2.883606E-1 -5.700912E-1 -1.284981E+0 -4.208603E-1 
 3.756790E-1 -3.725128E-1 -9.867325E-1 -8.082199E-2  7.589378E-1  7.079697E-2 -5.416298E-1  4.270897E-1 
 1.260658E+0  5.362396E-1 -3.327942E-2  9.295578E-1  1.748749E+0  1.031998E+0  3.796997E-1  1.217888E+0 
 1.988209E+0  1.242260E+0  5.687981E-1  1.434628E+0  2.203228E+0  1.382919E+0  6.484489E-1  1.482239E+0 
 2.202858E+0  1.322418E+0  5.134392E-1  1.201950E+0  1.776829E+0  8.530388E-1 -1.100159E-2  6.874084E-1 
 1.338070E+0  3.929672E-1 -4.995422E-1  1.823387E-1  7.786789E-1 -2.042694E-1 -1.100651E+0 -4.586296E-1 
 1.369591E-1 -7.618713E-1 -1.553490E+0 -8.032227E-1 -1.175499E-1 -8.977013E-1 -1.619209E+0 -7.319221E-1 
 2.002182E-1 -5.060921E-1 -1.217621E+0 -3.643799E-1  4.153175E-1 -3.604393E-1 -1.078003E+0 -2.698402E-1 
 4.580078E-1 -3.643799E-1 -1.146992E+0 -3.899422E-1  3.377571E-1 -4.698105E-1 -1.324093E+0 -7.070427E-1 
-2.486038E-2 -9.044800E-1 -1.795120E+0 -1.016163E+0 -2.649231E-1 -1.080910E+0 -1.807110E+0 -9.706421E-1 
-1.597214E-1 -8.826523E-1 -1.617641E+0 -8.136520E-1  1.089859E-2 -7.371407E-1 -1.482121E+0 -6.753731E-1 
 1.126785E-1 -7.010803E-1 -1.546860E+0 -8.186493E-1 -9.601212E-2 -8.819809E-1 -1.651691E+0 -8.781815E-1 
-1.032410E-1 -8.528404E-1 -1.583591E+0 -7.876511E-1  7.698822E-2 -6.645699E-1 -1.479061E+0 -6.912422E-1 
 1.193771E-1 -6.364822E-1 -1.432941E+0 -6.279907E-1  1.772003E-1 -5.555725E-1 -1.210552E+0 -2.923393E-1 
 6.594696E-1  5.008698E-2 -5.928230E-1  2.944679E-1  1.230858E+0  6.426277E-1 -2.494049E-2  8.757591E-1 
 1.820419E+0  1.165958E+0  4.965286E-1  1.393200E+0  2.285259E+0  1.553391E+0  7.341270E-1  1.449379E+0 
 2.187809E+0  1.388290E+0  5.042801E-1  1.197399E+0  1.964661E+0  1.141968E+0  2.984200E-1  1.027828E+0 
 1.845448E+0  1.058750E+0  2.286797E-1  1.018589E+0  1.806789E+0  1.102039E+0  3.584671E-1  1.068138E+0 
 1.832268E+0  1.065228E+0  2.353096E-1  9.439392E-1  1.762749E+0  1.035500E+0  1.616974E-1  8.687592E-1 
 1.655388E+0  8.817978E-1  4.867554E-3  6.109695E-1  1.272358E+0  3.565292E-1 -6.558495E-1 -1.603928E-1 
 4.762573E-1 -4.511108E-1 -1.528610E+0 -9.822617E-1 -3.305626E-1 -1.191021E+0 -2.124653E+0 -1.505440E+0 
-7.754326E-1 -1.582253E+0 -2.425732E+0 -1.680820E+0 -7.752113E-1 -1.421692E+0 -2.205421E+0 -1.390633E+0 
-4.522324E-1 -1.077850E+0 -1.808971E+0 -9.831505E-1 -8.789063E-2 -7.852707E-1 -1.539112E+0 -7.155304E-1 
 2.411995E-1 -2.946510E-1 -9.635620E-1 -8.365250E-2  9.467697E-1  4.340897E-1 -2.254295E-1  6.427803E-1 
 1.611279E+0  9.287376E-1  8.510971E-2  8.147392E-1  1.632217E+0  8.930473E-1  2.512741E-2  6.613388E-1 
 1.419579E+0  5.881691E-1 -4.718208E-1 -1.160049E-2  5.565071E-1 -4.929810E-1 -1.690292E+0 -1.278790E+0 
-6.931000E-1 -1.614662E+0 -2.634872E+0 -2.064312E+0 -1.268211E+0 -2.012302E+0 -2.784630E+0 -1.906200E+0 
-8.955421E-1 -1.357250E+0 -1.948750E+0 -9.367409E-1  2.422371E-1 -1.815529E-1 -7.223129E-1  2.817993E-1 
 1.374649E+0  9.042206E-1  2.711487E-1  1.131168E+0  2.139008E+0  1.465031E+0  5.298271E-1  1.211411E+0 
 2.025158E+0  1.252911E+0  2.918587E-1  8.405190E-1  1.577980E+0  7.730904E-1 -2.058411E-1  4.339371E-1 
 1.268410E+0  5.218582E-1 -3.774223E-1  2.917099E-1  1.203590E+0  6.016579E-1 -2.445793E-1  4.269371E-1 
 1.306629E+0  6.462784E-1 -2.280426E-1  4.871407E-1  1.437611E+0  8.139191E-1 -3.953934E-2  6.553688E-1 
 1.589897E+0  9.387894E-1  4.196930E-2  6.567879E-1  1.423531E+0  6.731071E-1 -2.896614E-1  2.706985E-1 
 1.063519E+0  2.868690E-1 -7.670097E-1 -2.614212E-1  5.042000E-1 -2.668610E-1 -1.208981E+0 -5.890198E-1 
 2.467079E-1 -4.463425E-1 -1.355530E+0 -7.229805E-1  1.289177E-1 -5.489311E-1 -1.452091E+0 -8.281097E-1 
 5.716705E-2 -5.728531E-1 -1.472733E+0 -8.658104E-1 -4.811096E-2 -7.775917E-1 -1.766731E+0 -1.244221E+0 
-4.564705E-1 -1.181789E+0 -2.158852E+0 -1.591053E+0 -6.964607E-1 -1.308372E+0 -2.172260E+0 -1.449192E+0 
-4.697418E-1 -1.020412E+0 -1.778500E+0 -9.298096E-1  2.194405E-1 -1.565895E-1 -7.492828E-1  2.031975E-1 
 1.439098E+0  1.153217E+0  5.514374E-1  1.420399E+0  2.473007E+0  1.944618E+0  1.095699E+0  1.718201E+0 
 2.582020E+0  1.867359E+0  8.096771E-1  1.251568E+0  2.023598E+0  1.286209E+0  2.569199E-1  7.695198E-1 
 1.553608E+0  8.069878E-1 -1.577797E-1  4.697075E-1  1.413620E+0  9.166679E-1  1.474686E-1  8.796387E-1 
 1.947227E+0  1.499149E+0  7.420998E-1  1.447067E+0  2.399109E+0  1.798218E+0  8.057976E-1  1.313999E+0 
 2.139297E+0  1.378750E+0  2.583275E-1  6.758575E-1  1.394470E+0  5.717773E-1 -4.932823E-1 -2.811432E-3 
 7.436600E-1 -5.116272E-2 -1.108250E+0 -6.151695E-1  1.890373E-1 -4.818802E-1 -1.445240E+0 -9.320412E-1 
-1.098022E-1 -7.802696E-1 -1.777012E+0 -1.279022E+0 -4.891129E-1 -1.239300E+0 -2.302570E+0 -1.807861E+0 
-9.364395E-1 -1.544331E+0 -2.464703E+0 -1.866791E+0 -9.297295E-1 -1.497021E+0 -2.414410E+0 -1.843990E+0 
-9.435196E-1 -1.616451E+0 -2.657890E+0 -2.146111E+0 -1.284531E+0 -1.893612E+0 -2.813610E+0 -2.209812E+0 
-1.227161E+0 -1.716362E+0 -2.489140E+0 -1.691032E+0 -5.183907E-1 -8.764610E-1 -1.559162E+0 -6.713524E-1 
 5.551605E-1  2.411995E-1 -4.532700E-1  3.024406E-1  1.381798E+0  9.314194E-1  7.161713E-2  6.842804E-1 
 1.599289E+0  9.531670E-1 -7.754135E-2  3.913269E-1  1.277267E+0  6.866684E-1 -2.685699E-1  3.117485E-1 
 1.279728E+0  7.520790E-1 -1.274605E-1  5.160484E-1  1.527168E+0  9.893799E-1  3.205872E-2  5.951691E-1 
 1.533947E+0  9.310493E-1 -9.371185E-2  3.572769E-1  1.176090E+0  4.332695E-1 -6.991425E-1 -2.953911E-1 
 5.114975E-1 -2.034531E-1 -1.339069E+0 -8.942719E-1  2.780914E-2 -5.160828E-1 -1.392410E+0 -7.058411E-1 
 3.943787E-1  5.120850E-2 -6.265717E-1  1.879272E-1  1.433357E+0  1.124020E+0  3.028107E-1  9.905777E-1 
 2.075230E+0  1.635571E+0  7.675095E-1  1.359970E+0  2.312378E+0  1.684669E+0  6.228905E-1  1.066120E+0 
 1.907959E+0  1.235027E+0  1.160278E-1  5.085182E-1  1.356697E+0  7.099876E-1 -3.845024E-1  1.808167E-3 
 8.225670E-1  1.028404E-1 -1.080612E+0 -6.988411E-1  1.415787E-1 -5.624924E-1 -1.688869E+0 -1.293922E+0 
-4.077530E-1 -9.331627E-1 -1.885273E+0 -1.284382E+0 -1.828918E-1 -6.079407E-1 -1.461262E+0 -7.443619E-1 
 4.402771E-1  1.104393E-1 -7.014503E-1 -4.043198E-2  1.088478E+0  6.883774E-1 -1.709709E-1  4.675484E-1 
 1.507420E+0  1.047939E+0  1.175880E-1  6.363792E-1  1.592510E+0  1.047348E+0 -2.947998E-2  3.311996E-1 
 1.213047E+0  6.556702E-1 -3.834610E-1  3.630829E-2  9.478798E-1  3.393173E-1 -7.881699E-1 -3.885994E-1 
 4.765587E-1 -1.461601E-1 -1.265831E+0 -9.354706E-1 -5.086136E-2 -6.017609E-1 -1.637463E+0 -1.161221E+0 
-1.536827E-1 -6.323814E-1 -1.608551E+0 -1.037243E+0  6.185913E-2 -3.101425E-1 -1.158611E+0 -5.605621E-1 
 5.212593E-1  1.655006E-1 -6.848297E-1 -8.409119E-2  1.019928E+0  6.199074E-1 -3.324203E-1  1.974602E-1 
 1.211258E+0  7.466393E-1 -2.382507E-1  1.842804E-1  1.165657E+0  7.172890E-1 -2.275200E-1  3.036270E-1 
 1.311840E+0  8.574295E-1 -1.381912E-1  3.221893E-1  1.379868E+0  1.058079E+0  1.703377E-1  7.353897E-1 
 1.865200E+0  1.478359E+0  5.586700E-1  1.072758E+0  2.103909E+0  1.663807E+0  6.276588E-1  1.060608E+0 
 2.019131E+0  1.497738E+0  4.276085E-1  7.944794E-1  1.716339E+0  1.199707E+0  1.570091E-1  6.093979E-1 
 1.636688E+0  1.198669E+0  1.860580E-1  6.204300E-1  1.615601E+0  1.146290E+0  4.516983E-2  3.094406E-1 
 1.104118E+0  4.009399E-1 -8.687096E-1 -6.761894E-1  6.312943E-2 -6.125603E-1 -1.868652E+0 -1.665100E+0 
-8.294525E-1 -1.416180E+0 -2.569683E+0 -2.273960E+0 -1.378700E+0 -1.893169E+0 -2.925671E+0 -2.469620E+0 
-1.397552E+0 -1.787220E+0 -2.787830E+0 -2.324780E+0 -1.306431E+0 -1.729851E+0 -2.759823E+0 -2.369263E+0 
-1.371330E+0 -1.846600E+0 -2.890720E+0 -2.442051E+0 -1.380421E+0 -1.749371E+0 -2.706253E+0 -2.163250E+0 
-9.158020E-1 -1.060642E+0 -1.804581E+0 -1.062801E+0  2.777786E-1  1.177406E-1 -6.352119E-1  7.124710E-2 
 1.368919E+0  1.210140E+0  3.952789E-1  1.004879E+0  2.211048E+0  1.938137E+0  1.025818E+0  1.480000E+0 
 2.508850E+0  2.090649E+0  1.019478E+0  1.379868E+0  2.351498E+0  1.860950E+0  7.208672E-1  9.769402E-1 
 1.882778E+0  1.394840E+0  2.339706E-1  5.039787E-1  1.411530E+0  8.595200E-1 -2.952423E-1  2.624893E-2 
 1.033340E+0  6.193886E-1 -4.401627E-1 -6.606293E-2  9.304504E-1  5.442085E-1 -4.360619E-1 -7.652283E-3 
 1.066200E+0  6.788406E-1 -4.102821E-1 -5.936050E-2  9.296989E-1  4.533195E-1 -7.208214E-1 -5.008011E-1 
 3.520584E-1 -1.987610E-1 -1.367161E+0 -1.162342E+0 -2.676811E-1 -7.539024E-1 -1.918270E+0 -1.600212E+0 
-5.439415E-1 -8.390617E-1 -1.782520E+0 -1.294140E+0 -6.606293E-2 -2.247620E-1 -1.078743E+0 -5.452805E-1 
 6.676674E-1  4.556999E-1 -4.652596E-1  2.655029E-2  1.200008E+0  9.539185E-1 -3.663254E-2  3.103371E-1 
 1.369881E+0  1.047348E+0  1.730728E-2  4.159088E-1  1.520531E+0  1.217518E+0  2.212982E-1  6.230392E-1 
 1.727657E+0  1.390598E+0  2.917900E-1  5.738678E-1  1.566730E+0  1.178699E+0  1.086502E-1  4.408684E-1 
 1.469200E+0  1.100990E+0 -1.457977E-2  2.703285E-1  1.302830E+0  9.194984E-1 -1.704521E-1  9.658051E-2 
 1.075737E+0  7.325592E-1 -3.516426E-1 -4.565048E-2  1.002419E+0  6.015091E-1 -5.713615E-1 -3.225098E-1 
 6.858482E-1  2.724190E-1 -8.880806E-1 -7.119522E-1  1.626701E-1 -2.952423E-1 -1.484871E+0 -1.238930E+0 
-1.741028E-1 -4.995422E-1 -1.549843E+0 -1.147892E+0  6.908798E-2 -7.769012E-2 -9.862099E-1 -5.270309E-1 
 6.774292E-1  5.252876E-1 -3.853912E-1  5.336761E-2  1.267738E+0  1.106430E+0  1.109581E-1  4.680672E-1 
 1.613220E+0  1.344547E+0  2.656403E-1  5.393677E-1  1.547428E+0  1.171768E+0  8.763885E-2  3.838005E-1 
 1.402439E+0  1.109261E+0  5.553055E-2  2.961082E-1  1.316170E+0  1.005180E+0 -1.162109E-1  7.632065E-2 
 1.029690E+0  6.016579E-1 -5.960999E-1 -4.474602E-1  4.621773E-1  4.137039E-2 -1.195351E+0 -1.106163E+0 
-2.031517E-1 -6.260529E-1 -1.794151E+0 -1.607361E+0 -6.162910E-1 -9.035110E-1 -1.927891E+0 -1.562511E+0 
-3.610306E-1 -4.547615E-1 -1.363281E+0 -9.623718E-1  2.484207E-1  1.315269E-1 -7.813911E-1 -4.111710E-1 
 7.232475E-1  4.860992E-1 -5.744896E-1 -2.972527E-1  7.340469E-1  4.098778E-1 -7.496529E-1 -5.996017E-1 
 3.604774E-1  1.551819E-2 -1.112793E+0 -9.680328E-1 -9.960175E-3 -3.561897E-1 -1.523769E+0 -1.329082E+0 
-2.727394E-1 -5.148125E-1 -1.556850E+0 -1.263519E+0 -1.569595E-1 -3.191605E-1 -1.332439E+0 -1.085300E+0 
 5.150986E-2 -1.548004E-1 -1.188190E+0 -8.298225E-1  3.589897E-1  2.110977E-1 -7.959213E-1 -5.072098E-1 
 6.013603E-1  4.300690E-1 -5.590706E-1 -2.680511E-1  8.542976E-1  6.009102E-1 -5.256920E-1 -3.354797E-1 
 6.649094E-1  3.633080E-1 -8.059006E-1 -7.024231E-1  2.806091E-1 -1.541138E-3 -1.108551E+0 -8.929329E-1 
 1.793594E-1 -2.769089E-2 -1.106312E+0 -8.801117E-1  2.831383E-1  1.115570E-1 -9.266815E-1 -6.411705E-1 
 4.370003E-1  2.338181E-1 -8.122406E-1 -6.039925E-1  4.232178E-1  1.472473E-1 -9.941101E-1 -8.467331E-1 
 2.206306E-1 -8.472443E-3 -1.122932E+0 -9.504509E-1  8.443832E-2 -1.515999E-1 -1.257332E+0 -1.045742E+0 
 3.466797E-2 -1.981621E-1 -1.319920E+0 -1.138500E+0 -4.944992E-2 -2.510605E-1 -1.329903E+0 -1.164433E+0 
-1.115913E-1 -3.029213E-1 -1.386230E+0 -1.156010E+0 -2.553177E-2 -1.720123E-1 -1.182610E+0 -8.959808E-1 
 3.315697E-1  2.891769E-1 -7.001801E-1 -4.444809E-1  6.780205E-1  4.873581E-1 -5.895424E-1 -3.638611E-1 
 7.483597E-1  5.646973E-1 -5.545197E-1 -3.697510E-1  7.774086E-1  6.400299E-1 -3.828621E-1 -1.404228E-1 
 9.694176E-1  8.265076E-1 -2.004700E-1  5.723953E-2  1.252159E+0  1.192558E+0  2.044678E-1  4.926491E-1 
 1.729218E+0  1.731911E+0  8.262901E-1  1.145027E+0  2.364010E+0  2.323627E+0  1.321228E+0  1.550407E+0 
 2.688190E+0  2.524498E+0  1.388809E+0  1.472778E+0  2.501328E+0  2.289879E+0  1.116119E+0  1.149651E+0 
 2.103088E+0  1.845299E+0  6.406975E-1  6.966476E-1  1.762157E+0  1.586700E+0  4.206772E-1  4.732780E-1 
 1.474487E+0  1.229370E+0  3.548813E-2  3.519058E-2  9.654694E-1  6.718407E-1 -5.925217E-1 -5.859604E-1 
 3.823891E-1  9.747696E-2 -1.156750E+0 -1.190800E+0 -2.203598E-1 -4.234695E-1 -1.542103E+0 -1.434361E+0 
-3.455315E-1 -4.381409E-1 -1.472282E+0 -1.225002E+0  1.499939E-2  4.874802E-2 -8.744507E-1 -6.180801E-1 
 6.125298E-1  6.623802E-1 -3.033600E-1 -1.243324E-1  1.002789E+0  8.709869E-1 -2.794495E-1 -2.066612E-1 
 8.738976E-1  7.644501E-1 -3.544006E-1 -2.897301E-1  8.037186E-1  6.921806E-1 -4.296494E-1 -2.957611E-1 
 8.386574E-1  7.376289E-1 -3.594704E-1 -2.340012E-1  9.057884E-1  7.865791E-1 -3.572311E-1 -3.095512E-1 
 6.909103E-1  5.004807E-1 -6.783524E-1 -6.380424E-1  3.889389E-1  2.215271E-1 -8.800430E-1 -7.676125E-1 
 3.697891E-1  3.135376E-1 -7.655220E-1 -6.916122E-1  3.285904E-1  1.952286E-1 -9.266014E-1 -8.611908E-1 
 2.266693E-1  9.724808E-2 -1.027863E+0 -9.352493E-1  1.961174E-1  1.807671E-1 -8.167801E-1 -6.357307E-1 
 5.607491E-1  6.175270E-1 -3.780899E-1 -2.261009E-1  9.481087E-1  8.785896E-1 -2.702827E-1 -2.458496E-1 
 8.153381E-1  7.042503E-1 -4.516296E-1 -4.572906E-1  5.939789E-1  5.211906E-1 -5.503502E-1 -4.144516E-1 
 7.359200E-1  6.867371E-1 -3.827095E-1 -2.861519E-1  8.466301E-1  8.323975E-1 -2.218513E-1 -1.268616E-1 
 9.838676E-1  9.176292E-1 -1.637421E-1 -7.106018E-2  1.039749E+0  9.711990E-1 -1.397514E-1 -1.030922E-1 
 9.800682E-1  9.413300E-1 -1.585999E-1 -1.391525E-1  8.987770E-1  7.865791E-1 -3.754120E-1 -4.458923E-1 
 5.708885E-1  4.306679E-1 -8.410721E-1 -9.185600E-1  7.511902E-2 -9.199142E-2 -1.312469E+0 -1.450161E+0 
-5.448418E-1 -7.527809E-1 -2.031822E+0 -2.132931E+0 -1.102142E+0 -1.200340E+0 -2.391243E+0 -2.411201E+0 
-1.310463E+0 -1.350842E+0 -2.433331E+0 -2.353542E+0 -1.205482E+0 -1.169342E+0 -2.155201E+0 -2.002991E+0 
-7.919006E-1 -6.691093E-1 -1.665852E+0 -1.562962E+0 -3.202019E-1 -2.092628E-1 -1.210022E+0 -1.136410E+0 
-2.239990E-2 -4.438019E-2 -1.158760E+0 -1.154522E+0 -6.495285E-2 -8.335114E-2 -1.245640E+0 -1.302563E+0 
-2.123909E-1 -2.244606E-1 -1.311802E+0 -1.291309E+0 -1.736526E-1 -1.824417E-1 -1.291233E+0 -1.212711E+0 
 7.919312E-3  1.461983E-1 -7.862396E-1 -5.756798E-1  7.838974E-1  1.048088E+0  2.061081E-1  4.573402E-1 
 1.760288E+0  1.932247E+0  1.013519E+0  1.164917E+0  2.407230E+0  2.543499E+0  1.488117E+0  1.459370E+0 
 2.543568E+0  2.518608E+0  1.355358E+0  1.278988E+0  2.312309E+0  2.253147E+0  1.047050E+0  9.584579E-1 
 2.020088E+0  1.954750E+0  7.304001E-1  5.415993E-1  1.450199E+0  1.271008E+0 -4.006195E-2 -2.621613E-1 
 6.625290E-1  5.086670E-1 -7.974129E-1 -9.875526E-1  1.186752E-2 -6.106949E-2 -1.278641E+0 -1.425873E+0 
-3.975410E-1 -4.019394E-1 -1.535992E+0 -1.603413E+0 -5.369415E-1 -5.186119E-1 -1.644173E+0 -1.678143E+0 
-5.228615E-1 -4.065514E-1 -1.422359E+0 -1.398903E+0 -2.043495E-1 -3.723145E-2 -1.028831E+0 -9.704094E-1 
 2.479782E-1  4.068985E-1 -6.153908E-1 -5.581017E-1  6.951599E-1  9.011688E-1 -7.195282E-2 -5.265045E-2 
 1.117237E+0  1.260288E+0  2.054291E-1  1.927681E-1  1.359158E+0  1.453178E+0  3.419304E-1  2.425385E-1 
 1.344398E+0  1.403339E+0  2.536392E-1  1.483574E-1  1.205299E+0  1.270638E+0  1.977577E-1  1.235504E-1 
 1.194347E+0  1.186077E+0 -6.188965E-2 -3.401718E-1  5.867500E-1  4.939194E-1 -8.372002E-1 -1.123821E+0 
-2.641029E-1 -4.289093E-1 -1.699902E+0 -1.955971E+0 -1.005951E+0 -1.024132E+0 -2.214142E+0 -2.377083E+0 
-1.282372E+0 -1.143040E+0 -2.174572E+0 -2.158852E+0 -9.606514E-1 -7.345314E-1 -1.644691E+0 -1.522053E+0 
-1.612816E-1  1.798096E-1 -7.121811E-1 -6.286621E-1  6.345100E-1  9.115982E-1 -3.462219E-2 -6.462097E-3 
 1.221920E+0  1.412350E+0  4.111481E-1  4.283600E-1  1.600178E+0  1.758129E+0  7.029800E-1  5.828094E-1 
 1.643391E+0  1.720509E+0  5.539703E-1  3.172684E-1  1.226830E+0  1.141228E+0 -1.174011E-1 -3.555222E-1 
 6.473274E-1  6.845779E-1 -4.399300E-1 -5.375404E-1  6.384583E-1  9.040680E-1 -3.932953E-3  8.502960E-2 
 1.344917E+0  1.595261E+0  6.427078E-1  6.693802E-1  1.862808E+0  2.048027E+0  1.007637E+0  9.008675E-1 
 2.018600E+0  2.138557E+0  1.037659E+0  9.459496E-1  1.999977E+0  2.064350E+0  9.329071E-1  7.699585E-1 
 1.835987E+0  1.932629E+0  8.012581E-1  5.825081E-1  1.593250E+0  1.632809E+0  4.120407E-1  1.548500E-1 
 1.075809E+0  9.983177E-1 -3.189430E-1 -6.455727E-1  2.585602E-1  1.806984E-1 -1.134922E+0 -1.541420E+0 
-7.272301E-1 -8.342209E-1 -2.145370E+0 -2.488762E+0 -1.574211E+0 -1.586430E+0 -2.780830E+0 -2.944893E+0 
-1.817619E+0 -1.626732E+0 -2.664520E+0 -2.722191E+0 -1.550140E+0 -1.300182E+0 -2.272030E+0 -2.299522E+0 
-1.067940E+0 -8.420410E-1 -1.847492E+0 -1.850552E+0 -6.282120E-1 -3.244514E-1 -1.241322E+0 -1.260612E+0 
-7.426071E-2  1.819687E-1 -8.200607E-1 -9.342003E-1  1.913490E-1  3.371582E-1 -7.954025E-1 -9.799500E-1 
 8.995056E-2  2.650375E-1 -8.417397E-1 -1.024651E+0  7.638931E-2  2.525978E-1 -7.829628E-1 -8.880119E-1 
 2.722702E-1  4.895287E-1 -5.838814E-1 -6.966820E-1  4.695587E-1  7.287598E-1 -2.681198E-1 -3.322716E-1 
 8.770294E-1  1.164249E+0  2.205582E-1  2.016373E-1  1.426880E+0  1.690029E+0  6.745186E-1  5.847397E-1 
 1.729969E+0  1.972927E+0  9.370079E-1  7.676506E-1  1.844257E+0  2.018978E+0  9.545898E-1  7.778587E-1 
 1.854691E+0  1.979939E+0  7.853088E-1  4.898987E-1  1.469799E+0  1.579098E+0  3.841705E-1  6.319809E-2 
 1.019630E+0  1.082218E+0 -1.269302E-1 -4.385910E-1  5.755005E-1  6.694603E-1 -5.492325E-1 -8.234901E-1 
 2.263680E-1  3.642807E-1 -7.733498E-1 -9.899330E-1  4.986954E-2  2.321091E-1 -8.446503E-1 -1.012360E+0 
 1.477699E-1  3.948288E-1 -6.686707E-1 -8.427124E-1  3.156281E-1  5.882492E-1 -4.434319E-1 -5.573502E-1 
 5.577698E-1  7.334595E-1 -3.613319E-1 -5.955811E-1  4.345398E-1  5.857086E-1 -5.986328E-1 -9.296608E-1 
 8.458710E-2  2.288971E-1 -9.562607E-1 -1.265980E+0 -3.050003E-1 -2.446518E-1 -1.485401E+0 -1.844662E+0 
-8.488922E-1 -7.040596E-1 -1.853531E+0 -2.125473E+0 -1.078892E+0 -8.351097E-1 -1.895550E+0 -2.101410E+0 
-9.678116E-1 -6.706810E-1 -1.650871E+0 -1.716892E+0 -4.202614E-1 -9.441376E-3 -9.412804E-1 -1.006771E+0 
 2.072983E-1  5.558395E-1 -3.623009E-1 -4.161720E-1  7.948494E-1  1.150761E+0  2.312088E-1  1.269073E-1 
 1.320709E+0  1.693237E+0  7.064896E-1  5.147095E-1  1.633110E+0  1.891350E+0  8.030396E-1  4.989090E-1 
 1.446770E+0  1.540199E+0  2.797203E-1 -1.343117E-1  8.338203E-1  9.460983E-1 -2.607498E-1 -6.195717E-1 
 3.525085E-1  5.487595E-1 -5.633125E-1 -8.300400E-1  2.203369E-1  3.937874E-1 -7.383995E-1 -9.959717E-1 
 6.245804E-2  2.770271E-1 -7.787094E-1 -1.024212E+0  1.760864E-2  3.253899E-1 -6.625595E-1 -8.368225E-1 
 3.355980E-1  6.908379E-1 -2.989731E-1 -4.928322E-1  6.570091E-1  9.714279E-1 -6.851959E-2 -3.091011E-1 
 7.675781E-1  1.075359E+0  1.014290E-1 -8.380127E-2  1.044819E+0  1.360420E+0  2.811279E-1  1.247025E-2 
 1.102707E+0  1.364067E+0  2.564697E-1 -9.057999E-2  8.999786E-1  1.110458E+0  5.760193E-3 -2.804222E-1 
 7.622185E-1  9.679298E-1 -1.814003E-1 -4.993896E-1  5.239487E-1  7.268982E-1 -3.964195E-1 -7.038307E-1 
 3.003578E-1  5.004005E-1 -5.774002E-1 -8.357811E-1  2.406006E-1  5.260277E-1 -5.110893E-1 -7.173195E-1 
 4.252281E-1  7.912674E-1 -1.629219E-1 -3.549194E-1  7.318878E-1  1.049438E+0  4.264069E-2 -2.125397E-1 
 9.154701E-1  1.221687E+0  1.131973E-1 -1.834106E-1  8.815689E-1  1.149788E+0  5.217743E-2 -2.680511E-1 
 7.336769E-1  8.920784E-1 -3.096199E-1 -7.071114E-1  2.385178E-1  3.985481E-1 -7.846718E-1 -1.201530E+0 
-2.354126E-1 -9.292603E-3 -1.162491E+0 -1.541050E+0 -6.055603E-1 -4.647408E-1 -1.642532E+0 -2.043739E+0 
-1.066380E+0 -8.874893E-1 -2.058640E+0 -2.414112E+0 -1.397263E+0 -1.081131E+0 -2.059311E+0 -2.236122E+0 
-1.043282E+0 -5.786629E-1 -1.417892E+0 -1.483829E+0 -1.505508E-1  4.372177E-1 -3.928528E-1 -4.809914E-1 
 7.913475E-1  1.305138E+0  4.311905E-1  2.537880E-1  1.417641E+0  1.774147E+0  7.426987E-1  4.834175E-1 
 1.574100E+0  1.878380E+0  7.551384E-1  3.437881E-1  1.299400E+0  1.507568E+0  3.273277E-1 -9.638977E-2 
 8.499069E-1  1.039078E+0 -1.042099E-1 -4.802399E-1  5.432396E-1  8.449898E-1 -2.149315E-1 -5.342598E-1 
 5.167198E-1  8.727798E-1 -1.403503E-1 -4.179497E-1  6.983604E-1  1.058079E+0  2.497864E-2 -2.369118E-1 
 9.142799E-1  1.302460E+0  3.074303E-1  3.540802E-2  1.131760E+0  1.518898E+0  4.867706E-1  1.719093E-1 
 1.239048E+0  1.554729E+0  4.877396E-1  1.581993E-1  1.252308E+0  1.626850E+0  5.645485E-1  1.763802E-1 
 1.168419E+0  1.430611E+0  2.824707E-1 -1.425095E-1  7.677994E-1  9.227791E-1 -2.864494E-1 -8.017311E-1 
 8.540726E-2  2.852287E-1 -9.231796E-1 -1.438610E+0 -5.570602E-1 -3.518715E-1 -1.525410E+0 -1.987190E+0 
-1.069431E+0 -8.218498E-1 -1.931831E+0 -2.328503E+0 -1.249290E+0 -8.330994E-1 -1.786552E+0 -2.020653E+0 
-8.646202E-1 -3.626022E-1 -1.231331E+0 -1.418041E+0 -2.319107E-1  2.453690E-1 -7.283401E-1 -1.028450E+0 
 1.108093E-1  5.415993E-1 -4.365120E-1 -7.472725E-1  3.136902E-1  6.988907E-1 -3.232613E-1 -6.617393E-1 
 3.894577E-1  7.409096E-1 -3.097000E-1 -6.838608E-1  3.266602E-1  6.675873E-1 -3.665428E-1 -7.841530E-1 
 1.795082E-1  5.060692E-1 -5.858231E-1 -9.739914E-1  5.843735E-2  4.016800E-1 -6.568222E-1 -1.030693E+0 
 3.116989E-2  4.515305E-1 -5.095215E-1 -8.309402E-1  2.339706E-1  6.262398E-1 -3.880806E-1 -7.356529E-1 
 3.071404E-1  7.116280E-1 -3.231125E-1 -6.995926E-1  3.704681E-1  7.773399E-1 -2.075500E-1 -5.407410E-1 
 5.166473E-1  8.925285E-1 -1.073418E-1 -4.200401E-1  6.586494E-1  1.097267E+0  1.114807E-1 -2.103119E-1 
 9.000473E-1  1.378448E+0  4.178505E-1  3.630829E-2  1.058147E+0  1.385078E+0  3.125000E-1 -1.136017E-1 
 8.147392E-1  1.105980E+0 -5.764008E-2 -5.905113E-1  2.981873E-1  5.471878E-1 -6.086121E-1 -1.144913E+0 
-2.683525E-1 -4.766083E-2 -1.224632E+0 -1.717781E+0 -7.229118E-1 -3.389015E-1 -1.405231E+0 -1.787960E+0 
-7.296104E-1 -2.771416E-1 -1.199440E+0 -1.478470E+0 -3.253403E-1  1.882172E-1 -6.898994E-1 -9.321899E-1 
 2.429085E-1  7.986488E-1 -9.929276E-2 -3.947830E-1  7.157974E-1  1.200680E+0  2.443275E-1 -1.110725E-1 
 9.206886E-1  1.274139E+0  2.120705E-1 -2.294502E-1  7.644501E-1  1.160217E+0  1.080589E-1 -3.195305E-1 
 7.023087E-1  1.144058E+0  1.702690E-1 -1.670227E-1  9.387894E-1  1.367279E+0  3.883476E-1  5.381775E-2 
 1.121849E+0  1.569710E+0  5.471191E-1  1.365891E-1  1.144650E+0  1.521347E+0  4.725380E-1  2.029419E-3 
 9.831276E-1  1.303719E+0  1.340599E-1 -3.390503E-1  6.476288E-1  9.893799E-1 -1.136703E-1 -6.234398E-1 
 2.984886E-1  6.421890E-1 -4.102097E-1 -8.386917E-1  1.882973E-1  6.124573E-1 -4.103508E-1 -8.111229E-1 
 2.453690E-1  7.254105E-1 -2.484512E-1 -6.454926E-1  4.087601E-1  8.699493E-1 -5.086136E-2 -3.569298E-1 
 7.301788E-1  1.222290E+0  2.637672E-1 -1.169510E-1  9.708290E-1  1.457798E+0  4.574890E-1 -1.392365E-3 
 9.560776E-1  1.356697E+0  3.063889E-1 -1.435509E-1  8.732986E-1  1.269447E+0  2.338982E-1 -2.057610E-1 
 8.031883E-1  1.256489E+0  2.870178E-1 -1.334915E-1  8.732300E-1  1.336357E+0  3.340302E-1 -1.004105E-1 
 8.990097E-1  1.285690E+0  2.018585E-1 -3.351822E-1  5.997200E-1  9.603996E-1 -1.851196E-1 -7.598610E-1 
 1.059685E-1  3.680801E-1 -7.924194E-1 -1.366112E+0 -4.902229E-1 -1.661224E-1 -1.319099E+0 -1.912842E+0 
-9.804726E-1 -5.995216E-1 -1.685673E+0 -2.168690E+0 -1.229103E+0 -8.437500E-1 -1.852631E+0 -2.310471E+0 
-1.299061E+0 -8.693123E-1 -1.966702E+0 -2.504631E+0 -1.547462E+0 -1.115700E+0 -2.113331E+0 -2.535782E+0 
-1.490311E+0 -9.678802E-1 -1.870811E+0 -2.218231E+0 -1.084930E+0 -5.002823E-1 -1.413799E+0 -1.804729E+0 
-7.234993E-1 -1.284218E-1 -9.854622E-1 -1.338322E+0 -2.363129E-1  3.201675E-1 -5.939407E-1 -9.785309E-1 
 1.059685E-1  6.500092E-1 -3.164825E-1 -7.603111E-1  2.641487E-1  7.429886E-1 -2.272911E-1 -6.928825E-1 
 2.898483E-1  7.486572E-1 -2.915230E-1 -7.746124E-1  2.356071E-1  7.238503E-1 -2.625427E-1 -7.584419E-1 
 2.416382E-1  7.568474E-1 -1.850510E-1 -5.996704E-1  4.629288E-1  9.850578E-1  4.763031E-2 -3.278008E-1 
 7.318192E-1  1.287331E+0  3.682289E-1 -1.071930E-1  9.209900E-1  1.469269E+0  5.173874E-1  7.787704E-2 
 1.098530E+0  1.548100E+0  5.345993E-1  5.261993E-2  1.021118E+0  1.510178E+0  4.962273E-1 -5.913162E-2 
 8.957291E-1  1.364590E+0  3.741875E-1 -1.075630E-1  8.870888E-1  1.384487E+0  3.811874E-1 -8.856201E-2 
 9.124184E-1  1.371819E+0  3.391685E-1 -2.508430E-1  6.195374E-1  9.974976E-1 -8.439255E-2 -6.514511E-1 
 2.613106E-1  6.689301E-1 -4.158707E-1 -9.574509E-1  5.538940E-3  4.956284E-1 -4.646721E-1 -9.690018E-1 
-8.171082E-3  4.956284E-1 -4.628830E-1 -9.297295E-1  7.713699E-2  5.661201E-1 -4.206429E-1 -9.231796E-1 
 4.360962E-2  5.451088E-1 -4.547615E-1 -9.690018E-1  5.157471E-3  5.027084E-1 -4.118423E-1 -8.146210E-1 
 2.344894E-1  7.912674E-1 -1.399002E-1 -6.119728E-1  4.057083E-1  9.576378E-1  9.918213E-5 -5.135422E-1 
 4.494400E-1  9.492989E-1 -1.115036E-2 -4.783020E-1  5.371284E-1  1.060459E+0  8.018875E-2 -4.406013E-1 
 5.321388E-1  1.048618E+0  6.185913E-2 -4.607925E-1  5.090485E-1  1.025299E+0  8.100891E-2 -3.827095E-1 
 6.438980E-1  1.199558E+0  2.494698E-1 -2.602310E-1  7.596092E-1  1.322948E+0  3.461800E-1 -1.630020E-1 
 7.907486E-1  1.241657E+0  1.935883E-1 -3.751907E-1  5.861588E-1  1.021938E+0 -6.606293E-2 -5.996704E-1 
 3.747902E-1  8.557205E-1 -1.364021E-1 -6.167297E-1  3.566093E-1  8.136177E-1 -1.493607E-1 -6.079407E-1 
 4.483185E-1  1.035728E+0  9.375000E-2 -3.391304E-1  7.233200E-1  1.279060E+0  3.357506E-1 -1.518898E-1 
 8.091507E-1  1.268330E+0  2.537880E-1 -2.992706E-1  6.237793E-1  1.086319E+0  2.788925E-2 -5.893898E-1 
 3.028870E-1  7.438087E-1 -3.099213E-1 -8.766098E-1  4.904938E-2  4.524193E-1 -5.978127E-1 -1.103031E+0 
-1.283493E-1  3.970604E-1 -5.714417E-1 -1.055573E+0  1.156998E-2  5.743103E-1 -3.467331E-1 -7.816200E-1 
 2.244301E-1  7.261581E-1 -2.553101E-1 -7.368393E-1  2.680206E-1  8.064003E-1 -1.931000E-1 -7.668610E-1 
 1.591682E-1  6.127586E-1 -4.155006E-1 -1.010052E+0 -1.150894E-1  3.206978E-1 -7.457809E-1 -1.316193E+0 
-3.828621E-1  7.973862E-2 -9.877701E-1 -1.607811E+0 -7.517395E-1 -3.628922E-1 -1.433693E+0 -2.046570E+0 
-1.152283E+0 -7.168007E-1 -1.769192E+0 -2.327530E+0 -1.354942E+0 -7.874298E-1 -1.701462E+0 -2.139412E+0 
-1.060421E+0 -3.932915E-1 -1.168232E+0 -1.517731E+0 -3.795815E-1  2.948380E-1 -5.341110E-1 -8.851013E-1 
 2.528992E-1  9.497490E-1  1.532784E-1 -2.544899E-1  7.794304E-1  1.391418E+0  4.861679E-1 -5.119324E-3 
 1.037437E+0  1.612698E+0  6.795883E-1  2.207069E-1  1.279728E+0  1.928528E+0  1.072529E+0  6.266174E-1 
 1.691818E+0  2.341209E+0  1.500118E+0  1.089970E+0  2.136990E+0  2.719181E+0  1.763500E+0  1.191959E+0 
 2.133720E+0  2.624111E+0  1.565308E+0  9.208374E-1  1.731461E+0  2.111660E+0  1.010769E+0  3.153305E-1 
 1.126698E+0  1.494457E+0  3.309784E-1 -3.924026E-1  4.020576E-1  7.762985E-1 -3.284721E-1 -1.027042E+0 
-2.705803E-1  1.276474E-1 -9.120026E-1 -1.546120E+0 -6.612129E-1 -1.717110E-1 -1.180443E+0 -1.761963E+0 
-8.209496E-1 -2.743797E-1 -1.194153E+0 -1.706013E+0 -7.723808E-1 -2.037506E-1 -1.092831E+0 -1.593281E+0 
-5.861931E-1 -1.145172E-2 -9.792824E-1 -1.551479E+0 -5.554924E-1  5.492783E-2 -8.754196E-1 -1.359631E+0 
-3.362198E-1  2.551270E-1 -6.486206E-1 -1.128441E+0 -1.220894E-1  4.433289E-1 -5.088501E-1 -1.123302E+0 
-2.208900E-1  3.209190E-1 -7.063713E-1 -1.301811E+0 -3.731003E-1  1.096191E-1 -8.513527E-1 -1.368572E+0 
-3.947105E-1  2.003670E-1 -7.163506E-1 -1.256592E+0 -2.457008E-1  3.888702E-1 -4.920120E-1 -9.692230E-1 
 4.763031E-2  6.412888E-1 -2.900314E-1 -8.128319E-1  1.585693E-1  7.075272E-1 -2.883911E-1 -9.288406E-1 
-4.684067E-2  4.848289E-1 -4.464912E-1 -1.017052E+0 -1.067429E-1  4.481697E-1 -5.142212E-1 -1.095661E+0 
-1.466026E-1  4.381180E-1 -5.069122E-1 -1.093121E+0 -1.442223E-1  4.216499E-1 -5.284500E-1 -1.120621E+0 
-2.300529E-1  2.635498E-1 -7.897415E-1 -1.437790E+0 -5.337410E-1 -1.428223E-2 -1.040821E+0 -1.686710E+0 
-8.077698E-1 -2.883110E-1 -1.232300E+0 -1.786701E+0 -8.102303E-1 -1.907921E-1 -1.051922E+0 -1.518921E+0 
-4.447021E-1  2.867203E-1 -5.530319E-1 -1.039482E+0 -9.498596E-4  6.695290E-1 -1.468315E-1 -5.942307E-1 
 4.661293E-1  1.138988E+0  2.873192E-1 -1.821404E-1  8.601189E-1  1.557339E+0  7.097588E-1  1.868095E-1 
 1.216099E+0  1.865719E+0  9.693375E-1  4.259682E-1  1.361988E+0  1.896038E+0  8.791885E-1  1.842003E-1 
 1.020378E+0  1.566730E+0  5.683479E-1 -1.238098E-1  7.266006E-1  1.252838E+0  2.694397E-1 -3.988800E-1 
 4.836388E-1  1.045109E+0  1.894760E-2 -6.092796E-1  3.344002E-1  9.298477E-1  1.372910E-2 -5.993805E-1 
 3.063202E-1  8.666000E-1 -8.298111E-2 -6.982422E-1  1.929207E-1  7.660179E-1 -2.305717E-1 -8.728104E-1 
 6.797028E-2  6.788406E-1 -2.291603E-1 -8.068008E-1  1.280174E-1  7.386703E-1 -1.399002E-1 -7.002602E-1 
 2.511101E-1  8.842583E-1 -4.721069E-2 -6.721725E-1  2.575073E-1  8.699493E-1 -7.091141E-2 -7.140427E-1 
 1.572304E-1  7.099075E-1 -2.457695E-1 -8.754196E-1  2.774048E-2  6.199074E-1 -3.292923E-1 -9.619217E-1 
-3.559113E-2  6.051598E-1 -2.942696E-1 -8.715401E-1  1.017189E-1  7.336082E-1 -1.349106E-1 -6.308899E-1 
 3.840981E-1  1.055168E+0  1.813698E-1 -4.079704E-1  5.310173E-1  1.172970E+0  2.837372E-1 -3.012810E-1 
 6.336174E-1  1.245758E+0  3.389473E-1 -2.245407E-1  7.274971E-1  1.352669E+0  4.368477E-1 -1.994324E-1 
 7.166176E-1  1.347679E+0  4.477997E-1 -1.595726E-1  7.259293E-1  1.297840E+0  3.665886E-1 -2.538223E-1 
 6.538773E-1  1.276299E+0  3.540001E-1 -2.764702E-1  6.555176E-1  1.307671E+0  4.828873E-1 -4.289246E-2 
 9.056396E-1  1.577679E+0  6.863670E-1  1.046295E-1  1.068958E+0  1.674538E+0  7.338295E-1  7.320404E-3 
 8.295670E-1  1.353420E+0  2.907372E-1 -4.327812E-1  3.238182E-1  8.243484E-1 -1.549530E-1 -8.500099E-1 
 2.862930E-2  6.309395E-1 -2.883911E-1 -9.667625E-1 -1.011620E-1  5.209694E-1 -3.856926E-1 -9.861298E-1 
-8.930969E-2  5.060692E-1 -4.073029E-1 -1.029572E+0 -1.366196E-1  4.797592E-1 -4.340515E-1 -1.111233E+0 
-2.506905E-1  3.770981E-1 -5.192795E-1 -1.127102E+0 -1.741028E-1  4.493675E-1 -4.584808E-1 -1.025402E+0 
-8.462143E-2  5.994186E-1 -2.328110E-1 -8.455429E-1  5.984879E-2  7.139397E-1 -1.860199E-1 -8.310127E-1 
 8.823776E-2  6.668472E-1 -2.997093E-1 -9.027596E-1  1.737976E-2  6.740799E-1 -1.986122E-1 -8.119431E-1 
 1.233978E-1  7.735405E-1 -7.992172E-2 -6.573410E-1  2.860489E-1  9.874496E-1  1.393471E-1 -4.501419E-1 
 5.342293E-1  1.260807E+0  4.144173E-1 -1.931725E-1  7.271996E-1  1.368240E+0  4.812469E-1 -1.366920E-1 
 7.388191E-1  1.329868E+0  3.621902E-1 -3.563423E-1  5.094185E-1  1.128628E+0  1.878471E-1 -4.873924E-1 
 3.962402E-1  1.005848E+0  6.103897E-2 -6.206818E-1  2.286797E-1  7.976799E-1 -1.951103E-1 -8.874130E-1 
 4.787445E-3  6.617088E-1 -2.120209E-1 -8.860703E-1 -2.799225E-2  6.005402E-1 -3.206520E-1 -9.922409E-1 
-1.170998E-1  5.073280E-1 -4.333000E-1 -1.113991E+0 -2.320595E-1  3.995171E-1 -5.101929E-1 -1.190350E+0 
-3.596230E-1  2.206306E-1 -7.033920E-1 -1.361572E+0 -4.756203E-1  1.754074E-1 -7.378120E-1 -1.436302E+0 
-5.379829E-1  1.504478E-1 -7.585907E-1 -1.428101E+0 -5.420799E-1  9.605789E-2 -7.874298E-1 -1.404263E+0 
-4.685402E-1  2.330780E-1 -6.052628E-1 -1.224552E+0 -2.769127E-1  4.809570E-1 -3.134193E-1 -8.947220E-1 
 4.718018E-2  7.359886E-1 -1.100998E-1 -7.155304E-1  2.035675E-1  8.624306E-1 -4.267120E-2 -7.587395E-1 
 4.390717E-2  6.372681E-1 -3.307114E-1 -1.089851E+0 -3.075409E-1  2.515488E-1 -7.146416E-1 -1.438011E+0 
-6.042900E-1 -6.309509E-3 -9.442596E-1 -1.679863E+0 -8.730316E-1 -2.623100E-1 -1.203911E+0 -1.887882E+0 
-1.052742E+0 -4.488029E-1 -1.358662E+0 -2.050449E+0 -1.176121E+0 -5.505714E-1 -1.458652E+0 -2.139999E+0 
-1.308220E+0 -6.405830E-1 -1.461411E+0 -2.053871E+0 -1.083660E+0 -3.111115E-1 -1.085751E+0 -1.597012E+0 
-5.444603E-1  2.707787E-1 -4.559517E-1 -1.004829E+0  7.698059E-3  8.441696E-1  1.385269E-1 -3.329430E-1 
 7.113304E-1  1.498558E+0  7.398605E-1  1.883698E-1  1.167969E+0  1.907890E+0  1.067539E+0  4.229889E-1 
 1.325108E+0  2.013908E+0  1.136230E+0  4.965973E-1  1.398640E+0  2.016068E+0  1.095108E+0  4.127083E-1 
 1.276978E+0  1.917648E+0  9.796181E-1  2.274895E-1  1.005848E+0  1.592430E+0  6.242294E-1 -1.412430E-1 
 6.634979E-1  1.227947E+0  2.363472E-1 -5.150299E-1  2.882080E-1  8.894005E-1 -4.721069E-2 -7.591896E-1 
 7.169724E-2  7.064095E-1 -1.530113E-1 -7.994995E-1  9.829712E-2  7.768173E-1 -1.287994E-1 -8.062019E-1 
 8.927917E-2  7.558784E-1 -1.282005E-1 -8.076210E-1  2.602768E-2  6.617775E-1 -2.296829E-1 -9.017220E-1 
-1.726151E-2  6.513481E-1 -2.133598E-1 -8.593330E-1  8.794022E-2  8.567581E-1  7.653809E-2 -4.803925E-1 
 4.971199E-1  1.270939E+0  5.380974E-1  2.177811E-2  9.907188E-1  1.740479E+0  9.349899E-1  2.955093E-1 
 1.225571E+0  1.942009E+0  1.072609E+0  3.726273E-1  1.208427E+0  1.840008E+0  9.084702E-1  2.025986E-1 
 1.073868E+0  1.714027E+0  7.962570E-1  9.978867E-2  9.466896E-1  1.643620E+0  8.046074E-1  1.224403E-1 
 9.864006E-1  1.659187E+0  8.098984E-1  1.727295E-1  1.090038E+0  1.792259E+0  9.169579E-1  2.339706E-1 
 1.097569E+0  1.789570E+0  9.279175E-1  2.323303E-1  1.071339E+0  1.690411E+0  7.415771E-1 -1.592255E-2 
 7.917900E-1  1.374729E+0  3.669586E-1 -4.423904E-1  2.959595E-1  8.641396E-1 -1.259727E-1 -9.693718E-1 
-2.593307E-1  2.779999E-1 -7.094231E-1 -1.475193E+0 -6.421394E-1  2.967834E-2 -8.727417E-1 -1.594170E+0 
-7.406425E-1 -4.461288E-2 -9.077530E-1 -1.600880E+0 -7.655220E-1 -1.076393E-1 -9.850197E-1 -1.705261E+0 
-8.155899E-1 -9.452057E-2 -9.868011E-1 -1.688129E+0 -8.030701E-1 -9.832001E-2 -9.347305E-1 -1.556400E+0 
-6.790199E-1 -2.021790E-4 -8.418922E-1 -1.522953E+0 -6.253014E-1  1.206474E-1 -7.057724E-1 -1.390633E+0 
-5.151825E-1  2.215996E-1 -6.092796E-1 -1.292282E+0 -4.359131E-1  2.227173E-1 -6.779022E-1 -1.363132E+0 
-4.729424E-1  2.307701E-1 -6.451225E-1 -1.376541E+0 -5.461006E-1  1.323395E-1 -7.308807E-1 -1.425491E+0 
-5.633926E-1  1.460495E-1 -6.945229E-1 -1.381981E+0 -5.044518E-1  2.266693E-1 -6.373024E-1 -1.365593E+0 
-5.189095E-1  1.812973E-1 -6.645699E-1 -1.342720E+0 -4.669800E-1  2.098274E-1 -6.780510E-1 -1.341671E+0 
-4.591599E-1  2.578087E-1 -5.207024E-1 -1.155632E+0 -2.453194E-1  5.417480E-1 -2.132912E-1 -8.143196E-1 
 1.419601E-1  9.175606E-1  9.635925E-2 -5.353012E-1  4.085388E-1  1.180038E+0  4.141273E-1 -2.442818E-1 
 6.092606E-1  1.326889E+0  4.781303E-1 -2.151527E-1  6.628990E-1  1.365940E+0  4.919090E-1 -1.896706E-1 
 7.170677E-1  1.449898E+0  6.182671E-1 -7.284164E-2  7.307701E-1  1.376221E+0  5.252876E-1 -1.837807E-1 
 6.608086E-1  1.356770E+0  4.390106E-1 -3.281021E-1  4.804382E-1  1.108070E+0  1.670570E-1 -6.428909E-1 
 8.413696E-2  6.899490E-1 -2.421227E-1 -9.920197E-1 -1.803627E-1  4.555473E-1 -4.456024E-1 -1.216881E+0 
-4.181023E-1  2.897797E-1 -5.465508E-1 -1.251522E+0 -4.434319E-1  2.338181E-1 -6.215019E-1 -1.344883E+0 
-4.866524E-1  2.174301E-1 -6.649399E-1 -1.364250E+0 -4.668312E-1  2.666779E-1 -5.755310E-1 -1.259052E+0 
-3.953819E-1  3.070602E-1 -5.243530E-1 -1.190060E+0 -2.726707E-1  4.983177E-1 -3.222122E-1 -9.768219E-1 
-5.720139E-2  7.079773E-1 -6.814957E-2 -7.013702E-1  1.684799E-1  8.682404E-1  4.911804E-2 -6.156197E-1 
 2.598991E-1  9.733582E-1  1.059685E-1 -6.226997E-1  2.097588E-1  8.879776E-1  1.313782E-2 -7.110596E-1 
 7.564926E-2  7.133369E-1 -1.660500E-1 -8.898010E-1 -3.850174E-2  6.754875E-1 -1.895905E-1 -9.485817E-1 
-1.391525E-1  5.541191E-1 -3.289223E-1 -1.079639E+0 -2.886925E-1  3.506470E-1 -5.503502E-1 -1.272610E+0 
-4.074516E-1  3.121986E-1 -5.293427E-1 -1.254951E+0 -4.117012E-1  3.370895E-1 -5.020714E-1 -1.191620E+0 
-2.952423E-1  4.036179E-1 -4.748001E-1 -1.156380E+0 -2.625427E-1  4.557686E-1 -3.841324E-1 -1.096851E+0 
-2.430916E-1  5.207405E-1 -2.640305E-1 -9.313011E-1 -3.388214E-2  7.552071E-1 -5.429077E-2 -6.975021E-1 
 2.721901E-1  1.083557E+0  3.303070E-1 -3.340607E-1  5.493469E-1  1.302380E+0  4.809570E-1 -2.033005E-1 
 6.447906E-1  1.364300E+0  5.027885E-1 -2.342224E-1  6.471786E-1  1.379570E+0  5.226784E-1 -1.919823E-1 
 6.599884E-1  1.396179E+0  5.907784E-1 -8.521271E-2  7.947006E-1  1.516060E+0  6.238594E-1 -1.056328E-1 
 7.576675E-1  1.481640E+0  6.513481E-1 -8.633041E-2  7.154999E-1  1.401920E+0  5.366898E-1 -2.153702E-1 
 5.826607E-1  1.257160E+0  3.410378E-1 -4.259300E-1  4.061470E-1  1.153439E+0  3.705406E-1 -3.309326E-1 
 5.322189E-1  1.284798E+0  4.818497E-1 -2.052422E-1  6.330986E-1  1.339039E+0  4.583092E-1 -3.266830E-1 
 4.688873E-1  1.169018E+0  2.551994E-1 -5.733719E-1  1.616974E-1  7.791977E-1 -1.301422E-1 -9.333115E-1 
-1.585999E-1  5.386200E-1 -3.611794E-1 -1.127621E+0 -2.622414E-1  5.045776E-1 -2.847404E-1 -9.480629E-1 
-7.620239E-2  6.629677E-1 -1.274605E-1 -8.179703E-1  4.159927E-2  8.083305E-1 -1.309204E-2 -7.266312E-1 
 1.416588E-1  9.225502E-1  1.502304E-1 -5.455093E-1  2.879105E-1  1.033268E+0  2.246590E-1 -5.017700E-1 
 3.389473E-1  1.072899E+0  2.411194E-1 -5.218124E-1  2.856789E-1  1.036400E+0  2.042389E-1 -5.618210E-1 
 1.894875E-1  8.434982E-1 -4.304123E-2 -8.225899E-1 -1.502991E-2  6.982193E-1 -1.562195E-1 -9.335327E-1 
-1.432495E-1  5.936089E-1 -2.176094E-1 -9.629593E-1 -1.735001E-1  5.265503E-1 -3.105927E-1 -1.037022E+0 
-2.071800E-1  5.415306E-1 -2.857819E-1 -1.042530E+0 -2.282600E-1  4.925079E-1 -3.182716E-1 -1.049541E+0 
-2.629814E-1  4.226189E-1 -4.334526E-1 -1.155861E+0 -3.412895E-1  3.532486E-1 -5.206223E-1 -1.293541E+0 
-5.035629E-1  1.670570E-1 -6.769409E-1 -1.424301E+0 -6.560707E-1  2.095795E-2 -8.794403E-1 -1.677700E+0 
-8.819809E-1 -1.866112E-1 -1.073601E+0 -1.862400E+0 -1.073231E+0 -3.614006E-1 -1.176201E+0 -1.877071E+0 
-1.007740E+0 -2.322121E-1 -9.970131E-1 -1.622562E+0 -6.977196E-1  1.447105E-1 -5.590706E-1 -1.207272E+0 
-2.843704E-1  5.686493E-1 -1.230621E-1 -6.981697E-1  2.609406E-1  1.069920E+0  3.115273E-1 -3.369713E-1 
 5.620880E-1  1.385380E+0  6.649895E-1  3.669739E-3  8.872375E-1  1.717751E+0  9.817085E-1  3.122787E-1 
 1.198669E+0  1.929638E+0  1.091007E+0  3.324699E-1  1.110458E+0  1.803730E+0  8.832893E-1  4.047775E-2 
 7.483597E-1  1.353569E+0  4.238091E-1 -4.169922E-1  2.873878E-1  8.729286E-1 -1.331215E-1 -1.031952E+0 
-3.089523E-1  3.482590E-1 -5.591431E-1 -1.358963E+0 -6.048126E-1  5.276871E-2 -8.188705E-1 -1.592762E+0 
-7.933922E-1 -8.983231E-2 -9.784622E-1 -1.738052E+0 -9.038124E-1 -1.478004E-1 -9.363594E-1 -1.644840E+0 
-8.015823E-1 -1.287079E-2 -7.296104E-1 -1.386013E+0 -4.922409E-1  3.213692E-1 -4.566231E-1 -1.138653E+0 
-2.573204E-1  5.720787E-1 -1.803627E-1 -9.130402E-1 -6.851959E-2  6.921806E-1 -1.178513E-1 -8.373528E-1 
 2.751923E-2  8.076591E-1  1.097870E-2 -7.004013E-1  1.549873E-1  9.513893E-1  1.864395E-1 -5.107117E-1 
 3.134689E-1  1.063000E+0  2.786674E-1 -4.511795E-1  3.811874E-1  1.140697E+0  3.200188E-1 -4.431419E-1 
 3.888702E-1  1.153069E+0  3.253098E-1 -4.517822E-1  3.054199E-1  1.003319E+0  1.421089E-1 -6.238098E-1 
 2.027473E-1  9.452782E-1  8.555984E-2 -7.451096E-1  1.366043E-2  7.178078E-1 -1.804314E-1 -1.009602E+0 
-2.714806E-1  3.917694E-1 -4.712296E-1 -1.245041E+0 -4.458923E-1  3.102570E-1 -5.087013E-1 -1.268963E+0 
-4.204102E-1  3.879700E-1 -3.704910E-1 -1.058849E+0 -1.814003E-1  6.456871E-1 -8.930969E-2 -7.420502E-1 
 1.905289E-1  1.047718E+0  3.149605E-1 -3.868828E-1  4.954872E-1  1.327709E+0  5.765495E-1 -1.395302E-1 
 6.803284E-1  1.446098E+0  6.541786E-1 -7.247162E-2  7.691383E-1  1.588409E+0  8.434296E-1  8.823776E-2 
 8.954277E-1  1.679749E+0  8.821678E-1  8.332062E-2  8.539276E-1  1.574551E+0  6.776505E-1 -1.457825E-1 
 6.263885E-1  1.328159E+0  4.317780E-1 -4.346428E-1  2.732391E-1  9.307480E-1  3.682709E-2 -7.857094E-1 
-3.924179E-2  6.225891E-1 -2.905502E-1 -1.110863E+0 -3.751907E-1  3.314171E-1 -5.385818E-1 -1.419243E+0 
-7.004814E-1  1.194000E-2 -8.041229E-1 -1.565941E+0 -7.823601E-1 -2.828979E-2 -8.076897E-1 -1.522053E+0 
-6.624794E-1  1.776390E-1 -5.507202E-1 -1.264862E+0 -4.217529E-1  4.090576E-1 -3.110428E-1 -1.004089E+0 
-1.326714E-1  6.746674E-1 -8.491135E-2 -7.911530E-1  6.237793E-2  8.968506E-1  1.429977E-1 -6.199417E-1 
 1.922493E-1  9.726906E-1  1.855392E-1 -5.485611E-1  2.711487E-1  1.016060E+0  1.631889E-1 -6.400604E-1 
 1.599884E-1  8.899193E-1  4.026031E-2 -7.212715E-1  5.463791E-2  7.746582E-1 -1.211929E-2 -7.434731E-1 
 8.794022E-2  8.603401E-1  6.089020E-2 -6.655426E-1  1.775703E-1  1.019188E+0  3.129501E-1 -4.072304E-1 
 4.214287E-1  1.229290E+0  4.640388E-1 -2.655220E-1  5.868301E-1  1.361088E+0  5.410080E-1 -2.358627E-1 
 5.716972E-1  1.362881E+0  5.659676E-1 -1.892204E-1  6.236382E-1  1.379269E+0  5.790100E-1 -1.623993E-1 
 6.715393E-1  1.442150E+0  6.092606E-1 -1.711922E-1  6.621475E-1  1.437088E+0  5.988998E-1 -1.620331E-1 
 6.310883E-1  1.337318E+0  5.379486E-1 -2.269211E-1  5.500183E-1  1.309387E+0  4.649391E-1 -3.456802E-1 
 4.463882E-1  1.225040E+0  4.183693E-1 -3.525429E-1  4.456406E-1  1.139137E+0  2.767372E-1 -4.979019E-1 
 2.853088E-1  1.011658E+0  1.546173E-1 -6.388626E-1  1.421776E-1  8.791199E-1  6.237793E-2 -7.542000E-1 
-1.771164E-2  6.795082E-1 -2.233505E-1 -1.041042E+0 -2.454720E-1  4.755898E-1 -3.950119E-1 -1.209869E+0 
-4.520798E-1  2.435799E-1 -6.032524E-1 -1.417603E+0 -7.062912E-1 -3.321075E-2 -9.301796E-1 -1.749672E+0 
-9.770393E-1 -2.648430E-1 -1.143421E+0 -1.987862E+0 -1.235283E+0 -5.057220E-1 -1.331543E+0 -2.090683E+0 
-1.270302E+0 -5.072899E-1 -1.301670E+0 -1.995090E+0 -1.094910E+0 -2.436905E-1 -9.703407E-1 -1.703331E+0 
-8.498611E-1 -1.845169E-2 -7.923393E-1 -1.488533E+0 -6.246300E-1  1.651993E-1 -6.086922E-1 -1.331100E+0 
-4.727898E-1  3.435707E-1 -4.340515E-1 -1.220013E+0 -4.198227E-1  3.419991E-1 -4.492531E-1 -1.191170E+0 
-3.915825E-1  3.838806E-1 -4.236221E-1 -1.143040E+0 -2.681198E-1  5.377274E-1 -2.441330E-1 -1.019440E+0 
-1.998024E-1  5.773697E-1 -2.243118E-1 -9.803200E-1 -1.540527E-1  6.255684E-1 -2.202225E-1 -9.861298E-1 
-1.685829E-1  5.889206E-1 -2.024803E-1 -9.939613E-1 -2.270699E-1  5.386200E-1 -2.423401E-1 -1.000511E+0 
-1.817017E-1  5.967369E-1 -2.306519E-1 -9.961929E-1 -1.760330E-1  6.225891E-1 -1.587524E-1 -9.363594E-1 
-1.343918E-1  6.432304E-1 -1.223907E-1 -8.458405E-1  2.407074E-3  7.999191E-1  6.210327E-3 -7.069626E-1 
 1.521606E-1  9.934807E-1  2.901497E-1 -4.306908E-1  4.141273E-1  1.236000E+0  5.087471E-1 -1.798325E-1 
 6.862869E-1  1.515167E+0  7.457504E-1  3.898621E-3  8.248787E-1  1.629311E+0  8.545303E-1  7.437897E-2 
 8.525200E-1  1.604198E+0  8.215179E-1  7.131958E-2  8.936386E-1  1.668430E+0  8.257675E-1  1.097870E-2 
 7.927589E-1  1.544968E+0  7.084999E-1 -8.893967E-2  6.529198E-1  1.356697E+0  5.343781E-1 -2.681999E-1 
 5.062904E-1  1.255737E+0  4.115181E-1 -3.988113E-1  3.735886E-1  1.124458E+0  2.982674E-1 -4.740601E-1 
 3.034096E-1  1.010838E+0  2.101288E-1 -5.473709E-1  2.399292E-1  9.934082E-1  1.523094E-1 -6.606216E-1 
 1.234779E-1  8.894691E-1  7.884979E-2 -6.747704E-1  9.128952E-2  7.900085E-1 -2.270126E-2 -8.038216E-1 
-2.038956E-2  7.160187E-1 -1.300621E-1 -9.731026E-1 -2.632828E-1  4.616585E-1 -3.913612E-1 -1.219261E+0 
-4.873924E-1  2.004395E-1 -6.411018E-1 -1.405682E+0 -5.759811E-1  2.154198E-1 -5.744209E-1 -1.347412E+0 
-5.204697E-1  2.990875E-1 -4.591599E-1 -1.162712E+0 -3.030701E-1  5.001793E-1 -2.427216E-1 -8.959122E-1 
-2.662659E-3  8.476677E-1  1.322670E-1 -5.890198E-1  2.929802E-1  1.128410E+0  4.159889E-1 -2.473412E-1 
 6.019478E-1  1.418907E+0  6.452370E-1 -6.487274E-2  8.080406E-1  1.599209E+0  7.975273E-1  1.342773E-2 
 7.872505E-1  1.503098E+0  6.666183E-1 -1.210518E-1  6.316795E-1  1.319370E+0  4.504089E-1 -3.719826E-1 
 3.875275E-1  1.113140E+0  2.131805E-1 -6.139030E-1  1.007500E-1  7.478371E-1 -8.000183E-2 -8.971710E-1 
-1.521225E-1  5.516586E-1 -3.449402E-1 -1.164722E+0 -4.248123E-1  2.892494E-1 -5.639114E-1 -1.410221E+0 
-6.683693E-1  8.078766E-2 -7.237320E-1 -1.500740E+0 -6.835709E-1  5.932999E-2 -7.825127E-1 -1.536213E+0 
-7.234306E-1  9.069824E-2 -6.514511E-1 -1.399120E+0 -5.659218E-1  2.527504E-1 -4.971504E-1 -1.208241E+0 
-3.558922E-1  4.352798E-1 -3.497124E-1 -1.091190E+0 -2.314720E-1  6.095505E-1 -1.306610E-1 -8.195419E-1 
 4.382706E-2  8.656998E-1  1.443405E-1 -5.359001E-1  3.379097E-1  1.123787E+0  3.140602E-1 -4.365807E-1 
 4.194183E-1  1.228767E+0  4.572601E-1 -2.568703E-1  5.662689E-1  1.331810E+0  5.468178E-1 -2.092628E-1 
 5.887680E-1  1.352818E+0  5.303497E-1 -2.729721E-1  5.246201E-1  1.325478E+0  5.268478E-1 -2.797508E-1 
 5.019684E-1  1.275257E+0  4.832687E-1 -2.956200E-1  4.941406E-1  1.242699E+0  3.661385E-1 -4.650421E-1 
 3.040771E-1  1.040051E+0  2.274094E-1 -5.851402E-1  1.766777E-1  9.331284E-1  7.482910E-2 -7.102394E-1 
 1.202774E-1  8.598900E-1  5.908966E-3 -7.958527E-1 -2.091217E-2  7.431374E-1 -5.809021E-2 -8.459930E-1 
-5.712128E-2  7.119179E-1 -8.171082E-2 -8.187218E-1  1.104736E-2  7.827797E-1 -3.194046E-2 -8.458405E-1 
-6.167221E-2  6.921082E-1 -1.552505E-1 -9.246712E-1 -1.613617E-1  5.439873E-1 -2.434616E-1 -1.002602E+0 
-1.942902E-1  6.034393E-1 -2.214127E-1 -1.031429E+0 -2.390709E-1  5.409279E-1 -2.595520E-1 -1.037170E+0 
-2.507629E-1  4.649391E-1 -3.863602E-1 -1.200562E+0 -4.291306E-1  3.443069E-1 -4.906006E-1 -1.297123E+0 
-5.124321E-1  2.261505E-1 -5.719604E-1 -1.316792E+0 -5.090714E-1  2.458878E-1 -5.782928E-1 -1.304943E+0 
-4.322624E-1  3.692703E-1 -4.037209E-1 -1.161591E+0 -3.480721E-1  4.387093E-1 -3.637924E-1 -1.125530E+0 
-3.175926E-1  4.729805E-1 -3.271294E-1 -1.076813E+0 -1.820717E-1  6.345901E-1 -1.242523E-1 -8.376427E-1 
 1.068115E-3  8.318787E-1  8.972931E-2 -5.729294E-1  3.150291E-1  1.094658E+0  3.361893E-1 -3.869629E-1 
 4.556198E-1  1.278610E+0  5.026398E-1 -2.260323E-1  6.136475E-1  1.419430E+0  6.827202E-1 -2.062225E-2 
 8.225670E-1  1.556217E+0  7.533493E-1  1.707840E-2  8.119087E-1  1.629391E+0  8.345604E-1  8.888245E-3 
 7.516403E-1  1.435600E+0  5.706596E-1 -2.605209E-1  4.719391E-1  1.153740E+0  2.591476E-1 -5.478897E-1 
 2.134094E-1  9.279900E-1  1.026192E-1 -6.994400E-1  3.242874E-2  7.534180E-1 -6.293106E-2 -8.357124E-1 
-2.196121E-2  7.262993E-1 -1.447411E-1 -9.473915E-1 -1.332703E-1  5.891380E-1 -2.692413E-1 -1.066822E+0 
-3.210220E-1  4.134483E-1 -4.067802E-1 -1.176052E+0 -3.666916E-1  3.728485E-1 -4.585609E-1 -1.220451E+0 
-3.589516E-1  4.510078E-1 -3.165512E-1 -9.840508E-1 -1.332703E-1  6.379395E-1 -1.214218E-1 -8.296013E-1 
 2.743912E-2  8.147392E-1  3.816986E-2 -7.034607E-1  1.712379E-1  1.029907E+0  2.552795E-1 -4.567719E-1 
 3.848381E-1  1.141819E+0  3.385773E-1 -3.877029E-1  4.598694E-1  1.218040E+0  3.904305E-1 -3.991013E-1 
 3.706093E-1  1.103817E+0  2.457390E-1 -6.066818E-1  1.372604E-1  8.056488E-1 -1.049614E-1 -8.853302E-1 
-8.357239E-2  6.647606E-1 -1.951103E-1 -9.864311E-1 -1.552505E-1  5.771370E-1 -2.316895E-1 -9.803200E-1 
-1.881027E-1  5.603104E-1 -2.682724E-1 -1.020931E+0 -1.872826E-1  6.106682E-1 -2.179794E-1 -9.755516E-1 
-6.970978E-2  7.315903E-1 -2.619934E-2 -6.938515E-1  1.564102E-1  9.608498E-1  2.494698E-1 -4.000015E-1 
 5.415993E-1  1.447968E+0  7.389679E-1  6.588745E-2  9.724007E-1  1.806110E+0  1.031849E+0  3.206177E-1 
 1.164318E+0  1.901558E+0  1.092648E+0  3.485603E-1  1.176319E+0  1.951477E+0  1.113438E+0  2.764397E-1 
 9.997406E-1  1.719990E+0  8.284492E-1 -3.127289E-2  7.239876E-1  1.357437E+0  4.191895E-1 -4.163895E-1 
 2.945404E-1  9.658394E-1  6.602859E-2 -8.046417E-1 -1.113625E-1  5.629082E-1 -2.942009E-1 -1.119202E+0 
-3.593216E-1  3.332100E-1 -5.552711E-1 -1.329750E+0 -5.094528E-1  2.642174E-1 -5.581703E-1 -1.352402E+0 
-5.654831E-1  1.824074E-1 -6.236610E-1 -1.363800E+0 -5.315704E-1  2.305374E-1 -5.948296E-1 -1.336090E+0 
-4.688416E-1  3.008003E-1 -5.177917E-1 -1.272610E+0 -4.997597E-1  2.441788E-1 -5.297928E-1 -1.274323E+0 
-4.594498E-1  3.087006E-1 -5.199509E-1 -1.282440E+0 -4.429131E-1  3.410378E-1 -4.486504E-1 -1.187901E+0 
-3.668404E-1  3.744087E-1 -4.583397E-1 -1.221050E+0 -4.201927E-1  3.052673E-1 -5.524406E-1 -1.310383E+0 
-4.705505E-1  3.045998E-1 -4.781494E-1 -1.221203E+0 -3.979111E-1  3.657684E-1 -4.335327E-1 -1.133133E+0 
-2.737923E-1  5.121002E-1 -2.862320E-1 -1.028603E+0 -1.598701E-1  6.504593E-1 -1.092796E-1 -8.141022E-1 
 3.600693E-2  8.589973E-1  9.784698E-2 -5.853729E-1  3.316498E-1  1.132427E+0  3.627892E-1 -3.531303E-1 
 5.112076E-1  1.314598E+0  5.228271E-1 -1.662025E-1  6.515007E-1  1.353268E+0  5.356407E-1 -1.808014E-1 
 6.459885E-1  1.371300E+0  5.348206E-1 -2.346725E-1  5.907784E-1  1.348278E+0  5.447273E-1 -1.767006E-1 
 6.516495E-1  1.396629E+0  5.921173E-1 -9.482193E-2  7.356186E-1  1.482460E+0  6.572380E-1 -1.482430E-1 
 6.545601E-1  1.401100E+0  5.635796E-1 -2.345200E-1  5.287895E-1  1.229809E+0  3.293381E-1 -4.746513E-1 
 3.129501E-1  1.016209E+0  1.252670E-1 -6.893005E-1  1.152077E-1  8.431282E-1  1.924896E-2 -7.257423E-1 
 3.637695E-2  7.182579E-1 -1.682930E-1 -9.661713E-1 -1.778221E-1  4.995079E-1 -3.983612E-1 -1.205330E+0 
-4.376221E-1  2.484207E-1 -6.027298E-1 -1.364700E+0 -5.866318E-1  1.280975E-1 -7.085304E-1 -1.453060E+0 
-6.103325E-1  1.547699E-1 -6.892319E-1 -1.445160E+0 -5.895424E-1  1.906090E-1 -5.829124E-1 -1.266720E+0 
-3.959694E-1  3.586197E-1 -4.271202E-1 -1.110043E+0 -2.545624E-1  5.482407E-1 -2.357101E-1 -1.004539E+0 
-1.739502E-1  6.149902E-1 -2.013702E-1 -9.160194E-1 -4.394150E-2  6.941185E-1 -1.330414E-1 -8.373528E-1 
 3.443909E-2  7.789078E-1 -3.573990E-2 -7.519608E-1  6.163788E-2  8.260689E-1  4.233932E-2 -6.681404E-1 
 1.946297E-1  9.469872E-1  1.024704E-1 -6.039925E-1  2.875404E-1  1.032368E+0  1.999207E-1 -5.683098E-1 
 2.167587E-1  9.426689E-1  1.086502E-1 -6.308899E-1  1.929207E-1  9.230003E-1  6.662750E-2 -6.956406E-1 
 1.371078E-1  8.692093E-1 -2.441406E-3 -7.975616E-1 -2.545929E-2  6.346588E-1 -2.348213E-1 -9.719810E-1 
-1.929512E-1  5.041275E-1 -3.507500E-1 -1.140583E+0 -3.330231E-1  3.615990E-1 -5.056496E-1 -1.271572E+0 
-5.018501E-1  1.981277E-1 -6.513824E-1 -1.353970E+0 -5.083313E-1  1.856880E-1 -6.755219E-1 -1.414093E+0 
-5.367203E-1  2.250290E-1 -5.815697E-1 -1.293400E+0 -4.846420E-1  2.577400E-1 -5.356712E-1 -1.208912E+0 
-2.975502E-1  4.837074E-1 -3.104401E-1 -9.909019E-1 -7.806015E-2  7.321205E-1 -5.451965E-2 -7.320023E-1 
 1.280975E-1  8.717384E-1  6.290817E-2 -6.180801E-1  2.788200E-1  1.021568E+0  1.930695E-1 -5.471497E-1 
 2.960281E-1  1.056507E+0  2.023773E-1 -5.335121E-1  2.833672E-1  9.703102E-1  1.286888E-1 -5.875320E-1 
 2.351570E-1  9.335785E-1  7.407761E-2 -6.922112E-1  1.076088E-1  8.169785E-1 -1.428223E-2 -7.394524E-1 
 5.291748E-2  7.271996E-1 -1.355820E-1 -8.746719E-1 -5.258179E-2  6.496391E-1 -1.993523E-1 -9.272003E-1 
-9.125137E-2  6.563377E-1 -1.565094E-1 -8.538094E-1 -1.354218E-2  6.938171E-1 -1.264915E-1 -8.279610E-1 
 6.953812E-2  8.362694E-1 -2.811432E-3 -7.001114E-1  1.658707E-1  9.355202E-1  1.414299E-1 -5.370102E-1 
 3.502693E-1  1.071407E+0  2.348595E-1 -4.627304E-1  4.080200E-1  1.154259E+0  2.860489E-1 -4.748001E-1 
 3.615189E-1  1.086319E+0  2.308388E-1 -4.937325E-1  3.735886E-1  1.046009E+0  1.354675E-1 -5.554924E-1 
 2.911873E-1  9.787979E-1  9.605789E-2 -6.926613E-1  1.210899E-1  8.328476E-1 -3.990936E-2 -7.734909E-1 
 6.565857E-2  7.323380E-1 -1.546516E-1 -8.791428E-1 -5.398941E-2  6.752701E-1 -1.568909E-1 -8.944893E-1 
-3.388214E-2  7.174377E-1 -7.255173E-2 -7.413101E-1  1.106606E-1  8.481979E-1 -1.369095E-2 -7.069626E-1 
 2.036476E-1  9.223976E-1  1.072388E-1 -6.008720E-1  2.229385E-1  9.233704E-1  5.671692E-2 -6.558495E-1 
 1.613274E-1  8.525200E-1 -4.461288E-2 -8.160400E-1  4.859924E-2  7.610970E-1 -1.069717E-1 -8.488922E-1 
-2.687073E-2  6.844292E-1 -1.613617E-1 -8.681221E-1 -7.579803E-3  7.164688E-1 -1.589699E-1 -8.680420E-1 
 3.809738E-2  7.730179E-1 -7.247162E-2 -7.618713E-1  1.189270E-1  8.598175E-1  3.831863E-2 -6.076508E-1 
 3.106384E-1  1.026638E+0  1.783104E-1 -5.270309E-1  3.334389E-1  1.087059E+0  2.491684E-1 -4.653397E-1 
 3.901291E-1  1.097118E+0  2.448502E-1 -4.568520E-1  4.039879E-1  1.098389E+0  2.088585E-1 -5.115318E-1 
 3.630104E-1  1.087509E+0  2.565498E-1 -4.547615E-1  3.768692E-1  1.094059E+0  2.423172E-1 -4.698830E-1 
 3.664398E-1  1.046078E+0  1.467171E-1 -6.194229E-1  2.330780E-1  9.173393E-1  2.565002E-2 -6.855011E-1 
 1.147575E-1  7.641487E-1 -1.202316E-1 -8.446503E-1 -7.282257E-3  6.953773E-1 -1.820717E-1 -9.587898E-1 
-9.207153E-2  6.455383E-1 -2.252808E-1 -9.208717E-1 -6.465149E-2  6.263199E-1 -2.322121E-1 -9.166908E-1 
-3.097153E-2  6.994781E-1 -1.306610E-1 -8.020325E-1  1.203499E-1  8.798599E-1  4.561996E-2 -6.341705E-1 
 2.315102E-1  9.256783E-1  4.650879E-2 -6.424408E-1  2.712173E-1  9.834175E-1  1.106606E-1 -6.275406E-1 
 1.951485E-1  8.938675E-1  1.685715E-2 -7.056198E-1  1.206474E-1  8.041573E-1 -6.315994E-2 -7.503204E-1 
 1.563377E-1  8.640594E-1  1.469803E-2 -6.982422E-1  1.365204E-1  8.481979E-1 -2.687073E-2 -7.332611E-1 
 1.018677E-1  7.313690E-1 -1.774521E-1 -9.195328E-1 -7.992172E-2  5.889893E-1 -3.295212E-1 -1.057442E+0 
-2.187309E-1  4.848289E-1 -3.514214E-1 -1.038292E+0 -1.856499E-1  4.910889E-1 -3.664703E-1 -1.057140E+0 
-1.646309E-1  5.694695E-1 -3.295898E-1 -1.063023E+0 -2.367630E-1  3.663673E-1 -5.438728E-1 -1.242733E+0 
-4.289818E-1  1.922493E-1 -6.744804E-1 -1.355911E+0 -5.021515E-1  2.374001E-1 -6.258202E-1 -1.351063E+0 
-4.897003E-1  2.071495E-1 -6.375999E-1 -1.327072E+0 -4.392624E-1  2.310600E-1 -6.968994E-1 -1.402100E+0 
-5.674095E-1  9.136963E-2 -8.112717E-1 -1.554611E+0 -7.197800E-1 -5.861282E-2 -9.203529E-1 -1.577190E+0 
-7.051010E-1 -6.465149E-2 -9.991722E-1 -1.717182E+0 -8.452415E-1 -1.506310E-1 -1.026142E+0 -1.711670E+0 
-8.484497E-1 -1.644897E-1 -1.000591E+0 -1.628071E+0 -6.881104E-1  3.086853E-2 -7.980118E-1 -1.405682E+0 
-4.428406E-1  3.543701E-1 -4.222031E-1 -1.015560E+0 -7.180023E-2  6.743698E-1 -1.037598E-1 -6.890793E-1 
 2.578888E-1  9.790993E-1  1.271973E-1 -5.148125E-1  4.286499E-1  1.167450E+0  3.450584E-1 -2.737923E-1 
 6.403198E-1  1.345520E+0  5.275192E-1 -6.695938E-2  8.761292E-1  1.606590E+0  7.354698E-1  5.373764E-2 
 9.972801E-1  1.718719E+0  8.300896E-1  1.619186E-1  1.019711E+0  1.632370E+0  7.026901E-1 -1.048279E-2 
 8.311272E-1  1.437679E+0  4.734306E-1 -2.694626E-1  5.698395E-1  1.218040E+0  3.042297E-1 -4.028320E-1 
 4.416885E-1  1.073868E+0  1.633377E-1 -4.922409E-1  4.258995E-1  1.097420E+0  1.904602E-1 -5.246506E-1 
 3.123474E-1  9.630775E-1  3.004837E-2 -7.081528E-1  1.290703E-1  7.239189E-1 -2.166405E-1 -8.972511E-1 
-1.875305E-2  6.515694E-1 -2.702827E-1 -9.903793E-1 -1.114426E-1  5.682793E-1 -2.961426E-1 -9.428520E-1 
-4.051208E-2  6.375694E-1 -2.403297E-1 -8.728104E-1  6.052017E-2  7.426186E-1 -1.713409E-1 -8.333206E-1 
 8.301926E-2  7.603493E-1 -9.616089E-2 -7.202225E-1  1.866570E-1  8.583298E-1  1.659393E-3 -6.303711E-1 
 2.898483E-1  9.762001E-1  8.868027E-2 -6.089897E-1  2.263680E-1  8.848495E-1 -4.148102E-2 -7.367630E-1 
 1.299591E-1  6.953773E-1 -2.615700E-1 -9.473228E-1 -8.394241E-2  5.555382E-1 -3.801003E-1 -1.108402E+0 
-2.297516E-1  4.185181E-1 -5.156326E-1 -1.165321E+0 -2.559814E-1  3.905792E-1 -5.469208E-1 -1.217182E+0 
-2.968102E-1  3.576469E-1 -5.534821E-1 -1.259121E+0 -4.152718E-1  2.216797E-1 -6.855011E-1 -1.375431E+0 
-4.934311E-1  1.553688E-1 -8.018799E-1 -1.455742E+0 -5.086327E-1  1.804771E-1 -6.765594E-1 -1.316792E+0 
-4.237709E-1  2.630272E-1 -5.734520E-1 -1.221722E+0 -2.981529E-1  4.101791E-1 -4.879913E-1 -1.107349E+0 
-1.340103E-1  5.842972E-1 -2.780304E-1 -9.256401E-1 -1.674271E-2  6.317596E-1 -2.671509E-1 -8.860703E-1 
 2.676773E-2  6.714706E-1 -2.123222E-1 -8.287010E-1  1.049271E-1  7.952194E-1 -6.204224E-2 -6.846809E-1 
 2.365799E-1  8.916283E-1  2.573013E-2 -5.595131E-1  3.621178E-1  1.044670E+0  1.624489E-1 -4.837418E-1 
 4.597206E-1  1.117908E+0  2.400780E-1 -3.872604E-1  4.911575E-1  1.134819E+0  2.300186E-1 -4.102821E-1 
 4.978676E-1  1.132057E+0  1.905289E-1 -4.968605E-1  3.939285E-1  1.003468E+0  7.921982E-2 -5.820923E-1 
 2.721176E-1  8.701706E-1 -5.154037E-2 -6.711998E-1  2.366486E-1  8.798599E-1 -1.838303E-2 -6.471329E-1 
 3.015480E-1  9.696388E-1  9.322739E-2 -5.437202E-1  3.147278E-1  9.180107E-1  6.130219E-3 -6.114502E-1 
 3.270302E-1  9.603996E-1  4.845047E-2 -5.731506E-1  3.274002E-1  9.872169E-1  1.222878E-1 -5.033417E-1 
 3.998871E-1  1.039150E+0  1.637077E-1 -4.042397E-1  5.608292E-1  1.206787E+0  3.152580E-1 -2.778816E-1 
 6.722870E-1  1.315788E+0  4.132271E-1 -1.834793E-1  7.149773E-1  1.281368E+0  3.429680E-1 -2.598495E-1 
 6.646881E-1  1.284718E+0  3.704681E-1 -2.724419E-1  6.408501E-1  1.278610E+0  3.503494E-1 -2.603722E-1 
 6.312294E-1  1.192860E+0  2.616081E-1 -3.751907E-1  5.468903E-1  1.154488E+0  2.175789E-1 -4.184799E-1 
 4.638176E-1  1.074841E+0  1.526070E-1 -4.428406E-1  4.609871E-1  1.057999E+0  1.410599E-1 -4.762917E-1 
 4.965973E-1  1.096149E+0  1.291389E-1 -5.175705E-1  3.556404E-1  9.432602E-1 -3.134155E-2 -6.548119E-1 
 2.411194E-1  7.514877E-1 -2.480125E-1 -8.988914E-1  2.156067E-2  6.033707E-1 -3.547707E-1 -1.003120E+0 
-1.287994E-1  5.012970E-1 -4.246597E-1 -1.036282E+0 -9.654236E-2  4.646378E-1 -4.941025E-1 -1.103031E+0 
-1.689606E-1  4.385605E-1 -5.049820E-1 -1.145733E+0 -2.478600E-1  3.593597E-1 -6.083221E-1 -1.254883E+0 
-3.163300E-1  2.449989E-1 -7.763329E-1 -1.406422E+0 -4.678001E-1  1.124496E-1 -8.279610E-1 -1.448669E+0 
-5.437927E-1  6.930923E-2 -8.563499E-1 -1.434731E+0 -4.577408E-1  1.497803E-1 -7.820625E-1 -1.371250E+0 
-4.133301E-1  2.274895E-1 -6.802101E-1 -1.267323E+0 -3.311501E-1  2.853775E-1 -6.050415E-1 -1.130081E+0 
-1.141930E-1  5.272179E-1 -3.748207E-1 -9.384499E-1  3.883743E-2  6.985092E-1 -1.969719E-1 -7.939796E-1 
 1.497002E-1  7.798004E-1 -1.280518E-1 -7.036095E-1  2.850075E-1  9.294090E-1 -3.172302E-2 -6.233711E-1 
 3.700905E-1  1.000481E+0  1.053696E-1 -4.651222E-1  4.720879E-1  1.064709E+0  1.434479E-1 -4.131927E-1 
 5.594902E-1  1.156868E+0  1.764488E-1 -4.001503E-1  5.424194E-1  1.086170E+0  1.423302E-1 -4.785309E-1 
 4.144173E-1  9.503403E-1 -1.272202E-2 -6.039200E-1  3.117485E-1  9.034004E-1 -6.888962E-2 -6.863213E-1 
 2.543106E-1  8.379898E-1 -1.171722E-1 -7.576294E-1  1.236992E-1  6.304207E-1 -3.710213E-1 -9.822617E-1 
-6.718063E-2  4.954071E-1 -4.890327E-1 -1.116821E+0 -1.966705E-1  3.910294E-1 -5.630913E-1 -1.142300E+0 
-1.738014E-1  3.946800E-1 -5.354500E-1 -1.063320E+0 -3.253937E-2  6.054573E-1 -3.111115E-1 -8.350410E-1 
 1.528282E-1  7.842674E-1 -1.258926E-1 -6.550293E-1  3.245697E-1  8.879776E-1 -1.622009E-2 -5.430527E-1 
 4.510803E-1  1.075291E+0  1.301804E-1 -4.472313E-1  4.919090E-1  1.056889E+0  1.216888E-1 -4.682503E-1 
 4.405670E-1  9.726181E-1 -3.634262E-2 -6.728401E-1  2.594490E-1  8.198776E-1 -2.302017E-1 -8.839912E-1 
 2.774048E-2  5.248375E-1 -4.836731E-1 -1.088581E+0 -1.857910E-1  2.952881E-1 -7.155304E-1 -1.279392E+0 
-3.583527E-1  1.558876E-1 -8.069496E-1 -1.378632E+0 -4.718208E-1  7.407761E-2 -8.650627E-1 -1.425201E+0 
-4.532013E-1  8.890915E-2 -8.860703E-1 -1.405003E+0 -4.247322E-1  1.464996E-1 -7.793121E-1 -1.326099E+0 
-3.552208E-1  2.390404E-1 -6.757393E-1 -1.167782E+0 -1.679916E-1  3.940773E-1 -5.324707E-1 -1.026520E+0 
-1.778030E-2  5.906982E-1 -2.831726E-1 -7.975616E-1  1.727982E-1  7.616196E-1 -1.411705E-1 -6.209106E-1 
 3.759804E-1  9.415474E-1 -1.026154E-2 -5.130997E-1  5.112076E-1  1.066719E+0  1.194572E-1 -4.079018E-1 
 5.509186E-1  1.065159E+0  7.981873E-2 -4.352417E-1  5.164185E-1  1.004879E+0 -1.472473E-3 -5.772514E-1 
 3.833504E-1  9.296303E-1 -3.641129E-2 -5.838814E-1  3.510170E-1  8.645897E-1 -8.514023E-2 -5.867805E-1 
 4.007072E-1  9.498978E-1 -1.808167E-2 -5.297127E-1  4.878082E-1  1.036919E+0  9.784698E-2 -4.093895E-1 
 5.664101E-1  1.129749E+0  1.635590E-1 -3.298111E-1  7.309189E-1  1.289490E+0  3.096695E-1 -1.788712E-1 
 8.657799E-1  1.434849E+0  5.151482E-1  4.278946E-2  1.035950E+0  1.610607E+0  6.790695E-1  1.935081E-1 
 1.221539E+0  1.759399E+0  7.751770E-1  2.506599E-1  1.253357E+0  1.799709E+0  8.402977E-1  3.504181E-1 
 1.319519E+0  1.810059E+0  8.269577E-1  3.096695E-1  1.294628E+0  1.819229E+0  8.046799E-1  2.336693E-1 
 1.213940E+0  1.717381E+0  6.650581E-1  1.061897E-1  1.041908E+0  1.444241E+0  3.683777E-1 -1.984596E-1 
 7.189293E-1  1.168419E+0  7.534790E-2 -5.621223E-1  3.456497E-1  7.871780E-1 -2.563515E-1 -8.282623E-1 
 1.019478E-1  5.516586E-1 -5.105629E-1 -1.038811E+0 -5.474091E-2  4.121094E-1 -6.193428E-1 -1.159882E+0 
-1.913795E-1  2.987900E-1 -7.004013E-1 -1.208382E+0 -2.523308E-1  2.288971E-1 -7.713318E-1 -1.291233E+0 
-2.654419E-1  2.747307E-1 -7.252197E-1 -1.240353E+0 -2.324295E-1  3.022194E-1 -6.497421E-1 -1.119873E+0 
-1.159821E-1  4.070473E-1 -5.745621E-1 -1.063023E+0 -4.148102E-2  4.784203E-1 -5.040131E-1 -1.000660E+0 
 4.940033E-3  5.159683E-1 -4.594498E-1 -9.053001E-1  1.412086E-1  6.506081E-1 -3.184929E-1 -7.401199E-1 
 3.145905E-1  8.485680E-1 -1.168823E-1 -6.136093E-1  3.674774E-1  8.571396E-1 -1.466026E-1 -6.433296E-1 
 3.275490E-1  7.622185E-1 -2.588120E-1 -7.891426E-1  1.651306E-1  6.538086E-1 -3.772011E-1 -9.289894E-1 
 7.030487E-3  4.605370E-1 -5.382805E-1 -1.036282E+0 -7.575226E-2  3.665199E-1 -6.749229E-1 -1.212410E+0 
-2.473412E-1  2.227173E-1 -8.118706E-1 -1.343540E+0 -3.798828E-1  8.860779E-2 -8.885307E-1 -1.331322E+0 
-3.005295E-1  1.851692E-1 -8.244629E-1 -1.273430E+0 -2.411499E-1  2.583275E-1 -6.773109E-1 -1.109440E+0 
-1.002617E-1  4.162102E-1 -5.092201E-1 -9.299622E-1  8.771896E-2  5.837669E-1 -4.227219E-1 -8.820496E-1 
 1.845703E-1  6.857681E-1 -2.948723E-1 -7.594109E-1  2.168274E-1  6.804085E-1 -3.087997E-1 -7.549400E-1 
 2.885094E-1  7.793503E-1 -2.324295E-1 -6.792526E-1  3.277702E-1  7.947006E-1 -1.845322E-1 -6.655426E-1 
 3.175697E-1  7.683983E-1 -2.202225E-1 -6.567421E-1  3.540688E-1  7.905998E-1 -2.427902E-1 -7.185097E-1 
 2.489471E-1  7.177391E-1 -2.914429E-1 -7.600098E-1  2.373199E-1  6.448669E-1 -3.707199E-1 -8.380928E-1 
 1.628876E-1  6.025505E-1 -4.270401E-1 -8.741493E-1  1.391182E-1  6.450195E-1 -2.929306E-1 -7.046509E-1 
 3.292580E-1  8.092995E-1 -1.723099E-1 -6.035500E-1  4.431076E-1  9.113007E-1 -1.190414E-1 -5.657730E-1 
 4.813995E-1  9.427376E-1 -5.139160E-2 -4.654121E-1  5.143394E-1  9.161377E-1 -1.040611E-1 -5.593719E-1 
 4.667282E-1  9.169579E-1 -1.308823E-1 -5.921516E-1  4.296989E-1  8.898392E-1 -1.045799E-1 -5.271797E-1 
 4.807281E-1  8.726273E-1 -1.635895E-1 -6.037025E-1  3.937073E-1  8.216705E-1 -2.004013E-1 -6.647224E-1 
 3.271790E-1  7.917900E-1 -1.948128E-1 -6.178513E-1  4.320107E-1  8.648796E-1 -1.692505E-1 -5.541496E-1 
 5.071793E-1  9.457970E-1 -5.451965E-2 -4.811325E-1  5.444374E-1  1.011440E+0  2.251816E-2 -3.936729E-1 
 6.523170E-1  1.067608E+0 -7.350922E-3 -4.289093E-1  6.038895E-1  1.016880E+0 -4.035950E-2 -5.160828E-1 
 4.988403E-1  9.050369E-1 -1.070404E-1 -5.138397E-1  4.680672E-1  8.776283E-1 -1.392326E-1 -5.556412E-1 
 4.951897E-1  9.487801E-1 -6.307983E-2 -4.871025E-1  5.234299E-1  9.518280E-1 -4.014206E-2 -4.388924E-1 
 6.050072E-1  1.030060E+0  1.289368E-3 -4.091606E-1  6.542587E-1  1.103447E+0  8.502960E-2 -3.280296E-1 
 6.883774E-1  1.117088E+0  1.161804E-1 -2.746811E-1  7.683296E-1  1.162159E+0  1.232605E-1 -2.798195E-1 
 7.391891E-1  1.158207E+0  1.445580E-1 -3.004608E-1  7.026901E-1  1.102779E+0  4.964066E-2 -3.696709E-1 
 6.397972E-1  9.890099E-1 -1.049614E-1 -5.520630E-1  4.404984E-1  8.196602E-1 -2.491226E-1 -7.226105E-1 
 2.449188E-1  6.058273E-1 -4.497719E-1 -8.805618E-1  1.456070E-1  5.336304E-1 -5.508003E-1 -9.835320E-1 
 4.285812E-2  4.513779E-1 -5.879021E-1 -1.005650E+0 -6.011963E-3  3.457985E-1 -6.875229E-1 -1.090443E+0 
-7.798004E-2  3.099670E-1 -7.596397E-1 -1.176201E+0 -1.415405E-1  2.440987E-1 -7.989006E-1 -1.222321E+0 
-2.441330E-1  9.069824E-2 -9.806213E-1 -1.374310E+0 -3.588028E-1 -2.449036E-2 -1.104900E+0 -1.558189E+0 
-5.813408E-1 -1.918297E-1 -1.234013E+0 -1.666153E+0 -6.770821E-1 -3.078308E-1 -1.342422E+0 -1.712860E+0 
-6.343193E-1 -2.266998E-1 -1.241093E+0 -1.592392E+0 -5.216713E-1 -7.158279E-2 -1.034492E+0 -1.363060E+0 
-2.860794E-1  1.565590E-1 -8.337708E-1 -1.155781E+0 -8.171082E-3  4.526405E-1 -5.415611E-1 -8.801117E-1 
 2.238388E-1  6.699791E-1 -2.992706E-1 -6.124916E-1  4.639702E-1  8.847771E-1 -9.981155E-2 -3.973923E-1 
 7.052193E-1  1.123718E+0  1.246681E-1 -2.398109E-1  8.037872E-1  1.202248E+0  2.179489E-1 -1.323700E-1 
 9.200897E-1  1.320190E+0  2.570686E-1 -8.015060E-2  1.018890E+0  1.369358E+0  3.051186E-1 -7.962036E-2 
 9.552574E-1  1.298428E+0  2.300186E-1 -1.382599E-1  8.750191E-1  1.197330E+0  9.829712E-2 -2.997093E-1 
 7.279396E-1  1.041309E+0 -5.578232E-2 -4.663811E-1  5.252876E-1  8.302383E-1 -2.231216E-1 -5.734520E-1 
 4.267197E-1  7.634773E-1 -2.763214E-1 -6.449699E-1  4.108505E-1  7.938805E-1 -2.807922E-1 -7.002602E-1 
 3.328400E-1  6.618576E-1 -4.187698E-1 -7.600098E-1  2.759171E-1  5.802689E-1 -5.051994E-1 -8.653603E-1 
 1.619186E-1  5.121689E-1 -5.414124E-1 -9.544716E-1  7.468033E-2  3.992195E-1 -6.820793E-1 -1.028450E+0 
-1.472473E-3  3.204689E-1 -7.701416E-1 -1.120171E+0 -6.040192E-2  2.570686E-1 -7.968216E-1 -1.155632E+0 
-1.276131E-1  1.959000E-1 -8.602219E-1 -1.175079E+0 -1.092796E-1  2.165375E-1 -8.642426E-1 -1.191990E+0 
-8.423996E-2  2.878380E-1 -7.487602E-1 -1.073982E+0 -4.154968E-2  2.996788E-1 -7.166519E-1 -1.026142E+0 
 8.510971E-2  4.640388E-1 -5.888023E-1 -9.011993E-1  2.087097E-1  5.793800E-1 -4.540901E-1 -7.376595E-1 
 3.459473E-1  6.926994E-1 -2.991219E-1 -5.449905E-1  5.846672E-1  9.711990E-1 -5.332184E-2 -3.416595E-1 
 7.979774E-1  1.209850E+0  1.900902E-1 -9.102249E-2  1.007710E+0  1.330688E+0  3.178596E-1  6.349945E-2 
 1.172890E+0  1.527237E+0  4.918289E-1  2.108688E-1  1.314678E+0  1.698830E+0  6.751900E-1  3.673401E-1 
 1.416599E+0  1.698009E+0  6.068687E-1  2.599678E-1  1.311920E+0  1.588039E+0  4.526405E-1  7.958984E-2 
 1.096600E+0  1.354088E+0  2.389603E-1 -1.264114E-1  8.489380E-1  1.093620E+0 -4.058075E-2 -4.181023E-1 
 6.191597E-1  8.908081E-1 -2.330322E-1 -6.077919E-1  4.289474E-1  7.197495E-1 -3.639412E-1 -6.893005E-1 
 3.263588E-1  5.768471E-1 -5.303802E-1 -8.474007E-1  1.815872E-1  4.349899E-1 -6.665001E-1 -1.039181E+0 
-1.964951E-2  2.778473E-1 -7.933121E-1 -1.113911E+0 -7.664108E-2  1.834602E-1 -9.124527E-1 -1.221352E+0 
-1.627007E-1  1.568604E-1 -9.130402E-1 -1.239902E+0 -1.809502E-1  1.251183E-1 -9.177399E-1 -1.208092E+0 
-1.423607E-1  1.450882E-1 -9.190025E-1 -1.180973E+0 -7.098007E-2  2.657089E-1 -7.951813E-1 -1.085232E+0 
-3.852844E-3  2.865677E-1 -7.619514E-1 -1.029503E+0  3.905869E-2  3.104095E-1 -7.816200E-1 -1.067200E+0 
 2.877808E-2  3.474388E-1 -7.237320E-1 -1.016533E+0  7.228851E-2  3.723297E-1 -6.570396E-1 -8.881607E-1 
 2.231674E-1  5.440598E-1 -4.986420E-1 -7.348328E-1  3.913269E-1  7.018700E-1 -3.476219E-1 -6.186714E-1 
 4.262695E-1  7.164688E-1 -3.267593E-1 -6.150208E-1  4.683685E-1  7.258606E-1 -4.022293E-1 -6.969795E-1 
 3.621902E-1  6.285477E-1 -4.534912E-1 -7.679825E-1  2.736778E-1  5.325890E-1 -5.608597E-1 -8.240814E-1 
 2.533379E-1  4.738007E-1 -6.228409E-1 -8.796730E-1  1.792793E-1  4.351387E-1 -6.428108E-1 -9.241524E-1 
 1.086502E-1  3.256874E-1 -7.328911E-1 -9.614716E-1  1.145401E-1  3.724785E-1 -7.064400E-1 -9.544716E-1 
 1.655693E-1  4.725380E-1 -5.811195E-1 -8.215523E-1  2.751694E-1  5.507698E-1 -4.964828E-1 -7.283401E-1 
 3.950500E-1  6.795883E-1 -4.329300E-1 -6.802902E-1  4.393806E-1  6.983604E-1 -3.694496E-1 -5.963898E-1 
 4.665794E-1  7.096901E-1 -3.256416E-1 -5.399895E-1  5.851898E-1  8.510284E-1 -2.305031E-1 -4.402313E-1 
 6.880074E-1  9.811096E-1 -8.222961E-2 -2.914429E-1  8.046074E-1  1.013371E+0 -5.593109E-2 -2.665596E-1 
 8.259201E-1  1.066048E+0 -2.865982E-2 -2.971802E-1  7.844887E-1  1.053310E+0 -3.364944E-2 -2.794495E-1 
 8.027496E-1  1.011288E+0 -7.493210E-2 -2.868996E-1  7.905998E-1  9.870682E-1 -1.204529E-1 -3.719101E-1 
 6.589470E-1  8.726273E-1 -2.165718E-1 -4.701118E-1  5.857086E-1  7.639999E-1 -3.408394E-1 -5.583229E-1 
 5.547180E-1  7.908974E-1 -3.114128E-1 -5.259094E-1  6.032181E-1  8.730087E-1 -1.788712E-1 -3.564110E-1 
 7.472382E-1  9.364777E-1 -1.594200E-1 -3.488922E-1  7.500687E-1  9.805870E-1 -1.108398E-1 -3.812218E-1 
 6.881599E-1  9.014702E-1 -2.126198E-1 -4.434319E-1  6.181984E-1  7.949181E-1 -3.051529E-1 -4.969330E-1 
 6.061287E-1  8.317299E-1 -2.348900E-1 -4.569893E-1  6.374207E-1  8.654099E-1 -2.383194E-1 -4.491005E-1 
 6.211777E-1  7.579689E-1 -3.991013E-1 -6.224022E-1  4.560699E-1  6.261673E-1 -4.976006E-1 -7.455597E-1 
 2.955894E-1  4.618073E-1 -6.514511E-1 -8.752022E-1  2.036476E-1  3.739700E-1 -7.640305E-1 -9.590912E-1 
 1.444092E-1  3.395500E-1 -7.535324E-1 -9.700394E-1  9.307861E-2  2.874680E-1 -7.881699E-1 -9.807014E-1 
 1.332397E-1  3.323898E-1 -7.705917E-1 -9.296608E-1  1.960487E-1  4.098778E-1 -6.753731E-1 -8.930817E-1 
 1.921692E-1  3.835793E-1 -7.200012E-1 -8.728905E-1  2.495384E-1  4.183006E-1 -6.755905E-1 -8.416710E-1 
 2.694397E-1  4.816971E-1 -6.069031E-1 -8.372002E-1  2.382889E-1  4.060783E-1 -7.186623E-1 -8.620796E-1 
 2.539406E-1  3.828278E-1 -7.383995E-1 -9.128914E-1  1.692276E-1  3.642807E-1 -7.057724E-1 -8.957596E-1 
 1.923981E-1  3.869286E-1 -6.747017E-1 -8.234901E-1  3.075790E-1  4.839401E-1 -6.533928E-1 -8.065796E-1 
 3.200188E-1  4.749985E-1 -5.902901E-1 -7.136726E-1  3.331375E-1  4.670982E-1 -5.896912E-1 -7.660408E-1 
 3.301582E-1  4.998093E-1 -6.595802E-1 -7.946510E-1  3.586884E-1  4.834900E-1 -6.068306E-1 -7.118797E-1 
 3.831291E-1  5.093384E-1 -5.575027E-1 -6.685219E-1  4.559975E-1  6.480675E-1 -4.472313E-1 -6.179314E-1 
 4.942169E-1  6.734085E-1 -4.166908E-1 -5.319519E-1  5.981483E-1  7.136383E-1 -3.612595E-1 -4.149017E-1 
 6.912880E-1  8.268890E-1 -2.485313E-1 -4.270401E-1  6.657295E-1  8.173485E-1 -2.965126E-1 -4.222794E-1 
 6.638680E-1  7.476883E-1 -3.799629E-1 -4.794998E-1  6.384583E-1  7.406807E-1 -3.687820E-1 -4.996109E-1 
 5.872002E-1  7.291374E-1 -3.570099E-1 -4.989395E-1  5.632095E-1  6.187172E-1 -5.245705E-1 -6.653900E-1 
 4.137497E-1  4.810295E-1 -6.764107E-1 -8.154411E-1  2.480507E-1  3.452797E-1 -7.734222E-1 -9.199715E-1 
 1.520882E-1  2.038689E-1 -9.282417E-1 -1.029270E+0  9.709930E-2  2.498398E-1 -8.503113E-1 -9.468727E-1 
 2.018585E-1  3.381996E-1 -7.106895E-1 -7.540512E-1  3.934898E-1  5.311699E-1 -5.377617E-1 -5.954323E-1 
 5.766182E-1  7.324905E-1 -3.416595E-1 -3.938904E-1  7.458191E-1  8.945389E-1 -1.685829E-1 -2.256508E-1 
 9.280701E-1  1.003910E+0 -1.228409E-1 -1.717110E-1  9.676971E-1  1.070820E+0 -6.309509E-3 -1.206017E-1 
 9.528770E-1  1.033859E+0 -9.765244E-2 -2.090416E-1  8.800087E-1  9.290276E-1 -2.339211E-1 -3.225098E-1 
 7.895584E-1  8.368683E-1 -2.978516E-1 -4.080429E-1  6.283302E-1  6.563377E-1 -4.448509E-1 -5.369415E-1 
 5.233498E-1  5.795288E-1 -5.433502E-1 -6.419907E-1  5.047188E-1  6.015778E-1 -5.117607E-1 -5.606308E-1 
 5.366096E-1  6.123772E-1 -4.412003E-1 -4.667625E-1  6.700478E-1  7.660179E-1 -3.362999E-1 -3.934402E-1 
 7.357674E-1  8.464775E-1 -2.056923E-1 -2.747498E-1  8.335190E-1  9.252281E-1 -1.548729E-1 -1.896706E-1 
 9.443779E-1  9.904289E-1 -1.527100E-1 -1.755104E-1  9.472885E-1  9.890099E-1 -1.252213E-1 -2.105293E-1 
 8.761292E-1  8.883476E-1 -2.476311E-1 -2.914429E-1  8.134804E-1  8.307571E-1 -3.596230E-1 -4.695930E-1 
 6.064987E-1  6.292191E-1 -4.894829E-1 -5.673409E-1  5.056190E-1  5.173874E-1 -5.905800E-1 -6.229897E-1 
 4.600182E-1  4.636002E-1 -6.798401E-1 -7.687302E-1  2.887306E-1  3.165970E-1 -8.071709E-1 -8.549309E-1 
 2.335205E-1  2.215271E-1 -9.019394E-1 -9.162521E-1  1.964188E-1  1.733971E-1 -9.900818E-1 -1.060570E+0 
 1.305771E-2  1.737976E-2 -1.110863E+0 -1.144230E+0 -8.290100E-2 -1.006317E-1 -1.198101E+0 -1.229839E+0 
-1.345329E-1 -8.922958E-2 -1.208160E+0 -1.268810E+0 -1.527100E-1 -1.016808E-1 -1.169861E+0 -1.145500E+0 
-5.004120E-2 -3.998947E-2 -1.108921E+0 -1.101692E+0  4.785919E-2  7.228851E-2 -1.053410E+0 -1.042763E+0 
 6.386948E-2  8.242798E-2 -9.868813E-1 -9.555893E-1  1.652794E-1  1.596870E-1 -9.184113E-1 -8.620110E-1 
 2.871704E-1  3.200188E-1 -7.257423E-1 -6.941528E-1  4.297676E-1  5.173187E-1 -5.027428E-1 -4.468613E-1 
 7.178802E-1  7.554398E-1 -3.257904E-1 -2.774429E-1  8.711395E-1  8.877602E-1 -2.152214E-1 -2.154503E-1 
 9.046707E-1  8.931999E-1 -2.065125E-1 -1.647797E-1  9.256783E-1  8.933487E-1 -2.326622E-1 -2.388420E-1 
 8.762779E-1  8.608589E-1 -2.488327E-1 -2.508430E-1  8.231583E-1  7.936592E-1 -3.024712E-1 -2.523308E-1 
 8.544502E-1  7.879181E-1 -3.362999E-1 -2.817612E-1  8.224182E-1  7.639275E-1 -3.322029E-1 -3.195305E-1 
 7.464981E-1  7.159500E-1 -3.664703E-1 -2.986717E-1  8.224182E-1  7.733192E-1 -3.537331E-1 -2.992706E-1 
 8.271103E-1  7.863579E-1 -2.950897E-1 -2.577705E-1  8.339577E-1  7.970085E-1 -2.999420E-1 -2.364616E-1 
 8.621979E-1  7.923203E-1 -3.435211E-1 -2.886124E-1  8.435783E-1  8.095970E-1 -2.585106E-1 -2.088928E-1 
 8.907394E-1  8.323288E-1 -2.769928E-1 -1.921997E-1  9.184494E-1  8.447685E-1 -2.986717E-1 -2.348900E-1 
 9.053383E-1  8.525200E-1 -2.489014E-1 -1.879501E-1  9.133873E-1  8.189888E-1 -2.890625E-1 -2.198410E-1 
 8.743477E-1  8.229370E-1 -3.064919E-1 -2.478600E-1  9.003487E-1  8.634682E-1 -2.191010E-1 -1.518898E-1 
 9.279900E-1  8.374672E-1 -2.923393E-1 -2.299004E-1  8.886490E-1  7.885170E-1 -3.896408E-1 -3.615494E-1 
 7.356873E-1  6.397972E-1 -5.058708E-1 -4.838905E-1  5.513573E-1  4.153900E-1 -7.503204E-1 -7.251396E-1 
 3.606300E-1  2.339706E-1 -9.579697E-1 -9.398727E-1  1.545486E-1  5.239868E-2 -1.106392E+0 -1.067200E+0 
-2.680206E-2 -1.647110E-1 -1.287582E+0 -1.221573E+0 -1.095695E-1 -1.787224E-1 -1.291382E+0 -1.201981E+0 
-5.787277E-2 -1.190414E-1 -1.209129E+0 -1.080090E+0  2.602768E-2 -8.803940E-2 -1.166592E+0 -1.030910E+0 
 1.242981E-1  8.525848E-2 -9.818916E-1 -8.475494E-1  3.132401E-1  2.915573E-1 -7.533798E-1 -6.003418E-1 
 5.523300E-1  4.731293E-1 -5.987816E-1 -4.531212E-1  7.088699E-1  6.524696E-1 -4.390411E-1 -3.358498E-1 
 7.684669E-1  6.899490E-1 -3.817406E-1 -2.616425E-1  8.378372E-1  7.381477E-1 -3.520203E-1 -2.226715E-1 
 9.281387E-1  8.206978E-1 -2.827301E-1 -1.687317E-1  9.007988E-1  7.982788E-1 -2.723007E-1 -1.357307E-1 
 9.570503E-1  8.008080E-1 -3.184929E-1 -2.253609E-1  8.355980E-1  6.864395E-1 -4.579620E-1 -3.939629E-1 
 6.658096E-1  5.140381E-1 -5.740395E-1 -4.042397E-1  6.853981E-1  5.143394E-1 -5.835800E-1 -4.486504E-1 
 6.183472E-1  4.678383E-1 -6.448212E-1 -5.496826E-1  5.100098E-1  3.497505E-1 -7.410812E-1 -5.864105E-1 
 4.884071E-1  3.270302E-1 -7.594109E-1 -6.092110E-1  5.073280E-1  4.000397E-1 -6.780510E-1 -5.387993E-1 
 5.542679E-1  4.299202E-1 -6.503410E-1 -4.990921E-1  6.219978E-1  4.519005E-1 -6.708298E-1 -4.882927E-1 
 6.038895E-1  4.530182E-1 -6.308899E-1 -4.855995E-1  5.840683E-1  3.726273E-1 -7.278214E-1 -5.376816E-1 
 5.483780E-1  3.326874E-1 -7.892914E-1 -6.212807E-1  4.706001E-1  2.892494E-1 -8.331718E-1 -6.910896E-1 
 3.416290E-1  1.102905E-1 -9.885216E-1 -8.229713E-1  2.170601E-1  1.059723E-2 -1.109592E+0 -9.655724E-1 
 1.397171E-1 -3.939056E-2 -1.101841E+0 -8.831711E-1  1.978378E-1  3.838730E-2 -1.004162E+0 -7.505493E-1 
 4.048080E-1  2.415695E-1 -8.021126E-1 -5.605621E-1  5.906982E-1  4.623985E-1 -5.924530E-1 -3.511200E-1 
 7.537994E-1  5.652199E-1 -4.845619E-1 -2.342224E-1  8.966980E-1  7.242889E-1 -3.523102E-1 -1.683617E-1 
 9.418488E-1  7.466393E-1 -3.646812E-1 -1.611328E-1  8.943100E-1  6.506081E-1 -4.422417E-1 -2.200699E-1 
 8.770294E-1  6.237793E-1 -5.382118E-1 -3.473206E-1  7.101402E-1  4.289474E-1 -6.805916E-1 -5.025215E-1 
 5.161972E-1  2.312088E-1 -9.121513E-1 -7.047997E-1  3.818588E-1  1.371880E-1 -9.931412E-1 -8.149223E-1 
 2.487984E-1  3.482056E-2 -1.062283E+0 -8.533630E-1  2.283096E-1 -4.379272E-2 -1.143421E+0 -8.912125E-1 
 2.012596E-1 -2.732086E-2 -1.127171E+0 -9.161720E-1  1.809196E-1 -2.315140E-2 -1.081951E+0 -7.864609E-1 
 3.292580E-1  9.383011E-2 -9.480629E-1 -6.678505E-1  4.821472E-1  3.067589E-1 -7.529297E-1 -4.789009E-1 
 6.617088E-1  4.883270E-1 -5.402908E-1 -2.332497E-1  9.043007E-1  6.903191E-1 -3.405418E-1 -3.939056E-2 
 1.098240E+0  9.225502E-1 -1.463127E-1  8.547974E-2  1.194199E+0  9.463196E-1 -1.255226E-1  1.529770E-1 
 1.250000E+0  9.904289E-1 -1.046600E-1  1.923180E-1  1.288147E+0  1.043247E+0 -2.553177E-2  1.790581E-1 
 1.233089E+0  9.866295E-1 -1.120300E-1  1.208000E-1  1.209698E+0  9.020576E-1 -2.666321E-1 -4.199982E-2 
 1.007118E+0  6.962776E-1 -4.199715E-1 -1.868401E-1  8.180199E-1  5.214882E-1 -5.333595E-1 -2.927094E-1 
 7.613983E-1  4.483986E-1 -6.898994E-1 -4.330826E-1  6.324272E-1  3.554077E-1 -7.144127E-1 -4.667625E-1 
 5.682793E-1  2.771797E-1 -8.134995E-1 -5.308304E-1  5.511398E-1  2.581787E-1 -7.859421E-1 -4.919395E-1 
 6.143990E-1  4.247780E-1 -5.899124E-1 -2.751999E-1  8.287506E-1  6.063499E-1 -3.937416E-1 -1.964951E-2 
 1.127369E+0  8.500595E-1 -1.989098E-1  1.146889E-1  1.194267E+0  9.251595E-1 -1.062202E-1  2.073669E-1 
 1.273849E+0  1.006218E+0 -3.395081E-2  3.072777E-1  1.450718E+0  1.169689E+0  9.434891E-2  4.329796E-1 
 1.525379E+0  1.233017E+0  2.163086E-1  5.511398E-1  1.580139E+0  1.260208E+0  2.250977E-1  5.221596E-1 
 1.536777E+0  1.206047E+0  1.140900E-1  3.775406E-1  1.416451E+0  1.070068E+0  1.260757E-2  3.035583E-1 
 1.278019E+0  9.153175E-1 -1.762619E-1  1.266098E-1  1.169460E+0  8.270378E-1 -2.889099E-1 -2.635193E-2 
 1.017250E+0  6.672173E-1 -4.169121E-1 -1.282806E-1  9.109306E-1  5.216370E-1 -5.876808E-1 -2.240219E-1 
 8.130302E-1  4.326782E-1 -6.658325E-1 -3.732529E-1  6.237106E-1  2.345695E-1 -8.375015E-1 -5.259094E-1 
 4.688873E-1  3.944016E-2 -1.053791E+0 -7.272301E-1  2.826195E-1 -1.121101E-1 -1.216579E+0 -9.193802E-1 
 6.863785E-2 -3.032913E-1 -1.344212E+0 -1.037693E+0 -3.313065E-2 -4.058113E-1 -1.491951E+0 -1.144611E+0 
-6.428146E-2 -4.132614E-1 -1.494343E+0 -1.170540E+0 -1.314125E-1 -5.053520E-1 -1.571453E+0 -1.204140E+0 
-1.651611E-1 -5.484924E-1 -1.597973E+0 -1.198402E+0 -8.983231E-2 -4.271927E-1 -1.469299E+0 -1.077030E+0 
 9.628296E-3 -3.444214E-1 -1.347492E+0 -8.898697E-1  1.964188E-1 -1.504822E-1 -1.144310E+0 -7.199326E-1 
 3.552704E-1  1.372910E-2 -9.890404E-1 -6.346207E-1  3.960190E-1  8.316803E-2 -9.299622E-1 -5.379105E-1 
 5.432396E-1  1.700401E-1 -8.792229E-1 -4.706306E-1  6.158905E-1  2.608681E-1 -7.487602E-1 -3.531303E-1 
 7.054405E-1  3.481903E-1 -6.870728E-1 -2.462196E-1  8.241997E-1  4.036179E-1 -6.482506E-1 -2.153015E-1 
 8.679390E-1  4.690399E-1 -5.392494E-1 -1.294708E-1  8.697281E-1  4.681396E-1 -5.347824E-1 -1.216431E-1 
 8.937874E-1  5.002480E-1 -5.575027E-1 -1.741028E-1  8.896904E-1  4.709702E-1 -5.731506E-1 -1.773796E-1 
 8.253975E-1  4.194870E-1 -6.174812E-1 -2.255821E-1  7.930603E-1  3.479576E-1 -7.457008E-1 -3.889694E-1 
 6.389771E-1  2.029800E-1 -8.883820E-1 -4.941711E-1  5.058403E-1  2.445984E-2 -1.032700E+0 -5.945320E-1 
 4.106979E-1 -6.225967E-2 -1.110413E+0 -7.013702E-1  3.383484E-1 -4.617310E-2 -1.016830E+0 -5.719604E-1 
 4.251480E-1 -5.939484E-3 -1.015491E+0 -5.675621E-1  4.729080E-1  6.073761E-2 -9.612503E-1 -5.198021E-1 
 5.576973E-1  1.795082E-1 -8.020325E-1 -3.505325E-1  6.884575E-1  2.624283E-1 -7.688828E-1 -3.056030E-1 
 7.712288E-1  3.536987E-1 -6.867027E-1 -2.249107E-1  8.406677E-1  4.209099E-1 -5.587730E-1 -1.089020E-1 
 8.697281E-1  4.183693E-1 -5.913315E-1 -1.373711E-1  8.773994E-1  4.254494E-1 -5.989304E-1 -1.874313E-1 
 8.330688E-1  3.937874E-1 -6.043701E-1 -1.330414E-1  8.408890E-1  3.688278E-1 -6.471329E-1 -1.807327E-1 
 8.597374E-1  4.124870E-1 -6.107025E-1 -1.850510E-1  8.347092E-1  3.775406E-1 -6.495895E-1 -1.604614E-1 
 8.210793E-1  3.015480E-1 -7.001114E-1 -2.410011E-1  7.480583E-1  2.941704E-1 -6.886330E-1 -2.503204E-1 
 7.260780E-1  3.055000E-1 -6.623306E-1 -1.889229E-1  7.954483E-1  3.259888E-1 -6.724701E-1 -2.132111E-1 
 8.225670E-1  3.349991E-1 -6.937714E-1 -2.305031E-1  7.473869E-1  2.923088E-1 -7.051697E-1 -2.156715E-1 
 7.838173E-1  2.563171E-1 -7.687302E-1 -2.737923E-1  7.718277E-1  3.062401E-1 -6.771622E-1 -1.752930E-1 
 8.213692E-1  3.510895E-1 -6.265030E-1 -1.035423E-1  8.902206E-1  3.735199E-1 -6.096611E-1 -9.609222E-2 
 9.223976E-1  4.637489E-1 -4.912720E-1 -7.579803E-3  9.555588E-1  4.777489E-1 -5.005112E-1  1.141739E-2 
 1.005180E+0  4.737282E-1 -5.304604E-1 -3.364944E-2  9.724693E-1  4.891472E-1 -4.969330E-1 -1.138306E-2 
 9.294777E-1  4.063797E-1 -5.814896E-1 -7.001114E-2  9.013176E-1  3.383484E-1 -6.632996E-1 -1.447411E-1 
 8.082581E-1  2.855988E-1 -6.668015E-1 -1.819229E-1  7.362900E-1  2.192879E-1 -7.372093E-1 -2.265511E-1 
 7.344284E-1  2.042389E-1 -8.150711E-1 -3.227425E-1  6.915092E-1  1.735497E-1 -7.994194E-1 -2.424202E-1 
 7.156487E-1  1.862869E-1 -7.518120E-1 -1.873627E-1  8.224907E-1  3.031883E-1 -6.905022E-1 -1.559219E-1 
 8.425293E-1  2.981186E-1 -6.834221E-1 -1.475029E-1  7.511902E-1  1.598396E-1 -8.002396E-1 -2.990417E-1 
 6.349602E-1  6.588745E-2 -9.532013E-1 -4.367294E-1  5.082283E-1 -3.552246E-2 -1.001041E+0 -4.856796E-1 
 4.732094E-1 -8.618164E-2 -1.055653E+0 -4.756203E-1  4.910889E-1 -8.469009E-2 -1.082470E+0 -5.533295E-1 
 3.934097E-1 -1.619530E-1 -1.122551E+0 -5.866318E-1  3.599586E-1 -2.333298E-1 -1.198032E+0 -6.160622E-1 
 3.363380E-1 -2.448807E-1 -1.229103E+0 -6.786499E-1  2.634697E-1 -2.789307E-1 -1.209351E+0 -6.602516E-1 
 2.822495E-1 -3.179703E-1 -1.300182E+0 -7.267113E-1  2.417183E-1 -3.326416E-1 -1.301811E+0 -7.160530E-1 
 2.552795E-1 -2.938309E-1 -1.196239E+0 -5.906601E-1  3.470688E-1 -2.399597E-1 -1.160103E+0 -5.664406E-1 
 3.956490E-1 -1.540527E-1 -1.127472E+0 -5.456619E-1  4.099503E-1 -2.029305E-1 -1.104301E+0 -4.982719E-1 
 4.269371E-1 -1.395302E-1 -1.092381E+0 -5.044518E-1  4.850502E-1 -9.043121E-2 -1.052742E+0 -4.685402E-1 
 4.708176E-1 -1.120300E-1 -1.019070E+0 -4.031296E-1  5.300598E-1 -6.069946E-2 -9.789810E-1 -3.526917E-1 
 6.117096E-1  4.100037E-2 -8.652115E-1 -2.892113E-1  6.510506E-1  1.070099E-1 -7.931595E-1 -1.327515E-1 
 8.650284E-1  2.654877E-1 -6.452713E-1  2.162933E-2  9.831276E-1  4.258995E-1 -4.763718E-1  1.224403E-1 
 1.071407E+0  4.799080E-1 -4.242096E-1  2.395592E-1  1.205299E+0  5.877991E-1 -3.278008E-1  3.121300E-1 
 1.280548E+0  7.211571E-1 -1.939201E-1  4.188881E-1  1.341869E+0  7.499199E-1 -1.215019E-1  5.069580E-1 
 1.446247E+0  8.500595E-1 -1.033211E-1  5.124702E-1  1.475609E+0  8.606377E-1 -8.119202E-2  5.483780E-1 
 1.453999E+0  7.989502E-1 -8.678055E-2  5.512886E-1  1.457729E+0  8.204002E-1 -1.655312E-1  4.075699E-1 
 1.301338E+0  6.254997E-1 -3.609619E-1  2.005882E-1  1.031998E+0  3.389473E-1 -5.931931E-1  3.299713E-3 
 8.956604E-1  2.051392E-1 -7.772903E-1 -1.506310E-1  7.280884E-1  7.386017E-2 -8.157425E-1 -2.037506E-1 
 6.334000E-1 -6.018066E-2 -9.974594E-1 -3.894920E-1  4.895287E-1 -2.012215E-1 -1.166512E+0 -5.599594E-1 
 3.227806E-1 -3.201294E-1 -1.226120E+0 -5.871620E-1  3.114586E-1 -3.581314E-1 -1.223812E+0 -5.009499E-1 
 4.329796E-1 -1.915321E-1 -1.078373E+0 -4.055901E-1  5.196304E-1 -1.236610E-1 -9.744415E-1 -2.784004E-1 
 6.003876E-1 -6.130219E-2 -8.926315E-1 -1.921997E-1  6.966476E-1  5.805969E-2 -8.288498E-1 -1.479530E-1 
 7.867279E-1  1.559601E-1 -6.560707E-1  6.185913E-2  9.510880E-1  2.912674E-1 -5.827599E-1  1.207199E-1 
 1.038998E+0  3.398399E-1 -5.774727E-1  1.087990E-1  9.492989E-1  2.459679E-1 -5.853729E-1  8.599854E-2 
 9.128685E-1  2.042389E-1 -6.556320E-1  6.871796E-2  9.681473E-1  3.193474E-1 -5.316505E-1  1.504478E-1 
 1.063740E+0  3.870087E-1 -4.956627E-1  2.495384E-1  1.142941E+0  4.286499E-1 -4.565506E-1  2.663078E-1 
 1.158207E+0  4.119606E-1 -4.854622E-1  1.839790E-1  1.017769E+0  3.106384E-1 -5.497513E-1  1.625175E-1 
 9.966087E-1  2.971497E-1 -5.477409E-1  1.636391E-1  1.051449E+0  3.464699E-1 -5.125008E-1  1.760788E-1 
 1.028870E+0  3.258400E-1 -5.400696E-1  2.064781E-1  1.053829E+0  2.794189E-1 -5.682297E-1  1.708603E-1 
 1.011509E+0  3.149605E-1 -5.242729E-1  1.616974E-1  9.976501E-1  2.922287E-1 -5.612297E-1  1.323395E-1 
 9.756699E-1  2.011871E-1 -7.220116E-1 -1.570129E-2  7.919388E-1  2.169800E-2 -8.642426E-1 -2.169418E-1 
 5.594101E-1 -2.225304E-1 -1.105423E+0 -3.860703E-1  4.248505E-1 -3.684120E-1 -1.251232E+0 -5.233803E-1 
 3.189087E-1 -4.062614E-1 -1.247433E+0 -5.321007E-1  2.985687E-1 -4.419403E-1 -1.258450E+0 -4.948425E-1 
 3.641281E-1 -3.580513E-1 -1.199291E+0 -4.308395E-1  4.440804E-1 -2.569504E-1 -1.049313E+0 -2.858620E-1 
 5.430870E-1 -1.905594E-1 -9.546928E-1 -1.600914E-1  6.991806E-1 -3.164291E-2 -8.643913E-1 -9.057999E-2 
 7.722702E-1  2.870941E-2 -8.044930E-1 -5.787277E-2  7.169876E-1 -6.837082E-2 -8.813019E-1 -1.337929E-1 
 6.823502E-1 -1.011620E-1 -9.370308E-1 -2.044220E-1  5.626183E-1 -1.740227E-1 -9.774208E-1 -2.827301E-1 
 4.969788E-1 -2.571716E-1 -1.079269E+0 -3.058205E-1  5.188103E-1 -2.825012E-1 -1.119202E+0 -3.575325E-1 
 4.498100E-1 -3.022499E-1 -1.099682E+0 -3.222923E-1  4.500389E-1 -3.412895E-1 -1.105721E+0 -3.415909E-1 
 4.808769E-1 -2.613411E-1 -1.102962E+0 -3.333206E-1  5.174599E-1 -2.285614E-1 -1.013630E+0 -1.794624E-1 
 6.079903E-1 -1.925011E-1 -9.203529E-1 -1.189613E-1  7.025375E-1 -4.304123E-2 -8.468819E-1 -5.146027E-2 
 7.765198E-1  2.647018E-2 -7.377319E-1  9.672928E-2  8.858185E-1  4.837799E-2 -7.219429E-1  9.471893E-2 
 8.677902E-1  6.021881E-2 -7.389221E-1  1.551819E-2  7.844200E-1  4.845047E-2 -6.855011E-1  1.222878E-1 
 9.109993E-1  1.233978E-1 -6.489220E-1  1.830101E-1  9.931107E-1  1.795807E-1 -6.028824E-1  1.741371E-1 
 9.277687E-1  1.398697E-1 -6.018295E-1  2.310600E-1  9.945984E-1  1.717606E-1 -6.130104E-1  2.151985E-1 
 9.962387E-1  1.754799E-1 -6.060829E-1  1.554375E-1  8.916283E-1  6.625748E-2 -6.909409E-1  1.352501E-1 
 9.089203E-1  8.577728E-2 -7.068901E-1  1.498489E-1  8.960991E-1  2.833939E-2 -7.438431E-1  9.918213E-5 
 6.956787E-1 -1.482430E-1 -8.795929E-1 -2.128983E-2  7.382202E-1 -5.578232E-2 -7.732010E-1  9.128952E-2 
 8.627205E-1  5.135727E-2 -6.851311E-1  1.227303E-1  8.481178E-1  4.268646E-3 -6.940002E-1  1.830788E-1 
 9.266472E-1  8.361816E-2 -6.831894E-1  1.714592E-1  9.326096E-1  1.170692E-1 -6.170311E-1  1.970177E-1 
 9.312706E-1  8.346939E-2 -6.281319E-1  2.329979E-1  9.824486E-1  1.386795E-1 -6.060104E-1  2.815094E-1 
 1.032520E+0  1.991005E-1 -5.198822E-1  3.121300E-1  1.010468E+0  1.315994E-1 -5.703926E-1  3.131676E-1 
 1.055840E+0  2.409706E-1 -4.482803E-1  4.284286E-1  1.203438E+0  3.753090E-1 -3.599129E-1  4.974976E-1 
 1.210960E+0  3.606987E-1 -3.415108E-1  5.314674E-1  1.268410E+0  4.133072E-1 -3.301926E-1  5.030098E-1 
 1.222439E+0  3.532486E-1 -3.675117E-1  4.540596E-1  1.087879E+0  1.926880E-1 -5.355225E-1  3.145103E-1 
 1.001747E+0  9.165955E-2 -6.416893E-1  1.830788E-1  8.591499E-1  3.227234E-3 -7.120323E-1  1.274986E-1 
 7.628899E-1 -1.680603E-1 -8.660316E-1 -1.905060E-2  6.269073E-1 -2.701302E-1 -9.855423E-1 -1.648598E-1 
 4.779778E-1 -3.858414E-1 -1.052219E+0 -2.038231E-1  4.334984E-1 -4.626617E-1 -1.140213E+0 -2.500229E-1 
 4.510803E-1 -4.084930E-1 -1.092163E+0 -2.212601E-1  4.739494E-1 -3.761597E-1 -1.020931E+0 -1.150093E-1 
 5.716286E-1 -3.118629E-1 -9.675827E-1 -1.309204E-2  7.272682E-1 -1.407204E-1 -8.047905E-1  1.008987E-1 
 8.052788E-1 -3.528976E-2 -6.475830E-1  3.028107E-1  9.819298E-1  1.107407E-1 -4.940224E-1  4.304390E-1 
 1.122078E+0  2.563171E-1 -3.992500E-1  4.881096E-1  1.162758E+0  2.993088E-1 -3.249016E-1  6.064987E-1 
 1.242928E+0  2.942505E-1 -3.726501E-1  5.334091E-1  1.168720E+0  2.630997E-1 -3.950119E-1  4.751472E-1 
 1.111717E+0  2.051392E-1 -4.379196E-1  4.448204E-1  1.058449E+0  1.488075E-1 -5.107117E-1  4.067497E-1 
 1.065380E+0  1.523895E-1 -4.693604E-1  4.259682E-1  1.026791E+0  1.157303E-1 -4.914207E-1  4.594193E-1 
 1.084297E+0  1.248207E-1 -5.037804E-1  4.171791E-1  1.013298E+0  9.806824E-2 -5.183105E-1  3.754578E-1 
 9.934807E-1  9.383011E-2 -5.165215E-1  4.320793E-1  1.059338E+0  7.765961E-2 -5.616798E-1  3.720284E-1 
 9.627075E-1  3.488922E-2 -5.984116E-1  2.841873E-1  8.649597E-1 -9.885025E-2 -7.158318E-1  1.937370E-1 
 7.680969E-1 -2.004700E-1 -8.705025E-1  4.018021E-2  6.545601E-1 -2.917404E-1 -8.999329E-1  2.565002E-2 
 5.787773E-1 -3.634224E-1 -9.469414E-1 -2.881241E-2  5.512199E-1 -4.286804E-1 -1.086639E+0 -1.918297E-1 
 3.945274E-1 -5.440216E-1 -1.147141E+0 -2.194710E-1  3.451271E-1 -6.112213E-1 -1.190952E+0 -2.339211E-1 
 3.614502E-1 -5.787430E-1 -1.172920E+0 -2.193222E-1  4.062996E-1 -5.183907E-1 -1.075241E+0 -1.032410E-1 
 4.592781E-1 -4.943199E-1 -1.039181E+0 -6.024933E-2  5.330391E-1 -4.294319E-1 -1.040081E+0 -9.474945E-2 
 4.890785E-1 -4.388199E-1 -9.990196E-1 -3.567123E-2  5.540504E-1 -4.353905E-1 -1.012882E+0 -1.964951E-2 
 5.505486E-1 -4.228706E-1 -1.001411E+0 -6.896973E-2  4.837875E-1 -4.602013E-1 -1.014000E+0 -5.176163E-2 
 5.134392E-1 -4.266701E-1 -9.745903E-1  1.171875E-2  6.099281E-1 -3.457603E-1 -8.964310E-1  7.996750E-2 
 6.518669E-1 -2.804222E-1 -7.928696E-1  2.037201E-1  7.371788E-1 -2.569504E-1 -7.877312E-1  1.916504E-1 
 7.399406E-1 -2.444305E-1 -8.391304E-1  1.081276E-1  6.359978E-1 -3.545494E-1 -8.703499E-1  1.152802E-1 
 6.131973E-1 -3.750420E-1 -8.987427E-1  6.819916E-2  5.881691E-1 -3.898697E-1 -9.344330E-1  1.998901E-2 
 5.591087E-1 -4.063301E-1 -9.230995E-1  7.632065E-2  6.004601E-1 -3.979111E-1 -9.088020E-1  1.027679E-1 
 6.430779E-1 -2.994919E-1 -8.219223E-1  1.306305E-1  6.696777E-1 -2.885399E-1 -8.027000E-1  1.650505E-1 
 6.792870E-1 -3.300400E-1 -8.997116E-1  7.824707E-2  5.944977E-1 -4.087906E-1 -9.524612E-1  2.244949E-2 
 5.182800E-1 -4.741325E-1 -9.482117E-1  2.311707E-2  5.140381E-1 -5.131721E-1 -1.075172E+0 -5.697250E-2 
 4.825974E-1 -4.867210E-1 -9.707909E-1  2.982712E-2  5.293083E-1 -4.425430E-1 -8.894997E-1  1.099892E-1 
 6.117897E-1 -3.513527E-1 -8.236427E-1  2.031975E-1  7.309990E-1 -2.148514E-1 -6.853523E-1  2.789001E-1 
 7.552071E-1 -2.311707E-1 -6.789513E-1  3.586197E-1  8.594475E-1 -1.170311E-1 -5.736008E-1  4.706802E-1 
 9.825974E-1  2.258301E-3 -4.481316E-1  5.317001E-1  9.738884E-1 -1.272202E-2 -4.871712E-1  5.048676E-1 
 1.003239E+0 -1.346207E-2 -5.084801E-1  5.047989E-1  9.804382E-1 -2.510071E-3 -4.531212E-1  5.433197E-1 
 9.892273E-1 -2.173233E-2 -4.558830E-1  5.769882E-1  1.019039E+0 -3.313065E-2 -5.223427E-1  4.672470E-1 
 9.282875E-1 -6.927109E-2 -5.249405E-1  4.859505E-1  9.159203E-1 -1.203003E-1 -5.661507E-1  4.593506E-1 
 9.036980E-1 -1.242523E-1 -5.937920E-1  4.091301E-1  8.737488E-1 -1.372223E-1 -5.758324E-1  4.472771E-1 
 8.564682E-1 -1.860199E-1 -6.042213E-1  4.107704E-1  8.101196E-1 -2.276726E-1 -6.935501E-1  2.958107E-1 
 7.325592E-1 -2.759514E-1 -6.884804E-1  3.470688E-1  7.460480E-1 -3.015823E-1 -7.135201E-1  3.214378E-1 
 7.443275E-1 -3.002319E-1 -7.480125E-1  2.807579E-1  7.159500E-1 -3.052330E-1 -7.137413E-1  3.013992E-1 
 6.826401E-1 -3.846512E-1 -8.407707E-1  1.763000E-1  5.710297E-1 -4.981194E-1 -9.332314E-1  8.264923E-2 
 4.849777E-1 -5.404396E-1 -9.389725E-1  8.741760E-2  4.753685E-1 -5.837326E-1 -9.733925E-1  1.031380E-1 
 5.196304E-1 -5.026703E-1 -9.075317E-1  1.190796E-1  5.210381E-1 -5.069923E-1 -9.093208E-1  1.099205E-1 
 4.891472E-1 -5.998993E-1 -1.015190E+0  3.437042E-2  4.153900E-1 -6.287308E-1 -1.041641E+0 -3.656006E-2 
 3.528099E-1 -6.801414E-1 -1.058849E+0  1.663971E-2  3.997498E-1 -6.695595E-1 -1.031582E+0  5.068970E-2 
 4.632187E-1 -5.737495E-1 -9.651222E-1  9.344864E-2  4.728394E-1 -5.712929E-1 -8.865929E-1  1.963501E-1 
 5.577698E-1 -4.983521E-1 -8.794403E-1  1.913490E-1  5.881691E-1 -4.570694E-1 -8.029213E-1  2.509575E-1 
 6.122398E-1 -3.960495E-1 -7.062912E-1  3.700180E-1  7.363586E-1 -3.377914E-1 -6.968994E-1  3.965378E-1 
 7.645988E-1 -2.583618E-1 -5.762024E-1  4.701500E-1  8.168983E-1 -2.189522E-1 -5.291214E-1  5.466690E-1 
 9.001274E-1 -1.672401E-1 -5.305328E-1  5.472679E-1  9.091377E-1 -1.471329E-1 -4.885101E-1  5.506897E-1 
 8.773270E-1 -1.720924E-1 -4.946213E-1  5.929375E-1  9.507904E-1 -1.157608E-1 -4.702606E-1  5.957680E-1 
 9.534683E-1 -9.757996E-2 -4.125099E-1  6.570091E-1  9.673996E-1 -1.010818E-1 -3.966522E-1  7.005272E-1 
 1.032890E+0 -4.483032E-2 -3.993301E-1  6.714706E-1  1.020531E+0 -4.273987E-2 -3.602905E-1  7.025375E-1 
 1.019260E+0 -4.944992E-2 -3.637123E-1  7.333794E-1  1.054871E+0 -3.790283E-2 -3.634911E-1  6.938896E-1 
 1.012928E+0 -3.626251E-2 -3.377914E-1  7.069283E-1  9.694176E-1 -1.049614E-1 -4.329300E-1  6.263885E-1 
 9.477272E-1 -1.518898E-1 -4.931297E-1  5.815392E-1  9.101105E-1 -1.701508E-1 -4.679527E-1  5.822792E-1 
 8.326988E-1 -2.473412E-1 -5.621223E-1  5.114288E-1  8.085594E-1 -2.767715E-1 -6.117401E-1  4.045105E-1 
 6.850281E-1 -4.062614E-1 -7.001114E-1  3.493805E-1  5.906982E-1 -4.881401E-1 -7.726822E-1  2.966270E-1 
 5.676804E-1 -4.949913E-1 -8.020325E-1  2.236900E-1  5.018196E-1 -5.777702E-1 -8.617096E-1  1.942596E-1 
 4.358788E-1 -6.920624E-1 -1.007523E+0  4.771042E-2  2.884293E-1 -8.210297E-1 -1.148262E+0 -1.302109E-1 
 1.192284E-1 -9.491005E-1 -1.212933E+0 -1.397514E-1  9.821701E-2 -1.019360E+0 -1.295410E+0 -2.145500E-1 
 5.097961E-2 -1.035381E+0 -1.301071E+0 -2.305031E-1  1.968765E-2 -1.027931E+0 -1.235882E+0 -1.125603E-1 
 1.445580E-1 -9.580498E-1 -1.183502E+0 -5.176163E-2  2.504387E-1 -8.001709E-1 -1.030170E+0  7.064819E-2 
 3.201675E-1 -7.179909E-1 -8.935204E-1  2.288971E-1  4.784203E-1 -5.921516E-1 -8.172302E-1  2.801590E-1 
 5.696182E-1 -4.992409E-1 -7.280502E-1  3.750801E-1  6.096992E-1 -4.418716E-1 -6.401329E-1  4.937706E-1 
 7.296600E-1 -4.056625E-1 -6.077194E-1  5.474205E-1  7.917900E-1 -2.871208E-1 -4.652596E-1  6.152191E-1 
 8.116074E-1 -2.529221E-1 -4.527512E-1  6.648407E-1  8.602676E-1 -2.797508E-1 -4.790497E-1  5.994186E-1 
 7.885170E-1 -2.671509E-1 -4.793510E-1  5.699196E-1  7.654877E-1 -3.134193E-1 -5.058022E-1  6.075401E-1 
 8.222694E-1 -2.964401E-1 -4.955101E-1  6.209488E-1  8.330002E-1 -2.546425E-1 -4.432106E-1  6.496391E-1 
 7.952995E-1 -2.966614E-1 -4.602699E-1  6.459885E-1  8.610077E-1 -2.553825E-1 -4.760704E-1  6.166306E-1 
 8.207779E-1 -2.845917E-1 -4.613228E-1  6.582069E-1  7.958183E-1 -2.862320E-1 -4.201126E-1  6.720581E-1 
 8.643570E-1 -2.391396E-1 -4.590111E-1  6.152878E-1  8.112373E-1 -2.737923E-1 -4.552803E-1  6.506081E-1 
 8.073692E-1 -3.258629E-1 -4.787521E-1  6.445694E-1  7.999191E-1 -3.067207E-1 -4.934311E-1  6.070175E-1 
 7.827797E-1 -3.243027E-1 -4.805412E-1  6.138000E-1  7.412796E-1 -3.961220E-1 -5.414810E-1  5.743103E-1 
 7.194481E-1 -4.010429E-1 -5.929718E-1  4.982376E-1  6.591682E-1 -4.437294E-1 -5.986328E-1  5.009995E-1 
 6.170006E-1 -5.303802E-1 -6.803627E-1  4.236603E-1  5.608292E-1 -5.418625E-1 -6.969795E-1  3.779182E-1 
 5.097885E-1 -5.889397E-1 -7.239494E-1  3.752289E-1  4.583778E-1 -6.856499E-1 -8.279610E-1  2.646675E-1 
 4.216499E-1 -6.729927E-1 -8.313904E-1  2.683907E-1  4.208298E-1 -6.589813E-1 -7.731209E-1  3.343277E-1 
 4.509277E-1 -6.781998E-1 -8.059006E-1  3.347778E-1  4.743271E-1 -6.392403E-1 -7.629204E-1  3.387299E-1 
 4.705276E-1 -6.034012E-1 -7.056923E-1  4.318581E-1  5.728989E-1 -5.579529E-1 -6.642723E-1  4.895973E-1 
 6.398773E-1 -4.617615E-1 -5.639114E-1  5.623894E-1  6.634178E-1 -4.265213E-1 -5.120506E-1  5.872803E-1 
 6.586494E-1 -4.880600E-1 -6.135330E-1  4.852791E-1  5.946503E-1 -5.318718E-1 -6.283607E-1  4.844589E-1 
 5.442886E-1 -5.580215E-1 -6.186028E-1  4.963799E-1  5.544205E-1 -5.806007E-1 -6.831207E-1  4.195595E-1 
 5.208893E-1 -5.859604E-1 -6.811829E-1  4.094276E-1  4.839401E-1 -6.355095E-1 -7.137413E-1  4.234390E-1 
 5.016670E-1 -6.260529E-1 -6.916924E-1  4.688873E-1  5.923386E-1 -5.005798E-1 -5.754623E-1  5.353470E-1 
 6.055984E-1 -5.200310E-1 -5.632401E-1  5.928574E-1  6.439781E-1 -4.713020E-1 -5.195808E-1  5.854874E-1 
 6.519470E-1 -4.631004E-1 -5.395508E-1  5.336304E-1  5.536690E-1 -5.795593E-1 -6.510811E-1  4.638977E-1 
 5.076981E-1 -6.322327E-1 -7.055511E-1  4.219475E-1  4.879570E-1 -6.015396E-1 -6.048927E-1  4.884071E-1 
 5.069580E-1 -5.881195E-1 -6.282806E-1  4.723091E-1  5.168686E-1 -6.077919E-1 -6.601715E-1  4.774590E-1 
 5.155983E-1 -5.799294E-1 -5.902100E-1  5.015869E-1  5.262604E-1 -6.048927E-1 -6.259003E-1  5.261803E-1 
 5.681305E-1 -5.376816E-1 -5.664406E-1  5.606003E-1  5.944290E-1 -5.123520E-1 -5.127296E-1  5.982971E-1 
 5.853386E-1 -5.446129E-1 -5.262909E-1  6.073875E-1  6.207275E-1 -4.852295E-1 -5.246506E-1  5.594902E-1 
 5.539703E-1 -5.788116E-1 -5.818710E-1  5.260277E-1  4.869881E-1 -6.598015E-1 -6.234398E-1  5.193291E-1 
 5.008507E-1 -6.066017E-1 -6.349106E-1  4.563675E-1  4.400482E-1 -6.798401E-1 -6.434097E-1  4.618073E-1 
 4.399796E-1 -7.086029E-1 -6.840096E-1  4.612083E-1  4.536896E-1 -6.337204E-1 -6.443825E-1  4.994278E-1 
 5.247688E-1 -5.630226E-1 -4.833717E-1  6.491890E-1  6.221504E-1 -5.160027E-1 -4.768906E-1  6.932182E-1 
 7.239189E-1 -3.703423E-1 -3.567123E-1  8.040886E-1  8.004379E-1 -3.176727E-1 -2.340698E-1  9.016190E-1 
 8.524399E-1 -2.554626E-1 -2.097931E-1  9.269485E-1  9.052696E-1 -2.087402E-1 -1.610603E-1  9.232979E-1 
 8.649597E-1 -2.156029E-1 -1.680603E-1  9.353676E-1  8.756905E-1 -2.750511E-1 -2.522507E-1  8.573570E-1 
 7.830772E-1 -3.567123E-1 -3.059731E-1  7.818871E-1  7.095375E-1 -3.842812E-1 -3.300400E-1  7.854576E-1 
 7.125206E-1 -4.623604E-1 -4.137115E-1  7.155800E-1  6.745186E-1 -4.256325E-1 -3.954506E-1  6.856194E-1 
 5.836983E-1 -5.538521E-1 -4.786797E-1  6.676674E-1  6.055298E-1 -5.291901E-1 -4.277115E-1  7.093887E-1 
 6.558189E-1 -4.320412E-1 -3.578300E-1  7.649689E-1  6.947899E-1 -4.038696E-1 -2.720718E-1  9.282074E-1 
 8.958778E-1 -2.168617E-1 -1.271629E-1  1.016647E+0  9.600983E-1 -1.652298E-1 -6.196976E-2  1.050247E+0 
 9.276886E-1 -1.708908E-1 -5.884171E-2  1.068729E+0  9.642792E-1 -1.779709E-1 -1.153107E-1  9.869194E-1 
 8.937874E-1 -2.339211E-1 -1.209717E-1  9.417686E-1  7.572975E-1 -3.690796E-1 -2.762413E-1  8.164597E-1 
 6.931496E-1 -4.337502E-1 -3.928528E-1  6.779480E-1  5.917473E-1 -5.425301E-1 -4.473114E-1  6.262398E-1 
 4.577103E-1 -6.777611E-1 -5.947609E-1  4.892273E-1  3.411102E-1 -8.087425E-1 -7.594109E-1  2.843399E-1 
 1.312294E-1 -9.962730E-1 -9.065628E-1  1.271286E-1 -5.414200E-2 -1.203239E+0 -1.106911E+0 -2.662659E-3 
-1.532402E-1 -1.307922E+0 -1.207943E+0 -1.173210E-1 -2.522507E-1 -1.324692E+0 -1.181190E+0 -7.426071E-2 
-1.975708E-1 -1.305389E+0 -1.147221E+0 -1.823044E-2 -1.447411E-1 -1.259350E+0 -1.152061E+0 -5.392075E-2 
-1.556931E-1 -1.198921E+0 -1.003719E+0  1.654282E-1  7.318878E-2 -9.908295E-1 -7.960014E-1  3.140602E-1 
 1.763000E-1 -8.955421E-1 -7.142601E-1  4.335670E-1  3.475876E-1 -6.741829E-1 -4.292030E-1  7.379990E-1 
 5.591888E-1 -5.365715E-1 -3.458328E-1  7.546196E-1  6.266899E-1 -4.454498E-1 -2.538223E-1  8.779182E-1 
 7.453003E-1 -3.034401E-1 -9.408188E-2  1.014488E+0  8.044586E-1 -3.096199E-1 -1.020508E-1  1.037369E+0 
 9.127884E-1 -1.486206E-1  6.521988E-2  1.156948E+0  9.315681E-1 -1.542816E-1  4.352951E-2  1.138100E+0 
 9.212875E-1 -2.296829E-1 -4.505157E-2  1.069920E+0  8.894005E-1 -1.964531E-1  2.479553E-3  1.075958E+0 
 8.516998E-1 -2.565002E-1 -8.208084E-2  1.010170E+0  7.959671E-1 -3.394203E-1 -1.089020E-1  1.014790E+0 
 8.198776E-1 -2.436104E-1 -7.432938E-2  9.634590E-1  7.210884E-1 -4.083405E-1 -2.121696E-1  8.709183E-1 
 6.298180E-1 -5.018501E-1 -2.832527E-1  8.237572E-1  6.024780E-1 -4.800911E-1 -2.829514E-1  7.513390E-1 
 4.788704E-1 -6.332016E-1 -4.113998E-1  6.647606E-1  4.409485E-1 -6.650925E-1 -4.806099E-1  6.327972E-1 
 4.374504E-1 -6.606903E-1 -4.342728E-1  6.307106E-1  3.595886E-1 -7.257423E-1 -4.650421E-1  6.078377E-1 
 3.633080E-1 -7.290916E-1 -5.338821E-1  5.603104E-1  3.354492E-1 -7.651520E-1 -5.169716E-1  5.595589E-1 
 2.847099E-1 -8.212509E-1 -5.557899E-1  5.349693E-1  2.554970E-1 -8.552322E-1 -6.443024E-1  4.235077E-1 
 1.843491E-1 -8.905411E-1 -6.364021E-1  4.329796E-1  1.578979E-1 -9.327126E-1 -6.552505E-1  4.445190E-1 
 1.895676E-1 -8.912926E-1 -6.208305E-1  4.570389E-1  1.872597E-1 -8.445015E-1 -5.633926E-1  4.723091E-1 
 1.746597E-1 -9.266815E-1 -6.577110E-1  4.390793E-1  1.649780E-1 -9.467201E-1 -6.907921E-1  4.067497E-1 
 1.432991E-1 -9.090996E-1 -5.987015E-1  4.909401E-1  2.135582E-1 -8.521004E-1 -5.341110E-1  5.489807E-1 
 2.923088E-1 -7.524109E-1 -5.066223E-1  5.712585E-1  3.089981E-1 -7.676811E-1 -4.514809E-1  6.342888E-1 
 3.113098E-1 -7.568130E-1 -4.020119E-1  6.942673E-1  4.185982E-1 -6.247101E-1 -3.388329E-1  7.557297E-1 
 4.783478E-1 -5.664406E-1 -2.115021E-1  8.673401E-1  5.550194E-1 -5.239029E-1 -1.881027E-1  9.149475E-1 
 5.899582E-1 -4.580421E-1 -1.278305E-1  8.931999E-1  5.786285E-1 -4.427605E-1 -1.400528E-1  9.170380E-1 
 6.020279E-1 -5.095215E-1 -2.090416E-1  8.853683E-1  5.557594E-1 -5.314293E-1 -2.014427E-1  8.200302E-1 
 4.525681E-1 -6.089096E-1 -2.866707E-1  7.610970E-1  3.800774E-1 -7.138901E-1 -3.993301E-1  6.366692E-1 
 3.145905E-1 -7.332611E-1 -4.113197E-1  6.011276E-1  2.412682E-1 -8.028526E-1 -4.517021E-1  6.091080E-1 
 2.472305E-1 -8.182030E-1 -4.546127E-1  6.327171E-1  3.041496E-1 -7.366905E-1 -3.744431E-1  6.729584E-1 
 3.202477E-1 -7.156830E-1 -3.158112E-1  7.935791E-1  4.482498E-1 -6.160622E-1 -2.339211E-1  8.482704E-1 
 5.091896E-1 -5.329895E-1 -1.821404E-1  8.679390E-1  5.195503E-1 -5.197296E-1 -1.285019E-1  9.480286E-1 
 5.559082E-1 -5.128708E-1 -1.618004E-1  8.807487E-1  5.412292E-1 -4.955902E-1 -1.209717E-1  8.812790E-1 
 4.575577E-1 -5.802994E-1 -1.981621E-1  8.233070E-1  4.333496E-1 -6.223221E-1 -2.590294E-1  8.069191E-1 
 4.103279E-1 -6.223221E-1 -2.117195E-1  7.692871E-1  3.610001E-1 -6.973495E-1 -3.290710E-1  7.468681E-1 
 3.354492E-1 -7.486115E-1 -3.754120E-1  6.483688E-1  2.440300E-1 -8.097801E-1 -4.194412E-1  5.753593E-1 
 1.021690E-1 -9.572296E-1 -5.408096E-1  4.705276E-1  4.785919E-2 -9.697418E-1 -6.045227E-1  4.098778E-1 
 2.393723E-2 -1.010273E+0 -5.813408E-1  4.370003E-1 -1.022339E-3 -1.028011E+0 -5.981102E-1  4.378891E-1 
-6.160736E-3 -1.040451E+0 -6.583824E-1  3.127975E-1 -9.952164E-2 -1.106682E+0 -6.845398E-1  3.306770E-1 
-9.803009E-2 -1.123672E+0 -6.570396E-1  4.063797E-1 -2.062225E-2 -1.026142E+0 -5.877495E-1  4.414673E-1 
 7.469177E-3 -9.961205E-1 -5.039330E-1  5.248375E-1  3.667831E-2 -9.915009E-1 -5.245018E-1  4.905701E-1 
 6.483841E-2 -9.767494E-1 -5.721817E-1  4.662781E-1  1.678467E-4 -1.033741E+0 -5.661507E-1  4.422874E-1 
-2.285004E-2 -1.045219E+0 -5.759125E-1  4.772301E-1  6.424713E-2 -9.405403E-1 -5.098228E-1  4.770775E-1 
-1.272202E-2 -1.012730E+0 -5.519218E-1  4.418373E-1 -2.062225E-2 -1.082020E+0 -6.124115E-1  4.266396E-1 
-3.998947E-2 -1.049313E+0 -6.206818E-1  3.700180E-1 -1.034698E-1 -1.093121E+0 -5.830612E-1  4.229889E-1 
-6.472015E-2 -1.067570E+0 -6.093597E-1  3.841705E-1 -7.440948E-2 -1.090370E+0 -6.314125E-1  3.544502E-1 
-1.109924E-1 -1.065861E+0 -5.414810E-1  4.863205E-1 -1.935196E-2 -1.012211E+0 -5.030403E-1  4.976501E-1 
 5.783844E-2 -8.822021E-1 -3.689308E-1  6.221504E-1  1.554375E-1 -7.901115E-1 -2.704315E-1  7.549896E-1 
 2.466393E-1 -7.681999E-1 -2.376518E-1  7.800980E-1  2.952080E-1 -6.658325E-1 -1.458626E-1  8.456573E-1 
 3.355179E-1 -6.462402E-1 -9.989166E-2  8.995972E-1  3.923683E-1 -6.075706E-1 -1.118813E-1  9.150276E-1 
 4.183006E-1 -5.478210E-1 -2.880096E-3  9.595070E-1  4.124870E-1 -5.535507E-1  1.659393E-3  9.961586E-1 
 4.852791E-1 -5.026703E-1  4.338837E-2  1.075508E+0  5.771370E-1 -3.532829E-1  1.973076E-1  1.137947E+0 
 5.754280E-1 -3.897896E-1  1.580505E-1  1.116558E+0  5.860786E-1 -3.768311E-1  1.558876E-1  1.135490E+0 
 6.039696E-1 -3.614807E-1  1.619186E-1  1.085350E+0  4.899673E-1 -5.083313E-1  5.813980E-2  1.025219E+0 
 4.612885E-1 -5.148125E-1 -1.741028E-2  9.296303E-1  3.764992E-1 -6.163597E-1 -9.661102E-2  8.301582E-1 
 2.370300E-1 -7.797508E-1 -2.325821E-1  7.353897E-1  1.643105E-1 -8.134308E-1 -2.836227E-1  6.768303E-1 
 1.185570E-1 -8.301926E-1 -2.515106E-1  6.908379E-1  1.140175E-1 -8.535919E-1 -2.675323E-1  7.191505E-1 
 1.502991E-1 -7.972603E-1 -2.474098E-1  6.809998E-1  1.084290E-1 -8.431625E-1 -2.506104E-1  6.863670E-1 
 9.502029E-2 -8.486710E-1 -2.684212E-1  7.083473E-1  1.618500E-1 -7.770004E-1 -2.223816E-1  7.340469E-1 
 1.912003E-1 -7.279701E-1 -1.145706E-1  8.198776E-1  2.087097E-1 -7.447395E-1 -1.591225E-1  7.755470E-1 
 1.737671E-1 -7.867622E-1 -2.274399E-1  6.991081E-1  9.992981E-2 -8.337708E-1 -2.235718E-1  6.953773E-1 
 4.867935E-2 -9.362221E-1 -3.619995E-1  5.939102E-1  7.770538E-3 -9.228020E-1 -3.184929E-1  5.751305E-1 
-3.395081E-2 -9.748802E-1 -3.976898E-1  5.353470E-1 -1.048126E-1 -1.052151E+0 -4.140129E-1  5.518074E-1 
-2.001953E-2 -9.282417E-1 -3.357697E-1  5.607491E-1 -7.106018E-2 -9.951515E-1 -3.291397E-1  6.272087E-1 
 3.669739E-3 -9.244423E-1 -3.165512E-1  6.111183E-1 -1.942062E-2 -9.848709E-1 -3.941116E-1  5.093384E-1 
-1.264114E-1 -1.027042E+0 -3.590202E-1  5.861588E-1 -3.187180E-2 -9.509697E-1 -3.296623E-1  5.863075E-1 
-1.428223E-2 -8.953094E-1 -2.693901E-1  6.292992E-1 -6.462097E-3 -9.007530E-1 -2.418213E-1  6.958275E-1 
 8.152771E-2 -8.383904E-1 -1.846809E-1  7.651978E-1  1.532784E-1 -7.220116E-1 -5.361938E-2  8.320999E-1 
 1.726494E-1 -6.844597E-1 -8.991241E-3  9.078674E-1  2.795677E-1 -6.342430E-1  1.289368E-3  9.077988E-1 
 2.640686E-1 -6.272430E-1  3.004837E-2  8.883476E-1  2.123604E-1 -6.791000E-1 -3.440094E-2  8.795586E-1 
 2.250290E-1 -6.936226E-1 -4.647064E-2  8.598175E-1  2.262192E-1 -6.557808E-1  1.253891E-2  9.004974E-1 
 2.140007E-1 -6.815529E-1  2.193069E-2  9.145775E-1  2.218285E-1 -6.644211E-1 -3.321075E-2  8.409691E-1 
 2.142982E-1 -6.628494E-1  7.698059E-3  8.892479E-1  1.908302E-1 -6.954117E-1 -6.462097E-3  8.465576E-1 
 1.474686E-1 -7.411613E-1 -1.017494E-1  7.562599E-1  6.826782E-2 -8.161926E-1 -1.533127E-1  6.697502E-1 
-6.352997E-2 -9.533501E-1 -2.602310E-1  6.261673E-1 -5.072021E-2 -9.470901E-1 -2.999420E-1  5.231972E-1 
-2.079201E-1 -1.062431E+0 -3.681793E-1  4.848289E-1 -2.132912E-1 -1.096031E+0 -3.871117E-1  4.802895E-1 
-2.287827E-1 -1.114731E+0 -4.677200E-1  3.593597E-1 -3.395729E-1 -1.153400E+0 -4.017105E-1  4.701500E-1 
-2.447319E-1 -1.075691E+0 -3.427010E-1  5.081482E-1 -1.895218E-1 -1.036572E+0 -3.093224E-1  5.363083E-1 
-1.598701E-1 -9.568520E-1 -2.372017E-1  6.050797E-1 -1.580009E-1 -1.048271E+0 -3.159599E-1  5.167885E-1 
-2.023315E-1 -9.981995E-1 -2.821999E-1  5.337791E-1 -1.643410E-1 -1.004162E+0 -2.804222E-1  5.522575E-1 
-2.212601E-1 -1.052002E+0 -2.912903E-1  5.826607E-1 -1.086121E-1 -9.313698E-1 -1.718597E-1  6.506805E-1 
-9.519958E-2 -8.835411E-1 -1.086807E-1  7.498474E-1  2.400970E-2 -7.845993E-1 -1.457977E-2  8.455887E-1 
 1.353989E-1 -6.695595E-1  1.030579E-1  9.128685E-1  1.719093E-1 -5.708427E-1  2.450676E-1  1.120068E+0 
 4.049606E-1 -4.067802E-1  3.589897E-1  1.200089E+0  4.478798E-1 -3.820419E-1  3.957977E-1  1.205818E+0 
 4.278297E-1 -3.501511E-1  4.311905E-1  1.261250E+0  4.922104E-1 -3.827095E-1  3.358879E-1  1.142788E+0 
 3.955002E-1 -4.401627E-1  2.766571E-1  1.051888E+0  2.485695E-1 -5.729294E-1  2.168274E-1  1.035797E+0 
 2.663078E-1 -5.160828E-1  2.283783E-1  1.033421E+0  3.257599E-1 -4.803200E-1  2.762871E-1  1.056137E+0 
 2.596779E-1 -5.206223E-1  2.997589E-1  1.148228E+0  3.699379E-1 -4.373322E-1  3.370895E-1  1.110008E+0 
 3.212204E-1 -4.747314E-1  2.940178E-1  1.055099E+0  2.405281E-1 -5.754623E-1  2.087898E-1  1.021938E+0 
 2.323303E-1 -5.797119E-1  1.848679E-1  9.630775E-1  1.763000E-1 -6.215019E-1  1.453094E-1  8.934174E-1 
 5.068970E-2 -7.473412E-1  5.448914E-2  8.528900E-1  9.003067E-2 -7.130699E-1  5.336761E-2  8.253975E-1 
 1.566696E-2 -7.635918E-1  3.511810E-2  7.974586E-1 -2.106094E-2 -7.708931E-1  4.681015E-2  8.297882E-1 
 5.932999E-2 -7.337799E-1  2.610016E-2  8.078880E-1  5.016708E-2 -6.997299E-1  1.124496E-1  8.923798E-1 
 6.535721E-2 -7.378807E-1  5.612946E-2  8.075180E-1 -1.309204E-2 -7.674599E-1  2.952957E-2  7.906799E-1 
 2.475739E-2 -6.975708E-1  1.292877E-1  8.787384E-1  1.700974E-2 -7.843704E-1  2.602768E-2  7.663879E-1 
-6.188965E-2 -8.094101E-1 -1.375961E-2  7.388992E-1 -2.449036E-2 -7.515221E-1  5.895996E-2  8.170471E-1 
-3.528976E-2 -8.090324E-1  3.809738E-2  8.059502E-1  4.352951E-2 -6.316414E-1  2.136307E-1  9.519081E-1 
 1.139374E-1 -6.311913E-1  1.812973E-1  8.933487E-1  4.352951E-2 -6.998825E-1  1.555901E-1  9.319382E-1 
 1.172905E-1 -6.192703E-1  2.019272E-1  9.022903E-1  4.360962E-2 -6.749229E-1  1.883698E-1  9.345474E-1 
 1.029892E-1 -6.207619E-1  2.100487E-1  9.386482E-1  1.328697E-1 -5.741196E-1  2.582588E-1  9.642792E-1 
 1.334572E-1 -5.337410E-1  3.519897E-1  1.069397E+0  1.991806E-1 -5.124321E-1  3.390999E-1  1.036617E+0 
 2.125893E-1 -4.527512E-1  4.174805E-1  1.121029E+0  2.728577E-1 -4.134827E-1  4.520493E-1  1.153969E+0 
 2.460403E-1 -5.049019E-1  3.564606E-1  1.053829E+0  2.037201E-1 -4.590111E-1  4.421387E-1  1.135490E+0 
 2.634697E-1 -3.796616E-1  4.994278E-1  1.172737E+0  2.944679E-1 -4.187012E-1  4.670181E-1  1.188759E+0 
 3.224792E-1 -3.411407E-1  5.404091E-1  1.182350E+0  2.769585E-1 -4.171295E-1  4.660606E-1  1.152847E+0 
 2.472305E-1 -4.810600E-1  3.747902E-1  1.061878E+0  1.877785E-1 -4.698830E-1  4.188881E-1  1.081398E+0 
 1.695976E-1 -5.165215E-1  3.614502E-1  9.936981E-1  1.091690E-1 -5.682297E-1  2.775574E-1  9.542885E-1 
 9.777069E-2 -5.825424E-1  2.752495E-1  9.081688E-1 -5.369949E-2 -7.542000E-1  1.757774E-1  8.964691E-1 
 4.747772E-2 -5.762825E-1  3.520584E-1  1.017467E+0  9.300995E-2 -6.165924E-1  2.252502E-1  8.342590E-1 
-8.752060E-2 -7.366905E-1  2.085571E-1  9.028091E-1  8.392334E-4 -6.817818E-1  1.531296E-1  7.494774E-1 
-1.827431E-1 -8.176003E-1  1.213875E-1  7.760696E-1 -1.107712E-1 -7.475700E-1  1.761475E-1  8.253174E-1 
-1.503296E-1 -8.595505E-1  1.395798E-2  6.145477E-1 -3.303413E-1 -9.687004E-1 -3.298187E-2  5.982285E-1 
-3.639412E-1 -1.042980E+0 -1.142731E-1  5.540504E-1 -3.593903E-1 -9.858398E-1 -6.912231E-2  5.795975E-1 
-3.049316E-1 -9.451599E-1 -6.462097E-3  6.354103E-1 -3.293724E-1 -9.800224E-1 -4.319000E-2  6.045570E-1 
-3.061218E-1 -9.343529E-1 -5.548096E-2  5.623207E-1 -3.549194E-1 -1.008633E+0 -5.429077E-2  5.792999E-1 
-3.851013E-1 -1.036572E+0 -9.981155E-2  5.743103E-1 -3.233299E-1 -9.266014E-1 -1.033020E-2  6.030006E-1 
-2.983704E-1 -9.110298E-1  2.579880E-2  6.494904E-1 -2.841415E-1 -9.076118E-1  4.591751E-2  7.135582E-1 
-2.101593E-1 -7.890701E-1  1.800270E-1  7.341995E-1 -2.013702E-1 -7.661896E-1  1.722794E-1  7.983475E-1 
-1.316299E-1 -7.555428E-1  1.900101E-1  8.297195E-1 -9.922028E-2 -7.066612E-1  2.301674E-1  8.255501E-1 
-1.306610E-1 -7.291603E-1  2.437286E-1  8.282280E-1 -1.290207E-1 -7.466011E-1  1.715279E-1  7.859802E-1 
-1.544304E-1 -7.491302E-1  1.799507E-1  7.525291E-1 -1.880302E-1 -7.462997E-1  2.695084E-1  8.775482E-1 
-9.803009E-2 -6.923599E-1  2.522202E-1  8.192902E-1 -1.344604E-1 -6.912422E-1  2.673492E-1  8.371696E-1 
-1.012993E-1 -6.671028E-1  2.952881E-1  9.025078E-1 -4.698944E-2 -6.491394E-1  2.935791E-1  8.756905E-1 
-5.443954E-2 -5.854416E-1  3.711395E-1  8.985596E-1 -4.416275E-2 -5.936394E-1  3.720970E-1  9.794693E-1 
 4.419708E-2 -5.111618E-1  4.310379E-1  1.004959E+0  7.550049E-2 -4.748001E-1  5.072594E-1  1.031330E+0 
 4.986954E-2 -4.544601E-1  5.427971E-1  1.120960E+0  1.939583E-1 -3.681793E-1  5.664101E-1  1.121849E+0 
 1.287689E-1 -4.412003E-1  5.071106E-1  9.824486E-1 -1.741028E-2 -5.676422E-1  3.854370E-1  9.191971E-1 
-7.664108E-2 -6.308212E-1  3.249397E-1  8.318787E-1 -1.203804E-1 -6.294823E-1  3.545189E-1  8.986397E-1 
-9.177017E-2 -6.291008E-1  3.535500E-1  8.983383E-1 -9.482193E-2 -6.507111E-1  3.247871E-1  8.277779E-1 
-1.336403E-1 -6.379700E-1  3.281479E-1  8.491592E-1 -1.714897E-1 -7.224617E-1  2.541580E-1  7.651176E-1 
-2.140312E-1 -7.637329E-1  1.717606E-1  6.740799E-1 -3.015823E-1 -8.126793E-1  1.684074E-1  6.509781E-1 
-3.823395E-1 -9.254913E-1  4.785919E-2  5.657387E-1 -4.398613E-1 -9.570007E-1  2.438736E-2  5.019684E-1 
-4.932823E-1 -1.010651E+0  6.130219E-3  5.158997E-1 -5.180130E-1 -9.988022E-1  3.421783E-2  5.471878E-1 
-4.216805E-1 -8.830223E-1  1.210899E-1  6.076202E-1 -3.940430E-1 -8.606720E-1  1.523895E-1  6.111183E-1 
-3.976898E-1 -8.909912E-1  1.286201E-1  6.575394E-1 -3.637924E-1 -8.714714E-1  1.173706E-1  5.358696E-1 
-5.107918E-1 -9.715309E-1  4.166794E-2  5.237999E-1 -4.689217E-1 -9.917221E-1  8.068085E-3  5.196991E-1 
-4.821815E-1 -9.422493E-1  2.848053E-2  4.828186E-1 -5.154114E-1 -9.834518E-1  6.044769E-2  5.470390E-1 
-4.575195E-1 -9.397202E-1  7.386017E-2  5.449600E-1 -4.784508E-1 -9.458313E-1  4.449844E-2  4.899673E-1 
-5.232315E-1 -9.522324E-1  9.584045E-2  5.677605E-1 -4.603500E-1 -9.470901E-1  6.185913E-2  5.271492E-1 
-4.690628E-1 -9.319725E-1  6.179047E-2  5.042801E-1 -5.254707E-1 -9.647522E-1  7.288742E-2  5.362396E-1 
-4.804611E-1 -9.472427E-1  5.790710E-2  5.016670E-1 -5.040131E-1 -9.311523E-1  1.051483E-1  5.483780E-1 
-4.655609E-1 -8.605919E-1  1.991806E-1  6.591682E-1 -3.535118E-1 -7.778206E-1  2.449188E-1  6.862869E-1 
-3.035126E-1 -7.229118E-1  3.136177E-1  7.228775E-1 -3.287697E-1 -7.390022E-1  3.078079E-1  7.736893E-1 
-2.254295E-1 -6.471329E-1  3.804474E-1  8.049088E-1 -2.011414E-1 -6.007195E-1  4.343185E-1  8.335190E-1 
-1.943626E-1 -5.879021E-1  4.660606E-1  9.291801E-1 -1.051826E-1 -5.275497E-1  5.053902E-1  8.887291E-1 
-1.376610E-1 -5.222626E-1  5.251389E-1  9.250107E-1 -1.028709E-1 -4.863510E-1  5.756493E-1  1.007938E+0 
-2.701950E-2 -4.263725E-1  5.985298E-1  1.005398E+0 -1.011276E-2 -3.917999E-1  6.889801E-1  1.066120E+0 
-1.525116E-2 -4.099808E-1  6.421890E-1  1.046978E+0  9.037018E-3 -3.530617E-1  6.742973E-1  1.035797E+0 
 2.616882E-2 -3.477707E-1  6.985893E-1  1.078270E+0  1.685715E-2 -3.841324E-1  6.783180E-1  1.102261E+0 
 6.916046E-2 -2.872009E-1  7.338295E-1  1.066498E+0  1.044846E-2 -3.808517E-1  6.379395E-1  9.524269E-1 
-1.293221E-1 -5.115318E-1  5.237198E-1  9.045982E-1 -1.572609E-1 -5.673409E-1  4.530907E-1  7.488785E-1 
-3.627510E-1 -7.273026E-1  2.940178E-1  6.105995E-1 -4.846420E-1 -8.737793E-1  1.576004E-1  5.073280E-1 
-5.584030E-1 -9.773407E-1  3.511810E-2  3.400688E-1 -7.543526E-1 -1.082253E+0 -3.573990E-2  2.858276E-1 
-7.662697E-1 -1.130302E+0 -9.311295E-2  2.505875E-1 -8.003197E-1 -1.129112E+0 -1.085320E-1  1.849480E-1 
-8.647614E-1 -1.197430E+0 -1.501808E-1  1.809998E-1 -9.035797E-1 -1.270081E+0 -2.176819E-1  1.070900E-1 
-9.470215E-1 -1.259121E+0 -2.141113E-1  9.724808E-2 -9.790611E-1 -1.308823E+0 -2.012901E-1  1.442680E-1 
-9.587212E-1 -1.300850E+0 -2.167931E-1  1.034393E-1 -9.541016E-1 -1.270000E+0 -2.255821E-1  8.264923E-2 
-1.013783E+0 -1.330502E+0 -2.291603E-1  9.486771E-2 -9.551430E-1 -1.277821E+0 -2.038994E-1  1.433678E-1 
-9.523811E-1 -1.246983E+0 -1.607628E-1  9.277725E-2 -9.769707E-1 -1.241993E+0 -1.378098E-1  1.877785E-1 
-8.847313E-1 -1.204510E+0 -1.440010E-1  1.581993E-1 -9.190826E-1 -1.191620E+0 -9.251022E-2  1.800270E-1 
-9.052200E-1 -1.195419E+0 -7.686996E-2  2.572174E-1 -8.304901E-1 -1.096851E+0 -1.004028E-2  2.825470E-1 
-7.556915E-1 -1.001041E+0  1.086502E-1  3.825302E-1 -7.124710E-1 -9.987297E-1  1.188583E-1  4.519005E-1 
-6.026497E-1 -8.497925E-1  2.636986E-1  5.864601E-1 -4.567719E-1 -6.867714E-1  4.268684E-1  7.059593E-1 
-3.399506E-1 -5.790405E-1  5.570984E-1  8.826180E-1 -1.737213E-1 -4.295807E-1  6.517982E-1  9.352188E-1 
-1.429520E-1 -3.862114E-1  7.181778E-1  9.568176E-1 -1.485405E-1 -3.897209E-1  7.227974E-1  9.682999E-1 
-1.137505E-1 -4.007416E-1  6.128273E-1  8.481979E-1 -2.452507E-1 -4.934998E-1  6.272888E-1  8.887978E-1 
-2.235718E-1 -4.815102E-1  6.243782E-1  8.700294E-1 -2.436104E-1 -5.441704E-1  4.642677E-1  6.428604E-1 
-4.855995E-1 -7.410812E-1  3.227806E-1  5.360184E-1 -5.645103E-1 -8.197594E-1  2.742805E-1  5.049477E-1 
-6.037025E-1 -8.566399E-1  1.926880E-1  3.582497E-1 -7.597122E-1 -9.625206E-1  1.096191E-1  3.238983E-1 
-7.751312E-1 -1.029503E+0  7.542038E-2  3.174896E-1 -7.693214E-1 -9.935799E-1  8.964920E-2  2.933502E-1 
-7.938309E-1 -9.841194E-1  1.245995E-1  3.633080E-1 -7.209702E-1 -9.515610E-1  1.489601E-1  3.983307E-1 
-6.693420E-1 -8.545609E-1  2.383690E-1  4.215775E-1 -6.441498E-1 -8.022499E-1  3.151093E-1  5.272179E-1 
-5.736694E-1 -7.989807E-1  2.897797E-1  5.062904E-1 -5.794830E-1 -7.577019E-1  3.442383E-1  5.284195E-1 
-5.467720E-1 -6.971321E-1  4.378891E-1  6.334686E-1 -4.824829E-1 -6.504097E-1  4.588280E-1  6.494102E-1 
-3.868103E-1 -5.365715E-1  5.332603E-1  6.757088E-1 -4.184799E-1 -5.982628E-1  4.619598E-1  6.667671E-1 
-4.219017E-1 -6.180000E-1  5.255089E-1  7.362900E-1 -3.599129E-1 -5.078125E-1  5.971069E-1  7.020187E-1 
-4.025307E-1 -5.275497E-1  5.901794E-1  7.808380E-1 -3.037415E-1 -4.670525E-1  5.988998E-1  7.380791E-1 
-3.934402E-1 -5.832100E-1  4.986877E-1  6.070900E-1 -4.860497E-1 -5.862617E-1  5.797501E-1  7.800179E-1 
-3.306313E-1 -5.278511E-1  4.936180E-1  5.489807E-1 -6.235924E-1 -8.012123E-1  2.880592E-1  4.200096E-1 
-6.736603E-1 -7.734222E-1  3.939285E-1  5.578499E-1 -5.722618E-1 -7.431030E-1  3.047485E-1  4.167290E-1 
-6.807404E-1 -8.190193E-1  2.980499E-1  4.060783E-1 -7.138901E-1 -8.065796E-1  3.376770E-1  4.863205E-1 
-6.039200E-1 -7.339325E-1  3.289680E-1  4.577904E-1 -6.387901E-1 -7.713318E-1  3.487091E-1  4.361000E-1 
-7.218628E-1 -8.487511E-1  2.893295E-1  4.401283E-1 -6.470604E-1 -7.495003E-1  3.653183E-1  4.998093E-1 
-5.688324E-1 -6.354408E-1  5.026398E-1  6.234093E-1 -4.862823E-1 -6.034698E-1  4.948082E-1  6.049271E-1 
-4.990196E-1 -6.110001E-1  4.872894E-1  5.763206E-1 -5.061722E-1 -5.443230E-1  5.972595E-1  6.983604E-1 
-4.039497E-1 -4.885902E-1  6.338387E-1  7.479095E-1 -3.504524E-1 -4.526024E-1  6.373405E-1  7.248878E-1 
-3.573799E-1 -4.179497E-1  7.272682E-1  8.617592E-1 -2.520294E-1 -3.669205E-1  7.451477E-1  8.532600E-1 
-2.424927E-1 -3.262405E-1  7.834473E-1  8.376198E-1 -2.683525E-1 -3.137894E-1  7.938805E-1  8.560905E-1 
-2.912216E-1 -3.650513E-1  7.980499E-1  8.901405E-1 -2.114220E-1 -2.675323E-1  8.019295E-1  7.908974E-1 
-3.547707E-1 -4.275703E-1  6.705704E-1  7.577477E-1 -3.380814E-1 -4.226494E-1  6.984406E-1  7.640800E-1 
-3.821220E-1 -4.794998E-1  6.146202E-1  6.462097E-1 -4.759216E-1 -4.720421E-1  6.782494E-1  7.442589E-1 
-3.525429E-1 -4.404526E-1  6.410675E-1  7.119179E-1 -3.875618E-1 -4.339714E-1  7.075272E-1  7.801704E-1 
-3.257904E-1 -3.324203E-1  8.238297E-1  8.503571E-1 -3.100700E-1 -3.798103E-1  7.267494E-1  7.747307E-1 
-3.097725E-1 -3.140221E-1  8.115387E-1  8.092995E-1 -3.281021E-1 -3.567810E-1  7.509689E-1  7.931404E-1 
-3.353996E-1 -3.714600E-1  7.256279E-1  7.354698E-1 -3.451614E-1 -3.597603E-1  7.613983E-1  7.816582E-1 
-3.266106E-1 -3.449402E-1  7.523079E-1  7.771873E-1 -3.748207E-1 -4.340515E-1  6.546288E-1  6.520195E-1 
-4.315910E-1 -4.204102E-1  6.831703E-1  6.691589E-1 -4.438095E-1 -4.339714E-1  6.836090E-1  6.994781E-1 
-4.079704E-1 -4.416504E-1  6.280289E-1  6.249771E-1 -4.727211E-1 -4.664612E-1  6.374207E-1  5.884705E-1 
-5.529594E-1 -5.252419E-1  5.961380E-1  5.810890E-1 -5.326195E-1 -5.435028E-1  5.313187E-1  5.006294E-1 
-6.042900E-1 -5.733719E-1  5.320702E-1  4.852791E-1 -6.651611E-1 -6.755219E-1  4.569702E-1  4.431801E-1 
-6.902695E-1 -6.659813E-1  4.384880E-1  3.967705E-1 -7.132225E-1 -6.789513E-1  4.296989E-1  3.943100E-1 
-7.419815E-1 -6.992912E-1  4.676170E-1  4.536095E-1 -6.533203E-1 -6.162910E-1  4.834900E-1  4.206772E-1 
-7.050209E-1 -6.352119E-1  4.862480E-1  3.934097E-1 -7.477226E-1 -7.089005E-1  3.963890E-1  3.848381E-1 
-6.931000E-1 -6.425896E-1  4.553986E-1  4.089775E-1 -6.861725E-1 -6.328316E-1  4.851303E-1  4.200897E-1 
-7.312508E-1 -6.987724E-1  4.459381E-1  4.335670E-1 -6.446724E-1 -5.593719E-1  5.519600E-1  5.029373E-1 
-5.972099E-1 -5.246506E-1  6.125298E-1  5.518074E-1 -5.792618E-1 -5.216713E-1  6.326485E-1  6.249771E-1 
-4.591599E-1 -3.713913E-1  7.496185E-1  6.757889E-1 -4.344902E-1 -3.762321E-1  7.612495E-1  7.256279E-1 
-4.378510E-1 -3.879318E-1  7.511101E-1  6.894989E-1 -4.090919E-1 -3.192329E-1  7.928391E-1  6.887474E-1 
-3.973923E-1 -2.869720E-1  8.396301E-1  7.912674E-1 -3.391304E-1 -2.709503E-1  8.506470E-1  7.798004E-1 
-3.305626E-1 -2.506104E-1  8.543777E-1  7.296600E-1 -3.953018E-1 -3.186417E-1  7.704887E-1  6.705704E-1 
-4.623604E-1 -4.067001E-1  6.750374E-1  6.053772E-1 -5.014725E-1 -4.347229E-1  6.682587E-1  5.232773E-1 
-6.183701E-1 -4.973793E-1  6.121597E-1  5.133705E-1 -5.915527E-1 -5.156326E-1  5.876503E-1  5.168686E-1 
-5.788918E-1 -4.702606E-1  6.452370E-1  5.059891E-1 -6.142807E-1 -4.823303E-1  6.437492E-1  5.697670E-1 
-5.237503E-1 -4.237709E-1  6.989594E-1  6.251297E-1 -4.352417E-1 -2.907028E-1  8.196602E-1  7.001495E-1 
-4.155006E-1 -2.878723E-1  8.442497E-1  7.189293E-1 -3.734016E-1 -2.424927E-1  8.299370E-1  7.315903E-1 
-3.303413E-1 -2.085915E-1  8.873100E-1  7.471695E-1 -3.807831E-1 -2.670822E-1  8.559380E-1  7.505875E-1 
-3.617821E-1 -2.350426E-1  8.614578E-1  7.237701E-1 -3.401718E-1 -1.931000E-1  8.880577E-1  7.288399E-1 
-4.088631E-1 -2.791519E-1  8.272591E-1  7.049980E-1 -3.818207E-1 -2.900314E-1  7.903786E-1  6.599884E-1 
-4.842606E-1 -3.589516E-1  7.562599E-1  5.474205E-1 -6.373711E-1 -4.788208E-1  6.134987E-1  4.323807E-1 
-6.408730E-1 -5.084000E-1  5.458488E-1  3.829079E-1 -6.996613E-1 -5.495300E-1  5.389175E-1  3.799973E-1 
-7.665710E-1 -6.063805E-1  5.228271E-1  3.594398E-1 -7.135925E-1 -5.167503E-1  5.549393E-1  3.469200E-1 
-6.981010E-1 -4.923820E-1  5.951691E-1  4.556999E-1 -6.513824E-1 -4.882126E-1  6.378670E-1  4.763374E-1 
-6.037025E-1 -4.091606E-1  6.761589E-1  4.694786E-1 -6.151695E-1 -4.026794E-1  7.119179E-1  5.363083E-1 
-5.557899E-1 -3.643112E-1  7.534981E-1  6.146889E-1 -4.593010E-1 -2.711029E-1  8.283005E-1  6.467285E-1 
-4.285316E-1 -1.834106E-1  9.733582E-1  7.733192E-1 -3.186417E-1 -9.794998E-2  9.798470E-1  8.002090E-1 
-2.688713E-1 -6.130219E-2  1.048168E+0  8.256187E-1 -2.514305E-1  2.378845E-2  1.158958E+0  9.611473E-1 
-1.389999E-1  8.391953E-2  1.204998E+0  9.938507E-1 -8.782196E-2  1.667671E-1  1.248589E+0  9.831276E-1 
-1.223221E-1  7.587051E-2  1.151947E+0  9.387894E-1 -1.864624E-1 -9.960175E-3  1.063000E+0  8.241272E-1 
-2.751999E-1 -4.960251E-2  1.001598E+0  7.204895E-1 -3.683319E-1 -1.446724E-1  9.277687E-1  7.074471E-1 
-4.052925E-1 -2.214813E-1  8.418579E-1  6.063499E-1 -5.177917E-1 -3.242302E-1  7.753983E-1  4.934692E-1 
-6.563721E-1 -4.055099E-1  6.932182E-1  4.496574E-1 -6.448212E-1 -4.444809E-1  6.023293E-1  3.910294E-1 
-6.679230E-1 -4.463425E-1  6.650581E-1  4.248505E-1 -7.194023E-1 -4.683914E-1  6.532097E-1  4.013786E-1 
-7.079315E-1 -4.864998E-1  5.889206E-1  3.428192E-1 -7.293129E-1 -4.844894E-1  5.719986E-1  2.962570E-1 
-8.392105E-1 -6.349106E-1  4.530182E-1  2.052879E-1 -9.186325E-1 -7.174721E-1  3.524284E-1  9.396744E-2 
-1.005211E+0 -7.509918E-1  3.291092E-1  4.121780E-2 -1.085453E+0 -8.272095E-1  2.664604E-1  2.103043E-2 
-1.036800E+0 -7.975616E-1  2.805405E-1  3.816986E-2 -1.021671E+0 -7.347527E-1  3.560104E-1  1.125984E-1 
-9.846420E-1 -7.352715E-1  3.790283E-1  1.435204E-1 -9.286194E-1 -6.818504E-1  3.855171E-1  1.321983E-1 
-9.241524E-1 -6.340218E-1  4.669495E-1  2.083397E-1 -8.902512E-1 -6.180000E-1  4.895287E-1  2.426872E-1 
-7.914505E-1 -4.854622E-1  5.856400E-1  3.263588E-1 -7.124023E-1 -3.906822E-1  7.228775E-1  4.358101E-1 
-6.426620E-1 -3.515701E-1  7.493973E-1  4.846077E-1 -5.812721E-1 -2.798920E-1  7.655678E-1  4.753685E-1 
-5.864105E-1 -3.110428E-1  7.759171E-1  5.094872E-1 -5.716629E-1 -2.942696E-1  8.179474E-1  5.653687E-1 
-4.871712E-1 -1.812515E-1  8.545990E-1  5.544205E-1 -4.795723E-1 -1.740227E-1  9.129372E-1  6.142502E-1 
-4.669800E-1 -1.907921E-1  8.497581E-1  5.719986E-1 -5.000610E-1 -1.966019E-1  8.559380E-1  4.929504E-1 
-5.725517E-1 -2.606010E-1  8.014107E-1  4.841576E-1 -6.127930E-1 -3.321228E-1  7.155800E-1  4.252281E-1 
-6.128616E-1 -3.015022E-1  7.417297E-1  3.916206E-1 -6.900520E-1 -3.641624E-1  7.001495E-1  3.644981E-1 
-7.272301E-1 -4.224205E-1  6.390572E-1  3.060875E-1 -7.423515E-1 -4.033508E-1  6.399498E-1  2.975998E-1 
-7.719307E-1 -4.338226E-1  6.403198E-1  3.139877E-1 -7.599297E-1 -4.750328E-1  5.828781E-1  2.543907E-1 
-8.263206E-1 -4.727898E-1  5.553894E-1  1.801796E-1 -8.744507E-1 -5.446930E-1  5.302086E-1  1.955299E-1 
-8.712502E-1 -5.607109E-1  4.647102E-1  1.367378E-1 -9.027596E-1 -5.327721E-1  5.259590E-1  1.623001E-1 
-8.921127E-1 -5.222626E-1  5.635071E-1  2.218971E-1 -8.359299E-1 -4.995422E-1  5.494995E-1  1.993980E-1 
-8.459129E-1 -4.673500E-1  5.763969E-1  1.949997E-1 -8.796730E-1 -5.180130E-1  5.351982E-1  1.508980E-1 
-8.722115E-1 -5.236816E-1  4.893799E-1  1.444092E-1 -9.023895E-1 -5.221100E-1  5.388489E-1  1.541786E-1 
-9.222107E-1 -5.461006E-1  5.358696E-1  1.872597E-1 -8.445015E-1 -4.826202E-1  5.731888E-1  1.888199E-1 
-8.677406E-1 -4.644508E-1  5.770683E-1  1.944084E-1 -8.833199E-1 -5.353012E-1  5.328903E-1  1.732483E-1 
-8.873405E-1 -5.444603E-1  4.889984E-1  1.029205E-1 -9.344330E-1 -5.321693E-1  5.154495E-1  1.240692E-1 
-9.476929E-1 -5.686798E-1  4.898186E-1  1.226578E-1 -8.989601E-1 -5.115318E-1  5.375786E-1  1.648979E-1 
-8.747520E-1 -4.583397E-1  6.193886E-1  1.892700E-1 -9.002304E-1 -5.035629E-1  5.604477E-1  2.037201E-1 
-8.239403E-1 -4.335327E-1  6.140976E-1  2.159386E-1 -8.353310E-1 -4.214630E-1  6.395798E-1  2.287598E-1 
-8.127594E-1 -4.166908E-1  6.268387E-1  2.823181E-1 -7.404900E-1 -3.588715E-1  6.722107E-1  2.430573E-1 
-7.951813E-1 -3.737717E-1  6.903191E-1  3.125687E-1 -7.419014E-1 -3.505325E-1  7.230301E-1  3.435707E-1 
-7.255898E-1 -3.161011E-1  7.353897E-1  3.142891E-1 -7.019730E-1 -2.652893E-1  7.970085E-1  4.086075E-1 
-6.296997E-1 -2.480125E-1  8.143692E-1  4.678383E-1 -5.449905E-1 -9.207153E-2  9.677773E-1  5.596275E-1 
-4.672813E-1 -1.375961E-2  1.077969E+0  6.520996E-1 -3.870316E-1  1.834869E-2  1.028130E+0  6.251984E-1 
-3.947105E-1  2.169800E-2  1.023129E+0  5.798988E-1 -4.598999E-1 -4.990005E-2  9.954185E-1  5.812378E-1 
-4.590111E-1 -4.236984E-2  9.913979E-1  5.845184E-1 -4.294319E-1 -8.022308E-3  9.814873E-1  5.222282E-1 
-5.147400E-1 -1.057816E-1  8.982582E-1  4.672470E-1 -5.785103E-1 -2.170906E-1  7.683983E-1  3.235970E-1 
-7.054710E-1 -2.635803E-1  7.268295E-1  2.414169E-1 -7.999420E-1 -3.655014E-1  6.426277E-1  2.020798E-1 
-8.268394E-1 -4.452209E-1  5.460701E-1  1.117096E-1 -9.213104E-1 -4.655609E-1  5.532303E-1  6.924057E-2 
-9.646797E-1 -4.940224E-1  5.157471E-1  3.131866E-2 -9.496994E-1 -5.032616E-1  4.548073E-1  1.767731E-2 
-9.565620E-1 -4.941711E-1  5.272980E-1  7.683945E-2 -9.545403E-1 -4.675026E-1  5.678978E-1  1.092491E-1 
-8.771324E-1 -4.396324E-1  5.541191E-1  7.899857E-2 -9.286919E-1 -4.169922E-1  5.723000E-1  9.106827E-2 
-8.936729E-1 -4.344215E-1  5.779572E-1  1.209488E-1 -8.883820E-1 -4.474602E-1  5.223083E-1  6.097031E-2 
-9.205704E-1 -4.314423E-1  5.804176E-1  7.713699E-2 -9.657211E-1 -5.073624E-1  5.059204E-1  3.622818E-2 
-9.817429E-1 -5.204010E-1  4.487686E-1 -6.204224E-2 -1.074570E+0 -5.881195E-1  4.267197E-1 -6.591034E-2 
-1.076290E+0 -5.698013E-1  4.594994E-1 -1.935196E-2 -9.979095E-1 -4.923820E-1  4.785690E-1 -1.026154E-2 
-9.704895E-1 -4.538727E-1  5.514374E-1  7.526779E-2 -8.930817E-1 -3.917313E-1  6.291504E-1  1.969376E-1 
-7.558403E-1 -2.481613E-1  7.721977E-1  2.791977E-1 -7.172394E-1 -1.655312E-1  8.545990E-1  3.274002E-1 
-6.848297E-1 -1.978607E-1  7.810707E-1  2.964096E-1 -6.859512E-1 -1.830406E-1  8.046799E-1  2.560196E-1 
-7.376595E-1 -2.134399E-1  7.682495E-1  2.450676E-1 -7.817612E-1 -2.927818E-1  6.862183E-1  1.684799E-1 
-8.227425E-1 -3.120117E-1  6.441193E-1  6.476974E-2 -9.466515E-1 -4.281616E-1  5.768471E-1  4.390717E-2 
-9.920921E-1 -4.868698E-1  5.063591E-1  9.918213E-5 -9.888916E-1 -4.727898E-1  4.864006E-1 -7.664108E-2 
-1.066601E+0 -5.281525E-1  4.882584E-1 -2.978134E-2 -1.045891E+0 -5.339622E-1  4.387894E-1 -9.548950E-2 
-1.047600E+0 -5.117607E-1  4.583092E-1 -8.842087E-2 -1.080460E+0 -5.134010E-1  5.014496E-1 -1.547241E-2 
-1.009682E+0 -4.798698E-1  5.260277E-1  9.189606E-3 -9.474716E-1 -3.854713E-1  6.129799E-1  6.476974E-2 
-9.249611E-1 -3.631210E-1  6.558990E-1  1.364403E-1 -8.606720E-1 -3.248215E-1  6.665497E-1  1.418800E-1 
-8.237114E-1 -2.901001E-1  6.859207E-1  1.158791E-1 -8.956795E-1 -3.364410E-1  6.611900E-1  1.327896E-1 
-8.382416E-1 -3.012810E-1  6.646080E-1  1.187782E-1 -8.372726E-1 -2.746010E-1  6.985893E-1  1.346474E-1 
-8.426399E-1 -2.989731E-1  7.023888E-1  1.949997E-1 -7.869110E-1 -2.532997E-1  7.023087E-1  1.525383E-1 
-7.977829E-1 -2.335510E-1  7.292099E-1  1.626701E-1 -8.137321E-1 -2.536697E-1  7.293587E-1  1.783905E-1 
-7.734909E-1 -2.324295E-1  7.011185E-1  1.403885E-1 -8.126106E-1 -2.298317E-1  7.462006E-1  1.739197E-1 
-8.262405E-1 -2.645531E-1  7.251091E-1  1.738396E-1 -7.525597E-1 -1.842308E-1  7.505875E-1  1.692276E-1 
-7.760315E-1 -1.916122E-1  7.423172E-1  1.783104E-1 -8.063507E-1 -2.763214E-1  7.119179E-1  1.705704E-1 
-7.687302E-1 -1.954803E-1  7.593079E-1  1.798782E-1 -7.588196E-1 -1.272316E-1  8.326988E-1  2.544594E-1 
-6.767921E-1 -9.445190E-2  8.790398E-1  3.346291E-1 -6.008720E-1 -3.119278E-2  9.088402E-1  3.164482E-1 
-6.338730E-1 -1.771164E-2  9.465370E-1  3.588371E-1 -5.960999E-1 -3.990936E-2  8.917084E-1  3.428993E-1 
-5.703201E-1  2.559662E-3  9.375992E-1  3.525772E-1 -5.724831E-1  5.038834E-2  1.018219E+0  4.179306E-1 
-5.700912E-1  7.705688E-4  9.464684E-1  3.741188E-1 -5.387993E-1  7.624054E-2  1.022018E+0  4.176979E-1 
-4.907494E-1  1.233292E-1  1.071270E+0  5.039787E-1 -4.468613E-1  1.380081E-1  1.098457E+0  5.424194E-1 
-3.596916E-1  2.531204E-1  1.150089E+0  5.163498E-1 -3.862915E-1  2.140007E-1  1.138687E+0  5.265503E-1 
-4.450722E-1  1.429176E-1  1.058819E+0  4.325981E-1 -5.011826E-1  1.114807E-1  1.009277E+0  3.566780E-1 
-5.829811E-1  1.140594E-3  9.333572E-1  3.470001E-1 -6.142807E-1 -3.514099E-2  8.905907E-1  2.965584E-1 
-6.343193E-1 -2.582932E-2  9.186783E-1  2.593002E-1 -7.004814E-1 -6.994247E-2  8.496094E-1  2.102776E-1 
-7.297630E-1 -1.149406E-1  7.857590E-1  1.706390E-1 -7.241707E-1 -8.439255E-2  8.537788E-1  1.680298E-1 
-7.968903E-1 -1.472015E-1  7.551384E-1  1.135674E-1 -8.172302E-1 -2.266998E-1  6.730270E-1  4.927063E-2 
-8.650627E-1 -2.266197E-1  6.859207E-1  2.185059E-2 -8.892021E-1 -2.457695E-1  6.703491E-1  7.474899E-2 
-8.298225E-1 -2.287102E-1  6.670685E-1  4.323959E-2 -8.515015E-1 -2.024803E-1  7.181091E-1  6.416702E-2 
-8.824196E-1 -2.315407E-1  7.210083E-1  6.811905E-2 -8.366814E-1 -1.901207E-1  6.725883E-1  4.726028E-2 
-8.455429E-1 -2.095604E-1  7.292786E-1  9.322739E-2 -8.364525E-1 -1.960831E-1  7.476883E-1  1.117096E-1 
-8.186493E-1 -1.981621E-1  6.772003E-1  1.739502E-3 -9.173698E-1 -2.531509E-1  6.328697E-1 -3.261185E-2 
-9.343529E-1 -3.202019E-1  5.824280E-1 -3.947067E-2 -9.415131E-1 -3.078308E-1  5.714073E-1 -9.959030E-2 
-9.919510E-1 -3.052330E-1  6.173782E-1 -3.723145E-2 -9.384499E-1 -2.708130E-1  6.461372E-1  5.537796E-2 
-8.044930E-1 -1.851196E-1  7.356873E-1  1.086502E-1 -7.977104E-1 -1.034698E-1  8.193588E-1  1.387482E-1 
-7.784119E-1 -1.237297E-1  7.821770E-1  1.429977E-1 -7.283401E-1 -5.757141E-2  8.258400E-1  1.643791E-1 
-7.065125E-1 -3.738022E-2  8.700981E-1  2.373199E-1 -7.000313E-1 -6.151962E-2  8.689079E-1  1.789894E-1 
-7.177620E-1 -3.894043E-2  8.086281E-1  1.262398E-1 -7.407913E-1 -5.697250E-2  8.424606E-1  1.959686E-1 
-7.022705E-1 -5.191040E-2  8.608589E-1  2.150497E-1 -6.384926E-1  6.044769E-2  9.314194E-1  2.367973E-1 
-6.096611E-1  1.119270E-1  9.845390E-1  3.328400E-1 -5.314293E-1  1.199799E-1  1.010319E+0  3.846207E-1 
-4.685402E-1  2.010384E-1  1.101658E+0  3.987007E-1 -4.936523E-1  2.232399E-1  1.092197E+0  4.057083E-1 
-4.833031E-1  1.685486E-1  1.019260E+0  3.450584E-1 -5.172729E-1  1.561089E-1  1.034088E+0  3.078079E-1 
-5.784416E-1  1.216202E-1  9.867783E-1  3.017006E-1 -6.024323E-1  7.423019E-2  9.218102E-1  2.098274E-1 
-6.343193E-1  7.228851E-2  9.351387E-1  2.195206E-1 -6.482506E-1  4.621887E-2  9.230003E-1  2.401505E-1 
-6.411018E-1  5.828857E-2  9.166679E-1  2.224197E-1 -6.032524E-1  1.314507E-1  9.989204E-1  2.627983E-1 
-6.062317E-1  1.074600E-1  9.565277E-1  2.614594E-1 -5.899925E-1  9.009933E-2  9.157677E-1  1.906776E-1 
-6.669502E-1  4.971695E-2  8.961792E-1  1.494102E-1 -7.410812E-1 -3.894043E-2  8.326988E-1  1.242981E-1 
-7.463722E-1 -5.958176E-2  7.747307E-1  7.243729E-2 -7.786407E-1 -5.906296E-2  7.992477E-1  4.732895E-2 
-8.350410E-1 -1.255226E-1  7.043991E-1 -2.545929E-2 -8.638000E-1 -1.738014E-1  6.327972E-1 -6.904221E-2 
-9.094696E-1 -2.026329E-1  6.749001E-1 -4.423141E-2 -9.365120E-1 -2.130623E-1  6.571579E-1 -4.923248E-2 
-8.675194E-1 -1.481705E-1  6.724396E-1 -5.562973E-2 -8.799629E-1 -1.533127E-1  6.875572E-1 -3.656006E-2 
-9.292107E-1 -2.268524E-1  6.377907E-1 -6.055069E-2 -8.858528E-1 -1.647110E-1  6.853294E-1 -3.723145E-2 
-8.445702E-1 -7.559967E-2  7.805405E-1  7.973862E-2 -7.764816E-1 -5.525970E-2  8.206978E-1  1.102180E-1 
-7.074814E-1  3.950882E-2  8.788185E-1  1.310005E-1 -6.844597E-1  9.829712E-2  9.534683E-1  2.344894E-1 
-6.317902E-1  9.441757E-2  9.705276E-1  2.481270E-1 -5.649529E-1  1.789093E-1  1.001160E+0  2.737579E-1 
-5.269623E-1  2.317390E-1  1.076847E+0  3.443871E-1 -5.255394E-1  2.055092E-1  1.043468E+0  3.036270E-1 
-4.954414E-1  2.560196E-1  1.085499E+0  3.284378E-1 -4.899330E-1  2.922287E-1  1.123268E+0  3.939285E-1 
-4.479103E-1  2.639198E-1  1.111950E+0  3.937073E-1 -4.316597E-1  3.215904E-1  1.150238E+0  3.637581E-1 
-4.683914E-1  2.858276E-1  1.087360E+0  3.470688E-1 -4.823303E-1  2.213783E-1  1.032448E+0  3.136177E-1 
-4.999123E-1  2.528992E-1  1.071117E+0  2.854500E-1 -5.397720E-1  2.414169E-1  1.072460E+0  3.206978E-1 
-5.022202E-1  2.257004E-1  1.036167E+0  2.962570E-1 -5.222626E-1  2.248077E-1  1.022690E+0  2.273407E-1 
-6.238899E-1  1.345100E-1  9.735069E-1  2.078896E-1 -6.280594E-1  1.149101E-1  9.007988E-1  1.399384E-1 
-6.478806E-1  1.268272E-1  9.242706E-1  1.640091E-1 -6.323128E-1  1.091003E-1  9.326096E-1  1.861382E-1 
-6.428108E-1  1.132698E-1  8.998985E-1  1.159477E-1 -6.724701E-1  1.161003E-1  8.914070E-1  8.644867E-2 
-7.315521E-1 -8.251190E-3  7.792778E-1  4.055023E-2 -7.913017E-1 -6.970978E-2  7.346497E-1 -3.730011E-2 
-8.439026E-1 -5.958176E-2  7.437401E-1 -6.919098E-2 -8.979225E-1 -1.129303E-1  6.668472E-1 -9.363174E-2 
-8.603706E-1 -1.467514E-1  6.024780E-1 -1.520424E-1 -9.600601E-1 -2.057610E-1  5.939102E-1 -2.019615E-1 
-1.013783E+0 -2.253609E-1  5.877190E-1 -1.793900E-1 -9.805527E-1 -2.284126E-1  5.271492E-1 -2.545624E-1 
-1.012142E+0 -2.332497E-1  5.534477E-1 -2.138100E-1 -1.020782E+0 -2.386894E-1  5.521774E-1 -2.211113E-1 
-9.824829E-1 -2.151527E-1  5.584373E-1 -2.230530E-1 -9.818916E-1 -1.586723E-1  6.464272E-1 -1.436996E-1 
-9.695930E-1 -1.957016E-1  6.149902E-1 -1.657524E-1 -9.639320E-1 -1.589699E-1  6.100006E-1 -2.300529E-1 
-9.994698E-1 -2.061310E-1  5.482407E-1 -2.417526E-1 -1.033451E+0 -2.702827E-1  5.133705E-1 -2.535896E-1 
-1.021671E+0 -2.098618E-1  5.643997E-1 -2.585907E-1 -1.012730E+0 -1.822205E-1  5.995674E-1 -2.077026E-1 
-1.003571E+0 -2.267723E-1  5.390701E-1 -2.432404E-1 -1.027931E+0 -2.378731E-1  5.483780E-1 -2.641029E-1 
-1.050213E+0 -2.371330E-1  5.923386E-1 -1.947327E-1 -1.004982E+0 -1.931000E-1  6.053085E-1 -1.599426E-1 
-8.837624E-1 -6.577301E-2  7.069283E-1 -9.012985E-2 -8.596230E-1 -3.835297E-2  7.560272E-1 -5.347061E-2 
-8.313904E-1 -2.993011E-2  7.351685E-1 -5.660248E-2 -8.034515E-1  1.752853E-2  7.621384E-1 -7.098007E-2 
-8.294525E-1 -2.672195E-2  7.575188E-1 -8.251190E-3 -7.952499E-1 -2.889252E-2  7.510376E-1 -4.289246E-2 
-8.007622E-1  1.111984E-2  7.458191E-1 -7.113266E-2 -8.437500E-1 -5.398941E-2  7.036476E-1 -1.056328E-1 
-8.611908E-1 -7.723999E-2  6.725883E-1 -1.066704E-1 -8.586502E-1 -2.248001E-2  7.540894E-1 -1.005630E-1 
-8.705826E-1 -3.887177E-2  7.257805E-1 -8.052063E-2 -8.342896E-1 -4.027939E-2  7.072296E-1 -7.277298E-2 
-8.124619E-1  1.366043E-2  7.754784E-1 -7.217026E-2 -8.529205E-1 -3.409958E-2  7.368774E-1 -4.714203E-2 
-7.672424E-1  3.995895E-2  7.794304E-1 -1.860046E-2 -7.516594E-1  6.282806E-2  8.040886E-1 -4.170227E-2 
-8.325005E-1  1.596832E-2  7.838974E-1 -6.256104E-2 -7.854919E-1  3.853989E-2  7.501488E-1 -6.793213E-2 
-7.847519E-1  4.137039E-2  7.753296E-1 -4.729080E-2 -8.094101E-1  1.247025E-2  7.911186E-1 -6.240845E-3 
-7.266312E-1  9.367752E-2  8.215981E-1  2.708435E-3 -7.311821E-1  1.342087E-1  8.824692E-1  5.538940E-3 
-7.597122E-1  6.647873E-2  8.116074E-1 -1.420975E-2 -7.277527E-1  1.342087E-1  8.765793E-1  6.007004E-2 
-6.618919E-1  1.893387E-1  9.360390E-1  9.396744E-2 -6.563721E-1  1.533585E-1  9.162178E-1  9.666061E-2 
-6.530228E-1  1.751099E-1  8.636894E-1  2.251816E-2 -7.059212E-1  1.356201E-1  8.878288E-1  1.321030E-2 
-7.416801E-1  7.698822E-2  7.839699E-1 -5.347061E-2 -7.705116E-1  6.573868E-2  7.385178E-1 -1.143417E-1 
-8.336220E-1  8.518219E-3  7.624397E-1 -8.558273E-2 -8.468819E-1 -4.743958E-2  6.842079E-1 -1.507797E-1 
-8.941231E-1 -5.369949E-2  6.228180E-1 -2.462196E-1 -9.448624E-1 -8.834076E-2  6.284790E-1 -2.182808E-1 
-9.596825E-1 -1.417618E-1  5.870476E-1 -2.796707E-1 -9.858398E-1 -1.203003E-1  5.575485E-1 -3.044128E-1 
-1.018990E+0 -1.487617E-1  5.798988E-1 -2.678223E-1 -1.005062E+0 -1.797600E-1  5.532990E-1 -2.961426E-1 
-9.969406E-1 -1.258202E-1  5.781898E-1 -2.933807E-1 -9.970894E-1 -1.168823E-1  5.971069E-1 -2.270699E-1 
-9.291420E-1 -1.132317E-1  6.052284E-1 -2.445793E-1 -9.710808E-1 -1.179199E-1  5.835495E-1 -3.042603E-1 
-1.043282E+0 -1.527901E-1  5.599289E-1 -3.006096E-1 -9.665413E-1 -1.219406E-1  5.773697E-1 -2.520294E-1 
-9.339828E-1 -6.389999E-2  6.561203E-1 -2.107506E-1 -9.430695E-1 -5.995178E-2  6.804771E-1 -1.687317E-1 
-8.946419E-1 -4.617310E-2  6.544075E-1 -2.046394E-1 -8.590317E-1  3.400040E-2  7.401581E-1 -1.261215E-1 
-8.249016E-1  6.805038E-2  7.998390E-1 -3.619003E-2 -6.986198E-1  1.657181E-1  8.475990E-1  1.321030E-2 
-6.812630E-1  1.891174E-1  9.174080E-1  4.494858E-2 -6.639023E-1  2.166100E-1  9.568176E-1  1.095505E-1 
-6.096611E-1  2.300987E-1  9.244080E-1  6.692886E-2 -6.397629E-1  2.384377E-1  9.477272E-1  5.336761E-2 
-6.706009E-1  1.856880E-1  8.918571E-1  4.382706E-2 -6.555519E-1  1.946297E-1  8.526688E-1 -3.604126E-2 
-7.243996E-1  1.368179E-1  8.377571E-1 -7.381058E-2 -8.270607E-1  5.598068E-2  7.514076E-1 -1.379623E-1 
-8.416710E-1  1.730728E-2  6.865196E-1 -2.169418E-1 -9.345818E-1 -6.726074E-2  6.231880E-1 -2.876396E-1 
-1.017281E+0 -1.670914E-1  5.196991E-1 -3.289223E-1 -9.972420E-1 -1.473503E-1  5.119476E-1 -3.356323E-1 
-1.023540E+0 -1.688805E-1  5.564270E-1 -3.146896E-1 -1.043800E+0 -1.634407E-1  5.383987E-1 -3.265419E-1 
-9.955215E-1 -1.223221E-1  5.483093E-1 -3.347321E-1 -1.003490E+0 -1.069717E-1  6.029205E-1 -2.689400E-1 
-9.608803E-1 -6.845093E-2  6.373405E-1 -1.987610E-1 -8.658104E-1  9.628296E-3  7.067070E-1 -1.762619E-1 
-8.502426E-1  4.896927E-2  7.336082E-1 -1.372223E-1 -8.180504E-1  5.664825E-2  7.419472E-1 -1.124802E-1 
-7.388496E-1  1.312294E-1  7.653389E-1 -1.137505E-1 -7.918205E-1  9.762955E-2  7.875481E-1 -7.068253E-2 
-7.296906E-1  1.344299E-1  8.262901E-1 -2.896118E-2 -6.789513E-1  2.187004E-1  8.846283E-1  5.538940E-3 
-6.712723E-1  2.286797E-1  9.191170E-1  3.414917E-2 -6.507111E-1  2.057304E-1  8.703194E-1 -2.140045E-3 
-6.398315E-1  2.505875E-1  9.194984E-1  4.018021E-2 -6.370010E-1  2.768898E-1  9.495201E-1  5.716705E-2 
-6.269417E-1  2.169800E-1  8.829079E-1  3.818512E-3 -6.463928E-1  2.645187E-1  9.265785E-1  4.047394E-3 
-6.763420E-1  2.217484E-1  8.433495E-1 -8.148956E-2 -7.545013E-1  8.094025E-2  6.941185E-1 -1.915321E-1 
-8.398018E-1  4.539871E-2  7.109604E-1 -1.997299E-1 -8.968010E-1  1.485062E-2  6.903877E-1 -2.266998E-1 
-9.001503E-1 -2.576065E-2  6.085091E-1 -2.902527E-1 -9.474716E-1 -5.548096E-2  5.950279E-1 -3.118629E-1 
-9.897804E-1 -1.116600E-1  5.648499E-1 -3.060493E-1 -9.681015E-1 -8.922958E-2  5.491295E-1 -3.416595E-1 
-9.541702E-1 -2.851105E-2  6.168594E-1 -2.782631E-1 -9.366608E-1 -5.451965E-2  6.400299E-1 -2.332497E-1 
-8.970299E-1  2.095795E-2  6.602898E-1 -2.632828E-1 -8.997803E-1  4.785919E-2  7.170677E-1 -2.331810E-1 
-8.926315E-1  1.395798E-2  6.683388E-1 -1.961517E-1 -8.518028E-1  3.242874E-2  6.980705E-1 -1.931725E-1 
-8.311615E-1  1.225090E-1  7.897797E-1 -1.434021E-1 -7.964401E-1  1.099205E-1  7.484283E-1 -1.580009E-1 
-7.636604E-1  1.557388E-1  7.617683E-1 -1.438522E-1 -7.574806E-1  1.749573E-1  8.285980E-1 -9.460068E-2 
-7.683525E-1  1.596870E-1  8.436470E-1 -8.193207E-2 -7.153816E-1  2.217484E-1  8.441696E-1 -7.635117E-2 
-6.998825E-1  2.055779E-1  8.353806E-1 -7.821274E-2 -7.602310E-1  1.397171E-1  8.104172E-1 -7.485962E-2 
-7.013016E-1  1.972389E-1  8.355293E-1 -1.013794E-1 -7.452621E-1  1.868782E-1  8.191376E-1 -9.348297E-2 
-7.780418E-1  1.379280E-1  8.236771E-1 -8.797073E-2 -6.995125E-1  2.191391E-1  8.437996E-1 -9.184265E-2 
-7.457008E-1  1.900902E-1  8.268089E-1 -7.596970E-2 -7.194023E-1  1.561089E-1  8.139191E-1 -7.009125E-2 
-7.206726E-1  1.967888E-1  8.426781E-1 -8.961105E-2 -7.112122E-1  2.328491E-1  8.867874E-1 -1.972198E-2 
-6.776810E-1  2.380676E-1  8.840294E-1 -1.375961E-2 -6.358795E-1  2.806892E-1  9.536171E-1  9.109497E-3 
-6.386414E-1  3.223305E-1  9.490776E-1  6.774902E-2 -5.700912E-1  2.797890E-1  9.282074E-1  6.155777E-2 
-5.610809E-1  3.712082E-1  1.023060E+0  7.757950E-2 -5.413399E-1  3.999672E-1  1.023430E+0  1.225777E-1 
-5.138397E-1  3.770180E-1  1.009800E+0  1.274300E-1 -4.820328E-1  4.551773E-1  1.083778E+0  1.349487E-1 
-4.888802E-1  4.255981E-1  1.044888E+0  1.353302E-1 -5.124321E-1  3.837280E-1  1.014568E+0  8.921051E-2 
-5.348511E-1  3.983307E-1  9.921379E-1  1.722717E-2 -6.337204E-1  2.853088E-1  8.832092E-1 -5.623245E-2 
-6.615105E-1  2.348595E-1  8.012581E-1 -1.198616E-1 -6.992912E-1  2.168274E-1  7.995377E-1 -1.504021E-1 
-7.906303E-1  1.375580E-1  7.500687E-1 -1.832619E-1 -7.764015E-1  1.254196E-1  6.836891E-1 -2.275925E-1 
-8.218498E-1  9.091949E-2  7.151299E-1 -2.207413E-1 -8.647614E-1  7.735825E-2  7.243690E-1 -1.961517E-1 
-7.943611E-1  1.223602E-1  6.979179E-1 -2.286301E-1 -8.157425E-1  1.481400E-1  7.520103E-1 -2.043495E-1 
-8.225899E-1  1.181870E-1  7.534180E-1 -1.692505E-1 -7.421303E-1  1.805496E-1  7.593079E-1 -1.380424E-1 
-7.123299E-1  2.411995E-1  8.490105E-1 -7.866287E-2 -6.798401E-1  2.633286E-1  8.911095E-1 -2.664948E-2 
-6.025009E-1  3.283691E-1  8.864899E-1 -5.295181E-2 -6.285095E-1  2.860489E-1  8.849297E-1 -3.693008E-2 
-6.500397E-1  2.716675E-1  8.458099E-1 -8.022308E-2 -6.615105E-1  2.651100E-1  8.288193E-1 -1.345329E-1 
-7.325897E-1  1.908302E-1  7.985687E-1 -1.598701E-1 -7.980118E-1  1.371078E-1  7.306976E-1 -1.846809E-1 
-7.710419E-1  1.589394E-1  7.329407E-1 -2.541924E-1 -8.471107E-1  1.049271E-1  6.892700E-1 -2.503929E-1 
-8.736305E-1  4.598999E-2  6.384583E-1 -3.146896E-1 -8.794403E-1  7.854843E-2  6.374207E-1 -3.359222E-1 
-9.379311E-1  2.326965E-2  6.229591E-1 -3.334618E-1 -9.480629E-1 -3.119278E-2  5.674591E-1 -3.468018E-1 
-9.297295E-1  9.929657E-3  6.001701E-1 -3.669205E-1 -9.627419E-1  1.640701E-2  6.012802E-1 -3.410606E-1 
-9.047012E-1  3.078461E-3  5.869789E-1 -3.072395E-1 -8.700523E-1  7.542038E-2  6.449394E-1 -3.145409E-1 
-8.928528E-1  8.599854E-2  6.963501E-1 -2.352715E-1 -8.116417E-1  1.318970E-1  7.313004E-1 -2.080002E-1 
-7.752113E-1  2.017097E-1  7.751083E-1 -1.850510E-1 -7.569504E-1  2.132607E-1  8.098984E-1 -1.323700E-1 
-7.220116E-1  1.937370E-1  7.721176E-1 -1.733513E-1 -7.624702E-1  2.063293E-1  7.833786E-1 -2.015114E-1 
-7.895927E-1  1.628189E-1  7.429199E-1 -2.051697E-1 -7.949524E-1  1.542473E-1  7.303276E-1 -2.230530E-1 
-7.901115E-1  1.731682E-1  7.542381E-1 -2.200699E-1 -8.182030E-1  1.573792E-1  7.728691E-1 -1.622505E-1 
-7.226830E-1  2.291985E-1  7.929077E-1 -1.384125E-1 -6.987724E-1  2.448502E-1  8.321800E-1 -1.126328E-1 
-6.928825E-1  2.773285E-1  8.630180E-1 -7.165146E-2 -6.119728E-1  3.308983E-1  8.739700E-1 -6.389999E-2 
-6.050415E-1  3.679276E-1  9.849892E-1  3.719711E-2 -5.852203E-1  3.687477E-1  9.703102E-1  2.706909E-2 
-5.471497E-1  4.107704E-1  9.912491E-1  1.202011E-2 -5.439415E-1  4.404984E-1  9.866295E-1  3.400040E-2 
-5.412598E-1  3.970604E-1  9.936981E-1  5.284882E-2 -5.365715E-1  4.130096E-1  9.628601E-1 -3.409958E-2 
-5.744209E-1  4.028702E-1  9.499702E-1 -5.420685E-3 -5.987816E-1  3.308296E-1  8.892479E-1 -4.721069E-2 
-6.069717E-1  3.121300E-1  8.655586E-1 -1.156120E-1 -6.863213E-1  2.966270E-1  8.660774E-1 -1.054802E-1 
-6.861000E-1  2.698784E-1  8.195877E-1 -1.152420E-1 -6.502609E-1  2.753181E-1  8.082581E-1 -1.604614E-1 
-7.314720E-1  2.160072E-1  7.803192E-1 -1.913795E-1 -7.930222E-1  1.636391E-1  7.134094E-1 -2.736397E-1 
-8.077698E-1  1.458282E-1  6.721382E-1 -2.811623E-1 -8.415909E-1  1.348000E-1  7.224274E-1 -2.274399E-1 
-7.983818E-1  1.396484E-1  7.137070E-1 -2.385406E-1 -7.934608E-1  1.973076E-1  7.453003E-1 -2.349701E-1 
-7.569504E-1  2.440300E-1  8.165970E-1 -1.350594E-1 -7.059898E-1  2.110977E-1  7.583389E-1 -1.777496E-1 
-7.359428E-1  2.345695E-1  7.759171E-1 -2.332497E-1 -7.850418E-1  2.017784E-1  7.735405E-1 -1.898918E-1 
-7.550926E-1  1.801796E-1  7.299500E-1 -1.966019E-1 -7.687302E-1  1.779404E-1  7.431374E-1 -2.343712E-1 
-7.854195E-1  2.113991E-1  7.895584E-1 -1.435509E-1 -6.747704E-1  2.642899E-1  8.180885E-1 -1.473503E-1 
-7.116623E-1  2.657089E-1  8.110199E-1 -1.463814E-1 -6.943016E-1  3.107071E-1  9.145088E-1 -6.301117E-2 
-6.056328E-1  3.422279E-1  8.311272E-1 -1.590500E-1 -6.781998E-1  3.159294E-1  8.529587E-1 -1.100197E-1 
-6.662827E-1  3.006477E-1  8.674202E-1 -1.116600E-1 -6.583824E-1  2.850800E-1  7.835197E-1 -1.954803E-1 
-7.363930E-1  2.593002E-1  8.120575E-1 -1.971893E-1 -7.542725E-1  2.411995E-1  7.736206E-1 -1.949615E-1 
-7.084503E-1  2.224998E-1  7.575989E-1 -1.840820E-1 -7.174721E-1  2.990875E-1  8.664474E-1 -1.247711E-1 
-6.820030E-1  2.972298E-1  8.339577E-1 -1.495094E-1 -7.059898E-1  2.493172E-1  7.624397E-1 -2.369804E-1 
-7.419014E-1  2.298698E-1  7.634773E-1 -2.084427E-1 -8.027000E-1  1.800995E-1  7.271194E-1 -2.801208E-1 
-8.047104E-1  1.944771E-1  7.110291E-1 -2.845116E-1 -7.911530E-1  2.073669E-1  7.610970E-1 -2.211800E-1 
-7.929420E-1  1.768990E-1  7.087173E-1 -2.650719E-1 -7.898903E-1  1.830101E-1  7.062607E-1 -2.933121E-1 
-8.231201E-1  1.754074E-1  7.011185E-1 -2.907715E-1 -8.461418E-1  1.062698E-1  6.555977E-1 -2.997894E-1 
-8.260193E-1  1.561890E-1  6.219978E-1 -4.085693E-1 -9.225807E-1  4.934692E-2  5.913696E-1 -3.921013E-1 
-9.631920E-1 -8.102417E-3  5.197678E-1 -4.385910E-1 -9.768219E-1 -1.607132E-2  5.053902E-1 -4.843407E-1 
-1.034340E+0 -5.347061E-2  5.212593E-1 -4.601212E-1 -1.000221E+0 -1.457977E-2  5.170898E-1 -4.281616E-1 
-9.587212E-1  1.239014E-2  5.451775E-1 -4.579620E-1 -9.821129E-1  2.534866E-2  5.840683E-1 -3.822708E-1 
-9.375610E-1  1.678848E-2  5.603104E-1 -3.937416E-1 -9.041824E-1  1.115570E-1  6.527672E-1 -3.239326E-1 
-8.282623E-1  1.460495E-1  6.829376E-1 -2.672997E-1 -8.019600E-1  1.543999E-1  6.870384E-1 -2.395897E-1 
-7.410126E-1  2.326279E-1  7.665405E-1 -2.348213E-1 -7.765503E-1  2.212296E-1  7.533493E-1 -2.298317E-1 
-7.579193E-1  1.843491E-1  6.923981E-1 -2.537422E-1 -7.617226E-1  2.390404E-1  7.506676E-1 -2.632103E-1 
-8.103027E-1  1.400871E-1  6.939697E-1 -2.940521E-1 -8.714027E-1  1.038094E-1  6.217690E-1 -3.524628E-1 
-8.521004E-1  1.321983E-1  6.438293E-1 -3.341293E-1 -8.716202E-1  9.539032E-2  6.526184E-1 -3.088799E-1 
-8.129120E-1  1.734695E-1  6.667671E-1 -2.955399E-1 -7.908516E-1  2.059593E-1  7.467194E-1 -2.655907E-1 
-7.994194E-1  1.970901E-1  7.271996E-1 -2.119522E-1 -7.156830E-1  2.627296E-1  8.037872E-1 -1.589699E-1 
-6.542931E-1  3.725471E-1  9.387207E-1 -2.791977E-2 -5.467720E-1  4.310379E-1  9.566803E-1  8.140564E-3 
-5.107918E-1  4.427376E-1  9.430389E-1 -4.520035E-2 -5.572815E-1  4.422874E-1  9.662094E-1 -5.049133E-2 
-5.882721E-1  3.726273E-1  8.685379E-1 -9.169006E-2 -5.984802E-1  3.747902E-1  8.629494E-1 -1.223221E-1 
-6.168823E-1  3.710594E-1  9.095078E-1 -8.603287E-2 -6.433296E-1  3.317986E-1  8.597374E-1 -1.101723E-1 
-6.037712E-1  3.879700E-1  8.784370E-1 -9.892273E-2 -6.087608E-1  3.678589E-1  9.168892E-1 -7.015991E-2 
-6.206093E-1  3.690491E-1  9.184494E-1 -4.230118E-2 -5.445404E-1  4.428101E-1  9.265785E-1 -8.766937E-2 
-6.041412E-1  3.897591E-1  9.113007E-1 -7.493210E-2 -6.201630E-1  3.363380E-1  8.736000E-1 -7.485962E-2 
-5.917015E-1  3.901291E-1  9.231491E-1 -9.132004E-2 -6.124115E-1  3.950500E-1  9.065285E-1 -5.570984E-2 
-5.743408E-1  3.969078E-1  9.282074E-1 -4.386139E-2 -5.462494E-1  4.366989E-1  9.261284E-1 -8.819199E-2 
-6.200905E-1  3.743401E-1  9.100304E-1 -8.491135E-2 -6.371498E-1  3.349991E-1  8.791199E-1 -9.140015E-2 
-6.058617E-1  3.781395E-1  8.776970E-1 -1.159821E-1 -6.394615E-1  3.578682E-1  8.949089E-1 -7.225037E-2 
-5.858917E-1  3.750076E-1  8.770981E-1 -1.234322E-1 -6.348419E-1  3.540001E-1  8.338203E-1 -1.758804E-1 
-6.834908E-1  3.041496E-1  8.094482E-1 -1.592712E-1 -7.027893E-1  2.202606E-1  7.304802E-1 -2.513618E-1 
-7.776718E-1  2.055092E-1  7.240677E-1 -3.066406E-1 -8.602905E-1  1.366692E-1  6.460571E-1 -3.343620E-1 
-8.807106E-1  4.673767E-2  5.570984E-1 -4.183311E-1 -9.101410E-1  1.043282E-1  6.358490E-1 -3.664703E-1 
-9.148331E-1  9.329987E-2  6.219177E-1 -3.801003E-1 -8.944893E-1  6.752777E-2  5.614204E-1 -4.151230E-1 
-9.106598E-1  8.771896E-2  5.873489E-1 -4.347229E-1 -9.899330E-1 -2.576065E-2  4.994278E-1 -4.744301E-1 
-1.009232E+0 -3.209305E-2  4.833374E-1 -5.332909E-1 -1.049240E+0 -6.644058E-2  4.070473E-1 -5.759811E-1 
-1.098263E+0 -1.279030E-1  4.332695E-1 -5.231628E-1 -1.043652E+0 -6.732941E-2  4.449692E-1 -5.401421E-1 
-1.042912E+0 -3.290939E-2  4.840088E-1 -4.959602E-1 -9.999924E-1  1.956940E-3  5.550194E-1 -3.840523E-1 
-8.734131E-1  8.757019E-2  6.009102E-1 -3.441925E-1 -8.477020E-1  1.651993E-1  7.141571E-1 -2.937508E-1 
-8.431625E-1  1.364403E-1  6.596184E-1 -3.168526E-1 -8.141708E-1  1.613274E-1  6.625977E-1 -3.038101E-1 
-8.147011E-1  1.677399E-1  6.898003E-1 -3.211708E-1 -8.839111E-1  1.066399E-1  6.402473E-1 -3.367424E-1 
-8.316116E-1  1.467171E-1  6.374893E-1 -3.717613E-1 -8.983727E-1  9.568787E-2  6.190186E-1 -3.859901E-1 
-9.256401E-1  5.598068E-2  5.738678E-1 -4.018593E-1 -9.010506E-1  8.332062E-2  5.633583E-1 -4.473114E-1 
-9.567795E-1  2.907944E-2  5.401878E-1 -4.440308E-1 -9.994698E-1 -4.944992E-2  4.853477E-1 -5.128021E-1 
-1.018841E+0  7.770538E-3  4.984703E-1 -4.951401E-1 -9.743614E-1  3.108978E-2  5.488281E-1 -4.305496E-1 
-9.480629E-1  5.310059E-3  5.258789E-1 -4.245796E-1 -9.296608E-1  8.383942E-2  6.133499E-1 -4.020119E-1 
-9.093895E-1  1.154289E-1  6.580582E-1 -3.053818E-1 -8.194618E-1  1.585693E-1  6.650581E-1 -3.042603E-1 
-7.837029E-1  2.039375E-1  7.104301E-1 -2.910004E-1 -8.191719E-1  1.938095E-1  7.425499E-1 -2.319107E-1 
-7.555428E-1  2.174988E-1  7.376289E-1 -2.202911E-1 -6.995125E-1  2.835197E-1  7.756271E-1 -2.082214E-1 
-7.116623E-1  2.641487E-1  7.907486E-1 -1.459312E-1 -6.804428E-1  2.656403E-1  8.157883E-1 -1.270828E-1 
-6.399803E-1  3.648796E-1  9.160004E-1 -7.165146E-2 -5.996017E-1  3.827591E-1  9.212074E-1 -3.998947E-2 
-5.627899E-1  4.098778E-1  9.377480E-1 -1.436234E-2 -5.332108E-1  4.506302E-1  9.754486E-1 -3.239059E-2 
-5.757599E-1  3.984795E-1  9.501877E-1 -1.093292E-2 -5.391693E-1  4.345398E-1  9.428177E-1 -3.745270E-2 
-5.530319E-1  4.495201E-1  9.648705E-1 -7.240295E-2 -6.276894E-1  3.855171E-1  9.343185E-1 -8.259964E-2 
-6.133804E-1  3.747101E-1  8.796387E-1 -1.163521E-1 -6.475105E-1  3.664398E-1  9.064598E-1 -1.234322E-1 
-6.793213E-1  3.028870E-1  8.268890E-1 -1.562920E-1 -6.656914E-1  3.167496E-1  8.099670E-1 -1.581497E-1 
-6.566010E-1  3.381996E-1  8.569870E-1 -1.385612E-1 -6.677017E-1  2.643700E-1  7.725677E-1 -2.246094E-1 
-7.694702E-1  2.099075E-1  6.807098E-1 -3.148422E-1 -8.193207E-1  1.669197E-1  7.044678E-1 -2.854118E-1 
-8.512001E-1  1.324883E-1  6.758575E-1 -2.999420E-1 -8.030701E-1  1.491776E-1  6.604385E-1 -3.125305E-1 
-8.211823E-1  1.908302E-1  7.113304E-1 -2.526321E-1 -7.938309E-1  1.552200E-1  7.037277E-1 -2.597809E-1 
-7.807999E-1  2.096786E-1  7.370300E-1 -2.535896E-1 -7.502518E-1  2.682381E-1  7.899284E-1 -1.915321E-1 
-7.353516E-1  2.274094E-1  7.880707E-1 -1.685104E-1 -7.025719E-1  2.940178E-1  8.460274E-1 -1.717110E-1 
-7.139626E-1  3.102570E-1  8.191376E-1 -1.746902E-1 -6.914597E-1  2.591476E-1  7.818069E-1 -1.597214E-1 
-6.585312E-1  2.815781E-1  7.685471E-1 -2.068024E-1 -7.686501E-1  2.096786E-1  7.867279E-1 -1.849022E-1 
-7.101707E-1  2.642174E-1  7.673607E-1 -2.107506E-1 -7.132912E-1  2.483482E-1  7.359886E-1 -2.421227E-1 
-7.952499E-1  1.762276E-1  7.555084E-1 -2.222328E-1 -7.770729E-1  1.889687E-1  7.140083E-1 -2.597008E-1 
-7.703705E-1  2.397079E-1  7.349472E-1 -2.842903E-1 -8.039703E-1  1.681786E-1  7.047691E-1 -2.684212E-1 
-8.075409E-1  1.459770E-1  6.584282E-1 -3.069420E-1 -8.552322E-1  1.391983E-1  6.609573E-1 -3.600616E-1 
-8.804817E-1  9.180832E-2  6.419601E-1 -3.129005E-1 -8.547821E-1  9.389877E-2  6.092606E-1 -3.447914E-1 
-8.710213E-1  9.881973E-2  6.184196E-1 -3.685608E-1 -9.286919E-1  4.114914E-2  6.009102E-1 -3.781700E-1 
-9.026108E-1  5.120850E-2  5.628395E-1 -3.852501E-1 -9.041023E-1  8.659744E-2  6.283302E-1 -3.465004E-1 
-9.055214E-1  7.542038E-2  6.578293E-1 -3.103714E-1 -8.407021E-1  1.115570E-1  6.356277E-1 -3.158798E-1 
-8.535919E-1  1.292877E-1  6.609573E-1 -3.444901E-1 -9.058914E-1  5.872726E-2  5.912971E-1 -3.888206E-1 
-9.232521E-1  5.485916E-2  5.556870E-1 -4.352417E-1 -9.272003E-1  5.761719E-2  5.862274E-1 -3.959007E-1 
-9.375610E-1  4.010773E-2  5.762482E-1 -3.813705E-1 -9.271317E-1  3.727722E-2  5.724487E-1 -4.084206E-1 
-9.306297E-1  5.970001E-2  6.309395E-1 -3.298111E-1 -8.879395E-1  9.247971E-2  6.597672E-1 -2.798920E-1 
-8.044128E-1  1.743698E-1  7.225800E-1 -2.398109E-1 -7.304306E-1  2.911186E-1  8.419380E-1 -1.395302E-1 
-6.760406E-1  3.218880E-1  8.817177E-1 -6.457138E-2 -5.771713E-1  4.264183E-1  9.582405E-1 -1.346207E-2 
-4.967117E-1  5.012207E-1  1.103600E+0  1.414299E-1 -4.492531E-1  5.405579E-1  1.095848E+0  1.631889E-1 
-3.482208E-1  6.221504E-1  1.147560E+0  1.754799E-1 -3.362198E-1  6.137276E-1  1.185181E+0  2.374001E-1 
-3.564911E-1  6.089592E-1  1.164471E+0  2.057304E-1 -3.219910E-1  6.497879E-1  1.172367E+0  1.888885E-1 
-3.458328E-1  6.361504E-1  1.198151E+0  2.369499E-1 -3.190117E-1  5.957680E-1  1.117310E+0  1.722107E-1 
-3.781700E-1  5.784798E-1  1.087948E+0  8.555984E-2 -4.561806E-1  5.259590E-1  1.056808E+0  6.394958E-2 
-4.745827E-1  4.440804E-1  9.566803E-1 -1.541138E-3 -5.756798E-1  3.934898E-1  8.957291E-1 -1.110725E-1 
-6.562195E-1  2.794189E-1  8.380585E-1 -1.447411E-1 -7.387009E-1  2.058792E-1  7.429886E-1 -2.283401E-1 
-7.816925E-1  2.004395E-1  7.248878E-1 -2.699928E-1 -8.203621E-1  1.477699E-1  7.321892E-1 -2.214813E-1 
-7.855606E-1  1.763000E-1  7.111778E-1 -2.665596E-1 -7.989807E-1  1.867294E-1  7.274170E-1 -2.630615E-1 
-8.149223E-1  1.689301E-1  7.216797E-1 -2.439117E-1 -7.861595E-1  1.593170E-1  6.777306E-1 -2.767715E-1 
-8.008423E-1  1.779404E-1  7.270470E-1 -2.575417E-1 -8.219223E-1  1.464272E-1  7.070084E-1 -2.764702E-1 
-8.488922E-1  9.359741E-2  6.016579E-1 -3.719101E-1 -8.905411E-1  1.003075E-1  6.524696E-1 -3.111115E-1 
-8.871918E-1  5.978012E-2  6.308594E-1 -3.550720E-1 -9.296608E-1  2.356720E-2  5.429497E-1 -4.300995E-1 
-9.505196E-1  6.179047E-2  6.166306E-1 -3.662529E-1 -9.222107E-1  2.080917E-2  5.576973E-1 -3.924713E-1 
-9.476128E-1 -3.149033E-2  5.076294E-1 -4.489517E-1 -9.923897E-1  3.299713E-3  5.438385E-1 -4.415703E-1 
-1.012730E+0 -8.871078E-2  4.404297E-1 -4.969330E-1 -1.023830E+0 -7.173157E-2  4.667282E-1 -5.086327E-1 
-1.020931E+0 -3.417969E-2  5.048676E-1 -4.571419E-1 -1.031582E+0 -6.859970E-2  4.797592E-1 -4.668999E-1 
-9.774895E-1 -8.552551E-3  5.352707E-1 -4.452209E-1 -9.771919E-1  1.022720E-2  5.656700E-1 -4.053612E-1 
-9.646797E-1  1.305771E-2  5.890579E-1 -3.175201E-1 -8.353310E-1  1.338387E-1  6.753387E-1 -2.927818E-1 
-8.211021E-1  1.461296E-1  7.356873E-1 -1.966705E-1 -7.630615E-1  2.142982E-1  8.048286E-1 -1.450424E-1 
-6.989098E-1  2.850800E-1  8.169785E-1 -1.758804E-1 -7.092018E-1  2.887306E-1  9.005699E-1 -4.759216E-2 
-6.108513E-1  3.557892E-1  9.174080E-1 -1.242065E-2 -5.702400E-1  3.973579E-1  9.612198E-1 -1.488113E-2 
-5.549011E-1  4.406471E-1  1.037510E+0  9.173965E-2 -4.516296E-1  5.080795E-1  1.050697E+0  1.108894E-1 
-4.315910E-1  5.389175E-1  1.103230E+0  1.195297E-1 -4.544601E-1  5.261803E-1  1.113140E+0  1.547699E-1 
-4.175110E-1  5.336304E-1  1.097939E+0  1.526794E-1 -3.918800E-1  5.771370E-1  1.104568E+0  1.260872E-1 
-4.518509E-1  4.682884E-1  1.070450E+0  1.414299E-1 -4.589310E-1  4.917603E-1  1.047649E+0  6.811905E-2 
-4.791222E-1  4.662781E-1  9.881172E-1  7.320404E-3 -5.683823E-1  3.794098E-1  9.358902E-1  8.666992E-3 
-5.813408E-1  3.424492E-1  9.192696E-1 -5.958176E-2 -6.151009E-1  3.457985E-1  8.905907E-1 -8.349991E-2 
-6.656914E-1  2.961082E-1  8.822403E-1 -5.414200E-2 -6.347694E-1  2.936478E-1  8.128090E-1 -1.601601E-1 
-7.058411E-1  2.342682E-1  8.019295E-1 -1.574097E-1 -7.211227E-1  2.782288E-1  8.723373E-1 -5.951309E-2 
-6.229210E-1  3.044472E-1  8.430481E-1 -1.218719E-1 -6.906395E-1  2.611694E-1  8.488693E-1 -1.253014E-1 
-7.493629E-1  1.991005E-1  7.872505E-1 -1.471329E-1 -7.204514E-1  2.111702E-1  7.643776E-1 -2.144814E-1 
-7.626228E-1  1.919479E-1  7.161674E-1 -2.348213E-1 -8.225899E-1  1.050797E-1  6.954575E-1 -2.429428E-1 
-8.281822E-1  1.123772E-1  6.677399E-1 -3.202019E-1 -8.855515E-1  9.165955E-2  6.470985E-1 -3.403931E-1 
-9.313698E-1  3.287888E-2  6.363792E-1 -2.904701E-1 -8.525505E-1  7.474899E-2  6.175995E-1 -3.414421E-1 
-9.207916E-1  4.800034E-2  6.436806E-1 -2.991219E-1 -8.888321E-1  4.084778E-2  5.908470E-1 -3.883820E-1 
-9.307823E-1  3.299713E-3  5.041275E-1 -4.236221E-1 -9.571495E-1 -8.399963E-3  5.968094E-1 -3.410606E-1 
-9.620705E-1 -3.454971E-2  5.377998E-1 -4.172821E-1 -9.739914E-1 -2.099228E-2  5.476379E-1 -3.807030E-1 
-9.406929E-1  3.273010E-2  6.520195E-1 -2.761002E-1 -8.433800E-1  8.995056E-2  6.868896E-1 -2.065811E-1 
-7.773705E-1  2.041702E-1  7.935104E-1 -1.525612E-1 -6.831894E-1  3.080978E-1  9.294777E-1 -1.533127E-2 
-5.820198E-1  3.434906E-1  9.226303E-1  3.355026E-2 -5.391693E-1  4.606895E-1  1.043468E+0  5.120850E-2 
-5.099716E-1  4.534607E-1  1.045258E+0  1.010475E-1 -4.834404E-1  4.334183E-1  1.004059E+0  6.961060E-2 
-5.280724E-1  4.106178E-1  9.562988E-1 -2.464294E-2 -6.038513E-1  3.414803E-1  9.300804E-1 -2.582932E-2 
-6.275406E-1  2.817307E-1  8.171272E-1 -1.313324E-1 -7.272301E-1  1.967888E-1  7.816582E-1 -1.755905E-1 
-7.817612E-1  1.716805E-1  7.921677E-1 -1.546516E-1 -7.576294E-1  1.607285E-1  7.078285E-1 -2.292328E-1 
-8.117905E-1  1.209488E-1  7.178802E-1 -2.280426E-1 -8.310127E-1  1.285477E-1  7.487984E-1 -1.910095E-1 
-7.785606E-1  1.551399E-1  7.236176E-1 -2.209625E-1 -7.955513E-1  1.669884E-1  7.519302E-1 -2.121696E-1 
-8.103027E-1  1.451607E-1  7.484283E-1 -1.714897E-1 -7.596397E-1  1.433678E-1  7.426987E-1 -1.865425E-1 
-7.920494E-1  1.753273E-1  7.870293E-1 -1.661224E-1 -7.780418E-1  1.582680E-1  7.783775E-1 -1.233597E-1 
-7.145615E-1  2.062492E-1  7.952995E-1 -1.556931E-1 -7.277527E-1  2.143784E-1  7.915688E-1 -1.523399E-1 
-8.126793E-1  1.364403E-1  7.867279E-1 -1.568108E-1 -7.409401E-1  1.868782E-1  7.532005E-1 -2.042007E-1 
-8.263893E-1  9.851837E-2  6.951599E-1 -2.669296E-1 -9.082794E-1  2.050781E-2  6.702805E-1 -2.488327E-1 
-8.641701E-1  7.802963E-2  6.462097E-1 -3.129005E-1 -9.102097E-1  4.449844E-2  6.699791E-1 -2.743111E-1 
-8.967323E-1  3.593063E-2  6.842804E-1 -2.140312E-1 -8.246117E-1  1.013489E-1  7.105789E-1 -2.481613E-1 
-8.900223E-1  6.506729E-2  7.064095E-1 -2.108994E-1 -8.003922E-1  1.418800E-1  7.655678E-1 -1.245499E-1 
-7.284203E-1  1.684074E-1  7.604294E-1 -1.719398E-1 -7.763329E-1  1.704178E-1  8.091507E-1 -9.825134E-2 
-7.142601E-1  1.789894E-1  8.057976E-1 -8.230972E-2 -6.887131E-1  2.587776E-1  8.568382E-1 -8.267975E-2 
-6.739616E-1  2.548294E-1  8.940887E-1 -1.375961E-2 -6.688919E-1  2.210083E-1  8.360481E-1 -9.341049E-2 
-7.051010E-1  2.330780E-1  8.369370E-1 -8.544159E-2 -6.896820E-1  2.274895E-1  8.634682E-1 -4.803085E-2 
-6.982422E-1  1.930695E-1  7.915688E-1 -1.318512E-1 -7.567329E-1  1.614799E-1  7.959671E-1 -1.462326E-1 
-7.425728E-1  2.399292E-1  8.674202E-1 -3.990936E-2 -6.662827E-1  2.113190E-1  8.153381E-1 -1.007805E-1 
-7.261810E-1  1.960487E-1  8.329201E-1 -1.136703E-1 -7.668610E-1  1.678772E-1  7.999191E-1 -1.254425E-1 
-7.621727E-1  1.079788E-1  6.894989E-1 -2.147026E-1 -8.433113E-1  6.416702E-2  6.834602E-1 -2.763214E-1 
-9.027596E-1  2.207947E-2  6.515694E-1 -2.369118E-1 -8.705025E-1  3.533936E-2  6.658096E-1 -2.437630E-1 
-8.316803E-1  8.882904E-2  6.999283E-1 -2.088203E-1 -8.696823E-1  6.275940E-2  7.360573E-1 -1.851196E-1 
-8.033714E-1  1.049271E-1  7.166901E-1 -1.977921E-1 -8.102303E-1  1.206474E-1  7.354698E-1 -1.967506E-1 
-8.546295E-1  3.511810E-2  6.656570E-1 -2.345200E-1 -8.676720E-1  1.789856E-2  6.357079E-1 -2.784805E-1 
-9.126015E-1  5.538940E-3  6.468086E-1 -2.855606E-1 -9.514923E-1 -5.116272E-2  6.095505E-1 -2.706604E-1 
-9.389000E-1 -5.757141E-2  5.868301E-1 -3.291397E-1 -9.707909E-1 -4.289246E-2  6.058273E-1 -3.164024E-1 
-9.589424E-1 -4.109955E-2  6.138000E-1 -2.819824E-1 -9.084206E-1 -1.541138E-3  6.231880E-1 -2.573204E-1 
-8.781815E-1  4.546738E-2  7.205696E-1 -1.996498E-1 -8.584328E-1  5.887985E-2  7.340469E-1 -1.475029E-1 
-7.805023E-1  1.472473E-1  7.903786E-1 -1.191101E-1 -7.401199E-1  1.938896E-1  8.543777E-1 -4.885101E-2 
-7.231331E-1  1.684799E-1  8.262177E-1 -7.128143E-2 -6.991425E-1  1.827888E-1  8.167496E-1 -8.514023E-2 
-7.480927E-1  1.783905E-1  8.437996E-1 -7.180023E-2 -7.553215E-1  1.433678E-1  8.306084E-1 -7.307053E-2 
-7.170906E-1  2.076683E-1  8.483391E-1 -5.876160E-2 -7.253609E-1  1.734695E-1  8.593674E-1 -4.714203E-2 
-7.479401E-1  1.055183E-1  7.637100E-1 -1.021996E-1 -7.708130E-1  1.199799E-1  7.690697E-1 -1.723099E-1 
-8.316116E-1  6.975937E-2  7.321892E-1 -1.459312E-1 -8.462906E-1  2.281952E-2  7.139397E-1 -1.671715E-1 
-8.372726E-1  5.127716E-2  7.093887E-1 -1.974220E-1 -8.832397E-1  1.730728E-2  7.163887E-1 -1.609802E-1 
-8.475494E-1  1.559067E-2  7.146797E-1 -1.233597E-1 -7.789307E-1  1.091690E-1  7.905998E-1 -7.918167E-2 
-7.698402E-1  9.300995E-2  7.957382E-1 -7.292175E-2 -7.831116E-1  8.979797E-2  7.742882E-1 -8.462143E-2 
-7.199326E-1  1.666870E-1  8.437996E-1 -5.511093E-2 -7.530098E-1  1.341286E-1  8.065491E-1 -6.225967E-2 
-7.577705E-1  6.498718E-2  7.417984E-1 -1.004906E-1 -7.723808E-1  1.042595E-1  7.987175E-1 -1.168022E-1 
-8.390617E-1  5.664825E-2  7.359200E-1 -1.248512E-1 -7.988319E-1  1.819992E-2  6.828690E-1 -1.660500E-1 
-8.409195E-1  2.214813E-2  6.977692E-1 -1.818504E-1 -8.755722E-1  8.289337E-3  7.157974E-1 -1.303596E-1 
-7.947311E-1  6.208801E-2  7.248878E-1 -1.444397E-1 -8.186493E-1  6.304932E-2  7.531281E-1 -1.254425E-1 
-8.381729E-1  1.186752E-2  7.140083E-1 -1.344604E-1 -8.129807E-1  4.800034E-2  7.162476E-1 -1.268616E-1 
-7.925720E-1  7.608795E-2  7.921677E-1 -9.020233E-2 -8.164825E-1  5.157852E-2  7.536507E-1 -1.037598E-1 
-7.841530E-1  6.625748E-2  7.488785E-1 -1.027908E-1 -8.033028E-1  1.017990E-1  8.286705E-1 -5.921173E-2 
-7.743912E-1  6.379700E-2  7.832298E-1 -4.661942E-2 -7.479401E-1  1.091690E-1  7.925377E-1 -6.644058E-2 
-7.431717E-1  1.231804E-1  8.297882E-1 -1.778030E-2 -7.511406E-1  8.808899E-2  8.180885E-1 -7.350922E-3 
-6.874428E-1  1.491776E-1  8.470802E-1 -7.209778E-4 -6.871414E-1  2.133293E-1  9.206085E-1  6.856918E-2 
-6.348419E-1  2.116890E-1  9.402084E-1  1.120796E-1 -5.806694E-1  2.501373E-1  9.482574E-1  1.111870E-1 
-6.113014E-1  2.407494E-1  9.855804E-1  1.669884E-1 -5.843201E-1  2.271881E-1  9.724693E-1  1.163979E-1 
-6.019821E-1  2.515488E-1  9.301491E-1  7.146835E-2 -6.290321E-1  2.223473E-1  9.478073E-1  1.144600E-1 
-6.476517E-1  1.703377E-1  9.126396E-1  6.379700E-2 -6.646423E-1  1.772003E-1  8.969994E-1  2.103043E-2 
-7.302818E-1  1.213875E-1  8.469276E-1  8.739471E-3 -7.246895E-1  7.415771E-2  7.698174E-1 -4.027939E-2 
-7.560616E-1  6.036758E-2  7.884407E-1 -7.776260E-2 -8.334694E-1  1.469803E-2  7.492485E-1 -9.207153E-2 
-8.450928E-1 -5.414200E-2  6.599197E-1 -1.568108E-1 -8.876419E-1 -6.539154E-2  6.548500E-1 -2.092628E-1 
-9.816628E-1 -1.771507E-1  5.664101E-1 -2.544899E-1 -1.030460E+0 -2.442093E-1  5.006294E-1 -3.077621E-1 
-1.073009E+0 -2.516594E-1  4.934006E-1 -3.677406E-1 -1.136490E+0 -3.222923E-1  4.512978E-1 -3.552208E-1 
-1.114510E+0 -3.097000E-1  4.242592E-1 -3.769798E-1 -1.124271E+0 -2.828026E-1  4.919777E-1 -3.521729E-1 
-1.121662E+0 -2.872009E-1  5.164185E-1 -2.918205E-1 -1.067421E+0 -2.517319E-1  5.086670E-1 -2.959099E-1 
-1.065411E+0 -2.394409E-1  5.398178E-1 -2.866707E-1 -1.068241E+0 -2.683525E-1  5.338593E-1 -2.677498E-1 
-1.031429E+0 -2.075500E-1  5.218582E-1 -2.746811E-1 -1.018620E+0 -1.822205E-1  6.223679E-1 -2.108307E-1 
-9.895630E-1 -1.777496E-1  6.196098E-1 -1.579323E-1 -9.432220E-1 -1.412430E-1  6.456070E-1 -1.450424E-1 
-9.193001E-1 -8.506012E-2  7.104301E-1 -1.152420E-1 -8.943405E-1 -9.601212E-2  6.941185E-1 -6.777954E-2 
-8.491898E-1 -9.959030E-2  6.473999E-1 -1.513023E-1 -9.248924E-1 -1.270103E-1  6.688576E-1 -1.112099E-1 
-9.100609E-1 -1.132317E-1  6.710205E-1 -1.056328E-1 -8.527718E-1 -7.761002E-2  7.067795E-1 -7.873154E-2 
-8.567924E-1 -5.519104E-2  7.262306E-1 -4.066086E-2 -8.611908E-1 -8.864212E-2  7.306290E-1 -4.565048E-2 
-7.945824E-1 -1.570129E-2  7.407570E-1 -2.367020E-2 -7.906303E-1 -1.041031E-2  8.015480E-1  5.664825E-2 
-7.582207E-1  9.708405E-3  8.274803E-1  6.842041E-2 -6.811104E-1  1.071587E-1  8.704681E-1  7.877731E-2 
-7.073326E-1  8.369064E-2  9.049683E-1  1.542473E-1 -6.741829E-1  1.029892E-1  9.281387E-1  1.467972E-1 
-6.280594E-1  1.403885E-1  9.162178E-1  1.502991E-1 -6.397629E-1  1.529770E-1  9.793282E-1  2.410469E-1 
-5.536308E-1  1.847191E-1  9.718704E-1  2.268906E-1 -5.501328E-1  2.116203E-1  1.000259E+0  2.118378E-1 
-5.776215E-1  2.319603E-1  1.029617E+0  2.718201E-1 -5.321693E-1  1.848679E-1  1.009277E+0  2.708473E-1 
-5.626411E-1  2.258492E-1  1.044437E+0  2.538605E-1 -5.493126E-1  2.054291E-1  1.024998E+0  2.984886E-1 
-5.419312E-1  1.585007E-1  9.778404E-1  2.301674E-1 -6.001205E-1  1.725006E-1  9.731407E-1  1.877785E-1 
-6.411018E-1  1.052971E-1  9.347000E-1  1.774178E-1 -6.620331E-1  4.904938E-2  8.376884E-1  9.024811E-2 
-7.345314E-1  2.222824E-2  8.501282E-1  6.483841E-2 -7.908516E-1 -2.456284E-2  8.333702E-1  8.435822E-2 
-7.618027E-1 -3.380203E-2  7.685471E-1  1.961899E-2 -7.877312E-1 -3.372955E-2  7.725677E-1  4.268646E-3 
-8.260193E-1 -9.675980E-2  7.341270E-1  1.208878E-2 -8.232613E-1 -1.056328E-1  6.999283E-1 -3.060150E-2 
-8.541794E-1 -1.130829E-1  7.399406E-1 -3.656006E-2 -9.144630E-1 -1.601601E-1  6.867371E-1 -2.783966E-2 
-8.400993E-1 -1.331215E-1  6.863670E-1 -2.330017E-2 -8.702812E-1 -1.571121E-1  7.185593E-1 -2.479172E-2 
-9.297295E-1 -1.945114E-1  6.847305E-1 -3.760147E-2 -8.826523E-1 -1.636696E-1  6.473999E-1 -8.745193E-2 
-9.073105E-1 -1.747704E-1  6.835403E-1 -2.873993E-2 -9.166908E-1 -2.153015E-1  6.783981E-1 -2.181244E-2 
-8.819809E-1 -1.569595E-1  6.811485E-1 -5.168152E-2 -8.807831E-1 -1.528625E-1  7.139397E-1  2.453995E-2 
-8.563499E-1 -1.633720E-1  7.131882E-1  3.533936E-2 -7.968903E-1 -1.053314E-1  7.603493E-1  5.962753E-2 
-8.007622E-1 -4.058075E-2  8.414192E-1  1.196785E-1 -7.431030E-1 -2.902985E-2  8.472977E-1  1.725006E-1 
-6.621819E-1  3.958893E-2  9.169579E-1  2.246590E-1 -6.451225E-1  8.049011E-2  9.936295E-1  3.321686E-1 
-5.644302E-1  1.233978E-1  1.026039E+0  3.370895E-1 -5.078812E-1  1.926880E-1  1.061131E+0  3.682976E-1 
-5.113106E-1  1.959000E-1  1.087280E+0  4.062271E-1 -5.054207E-1  1.466484E-1  1.025440E+0  3.502693E-1 
-5.132523E-1  1.820374E-1  1.058750E+0  3.176384E-1 -5.772514E-1  1.429977E-1  1.020969E+0  3.592873E-1 
-5.356026E-1  9.210968E-2  9.798470E-1  3.202477E-1 -5.682297E-1  8.480835E-2  9.233704E-1  2.280083E-1 
-6.401329E-1  1.752853E-2  8.955078E-1  2.625771E-1 -6.182327E-1  1.626968E-2  8.855171E-1  2.229385E-1 
-6.688919E-1 -1.793289E-2  8.435783E-1  1.476898E-1 -7.702217E-1 -1.250725E-1  7.853889E-1  1.282501E-1 
-7.833328E-1 -1.551018E-1  7.090187E-1  7.958984E-2 -8.213310E-1 -1.975708E-1  7.020187E-1  2.043915E-2 
-9.009018E-1 -2.451019E-1  6.486702E-1  1.068115E-3 -8.936729E-1 -2.908516E-1  5.629883E-1 -8.536148E-2 
-9.891129E-1 -3.299599E-1  5.569496E-1 -1.284218E-1 -1.040672E+0 -4.146805E-1  4.894485E-1 -1.205330E-1 
-1.004021E+0 -3.799629E-1  5.020370E-1 -1.097221E-1 -9.733200E-1 -3.267593E-1  5.630569E-1 -9.505081E-2 
-1.003490E+0 -3.631897E-1  5.567970E-1 -4.854965E-2 -9.479103E-1 -3.330917E-1  5.485306E-1 -7.739258E-2 
-9.637108E-1 -3.156624E-1  6.125298E-1 -1.242065E-2 -9.095421E-1 -2.620926E-1  6.576805E-1  3.131866E-2 
-8.706512E-1 -2.471924E-1  6.461372E-1  1.992035E-2 -8.743019E-1 -2.117195E-1  7.263794E-1  9.590912E-2 
-8.562698E-1 -2.636528E-1  6.725883E-1  8.987808E-2 -8.086624E-1 -1.971207E-1  7.178802E-1  1.046982E-1 
-8.291512E-1 -2.171631E-1  7.148972E-1  8.033752E-2 -8.619308E-1 -2.465210E-1  6.988907E-1  1.263084E-1 
-7.724495E-1 -1.578522E-1  7.292786E-1  9.389877E-2 -8.168602E-1 -1.814728E-1  7.659378E-1  1.406174E-1 
-8.003922E-1 -1.723824E-1  7.644501E-1  1.312981E-1 -7.837029E-1 -1.913795E-1  6.754875E-1  8.189774E-2 
-8.500099E-1 -2.413826E-1  7.300987E-1  1.126785E-1 -8.532906E-1 -2.610397E-1  6.683388E-1  5.910873E-2 
-8.731117E-1 -2.726707E-1  6.649895E-1  6.036758E-2 -8.310928E-1 -1.740227E-1  7.704887E-1  2.039375E-1 
-7.508507E-1 -1.866112E-1  7.817383E-1  2.064781E-1 -7.388496E-1 -1.293907E-1  8.198776E-1  1.769676E-1 
-7.732697E-1 -1.590500E-1  7.927589E-1  2.142296E-1 -7.254410E-1 -1.116600E-1  8.415604E-1  2.837372E-1 
-6.366997E-1 -6.368256E-2  8.770294E-1  2.606392E-1 -7.014503E-1 -1.112099E-1  8.716583E-1  3.209877E-1 
-6.168823E-1 -2.619934E-2  8.906593E-1  3.116074E-1 -6.239624E-1 -4.587173E-2  9.119682E-1  3.370094E-1 
-5.984802E-1 -7.801056E-3  9.773102E-1  4.241104E-1 -5.417099E-1  2.199936E-2  9.668083E-1  3.966179E-1 
-5.559425E-1  9.559631E-3  9.577179E-1  3.683777E-1 -5.984802E-1 -3.008270E-2  9.588394E-1  4.436302E-1 
-4.984207E-1  7.550049E-2  1.035347E+0  4.703789E-1 -4.878426E-1  5.857849E-2  9.943771E-1  3.672600E-1 
-6.419220E-1 -6.748199E-2  9.007988E-1  3.584671E-1 -5.802994E-1 -2.151108E-2  9.666595E-1  4.338684E-1 
-5.377617E-1  3.257751E-2  1.001827E+0  4.064484E-1 -5.834312E-1 -3.149033E-2  9.586906E-1  4.457207E-1 
-5.056496E-1  3.287888E-2  9.756699E-1  4.268684E-1 -5.388794E-1  5.378723E-4  9.796181E-1  4.314880E-1 
-5.697212E-1 -1.494980E-2  1.002197E+0  4.524994E-1 -5.298615E-1 -8.171082E-3  9.186783E-1  3.995972E-1 
-5.695000E-1 -6.398010E-2  9.308205E-1  3.840294E-1 -6.513100E-1 -1.380424E-1  8.496895E-1  3.297806E-1 
-6.300011E-1 -9.296036E-2  8.779984E-1  3.460274E-1 -6.278419E-1 -1.003418E-1  8.411903E-1  2.732391E-1 
-7.435417E-1 -2.414513E-1  7.657890E-1  2.647400E-1 -6.937714E-1 -1.597900E-1  8.034172E-1  2.803078E-1 
-6.870728E-1 -1.440010E-1  8.455086E-1  2.925301E-1 -7.308807E-1 -2.536697E-1  6.921806E-1  1.870270E-1 
-7.869797E-1 -2.908516E-1  6.634979E-1  1.385269E-1 -8.163414E-1 -3.124504E-1  6.634979E-1  1.735497E-1 
-8.304901E-1 -3.477020E-1  6.508293E-1  1.709404E-1 -8.100014E-1 -3.090324E-1  6.786880E-1  1.651306E-1 
-8.362999E-1 -3.185616E-1  6.830177E-1  1.630402E-1 -8.537407E-1 -3.826408E-1  6.143188E-1  1.514206E-1 
-8.262405E-1 -3.283997E-1  6.713905E-1  1.578293E-1 -8.582115E-1 -3.502998E-1  6.304893E-1  9.523773E-2 
-9.224319E-1 -4.415016E-1  5.377274E-1  5.567932E-2 -8.940430E-1 -3.774223E-1  6.211777E-1  1.345787E-1 
-8.606720E-1 -3.666229E-1  6.763878E-1  2.020798E-1 -8.400307E-1 -3.643799E-1  6.178169E-1  1.366692E-1 
-8.556709E-1 -3.989525E-1  6.096306E-1  1.310806E-1 -8.672218E-1 -3.781700E-1  6.336174E-1  1.930695E-1 
-8.028526E-1 -3.672218E-1  6.064987E-1  1.392670E-1 -8.551521E-1 -3.948593E-1  5.954704E-1  1.209488E-1 
-8.652115E-1 -3.621521E-1  6.671486E-1  2.236900E-1 -7.830315E-1 -3.377914E-1  6.564178E-1  1.812172E-1 
-8.141708E-1 -3.425522E-1  6.716194E-1  2.048378E-1 -8.296013E-1 -3.524628E-1  6.927795E-1  2.733803E-1 
-7.276726E-1 -3.134193E-1  6.961288E-1  2.630272E-1 -7.486801E-1 -2.881622E-1  7.331581E-1  2.715187E-1 
-7.529297E-1 -2.843704E-1  7.493973E-1  3.237495E-1 -6.698608E-1 -2.660408E-1  7.049980E-1  2.614594E-1 
-7.462311E-1 -3.043327E-1  7.071571E-1  2.689896E-1 -7.756615E-1 -3.181229E-1  7.668381E-1  3.468475E-1 
-6.553307E-1 -2.158203E-1  8.204803E-1  4.210472E-1 -5.942307E-1 -1.440697E-1  8.899879E-1  4.718704E-1 
-5.714417E-1 -1.630020E-1  9.226990E-1  5.398903E-1 -4.679527E-1 -1.913071E-2  1.016060E+0  6.129799E-1 
-3.972397E-1  1.700974E-2  1.049137E+0  6.473999E-1 -4.293518E-1 -6.368256E-2  9.695587E-1  5.868988E-1 
-4.139328E-1 -3.446960E-2  1.000259E+0  6.000175E-1 -4.423904E-1  6.427765E-3  1.044888E+0  5.926399E-1 
-4.628105E-1 -4.981995E-2  9.692688E-1  5.993500E-1 -3.981400E-1 -1.860046E-2  1.009647E+0  5.898781E-1 
-4.520798E-1 -3.164291E-2  1.014420E+0  5.894394E-1 -4.877701E-1 -9.840012E-2  9.353676E-1  5.605278E-1 
-4.467125E-1 -6.964111E-2  9.633789E-1  5.740089E-1 -4.931297E-1 -1.154594E-1  9.360390E-1  5.430183E-1 
-5.583229E-1 -2.174606E-1  8.437195E-1  4.904175E-1 -5.379829E-1 -1.606903E-1  8.745003E-1  4.765587E-1 
-5.902100E-1 -2.383995E-1  7.889595E-1  4.001884E-1 -6.682205E-1 -3.081322E-1  7.285385E-1  3.618202E-1 
-6.747017E-1 -3.087311E-1  6.837578E-1  2.605705E-1 -7.888412E-1 -4.382210E-1  6.007576E-1  2.140770E-1 
-8.696823E-1 -5.256920E-1  5.189476E-1  1.797295E-1 -8.684196E-1 -5.004311E-1  5.257301E-1  1.124496E-1 
-9.633408E-1 -6.107025E-1  4.540596E-1  6.335068E-2 -1.018841E+0 -6.571198E-1  3.995171E-1  7.862854E-2 
-9.433708E-1 -5.923004E-1  4.406471E-1  5.843735E-2 -1.035831E+0 -7.085304E-1  3.676300E-1  4.464722E-2 
-9.986496E-1 -6.403503E-1  4.224701E-1  9.277725E-2 -9.756317E-1 -6.599503E-1  3.885689E-1  4.621887E-2 
-1.004459E+0 -6.603203E-1  4.472084E-1  1.671371E-1 -8.886795E-1 -5.850716E-1  4.433289E-1  1.197472E-1 
-9.119301E-1 -5.429001E-1  5.163498E-1  1.651993E-1 -8.760109E-1 -5.303116E-1  5.317001E-1  1.999969E-1 
-8.436012E-1 -5.209999E-1  5.184288E-1  1.818886E-1 -8.833199E-1 -5.115318E-1  5.479393E-1  1.787605E-1 
-8.750496E-1 -5.309830E-1  5.440598E-1  2.316589E-1 -8.375015E-1 -5.545197E-1  4.804382E-1  1.619987E-1 
-8.963509E-1 -5.715103E-1  5.126190E-1  2.037201E-1 -8.996315E-1 -5.901413E-1  5.000305E-1  1.651306E-1 
-9.191513E-1 -6.331329E-1  4.212799E-1  1.382294E-1 -9.355431E-1 -6.207619E-1  4.772301E-1  1.790581E-1 
-9.212418E-1 -6.420708E-1  4.693298E-1  2.116203E-1 -8.389130E-1 -5.599594E-1  4.796181E-1  2.011070E-1 
-8.556709E-1 -5.496826E-1  5.714798E-1  3.263588E-1 -7.267113E-1 -4.391899E-1  6.397972E-1  3.834991E-1 
-6.966095E-1 -4.415703E-1  5.994987E-1  2.840385E-1 -7.764816E-1 -5.003624E-1  5.709572E-1  3.297806E-1 
-7.299805E-1 -4.519997E-1  6.399498E-1  3.992996E-1 -6.723213E-1 -4.209328E-1  6.365204E-1  3.387299E-1 
-7.574005E-1 -4.849319E-1  6.041069E-1  3.411789E-1 -7.036819E-1 -4.245796E-1  6.812973E-1  4.777489E-1 
-6.070518E-1 -3.704910E-1  6.797371E-1  4.149399E-1 -6.689606E-1 -4.049911E-1  7.462006E-1  5.170174E-1 
-5.856705E-1 -3.454628E-1  7.601280E-1  5.202980E-1 -5.609322E-1 -3.047829E-1  7.383690E-1  5.076294E-1 
-5.674095E-1 -3.436012E-1  8.126602E-1  6.175995E-1 -4.704094E-1 -2.500229E-1  8.049774E-1  5.825806E-1 
-4.847107E-1 -2.538910E-1  7.930603E-1  5.283394E-1 -5.435028E-1 -2.917404E-1  8.000603E-1  5.845184E-1 
-4.640694E-1 -2.634315E-1  8.055801E-1  6.081390E-1 -4.824829E-1 -2.588806E-1  7.880707E-1  5.294571E-1 
-5.536308E-1 -3.272095E-1  7.790489E-1  5.855598E-1 -4.862022E-1 -2.731094E-1  8.239098E-1  6.241570E-1 
-4.593010E-1 -2.503204E-1  7.991676E-1  5.201492E-1 -6.015396E-1 -3.568611E-1  7.865791E-1  6.313095E-1 
-4.188499E-1 -2.012901E-1  8.738976E-1  6.178970E-1 -5.242004E-1 -3.651314E-1  6.976891E-1  4.738007E-1 
-6.413994E-1 -4.142303E-1  7.073097E-1  5.493469E-1 -5.422325E-1 -3.853226E-1  7.438889E-1  5.749092E-1 
-5.182419E-1 -3.396530E-1  7.365074E-1  5.150795E-1 -6.419220E-1 -4.685402E-1  6.105194E-1  4.149399E-1 
-6.799202E-1 -5.259094E-1  5.523300E-1  4.055595E-1 -6.344719E-1 -4.413528E-1  6.796570E-1  4.948082E-1 
-6.429596E-1 -4.654922E-1  6.255684E-1  4.448204E-1 -6.571922E-1 -5.058022E-1  5.548706E-1  3.926697E-1 
-6.712723E-1 -5.092201E-1  6.162605E-1  4.479485E-1 -6.908722E-1 -5.477409E-1  5.316200E-1  3.867073E-1 
-7.137413E-1 -5.571327E-1  5.830307E-1  4.570389E-1 -6.243324E-1 -4.560318E-1  6.272087E-1  4.331169E-1 
-6.898193E-1 -5.563126E-1  5.620880E-1  4.641190E-1 -6.475105E-1 -5.288925E-1  5.593376E-1  3.914795E-1 
-7.027130E-1 -5.073624E-1  6.338387E-1  4.691086E-1 -6.506424E-1 -5.301628E-1  5.804176E-1  4.878883E-1 
-6.338005E-1 -4.936523E-1  5.958405E-1  4.322281E-1 -6.730614E-1 -5.726318E-1  5.615005E-1  4.479485E-1 
-6.869202E-1 -5.779228E-1  5.306473E-1  4.404297E-1 -6.698608E-1 -5.722618E-1  5.088997E-1  3.768692E-1 
-7.317009E-1 -6.136093E-1  5.182076E-1  4.130783E-1 -7.238693E-1 -6.622620E-1  4.401970E-1  3.507996E-1 
-7.347527E-1 -6.217308E-1  4.801407E-1  4.118881E-1 -6.968307E-1 -5.701714E-1  5.812378E-1  4.524994E-1 
-6.797714E-1 -6.347694E-1  4.303703E-1  3.400688E-1 -7.528610E-1 -6.270218E-1  4.908676E-1  3.965378E-1 
-7.261124E-1 -6.371498E-1  4.776802E-1  3.656197E-1 -7.675323E-1 -6.974220E-1  4.130096E-1  3.206177E-1 
-7.632904E-1 -6.457214E-1  4.453392E-1  3.586197E-1 -7.469711E-1 -6.912422E-1  3.948288E-1  3.586197E-1 
-7.630615E-1 -7.619514E-1  3.636093E-1  3.083305E-1 -7.974129E-1 -7.053223E-1  3.987770E-1  3.221092E-1 
-7.775917E-1 -7.031593E-1  3.850670E-1  3.154106E-1 -7.793808E-1 -7.455597E-1  3.311272E-1  3.067589E-1 
-7.830315E-1 -7.641830E-1  3.384972E-1  2.517776E-1 -9.139404E-1 -8.243103E-1  3.398399E-1  3.055687E-1 
-7.715607E-1 -7.159004E-1  3.724785E-1  3.208389E-1 -7.828102E-1 -7.591896E-1  3.332100E-1  3.123474E-1 
-8.225212E-1 -7.921219E-1  3.557091E-1  3.491592E-1 -7.254410E-1 -6.831207E-1  4.262695E-1  4.188194E-1 
-6.499596E-1 -6.260529E-1  4.813271E-1  4.669495E-1 -6.832695E-1 -6.592026E-1  5.000992E-1  5.459290E-1 
-5.221100E-1 -5.079613E-1  5.929375E-1  5.723801E-1 -5.195808E-1 -4.942513E-1  6.252670E-1  6.344376E-1 
-4.698830E-1 -4.783821E-1  6.491203E-1  6.951599E-1 -4.053612E-1 -4.192924E-1  6.687889E-1  6.794395E-1 
-4.092407E-1 -4.028320E-1  7.336769E-1  7.378502E-1 -3.959007E-1 -4.350929E-1  6.804085E-1  7.290573E-1 
-3.737717E-1 -3.838997E-1  7.179604E-1  7.177391E-1 -4.089394E-1 -4.561806E-1  6.297379E-1  6.126785E-1 
-5.211411E-1 -5.152626E-1  6.521683E-1  7.458992E-1 -3.051529E-1 -3.293724E-1  7.352371E-1  7.440376E-1 
-3.813705E-1 -4.511108E-1  6.414375E-1  6.403198E-1 -5.216713E-1 -5.572815E-1  5.851898E-1  6.549988E-1 
-3.944817E-1 -3.811493E-1  7.339783E-1  7.917900E-1 -2.965813E-1 -3.545494E-1  7.408295E-1  7.786102E-1 
-3.735504E-1 -4.686928E-1  6.496391E-1  7.238503E-1 -4.070015E-1 -4.861298E-1  6.271400E-1  6.744499E-1 
-4.195213E-1 -4.309196E-1  6.839104E-1  7.628899E-1 -3.497124E-1 -4.748001E-1  6.123085E-1  6.852493E-1 
-4.365807E-1 -5.276299E-1  5.739403E-1  6.316795E-1 -4.634018E-1 -5.043831E-1  6.088791E-1  7.039490E-1 
-4.155693E-1 -5.357513E-1  5.639572E-1  6.845093E-1 -4.021606E-1 -5.084000E-1  6.245270E-1  7.027588E-1 
-4.420204E-1 -5.066910E-1  6.070175E-1  7.026901E-1 -4.058113E-1 -5.160027E-1  5.909271E-1  6.804771E-1 
-4.072304E-1 -5.218124E-1  5.228996E-1  6.115685E-1 -4.930611E-1 -6.118202E-1  5.100098E-1  6.436005E-1 
-4.937325E-1 -6.238098E-1  4.846802E-1  5.747604E-1 -5.236816E-1 -6.518326E-1  4.115181E-1  5.007782E-1 
-6.265030E-1 -7.524109E-1  3.756104E-1  5.319176E-1 -5.878296E-1 -7.375107E-1  3.499794E-1  4.900475E-1 
-5.910301E-1 -7.390709E-1  3.583183E-1  4.556999E-1 -6.559219E-1 -7.524796E-1  3.876801E-1  5.870476E-1 
-4.942513E-1 -6.546631E-1  4.217987E-1  5.468903E-1 -5.842514E-1 -7.418327E-1  3.715782E-1  4.756699E-1 
-6.502609E-1 -7.536812E-1  3.858871E-1  5.716286E-1 -4.781494E-1 -6.211319E-1  4.735794E-1  6.502304E-1 
-4.264526E-1 -5.907326E-1  4.903374E-1  6.527672E-1 -4.742813E-1 -6.610718E-1  4.638977E-1  6.648407E-1 
-4.070015E-1 -5.747108E-1  5.189476E-1  7.300987E-1 -3.190804E-1 -4.910431E-1  6.070900E-1  7.829971E-1 
-3.577499E-1 -5.794106E-1  5.218582E-1  7.295799E-1 -3.538818E-1 -5.315018E-1  5.593376E-1  7.558784E-1 
-3.032227E-1 -4.694405E-1  6.237106E-1  7.973099E-1 -3.062706E-1 -5.169029E-1  5.728188E-1  7.985687E-1 
-2.768402E-1 -4.789009E-1  5.845871E-1  7.710800E-1 -3.059006E-1 -4.934311E-1  5.910797E-1  7.791977E-1 
-3.191605E-1 -5.579529E-1  5.103874E-1  7.326393E-1 -3.339920E-1 -5.720329E-1  4.723892E-1  7.001495E-1 
-4.008904E-1 -6.469803E-1  4.649391E-1  6.906204E-1 -4.309196E-1 -6.618919E-1  4.152374E-1  6.383896E-1 
-4.128914E-1 -6.469116E-1  3.949776E-1  6.099281E-1 -4.409828E-1 -6.528702E-1  4.296989E-1  7.040977E-1 
-3.649101E-1 -6.447525E-1  4.450493E-1  7.304802E-1 -3.556709E-1 -6.191216E-1  4.619598E-1  6.950874E-1 
-3.958321E-1 -6.422195E-1  4.152374E-1  6.851006E-1 -3.890495E-1 -7.084503E-1  3.520584E-1  6.453171E-1 
-3.834610E-1 -6.421394E-1  4.116707E-1  6.838379E-1 -3.751907E-1 -6.460228E-1  4.150200E-1  7.076797E-1 
-3.652802E-1 -6.697121E-1  3.829803E-1  6.685600E-1 -3.645325E-1 -6.352119E-1  4.258194E-1  6.950073E-1 
-3.869629E-1 -6.587601E-1  4.210472E-1  7.197495E-1 -3.537331E-1 -6.688919E-1  4.159889E-1  7.598305E-1 
-2.755699E-1 -5.586205E-1  5.067406E-1  7.824097E-1 -2.877197E-1 -5.657730E-1  4.992104E-1  7.911186E-1 
-2.556801E-1 -5.669708E-1  4.545097E-1  7.794304E-1 -2.398911E-1 -5.467720E-1  5.266991E-1  8.195877E-1 
-2.833214E-1 -6.019096E-1  4.663506E-1  7.869492E-1 -3.149109E-1 -6.586800E-1  4.110680E-1  7.160988E-1 
-3.365898E-1 -6.445313E-1  3.992996E-1  6.847305E-1 -3.894920E-1 -7.298317E-1  2.935791E-1  6.576805E-1 
-3.952293E-1 -7.950325E-1  2.496872E-1  5.941277E-1 -4.595299E-1 -7.975616E-1  2.691383E-1  6.113396E-1 
-4.828529E-1 -8.215523E-1  2.581100E-1  6.200600E-1 -4.067001E-1 -7.604599E-1  2.617607E-1  6.269875E-1 
-3.989525E-1 -7.806511E-1  2.841873E-1  6.540298E-1 -4.590797E-1 -8.272095E-1  2.696571E-1  6.247482E-1 
-4.323311E-1 -7.807999E-1  2.406006E-1  6.196899E-1 -3.732529E-1 -7.350502E-1  3.070602E-1  6.944199E-1 
-3.662529E-1 -7.609024E-1  3.159981E-1  7.122993E-1 -3.111916E-1 -6.779022E-1  3.417091E-1  7.277184E-1 
-2.854118E-1 -6.474304E-1  3.811188E-1  7.681770E-1 -2.769928E-1 -7.184410E-1  3.217392E-1  7.589378E-1 
-2.666321E-1 -6.705322E-1  3.556404E-1  7.513390E-1 -2.659607E-1 -6.589127E-1  3.723984E-1  7.838974E-1 
-2.712517E-1 -7.117310E-1  3.280678E-1  7.680283E-1 -2.550125E-1 -6.741028E-1  3.480377E-1  7.689171E-1 
-2.153702E-1 -6.097298E-1  4.244804E-1  8.773270E-1 -1.525612E-1 -6.174126E-1  4.179993E-1  8.700294E-1 
-1.748428E-1 -5.943108E-1  4.214287E-1  8.082581E-1 -2.122421E-1 -6.524200E-1  3.509407E-1  7.999878E-1 
-2.308693E-1 -7.121010E-1  3.086281E-1  7.835197E-1 -2.107506E-1 -6.551094E-1  3.224106E-1  7.385178E-1 
-2.842216E-1 -7.279701E-1  2.935791E-1  7.613182E-1 -2.500916E-1 -7.412300E-1  2.852287E-1  7.817383E-1 
-2.316208E-1 -7.125511E-1  2.821770E-1  7.420197E-1 -2.882423E-1 -7.481613E-1  2.935791E-1  7.679482E-1 
-2.489014E-1 -7.466011E-1  2.466393E-1  7.432175E-1 -2.506104E-1 -7.426529E-1  2.563171E-1  7.414970E-1 
-2.550125E-1 -7.269325E-1  2.985687E-1  8.266602E-1 -1.945114E-1 -7.430229E-1  2.380676E-1  7.292786E-1 
-2.565002E-1 -7.337112E-1  2.783775E-1  7.786102E-1 -2.030830E-1 -6.919098E-1  3.195801E-1  8.458900E-1 
-1.740227E-1 -6.968307E-1  2.578888E-1  7.584877E-1 -1.868401E-1 -6.944427E-1  2.957382E-1  7.832298E-1 
-2.220001E-1 -7.372894E-1  2.381401E-1  7.756271E-1 -1.993523E-1 -7.401924E-1  2.404480E-1  7.770386E-1 
-2.076225E-1 -7.146416E-1  2.663078E-1  7.517776E-1 -2.583618E-1 -7.890701E-1  2.075996E-1  7.369576E-1 
-2.348213E-1 -7.798996E-1  1.710892E-1  7.222099E-1 -2.538910E-1 -7.953224E-1  1.775703E-1  7.005997E-1 
-2.702103E-1 -7.881012E-1  2.239876E-1  7.949982E-1 -1.485405E-1 -6.868401E-1  2.385902E-1  7.666092E-1 
-1.871414E-1 -7.352028E-1  2.426071E-1  8.064003E-1 -1.615829E-1 -6.902695E-1  3.131676E-1  8.935699E-1 
-6.352997E-2 -6.305923E-1  3.080292E-1  8.537102E-1 -1.074104E-1 -6.697807E-1  3.063889E-1  8.715897E-1 
-9.073257E-2 -6.570396E-1  3.066902E-1  8.925285E-1 -2.926254E-2 -5.923004E-1  2.987900E-1  8.718872E-1 
-4.557037E-2 -6.305923E-1  3.135376E-1  8.949776E-1 -5.913162E-2 -6.708298E-1  2.803078E-1  8.789673E-1 
-7.522964E-2 -6.408005E-1  3.004990E-1  8.638382E-1 -6.510162E-2 -6.140518E-1  3.676300E-1  9.672585E-1 
 2.885818E-2 -5.798531E-1  3.602600E-1  9.977989E-1  5.068970E-2 -5.717316E-1  3.457985E-1  9.054871E-1 
-5.265045E-2 -6.279106E-1  3.133202E-1  8.861885E-1 -2.590942E-2 -6.293297E-1  2.816505E-1  8.919296E-1 
-2.009201E-2 -6.134605E-1  2.706985E-1  8.656273E-1 -5.369949E-2 -6.657600E-1  2.785301E-1  8.671875E-1 
-9.117126E-2 -7.226105E-1  1.883698E-1  8.008080E-1 -1.074104E-1 -7.282028E-1  1.563377E-1  7.712288E-1 
-1.567421E-1 -8.043404E-1  1.083488E-1  7.264481E-1 -2.088203E-1 -8.790703E-1 -9.498596E-4  6.465073E-1 
-2.426414E-1 -8.934517E-1  6.057739E-3  6.263885E-1 -3.234825E-1 -9.561806E-1 -3.112030E-2  5.918198E-1 
-3.315315E-1 -1.004089E+0 -1.254425E-1  5.317688E-1 -3.547707E-1 -9.698906E-1 -2.918243E-2  6.040382E-1 
-2.997894E-1 -9.364395E-1 -3.030014E-2  6.505280E-1 -2.688713E-1 -9.631119E-1 -6.859970E-2  5.977097E-1 
-2.816811E-1 -9.316025E-1 -5.973053E-2  5.620193E-1 -3.392830E-1 -1.010941E+0 -1.135216E-1  5.920372E-1 
-3.026199E-1 -1.004692E+0 -1.314812E-1  5.500984E-1 -3.292923E-1 -1.001480E+0 -9.967041E-2  5.516586E-1 
-3.541031E-1 -1.007591E+0 -1.019821E-1  5.926399E-1 -3.007622E-1 -1.009533E+0 -1.768494E-1  4.803581E-1 
-3.643799E-1 -1.049461E+0 -1.671715E-1  5.488281E-1 -3.582726E-1 -1.049393E+0 -1.235809E-1  5.675278E-1 
-3.105927E-1 -9.885216E-1 -1.222420E-1  5.740089E-1 -2.924118E-1 -9.637794E-1 -5.928040E-2  6.159592E-1 
-2.925606E-1 -9.994698E-1 -1.199303E-1  6.241570E-1 -2.197723E-1 -9.315224E-1 -4.349136E-2  6.619301E-1 
-1.849022E-1 -8.341408E-1  3.466797E-2  7.408295E-1 -1.269302E-1 -8.687897E-1 -1.391220E-2  7.326393E-1 
-1.137505E-1 -8.518028E-1  1.655960E-2  7.458191E-1 -1.004906E-1 -7.716293E-1  1.262398E-1  8.519173E-1 
-1.518250E-2 -7.462311E-1  1.102905E-1  8.621292E-1  3.026962E-2 -7.131500E-1  1.059685E-1  8.475990E-1 
 3.488922E-2 -6.735115E-1  2.031288E-1  9.546585E-1  9.791946E-2 -6.730614E-1  1.682587E-1  9.329796E-1 
 1.283188E-1 -5.897598E-1  2.114677E-1  9.466171E-1  1.387482E-1 -5.970726E-1  2.420883E-1  9.556274E-1 
 7.690811E-2 -6.932526E-1  1.092491E-1  8.642082E-1  6.401825E-2 -6.626320E-1  1.812172E-1  9.191170E-1 
 1.087990E-1 -6.402016E-1  1.695976E-1  9.209900E-1  4.911804E-2 -7.551727E-1  5.932999E-2  8.348579E-1 
 2.103043E-2 -7.326698E-1  7.675934E-2  8.070679E-1 -4.371643E-3 -7.606812E-1  3.637695E-2  7.640800E-1 
-8.275223E-2 -8.626823E-1 -4.706192E-2  7.432175E-1 -3.528976E-2 -7.559929E-1  6.723022E-2  8.049088E-1 
-1.472473E-3 -7.629929E-1  2.655029E-2  7.947693E-1 -2.725220E-2 -8.350410E-1 -5.206299E-2  7.336769E-1 
-5.295181E-2 -8.235626E-1 -2.017212E-2  7.368088E-1 -4.825974E-2 -7.914505E-1  3.101730E-2  8.608589E-1 
 9.687805E-2 -6.877403E-1  1.049271E-1  8.763580E-1  6.103897E-2 -7.532997E-1 -1.398087E-2  7.180290E-1 
-1.106911E-1 -8.764610E-1 -4.408264E-2  7.444801E-1 -1.853180E-2 -7.737923E-1  2.035904E-2  8.422279E-1 
 1.069374E-1 -6.403503E-1  1.585007E-1  9.273872E-1  1.246681E-1 -6.871414E-1  6.826782E-2  8.571396E-1 
 7.601929E-2 -7.594910E-1 -1.391220E-2  8.278580E-1  1.043282E-1 -6.628494E-1  1.429977E-1  9.271698E-1 
 1.165504E-1 -6.963120E-1  7.370758E-2  8.575096E-1  8.964920E-2 -6.943016E-1  6.103897E-2  8.742676E-1 
 1.508179E-1 -6.319313E-1  1.169205E-1  8.928986E-1  9.098816E-2 -7.517395E-1  3.384781E-2  8.884277E-1 
 1.494102E-1 -6.345406E-1  1.200485E-1  9.101791E-1  1.719780E-1 -6.437111E-1  7.325745E-2  8.613777E-1 
 8.428955E-2 -7.614212E-1  8.666992E-3  8.712196E-1  1.413574E-1 -6.553307E-1  7.579803E-2  8.658485E-1 
 1.125984E-1 -7.214203E-1 -3.330231E-3  7.596092E-1 -4.639053E-2 -9.029922E-1 -1.504021E-1  6.822701E-1 
-4.960251E-2 -8.443527E-1 -8.409119E-2  7.742081E-1  5.790710E-2 -7.681313E-1 -3.701019E-2  7.549896E-1 
-5.556107E-2 -9.275017E-1 -1.916809E-1  6.431580E-1 -4.870224E-2 -8.442001E-1 -1.013794E-1  7.583389E-1 
 5.373764E-2 -7.796822E-1 -6.822205E-2  7.321892E-1 -7.061005E-2 -9.775696E-1 -2.709503E-1  5.671577E-1 
-1.413918E-1 -9.346504E-1 -1.751404E-1  6.898003E-1  2.207947E-2 -7.716293E-1 -2.218246E-2  8.290482E-1 
 6.401825E-2 -8.572426E-1 -2.015915E-1  6.413689E-1 -9.914017E-2 -1.010273E+0 -3.073921E-1  5.404091E-1 
-1.692505E-1 -9.853096E-1 -2.161903E-1  6.675873E-1 -3.842163E-2 -8.699799E-1 -1.341629E-1  7.802505E-1 
 1.159477E-1 -7.431717E-1 -6.219101E-2  7.457504E-1 -1.093292E-2 -9.228020E-1 -2.158203E-1  6.625290E-1 
-6.457138E-2 -9.032097E-1 -1.559906E-1  7.368088E-1  1.055984E-1 -7.022705E-1 -2.091217E-2  8.101196E-1 
 9.143829E-2 -8.223000E-1 -1.615829E-1  6.918106E-1 -6.793213E-2 -9.648323E-1 -2.234230E-1  6.870384E-1 
 4.867935E-2 -7.777405E-1 -9.870148E-2  7.318878E-1 -9.071350E-3 -9.191513E-1 -2.329597E-1  6.544075E-1 
-3.939056E-2 -9.416504E-1 -2.606010E-1  6.472473E-1 -1.078033E-2 -8.912926E-1 -2.108307E-1  6.777992E-1 
-9.510040E-3 -8.973198E-1 -2.178307E-1  6.525383E-1 -3.716278E-2 -9.611015E-1 -3.232613E-1  5.909996E-1 
-4.669189E-2 -9.001503E-1 -1.775208E-1  7.266006E-1  4.927063E-2 -8.281097E-1 -1.419830E-1  7.532806E-1 
 8.681870E-2 -8.234901E-1 -1.881027E-1  7.160988E-1  7.593918E-2 -8.138809E-1 -1.350594E-1  7.833786E-1 
 1.095505E-1 -8.043404E-1 -1.265602E-1  7.628899E-1  9.003067E-2 -8.171616E-1 -2.102318E-1  6.629677E-1 
 4.882050E-2 -7.954712E-1 -1.454926E-1  7.557297E-1  1.381607E-1 -7.592621E-1 -7.836151E-2  8.326988E-1 
 1.546974E-1 -7.546425E-1 -1.537628E-1  6.779480E-1  2.318954E-2 -8.438301E-1 -2.099304E-1  7.034302E-1 
 1.043282E-1 -7.875023E-1 -1.048126E-1  8.432007E-1  2.340469E-1 -7.040596E-1 -1.472015E-1  7.359886E-1 
 6.275940E-2 -8.774300E-1 -2.236404E-1  7.058105E-1  8.876038E-2 -7.752800E-1 -9.020233E-2  8.492393E-1 
 2.589989E-1 -6.751518E-1 -1.256714E-1  7.490997E-1  9.747696E-2 -8.307228E-1 -2.053108E-1  7.073784E-1 
 5.798721E-2 -8.815308E-1 -2.236404E-1  7.425499E-1  1.555176E-1 -7.598610E-1 -1.529427E-1  7.704887E-1 
 1.526794E-1 -7.580719E-1 -1.420593E-1  7.916489E-1  1.851692E-1 -7.636604E-1 -1.307297E-1  8.153381E-1 
 2.060280E-1 -7.210426E-1 -1.668015E-1  7.113991E-1  1.131973E-1 -7.942123E-1 -1.744728E-1  7.868805E-1 
 1.734695E-1 -7.878723E-1 -1.726112E-1  7.590904E-1  1.651306E-1 -7.637329E-1 -1.818504E-1  7.381477E-1 
 1.439705E-1 -7.749825E-1 -1.890717E-1  7.599792E-1  1.712379E-1 -8.039703E-1 -2.122421E-1  7.522278E-1 
 1.750374E-1 -7.390709E-1 -1.490593E-1  7.646675E-1  1.960487E-1 -7.371407E-1 -1.574821E-1  8.143692E-1 
 2.282295E-1 -7.414627E-1 -1.545029E-1  8.030396E-1  2.309875E-1 -7.013016E-1 -1.229095E-1  8.206291E-1 
 2.108688E-1 -7.602310E-1 -1.637421E-1  7.707787E-1  1.850204E-1 -7.737198E-1 -2.106819E-1  7.561798E-1 
 2.067795E-1 -7.273827E-1 -1.615105E-1  7.789078E-1  1.812973E-1 -7.973404E-1 -2.361603E-1  7.356186E-1 
 1.653481E-1 -8.455429E-1 -2.784805E-1  7.150497E-1  1.564102E-1 -7.749100E-1 -1.852722E-1  7.722702E-1 
 1.865883E-1 -7.930222E-1 -2.139626E-1  7.788277E-1  2.355385E-1 -7.942123E-1 -2.703629E-1  7.423172E-1 
 1.844177E-1 -7.741699E-1 -2.063599E-1  7.736893E-1  2.307701E-1 -7.496529E-1 -1.740227E-1  8.360481E-1 
 2.868004E-1 -7.299805E-1 -1.881828E-1  8.002090E-1  2.699585E-1 -6.677704E-1 -1.294708E-1  8.516998E-1 
 3.225594E-1 -6.750031E-1 -1.211205E-1  8.840294E-1  3.713570E-1 -6.142807E-1 -1.143417E-1  8.981895E-1 
 4.070473E-1 -5.654831E-1 -4.319000E-2  9.367104E-1  4.256706E-1 -5.996017E-1 -1.021996E-1  9.161377E-1 
 4.007072E-1 -6.015396E-1 -9.452057E-2  8.692093E-1  3.810387E-1 -5.481224E-1 -5.139160E-2  9.314194E-1 
 4.154701E-1 -5.861931E-1 -6.346130E-2  9.260483E-1  4.387894E-1 -5.792618E-1 -1.203804E-1  8.578796E-1 
 3.396187E-1 -6.592026E-1 -1.681404E-1  8.194389E-1  3.040771E-1 -7.150803E-1 -2.382507E-1  7.549095E-1 
 2.676506E-1 -7.482414E-1 -2.951698E-1  6.770592E-1  2.020073E-1 -7.660408E-1 -2.547112E-1  7.640800E-1 
 2.869377E-1 -7.244720E-1 -2.391396E-1  7.755470E-1  3.034096E-1 -6.755219E-1 -2.088203E-1  7.582703E-1 
 2.857475E-1 -6.957893E-1 -1.995010E-1  8.348579E-1  3.619690E-1 -6.742516E-1 -1.918297E-1  8.391075E-1 
 3.674774E-1 -6.311111E-1 -1.711922E-1  8.184700E-1  3.616676E-1 -6.083221E-1 -1.048813E-1  9.025803E-1 
 4.303703E-1 -5.872307E-1 -1.264915E-1  8.896904E-1  4.362488E-1 -5.608597E-1 -1.205330E-1  8.754578E-1 
 4.311104E-1 -5.595131E-1 -7.686996E-2  9.484100E-1  4.857979E-1 -5.432701E-1 -1.030197E-1  8.961792E-1 
 4.279099E-1 -6.031723E-1 -1.721611E-1  8.116875E-1  3.458786E-1 -6.399117E-1 -1.715622E-1  8.319473E-1 
 3.826790E-1 -6.668015E-1 -2.825813E-1  7.191505E-1  2.830696E-1 -7.350502E-1 -3.209496E-1  6.686401E-1 
 2.464905E-1 -7.606125E-1 -3.251228E-1  7.095375E-1  2.815094E-1 -7.621002E-1 -3.488922E-1  6.765289E-1 
 2.581787E-1 -7.496529E-1 -3.428497E-1  6.360779E-1  1.875496E-1 -8.390617E-1 -4.063301E-1  6.349602E-1 
 2.151184E-1 -8.324318E-1 -4.297295E-1  6.050072E-1  2.136307E-1 -8.086624E-1 -4.128914E-1  5.802689E-1 
 1.481400E-1 -8.749008E-1 -4.607201E-1  5.959206E-1  2.058792E-1 -8.476295E-1 -4.644508E-1  5.802002E-1 
 1.651306E-1 -8.865929E-1 -4.415016E-1  5.756493E-1  1.359177E-1 -8.582802E-1 -4.236908E-1  6.169281E-1 
 2.172089E-1 -8.261719E-1 -4.607201E-1  5.665588E-1  1.808472E-1 -8.644714E-1 -4.511108E-1  6.030006E-1 
 1.967201E-1 -8.687096E-1 -4.672012E-1  5.985985E-1  2.131805E-1 -8.152199E-1 -4.528198E-1  5.810204E-1 
 2.268181E-1 -8.085098E-1 -4.081917E-1  6.414375E-1  2.370987E-1 -8.251305E-1 -4.157906E-1  6.740799E-1 
 3.128700E-1 -7.267799E-1 -3.743706E-1  6.827202E-1  3.423004E-1 -6.928825E-1 -2.915916E-1  7.506676E-1 
 3.583984E-1 -6.949730E-1 -3.348808E-1  7.216797E-1  3.835793E-1 -6.544304E-1 -3.050003E-1  7.374077E-1 
 3.778381E-1 -6.465416E-1 -2.745323E-1  7.570686E-1  3.867073E-1 -6.946716E-1 -3.514900E-1  7.230301E-1 
 3.717270E-1 -7.114296E-1 -3.922501E-1  6.666183E-1  3.177872E-1 -7.488327E-1 -3.670731E-1  7.121506E-1 
 3.336601E-1 -7.315521E-1 -3.883018E-1  6.501579E-1  3.240471E-1 -7.470512E-1 -4.214630E-1  6.415176E-1 
 2.967796E-1 -7.264824E-1 -3.650513E-1  7.151299E-1  3.866272E-1 -7.061424E-1 -3.600616E-1  7.225800E-1 
 3.681602E-1 -7.109108E-1 -3.924026E-1  6.546288E-1  3.449783E-1 -7.145615E-1 -3.833809E-1  7.273483E-1 
 3.961678E-1 -7.214928E-1 -4.222031E-1  6.634979E-1  3.622704E-1 -7.006302E-1 -3.954506E-1  6.385384E-1 
 3.273277E-1 -7.158318E-1 -4.033508E-1  6.444969E-1  3.405876E-1 -7.436905E-1 -4.720421E-1  6.359291E-1 
 3.422279E-1 -7.467499E-1 -4.451523E-1  6.170006E-1  3.088493E-1 -7.790794E-1 -4.774094E-1  5.966606E-1 
 3.177872E-1 -7.567329E-1 -5.055008E-1  5.866776E-1  3.250885E-1 -7.451820E-1 -4.865723E-1  5.465202E-1 
 2.566185E-1 -8.050117E-1 -4.675713E-1  6.248970E-1  3.338776E-1 -7.363205E-1 -4.743500E-1  6.081390E-1 
 3.309784E-1 -7.220917E-1 -4.300995E-1  6.260872E-1  3.572006E-1 -7.207413E-1 -4.121399E-1  6.987381E-1 
 4.334183E-1 -6.589813E-1 -4.116211E-1  6.900177E-1  4.277573E-1 -6.373024E-1 -3.809204E-1  6.667671E-1 
 4.223175E-1 -6.493721E-1 -3.809204E-1  7.104301E-1  4.550285E-1 -6.260529E-1 -4.131927E-1  6.347389E-1 
 3.946800E-1 -6.761208E-1 -4.076729E-1  6.653595E-1  3.707581E-1 -7.029419E-1 -4.125900E-1  6.785469E-1 
 4.276886E-1 -6.530228E-1 -4.331512E-1  6.335373E-1  3.989296E-1 -6.753731E-1 -4.016418E-1  6.725082E-1 
 4.045906E-1 -6.518326E-1 -3.910599E-1  7.011185E-1  4.833374E-1 -5.814896E-1 -3.544807E-1  7.011986E-1 
 4.926491E-1 -5.395508E-1 -2.942696E-1  7.812080E-1  5.506897E-1 -5.185394E-1 -2.693214E-1  8.616791E-1 
 6.471786E-1 -4.597511E-1 -2.434616E-1  8.225670E-1  6.219177E-1 -4.458923E-1 -2.108307E-1  8.937187E-1 
 6.456871E-1 -4.473801E-1 -2.343025E-1  8.515472E-1  6.528397E-1 -4.226494E-1 -2.248421E-1  8.172798E-1 
 6.213989E-1 -4.462700E-1 -2.518120E-1  8.306084E-1  6.001701E-1 -5.019226E-1 -2.901001E-1  8.034172E-1 
 6.035194E-1 -4.833031E-1 -2.970314E-1  7.768898E-1  5.717773E-1 -5.393219E-1 -3.181915E-1  8.113098E-1 
 5.900307E-1 -5.317993E-1 -3.355522E-1  7.756996E-1  5.922699E-1 -5.013313E-1 -3.314514E-1  7.128906E-1 
 5.306473E-1 -5.319519E-1 -3.661003E-1  7.208672E-1  5.455475E-1 -5.882721E-1 -4.271927E-1  6.950073E-1 
 5.036087E-1 -5.805321E-1 -3.906822E-1  6.605186E-1  4.907875E-1 -5.881996E-1 -4.096794E-1  6.948586E-1 
 5.154495E-1 -6.241913E-1 -4.917107E-1  6.499405E-1  5.038986E-1 -6.160622E-1 -4.607925E-1  6.362305E-1 
 4.595680E-1 -6.469803E-1 -4.758415E-1  6.027679E-1  4.530907E-1 -6.428909E-1 -5.221100E-1  5.840683E-1 
 4.503403E-1 -6.402817E-1 -4.950714E-1  5.797501E-1  4.305878E-1 -6.388626E-1 -4.614716E-1  6.507607E-1 
 4.989090E-1 -6.220207E-1 -4.974518E-1  6.055298E-1  4.653091E-1 -6.339531E-1 -5.059509E-1  5.863075E-1 
 4.753685E-1 -6.492195E-1 -5.300102E-1  6.158905E-1  4.919777E-1 -6.494408E-1 -5.722618E-1  5.393677E-1 
 4.388580E-1 -6.632309E-1 -5.216713E-1  5.552406E-1  4.159088E-1 -6.562195E-1 -5.560913E-1  5.190277E-1 
 4.247780E-1 -6.988411E-1 -6.394615E-1  4.633675E-1  3.700905E-1 -7.453308E-1 -6.431808E-1  4.671707E-1 
 3.263588E-1 -8.159599E-1 -7.044296E-1  4.296989E-1  3.456497E-1 -7.872009E-1 -7.355728E-1  3.779869E-1 
 3.171883E-1 -7.990494E-1 -7.249222E-1  3.691978E-1  2.529678E-1 -8.678894E-1 -7.769203E-1  3.383484E-1 
 2.854500E-1 -8.160400E-1 -7.796021E-1  3.207703E-1  2.453003E-1 -8.510628E-1 -7.296906E-1  3.444595E-1 
 2.121391E-1 -8.846626E-1 -7.798309E-1  3.611488E-1  2.820282E-1 -8.313904E-1 -7.484627E-1  3.591385E-1 
 3.165970E-1 -7.945824E-1 -7.261124E-1  4.010086E-1  3.402176E-1 -7.696228E-1 -7.177620E-1  4.458580E-1 
 4.162102E-1 -7.076302E-1 -6.738815E-1  4.118195E-1  3.940773E-1 -6.884804E-1 -5.968399E-1  5.217094E-1 
 4.505577E-1 -6.340904E-1 -5.607109E-1  5.576973E-1  5.269279E-1 -5.437202E-1 -5.175705E-1  5.873489E-1 
 5.544891E-1 -5.678596E-1 -4.672813E-1  6.748199E-1  6.186371E-1 -5.183105E-1 -4.713707E-1  6.772804E-1 
 6.535873E-1 -4.546928E-1 -4.701118E-1  6.401787E-1  6.485901E-1 -4.530525E-1 -4.253311E-1  6.719894E-1 
 6.575394E-1 -4.815826E-1 -4.614716E-1  6.824188E-1  6.587296E-1 -4.149017E-1 -3.726501E-1  6.875572E-1 
 6.307106E-1 -4.547615E-1 -4.165421E-1  6.747475E-1  6.339188E-1 -4.807625E-1 -4.505920E-1  6.899490E-1 
 7.102890E-1 -4.086418E-1 -4.125900E-1  7.052879E-1  6.707191E-1 -4.587822E-1 -4.401627E-1  6.527672E-1 
 6.672974E-1 -4.331512E-1 -4.955902E-1  6.365204E-1  6.934471E-1 -4.150505E-1 -4.490204E-1  6.164093E-1 
 6.309395E-1 -4.717522E-1 -4.817314E-1  6.277275E-1  6.134987E-1 -5.239830E-1 -5.317993E-1  5.919685E-1 
 5.912285E-1 -4.990921E-1 -5.134697E-1  5.581398E-1  5.558395E-1 -5.641327E-1 -5.673409E-1  5.821381E-1 
 6.130600E-1 -5.385818E-1 -5.888710E-1  5.353470E-1  5.956993E-1 -5.148926E-1 -5.764999E-1  5.282669E-1 
 5.583687E-1 -5.348511E-1 -5.554199E-1  5.478592E-1  6.097794E-1 -4.827003E-1 -5.511703E-1  5.290070E-1 
 5.802689E-1 -5.061722E-1 -5.461807E-1  5.311699E-1  5.513573E-1 -5.152626E-1 -5.337410E-1  5.651474E-1 
 6.357079E-1 -5.011024E-1 -6.133118E-1  5.176888E-1  5.826607E-1 -5.360527E-1 -5.596619E-1  5.576172E-1 
 6.115685E-1 -4.962616E-1 -5.604095E-1  5.620193E-1  6.447906E-1 -4.748001E-1 -5.717316E-1  5.272179E-1 
 6.191597E-1 -4.591599E-1 -5.423012E-1  5.390701E-1  5.828094E-1 -5.455093E-1 -6.077919E-1  4.931793E-1 
 5.656700E-1 -5.236816E-1 -6.088409E-1  4.827499E-1  5.785599E-1 -5.037804E-1 -5.876808E-1  4.899673E-1 
 5.398178E-1 -5.926704E-1 -6.994400E-1  4.211273E-1  5.369873E-1 -5.645828E-1 -6.743317E-1  4.183693E-1 
 5.392189E-1 -5.481224E-1 -6.273117E-1  4.735069E-1  5.522575E-1 -5.513916E-1 -6.747704E-1  4.276085E-1 
 5.358696E-1 -5.617523E-1 -6.945229E-1  3.803673E-1  5.360184E-1 -5.610008E-1 -6.656113E-1  4.422073E-1 
 5.327377E-1 -5.711403E-1 -7.060699E-1  4.048080E-1  5.170898E-1 -6.178513E-1 -7.532310E-1  3.157005E-1 
 4.185982E-1 -6.608429E-1 -7.555428E-1  3.547401E-1  4.956284E-1 -6.127930E-1 -7.526321E-1  3.806000E-1 
 5.069580E-1 -6.102524E-1 -7.559929E-1  3.035583E-1  4.325294E-1 -6.562996E-1 -7.786407E-1  3.621902E-1 
 5.044975E-1 -6.329803E-1 -7.626228E-1  3.622704E-1  5.056877E-1 -5.706215E-1 -7.306519E-1  3.326874E-1 
 4.924278E-1 -5.726318E-1 -6.919098E-1  4.042206E-1  5.516586E-1 -5.493126E-1 -7.063713E-1  4.042206E-1 
 5.622406E-1 -5.110130E-1 -6.519012E-1  4.279099E-1  5.770683E-1 -5.128708E-1 -6.449013E-1  4.711990E-1 
 6.286278E-1 -4.955902E-1 -6.935501E-1  4.039879E-1  6.187172E-1 -4.489517E-1 -6.300697E-1  4.832687E-1 
 6.810799E-1 -3.947830E-1 -5.814896E-1  4.945869E-1  6.881599E-1 -4.515610E-1 -6.742516E-1  4.452705E-1 
 6.476974E-1 -4.152718E-1 -5.726318E-1  4.846077E-1  6.308594E-1 -4.365120E-1 -6.294022E-1  4.422073E-1 
 6.575394E-1 -4.553604E-1 -6.478004E-1  4.715691E-1  6.686401E-1 -4.113197E-1 -5.893898E-1  5.125504E-1 
 6.610374E-1 -4.347916E-1 -6.042213E-1  4.749184E-1  6.932182E-1 -4.065514E-1 -6.427422E-1  4.565201E-1 
 7.097588E-1 -3.579025E-1 -5.809708E-1  4.892998E-1  6.887474E-1 -3.790627E-1 -5.989304E-1  4.767075E-1 
 7.134094E-1 -3.655014E-1 -6.082420E-1  4.409485E-1  6.783981E-1 -3.643112E-1 -5.993004E-1  4.611397E-1 
 6.679688E-1 -4.327126E-1 -6.276894E-1  4.659081E-1  6.982193E-1 -3.703423E-1 -6.256828E-1  4.488373E-1 
 6.715393E-1 -4.245110E-1 -6.381912E-1  4.696274E-1  6.885300E-1 -3.993301E-1 -6.246300E-1  4.673195E-1 
 7.497673E-1 -3.643799E-1 -6.521301E-1  4.572601E-1  7.102890E-1 -3.775024E-1 -6.165123E-1  4.705276E-1 
 6.982193E-1 -3.813705E-1 -6.061630E-1  4.986877E-1  7.798691E-1 -3.107414E-1 -5.877495E-1  4.697075E-1 
 7.301788E-1 -3.198318E-1 -5.871620E-1  4.903374E-1  7.373276E-1 -3.779411E-1 -6.331329E-1  4.639702E-1 
 7.238503E-1 -3.673630E-1 -6.458702E-1  4.013786E-1  6.626778E-1 -3.792114E-1 -6.434097E-1  4.319305E-1 
 7.081184E-1 -3.853912E-1 -6.677704E-1  4.188194E-1  7.140083E-1 -3.570824E-1 -6.596527E-1  4.274597E-1 
 7.467880E-1 -3.055229E-1 -5.705414E-1  5.040474E-1  8.048286E-1 -2.849617E-1 -6.239624E-1  4.406471E-1 
 7.563286E-1 -2.778130E-1 -5.783615E-1  4.652405E-1  7.877693E-1 -2.262497E-1 -4.979019E-1  5.530777E-1 
 8.421593E-1 -2.529221E-1 -5.876808E-1  5.062904E-1  8.236084E-1 -2.453995E-1 -5.223427E-1  5.529976E-1 
 8.481979E-1 -2.024803E-1 -4.778595E-1  5.979271E-1  8.903694E-1 -2.052422E-1 -5.329895E-1  5.491295E-1 
 8.931198E-1 -1.955528E-1 -5.741920E-1  4.644890E-1  7.797203E-1 -2.890625E-1 -6.285095E-1  4.508591E-1 
 8.235283E-1 -2.470398E-1 -5.912514E-1  4.774590E-1  8.167496E-1 -2.348213E-1 -6.141319E-1  3.875275E-1 
 6.975403E-1 -3.693810E-1 -6.956406E-1  3.478889E-1  6.970177E-1 -3.567123E-1 -7.150116E-1  3.849907E-1 
 7.429886E-1 -3.116302E-1 -6.630821E-1  3.565292E-1  6.522484E-1 -4.356117E-1 -7.174721E-1  3.426704E-1 
 6.739998E-1 -3.427010E-1 -7.121811E-1  3.240471E-1  6.860695E-1 -3.363724E-1 -7.086029E-1  3.197289E-1 
 6.830902E-1 -4.151230E-1 -7.712593E-1  3.010292E-1  6.612587E-1 -3.900909E-1 -7.833328E-1  2.712975E-1 
 6.608086E-1 -3.649101E-1 -7.302094E-1  3.048286E-1  6.772003E-1 -3.977623E-1 -7.983093E-1  2.660789E-1 
 6.706505E-1 -4.001503E-1 -8.110504E-1  2.364998E-1  6.329498E-1 -3.669930E-1 -7.126999E-1  3.344002E-1 
 7.048492E-1 -3.321228E-1 -7.147827E-1  3.134689E-1  6.948586E-1 -3.789101E-1 -8.101501E-1  2.187691E-1 
 6.017303E-1 -4.346428E-1 -7.562103E-1  3.182373E-1  7.020874E-1 -3.085098E-1 -6.945915E-1  3.610802E-1 
 7.637100E-1 -3.047829E-1 -7.467499E-1  2.571373E-1  6.728096E-1 -3.405418E-1 -7.232018E-1  3.112297E-1 
 7.234001E-1 -3.043327E-1 -7.299118E-1  3.347778E-1  7.788277E-1 -2.424927E-1 -6.569710E-1  3.744087E-1 
 8.322487E-1 -1.792412E-1 -5.963898E-1  4.392281E-1  8.297195E-1 -2.375793E-1 -6.532402E-1  4.022789E-1 
 8.305397E-1 -1.753616E-1 -5.880508E-1  4.404297E-1  8.874588E-1 -1.359520E-1 -5.645828E-1  4.642677E-1 
 8.901405E-1 -1.771507E-1 -6.254501E-1  4.145699E-1  8.253975E-1 -2.101593E-1 -6.814804E-1  3.010292E-1 
 7.298775E-1 -2.831726E-1 -6.858025E-1  3.340302E-1  7.584877E-1 -2.659607E-1 -7.417603E-1  2.528992E-1 
 7.132683E-1 -3.041115E-1 -7.661896E-1  2.586288E-1  7.302475E-1 -2.529221E-1 -6.852112E-1  3.138390E-1 
 7.506676E-1 -2.779617E-1 -8.091125E-1  1.719093E-1  6.739998E-1 -3.357697E-1 -7.941322E-1  2.248077E-1 
 7.248077E-1 -2.287102E-1 -6.834908E-1  3.378296E-1  7.920876E-1 -2.486000E-1 -7.322197E-1  2.455177E-1 
 7.129669E-1 -2.859993E-1 -7.879524E-1  2.049904E-1  6.800385E-1 -3.412094E-1 -8.011398E-1  2.514000E-1 
 7.457504E-1 -2.768402E-1 -7.618713E-1  2.483482E-1  7.414284E-1 -2.292328E-1 -7.293930E-1  2.270393E-1 
 7.143784E-1 -3.006821E-1 -8.130608E-1  2.114677E-1  7.347984E-1 -2.821312E-1 -8.006897E-1  2.185478E-1 
 7.281685E-1 -2.544899E-1 -7.475700E-1  2.011070E-1  6.815300E-1 -3.117828E-1 -8.197594E-1  1.764488E-1 
 6.821175E-1 -3.056717E-1 -8.325806E-1  1.397972E-1  6.667671E-1 -2.988205E-1 -8.321304E-1  1.079788E-1 
 5.973282E-1 -3.988800E-1 -9.034309E-1  8.659744E-2  6.226692E-1 -3.471718E-1 -9.227295E-1  2.482986E-2 
 5.712585E-1 -3.840523E-1 -8.918114E-1  8.942795E-2  5.965881E-1 -3.868103E-1 -8.866730E-1  1.138687E-1 
 6.324997E-1 -3.722801E-1 -9.194527E-1  5.768967E-2  5.940590E-1 -3.579025E-1 -8.612595E-1  1.146889E-1 
 6.459885E-1 -3.266830E-1 -8.571625E-1  1.364403E-1  6.906891E-1 -2.867508E-1 -8.462906E-1  8.562851E-2 
 6.421089E-1 -2.701302E-1 -8.366013E-1  1.214676E-1  6.922493E-1 -2.834702E-1 -8.263893E-1  1.693687E-1 
 7.336082E-1 -2.416725E-1 -8.099327E-1  9.866714E-2  6.470985E-1 -2.653694E-1 -8.363800E-1  1.306305E-1 
 7.148285E-1 -2.582893E-1 -8.135796E-1  1.743698E-1  7.689972E-1 -1.870613E-1 -7.839317E-1  1.629677E-1 
 7.537994E-1 -1.893005E-1 -7.530098E-1  2.224197E-1  7.951469E-1 -1.776009E-1 -7.497330E-1  2.194405E-1 
 8.131790E-1 -1.094322E-1 -6.940002E-1  2.140770E-1  7.976074E-1 -1.223221E-1 -6.931801E-1  2.611694E-1 
 8.475990E-1 -1.042900E-1 -6.724701E-1  3.034096E-1  9.039993E-1 -2.337265E-2 -6.249313E-1  2.805405E-1 
 8.794098E-1 -3.201294E-2 -6.237411E-1  3.197975E-1  9.224777E-1 -5.228043E-2 -6.804428E-1  2.737579E-1 
 9.074974E-1 -1.048279E-2 -6.311913E-1  2.756882E-1  8.636894E-1 -6.069946E-2 -6.517525E-1  2.757683E-1 
 8.813477E-1 -7.918167E-2 -7.102394E-1  2.376175E-1  8.557205E-1 -6.270981E-2 -6.836395E-1  2.065506E-1 
 8.164597E-1 -8.789063E-2 -7.035294E-1  2.305374E-1  8.677177E-1 -7.522964E-2 -7.058411E-1  2.207794E-1 
 8.507996E-1 -5.049133E-2 -6.991425E-1  1.838989E-1  8.041573E-1 -1.027908E-1 -7.164230E-1  2.251778E-1 
 8.861885E-1 -5.235291E-2 -7.138214E-1  1.949997E-1  8.370895E-1 -5.861282E-2 -7.249908E-1  1.641579E-1 
 7.938080E-1 -1.232796E-1 -7.410126E-1  1.907578E-1  8.598900E-1 -5.884171E-2 -7.387009E-1  1.671371E-1 
 8.468475E-1 -3.067017E-2 -6.918411E-1  1.987305E-1  8.371696E-1 -6.048203E-2 -6.916122E-1  2.066307E-1 
 8.713684E-1 -2.576065E-2 -7.067413E-1  1.953773E-1  8.610077E-1 -4.319000E-2 -6.942215E-1  1.851692E-1 
 7.965584E-1 -1.182899E-1 -7.795296E-1  1.204987E-1  7.913475E-1 -1.182899E-1 -7.974930E-1  7.519913E-2 
 7.330780E-1 -1.472015E-1 -8.416710E-1  1.350784E-2  6.614799E-1 -2.512131E-1 -9.645309E-1 -7.485962E-2 
 6.360779E-1 -2.923393E-1 -1.013550E+0 -1.489906E-1  5.287895E-1 -3.176727E-1 -1.007442E+0 -1.420593E-1 
 5.558395E-1 -3.277321E-1 -1.023613E+0 -1.424294E-1  5.351181E-1 -3.494110E-1 -1.061382E+0 -2.249794E-1 
 4.769287E-1 -3.672218E-1 -1.042831E+0 -1.714897E-1  5.153770E-1 -3.646126E-1 -1.068760E+0 -1.903419E-1 
 5.258102E-1 -3.173027E-1 -1.045292E+0 -1.977196E-1  5.515900E-1 -2.811623E-1 -9.719009E-1 -1.024208E-1 
 6.053772E-1 -2.784805E-1 -9.884415E-1 -8.164215E-2  6.427078E-1 -2.122421E-1 -9.171410E-1 -7.269287E-2 
 6.357803E-1 -1.866112E-1 -8.702812E-1 -3.224182E-2  6.967278E-1 -1.370697E-1 -8.694611E-1 -1.171112E-3 
 7.555771E-1 -9.169006E-2 -8.379402E-1  1.782990E-2  7.616882E-1 -6.547165E-2 -7.627716E-1  9.576035E-2 
 8.221207E-1 -4.960251E-2 -7.862396E-1  7.318878E-2  8.195877E-1  2.708435E-3 -7.453308E-1  8.227921E-2 
 8.316574E-1 -4.997253E-4 -7.222328E-1  1.195297E-1  8.573570E-1 -7.869720E-3 -7.750626E-1  8.480835E-2 
 8.395500E-1  2.505875E-2 -7.170906E-1  7.169724E-2  8.279991E-1  3.862000E-2 -7.118797E-1  1.301079E-1 
 9.091377E-1  6.468964E-2 -6.931000E-1  1.383095E-1  8.873901E-1  8.771896E-2 -6.600227E-1  1.181107E-1 
 8.626480E-1  9.709930E-2 -6.377525E-1  1.869583E-1  9.688873E-1  1.382294E-1 -6.362610E-1  1.879997E-1 
 9.675484E-1  1.700401E-1 -5.914001E-1  1.993294E-1  9.335785E-1  1.297379E-1 -6.241112E-1  1.739197E-1 
 9.494476E-1  1.457596E-1 -6.551819E-1  1.482086E-1  9.513893E-1  1.402397E-1 -6.376724E-1  1.412888E-1 
 8.459587E-1  5.753708E-2 -6.926613E-1  9.344864E-2  8.896179E-1  9.829712E-2 -6.890793E-1  1.085777E-1 
 9.055595E-1  1.032906E-1 -6.893806E-1  1.094704E-1  8.721085E-1  7.191849E-2 -6.929512E-1  1.371880E-1 
 9.531670E-1  1.505203E-1 -6.887817E-1  8.712006E-2  9.145088E-1  1.370392E-1 -6.450500E-1  1.325684E-1 
 9.274673E-1  1.663170E-1 -6.453514E-1  1.432991E-1  9.449005E-1  1.551399E-1 -6.482506E-1  9.732819E-2 
 8.966179E-1  1.610985E-1 -6.337204E-1  1.060371E-1  9.085388E-1  1.449394E-1 -6.628494E-1  1.099892E-1 
 9.187469E-1  1.700401E-1 -6.729927E-1  6.699753E-2  8.941689E-1  1.321983E-1 -6.723900E-1  7.809830E-2 
 8.731499E-1  9.322739E-2 -6.961594E-1  6.118774E-2  8.616791E-1  1.556702E-1 -7.009315E-1  3.669739E-3 
 8.435783E-1  1.062698E-1 -7.152328E-1  2.528000E-2  8.360481E-1  6.327820E-2 -7.404900E-1  2.967834E-2 
 8.408203E-1  8.480835E-2 -7.670097E-1 -4.096222E-2  7.848701E-1  4.829788E-2 -7.688828E-1 -1.093292E-2 
 8.339577E-1  6.357956E-2 -7.838516E-1 -1.734161E-2  8.122101E-1  6.394958E-2 -7.892227E-1 -8.819199E-2 
 7.590904E-1  4.174805E-2 -7.943611E-1 -2.836227E-2  8.180199E-1  5.522919E-2 -7.922707E-1 -6.249237E-2 
 7.765198E-1  6.142044E-2 -7.866821E-1 -1.068916E-1  7.311478E-1  6.319809E-2 -7.909317E-1 -9.333038E-2 
 7.822571E-1  3.630829E-2 -8.441315E-1 -1.077919E-1  7.580376E-1  5.635071E-2 -8.075409E-1 -1.308098E-1 
 7.195206E-1  2.505875E-2 -8.213997E-1 -1.215706E-1  7.260094E-1  2.833939E-2 -8.529930E-1 -1.535301E-1 
 7.439575E-1  5.910873E-2 -8.199120E-1 -1.534615E-1  7.059593E-1 -4.371643E-3 -8.756409E-1 -1.600914E-1 
 7.119980E-1  1.745987E-2 -8.694611E-1 -1.680603E-1  7.300987E-1  5.023956E-2 -8.422623E-1 -1.830406E-1 
 7.087975E-1  2.080917E-2 -8.526230E-1 -1.587524E-1  7.075996E-1  1.916885E-2 -8.968811E-1 -2.166405E-1 
 7.031288E-1  4.859924E-2 -8.254318E-1 -1.756630E-1  6.911392E-1  8.956909E-3 -8.695297E-1 -1.738701E-1 
 7.233200E-1  7.906723E-2 -8.348122E-1 -1.820717E-1  7.636299E-1  1.204185E-1 -7.743912E-1 -1.393013E-1 
 7.613983E-1  1.214676E-1 -8.060493E-1 -1.486206E-1  7.775574E-1  1.345787E-1 -7.965202E-1 -1.486931E-1 
 7.978973E-1  1.774178E-1 -7.128525E-1 -1.096497E-1  7.651978E-1  1.501503E-1 -7.666397E-1 -1.348305E-1 
 8.007393E-1  1.622200E-1 -7.703705E-1 -1.489105E-1  7.827797E-1  1.796570E-1 -7.301331E-1 -1.060028E-1 
 7.894096E-1  1.458969E-1 -7.851906E-1 -1.495819E-1  7.976074E-1  1.632576E-1 -7.693214E-1 -1.620331E-1 
 7.566299E-1  1.669197E-1 -7.578506E-1 -1.769295E-1  7.287598E-1  1.075287E-1 -8.226700E-1 -1.984596E-1 
 7.426186E-1  1.426277E-1 -7.977829E-1 -1.951103E-1  7.543907E-1  1.542473E-1 -7.622414E-1 -1.524200E-1 
 7.644501E-1  1.502991E-1 -7.808723E-1 -1.399727E-1  8.218193E-1  2.256279E-1 -7.067413E-1 -1.284218E-1 
 8.105698E-1  2.343407E-1 -6.892319E-1 -1.110725E-1  8.083305E-1  2.224998E-1 -7.526321E-1 -1.471329E-1 
 8.304596E-1  2.604179E-1 -6.687393E-1 -1.171722E-1  8.522186E-1  2.823181E-1 -6.600227E-1 -5.757141E-2 
 8.519173E-1  2.543907E-1 -7.082329E-1 -1.156807E-1  8.883476E-1  3.259888E-1 -6.287994E-1 -7.381058E-2 
 8.732986E-1  3.039284E-1 -6.622620E-1 -7.292175E-2  8.686104E-1  2.757683E-1 -6.757393E-1 -1.114426E-1 
 8.809776E-1  3.227806E-1 -6.718712E-1 -1.438522E-1  7.869492E-1  2.488670E-1 -6.846809E-1 -1.164322E-1 
 8.340378E-1  2.517776E-1 -7.212715E-1 -1.717911E-1  8.051300E-1  2.560196E-1 -6.989098E-1 -1.533127E-1 
 7.774086E-1  2.388077E-1 -7.027130E-1 -1.502609E-1  8.098984E-1  2.609406E-1 -7.303619E-1 -1.966705E-1 
 8.101997E-1  2.762871E-1 -6.957893E-1 -1.732826E-1  7.694397E-1  2.325592E-1 -7.328911E-1 -1.913109E-1 
 7.628098E-1  2.277870E-1 -7.469711E-1 -2.356415E-1  7.630386E-1  2.627296E-1 -7.059212E-1 -2.133598E-1 
 7.315903E-1  2.176476E-1 -7.580719E-1 -2.099304E-1  7.800179E-1  2.204094E-1 -7.803497E-1 -2.582130E-1 
 7.227974E-1  2.089386E-1 -7.676125E-1 -2.696114E-1  6.988907E-1  1.844978E-1 -7.992706E-1 -2.937508E-1 
 6.779480E-1  1.779404E-1 -8.149910E-1 -3.281021E-1  6.789169E-1  2.021599E-1 -7.742424E-1 -2.802696E-1 
 6.944885E-1  1.882172E-1 -8.002396E-1 -2.929306E-1  6.964989E-1  1.949997E-1 -8.260193E-1 -3.453903E-1 
 6.861496E-1  1.924706E-1 -8.100815E-1 -3.028412E-1  6.667671E-1  1.540985E-1 -8.345108E-1 -3.211708E-1 
 7.083473E-1  2.056580E-1 -8.424911E-1 -3.564110E-1  6.792870E-1  1.937370E-1 -8.108215E-1 -3.287010E-1 
 6.527672E-1  1.707191E-1 -8.222198E-1 -3.203506E-1  7.078972E-1  2.295685E-1 -7.923393E-1 -3.482208E-1 
 6.731071E-1  2.413483E-1 -7.769203E-1 -3.143196E-1  6.943398E-1  2.142296E-1 -8.149223E-1 -3.568611E-1 
 6.789894E-1  2.206306E-1 -8.170815E-1 -3.815994E-1  6.515694E-1  2.315102E-1 -7.868309E-1 -3.581314E-1 
 6.496391E-1  1.998482E-1 -8.425598E-1 -3.977623E-1  6.456070E-1  2.014885E-1 -8.325806E-1 -4.121399E-1 
 6.077690E-1  1.819687E-1 -8.491211E-1 -4.167595E-1  6.058273E-1  1.655006E-1 -8.841400E-1 -4.635506E-1 
 6.006088E-1  1.916504E-1 -8.638000E-1 -4.895515E-1  5.516586E-1  1.678085E-1 -8.726616E-1 -4.529724E-1 
 5.906982E-1  1.733170E-1 -8.809319E-1 -4.625816E-1  5.939102E-1  1.976891E-1 -8.372002E-1 -4.602699E-1 
 5.623894E-1  1.688499E-1 -8.413696E-1 -4.300194E-1  5.983772E-1  1.750374E-1 -8.728905E-1 -4.462700E-1 
 6.038170E-1  2.206306E-1 -8.377228E-1 -4.801712E-1  5.830994E-1  2.157173E-1 -8.228912E-1 -4.257011E-1 
 6.177483E-1  2.140007E-1 -8.491211E-1 -4.583397E-1  5.959206E-1  2.213783E-1 -7.973404E-1 -4.367294E-1 
 5.859375E-1  2.458191E-1 -7.862396E-1 -4.158707E-1  6.365204E-1  2.443275E-1 -8.193893E-1 -4.163895E-1 
 6.516495E-1  2.899971E-1 -7.282715E-1 -3.720627E-1  6.695290E-1  3.204689E-1 -7.109108E-1 -3.301125E-1 
 7.259293E-1  3.670387E-1 -7.124023E-1 -3.549995E-1  7.318192E-1  3.987770E-1 -6.568222E-1 -3.236313E-1 
 7.247391E-1  3.909492E-1 -6.394615E-1 -2.872009E-1  7.724991E-1  4.128571E-1 -6.709824E-1 -3.333931E-1 
 7.216072E-1  3.957176E-1 -6.614418E-1 -3.372612E-1  7.121506E-1  3.534775E-1 -6.890106E-1 -3.229599E-1 
 7.125206E-1  3.492279E-1 -7.240219E-1 -4.108009E-1  6.636391E-1  3.342590E-1 -7.452621E-1 -4.213104E-1 
 6.231880E-1  3.025169E-1 -7.686501E-1 -4.283104E-1  6.608887E-1  3.207703E-1 -7.512894E-1 -4.569893E-1 
 6.229591E-1  3.349304E-1 -7.116623E-1 -4.052925E-1  6.263199E-1  3.409576E-1 -7.370605E-1 -4.204102E-1 
 6.920280E-1  3.630104E-1 -7.360229E-1 -4.360619E-1  6.366005E-1  3.192787E-1 -7.401924E-1 -4.303207E-1 
 5.963707E-1  2.650375E-1 -8.040428E-1 -4.908218E-1  5.854073E-1  2.807579E-1 -8.123131E-1 -5.392494E-1 
 5.568771E-1  2.886581E-1 -7.805710E-1 -4.847908E-1  5.591087E-1  2.531891E-1 -8.044128E-1 -5.022202E-1 
 5.797501E-1  3.023682E-1 -7.736397E-1 -5.151825E-1  5.757980E-1  3.221893E-1 -7.395897E-1 -4.394112E-1 
 6.345100E-1  3.441582E-1 -7.400398E-1 -4.285316E-1  6.738472E-1  4.010887E-1 -6.475105E-1 -4.008904E-1 
 6.603699E-1  4.439278E-1 -6.256828E-1 -3.685608E-1  7.210884E-1  4.281273E-1 -6.586800E-1 -3.547707E-1 
 7.439575E-1  5.023384E-1 -5.764313E-1 -3.337593E-1  7.585602E-1  5.093384E-1 -5.665894E-1 -2.901802E-1 
 8.113098E-1  5.263290E-1 -5.599594E-1 -2.503204E-1  8.507271E-1  5.783386E-1 -5.268822E-1 -2.673798E-1 
 8.062477E-1  5.573997E-1 -4.947701E-1 -2.427902E-1  8.509483E-1  5.846672E-1 -5.212212E-1 -2.678223E-1 
 8.326187E-1  6.078377E-1 -5.021515E-1 -2.851830E-1  7.985687E-1  5.511398E-1 -5.323219E-1 -2.741623E-1 
 8.161583E-1  5.427170E-1 -5.753822E-1 -3.315315E-1  7.765999E-1  5.467491E-1 -5.544510E-1 -3.517914E-1 
 7.224274E-1  5.018883E-1 -6.045914E-1 -3.867416E-1  7.412071E-1  5.050201E-1 -6.390114E-1 -4.277115E-1 
 6.730270E-1  4.754372E-1 -6.302910E-1 -4.651909E-1  6.235580E-1  4.264183E-1 -6.712723E-1 -4.635506E-1 
 6.427078E-1  4.358101E-1 -7.218628E-1 -5.464020E-1  5.934601E-1  4.037704E-1 -6.811104E-1 -5.071411E-1 
 5.590401E-1  3.807487E-1 -7.183609E-1 -5.097427E-1  5.927200E-1  4.080887E-1 -7.169495E-1 -5.651817E-1 
 5.972595E-1  4.245605E-1 -6.934814E-1 -5.126495E-1  5.547180E-1  3.899078E-1 -7.001801E-1 -5.317230E-1 
 5.883904E-1  4.254494E-1 -6.899719E-1 -5.385818E-1  5.733376E-1  4.204597E-1 -6.810303E-1 -5.145912E-1 
 5.681992E-1  4.060783E-1 -6.810303E-1 -5.207024E-1  6.096992E-1  4.473495E-1 -6.902695E-1 -5.475197E-1 
 5.733376E-1  4.586105E-1 -6.454926E-1 -5.117607E-1  5.907784E-1  4.386406E-1 -6.662102E-1 -5.107918E-1 
 5.985298E-1  4.771576E-1 -6.279106E-1 -5.241203E-1  5.874977E-1  4.759674E-1 -5.989304E-1 -4.608727E-1 
 5.984497E-1  4.402771E-1 -6.461601E-1 -4.849319E-1  6.222878E-1  4.973488E-1 -6.076508E-1 -4.992409E-1 
 6.077690E-1  4.887085E-1 -5.962524E-1 -4.718208E-1  6.058998E-1  4.808769E-1 -6.194229E-1 -4.755516E-1 
 6.466599E-1  5.332603E-1 -5.684624E-1 -4.675026E-1  6.310883E-1  5.217094E-1 -5.589905E-1 -4.435806E-1 
 6.343575E-1  5.195503E-1 -5.711403E-1 -4.489517E-1  6.644592E-1  5.701370E-1 -5.377617E-1 -4.321823E-1 
 6.686401E-1  5.637283E-1 -5.116119E-1 -4.065514E-1  7.021599E-1  5.843697E-1 -5.470009E-1 -4.177322E-1 
 7.090874E-1  6.231880E-1 -4.892616E-1 -4.128914E-1  6.863670E-1  5.930099E-1 -4.911194E-1 -3.929901E-1 
 6.996269E-1  5.761795E-1 -5.493126E-1 -4.452209E-1  6.733284E-1  6.012077E-1 -5.126495E-1 -4.395599E-1 
 6.690788E-1  5.902596E-1 -4.943199E-1 -3.881531E-1  7.134094E-1  6.021004E-1 -4.971504E-1 -3.818893E-1 
 7.528305E-1  6.793671E-1 -4.384422E-1 -3.693810E-1  7.251091E-1  6.704178E-1 -4.245110E-1 -3.271294E-1 
 8.062477E-1  7.076797E-1 -4.020805E-1 -3.433723E-1  7.789803E-1  7.505188E-1 -3.845825E-1 -3.354797E-1 
 7.847176E-1  7.208672E-1 -3.850212E-1 -3.194618E-1  7.857590E-1  7.022400E-1 -4.429131E-1 -3.838310E-1 
 7.555084E-1  7.032089E-1 -4.239120E-1 -3.785400E-1  7.133369E-1  6.403999E-1 -4.755516E-1 -4.058113E-1 
 7.391205E-1  6.684875E-1 -4.826202E-1 -4.464226E-1  6.656570E-1  6.400986E-1 -4.932823E-1 -5.022926E-1 
 6.102982E-1  5.833282E-1 -5.411911E-1 -4.952927E-1  6.546974E-1  6.203575E-1 -5.158501E-1 -4.753227E-1 
 6.602173E-1  6.456871E-1 -4.569206E-1 -4.131927E-1  6.830902E-1  6.497879E-1 -4.407501E-1 -4.192924E-1 
 7.210884E-1  7.086487E-1 -4.546127E-1 -4.499207E-1  6.843605E-1  6.749687E-1 -4.389610E-1 -4.418716E-1 
 6.427078E-1  6.287003E-1 -4.704819E-1 -4.578896E-1  6.465797E-1  6.472473E-1 -4.697418E-1 -4.969330E-1 
 6.248283E-1  6.455383E-1 -4.690628E-1 -4.695129E-1  6.362991E-1  6.169281E-1 -5.130196E-1 -4.996109E-1 
 6.387596E-1  6.428604E-1 -4.979019E-1 -5.387306E-1  5.909271E-1  6.248970E-1 -5.006599E-1 -5.291214E-1 
 5.830307E-1  6.072388E-1 -5.307617E-1 -5.445404E-1  6.190186E-1  6.362305E-1 -5.101204E-1 -5.477409E-1 
 5.749779E-1  6.081390E-1 -5.063896E-1 -5.291214E-1  5.668602E-1  5.809402E-1 -5.364914E-1 -5.708427E-1 
 5.690193E-1  6.264687E-1 -5.020714E-1 -5.779915E-1  5.304298E-1  6.061287E-1 -5.085526E-1 -5.674896E-1 
 5.541191E-1  5.877190E-1 -5.407410E-1 -5.842514E-1  5.319901E-1  6.049271E-1 -5.102730E-1 -6.358109E-1 
 4.552498E-1  5.696907E-1 -5.371628E-1 -6.210594E-1  4.914589E-1  5.287895E-1 -6.013107E-1 -6.479530E-1 
 4.753685E-1  5.427170E-1 -5.560913E-1 -6.373711E-1  4.369202E-1  5.220070E-1 -5.761299E-1 -6.583099E-1 
 4.598694E-1  5.279694E-1 -5.970726E-1 -6.851311E-1  4.504776E-1  5.407791E-1 -5.914001E-1 -6.842422E-1 
 4.003372E-1  4.904900E-1 -5.755310E-1 -6.387901E-1  4.422073E-1  5.167885E-1 -5.831299E-1 -6.871414E-1 
 4.336472E-1  5.469704E-1 -5.673409E-1 -6.872215E-1  4.072685E-1  5.006981E-1 -5.933418E-1 -6.524200E-1 
 4.502602E-1  5.124702E-1 -6.056328E-1 -6.933327E-1  4.468269E-1  5.781898E-1 -5.278511E-1 -6.600227E-1 
 4.209099E-1  5.450287E-1 -5.646629E-1 -6.716499E-1  4.679871E-1  5.603104E-1 -5.569115E-1 -6.509323E-1 
 4.693298E-1  5.923386E-1 -5.019226E-1 -6.229210E-1  4.524193E-1  5.762482E-1 -5.237503E-1 -6.200104E-1 
 5.167885E-1  5.961380E-1 -5.315704E-1 -6.364021E-1  4.749184E-1  6.009102E-1 -4.980507E-1 -6.059303E-1 
 4.702988E-1  5.839996E-1 -4.717522E-1 -5.955811E-1  5.123978E-1  6.549988E-1 -4.811325E-1 -6.332817E-1 
 4.983902E-1  6.525383E-1 -4.591599E-1 -5.850716E-1  4.830399E-1  5.984497E-1 -4.587097E-1 -6.005707E-1 
 5.029373E-1  6.478500E-1 -4.830704E-1 -6.433296E-1  4.571190E-1  6.194572E-1 -4.733925E-1 -6.261215E-1 
 4.284286E-1  5.497971E-1 -5.390320E-1 -6.905708E-1  4.330482E-1  5.891380E-1 -5.384331E-1 -7.203712E-1 
 3.844681E-1  5.696907E-1 -5.331421E-1 -7.112122E-1  3.710594E-1  5.397377E-1 -5.614510E-1 -7.378120E-1 
 3.956490E-1  5.700684E-1 -5.610008E-1 -7.395897E-1  3.562279E-1  5.572472E-1 -5.286713E-1 -7.188110E-1 
 4.060783E-1  5.718498E-1 -5.455818E-1 -7.020416E-1  4.190407E-1  6.147690E-1 -5.200996E-1 -7.223816E-1 
 4.034691E-1  5.924873E-1 -5.077324E-1 -6.920624E-1  4.066696E-1  5.802002E-1 -5.224113E-1 -6.853523E-1 
 4.341698E-1  6.516495E-1 -4.574394E-1 -7.033920E-1  3.915482E-1  6.055298E-1 -4.876213E-1 -6.616631E-1 
 4.573402E-1  6.254196E-1 -4.911919E-1 -6.612129E-1  4.454880E-1  6.601372E-1 -4.519310E-1 -6.992111E-1 
 3.982582E-1  6.248970E-1 -4.549103E-1 -6.601028E-1  4.274597E-1  6.340675E-1 -4.760704E-1 -7.173920E-1 
 3.989296E-1  6.205101E-1 -4.967804E-1 -7.211914E-1  3.500481E-1  5.985985E-1 -4.818802E-1 -7.185097E-1 
 3.909492E-1  5.993500E-1 -5.183907E-1 -7.495003E-1  3.525085E-1  5.570984E-1 -5.549698E-1 -8.044128E-1 
 2.665977E-1  5.506172E-1 -5.327721E-1 -7.606125E-1  3.358192E-1  5.285683E-1 -6.039925E-1 -9.022408E-1 
 2.190704E-1  4.925079E-1 -6.069717E-1 -8.254318E-1  2.702484E-1  5.360184E-1 -5.340309E-1 -7.756615E-1 
 3.105583E-1  5.347481E-1 -5.797119E-1 -8.284798E-1  3.010292E-1  5.926399E-1 -4.794197E-1 -7.586708E-1 
 3.142090E-1  5.977097E-1 -4.929810E-1 -7.449608E-1  3.489304E-1  6.076202E-1 -4.712296E-1 -7.573318E-1 
 3.566093E-1  6.488190E-1 -4.519997E-1 -7.271500E-1  3.452797E-1  6.311569E-1 -4.326324E-1 -6.920624E-1 
 3.870773E-1  6.465073E-1 -4.613914E-1 -7.629929E-1  3.353004E-1  6.371994E-1 -4.232407E-1 -7.143402E-1 
 3.667374E-1  6.693802E-1 -4.294319E-1 -7.029419E-1  4.135971E-1  7.130394E-1 -3.986626E-1 -7.044296E-1 
 4.200897E-1  7.304802E-1 -3.581314E-1 -6.845398E-1  3.478203E-1  6.248970E-1 -4.568520E-1 -7.654495E-1 
 3.096695E-1  6.458397E-1 -4.422417E-1 -7.822914E-1  3.094406E-1  6.391296E-1 -4.122200E-1 -7.144928E-1 
 3.254585E-1  6.082077E-1 -4.359131E-1 -7.448807E-1  2.917900E-1  6.030006E-1 -4.838905E-1 -8.059006E-1 
 2.663078E-1  5.912971E-1 -4.372520E-1 -7.757301E-1  2.484970E-1  5.654488E-1 -5.015526E-1 -7.950325E-1 
 3.013191E-1  6.341400E-1 -4.356117E-1 -8.063507E-1  2.614594E-1  6.406975E-1 -4.187012E-1 -7.369118E-1 
 3.327675E-1  6.427803E-1 -4.193726E-1 -7.416115E-1  3.127174E-1  6.335373E-1 -4.321823E-1 -7.953224E-1 
 2.611694E-1  6.371193E-1 -3.959694E-1 -7.367630E-1  3.024406E-1  6.403999E-1 -4.143028E-1 -7.404900E-1 
 3.504982E-1  7.198982E-1 -3.394203E-1 -7.117310E-1  3.585396E-1  7.208672E-1 -3.418121E-1 -6.925125E-1 
 3.396873E-1  6.953773E-1 -3.612595E-1 -7.254410E-1  3.525085E-1  7.396393E-1 -3.047104E-1 -7.345314E-1 
 2.964096E-1  7.077484E-1 -3.338394E-1 -6.711998E-1  3.877487E-1  7.189293E-1 -3.445702E-1 -7.097206E-1 
 3.322372E-1  7.282372E-1 -2.942009E-1 -7.171707E-1  3.206978E-1  7.295074E-1 -3.341293E-1 -7.192497E-1 
 3.434906E-1  7.084999E-1 -3.441925E-1 -6.764107E-1  3.939285E-1  7.809906E-1 -2.535210E-1 -6.729126E-1 
 3.162193E-1  7.124481E-1 -3.037415E-1 -7.258110E-1  3.401375E-1  7.619896E-1 -3.097000E-1 -6.944427E-1 
 3.761292E-1  7.939606E-1 -2.464409E-1 -6.697807E-1  3.400688E-1  7.388191E-1 -2.600822E-1 -6.490707E-1 
 3.772507E-1  7.835999E-1 -2.740097E-1 -7.096405E-1  3.449097E-1  7.789803E-1 -2.719994E-1 -7.030106E-1 
 3.156281E-1  7.198181E-1 -3.076897E-1 -7.168694E-1  3.040771E-1  7.013397E-1 -3.311501E-1 -7.676811E-1 
 2.657776E-1  7.399406E-1 -2.690926E-1 -7.173195E-1  2.891769E-1  7.128181E-1 -3.273506E-1 -7.665710E-1 
 2.701073E-1  6.839104E-1 -3.597603E-1 -7.968216E-1  2.355385E-1  7.165375E-1 -3.016510E-1 -7.666397E-1 
 2.369499E-1  6.786194E-1 -3.319016E-1 -7.993507E-1  2.642899E-1  7.248077E-1 -3.507500E-1 -7.930908E-1 
 2.084198E-1  6.712379E-1 -3.114929E-1 -7.905617E-1  2.128105E-1  6.722107E-1 -3.307114E-1 -7.854195E-1 
 2.532692E-1  7.138596E-1 -3.556709E-1 -8.217010E-1  2.069969E-1  6.861496E-1 -3.155098E-1 -7.763329E-1 
 2.297173E-1  6.644592E-1 -3.312302E-1 -7.924194E-1  2.195892E-1  7.219772E-1 -3.033600E-1 -8.100815E-1 
 2.186203E-1  7.318192E-1 -2.840729E-1 -7.587395E-1  2.563972E-1  7.233200E-1 -2.749825E-1 -7.429504E-1 
 2.771797E-1  7.683983E-1 -2.314720E-1 -7.394524E-1  2.462578E-1  7.842674E-1 -2.070999E-1 -7.243195E-1 
 2.972984E-1  7.917900E-1 -2.324295E-1 -7.169495E-1  3.092194E-1  8.124275E-1 -1.879501E-1 -7.129211E-1 
 2.609406E-1  7.961884E-1 -1.773796E-1 -6.822319E-1  3.101883E-1  8.015480E-1 -2.042007E-1 -7.046509E-1 
 3.197289E-1  8.345604E-1 -1.770821E-1 -7.032394E-1  2.794189E-1  7.943993E-1 -1.710396E-1 -6.702995E-1 
 2.993889E-1  8.031197E-1 -2.018929E-1 -7.058411E-1  3.093681E-1  8.387299E-1 -1.374397E-1 -6.817818E-1 
 2.999077E-1  8.381386E-1 -1.244011E-1 -6.330528E-1  3.216591E-1  8.268890E-1 -1.567421E-1 -6.905022E-1 
 2.993088E-1  8.752403E-1 -8.082199E-2 -6.490021E-1  3.018494E-1  8.633194E-1 -9.004974E-2 -6.412506E-1 
 3.281479E-1  8.741989E-1 -9.661102E-2 -6.465416E-1  3.328400E-1  9.160004E-1 -4.088211E-2 -6.335030E-1 
 3.072777E-1  8.707695E-1 -1.003418E-1 -6.508598E-1  3.102570E-1  8.540077E-1 -1.190414E-1 -6.910896E-1 
 2.830696E-1  8.453598E-1 -9.587097E-2 -6.613617E-1  2.362099E-1  7.990189E-1 -1.244812E-1 -6.918411E-1 
 2.490997E-1  8.037872E-1 -1.890030E-1 -7.556915E-1  2.269707E-1  7.705574E-1 -1.562195E-1 -7.250710E-1 
 1.758575E-1  7.563972E-1 -1.951828E-1 -7.771530E-1  1.765976E-1  7.683296E-1 -1.922798E-1 -7.983093E-1 
 1.786079E-1  7.897797E-1 -1.573296E-1 -7.772903E-1  1.391983E-1  7.280884E-1 -2.047920E-1 -7.907829E-1 
 1.476173E-1  7.545395E-1 -2.011414E-1 -8.071022E-1  1.436691E-1  7.401581E-1 -1.834106E-1 -7.782631E-1 
 1.440392E-1  7.271996E-1 -2.010727E-1 -7.705917E-1  1.678085E-1  7.837486E-1 -1.540527E-1 -8.085098E-1 
 1.573792E-1  8.019981E-1 -1.578522E-1 -7.588196E-1  1.636391E-1  7.521591E-1 -1.606102E-1 -7.574806E-1 
 1.699677E-1  7.902985E-1 -1.407928E-1 -7.902603E-1  1.204185E-1  7.513390E-1 -1.516724E-1 -7.875023E-1 
 1.031380E-1  7.321892E-1 -1.855698E-1 -8.106728E-1  1.325684E-1  7.774086E-1 -1.747704E-1 -8.418922E-1 
 8.651733E-2  7.368774E-1 -1.793098E-1 -8.200607E-1  9.277725E-2  7.212372E-1 -1.983910E-1 -8.343697E-1 
 8.950043E-2  7.542381E-1 -1.589699E-1 -8.287811E-1  8.242798E-2  7.554398E-1 -1.252213E-1 -7.703705E-1 
 1.284676E-1  7.815094E-1 -1.247711E-1 -7.374306E-1  1.942596E-1  8.455086E-1 -4.498291E-2 -7.234993E-1 
 1.690788E-1  8.528099E-1 -1.919937E-2 -6.616631E-1  2.373199E-1  8.832092E-1 -2.202988E-2 -6.814117E-1 
 2.122078E-1  9.054871E-1 -4.821777E-3 -7.119522E-1  1.777191E-1  8.438683E-1 -3.573990E-2 -6.962318E-1 
 1.919479E-1  8.251686E-1 -8.208084E-2 -7.421303E-1  1.452293E-1  8.332901E-1 -5.578232E-2 -7.419815E-1 
 1.205673E-1  7.870293E-1 -9.907150E-2 -7.661209E-1  1.518669E-1  7.967873E-1 -1.068230E-1 -7.569504E-1 
 1.314507E-1  8.040085E-1 -7.269287E-2 -7.736397E-1  5.872726E-2  7.599792E-1 -8.885956E-2 -7.790794E-1 
 9.233856E-2  7.730179E-1 -1.206017E-1 -8.354797E-1  5.805969E-2  7.699585E-1 -1.064529E-1 -7.995720E-1 
 5.254745E-2  7.479897E-1 -9.057999E-2 -7.893600E-1  7.333755E-2  7.794991E-1 -1.026497E-1 -8.084412E-1 
 8.018875E-2  8.143692E-1 -5.541229E-2 -7.837830E-1  6.036758E-2  7.651978E-1 -7.514954E-2 -7.903328E-1 
 7.355881E-2  7.900772E-1 -8.044052E-2 -7.989807E-1  5.768967E-2  8.005104E-1 -2.709961E-2 -7.661209E-1 
 4.077911E-2  7.680283E-1 -6.167221E-2 -7.829628E-1  8.160782E-2  8.021469E-1 -6.606293E-2 -8.100815E-1 
 4.330826E-2  7.803192E-1 -7.128143E-2 -8.008423E-1  1.141739E-2  7.227974E-1 -9.080124E-2 -8.204308E-1 
 1.037979E-2  7.607994E-1 -9.296036E-2 -8.689423E-1 -3.023148E-2  7.391205E-1 -9.706116E-2 -8.455429E-1 
-2.397156E-2  6.923294E-1 -1.197128E-1 -8.646927E-1 -3.224182E-2  7.545395E-1 -8.953094E-2 -8.614922E-1 
-1.763153E-2  7.437401E-1 -7.731247E-2 -8.147697E-1  1.586914E-3  7.499199E-1 -7.083130E-2 -7.956200E-1 
 6.558990E-2  8.118401E-1 -4.222870E-3 -7.876511E-1  2.557755E-2  8.269577E-1  2.661896E-2 -7.237320E-1 
 7.273865E-2  8.347778E-1  3.019714E-2 -7.238693E-1  9.836960E-2  8.727074E-1  7.742691E-2 -7.273026E-1 
 7.452774E-2  8.850784E-1  1.084976E-1 -6.492920E-1  1.339073E-1  8.874588E-1  8.420944E-2 -6.806602E-1 
 1.345100E-1  9.218788E-1  1.104393E-1 -7.091217E-1  8.942795E-2  9.131584E-1  1.271286E-1 -6.671829E-1 
 1.333885E-1  8.940887E-1  6.216049E-2 -7.033119E-1  1.189270E-1  9.138298E-1  1.149902E-1 -6.928825E-1 
 8.622742E-2  8.893204E-1  1.327896E-1 -6.664314E-1  1.023903E-1  8.876076E-1  8.420944E-2 -7.220917E-1 
 7.624054E-2  9.154701E-1  1.131172E-1 -7.302818E-1  5.716705E-2  8.711395E-1  1.026878E-1 -6.909409E-1 
 8.160782E-2  8.841095E-1  1.102180E-1 -7.217903E-1  6.372833E-2  9.024391E-1  1.262398E-1 -7.006302E-1 
 3.689957E-2  8.633194E-1  1.242981E-1 -6.822319E-1  7.624054E-2  8.750191E-1  1.248894E-1 -6.941528E-1 
 6.655884E-2  8.934174E-1  1.364403E-1 -6.779823E-1  6.171036E-2  8.864899E-1  1.439705E-1 -6.668015E-1 
 1.085777E-1  8.981895E-1  1.029892E-1 -7.191124E-1  4.874802E-2  8.972893E-1  1.535797E-1 -6.989098E-1 
 2.035904E-2  8.572769E-1  1.245995E-1 -7.244720E-1  7.770538E-3  8.332176E-1  6.558990E-2 -7.863808E-1 
-2.619934E-2  8.321800E-1  1.008987E-1 -7.427216E-1 -2.851105E-2  7.959671E-1  6.103897E-2 -7.592621E-1 
-1.369095E-2  8.233795E-1  6.312943E-2 -7.936897E-1 -3.194046E-2  8.247299E-1  1.026192E-1 -7.530098E-1 
-3.969193E-2  8.119888E-1  9.383011E-2 -7.337112E-1  1.253891E-2  8.858986E-1  1.406898E-1 -7.338600E-1 
 1.276016E-2  9.059372E-1  2.143784E-1 -6.667328E-1  4.323959E-2  8.980370E-1  1.681786E-1 -6.579399E-1 
 6.834030E-2  9.231491E-1  2.083397E-1 -6.619606E-1  5.127716E-2  9.338799E-1  2.421684E-1 -6.347694E-1 
 5.209732E-2  8.972206E-1  1.893387E-1 -6.627808E-1  6.491852E-2  9.387207E-1  2.153397E-1 -6.553993E-1 
 2.967834E-2  9.063072E-1  2.291298E-1 -6.659126E-1  4.718781E-3  8.734474E-1  1.961174E-1 -6.956406E-1 
 1.956940E-3  9.099579E-1  1.634102E-1 -7.475700E-1 -4.483032E-2  8.429794E-1  1.684799E-1 -7.112122E-1 
-2.650070E-2  8.180199E-1  1.288376E-1 -7.457809E-1 -8.320236E-2  8.122787E-1  1.097679E-1 -8.157425E-1 
-1.408730E-1  7.802505E-1  1.091690E-1 -7.951813E-1 -1.027908E-1  7.594604E-1  6.089020E-2 -8.050117E-1 
-1.098022E-1  7.861290E-1  1.145401E-1 -7.865295E-1 -1.399002E-1  7.670593E-1  1.012001E-1 -8.075409E-1 
-1.275330E-1  7.418785E-1  4.689026E-2 -8.379402E-1 -1.506310E-1  7.629585E-1  1.078300E-1 -8.106728E-1 
-1.818504E-1  7.399406E-1  1.023178E-1 -8.069496E-1 -1.669426E-1  7.370300E-1  8.338928E-2 -8.367500E-1 
-1.534615E-1  7.663078E-1  1.070900E-1 -8.103027E-1 -1.866913E-1  7.142296E-1  9.471893E-2 -7.916718E-1 
-1.745415E-1  7.318192E-1  7.341003E-2 -8.579826E-1 -1.896706E-1  7.461205E-1  1.128998E-1 -8.351097E-1 
-2.091103E-1  7.244377E-1  9.769821E-2 -8.097801E-1 -1.807327E-1  7.244377E-1  6.230927E-2 -8.579102E-1 
-2.090416E-1  7.157173E-1  1.063385E-1 -8.600006E-1 -2.591820E-1  7.137871E-1  8.995056E-2 -8.229713E-1 
-1.866913E-1  7.135582E-1  7.698822E-2 -8.403320E-1 -2.094917E-1  7.197495E-1  1.256371E-1 -8.203621E-1 
-2.248421E-1  7.095375E-1  9.635925E-2 -8.075409E-1 -1.976395E-1  7.228775E-1  1.038780E-1 -8.362312E-1 
-2.166405E-1  7.333107E-1  1.403885E-1 -8.107529E-1 -2.316895E-1  6.968689E-1  1.220589E-1 -8.075409E-1 
-2.085915E-1  7.411270E-1  1.067085E-1 -8.387604E-1 -2.270699E-1  7.217598E-1  1.562576E-1 -8.071022E-1 
-2.500916E-1  6.876373E-1  9.911728E-2 -8.260193E-1 -2.269211E-1  7.027588E-1  8.562851E-2 -8.702011E-1 
-2.682724E-1  6.816788E-1  9.195709E-2 -8.576927E-1 -2.946510E-1  6.367493E-1  6.595993E-2 -8.893509E-1 
-3.026199E-1  6.840591E-1  1.000099E-1 -8.864517E-1 -3.093224E-1  6.817474E-1  1.278000E-1 -8.421898E-1 
-3.059731E-1  6.413689E-1  1.000786E-1 -8.544121E-1 -2.927818E-1  6.947899E-1  1.518669E-1 -8.347397E-1 
-2.845917E-1  7.219772E-1  1.759300E-1 -8.023300E-1 -2.446518E-1  7.024574E-1  1.443405E-1 -8.220711E-1 
-2.665596E-1  7.327080E-1  1.742172E-1 -8.404808E-1 -2.876396E-1  7.392693E-1  2.191391E-1 -7.612801E-1 
-2.266197E-1  7.388992E-1  1.882172E-1 -7.852707E-1 -2.293129E-1  7.690697E-1  2.353096E-1 -7.653008E-1 
-2.232704E-1  7.677307E-1  2.391090E-1 -7.255898E-1 -2.000999E-1  7.600594E-1  2.192879E-1 -7.370605E-1 
-1.891518E-1  7.976074E-1  2.753983E-1 -7.350502E-1 -2.373505E-1  7.581902E-1  2.551270E-1 -7.422829E-1 
-2.334824E-1  7.448578E-1  1.997681E-1 -7.836304E-1 -2.471123E-1  7.370300E-1  2.281570E-1 -7.878723E-1 
-3.167801E-1  6.982193E-1  2.063293E-1 -8.011398E-1 -2.964401E-1  6.956100E-1  1.520882E-1 -8.439827E-1 
-3.131218E-1  6.772003E-1  1.911278E-1 -8.369713E-1 -3.679619E-1  6.506805E-1  1.658707E-1 -8.313904E-1 
-3.431511E-1  6.632690E-1  1.343575E-1 -8.860703E-1 -3.623695E-1  6.525383E-1  1.507492E-1 -8.871193E-1 
-3.997002E-1  5.862274E-1  8.629990E-2 -8.854027E-1 -4.119225E-1  5.866776E-1  9.434891E-2 -9.159508E-1 
-4.215317E-1  5.895882E-1  1.287689E-1 -9.097710E-1 -4.668312E-1  5.482407E-1  8.696747E-2 -9.220619E-1 
-4.534912E-1  5.643997E-1  8.279800E-2 -9.306297E-1 -4.613228E-1  5.745392E-1  1.400185E-1 -8.909225E-1 
-4.518509E-1  5.530777E-1  1.178894E-1 -8.815308E-1 -4.219818E-1  6.015778E-1  1.165504E-1 -9.041824E-1 
-4.367294E-1  5.881004E-1  1.648293E-1 -8.547096E-1 -4.235420E-1  5.945778E-1  1.450081E-1 -8.549309E-1 
-3.808517E-1  6.418076E-1  1.945572E-1 -8.344421E-1 -3.705711E-1  6.862869E-1  2.419395E-1 -7.878723E-1 
-3.613319E-1  6.371193E-1  2.007370E-1 -8.019600E-1 -3.575325E-1  6.618576E-1  2.037201E-1 -8.357124E-1 
-3.838310E-1  6.448669E-1  2.290497E-1 -7.805023E-1 -3.900909E-1  6.286278E-1  2.180977E-1 -7.932396E-1 
-3.369713E-1  6.796570E-1  2.413483E-1 -8.030701E-1 -3.919525E-1  6.664772E-1  2.674980E-1 -7.714119E-1 
-3.603630E-1  6.892700E-1  2.516975E-1 -7.847519E-1 -3.416595E-1  6.888275E-1  2.860489E-1 -7.744598E-1 
-3.725128E-1  6.857681E-1  2.742805E-1 -7.451096E-1 -3.519402E-1  6.517181E-1  2.423172E-1 -7.680626E-1 
-3.254929E-1  7.327881E-1  3.215904E-1 -7.524796E-1 -3.402405E-1  7.135582E-1  2.951393E-1 -7.348328E-1 
-3.525429E-1  6.631203E-1  2.677193E-1 -7.830315E-1 -3.730316E-1  7.083473E-1  3.033371E-1 -7.850418E-1 
-3.993301E-1  6.526871E-1  2.799377E-1 -7.432518E-1 -3.619308E-1  6.670685E-1  2.771797E-1 -7.448807E-1 
-3.634911E-1  6.644592E-1  2.926102E-1 -7.933922E-1 -4.456024E-1  6.465797E-1  2.859802E-1 -7.660408E-1 
-3.672218E-1  6.794395E-1  2.823181E-1 -7.542000E-1 -3.510513E-1  7.144585E-1  3.379784E-1 -7.428017E-1 
-3.760796E-1  6.997070E-1  3.587685E-1 -6.707497E-1 -3.098526E-1  7.210083E-1  3.422279E-1 -7.138214E-1 
-3.491898E-1  7.275696E-1  3.937073E-1 -6.669502E-1 -3.256416E-1  7.561798E-1  4.227676E-1 -6.273918E-1 
-2.526321E-1  7.892570E-1  4.247780E-1 -6.296997E-1 -2.711029E-1  8.057289E-1  4.630775E-1 -6.084595E-1 
-2.837715E-1  8.055801E-1  5.014496E-1 -5.550423E-1 -2.110519E-1  8.481979E-1  4.934692E-1 -5.902901E-1 
-2.524796E-1  8.228569E-1  5.068779E-1 -5.489311E-1 -2.406998E-1  8.313599E-1  5.396690E-1 -5.222626E-1 
-2.185822E-1  8.440971E-1  5.084496E-1 -5.937119E-1 -2.641716E-1  8.234596E-1  5.005493E-1 -5.773201E-1 
-2.893600E-1  7.729378E-1  4.615898E-1 -6.136093E-1 -2.819824E-1  8.002090E-1  4.855003E-1 -5.990028E-1 
-2.904701E-1  8.100471E-1  5.114975E-1 -5.856705E-1 -3.070908E-1  7.586403E-1  4.553986E-1 -6.077919E-1 
