# Supplementary material for: Parameters estimation of stochastic finite fault ground motion simulation method and its application in North China
Source: PLoS One. 2025 Dec 3;20(12):e0337602. doi: 10.1371/journal.pone.0337602 (PMC12674566; doi:10.1371/journal.pone.0337602)
Supplement: S1 File — The Strong motion recordings for this study are provided by China Strong Motion Network Centre at Institute of Engineering Mechanics, China Earthquake Administration. (ZIP) [file pone.0337602.s001.zip › S1 File. Acceleration recordings of Pingyuan earthquake/ua0554.dat]

041XXT230806023302
0230806023359 2023-08-06 2:33:59 BTM
PINGYUAN EARTHQUAKE, PINGYUAN,CHN
EPICENTER  37.159N 116.339E DEPTH 10 KM
MAGNITUDE  5.5(Ms)
STATION: 41XXT 35.0N 113.9E
SITE CONDITION: SOIL
INSTRUMENT TYPE: GSMA-24IP/SLJ-100
OBSERVING POINT: GROUND
COMP. EW
UNCORRECTED ACCELERATION          UNIT: CM/SEC/SEC
NO. OF POINTS:  24000  EQUALLY SPACED INTERVALS OF:  0.005  SEC
PEAK VALUE:    7.952   AT   32.08 SEC    DURATION:  120 SEC
PRE-EVENT TIME:  20  SEC  RECORDER TIME:  2023-08-06 02:32:40 BTM
CSMNC

-1.707382E-1  7.701912E-1  5.410805E-1 -4.338188E-1 -2.508392E-1  7.172928E-1  4.586830E-1 -5.486374E-1 
-4.073677E-1  4.868431E-1  2.749519E-1 -7.106895E-1 -4.869461E-1  4.910927E-1  2.551308E-1 -6.909370E-1 
-4.380684E-1  5.351219E-1  3.058739E-1 -6.614380E-1 -4.501381E-1  5.279007E-1  3.161507E-1 -6.315575E-1 
-3.981285E-1  4.674034E-1  1.931419E-1 -8.003883E-1 -6.587563E-1  3.247910E-1  1.292229E-1 -8.574562E-1 
-6.267166E-1  3.627205E-1  1.749611E-1 -7.212677E-1 -4.527473E-1  5.110626E-1  3.337326E-1 -5.669594E-1 
-2.754974E-1  7.813606E-1  6.117935E-1 -3.213882E-1 -9.101868E-2  8.803139E-1  6.805611E-1 -2.667770E-1 
-4.437637E-2  8.789711E-1  5.934639E-1 -4.456673E-1 -2.845879E-1  6.673737E-1  4.563026E-1 -5.600395E-1 
-3.996964E-1  5.249214E-1  2.377739E-1 -7.413063E-1 -4.897766E-1  4.677010E-1  2.174339E-1 -7.436867E-1 
-5.302277E-1  4.362526E-1  2.210121E-1 -8.014259E-1 -6.303673E-1  3.135414E-1  7.162094E-2 -8.888283E-1 
-6.329765E-1  3.081017E-1  5.441284E-2 -8.852463E-1 -6.460075E-1  3.382034E-1  1.307831E-1 -8.210983E-1 
-6.118164E-1  3.476715E-1  1.585007E-1 -7.839966E-1 -5.127983E-1  4.881821E-1  2.370338E-1 -7.416077E-1 
-4.981194E-1  4.920616E-1  3.295631E-1 -6.333466E-1 -4.371796E-1  5.390015E-1  2.564735E-1 -7.505493E-1 
-5.277672E-1  4.239616E-1  1.483612E-1 -8.579063E-1 -5.793266E-1  4.239616E-1  2.780037E-1 -6.155396E-1 
-3.832283E-1  6.490440E-1  4.595718E-1 -4.736786E-1 -1.425095E-1  9.469223E-1  7.652740E-1 -1.807289E-1 
 1.324234E-1  1.160374E+0  9.954910E-1  6.075287E-2  2.861328E-1  1.237942E+0  9.867821E-1  4.003143E-2 
 2.733116E-1  1.254704E+0  9.565315E-1 -1.033859E-1  1.294441E-1  1.061802E+0  8.181038E-1 -1.404877E-1 
 5.277252E-2  9.577942E-1  6.708717E-1 -3.297386E-1 -1.219368E-1  8.421631E-1  5.101624E-1 -5.597382E-1 
-3.323479E-1  5.464516E-1  2.364311E-1 -7.500992E-1 -5.917664E-1  2.837410E-1 -2.068710E-2 -1.019138E+0 
-8.129082E-1  9.733200E-2 -2.067261E-1 -1.224400E+0 -1.013626E+0 -4.728699E-2 -3.014259E-1 -1.289448E+0 
-9.961891E-1 -3.662872E-2 -2.988167E-1 -1.198326E+0 -9.188461E-1  1.234131E-1 -7.507706E-2 -1.051769E+0 
-7.421989E-1  2.613907E-1  5.613327E-2 -8.002396E-1 -4.738274E-1  5.322914E-1  3.664436E-1 -5.312767E-1 
-2.820473E-1  7.598305E-1  6.076241E-1 -3.682594E-1 -1.294670E-1  8.815727E-1  6.526222E-1 -3.239975E-1 
-8.073807E-2  8.428307E-1  5.568810E-1 -4.133263E-1 -2.021065E-1  7.185631E-1  4.878922E-1 -4.812088E-1 
-3.000793E-1  6.846619E-1  4.689636E-1 -4.870872E-1 -1.516685E-1  8.295708E-1  5.420532E-1 -3.515663E-1 
-4.787827E-2  8.791237E-1  6.918831E-1 -2.363777E-1 -7.939911E-2  8.768806E-1  6.130638E-1 -3.715363E-1 
-1.042786E-1  8.113937E-1  5.284233E-1 -4.265175E-1 -1.585159E-1  8.001442E-1  5.297623E-1 -4.437294E-1 
-1.850471E-1  7.746620E-1  4.871407E-1 -4.397774E-1 -1.612778E-1  7.804718E-1  5.371437E-1 -4.516983E-1 
-1.990585E-1  7.858315E-1  5.220108E-1 -4.596786E-1 -2.456970E-1  6.965828E-1  4.293327E-1 -5.495262E-1 
-2.839890E-1  7.042542E-1  4.130135E-1 -5.921478E-1 -3.152771E-1  6.110420E-1  3.611526E-1 -5.739670E-1 
-3.806267E-1  5.877228E-1  3.272514E-1 -6.892281E-1 -4.103470E-1  5.609818E-1  2.334518E-1 -7.579994E-1 
-5.080986E-1  3.744926E-1  1.205711E-1 -8.129082E-1 -6.203079E-1  3.215904E-1  3.199387E-2 -9.802475E-1 
-7.063560E-1  2.525215E-1 -6.993866E-2 -1.080078E+0 -7.845192E-1  1.951523E-1 -7.492828E-2 -9.800987E-1 
-6.982384E-1  2.456741E-1  8.522034E-3 -8.927765E-1 -5.865593E-1  4.009438E-1  1.799507E-1 -7.587395E-1 
-4.180260E-1  6.369019E-1  4.485512E-1 -4.152679E-1 -1.195564E-1  8.709908E-1  6.637230E-1 -2.438278E-1 
 8.258057E-2  1.058083E+0  7.501526E-1 -2.584381E-1 -2.671814E-2  8.864212E-1  5.898132E-1 -3.630371E-1 
-1.183662E-1  7.706413E-1  4.448204E-1 -5.449066E-1 -3.041077E-1  5.964432E-1  2.516327E-1 -7.772865E-1 
-5.953484E-1  2.799416E-1 -3.416824E-2 -1.010868E+0 -7.921867E-1  1.262436E-1 -1.732788E-1 -1.157867E+0 
-8.471794E-1  1.414413E-1 -1.287994E-1 -1.073009E+0 -7.391472E-1  2.736130E-1  2.275085E-2 -8.845062E-1 
-5.844688E-1  3.804512E-1  1.120110E-1 -8.025475E-1 -4.264488E-1  6.112709E-1  3.956528E-1 -5.548172E-1 
-2.880173E-1  7.240028E-1  4.898224E-1 -4.289780E-1 -9.444809E-2  8.744240E-1  5.748329E-1 -3.892670E-1 
-1.097183E-1  8.585510E-1  5.939140E-1 -4.133263E-1 -1.848984E-1  7.955208E-1  5.253639E-1 -4.303970E-1 
-1.140366E-1  8.418617E-1  5.431023E-1 -3.999176E-1 -8.401871E-2  9.233017E-1  6.797409E-1 -2.347374E-1 
 5.479050E-2  1.011593E+0  8.280830E-1 -7.566833E-2  1.813736E-1  1.141823E+0  8.265228E-1 -2.040482E-1 
 3.884125E-2  9.943008E-1  6.525421E-1 -3.921661E-1 -1.702995E-1  6.930809E-1  3.593636E-1 -6.203766E-1 
-3.917274E-1  5.001106E-1  1.361542E-1 -8.837585E-1 -6.602478E-1  2.500610E-1 -5.912781E-2 -1.064209E+0 
-8.293686E-1  1.002312E-1 -2.300491E-1 -1.201679E+0 -8.709488E-1  7.498169E-2 -2.264671E-1 -1.148327E+0 
-8.456879E-1  1.216927E-1 -1.266365E-1 -1.055798E+0 -7.412262E-1  2.820320E-1  1.962280E-2 -8.543282E-1 
-4.335175E-1  5.705910E-1  2.989426E-1 -6.320763E-1 -2.637978E-1  7.088013E-1  4.180031E-1 -4.782982E-1 
-1.746864E-1  7.859840E-1  5.281906E-1 -3.795776E-1 -6.449890E-2  9.665108E-1  6.608124E-1 -3.990288E-1 
-7.909775E-2  8.622818E-1  5.014534E-1 -4.934273E-1 -2.537384E-1  6.242332E-1  2.599716E-1 -7.187271E-1 
-4.786758E-1  4.648628E-1  2.052917E-1 -7.993469E-1 -5.167465E-1  4.680710E-1  1.716805E-1 -8.012085E-1 
-5.597382E-1  3.657722E-1  9.055328E-2 -8.149872E-1 -5.444565E-1  3.832817E-1  1.433716E-1 -8.231087E-1 
-5.715790E-1  3.996735E-1  1.701927E-1 -7.782593E-1 -4.916382E-1  5.177612E-1  2.363625E-1 -6.726074E-1 
-3.503761E-1  5.689507E-1  2.921638E-1 -6.811790E-1 -4.283066E-1  5.319214E-1  2.838936E-1 -6.099472E-1 
-2.804871E-1  6.946411E-1  3.940811E-1 -5.386467E-1 -2.035294E-1  8.111725E-1  5.924225E-1 -3.291359E-1 
 4.115295E-2  1.073353E+0  8.555031E-1 -1.219940E-2  3.238335E-1  1.319523E+0  1.019043E+0  8.459091E-2 
 4.399834E-1  1.398422E+0  1.076714E+0  7.736206E-2  3.359032E-1  1.248814E+0  9.160728E-1 -4.653931E-2 
 2.093811E-1  1.065533E+0  6.840630E-1 -3.482895E-1 -1.158295E-1  7.959709E-1  4.368515E-1 -5.636864E-1 
-3.622169E-1  5.134430E-1  2.055130E-1 -7.751274E-1 -4.949875E-1  4.504929E-1  1.474037E-1 -8.145485E-1 
-5.186768E-1  4.454918E-1  1.691513E-1 -7.933884E-1 -5.176392E-1  4.429626E-1  1.487427E-1 -7.661896E-1 
-4.603462E-1  4.368515E-1  1.105232E-1 -8.726578E-1 -6.007881E-1  3.648834E-1  3.601074E-2 -9.763680E-1 
-7.081490E-1  1.855431E-1 -1.691780E-1 -1.103397E+0 -7.853394E-1  1.293716E-1 -1.741676E-1 -1.083958E+0 
-7.310982E-1  2.744331E-1  1.150131E-2 -8.988876E-1 -6.065292E-1  3.476715E-1  8.645248E-2 -8.286285E-1 
-4.572868E-1  4.980240E-1  1.552238E-1 -7.851181E-1 -4.314384E-1  5.645523E-1  3.078804E-1 -5.596581E-1 
-2.234192E-1  7.745819E-1  5.957031E-1 -2.666283E-1  1.129036E-1  1.127071E+0  8.382912E-1 -6.263733E-2 
 2.839622E-1  1.242783E+0  9.764938E-1  6.362915E-3  2.663116E-1  1.216484E+0  9.158516E-1 -4.251862E-2 
 1.922531E-1  1.090191E+0  7.486610E-1 -3.110390E-1 -8.609772E-2  8.398514E-1  4.642715E-1 -5.773163E-1 
-3.371086E-1  5.262642E-1  1.371918E-1 -8.691559E-1 -6.096573E-1  3.029633E-1 -4.273605E-2 -1.033367E+0 
-7.377281E-1  2.374725E-1 -5.994797E-2 -1.019508E+0 -7.485275E-1  1.497116E-1 -1.612778E-1 -1.102589E+0 
-8.216972E-1  1.245232E-1 -1.799774E-1 -1.158237E+0 -8.659592E-1  1.108932E-1 -1.568069E-1 -1.137829E+0 
-8.119392E-1  1.803322E-1 -1.372185E-1 -9.975281E-1 -6.235085E-1  3.445435E-1  8.161163E-2 -8.319092E-1 
-4.968491E-1  4.656830E-1  2.190018E-1 -6.698570E-1 -3.296585E-1  6.269112E-1  3.308334E-1 -5.476685E-1 
-2.149963E-1  7.662430E-1  5.168037E-1 -4.300194E-1 -1.088295E-1  8.818016E-1  6.453209E-1 -2.399559E-1 
 8.392334E-2  1.053833E+0  7.105141E-1 -3.135681E-1  3.549194E-2  9.995918E-1  6.203613E-1 -3.213196E-1 
-1.323700E-2  8.916321E-1  5.972633E-1 -3.637085E-1 -1.351967E-1  7.468719E-1  3.662224E-1 -6.387062E-1 
-3.870277E-1  5.304337E-1  2.492523E-1 -7.563591E-1 -5.118980E-1  4.428139E-1  1.224442E-1 -8.111877E-1 
-4.501381E-1  4.922142E-1  1.874123E-1 -6.939163E-1 -3.575287E-1  6.304207E-1  3.899117E-1 -5.606270E-1 
-2.781067E-1  6.977730E-1  4.356613E-1 -4.666061E-1 -1.398163E-1  7.900810E-1  4.603920E-1 -5.274773E-1 
-2.339973E-1  7.146111E-1  4.247818E-1 -5.272484E-1 -2.779579E-1  7.084236E-1  4.280624E-1 -5.843964E-1 
-3.090973E-1  6.055336E-1  2.163124E-1 -7.934570E-1 -4.555779E-1  4.824524E-1  1.623039E-1 -7.583694E-1 
-5.402870E-1  3.696518E-1  6.328201E-2 -9.116287E-1 -5.846176E-1  3.560905E-1  7.505417E-2 -8.489685E-1 
-5.087776E-1  4.922829E-1  1.965714E-1 -7.167969E-1 -4.148979E-1  5.290108E-1  2.691422E-1 -6.374474E-1 
-2.861481E-1  6.892815E-1  4.354324E-1 -4.794159E-1 -1.347580E-1  8.999023E-1  6.294518E-1 -2.713280E-1 
 6.842041E-2  1.035503E+0  7.645340E-1 -1.648560E-1  1.372604E-1  1.051823E+0  7.558136E-1 -2.404785E-1 
-1.617432E-3  9.407310E-1  6.156616E-1 -3.619995E-1 -1.107674E-1  8.141518E-1  4.662132E-1 -5.148773E-1 
-2.172279E-1  7.180328E-1  4.203835E-1 -5.794792E-1 -2.693062E-1  6.791420E-1  3.262825E-1 -6.230659E-1 
-3.203468E-1  6.047134E-1  2.280922E-1 -7.084465E-1 -3.628883E-1  5.913010E-1  2.889633E-1 -6.973495E-1 
-3.699684E-1  5.626221E-1  2.190018E-1 -6.921272E-1 -3.547668E-1  5.587425E-1  1.995506E-1 -6.870689E-1 
-3.591690E-1  5.765533E-1  2.979012E-1 -6.936188E-1 -3.833771E-1  5.708923E-1  2.617607E-1 -6.551781E-1 
-3.759270E-1  5.282707E-1  1.902428E-1 -7.481575E-1 -4.407463E-1  4.955635E-1  1.818237E-1 -8.098488E-1 
-5.071373E-1  4.654617E-1  1.721306E-1 -7.594872E-1 -4.341965E-1  5.315514E-1  2.485008E-1 -6.976471E-1 
-3.673592E-1  6.562729E-1  3.572807E-1 -5.963173E-1 -2.409286E-1  7.698936E-1  4.799919E-1 -4.820290E-1 
-1.209679E-1  8.390312E-1  5.293922E-1 -3.950768E-1 -1.091995E-1  8.553505E-1  5.264816E-1 -4.513283E-1 
-1.647072E-1  7.121506E-1  3.762817E-1 -5.749359E-1 -2.570992E-1  6.250534E-1  2.765923E-1 -6.267166E-1 
-3.684769E-1  5.454826E-1  2.534218E-1 -6.996574E-1 -4.407463E-1  4.957809E-1  2.403030E-1 -6.837082E-1 
-3.105164E-1  6.367531E-1  2.870941E-1 -6.063766E-1 -2.727394E-1  6.705742E-1  3.724022E-1 -5.772476E-1 
-3.368874E-1  5.634422E-1  2.792015E-1 -6.950378E-1 -3.870277E-1  5.540504E-1  1.757813E-1 -8.074684E-1 
-4.996071E-1  4.610634E-1  1.673622E-1 -7.855568E-1 -5.149574E-1  4.482536E-1  1.726532E-1 -7.942085E-1 
-4.543076E-1  5.363235E-1  2.130432E-1 -7.641068E-1 -4.704781E-1  4.617424E-1  7.259369E-2 -9.652672E-1 
-7.056160E-1  1.860619E-1 -1.710396E-1 -1.154659E+0 -8.385391E-1  1.012039E-1 -2.776566E-1 -1.255169E+0 
-9.324074E-1  6.142044E-2 -2.130585E-1 -1.143036E+0 -7.659683E-1  2.436638E-1  1.083374E-2 -8.473282E-1 
-4.569168E-1  5.717125E-1  2.872429E-1 -6.049576E-1 -2.123184E-1  7.941818E-1  5.618019E-1 -2.962074E-1 
 6.589127E-2  1.035583E+0  7.935104E-1 -7.619858E-2  3.250237E-1  1.327942E+0  1.026943E+0  1.337624E-1 
 4.765625E-1  1.424942E+0  1.124981E+0  1.805534E-1  4.299240E-1  1.314972E+0  9.678535E-1 -3.953934E-2 
 2.698822E-1  1.157692E+0  7.454529E-1 -2.438278E-1 -3.603745E-2  8.280830E-1  4.885635E-1 -5.046768E-1 
-2.590294E-1  6.249809E-1  2.844124E-1 -6.801376E-1 -3.722076E-1  5.712624E-1  2.296524E-1 -7.541161E-1 
-4.480476E-1  5.232811E-1  2.423935E-1 -6.751480E-1 -3.527565E-1  5.849724E-1  3.056526E-1 -5.972862E-1 
-2.918892E-1  6.743011E-1  3.436432E-1 -6.672478E-1 -3.675880E-1  5.495033E-1  2.138634E-1 -7.370567E-1 
-4.313583E-1  5.027122E-1  1.717606E-1 -7.467461E-1 -4.460373E-1  4.664307E-1  1.244507E-1 -8.952370E-1 
-6.295471E-1  2.912712E-1 -3.461838E-2 -1.003117E+0 -6.980171E-1  2.503624E-1 -8.691788E-2 -9.873962E-1 
-6.199379E-1  3.669624E-1  1.388321E-1 -7.822075E-1 -4.834366E-1  4.957809E-1  2.026825E-1 -7.158966E-1 
-3.564072E-1  5.663414E-1  2.544632E-1 -6.685867E-1 -3.542480E-1  6.412239E-1  3.166733E-1 -6.766396E-1 
-3.850975E-1  5.293121E-1  2.105827E-1 -7.031593E-1 -3.296585E-1  6.055336E-1  2.798729E-1 -6.278381E-1 
-2.991867E-1  6.909142E-1  4.232941E-1 -5.045967E-1 -1.934662E-1  7.733231E-1  4.762611E-1 -4.775581E-1 
-1.356468E-1  7.733917E-1  3.976631E-1 -5.040779E-1 -1.504784E-1  7.538033E-1  4.603233E-1 -4.417191E-1 
-1.940575E-1  7.419510E-1  4.790230E-1 -4.591484E-1 -1.216393E-1  8.462639E-1  5.154533E-1 -4.882088E-1 
-1.831093E-1  7.626610E-1  4.058609E-1 -5.470695E-1 -3.010483E-1  5.810242E-1  2.546120E-1 -7.237167E-1 
-4.202576E-1  4.748535E-1  1.204224E-1 -8.713875E-1 -6.183662E-1  3.428230E-1  1.239395E-2 -9.617691E-1 
-6.397591E-1  3.071442E-1  7.400513E-3 -8.536568E-1 -4.438782E-1  5.438423E-1  3.139915E-1 -5.813370E-1 
-2.401772E-1  8.272629E-1  6.167831E-1 -2.816772E-1  6.805420E-2  1.046982E+0  7.639313E-1 -1.816978E-1 
 1.441917E-1  1.124611E+0  7.660942E-1 -2.335472E-1  7.840347E-2  9.912529E-1  7.003822E-1 -2.057571E-1 
 6.469345E-2  9.967613E-1  7.298813E-1 -2.034492E-1  9.383392E-2  1.057564E+0  7.118530E-1 -2.952385E-1 
-1.964951E-2  8.621330E-1  4.839439E-1 -5.298576E-1 -3.187065E-1  5.009308E-1  9.599304E-2 -9.151993E-1 
-6.426582E-1  3.031921E-1 -3.670883E-2 -1.013699E+0 -6.736565E-1  3.101921E-1  2.238083E-2 -9.093895E-1 
-5.974388E-1  3.569107E-1  2.357101E-2 -9.420967E-1 -6.256676E-1  3.142128E-1 -2.127838E-2 -1.017868E+0 
-7.222290E-1  2.317429E-1 -4.690933E-2 -9.627380E-1 -6.715660E-1  2.765121E-1 -4.713821E-2 -1.012058E+0 
-6.999588E-1  2.292023E-1 -8.930588E-2 -1.055416E+0 -7.711792E-1  1.778717E-1 -9.198761E-2 -1.006847E+0 
-6.954880E-1  2.718239E-1 -1.353836E-2 -9.052887E-1 -5.311279E-1  4.729118E-1  2.165413E-1 -7.509880E-1 
-4.505081E-1  5.126228E-1  2.230225E-1 -6.584587E-1 -3.254166E-1  6.316109E-1  3.659210E-1 -5.389481E-1 
-1.538963E-1  8.881340E-1  6.666336E-1 -2.304192E-1  8.556366E-2  1.051083E+0  7.511940E-1 -1.936874E-1 
 1.546211E-1  1.075813E+0  7.187805E-1 -1.690292E-1  1.485939E-1  1.121861E+0  8.854523E-1 -1.086082E-1 
 1.710930E-1  1.134521E+0  8.267441E-1 -1.357269E-1  1.710129E-1  1.100471E+0  6.764641E-1 -3.409882E-1 
-5.301666E-2  8.028221E-1  4.119720E-1 -5.821571E-1 -3.973083E-1  4.534721E-1  1.367416E-1 -8.991776E-1 
-6.549568E-1  3.008804E-1 -6.389618E-2 -1.093719E+0 -7.824287E-1  2.081223E-1 -1.200790E-1 -1.052067E+0 
-7.269974E-1  2.022324E-1 -3.178787E-2 -8.573074E-1 -4.840393E-1  4.849129E-1  2.540932E-1 -6.420670E-1 
-3.312263E-1  6.979218E-1  4.751511E-1 -4.445496E-1 -1.538277E-1  7.722015E-1  4.712029E-1 -4.106483E-1 
-4.988861E-2  8.699532E-1  5.928726E-1 -3.069382E-1  2.780914E-3  9.844742E-1  7.427711E-1 -2.226677E-1 
 1.105118E-2  9.730721E-1  6.428604E-1 -3.450089E-1  8.430481E-4  9.286613E-1  5.472717E-1 -4.528160E-1 
-1.861687E-1  7.014923E-1  3.490829E-1 -6.394577E-1 -4.173584E-1  4.913139E-1  1.697540E-1 -8.548470E-1 
-5.996666E-1  3.515434E-1 -5.562592E-2 -1.104816E+0 -7.652168E-1  1.716805E-1 -1.077080E-1 -9.953690E-1 
-7.305794E-1  2.467117E-1  2.148056E-2 -9.011993E-1 -5.531769E-1  4.850616E-1  2.240639E-1 -7.413788E-1 
-3.982773E-1  6.098518E-1  3.466225E-1 -5.437164E-1 -2.144775E-1  7.080536E-1  4.308205E-1 -4.792671E-1 
-2.072487E-1  7.896309E-1  5.218620E-1 -4.928284E-1 -1.782684E-1  8.163109E-1  5.105438E-1 -4.278564E-1 
-1.096458E-1  8.131828E-1  5.004005E-1 -4.303169E-1 -1.267090E-1  8.286018E-1  5.229836E-1 -4.759865E-1 
-2.188683E-1  7.162514E-1  3.864822E-1 -5.682259E-1 -2.559776E-1  6.554527E-1  3.274040E-1 -6.113663E-1 
-3.197479E-1  6.199913E-1  3.343315E-1 -6.574860E-1 -4.308395E-1  5.082321E-1  1.991806E-1 -7.579994E-1 
-4.744263E-1  4.311142E-1  1.023216E-1 -8.924789E-1 -6.144180E-1  3.434906E-1  6.469345E-2 -8.745193E-1 
-5.963860E-1  3.987007E-1  1.834641E-1 -7.066574E-1 -3.791389E-1  5.793839E-1  3.369408E-1 -5.862579E-1 
-2.603683E-1  8.079605E-1  5.521927E-1 -4.105759E-1 -1.058464E-1  8.180237E-1  5.544930E-1 -3.760796E-1 
-1.445160E-1  7.559624E-1  4.405022E-1 -5.087776E-1 -2.082176E-1  7.260818E-1  4.117432E-1 -5.426788E-1 
-3.095474E-1  6.205826E-1  3.606339E-1 -5.691185E-1 -1.942863E-1  7.532005E-1  4.443016E-1 -4.531860E-1 
-1.597176E-1  7.712326E-1  4.872208E-1 -4.518471E-1 -2.126884E-1  6.983719E-1  3.841019E-1 -5.760460E-1 
-3.088760E-1  5.353508E-1  1.689339E-1 -8.680382E-1 -6.643372E-1  2.568436E-1 -6.203842E-2 -1.066078E+0 
-8.470268E-1  8.213043E-2 -2.284889E-1 -1.194298E+0 -8.655090E-1  1.029205E-1 -2.016563E-1 -1.147289E+0 
-8.315277E-1  1.310806E-1 -1.234283E-1 -1.052147E+0 -7.868996E-1  1.873322E-1 -3.446960E-2 -9.365082E-1 
-6.153870E-1  4.163628E-1  1.756325E-1 -8.123894E-1 -5.147362E-1  4.743309E-1  2.328529E-1 -6.956367E-1 
-4.218979E-1  5.740242E-1  3.357506E-1 -5.976563E-1 -2.707291E-1  7.448616E-1  4.837914E-1 -4.758377E-1 
-1.579971E-1  8.496132E-1  5.855637E-1 -3.546181E-1 -2.299881E-2  9.143639E-1  6.177521E-1 -2.899475E-1 
-2.627945E-2  9.117508E-1  6.041222E-1 -4.089394E-1 -1.317787E-1  8.368721E-1  5.837822E-1 -3.430672E-1 
-4.996872E-2  9.128723E-1  6.263924E-1 -3.122978E-1 -2.999878E-2  9.446106E-1  6.649132E-1 -3.662491E-1 
-1.081581E-1  8.166122E-1  5.075607E-1 -4.378471E-1 -2.185783E-1  6.925507E-1  4.238930E-1 -5.551872E-1 
-2.932281E-1  6.754913E-1  3.495331E-1 -6.799088E-1 -4.392586E-1  5.065918E-1  2.534218E-1 -6.878891E-1 
-4.088593E-1  5.724525E-1  3.242722E-1 -5.791779E-1 -2.485275E-1  7.410622E-1  4.632339E-1 -5.484886E-1 
-2.968063E-1  6.538925E-1  3.872337E-1 -5.588379E-1 -2.984467E-1  6.255722E-1  3.001328E-1 -6.264191E-1 
-3.154259E-1  6.416740E-1  4.013939E-1 -5.341072E-1 -2.544060E-1  7.278709E-1  5.006332E-1 -4.414177E-1 
-1.860161E-1  7.307816E-1  4.300728E-1 -5.265083E-1 -2.888260E-1  6.780319E-1  4.326019E-1 -5.865593E-1 
-3.540993E-1  6.138840E-1  3.347816E-1 -5.942268E-1 -2.931595E-1  6.555214E-1  4.179306E-1 -5.306778E-1 
-2.848091E-1  6.965027E-1  4.589005E-1 -5.140686E-1 -2.810860E-1  6.833916E-1  4.402809E-1 -4.825478E-1 
-2.127571E-1  7.339020E-1  4.703827E-1 -5.557060E-1 -3.177376E-1  6.425629E-1  3.592224E-1 -6.061478E-1 
-3.863564E-1  6.163330E-1  4.001236E-1 -5.353661E-1 -2.016563E-1  7.472420E-1  4.933319E-1 -4.485664E-1 
-2.040482E-1  7.770424E-1  5.352020E-1 -4.485664E-1 -2.247581E-1  7.175140E-1  4.383430E-1 -5.145073E-1 
-2.964287E-1  6.290016E-1  4.121132E-1 -5.745583E-1 -3.235474E-1  7.005310E-1  4.809608E-1 -4.684677E-1 
-2.198372E-1  7.470207E-1  5.059204E-1 -4.475288E-1 -1.762581E-1  7.752609E-1  4.691124E-1 -5.388794E-1 
-3.202782E-1  5.678329E-1  2.926826E-1 -6.777458E-1 -5.440865E-1  3.563118E-1  5.732346E-2 -9.738388E-1 
-7.094879E-1  2.078934E-1 -1.254387E-1 -1.128139E+0 -9.083481E-1  2.379227E-2 -2.261772E-1 -1.163158E+0 
-9.265289E-1  3.303528E-3 -2.573891E-1 -1.192139E+0 -9.014168E-1  1.086540E-1 -1.097984E-1 -1.076809E+0 
-8.048592E-1  1.960526E-1 -5.706787E-3 -8.839874E-1 -5.791779E-1  4.008636E-1  2.242928E-1 -6.455688E-1 
-3.271294E-1  7.326431E-1  5.650711E-1 -3.678894E-1 -4.951859E-2  1.009354E+0  8.073730E-1 -1.263390E-1 
 1.112633E-1  1.043034E+0  7.692223E-1 -2.513580E-1 -5.026627E-2  9.028130E-1  6.173820E-1 -4.326286E-1 
-2.350388E-1  7.099915E-1  4.339409E-1 -5.626373E-1 -3.463478E-1  6.076927E-1  3.622742E-1 -6.062965E-1 
-3.709373E-1  5.961418E-1  3.287430E-1 -7.091179E-1 -5.397682E-1  4.012413E-1  1.810722E-1 -7.893562E-1 
-5.467682E-1  4.162140E-1  1.225128E-1 -8.341370E-1 -5.614471E-1  4.139023E-1  2.102013E-1 -7.490578E-1 
-4.829178E-1  5.547905E-1  3.814926E-1 -4.931259E-1 -1.633682E-1  8.774834E-1  7.009010E-1 -2.342987E-1 
 4.860306E-2  1.088181E+0  8.821030E-1 -1.062965E-1  1.251907E-1  1.094513E+0  8.655624E-1 -1.068192E-1 
 6.306076E-2  9.813423E-1  6.988907E-1 -3.520164E-1 -1.511459E-1  8.238335E-1  5.781136E-1 -4.683189E-1 
-3.510475E-1  5.787811E-1  3.321724E-1 -7.248383E-1 -5.572777E-1  3.813438E-1  8.630371E-2 -9.541664E-1 
-7.886887E-1  1.874123E-1 -2.448654E-2 -1.016079E+0 -7.884674E-1  2.166138E-1  6.797409E-2 -8.848763E-1 
-6.552467E-1  3.359718E-1  1.139412E-1 -8.418159E-1 -6.263466E-1  3.968430E-1  2.407532E-1 -7.126160E-1 
-4.733086E-1  5.483932E-1  4.145012E-1 -5.051193E-1 -2.398758E-1  7.760735E-1  5.723839E-1 -3.849487E-1 
-1.426468E-1  8.636208E-1  6.711006E-1 -3.009758E-1 -1.271591E-1  7.784615E-1  5.410118E-1 -4.449959E-1 
-2.698364E-1  7.204208E-1  4.895325E-1 -5.527267E-1 -3.347969E-1  6.055336E-1  3.493118E-1 -6.142769E-1 
-4.192162E-1  5.237236E-1  2.897034E-1 -6.830368E-1 -4.932785E-1  4.758224E-1  2.555809E-1 -8.106689E-1 
-6.421394E-1  3.471527E-1  1.420326E-1 -8.432274E-1 -6.592789E-1  3.265114E-1  1.161804E-1 -8.570862E-1 
-6.080894E-1  4.021339E-1  2.222023E-1 -7.874985E-1 -6.128578E-1  4.036217E-1  2.250328E-1 -7.878685E-1 
-6.060066E-1  3.943825E-1  1.803322E-1 -7.949486E-1 -5.660667E-1  4.390907E-1  2.369537E-1 -7.817574E-1 
-5.954971E-1  3.663712E-1  1.553726E-1 -8.426361E-1 -6.735077E-1  2.808418E-1  8.518219E-2 -8.632660E-1 
-6.548767E-1  3.819427E-1  2.339020E-1 -7.435379E-1 -5.051994E-1  5.563622E-1  4.095116E-1 -5.653267E-1 
-3.385963E-1  6.366005E-1  4.133835E-1 -5.225563E-1 -2.896461E-1  7.158012E-1  5.788612E-1 -3.842773E-1 
-1.810989E-1  8.809013E-1  7.722740E-1 -1.521187E-1  1.212425E-1  1.160824E+0  9.633827E-1 -2.448654E-2 
 1.759338E-1  1.174984E+0  9.849129E-1 -3.737640E-2  1.293716E-1  1.074100E+0  8.794136E-1 -7.738876E-2 
 3.959274E-2  9.797707E-1  7.892609E-1 -2.326584E-1 -8.207703E-2  9.006538E-1  7.327118E-1 -3.221359E-1 
-2.149963E-1  7.373314E-1  5.156822E-1 -5.144386E-1 -3.859177E-1  5.708122E-1  3.309021E-1 -6.956367E-1 
-5.100365E-1  4.522705E-1  2.683220E-1 -7.545662E-1 -6.726074E-1  2.718239E-1  8.772278E-2 -9.344292E-1 
-7.916679E-1  1.355515E-1 -6.285858E-2 -1.011539E+0 -8.619270E-1  1.222916E-1 -4.430771E-2 -1.061226E+0 
-8.985062E-1  6.149292E-2 -5.942917E-2 -9.780884E-1 -7.775192E-1  2.468605E-1  6.537247E-2 -9.031296E-1 
-7.141876E-1  3.136940E-1  1.856232E-1 -7.921181E-1 -5.693474E-1  4.360313E-1  3.131027E-1 -6.159096E-1 
-3.898582E-1  6.474838E-1  4.817009E-1 -4.602661E-1 -2.562790E-1  8.017807E-1  7.065620E-1 -2.766190E-1 
-9.831619E-2  8.949928E-1  7.233238E-1 -2.981491E-1 -1.199989E-1  8.961830E-1  6.902428E-1 -3.261566E-1 
-1.829567E-1  7.970924E-1  6.461411E-1 -3.444862E-1 -2.231979E-1  7.439613E-1  6.266212E-1 -3.307762E-1 
-1.552467E-1  8.715210E-1  7.502213E-1 -2.769089E-1 -1.349068E-1  9.416313E-1  8.540115E-1 -1.106186E-1 
 5.434418E-2  1.086544E+0  9.801521E-1  3.082275E-3  1.815224E-1  1.179604E+0  1.001011E+0 -5.383682E-2 
 2.848053E-2  9.808235E-1  7.811432E-1 -2.761688E-1 -2.248268E-1  6.721420E-1  4.420738E-1 -6.301460E-1 
-5.256081E-1  3.917732E-1  1.493340E-1 -9.132690E-1 -8.622284E-1  5.158234E-2 -1.073380E-1 -1.138268E+0 
-1.062279E+0 -8.066940E-2 -2.377167E-1 -1.232597E+0 -1.040966E+0 -2.925873E-2 -1.506958E-1 -1.116219E+0 
-9.580383E-1  6.142044E-2 -2.291870E-2 -9.197464E-1 -7.304268E-1  3.077316E-1  2.350121E-1 -6.936188E-1 
-4.833679E-1  5.925713E-1  5.667915E-1 -3.843460E-1 -1.913795E-1  9.028816E-1  8.587036E-1 -1.919937E-2 
 1.526909E-1  1.153454E+0  1.055473E+0  7.431412E-2  1.886024E-1  1.168053E+0  1.041611E+0 -7.049561E-3 
 2.096176E-2  9.504929E-1  7.712326E-1 -2.924080E-1 -2.236366E-1  6.891327E-1  4.766426E-1 -5.720291E-1 
-4.835167E-1  4.958611E-1  3.229332E-1 -7.383270E-1 -7.023392E-1  2.203407E-1  9.457397E-2 -9.321861E-1 
-8.427773E-1  1.283226E-1 -4.653931E-2 -1.074047E+0 -9.763680E-1 -4.299164E-3 -1.384773E-1 -1.155857E+0 
-1.056839E+0 -7.484818E-2 -1.509972E-1 -1.093498E+0 -9.853096E-1  3.407288E-2 -7.686615E-2 -1.066967E+0 
-8.971672E-1  1.514206E-1  1.119308E-1 -8.281059E-1 -6.644859E-1  3.771706E-1  3.684540E-1 -5.025864E-1 
-3.334579E-1  7.203407E-1  6.658821E-1 -2.673759E-1 -1.325989E-1  9.048233E-1  8.601227E-1 -1.219368E-1 
-1.628876E-2  9.319420E-1  8.068504E-1 -2.034492E-1 -1.609077E-1  7.815132E-1  6.065712E-1 -4.432068E-1 
-3.833084E-1  5.669441E-1  4.385605E-1 -5.827560E-1 -5.288162E-1  3.959541E-1  2.879105E-1 -6.814766E-1 
-5.475883E-1  4.890823E-1  3.574333E-1 -6.653061E-1 -5.775375E-1  4.265709E-1  3.878326E-1 -6.047363E-1 
-5.500488E-1  4.376030E-1  3.830605E-1 -5.848465E-1 -5.009460E-1  4.996605E-1  4.051132E-1 -6.216469E-1 
-5.456581E-1  4.810333E-1  4.329033E-1 -5.324669E-1 -4.536362E-1  5.279732E-1  4.782829E-1 -5.119781E-1 
-4.010391E-1  6.109009E-1  5.052528E-1 -4.422379E-1 -3.612480E-1  6.459923E-1  6.447220E-1 -3.444862E-1 
-3.320465E-1  6.366730E-1  6.097031E-1 -3.672867E-1 -2.614174E-1  8.195114E-1  8.003616E-1 -2.060585E-1 
-1.176987E-1  9.011726E-1  8.332214E-1 -1.109886E-1 -5.078888E-2  9.089928E-1  8.525238E-1 -1.290894E-1 
-8.431625E-2  8.818741E-1  8.071442E-1 -2.342186E-1 -2.087364E-1  7.723541E-1  7.068634E-1 -2.880859E-1 
-2.589569E-1  7.030640E-1  6.303406E-1 -3.700485E-1 -3.106575E-1  6.714706E-1  5.951729E-1 -4.387360E-1 
-4.178772E-1  5.755806E-1  5.007820E-1 -5.221863E-1 -4.987183E-1  4.654617E-1  3.297920E-1 -7.261086E-1 
-6.489868E-1  3.318024E-1  2.175827E-1 -8.495560E-1 -8.057480E-1  1.982117E-1  1.438217E-1 -8.085861E-1 
-7.286377E-1  2.629509E-1  2.257805E-1 -7.315483E-1 -6.400490E-1  4.360313E-1  4.306717E-1 -5.422974E-1 
-4.409790E-1  5.623932E-1  5.524139E-1 -3.859863E-1 -3.489571E-1  6.304207E-1  5.970421E-1 -4.239883E-1 
-4.001465E-1  5.746918E-1  4.583817E-1 -5.738182E-1 -5.888672E-1  3.223419E-1  2.510338E-1 -7.679787E-1 
-7.793770E-1  1.947823E-1  1.331711E-1 -9.233170E-1 -8.935966E-1  9.435272E-2  8.377075E-2 -9.163170E-1 
-9.575958E-1  8.571243E-2  9.427261E-2 -9.209366E-1 -8.421059E-1  2.217522E-1  1.992531E-1 -7.733383E-1 
-6.863174E-1  3.409615E-1  3.773232E-1 -6.170273E-1 -5.984077E-1  4.546623E-1  4.510841E-1 -5.192795E-1 
-4.689064E-1  5.457039E-1  5.003319E-1 -5.009460E-1 -4.247284E-1  5.927925E-1  5.794525E-1 -4.151192E-1 
-4.031296E-1  5.668640E-1  5.501709E-1 -4.191475E-1 -4.018593E-1  6.097031E-1  6.070213E-1 -3.879967E-1 
-3.626671E-1  6.764641E-1  6.956139E-1 -2.949371E-1 -2.927094E-1  6.901016E-1  7.126732E-1 -2.361565E-1 
-1.929474E-1  7.871819E-1  7.822609E-1 -1.975670E-1 -2.301979E-1  7.500038E-1  7.510414E-1 -2.368279E-1 
-2.611885E-1  7.206421E-1  7.401619E-1 -2.530670E-1 -2.413673E-1  7.219124E-1  6.819725E-1 -3.263893E-1 
-3.365173E-1  6.615639E-1  6.520233E-1 -3.269768E-1 -3.561859E-1  5.854912E-1  5.764008E-1 -4.841080E-1 
-4.841881E-1  5.237236E-1  4.324532E-1 -6.064491E-1 -6.349869E-1  3.309021E-1  3.181610E-1 -7.137375E-1 
-7.392960E-1  2.572937E-1  2.692909E-1 -7.116470E-1 -6.715660E-1  3.813438E-1  4.297028E-1 -5.811882E-1 
-5.951996E-1  4.782829E-1  5.303612E-1 -4.470062E-1 -4.343376E-1  5.442924E-1  5.656013E-1 -3.904572E-1 
-4.093781E-1  5.979309E-1  6.444206E-1 -4.177971E-1 -4.702568E-1  5.799026E-1  6.268425E-1 -3.631859E-1 
-4.014893E-1  5.717812E-1  6.080627E-1 -4.000664E-1 -4.421692E-1  5.837822E-1  5.845222E-1 -4.671288E-1 
-5.183868E-1  4.584618E-1  5.050240E-1 -4.772568E-1 -5.498276E-1  4.200935E-1  4.341736E-1 -6.024284E-1 
-6.052589E-1  4.017639E-1  3.713608E-1 -6.268692E-1 -6.825180E-1  2.420235E-1  2.885132E-1 -6.708260E-1 
-7.201462E-1  2.562523E-1  2.614632E-1 -7.223778E-1 -6.975670E-1  2.798729E-1  3.047523E-1 -6.830368E-1 
-7.552376E-1  2.399330E-1  2.692108E-1 -6.687393E-1 -6.415367E-1  2.920113E-1  3.366432E-1 -6.112175E-1 
-6.451187E-1  4.110031E-1  5.117340E-1 -5.009460E-1 -5.834274E-1  4.418411E-1  5.103912E-1 -4.694366E-1 
-4.806061E-1  4.738808E-1  4.966011E-1 -4.983368E-1 -5.287361E-1  5.334129E-1  5.986023E-1 -4.239082E-1 
-4.809074E-1  5.572510E-1  6.269913E-1 -3.569260E-1 -3.453789E-1  6.975517E-1  7.321205E-1 -2.869682E-1 
-2.941170E-1  7.314529E-1  8.215218E-1 -1.719360E-1 -2.504578E-1  7.802505E-1  8.444023E-1 -1.240273E-1 
-1.787186E-1  8.221207E-1  8.886528E-1 -1.522675E-1 -2.044868E-1  7.757835E-1  8.087120E-1 -2.068787E-1 
-3.222084E-1  6.430817E-1  6.967316E-1 -2.943459E-1 -3.556671E-1  6.243134E-1  6.451721E-1 -3.562584E-1 
-4.065475E-1  5.539742E-1  6.368217E-1 -3.488884E-1 -4.657860E-1  5.137405E-1  5.829620E-1 -3.931389E-1 
-4.460373E-1  5.678329E-1  6.577606E-1 -3.558884E-1 -4.127388E-1  6.015816E-1  6.708031E-1 -3.239288E-1 
-4.429893E-1  4.861031E-1  5.492821E-1 -4.309158E-1 -5.188293E-1  4.949608E-1  5.609818E-1 -4.896278E-1 
-5.879669E-1  3.952026E-1  5.001831E-1 -4.979668E-1 -6.160583E-1  3.470726E-1  3.993034E-1 -5.819359E-1 
-6.238060E-1  3.923721E-1  4.484024E-1 -5.528793E-1 -6.576385E-1  3.501320E-1  4.817810E-1 -5.250168E-1 
-6.039162E-1  3.746414E-1  4.370041E-1 -5.718765E-1 -6.533165E-1  3.817215E-1  4.405823E-1 -5.871582E-1 
-6.442986E-1  3.805237E-1  4.816322E-1 -5.037766E-1 -6.393776E-1  2.693634E-1  3.269539E-1 -7.024879E-1 
-8.321991E-1  1.945610E-1  2.740631E-1 -7.908478E-1 -8.972473E-1  8.831406E-2  1.803322E-1 -8.071671E-1 
-9.321861E-1  6.231308E-2  1.842041E-1 -8.219986E-1 -9.324875E-1  1.348038E-1  2.735329E-1 -7.766991E-1 
-8.903885E-1  1.184120E-1  2.417221E-1 -7.403374E-1 -8.446465E-1  1.824112E-1  3.259926E-1 -6.468277E-1 
-7.269287E-1  3.281517E-1  4.779015E-1 -5.241966E-1 -6.339378E-1  3.916321E-1  5.267029E-1 -4.377670E-1 
-4.905167E-1  5.122528E-1  6.121635E-1 -3.763771E-1 -4.626579E-1  5.901108E-1  7.323418E-1 -2.473259E-1 
-3.499260E-1  6.600723E-1  7.947807E-1 -1.753578E-1 -2.749786E-1  6.921806E-1  8.112411E-1 -1.824379E-1 
-3.047791E-1  7.528305E-1  9.009514E-1 -1.179161E-1 -2.455482E-1  7.366638E-1  8.430634E-1 -1.204491E-1 
-2.262459E-1  7.454529E-1  9.046021E-1 -6.263733E-2 -1.700668E-1  8.579636E-1  9.931831E-1 -6.908417E-3 
-2.068787E-1  7.755508E-1  9.279938E-1 -8.937836E-2 -1.999474E-1  7.792015E-1  8.702507E-1 -1.510658E-1 
-3.447876E-1  6.138039E-1  7.854614E-1 -2.542572E-1 -4.858284E-1  5.096436E-1  6.153717E-1 -4.139290E-1 
-5.577278E-1  3.892441E-1  5.224609E-1 -4.756889E-1 -6.393776E-1  3.907318E-1  5.919037E-1 -4.012566E-1 
-5.858078E-1  3.893929E-1  5.331116E-1 -4.304695E-1 -5.760460E-1  4.076424E-1  5.673828E-1 -4.651184E-1 
-6.386375E-1  3.337326E-1  5.001106E-1 -4.671974E-1 -6.800575E-1  3.130226E-1  5.175438E-1 -4.817963E-1 
-6.229858E-1  4.094315E-1  5.434723E-1 -4.543877E-1 -5.977364E-1  3.496819E-1  5.267830E-1 -4.533386E-1 
-6.740265E-1  3.180122E-1  4.990616E-1 -4.638481E-1 -5.863380E-1  4.010124E-1  5.555420E-1 -4.562492E-1 
-6.414680E-1  3.569107E-1  5.017433E-1 -5.180092E-1 -7.348289E-1  1.628227E-1  2.835922E-1 -7.199974E-1 
-9.046974E-1  7.080078E-2  2.389641E-1 -7.522583E-1 -9.538689E-1  3.713226E-2  2.289124E-1 -7.778893E-1 
-9.941788E-1 -4.482651E-2  1.292229E-1 -8.331680E-1 -9.938087E-1 -4.966736E-3  1.898613E-1 -7.952461E-1 
-1.003487E+0 -2.619934E-2  1.869621E-1 -7.538185E-1 -9.327888E-1  3.325272E-2  2.427635E-1 -7.231293E-1 
-9.058189E-1  1.217728E-1  3.093033E-1 -6.605377E-1 -8.277283E-1  1.438942E-1  3.923035E-1 -5.437889E-1 
-7.228279E-1  2.789726E-1  5.054741E-1 -4.546089E-1 -6.029472E-1  4.586830E-1  6.592522E-1 -2.950859E-1 
-4.687691E-1  5.066605E-1  7.472420E-1 -2.176094E-1 -4.081192E-1  5.581512E-1  7.330132E-1 -2.473259E-1 
-4.210091E-1  6.113434E-1  8.224220E-1 -1.599388E-1 -3.795776E-1  6.217728E-1  8.610115E-1 -1.363182E-1 
-3.325691E-1  6.057510E-1  7.887421E-1 -1.656761E-1 -3.765259E-1  6.315308E-1  8.535614E-1 -1.512985E-1 
-4.180984E-1  5.696907E-1  8.340416E-1 -1.933861E-1 -4.192162E-1  5.517426E-1  6.931534E-1 -2.840691E-1 
-5.209160E-1  4.205322E-1  6.474037E-1 -3.774986E-1 -6.454163E-1  3.318024E-1  5.726013E-1 -3.875465E-1 
-5.990791E-1  3.478928E-1  5.324440E-1 -4.279366E-1 -6.617393E-1  3.154831E-1  5.916710E-1 -3.704872E-1 
-6.361771E-1  3.324738E-1  6.065025E-1 -3.510475E-1 -5.666695E-1  4.279823E-1  6.682739E-1 -2.977791E-1 
-5.121994E-1  4.894524E-1  7.341309E-1 -2.233391E-1 -5.034065E-1  4.215012E-1  6.930008E-1 -2.861481E-1 
-5.511665E-1  4.169617E-1  6.363831E-1 -3.551369E-1 -6.177788E-1  3.515434E-1  6.247520E-1 -3.421783E-1 
-6.329765E-1  3.161507E-1  5.837021E-1 -3.803978E-1 -6.082382E-1  3.700218E-1  5.728226E-1 -4.359779E-1 
-7.068863E-1  2.632523E-1  5.193329E-1 -4.642982E-1 -7.381783E-1  1.991806E-1  4.626312E-1 -5.097389E-1 
-7.969589E-1  2.190018E-1  5.090523E-1 -4.881363E-1 -7.214890E-1  3.344116E-1  6.393623E-1 -2.962074E-1 
-5.127983E-1  4.516029E-1  7.600632E-1 -1.734276E-1 -4.446983E-1  5.633621E-1  8.459625E-1 -1.243973E-1 
-4.119186E-1  5.601616E-1  8.841820E-1 -5.085754E-2 -3.333893E-1  6.026306E-1  8.993111E-1 -4.534912E-2 
-3.308563E-1  6.415215E-1  9.420738E-1 -3.863907E-2 -3.850174E-1  5.856438E-1  8.901405E-1 -9.004593E-2 
-4.170570E-1  4.703026E-1  6.823540E-1 -3.236275E-1 -6.472092E-1  2.458229E-1  5.156021E-1 -5.005760E-1 
-8.702774E-1  7.177353E-2  3.990021E-1 -5.014687E-1 -8.287773E-1  1.062737E-1  4.085426E-1 -5.508690E-1 
-8.590965E-1  9.174347E-2  3.891716E-1 -6.095085E-1 -9.154968E-1  1.135254E-2  3.004341E-1 -6.178474E-1 
-9.506683E-1 -4.288864E-2  2.594528E-1 -6.803589E-1 -9.612465E-1  6.075287E-2  4.267235E-1 -5.087776E-1 
-7.947960E-1  2.166939E-1  5.723839E-1 -3.169975E-1 -5.457268E-1  4.224739E-1  7.924728E-1 -7.678604E-2 
-3.540268E-1  6.667023E-1  1.058971E+0  1.079140E-1 -2.263985E-1  7.718315E-1  1.112392E+0  1.479225E-1 
-1.626968E-1  7.383728E-1  9.850616E-1  1.560211E-2 -3.691483E-1  5.179138E-1  8.742714E-1 -9.347916E-2 
-5.467682E-1  3.577309E-1  6.985931E-1 -3.086472E-1 -6.893768E-1  1.950111E-1  4.773827E-1 -5.050468E-1 
-9.126663E-1  2.990341E-2  3.956528E-1 -5.677795E-1 -9.614677E-1 -3.312683E-2  3.139229E-1 -6.229172E-1 
-9.096870E-1  9.780884E-3  3.209915E-1 -5.840263E-1 -9.102859E-1  5.940247E-2  4.371529E-1 -4.804573E-1 
-8.315277E-1  1.134224E-1  4.884109E-1 -4.276390E-1 -7.350464E-1  1.956825E-1  5.243912E-1 -3.992462E-1 
-7.261086E-1  2.537918E-1  6.290817E-1 -2.831688E-1 -6.657562E-1  2.204132E-1  6.259537E-1 -3.044777E-1 
-6.844559E-1  2.810631E-1  6.259537E-1 -3.300362E-1 -7.048683E-1  2.073021E-1  6.047935E-1 -3.169975E-1 
-7.430992E-1  1.835327E-1  5.754318E-1 -3.445587E-1 -6.933289E-1  2.485008E-1  6.553040E-1 -2.792969E-1 
-6.713486E-1  3.122826E-1  7.363625E-1 -1.781158E-1 -5.589867E-1  3.489342E-1  7.204208E-1 -1.980896E-1 
-5.776863E-1  3.619041E-1  7.523842E-1 -2.038994E-1 -5.907288E-1  3.806725E-1  8.090134E-1 -9.302902E-2 
-4.936485E-1  3.887939E-1  7.504425E-1 -1.766281E-1 -5.557861E-1  3.858910E-1  7.546234E-1 -1.882477E-1 
-5.645790E-1  3.296432E-1  7.360725E-1 -1.565094E-1 -5.739670E-1  3.484116E-1  7.466431E-1 -1.544991E-1 
-5.220375E-1  4.011612E-1  7.708626E-1 -1.702995E-1 -5.746384E-1  3.157806E-1  7.240715E-1 -1.762581E-1 
-5.987778E-1  3.021431E-1  7.263031E-1 -1.591873E-1 -5.320969E-1  4.320107E-1  8.522224E-1 -5.510712E-2 
-4.443970E-1  4.748535E-1  9.490814E-1  1.115608E-1 -3.193092E-1  5.833321E-1  1.015682E+0  5.635071E-2 
-3.927689E-1  5.738716E-1  1.032154E+0  5.248260E-2 -4.171295E-1  5.207405E-1  9.440117E-1  2.744293E-2 
-4.227982E-1  4.466133E-1  8.619804E-1 -6.881714E-2 -5.192795E-1  4.204636E-1  9.253120E-1 -1.643753E-2 
-5.186768E-1  4.271622E-1  8.827705E-1 -1.151657E-2 -4.107285E-1  4.881821E-1  9.310532E-1  8.250046E-2 
-3.333092E-1  5.969620E-1  1.101662E+0  2.061806E-1 -2.854767E-1  5.930939E-1  1.048843E+0  1.281013E-1 
-3.456078E-1  5.270004E-1  9.126434E-1 -4.854584E-2 -4.899292E-1  4.124908E-1  7.836037E-1 -1.658287E-1 
-6.825981E-1  1.242218E-1  5.340805E-1 -4.238396E-1 -9.340477E-1 -9.556580E-2  2.747307E-1 -6.631470E-1 
-1.145046E+0 -2.857780E-1  1.694527E-1 -7.348976E-1 -1.212696E+0 -2.996368E-1  1.921730E-1 -6.451187E-1 
-1.060188E+0 -1.565094E-1  3.353729E-1 -5.185394E-1 -9.565468E-1 -1.591873E-2  5.165024E-1 -3.754082E-1 
-8.799591E-1  1.969147E-2  4.865532E-1 -3.984261E-1 -8.327980E-1  4.093170E-2  4.996605E-1 -4.169769E-1 
-9.522285E-1 -7.931900E-2  4.060135E-1 -4.975967E-1 -1.046928E+0 -1.843796E-1  3.279228E-1 -5.502663E-1 
-1.061008E+0 -2.112694E-1  2.564011E-1 -6.682892E-1 -1.199066E+0 -3.490372E-1  1.781731E-1 -6.640472E-1 
-1.201977E+0 -2.980690E-1  2.648239E-1 -5.896072E-1 -1.053780E+0 -1.205292E-1  4.113007E-1 -4.481277E-1 
-9.041786E-1 -2.999878E-2  5.000305E-1 -2.879372E-1 -8.071671E-1  6.328201E-2  6.205826E-1 -2.108994E-1 
-6.337166E-1  2.891808E-1  7.780113E-1 -9.466934E-2 -5.696487E-1  2.925339E-1  7.964134E-1 -3.171921E-2 
-5.617485E-1  2.458229E-1  7.063408E-1 -1.887665E-1 -7.112770E-1  1.491127E-1  6.620827E-1 -2.583580E-1 
-7.576180E-1  1.617813E-1  6.507607E-1 -1.690292E-1 -6.375961E-1  1.861420E-1  7.023125E-1 -7.730865E-2 
-5.446091E-1  3.045311E-1  8.423119E-1 -2.202606E-2 -5.858078E-1  2.804642E-1  8.242836E-1 -4.415894E-2 
-5.827560E-1  2.365036E-1  7.534332E-1 -8.438873E-2 -6.403465E-1  2.298737E-1  7.769737E-1 -1.088295E-1 
-6.639671E-1  1.848717E-1  7.450829E-1 -1.053276E-1 -6.550293E-1  1.798820E-1  7.331619E-1 -1.024170E-1 
-6.490669E-1  2.812119E-1  8.603439E-1  7.553101E-3 -5.058670E-1  3.544540E-1  9.666634E-1  1.950111E-1 
-3.531265E-1  4.774628E-1  1.064194E+0  2.083435E-1 -3.993263E-1  4.293327E-1  9.664421E-1  7.170105E-2 
-5.682259E-1  2.736816E-1  8.434334E-1 -1.166916E-2 -5.237465E-1  2.865028E-1  7.927628E-1 -2.083588E-2 
-5.765762E-1  2.678032E-1  8.750916E-1  1.954269E-2 -5.811195E-1  2.631836E-1  8.132515E-1 -2.357483E-3 
-5.487785E-1  2.189217E-1  7.211609E-1 -1.635895E-1 -7.673073E-1  4.242325E-2  5.542717E-1 -3.172188E-1 
-9.438095E-1 -1.722260E-1  4.167328E-1 -4.235382E-1 -1.025028E+0 -1.696281E-1  3.880539E-1 -4.484291E-1 
-9.591560E-1 -9.802628E-2  5.453339E-1 -2.130585E-1 -8.452377E-1 -2.575684E-2  5.979309E-1 -2.056084E-1 
-7.317696E-1  9.047318E-2  6.826439E-1 -8.446884E-2 -6.775284E-1  1.485138E-1  7.878532E-1 -3.104782E-2 
-6.302185E-1  2.068520E-1  7.992516E-1  2.416229E-2 -5.189781E-1  3.077316E-1  9.075012E-1  1.026230E-1 
-4.888763E-1  3.479729E-1  9.841728E-1  1.635628E-1 -4.518471E-1  3.237534E-1  8.849335E-1  3.594208E-2 
-6.118889E-1  1.570816E-1  6.665535E-1 -2.237167E-1 -8.909073E-1 -1.475677E-1  4.391632E-1 -3.730278E-1 
-1.045288E+0 -3.000069E-1  3.155632E-1 -5.261383E-1 -1.153027E+0 -2.818260E-1  3.426018E-1 -4.772568E-1 
-1.029789E+0 -1.740189E-1  4.706039E-1 -2.603683E-1 -8.380890E-1 -1.449585E-2  6.724434E-1 -4.914856E-2 
-6.179962E-1  2.349434E-1  8.984108E-1  8.801270E-2 -5.005074E-1  3.637619E-1  1.038631E+0  3.128738E-1 
-2.658081E-1  5.326614E-1  1.157021E+0  4.077911E-1 -1.925659E-1  5.910835E-1  1.224152E+0  4.180031E-1 
-2.529984E-1  5.156822E-1  1.169243E+0  3.668213E-1 -3.079796E-1  4.133835E-1  1.017624E+0  2.735329E-1 
-4.054375E-1  3.837318E-1  1.066654E+0  2.161636E-1 -4.754677E-1  2.689934E-1  8.672028E-1  4.912186E-2 
-6.705284E-1  2.245331E-2  6.363831E-1 -1.795273E-1 -8.890495E-1 -1.071167E-1  5.381813E-1 -2.672272E-1 
-9.479866E-1 -2.108269E-1  4.387131E-1 -3.305588E-1 -1.019958E+0 -2.997093E-1  3.429718E-1 -4.247284E-1 
-1.079937E+0 -2.983665E-1  3.847733E-1 -3.918762E-1 -1.067566E+0 -2.618561E-1  4.343224E-1 -2.669983E-1 
-8.497887E-1 -9.928894E-2  5.049515E-1 -2.359390E-1 -8.529892E-1 -1.145668E-1  5.381012E-1 -2.264671E-1 
-9.014893E-1 -1.380386E-1  4.992142E-1 -2.541885E-1 -8.980675E-1 -1.951790E-1  4.525719E-1 -2.452469E-1 
-8.994064E-1 -1.471977E-1  5.578537E-1 -1.839294E-1 -8.581276E-1 -7.030869E-2  6.382408E-1 -6.859589E-2 
-6.811790E-1  7.021332E-2  7.552109E-1  6.231308E-2 -5.969887E-1  1.654320E-1  8.940926E-1  1.284714E-1 
-6.305161E-1  1.259422E-1  8.202629E-1  2.781296E-2 -6.640472E-1  7.669067E-2  6.981430E-1 -9.146881E-2 
-7.466660E-1 -2.902603E-2  6.356316E-1 -1.014481E-1 -8.573875E-1 -1.112862E-1  5.979309E-1 -1.604576E-1 
-8.094063E-1 -5.987930E-2  6.067238E-1 -1.222382E-1 -8.130569E-1 -8.177948E-2  6.546326E-1 -5.070877E-2 
-7.702866E-1 -2.835846E-2  6.860733E-1 -3.431702E-2 -6.763382E-1  6.581116E-2  7.576714E-1  6.596375E-2 
-6.119690E-1  1.316032E-1  8.950615E-1  2.371025E-1 -5.179367E-1  1.528320E-1  8.752441E-1  1.213913E-1 
-6.086884E-1  1.095505E-1  8.004417E-1  6.641388E-2 -6.323090E-1  7.311249E-2  8.146706E-1  1.904640E-1 
-5.875969E-1  8.436203E-2  8.631020E-1  1.480713E-1 -5.355186E-1  2.454529E-1  9.870720E-1  2.492523E-1 
-4.787483E-1  2.453041E-1  9.645004E-1  2.730141E-1 -4.553490E-1  2.053604E-1  9.104805E-1  2.061119E-1 
-5.564575E-1  1.541023E-1  8.823204E-1  1.110420E-1 -5.938568E-1  1.458321E-1  8.785210E-1  2.678719E-1 
-4.183960E-1  2.507439E-1  1.029774E+0  3.826828E-1 -3.853188E-1  3.071442E-1  1.050701E+0  2.955933E-1 
-4.490967E-1  2.424736E-1  9.274025E-1  2.574425E-1 -4.515495E-1  1.824913E-1  8.804626E-1  2.304039E-1 
-4.788170E-1  2.078934E-1  9.684525E-1  2.873230E-1 -4.838867E-1  1.964226E-1  9.370842E-1  2.146721E-1 
-5.472183E-1  7.423401E-2  7.345009E-1  3.154373E-2 -7.351189E-1 -7.641602E-2  6.347427E-1 -9.593582E-2 
-9.005966E-1 -2.626762E-1  4.756737E-1 -2.202873E-1 -9.669876E-1 -3.128967E-1  3.915520E-1 -2.950859E-1 
-1.066818E+0 -3.935165E-1  3.565331E-1 -3.375587E-1 -1.084026E+0 -4.154167E-1  3.759041E-1 -2.465858E-1 
-1.015259E+0 -3.713875E-1  3.630905E-1 -3.150558E-1 -1.077179E+0 -3.865891E-1  4.099541E-1 -2.416687E-1 
-1.004387E+0 -3.321190E-1  4.453430E-1 -2.087364E-1 -9.256287E-1 -2.463684E-1  5.276718E-1 -6.494904E-2 
-7.775192E-1 -7.060623E-2  7.757034E-1  1.729507E-1 -6.018295E-1  8.861160E-2  9.065323E-1  2.993927E-1 
-3.638573E-1  3.141441E-1  1.079693E+0  4.844627E-1 -2.664795E-1  4.021339E-1  1.208134E+0  5.354233E-1 
-2.991867E-1  3.119812E-1  1.042431E+0  3.510933E-1 -4.271164E-1  1.701241E-1  8.636932E-1  1.724319E-1 
-6.601677E-1 -8.162689E-2  6.518021E-1 -4.191589E-2 -9.362068E-1 -3.982086E-1  3.586922E-1 -2.876358E-1 
-1.117409E+0 -5.727768E-1  1.557426E-1 -5.352974E-1 -1.389126E+0 -7.912979E-1  1.071930E-3 -5.778389E-1 
-1.371769E+0 -7.699165E-1  7.028198E-2 -4.765091E-1 -1.236839E+0 -5.691986E-1  2.887306E-1 -3.018684E-1 
-1.022568E+0 -3.512688E-1  5.205231E-1 -4.959106E-5 -8.233376E-1 -2.283363E-1  5.755806E-1 -3.334808E-2 
-8.026276E-1 -1.629868E-1  6.498642E-1  4.316330E-2 -7.521095E-1 -1.392288E-1  7.342834E-1  1.606636E-1 
-6.708984E-1 -4.556656E-2  7.780914E-1  1.965027E-1 -5.995178E-1  1.455307E-2  8.077431E-1  1.633415E-1 
-6.463089E-1 -7.104874E-2  7.252617E-1  1.440430E-1 -7.234268E-1 -2.301979E-1  5.480919E-1 -8.870697E-2 
-9.722786E-1 -3.387489E-1  4.816322E-1 -1.484680E-1 -9.405365E-1 -3.463478E-1  4.774628E-1 -6.389618E-2 
-8.673668E-1 -3.403893E-1  4.927330E-1 -5.205917E-2 -8.862190E-1 -2.542572E-1  6.095505E-1 -9.067535E-3 
-8.389091E-1 -2.021065E-1  6.160431E-1  6.730270E-2 -6.902695E-1 -1.628494E-1  6.514320E-1  1.513405E-1 
-6.420670E-1 -6.315613E-2  8.026733E-1  2.625809E-1 -5.794792E-1 -7.972717E-4  8.485718E-1  2.760735E-1 
-5.211372E-1  1.761246E-2  7.677307E-1  2.230911E-1 -5.729980E-1  7.030487E-3  8.547516E-1  3.212929E-1 
-4.615364E-1  9.964371E-2  9.801521E-1  4.846115E-1 -3.486595E-1  2.333832E-1  1.089672E+0  5.278206E-1 
-2.938271E-1  3.058739E-1  1.108891E+0  4.915428E-1 -3.602867E-1  1.091042E-1  9.153328E-1  3.947525E-1 
-4.955864E-1  4.730225E-4  7.962723E-1  2.070808E-1 -6.726875E-1 -1.607590E-1  6.626816E-1  5.300140E-2 
-8.322792E-1 -2.909164E-1  5.249939E-1 -8.918762E-3 -8.038864E-1 -2.938271E-1  4.995117E-1 -1.189804E-2 
-8.681870E-1 -3.429985E-1  5.641823E-1  2.729416E-2 -8.695259E-1 -2.950172E-1  5.758820E-1  4.160309E-2 
-7.494278E-1 -2.263985E-1  6.215515E-1  1.607323E-1 -6.436272E-1 -9.645844E-2  8.484917E-1  4.049606E-1 
-4.862671E-1  7.475281E-2  1.022694E+0  5.504723E-1 -2.802658E-1  2.713013E-1  1.169842E+0  6.688614E-1 
-1.562080E-1  3.531113E-1  1.226162E+0  7.726517E-1 -9.988785E-2  4.030228E-1  1.326004E+0  8.260727E-1 
-9.951782E-2  4.072037E-1  1.197632E+0  5.685005E-1 -2.927780E-1  1.477737E-1  9.269524E-1  4.063034E-1 
-5.735168E-1 -1.851959E-1  6.582832E-1  8.965302E-2 -8.777962E-1 -3.760796E-1  4.862518E-1 -1.158295E-1 
-1.042759E+0 -5.354462E-1  3.564606E-1 -1.578484E-1 -1.031807E+0 -5.183067E-1  3.349304E-1 -1.167259E-1 
-9.715996E-1 -4.707794E-1  4.604721E-1 -2.880859E-2 -8.939667E-1 -3.423996E-1  6.305733E-1  2.043915E-1 
-6.577072E-1 -1.524887E-1  7.190819E-1  2.684708E-1 -5.662193E-1 -1.025696E-1  7.834511E-1  3.067627E-1 
-6.052589E-1 -1.324463E-1  7.847214E-1  3.292618E-1 -5.820885E-1 -1.263390E-1  7.500725E-1  2.577438E-1 
-6.482468E-1 -1.341591E-1  7.915726E-1  2.876930E-1 -5.726967E-1 -9.168625E-2  7.867317E-1  3.695717E-1 
-5.484886E-1 -1.329689E-1  7.801018E-1  2.938728E-1 -6.629295E-1 -1.916771E-1  6.927834E-1  1.415825E-1 
-8.144684E-1 -4.067764E-1  4.271622E-1 -5.190659E-2 -9.384460E-1 -5.436363E-1  3.095207E-1 -6.359863E-2 
-9.446259E-1 -4.564667E-1  5.565834E-1  1.099930E-1 -7.898865E-1 -2.638779E-1  6.558228E-1  2.524529E-1 
-5.406570E-1 -1.216393E-1  7.824135E-1  4.149513E-1 -5.165977E-1 -4.243851E-2  9.320908E-1  4.732132E-1 
-4.738274E-1 -1.345825E-2  9.432716E-1  4.843941E-1 -4.218292E-1 -1.621628E-2  8.239822E-1  4.080238E-1 
-5.035591E-1 -6.464767E-2  8.676414E-1  3.979607E-1 -5.958672E-1 -1.973381E-1  7.269821E-1  2.648926E-1 
-6.267166E-1 -2.016563E-1  6.540337E-1  2.257042E-1 -6.611366E-1 -2.414474E-1  6.598511E-1  2.777824E-1 
-6.534691E-1 -2.582893E-1  7.008209E-1  3.002129E-1 -6.119690E-1 -2.024078E-1  6.827927E-1  2.512627E-1 
-6.507072E-1 -2.684860E-1  5.956230E-1  2.124405E-1 -7.405586E-1 -4.236870E-1  4.966011E-1  1.113434E-1 
-8.102264E-1 -4.391060E-1  4.376717E-1  2.528381E-2 -9.057388E-1 -5.317993E-1  4.034729E-1  4.227066E-2 
-8.956070E-1 -5.282173E-1  3.924522E-1  3.087234E-2 -8.652763E-1 -4.587059E-1  4.855042E-1  7.669067E-2 
-8.359261E-1 -3.777161E-1  5.770035E-1  1.908340E-1 -7.275963E-1 -3.430672E-1  6.048622E-1  2.550621E-1 
-6.403465E-1 -2.023277E-1  7.761536E-1  4.169617E-1 -4.555779E-1  1.232147E-2  9.995232E-1  6.813812E-1 
-2.518082E-1  9.703064E-2  1.068142E+0  7.013512E-1 -2.327271E-1  1.246033E-1  1.036842E+0  6.421928E-1 
-3.049965E-1  9.591293E-2  1.010693E+0  6.685638E-1 -2.665596E-1  1.507187E-2  9.404335E-1  5.747604E-1 
-3.844261E-1 -5.175781E-2  8.552017E-1  4.595032E-1 -5.634575E-1 -2.988167E-1  5.898933E-1  1.936607E-1 
-8.175964E-1 -5.211372E-1  4.068222E-1  7.401276E-2 -8.634987E-1 -5.324669E-1  4.210625E-1  8.012390E-2 
-8.932190E-1 -5.654678E-1  4.140511E-1  1.076813E-1 -8.513489E-1 -5.529594E-1  3.397026E-1 -1.837921E-2 
-9.958191E-1 -7.135162E-1  2.098312E-1 -1.959267E-1 -1.195118E+0 -8.648376E-1  4.339218E-2 -2.819786E-1 
-1.200256E+0 -9.087982E-1  1.284409E-2 -2.701263E-1 -1.168518E+0 -7.735672E-1  2.412720E-1 -9.191895E-2 
-1.006466E+0 -6.130791E-1  3.712120E-1  1.094742E-1 -7.592583E-1 -3.991776E-1  5.679817E-1  3.438721E-1 
-5.380592E-1 -1.963692E-1  8.119125E-1  5.067406E-1 -4.762192E-1 -2.065086E-1  7.675133E-1  4.683723E-1 
-5.035591E-1 -1.812477E-1  7.184830E-1  4.066811E-1 -5.160789E-1 -2.124672E-1  7.678032E-1  4.813309E-1 
-4.862671E-1 -2.027779E-1  7.872505E-1  5.055428E-1 -4.338188E-1 -1.134491E-1  7.876205E-1  4.425926E-1 
-5.517693E-1 -2.879372E-1  6.396523E-1  2.952919E-1 -7.130661E-1 -5.084763E-1  4.037704E-1  8.012390E-2 
-9.602089E-1 -7.120972E-1  2.052116E-1 -1.310272E-1 -1.096027E+0 -7.804985E-1  2.005234E-1 -7.149887E-2 
-1.022938E+0 -7.519569E-1  2.757721E-1  9.927368E-2 -7.944260E-1 -4.530487E-1  5.672417E-1  3.321037E-1 
-6.162872E-1 -3.067894E-1  7.057419E-1  4.790230E-1 -4.519272E-1 -1.387062E-1  8.993835E-1  7.210922E-1 
-1.302071E-1  2.065506E-1  1.203743E+0  9.961624E-1  8.652115E-2  3.523636E-1  1.346863E+0  1.113811E+0 
 6.030273E-2  2.750206E-1  1.227581E+0  9.241905E-1 -3.439713E-2  1.849518E-1  1.070454E+0  7.720528E-1 
-2.370491E-1 -6.464767E-2  8.603439E-1  5.712624E-1 -5.306091E-1 -3.982086E-1  5.052528E-1  2.158737E-1 
-8.399467E-1 -7.196960E-1  1.855431E-1 -1.287994E-1 -1.153168E+0 -9.507370E-1 -1.382828E-2 -2.123871E-1 
-1.184689E+0 -1.010418E+0 -3.917694E-3 -1.515961E-1 -1.129028E+0 -9.006767E-1  1.222115E-1 -6.181717E-2 
-9.888878E-1 -7.310295E-1  3.195839E-1  2.151222E-1 -7.059174E-1 -4.165382E-1  7.076836E-1  6.141014E-1 
-2.361565E-1  9.293365E-2  1.125584E+0  9.639816E-1  3.383636E-3  2.097626E-1  1.225193E+0  1.061733E+0 
 3.616333E-2  1.664734E-1  1.089302E+0  8.300934E-1 -2.037468E-1 -6.203842E-2  9.033318E-1  6.211014E-1 
-4.292793E-1 -2.272186E-1  7.184830E-1  5.362434E-1 -4.797859E-1 -3.902359E-1  5.365410E-1  3.294907E-1 
-7.027092E-1 -5.963173E-1  3.610039E-1  9.271240E-2 -9.969368E-1 -8.794365E-1  4.070282E-2 -1.135979E-1 
-1.082619E+0 -9.565468E-1  3.728104E-2 -3.707886E-2 -9.423180E-1 -7.488289E-1  3.218918E-1  2.540932E-1 
-7.077789E-1 -5.341072E-1  5.037613E-1  4.101028E-1 -5.472870E-1 -3.768959E-1  6.301918E-1  5.205231E-1 
-4.532661E-1 -3.080559E-1  7.038040E-1  5.042839E-1 -5.466995E-1 -4.234695E-1  5.553131E-1  4.395332E-1 
-5.490761E-1 -4.562492E-1  4.859505E-1  3.337326E-1 -6.843071E-1 -5.554886E-1  4.913139E-1  3.889427E-1 
-6.456375E-1 -5.182381E-1  5.441437E-1  4.108505E-1 -5.801468E-1 -4.268188E-1  5.521927E-1  4.584618E-1 
-4.749489E-1 -2.932968E-1  7.541733E-1  6.598511E-1 -3.403893E-1 -2.142487E-1  8.358307E-1  7.797318E-1 
-1.712570E-1 -2.396774E-2  9.687538E-1  8.596039E-1 -1.156082E-1 -2.373886E-2  9.516106E-1  8.276329E-1 
-2.135086E-1 -1.600876E-1  8.426819E-1  7.836037E-1 -2.140274E-1 -1.159782E-1  8.634720E-1  7.238541E-1 
-2.730370E-1 -1.756592E-1  8.227234E-1  7.301826E-1 -3.198280E-1 -3.054466E-1  6.587334E-1  5.255127E-1 
-5.426788E-1 -5.100365E-1  3.854408E-1  2.219009E-1 -8.243790E-1 -7.935371E-1  2.126617E-1  1.185608E-1 
-8.988876E-1 -8.306389E-1  1.468010E-1  8.153152E-2 -8.931465E-1 -7.864571E-1  2.263718E-1  1.451607E-1 
-8.397980E-1 -7.144089E-1  3.360405E-1  3.153305E-1 -6.642685E-1 -6.107674E-1  4.128609E-1  3.490105E-1 
-6.492882E-1 -5.878983E-1  3.876839E-1  3.002815E-1 -7.594070E-1 -7.414589E-1  2.062607E-1  1.097031E-1 
-9.689178E-1 -1.016827E+0 -2.589798E-2 -8.729935E-2 -1.075756E+0 -1.027859E+0 -3.342819E-2 -7.343674E-2 
-1.113537E+0 -1.053337E+0 -1.256943E-2  2.330780E-3 -9.368782E-1 -8.719177E-1  1.750412E-1  1.767540E-1 
-7.961388E-1 -7.175369E-1  3.385010E-1  3.221130E-1 -6.509285E-1 -5.535469E-1  4.995842E-1  5.376625E-1 
-4.637680E-1 -4.310684E-1  6.063538E-1  5.905609E-1 -3.281670E-1 -2.587280E-1  7.707138E-1  7.841225E-1 
-2.396584E-1 -2.220764E-1  8.312836E-1  8.702507E-1 -1.566582E-1 -1.728973E-1  8.447723E-1  9.043732E-1 
-3.547668E-3  7.304382E-2  1.157543E+0  1.191223E+0  2.089424E-1  2.323341E-1  1.241444E+0  1.272430E+0 
 2.759933E-1  1.880035E-1  1.084534E+0  1.055103E+0 -2.388763E-2 -1.538963E-1  7.584229E-1  6.592522E-1 
-4.587784E-1 -5.580177E-1  4.006424E-1  3.955727E-1 -6.357269E-1 -7.435379E-1  1.535110E-1  1.361542E-1 
-9.081993E-1 -9.571495E-1  5.948257E-2  9.480286E-2 -9.059563E-1 -9.191475E-1  1.534309E-1  2.411232E-1 
-7.278976E-1 -7.189560E-1  3.127213E-1  3.902817E-1 -5.688286E-1 -5.440178E-1  5.047340E-1  5.340118E-1 
-4.864960E-1 -5.404396E-1  4.776115E-1  5.528641E-1 -4.230881E-1 -4.684677E-1  5.492821E-1  6.435318E-1 
-3.591690E-1 -3.825569E-1  6.957626E-1  7.652016E-1 -2.462158E-1 -2.754974E-1  7.517929E-1  8.213730E-1 
-1.580772E-1 -2.146988E-1  7.425537E-1  8.040123E-1 -1.820679E-1 -2.811584E-1  7.444115E-1  8.154907E-1 
-2.650681E-1 -3.689995E-1  6.305733E-1  6.581306E-1 -3.768959E-1 -4.644394E-1  4.611435E-1  4.904213E-1 
-5.086288E-1 -6.270180E-1  3.645134E-1  4.586830E-1 -5.862579E-1 -7.327385E-1  2.578926E-1  3.599625E-1 
-6.445160E-1 -7.006264E-1  3.345528E-1  4.326019E-1 -5.435677E-1 -6.242561E-1  3.861923E-1  5.053215E-1 
-5.267296E-1 -6.959267E-1  2.989426E-1  3.677139E-1 -7.013664E-1 -8.281059E-1  1.014328E-1  1.228142E-1 
-9.184074E-1 -1.038960E+0 -1.487732E-2  1.354828E-1 -8.704262E-1 -9.991684E-1  2.968216E-2  1.661034E-1 
-7.607460E-1 -8.009071E-1  2.675705E-1  4.852829E-1 -4.564667E-1 -4.926071E-1  5.903320E-1  7.754822E-1 
-1.934662E-1 -3.246689E-1  7.003822E-1  8.896217E-1 -2.798843E-2 -1.345291E-1  8.876839E-1  1.046753E+0 
 4.137421E-2 -8.334732E-2  9.346237E-1  1.121933E+0  1.388321E-1 -1.911926E-2  9.794807E-1  1.117462E+0 
 1.189308E-1 -3.282928E-2  9.238930E-1  1.003021E+0 -8.247375E-3 -1.802063E-1  7.313042E-1  8.448410E-1 
-2.103081E-1 -4.686890E-1  3.999710E-1  4.513016E-1 -5.839462E-1 -7.886162E-1  1.813736E-1  2.672806E-1 
-7.807961E-1 -9.329376E-1  3.564072E-2  1.983604E-1 -7.940559E-1 -9.686165E-1  6.652832E-3  1.938934E-1 
-7.695465E-1 -9.111061E-1  1.383820E-1  2.938728E-1 -7.167168E-1 -8.467293E-1  1.924706E-1  4.096642E-1 
-5.206985E-1 -6.793175E-1  2.815132E-1  4.902725E-1 -4.523659E-1 -6.323090E-1  3.528137E-1  5.482407E-1 
-4.948387E-1 -7.227592E-1  3.119011E-1  5.006332E-1 -4.899292E-1 -6.859474E-1  2.727127E-1  4.719429E-1 
-4.926071E-1 -6.510086E-1  3.192825E-1  4.762611E-1 -5.569077E-1 -8.217659E-1  1.281013E-1  3.000641E-1 
-6.925087E-1 -9.340477E-1 -8.537292E-3  1.552238E-1 -8.523979E-1 -1.059147E+0 -1.019669E-1  8.906174E-2 
-9.306984E-1 -1.147659E+0 -1.115875E-1  1.716805E-1 -7.065086E-1 -8.599167E-1  1.987305E-1  5.150833E-1 
-4.159393E-1 -5.523567E-1  5.810928E-1  8.993111E-1 -4.705811E-2 -2.021790E-1  8.090134E-1  1.035431E+0 
 6.477356E-2 -1.722260E-1  7.596817E-1  9.495239E-1 -2.336884E-2 -2.486763E-1  7.517929E-1  9.893837E-1 
-1.338959E-2 -2.839890E-1  6.819038E-1  9.016914E-1 -1.011467E-1 -2.886086E-1  6.651421E-1  8.513336E-1 
-7.537842E-2 -3.099174E-1  6.149216E-1  8.753929E-1 -1.259689E-1 -4.823265E-1  5.181427E-1  7.786140E-1 
-2.564163E-1 -5.202484E-1  3.357506E-1  4.227715E-1 -6.311874E-1 -9.389687E-1 -4.132843E-2  2.211609E-1 
-7.151566E-1 -1.011608E+0 -2.142715E-2  3.068428E-1 -6.122589E-1 -8.275871E-1  1.943321E-1  5.245438E-1 
-3.956795E-1 -5.985489E-1  4.767914E-1  7.755508E-1 -2.065086E-1 -4.819489E-1  4.108505E-1  6.625328E-1 
-3.076096E-1 -6.226158E-1  3.469238E-1  5.737915E-1 -4.741974E-1 -7.639580E-1  2.102013E-1  4.540634E-1 
-5.468483E-1 -8.552284E-1  8.831406E-2  3.740425E-1 -5.309792E-1 -7.319870E-1  2.842636E-1  6.711006E-1 
-2.135773E-1 -4.373970E-1  6.462135E-1  1.059422E+0  1.795807E-1 -8.609772E-2  9.666634E-1  1.325932E+0 
 3.685341E-1  1.117821E-1  1.030594E+0  1.254253E+0  2.708511E-1 -8.602905E-2  8.015633E-1  1.125511E+0 
 1.378632E-1 -3.104362E-1  5.838509E-1  8.338242E-1 -2.117958E-1 -5.614471E-1  3.413315E-1  6.048622E-1 
-3.941879E-1 -7.530785E-1  1.777916E-1  5.050240E-1 -4.359779E-1 -8.105965E-1  1.251907E-1  4.704514E-1 
-4.775581E-1 -7.787781E-1  2.267418E-1  5.432434E-1 -4.771767E-1 -7.070274E-1  3.109436E-1  6.167831E-1 
-2.365265E-1 -5.427475E-1  3.745613E-1  7.096939E-1 -2.651367E-1 -6.077881E-1  3.487129E-1  6.296005E-1 
-3.806267E-1 -6.776772E-1  3.063240E-1  6.526222E-1 -2.626076E-1 -5.957985E-1  3.382034E-1  7.020912E-1 
-2.225189E-1 -6.115189E-1  3.321724E-1  7.032127E-1 -3.073082E-1 -7.300568E-1  2.211609E-1  5.790138E-1 
-3.975372E-1 -7.244682E-1  2.020111E-1  5.416107E-1 -3.439674E-1 -7.032394E-1  2.606430E-1  6.760941E-1 
-2.604485E-1 -6.324463E-1  3.645134E-1  7.745132E-1 -1.576996E-1 -5.032578E-1  3.849220E-1  6.934509E-1 
-2.637291E-1 -6.367760E-1  2.901535E-1  6.285515E-1 -3.491058E-1 -7.997894E-1  8.593369E-2  4.639740E-1 
-5.031090E-1 -9.593887E-1 -8.967590E-2  2.466431E-1 -7.280464E-1 -1.124557E+0 -2.082863E-1  1.654320E-1 
-7.638092E-1 -1.163528E+0 -1.904869E-1  2.422409E-1 -6.563683E-1 -9.806175E-1 -5.436707E-2  3.376808E-1 
-4.969978E-1 -8.079185E-1  1.806335E-1  6.476326E-1 -2.220764E-1 -5.404396E-1  4.375229E-1  8.392639E-1 
-8.918762E-3 -3.270569E-1  5.969620E-1  9.852104E-1  3.638077E-2 -3.758583E-1  5.329628E-1  8.589325E-1 
-1.345291E-1 -6.441460E-1  1.506729E-1  4.843941E-1 -5.374565E-1 -1.030087E+0 -1.407166E-1  2.186241E-1 
-7.514381E-1 -1.154739E+0 -1.842270E-1  2.765121E-1 -5.927391E-1 -1.003487E+0 -3.506851E-2  5.072632E-1 
-3.575974E-1 -6.847572E-1  3.335114E-1  7.541733E-1 -1.497269E-1 -5.505676E-1  3.758316E-1  7.967110E-1 
-1.594162E-1 -6.519775E-1  2.044716E-1  5.945816E-1 -3.508186E-1 -7.804985E-1  1.116333E-1  5.218620E-1 
-3.894196E-1 -7.872772E-1  2.301712E-1  7.247429E-1 -1.477165E-1 -5.285187E-1  4.005737E-1  8.537827E-1 
 4.791260E-3 -4.123573E-1  4.557037E-1  9.239731E-1  7.102966E-3 -4.891090E-1  4.509315E-1  9.080238E-1 
-2.716827E-2 -4.956589E-1  3.682327E-1  8.105011E-1 -5.480957E-2 -4.893990E-1  3.762817E-1  7.695923E-1 
-1.614990E-1 -6.642685E-1  1.917305E-1  6.725121E-1 -2.070961E-1 -6.864662E-1  2.291336E-1  7.355423E-1 
-1.544991E-1 -5.650291E-1  3.931923E-1  8.804626E-1  3.273392E-2 -4.149666E-1  4.963837E-1  1.005783E+0 
 8.749390E-2 -4.149666E-1  4.820824E-1  9.120522E-1  2.182007E-3 -4.777794E-1  3.727837E-1  8.231621E-1 
-1.132965E-1 -6.050377E-1  3.164520E-1  8.350830E-1 -3.290939E-2 -4.917870E-1  4.071236E-1  8.616104E-1 
-1.686096E-3 -4.699593E-1  4.200935E-1  9.139824E-1  1.165390E-2 -4.715996E-1  3.813438E-1  8.711433E-1 
 1.053238E-2 -5.548859E-1  2.537231E-1  7.059631E-1 -2.270660E-1 -7.816887E-1  3.191376E-2  4.493713E-1 
-5.213661E-1 -1.109367E+0 -3.088760E-1  1.568642E-1 -7.342987E-1 -1.263367E+0 -3.967171E-1  1.085014E-1 
-7.534485E-1 -1.217400E+0 -3.205681E-1  1.876335E-1 -6.881790E-1 -1.150486E+0 -1.910782E-1  3.639107E-1 
-4.481277E-1 -8.500061E-1  1.005325E-1  6.525421E-1 -1.380386E-1 -5.516167E-1  4.827538E-1  1.127071E+0 
 2.880630E-1 -9.109879E-2  8.829231E-1  1.440594E+0  6.298218E-1  1.497116E-1  1.054432E+0  1.558243E+0 
 6.788406E-1  1.332436E-1  9.867020E-1  1.487312E+0  4.964523E-1 -1.592674E-1  5.515137E-1  9.063911E-1 
-1.062965E-1 -7.550888E-1 -5.070877E-2  3.105621E-1 -5.944595E-1 -1.188709E+0 -3.751068E-1  2.030525E-1 
-6.521187E-1 -1.218216E+0 -3.128281E-1  3.102722E-1 -4.888763E-1 -9.219093E-1  2.312088E-2  6.126137E-1 
-1.972694E-1 -6.563683E-1  2.964821E-1  9.287415E-1  1.777916E-1 -3.570061E-1  5.302811E-1  1.164993E+0 
 3.187637E-1 -2.515793E-1  5.614204E-1  1.012630E+0  5.955124E-2 -5.216560E-1  2.885818E-1  7.718315E-1 
-1.293182E-1 -7.464485E-1  2.334213E-2  5.182915E-1 -3.183365E-1 -8.777275E-1 -5.532837E-2  4.949608E-1 
-4.061775E-1 -9.606476E-1 -5.771637E-2  4.855804E-1 -3.653488E-1 -8.879280E-1 -4.817581E-2  4.957123E-1 
-3.049278E-1 -8.203583E-1  8.071899E-3  5.582924E-1 -2.896461E-1 -8.616295E-1 -2.791595E-2  5.273018E-1 
-3.198967E-1 -9.625092E-1 -1.799774E-1  3.516922E-1 -5.285873E-1 -1.102589E+0 -3.167686E-1  2.023811E-1 
-6.743279E-1 -1.288097E+0 -4.671974E-1  1.511230E-1 -6.480980E-1 -1.251217E+0 -3.950768E-1  2.047729E-1 
-6.354294E-1 -1.169117E+0 -2.655067E-1  3.337326E-1 -4.619865E-1 -9.284668E-1 -2.731705E-2  6.026306E-1 
-1.477966E-1 -7.157478E-1  1.164818E-1  7.459717E-1 -3.141785E-2 -5.583191E-1  3.297920E-1  9.432716E-1 
 9.964371E-2 -4.701080E-1  3.446922E-1  9.145126E-1  1.224442E-1 -4.923096E-1  2.817307E-1  8.479729E-1 
 4.406357E-2 -5.758286E-1  1.972427E-1  8.078918E-1 -9.608841E-2 -7.974091E-1  1.090240E-2  5.839233E-1 
-2.842865E-1 -9.290581E-1 -1.856384E-1  3.375320E-1 -5.036278E-1 -1.134918E+0 -3.252678E-1  3.237534E-1 
-4.784470E-1 -1.081947E+0 -2.190971E-1  5.051727E-1 -1.952591E-1 -7.375793E-1  1.469536E-1  8.596725E-1 
 1.754112E-1 -3.418770E-1  5.593414E-1  1.268932E+0  5.136719E-1 -9.138870E-2  7.219810E-1  1.406174E+0 
 6.664009E-1  7.915115E-2  8.805313E-1  1.480824E+0  6.784019E-1  5.456161E-2  8.604240E-1  1.427921E+0 
 5.288620E-1 -1.840096E-1  4.855804E-1  9.871521E-1  1.295128E-1 -5.492287E-1  1.228142E-1  6.387634E-1 
-2.115669E-1 -9.098358E-1 -1.394463E-1  4.751511E-1 -3.872566E-1 -1.049976E+0 -2.491989E-1  3.887215E-1 
-3.710861E-1 -9.622879E-1 -1.693268E-1  4.800606E-1 -2.722168E-1 -8.932190E-1 -6.479645E-2  6.289330E-1 
-1.174660E-1 -7.450294E-1  3.415298E-2  7.335320E-1  3.288269E-2 -5.478172E-1  2.751007E-1  9.307518E-1 
 2.149734E-1 -3.754768E-1  4.191933E-1  1.141823E+0  4.040718E-1 -2.848091E-1  4.650116E-1  1.122681E+0 
 3.466225E-1 -3.236961E-1  4.280624E-1  1.033573E+0  2.260704E-1 -4.312859E-1  3.506508E-1  1.027683E+0 
 2.312126E-1 -4.836693E-1  2.444839E-1  8.555717E-1  3.869247E-2 -6.425095E-1  9.554291E-2  6.653633E-1 
-1.487579E-1 -8.037376E-1 -7.976913E-2  6.126137E-1 -8.729935E-2 -7.860069E-1 -4.720688E-2  6.597710E-1 
-6.747818E-2 -7.099380E-1  9.383392E-2  7.451515E-1 -7.462692E-2 -7.890663E-1 -1.267776E-1  4.277611E-1 
-3.920174E-1 -1.133209E+0 -4.977493E-1  1.120834E-1 -6.383362E-1 -1.316708E+0 -5.501289E-1  1.056709E-1 
-6.822166E-1 -1.286018E+0 -4.602661E-1  2.715225E-1 -3.511963E-1 -9.803963E-1 -2.155190E-1  5.639610E-1 
-9.682846E-2 -6.988373E-1  1.365242E-1  8.494606E-1  8.787155E-2 -5.902061E-1  1.139412E-1  7.553635E-1 
 1.850128E-2 -7.334785E-1 -8.364868E-2  5.398941E-1 -2.067986E-1 -8.810768E-1 -1.710396E-1  5.315514E-1 
-2.178268E-1 -8.839874E-1 -6.322861E-2  6.514320E-1  3.206253E-2 -5.503464E-1  1.794319E-1  9.019127E-1 
 2.538605E-1 -3.926163E-1  3.289719E-1  1.066273E+0  2.973824E-1 -4.664574E-1  2.728615E-1  9.183807E-1 
 1.745224E-1 -5.273285E-1  1.290741E-1  7.946320E-1  8.168411E-2 -6.587563E-1  2.424240E-2  7.666130E-1 
 2.908325E-2 -7.089691E-1  4.704285E-2  7.788315E-1  9.502411E-2 -6.323776E-1  3.616333E-2  7.298813E-1 
-5.503845E-2 -7.863770E-1 -7.894897E-2  5.686531E-1 -1.956291E-1 -9.727974E-1 -3.338394E-1  3.469238E-1 
-3.644562E-1 -1.102657E+0 -3.931389E-1  2.988739E-1 -4.359779E-1 -1.090218E+0 -3.305588E-1  4.424438E-1 
-2.136574E-1 -8.988075E-1 -1.554680E-1  6.093330E-1 -1.487732E-2 -6.993561E-1 -2.031708E-2  6.881638E-1 
 1.031113E-2 -7.202187E-1 -1.468658E-3  7.730217E-1  5.136108E-2 -6.738091E-1  7.505417E-2  8.537140E-1 
 1.990318E-1 -4.463387E-1  3.010330E-1  1.036171E+0  4.229927E-1 -2.574692E-1  4.930305E-1  1.325401E+0 
 6.541824E-1 -9.198761E-2  6.229706E-1  1.379353E+0  6.699028E-1 -4.184723E-2  6.597710E-1  1.327042E+0 
 6.097832E-1 -1.517372E-1  4.984741E-1  1.233841E+0  5.009308E-1 -3.203468E-1  3.064728E-1  1.006302E+0 
 2.598305E-1 -5.453568E-1  8.042145E-2  6.854820E-1 -1.234283E-1 -9.193764E-1 -3.201981E-1  3.724022E-1 
-2.998581E-1 -1.073898E+0 -4.306183E-1  3.572006E-1 -2.874184E-1 -1.022568E+0 -3.242188E-1  3.874512E-1 
-3.044777E-1 -1.056389E+0 -4.060287E-1  3.371620E-1 -3.159485E-1 -1.073898E+0 -4.442482E-1  3.621216E-1 
-2.383881E-1 -9.433670E-1 -2.082176E-1  5.954018E-1 -1.524734E-2 -7.491264E-1 -4.161835E-2  7.863617E-1 
 1.606636E-1 -5.965385E-1  3.757095E-2  8.287506E-1  1.949310E-1 -5.956459E-1  4.845047E-2  7.993927E-1 
 1.117821E-1 -7.072563E-1 -9.638596E-2  6.839142E-1  5.277252E-2 -7.757988E-1 -1.549492E-1  6.658821E-1 
 2.580261E-2 -7.080765E-1  1.858139E-2  8.148918E-1  1.833115E-1 -5.692673E-1  5.777359E-2  8.540840E-1 
 2.698822E-1 -5.542984E-1  5.046082E-2  8.424606E-1  1.568642E-1 -6.143494E-1  4.286194E-2  8.072929E-1 
 1.891937E-1 -5.798492E-1  4.301071E-2  8.329239E-1  2.423210E-1 -5.367088E-1  4.905319E-2  7.874031E-1 
 1.599922E-1 -6.603165E-1 -7.172775E-2  7.415009E-1  3.571320E-2 -7.838478E-1 -1.537590E-1  5.573311E-1 
-2.105713E-2 -7.899590E-1 -2.478561E-1  5.241737E-1 -1.018982E-1 -9.319687E-1 -2.924881E-1  5.122528E-1 
-1.796761E-1 -9.977570E-1 -3.799591E-1  4.130135E-1 -1.696968E-1 -9.663086E-1 -3.700485E-1  4.509315E-1 
-1.559181E-1 -9.785271E-1 -3.210983E-1  5.526314E-1 -6.054688E-2 -8.753395E-1 -1.945763E-1  6.819038E-1 
 1.235504E-1 -6.203766E-1  8.670807E-3  8.395538E-1  2.707825E-1 -5.087776E-1  1.322021E-1  9.997406E-1 
 4.788742E-1 -3.082085E-1  2.957420E-1  1.151062E+0  5.618706E-1 -2.836876E-1  2.425423E-1  9.864807E-1 
 3.375320E-1 -5.825386E-1 -6.531906E-2  6.997108E-1 -9.658813E-3 -9.309959E-1 -4.259987E-1  3.227119E-1 
-2.728882E-1 -1.101536E+0 -5.516167E-1  2.706337E-1 -3.164787E-1 -1.194378E+0 -5.820084E-1  2.973824E-1 
-2.688675E-1 -1.053108E+0 -4.848595E-1  3.789635E-1 -1.132164E-1 -9.107285E-1 -3.038788E-1  5.455513E-1 
-1.144791E-2 -8.213959E-1 -2.213287E-1  6.602211E-1  1.428528E-1 -6.847572E-1 -1.289482E-1  7.038841E-1 
 1.243706E-1 -6.925087E-1 -1.759567E-1  5.509224E-1 -4.556656E-2 -8.874893E-1 -3.608780E-1  4.815521E-1 
-4.087830E-2 -8.915863E-1 -3.411369E-1  4.994431E-1 -8.987427E-3 -7.631378E-1 -1.910095E-1  6.531410E-1 
 1.335411E-1 -6.702995E-1 -1.392975E-1  7.179642E-1  2.261505E-1 -6.382675E-1 -8.058929E-2  7.833023E-1 
 2.430611E-1 -5.554161E-1  1.172256E-2  8.610916E-1  3.402214E-1 -4.909668E-1  2.692413E-2  9.061623E-1 
 4.489937E-1 -3.792763E-1  1.567841E-1  1.047050E+0  5.559921E-1 -2.878685E-1  2.868042E-1  1.155014E+0 
 5.517426E-1 -3.289185E-1  2.014122E-1  1.025154E+0  4.870720E-1 -4.157867E-1 -1.388550E-3  7.945518E-1 
 2.145309E-1 -7.258759E-1 -2.276688E-1  5.852737E-1 -3.469849E-2 -9.789772E-1 -5.022888E-1  3.408127E-1 
-2.005463E-1 -1.073528E+0 -6.002693E-1  2.223511E-1 -2.727394E-1 -1.125458E+0 -5.913277E-1  2.932014E-1 
-2.373466E-1 -1.092899E+0 -5.394669E-1  3.687515E-1 -7.514954E-2 -8.692284E-1 -3.286171E-1  5.480118E-1 
 9.137344E-2 -7.266960E-1 -1.787872E-1  7.621422E-1  2.852325E-1 -5.624161E-1 -5.532837E-2  8.368721E-1 
 4.113007E-1 -4.339676E-1  1.149940E-1  1.025673E+0  5.714111E-1 -2.213287E-1  3.280029E-1  1.252613E+0 
 7.743607E-1 -9.600830E-2  3.643608E-1  1.238682E+0  7.659416E-1 -1.570282E-1  2.783813E-1  1.068661E+0 
 5.310326E-1 -4.075165E-1  8.140564E-3  8.699532E-1  3.114624E-1 -6.407967E-1 -1.827393E-1  6.635704E-1 
 1.479912E-1 -7.236481E-1 -2.718468E-1  5.442924E-1  8.422089E-2 -7.959862E-1 -3.077583E-1  6.602211E-1 
 1.836128E-1 -7.192459E-1 -2.022591E-1  6.825027E-1  1.854706E-1 -6.925774E-1 -2.401085E-1  5.822906E-1 
 1.057510E-1 -7.913780E-1 -3.508987E-1  5.791626E-1  1.269112E-1 -7.711792E-1 -2.983665E-1  6.084404E-1 
 1.848030E-1 -6.678391E-1 -1.898193E-1  6.483727E-1  1.355515E-1 -7.536774E-1 -3.253365E-1  5.518913E-1 
 9.852219E-2 -8.413658E-1 -4.091568E-1  4.934006E-1  5.128098E-2 -8.210258E-1 -3.248978E-1  5.907021E-1 
 1.289940E-1 -7.331085E-1 -2.789268E-1  6.255722E-1  2.072220E-1 -7.516594E-1 -3.582687E-1  5.461540E-1 
 8.772278E-2 -8.503075E-1 -4.090080E-1  5.221634E-1  5.903244E-2 -8.823471E-1 -4.565468E-1  4.514542E-1 
 3.753662E-3 -9.915695E-1 -6.209793E-1  2.773323E-1 -1.866875E-1 -1.115097E+0 -7.167969E-1  1.665421E-1 
-2.848892E-1 -1.232819E+0 -8.194580E-1  1.129036E-1 -2.717667E-1 -1.222687E+0 -8.195381E-1  1.441231E-1 
-2.870483E-1 -1.179176E+0 -6.863174E-1  2.698822E-1 -1.239471E-1 -9.958191E-1 -5.056496E-1  4.490738E-1 
 9.964371E-2 -7.698364E-1 -4.078178E-1  5.471230E-1  1.889725E-1 -7.398872E-1 -2.959862E-1  6.420441E-1 
 2.211609E-1 -7.094879E-1 -2.956085E-1  6.317635E-1  2.685432E-1 -6.198578E-1 -2.928581E-1  6.068726E-1 
 2.145309E-1 -7.139587E-1 -2.576866E-1  6.749039E-1  2.616119E-1 -6.504860E-1 -2.265472E-1  7.196007E-1 
 3.395538E-1 -5.735970E-1 -1.831093E-1  7.832336E-1  4.200134E-1 -4.341965E-1  5.128098E-2  9.891624E-1 
 6.148415E-1 -2.743073E-1  1.596107E-1  1.119774E+0  8.084831E-1 -7.194901E-2  2.983437E-1  1.235924E+0 
 8.377724E-1 -1.092758E-1  2.476120E-1  1.170883E+0  7.739906E-1 -2.115669E-1  1.117134E-1  9.897614E-1 
 5.818405E-1 -4.002190E-1 -8.922958E-2  7.783813E-1  3.776207E-1 -5.773964E-1 -2.339973E-1  7.246704E-1 
 3.206215E-1 -6.785660E-1 -3.208694E-1  6.009140E-1  2.203407E-1 -7.170181E-1 -3.859863E-1  4.861031E-1 
 1.132736E-1 -8.127594E-1 -4.309883E-1  5.711136E-1  1.963539E-1 -7.693176E-1 -3.809166E-1  5.645523E-1 
 2.663116E-1 -6.088371E-1 -2.384682E-1  7.177429E-1  4.162140E-1 -4.134064E-1 -9.437561E-3  9.685211E-1 
 6.909904E-1 -2.403259E-1  1.413612E-1  1.148384E+0  8.365021E-1 -3.878784E-2  3.416328E-1  1.239502E+0 
 8.902206E-1 -4.758835E-2  2.599716E-1  1.225052E+0  9.022942E-1 -1.212692E-1  1.578331E-1  1.096901E+0 
 6.813011E-1 -3.622971E-1 -8.349609E-2  7.663918E-1  3.528824E-1 -6.417694E-1 -3.646088E-1  5.869026E-1 
 2.605705E-1 -7.695465E-1 -4.926071E-1  4.801407E-1  1.416626E-1 -8.089561E-1 -4.422379E-1  5.054016E-1 
 1.707230E-1 -7.506981E-1 -3.828583E-1  5.959206E-1  2.999840E-1 -6.278381E-1 -3.304062E-1  6.176834E-1 
 3.423004E-1 -5.880470E-1 -2.535172E-1  6.982918E-1  3.276329E-1 -6.358795E-1 -3.003082E-1  6.440506E-1 
 3.418617E-1 -6.244087E-1 -3.629684E-1  5.498810E-1  2.286110E-1 -7.106895E-1 -4.042358E-1  5.016708E-1 
 1.683311E-1 -7.918167E-1 -5.096664E-1  4.714241E-1  1.617012E-1 -8.199883E-1 -5.376091E-1  3.525124E-1 
 3.139114E-2 -8.944893E-1 -5.966187E-1  3.005829E-1 -1.338959E-2 -9.762192E-1 -6.924286E-1  3.135414E-1 
 2.275085E-2 -9.340477E-1 -6.342392E-1  3.274841E-1  6.253052E-2 -8.640862E-1 -4.480476E-1  5.780411E-1 
 3.034134E-1 -5.460281E-1 -1.856384E-1  8.462639E-1  6.396523E-1 -3.102188E-1 -1.087189E-3  9.910240E-1 
 6.865921E-1 -3.104362E-1 -2.209854E-2  9.133911E-1  5.170937E-1 -5.424461E-1 -3.304787E-1  5.648537E-1 
 2.355423E-1 -7.972565E-1 -6.048889E-1  3.104134E-1  3.150940E-3 -1.020847E+0 -7.702179E-1  2.000008E-1 
-9.988785E-2 -1.104446E+0 -8.266182E-1  1.774216E-1 -5.331802E-2 -9.602089E-1 -6.726074E-1  3.207741E-1 
 9.949112E-2 -8.278084E-1 -5.063858E-1  5.117340E-1  3.128014E-1 -6.620293E-1 -3.830795E-1  6.798134E-1 
 4.584618E-1 -4.864159E-1 -2.182770E-1  7.404633E-1  4.740334E-1 -4.972267E-1 -2.192459E-1  7.663918E-1 
 4.773140E-1 -5.525780E-1 -3.295860E-1  6.351128E-1  3.804512E-1 -6.139793E-1 -3.750381E-1  5.831833E-1 
 3.025208E-1 -6.846771E-1 -4.622765E-1  5.153008E-1  2.754707E-1 -7.337074E-1 -4.806061E-1  5.495834E-1 
 3.761330E-1 -5.701675E-1 -3.365173E-1  6.322823E-1  3.830605E-1 -5.747871E-1 -3.385963E-1  6.656609E-1 
 4.669533E-1 -5.525780E-1 -3.216896E-1  6.716919E-1  4.433327E-1 -4.857483E-1 -2.158890E-1  7.619209E-1 
 5.601616E-1 -3.409081E-1 -6.993866E-2  9.700127E-1  8.213005E-1 -1.465263E-1  1.105919E-1  1.107483E+0 
 8.887329E-1 -2.902603E-2  1.928406E-1  1.110752E+0  8.581810E-1 -1.553879E-1  2.662277E-2  1.012783E+0 
 7.532806E-1 -3.400879E-1 -2.193184E-1  6.883812E-1  4.215012E-1 -6.440773E-1 -4.921570E-1  4.295540E-1 
 9.234238E-2 -9.307785E-1 -7.402573E-1  2.212334E-1  5.136108E-2 -9.320374E-1 -7.709579E-1  2.114716E-1 
 7.922363E-2 -8.742981E-1 -6.274567E-1  4.205322E-1  2.038727E-1 -7.328072E-1 -4.929771E-1  5.027122E-1 
 3.876839E-1 -5.890160E-1 -4.150467E-1  6.027718E-1  4.422913E-1 -5.274773E-1 -3.245964E-1  6.584320E-1 
 4.367828E-1 -5.475883E-1 -3.461990E-1  6.566429E-1  5.022736E-1 -4.573669E-1 -2.624588E-1  7.214622E-1 
 5.939140E-1 -3.526878E-1 -1.826591E-1  8.100510E-1  6.083641E-1 -4.298668E-1 -2.844391E-1  6.997833E-1 
 5.051727E-1 -5.397682E-1 -4.268875E-1  5.086021E-1  3.012505E-1 -7.372780E-1 -5.932579E-1  3.817215E-1 
 1.182632E-1 -9.063377E-1 -7.214890E-1  2.238426E-1  7.356262E-2 -8.791389E-1 -7.547874E-1  2.396317E-1 
 1.383133E-1 -8.490372E-1 -6.361084E-1  4.635239E-1  3.222618E-1 -6.574059E-1 -4.356880E-1  6.342926E-1 
 5.372810E-1 -4.128075E-1 -2.635765E-1  6.589508E-1  4.900513E-1 -4.827690E-1 -3.506660E-1  6.036720E-1 
 4.380417E-1 -6.209068E-1 -5.433464E-1  4.742508E-1  2.967834E-1 -7.145576E-1 -5.709877E-1  3.503532E-1 
 1.913528E-1 -7.594872E-1 -5.785065E-1  3.954315E-1  2.695923E-1 -6.814766E-1 -5.575790E-1  4.753723E-1 
 3.987808E-1 -5.556374E-1 -4.076691E-1  5.907021E-1  4.816322E-1 -5.171165E-1 -3.481369E-1  6.881638E-1 
 5.123215E-1 -5.081787E-1 -3.356171E-1  6.537437E-1  5.237236E-1 -4.034195E-1 -3.116264E-1  6.330223E-1 
 5.390015E-1 -4.692078E-1 -3.331680E-1  7.228012E-1  6.094131E-1 -4.019279E-1 -2.195358E-1  8.334427E-1 
 7.079010E-1 -2.266960E-1 -7.611847E-2  8.765106E-1  7.488823E-1 -2.375679E-1 -9.705734E-2  9.271736E-1 
 8.458138E-1 -1.302071E-1  3.532410E-3  1.061363E+0  9.668121E-1 -1.822662E-2  1.713905E-1  1.172741E+0 
 1.014641E+0  3.713226E-2  1.459122E-1  1.097862E+0  9.594307E-1 -1.234283E-1 -1.086082E-1  8.944626E-1 
 7.666931E-1 -2.636490E-1 -1.550980E-1  8.195915E-1  6.790733E-1 -3.713875E-1 -2.778778E-1  7.348022E-1 
 6.048622E-1 -4.732361E-1 -4.610863E-1  4.783516E-1  3.295631E-1 -7.093391E-1 -6.807289E-1  2.723427E-1 
 1.341324E-1 -9.389687E-1 -8.631172E-1  1.473236E-1  6.365204E-2 -9.647484E-1 -8.777275E-1  1.716118E-1 
 1.066437E-1 -8.588791E-1 -7.517395E-1  3.084030E-1  2.645226E-1 -7.766991E-1 -6.407967E-1  4.240417E-1 
 3.490105E-1 -6.770096E-1 -6.536064E-1  3.505020E-1  2.740631E-1 -7.642593E-1 -6.706772E-1  3.336639E-1 
 2.242126E-1 -7.812386E-1 -7.483864E-1  2.716713E-1  2.698135E-1 -7.517395E-1 -6.781273E-1  3.333626E-1 
 2.596016E-1 -6.884766E-1 -5.935593E-1  3.936424E-1  3.168221E-1 -6.682892E-1 -6.073494E-1  3.855934E-1 
 3.750114E-1 -6.369972E-1 -5.896873E-1  4.242630E-1  3.788910E-1 -5.616684E-1 -4.925270E-1  5.652237E-1 
 5.314713E-1 -4.839592E-1 -3.777885E-1  6.151428E-1  6.201324E-1 -3.334579E-1 -3.096161E-1  7.447815E-1 
 7.541008E-1 -2.195358E-1 -1.480865E-1  8.767319E-1  8.259926E-1 -2.076187E-1 -1.855659E-1  8.265915E-1 
 8.072929E-1 -1.991959E-1 -1.700668E-1  8.118439E-1  7.812920E-1 -1.860161E-1 -1.385574E-1  8.639221E-1 
 8.175735E-1 -2.287064E-1 -2.338486E-1  7.656441E-1  7.173615E-1 -2.737083E-1 -2.480087E-1  6.953125E-1 
 6.859207E-1 -3.249664E-1 -3.391266E-1  7.252617E-1  6.915932E-1 -3.970184E-1 -3.536491E-1  6.779518E-1 
 6.271439E-1 -3.488884E-1 -3.149872E-1  6.459923E-1  6.300430E-1 -3.685570E-1 -3.969383E-1  6.226730E-1 
 6.427841E-1 -4.510269E-1 -5.142860E-1  4.776840E-1  4.305916E-1 -6.401978E-1 -7.108269E-1  2.458229E-1 
 1.662521E-1 -8.664780E-1 -7.965164E-1  2.420921E-1  3.008041E-1 -6.468277E-1 -6.714973E-1  3.490829E-1 
 4.162140E-1 -5.646477E-1 -5.791092E-1  4.396820E-1  4.434128E-1 -5.918465E-1 -5.867767E-1  4.200935E-1 
 3.744926E-1 -6.678391E-1 -6.895981E-1  2.650414E-1  2.609406E-1 -7.149277E-1 -7.728958E-1  1.439705E-1 
 7.781219E-2 -9.864273E-1 -1.083588E+0 -1.933174E-1 -2.553787E-1 -1.372147E+0 -1.504620E+0 -5.631561E-1 
-6.366959E-1 -1.690876E+0 -1.729179E+0 -8.134270E-1 -8.561974E-1 -1.836239E+0 -1.833260E+0 -7.977791E-1 
-7.015991E-1 -1.699448E+0 -1.706158E+0 -6.253777E-1 -5.776863E-1 -1.517357E+0 -1.442257E+0 -3.669167E-1 
-3.207970E-1 -1.295109E+0 -1.204208E+0 -1.477966E-1 -7.693863E-2 -1.011757E+0 -1.023087E+0  6.157303E-2 
 1.736221E-1 -7.635078E-1 -6.616592E-1  4.356613E-1  5.194016E-1 -3.993263E-1 -3.128967E-1  8.214531E-1 
 1.000111E+0  1.165504E-1  1.337624E-1  1.245831E+0  1.356403E+0  3.566132E-1  3.781433E-1  1.368103E+0 
 1.343361E+0  2.812119E-1  1.959724E-1  1.164471E+0  1.135563E+0  6.589127E-2 -1.116562E-1  7.681808E-1 
 7.521629E-1 -3.759270E-1 -5.137672E-1  4.412537E-1  3.778419E-1 -7.031593E-1 -7.565765E-1  2.429123E-1 
 2.809105E-1 -7.196274E-1 -7.679787E-1  2.198906E-1  3.107109E-1 -6.547279E-1 -6.903496E-1  4.037704E-1 
 4.924316E-1 -5.116081E-1 -4.939461E-1  5.767021E-1  6.930008E-1 -2.471886E-1 -2.722893E-1  7.544708E-1 
 8.710709E-1 -7.030869E-2 -9.168625E-2  9.576530E-1  1.025372E+0  1.071930E-3 -5.205917E-2  9.499741E-1 
 1.023663E+0  5.240250E-2 -1.315689E-2  9.673309E-1  1.046013E+0  5.829239E-2 -8.659363E-4  1.048691E+0 
 1.111423E+0  9.360123E-2  7.036209E-2  1.077751E+0  1.195843E+0  2.891808E-1  2.088623E-1  1.234882E+0 
 1.407661E+0  4.501915E-1  4.521217E-1  1.581112E+0  1.730572E+0  7.332306E-1  6.402512E-1  1.650993E+0 
 1.718651E+0  6.571617E-1  4.768639E-1  1.338963E+0  1.318031E+0  2.098312E-1 -4.802704E-2  8.364220E-1 
 7.988014E-1 -4.294281E-1 -6.866188E-1  2.477608E-1  2.248116E-1 -8.919563E-1 -1.030087E+0 -1.402664E-1 
-1.179161E-1 -1.123817E+0 -1.288326E+0 -2.920380E-1 -1.749878E-1 -1.219627E+0 -1.336308E+0 -2.784767E-1 
-1.037560E-1 -1.057659E+0 -1.112118E+0 -6.508636E-2  1.055222E-1 -8.469582E-1 -9.252586E-1  1.385307E-1 
 2.908211E-1 -7.178383E-1 -8.661766E-1  9.912109E-2  2.203407E-1 -7.798271E-1 -9.269791E-1  7.177353E-2 
 1.590919E-1 -8.584976E-1 -9.487267E-1  6.157303E-2  2.397804E-1 -7.026367E-1 -8.167763E-1  2.133331E-1 
 4.371529E-1 -4.806862E-1 -5.938568E-1  4.319305E-1  5.480919E-1 -4.952888E-1 -6.729088E-1  2.916412E-1 
 4.037704E-1 -6.987572E-1 -9.239159E-1 -2.083588E-2 -2.120590E-2 -1.079117E+0 -1.321926E+0 -4.897766E-1 
-4.851570E-1 -1.596779E+0 -1.830799E+0 -9.008179E-1 -7.916679E-1 -1.835869E+0 -1.958057E+0 -8.878593E-1 
-6.868362E-1 -1.518478E+0 -1.456108E+0 -3.251190E-1 -3.551865E-2 -8.160362E-1 -7.949486E-1  3.630905E-1 
 7.357712E-1 -1.754379E-1 -2.536659E-1  8.909607E-1  1.072014E+0  1.165504E-1  6.045151E-2  1.077824E+0 
 1.187054E+0  1.824913E-1  2.454376E-2  9.575005E-1  1.160301E+0  1.458321E-1 -1.455574E-1  8.227234E-1 
 9.465408E-1 -9.712601E-2 -3.353271E-1  5.895920E-1  7.176628E-1 -3.721275E-1 -5.770187E-1  4.076424E-1 
 5.661240E-1 -3.771973E-1 -5.406570E-1  4.464607E-1  7.076035E-1 -1.367683E-1 -2.119370E-1  8.777008E-1 
 1.230564E+0  3.549728E-1  2.758408E-1  1.426964E+0  1.713802E+0  8.292732E-1  8.075905E-1  1.858421E+0 
 2.060482E+0  1.222073E+0  1.106434E+0  2.088123E+0  2.326160E+0  1.290981E+0  1.075363E+0  2.075684E+0 
 2.221634E+0  1.212532E+0  9.592133E-1  1.821312E+0  1.868332E+0  7.874718E-1  5.006332E-1  1.301411E+0 
 1.347382E+0  1.951523E-1 -2.119370E-1  6.203613E-1  6.217041E-1 -4.958076E-1 -8.340683E-1 -1.415367E-1 
-9.474945E-2 -1.161968E+0 -1.511097E+0 -6.363258E-1 -5.580978E-1 -1.680668E+0 -2.013859E+0 -1.150337E+0 
-1.009747E+0 -2.071980E+0 -2.350559E+0 -1.435627E+0 -1.333996E+0 -2.287079E+0 -2.483696E+0 -1.516388E+0 
-1.219189E+0 -2.132179E+0 -2.236778E+0 -1.117558E+0 -7.096367E-1 -1.442257E+0 -1.443447E+0 -2.795181E-1 
 1.161041E-1 -6.790962E-1 -7.454796E-1  3.752327E-1  6.942711E-1 -2.393570E-1 -4.032784E-1  5.725327E-1 
 7.383728E-1 -2.751274E-1 -5.823860E-1  2.756920E-1  3.838806E-1 -7.072563E-1 -1.017197E+0 -1.140366E-1 
 4.748154E-2 -1.001556E+0 -1.299500E+0 -3.197479E-1 -4.683685E-2 -1.042526E+0 -1.253239E+0 -2.223778E-1 
-6.908417E-3 -9.458275E-1 -1.136108E+0 -8.855820E-2  2.231712E-1 -7.970390E-1 -1.046040E+0 -4.631805E-2 
 2.070808E-1 -7.372780E-1 -9.295082E-1  9.047318E-2  3.885040E-1 -5.075073E-1 -6.819267E-1  4.208336E-1 
 8.181038E-1 -8.356857E-2 -3.091660E-1  7.161026E-1  1.018372E+0  5.486298E-2 -2.450981E-1  6.415215E-1 
 8.087120E-1 -2.977791E-1 -6.901169E-1  1.871109E-1  3.639107E-1 -7.008476E-1 -1.073448E+0 -1.696968E-1 
 8.168411E-2 -8.754883E-1 -1.082539E+0 -3.767776E-2  2.892532E-1 -5.834961E-1 -7.377281E-1  3.327713E-1 
 7.345009E-1 -1.112061E-1 -2.848892E-1  7.821808E-1  1.134224E+0  2.773323E-1  1.295128E-1  1.172153E+0 
 1.487232E+0  5.726738E-1  3.679314E-1  1.376072E+0  1.753071E+0  8.927536E-1  6.096306E-1  1.630581E+0 
 2.046253E+0  1.180492E+0  9.990005E-1  2.104961E+0  2.521523E+0  1.646084E+0  1.470840E+0  2.559593E+0 
 2.963043E+0  2.104061E+0  1.816551E+0  2.740494E+0  3.037170E+0  2.035294E+0  1.628941E+0  2.467651E+0 
 2.590214E+0  1.391861E+0  8.571434E-1  1.582451E+0  1.683933E+0  4.687424E-1 -1.601563E-1  5.287933E-1 
 5.739441E-1 -6.163559E-1 -1.165169E+0 -4.491692E-1 -3.410568E-1 -1.529579E+0 -2.025486E+0 -1.225967E+0 
-9.981995E-1 -2.002537E+0 -2.443607E+0 -1.517807E+0 -1.176270E+0 -2.119888E+0 -2.366127E+0 -1.294739E+0 
-8.874092E-1 -1.792137E+0 -1.987556E+0 -9.379959E-1 -5.135384E-1 -1.288246E+0 -1.485397E+0 -3.586464E-1 
 1.540337E-1 -6.231384E-1 -6.884766E-1  5.564308E-1  1.122532E+0  3.964729E-1  3.458824E-1  1.492672E+0 
 2.031124E+0  1.312374E+0  1.112911E+0  2.208672E+0  2.669933E+0  1.803062E+0  1.549374E+0  2.606750E+0 
 2.993214E+0  2.051983E+0  1.702702E+0  2.565632E+0  2.884144E+0  1.890011E+0  1.362663E+0  2.092663E+0 
 2.222752E+0  1.015312E+0  3.741226E-1  1.000782E+0  1.029472E+0 -2.795181E-1 -1.104599E+0 -5.390167E-1 
-5.185394E-1 -1.802189E+0 -2.426697E+0 -1.874458E+0 -1.852409E+0 -2.972076E+0 -3.587719E+0 -2.871349E+0 
-2.628159E+0 -3.734646E+0 -4.265278E+0 -3.392738E+0 -3.069828E+0 -3.982899E+0 -4.237488E+0 -3.264286E+0 
-2.836109E+0 -3.593159E+0 -3.782028E+0 -2.626896E+0 -2.005966E+0 -2.674057E+0 -2.774487E+0 -1.573536E+0 
-8.790665E-1 -1.472878E+0 -1.474586E+0 -2.304192E-1  4.186020E-1 -1.828079E-1 -2.361565E-1  9.897614E-1 
 1.645031E+0  9.843216E-1  7.818909E-1  1.880402E+0  2.402832E+0  1.536552E+0  1.252842E+0  2.211651E+0 
 2.552292E+0  1.587521E+0  1.183842E+0  2.082752E+0  2.448132E+0  1.491852E+0  1.008461E+0  1.903721E+0 
 2.289513E+0  1.318481E+0  8.919334E-1  1.756351E+0  2.030823E+0  9.446831E-1  4.173317E-1  1.237564E+0 
 1.503922E+0  4.083138E-1 -1.836281E-1  5.834808E-1  8.828430E-1 -1.337090E-1 -5.764275E-1  3.363419E-1 
 6.731834E-1 -2.580566E-1 -6.337166E-1  2.949905E-1  7.448616E-1 -1.393776E-1 -5.494576E-1  3.338814E-1 
 7.096939E-1 -2.491989E-1 -7.437668E-1  4.346085E-2  2.284622E-1 -9.444771E-1 -1.586567E+0 -9.497681E-1 
-8.336868E-1 -2.006336E+0 -2.694099E+0 -2.061176E+0 -1.860748E+0 -2.915607E+0 -3.415459E+0 -2.528248E+0 
-2.087997E+0 -2.958599E+0 -3.247078E+0 -2.126587E+0 -1.494038E+0 -2.144096E+0 -2.288719E+0 -1.129028E+0 
-4.512558E-1 -1.091339E+0 -1.285267E+0 -1.293869E-1  5.286407E-1 -2.637291E-1 -5.570488E-1  5.271530E-1 
 1.080433E+0  2.929840E-1  2.416229E-2  1.022762E+0  1.586700E+0  9.238930E-1  7.035828E-1  1.895821E+0 
 2.618671E+0  1.978821E+0  1.792412E+0  2.872662E+0  3.584713E+0  2.912521E+0  2.588871E+0  3.563412E+0 
 4.019234E+0  3.127853E+0  2.619274E+0  3.415291E+0  3.700722E+0  2.564064E+0  1.849182E+0  2.426521E+0 
 2.629482E+0  1.495872E+0  7.298126E-1  1.324444E+0  1.507351E+0  3.972931E-1 -2.440567E-1  5.310326E-1 
 9.044533E-1 -8.632660E-2 -6.153183E-1  2.435112E-1  7.361412E-1 -1.235771E-1 -5.462494E-1  3.555641E-1 
 8.116913E-1 -5.182648E-2 -5.212173E-1  4.007225E-1  8.844109E-1 -8.945847E-2 -6.361771E-1  2.734642E-1 
 7.205734E-1 -1.983070E-1 -5.978088E-1  2.685432E-1  7.188530E-1 -1.235085E-1 -5.902786E-1  3.681641E-1 
 9.284439E-1  3.571320E-2 -4.340477E-1  4.731331E-1  9.333611E-1  1.858139E-2 -5.279961E-1  2.377014E-1 
 5.740242E-1 -4.605675E-1 -1.122929E+0 -4.142990E-1 -6.158829E-2 -1.106159E+0 -1.854649E+0 -1.208759E+0 
-8.856964E-1 -1.957169E+0 -2.618179E+0 -1.949120E+0 -1.684467E+0 -2.737457E+0 -3.391178E+0 -2.686428E+0 
-2.287296E+0 -3.158569E+0 -3.804306E+0 -3.018349E+0 -2.446968E+0 -3.329929E+0 -3.739189E+0 -2.730377E+0 
-2.154377E+0 -2.872616E+0 -3.170189E+0 -2.095367E+0 -1.291458E+0 -1.859558E+0 -2.189247E+0 -1.006546E+0 
-1.486092E-1 -7.217865E-1 -8.462067E-1  3.490105E-1  1.171772E+0  6.035233E-1  4.133835E-1  1.631031E+0 
 2.408791E+0  1.826160E+0  1.562031E+0  2.598782E+0  3.319332E+0  2.671501E+0  2.308361E+0  3.301594E+0 
 3.905682E+0  3.085011E+0  2.646614E+0  3.564903E+0  4.083160E+0  3.218674E+0  2.657944E+0  3.422592E+0 
 3.838703E+0  2.881683E+0  2.276402E+0  2.991131E+0  3.313892E+0  2.234673E+0  1.455193E+0  2.052063E+0 
 2.286453E+0  1.148533E+0  2.848625E-1  7.185631E-1  8.809013E-1 -3.169975E-1 -1.213078E+0 -7.087479E-1 
-5.462494E-1 -1.742287E+0 -2.567516E+0 -2.056778E+0 -1.784008E+0 -2.838120E+0 -3.645977E+0 -3.009480E+0 
-2.643208E+0 -3.634438E+0 -4.212227E+0 -3.452339E+0 -3.046509E+0 -3.889317E+0 -4.487148E+0 -3.665207E+0 
-2.998898E+0 -3.808327E+0 -4.311466E+0 -3.420227E+0 -2.824409E+0 -3.583767E+0 -4.052116E+0 -3.116177E+0 
-2.464699E+0 -3.204838E+0 -3.613949E+0 -2.530338E+0 -1.764339E+0 -2.362179E+0 -2.598137E+0 -1.509388E+0 
-6.954880E-1 -1.226486E+0 -1.519669E+0 -4.278564E-1  3.749428E-1 -3.007584E-1 -7.167969E-1  2.283134E-1 
 8.099022E-1  1.425171E-2 -5.049782E-1  2.505112E-1  7.232513E-1 -1.389961E-1 -7.608986E-1  3.534317E-2 
 6.165619E-1 -2.182770E-1 -7.601585E-1  1.570129E-1  8.426819E-1  1.878510E-1 -1.978569E-1  8.242111E-1 
 1.564121E+0  9.574242E-1  7.317429E-1  1.814461E+0  2.665241E+0  2.197273E+0  1.857304E+0  2.909023E+0 
 3.799072E+0  3.249962E+0  2.913643E+0  3.989731E+0  4.726662E+0  4.017441E+0  3.616531E+0  4.535561E+0 
 5.103363E+0  4.271061E+0  3.576443E+0  4.191261E+0  4.566254E+0  3.552681E+0  2.734604E+0  3.197582E+0 
 3.465881E+0  2.303661E+0  1.305443E+0  1.816402E+0  2.133793E+0  1.042282E+0  2.263031E-1  9.011040E-1 
 1.410862E+0  6.416740E-1  1.764526E-1  1.100773E+0  1.889492E+0  1.362293E+0  1.083862E+0  2.223351E+0 
 3.245121E+0  2.843384E+0  2.562054E+0  3.680901E+0  4.502182E+0  3.911503E+0  3.485252E+0  4.279781E+0 
 4.752892E+0  3.833492E+0  3.018471E+0  3.452541E+0  3.768223E+0  2.565033E+0  1.388592E+0  1.688992E+0 
 1.818783E+0  5.300636E-1 -5.219574E-1 -7.157898E-2  1.826439E-1 -1.002449E+0 -1.956638E+0 -1.462749E+0 
-1.223507E+0 -2.388847E+0 -3.272709E+0 -2.904579E+0 -2.734108E+0 -3.847748E+0 -4.894398E+0 -4.507568E+0 
-4.165806E+0 -5.313789E+0 -6.284077E+0 -5.660839E+0 -5.180576E+0 -6.092968E+0 -6.678959E+0 -5.847477E+0 
-5.153759E+0 -5.684906E+0 -6.029266E+0 -4.961529E+0 -4.013367E+0 -4.458389E+0 -4.768257E+0 -3.633099E+0 
-2.565876E+0 -3.028328E+0 -3.305786E+0 -2.226646E+0 -1.491428E+0 -2.055958E+0 -2.496586E+0 -1.656979E+0 
-9.645958E-1 -1.678368E+0 -2.290127E+0 -1.532406E+0 -8.202095E-1 -1.487408E+0 -2.101627E+0 -1.305088E+0 
-6.010895E-1 -1.275589E+0 -1.844067E+0 -9.742088E-1 -2.420464E-1 -1.022636E+0 -1.668900E+0 -9.037971E-1 
-2.752686E-1 -1.098557E+0 -1.840187E+0 -1.206299E+0 -7.492065E-1 -1.680748E+0 -2.513279E+0 -1.917076E+0 
-1.406418E+0 -2.394360E+0 -3.291039E+0 -2.736786E+0 -2.240578E+0 -3.089199E+0 -3.856457E+0 -3.194847E+0 
-2.558197E+0 -3.352207E+0 -4.055988E+0 -3.259968E+0 -2.545826E+0 -3.276958E+0 -3.789928E+0 -2.787079E+0 
-1.829018E+0 -2.171738E+0 -2.355549E+0 -1.139988E+0  5.241394E-3 -1.932373E-1 -3.205681E-1  1.017254E+0 
 2.340992E+0  2.142281E+0  1.986874E+0  3.286621E+0  4.457474E+0  4.205051E+0  4.028324E+0  5.163193E+0 
 6.177292E+0  5.766991E+0  5.406013E+0  6.461231E+0  7.443733E+0  6.917953E+0  6.380463E+0  7.254494E+0 
 7.951714E+0  7.271332E+0  6.591091E+0  7.246151E+0  7.824162E+0  6.734291E+0  5.836281E+0  6.298962E+0 
 6.471882E+0  5.272274E+0  4.062073E+0  4.256611E+0  4.303020E+0  2.947102E+0  1.727741E+0  1.861702E+0 
 1.862743E+0  4.948921E-1 -7.544861E-1 -5.677071E-1 -3.009758E-1 -1.524727E+0 -2.671379E+0 -2.193348E+0 
-1.706528E+0 -2.577419E+0 -3.343487E+0 -2.604839E+0 -1.848389E+0 -2.502548E+0 -3.105598E+0 -2.222847E+0 
-1.312099E+0 -1.918869E+0 -2.552837E+0 -1.751007E+0 -1.003117E+0 -1.709137E+0 -2.460449E+0 -1.803757E+0 
-1.201378E+0 -2.102146E+0 -3.017746E+0 -2.499039E+0 -1.913727E+0 -2.759586E+0 -3.641289E+0 -3.019756E+0 
-2.311218E+0 -2.989738E+0 -3.535198E+0 -2.548069E+0 -1.578747E+0 -1.919319E+0 -2.190216E+0 -1.028816E+0 
 2.783012E-1  1.886024E-1  6.984329E-2  1.412651E+0  2.700111E+0  2.534634E+0  2.356861E+0  3.527493E+0 
 4.610813E+0  4.136734E+0  3.623463E+0  4.498302E+0  5.257072E+0  4.576611E+0  3.799374E+0  4.294533E+0 
 4.831272E+0  3.962681E+0  3.018173E+0  3.489941E+0  3.965073E+0  2.981743E+0  1.973164E+0  2.400074E+0 
 2.865292E+0  1.950661E+0  1.008904E+0  1.441261E+0  1.991043E+0  1.180191E+0  2.821007E-1  8.788223E-1 
 1.488201E+0  5.795326E-1 -3.092461E-1  2.358322E-1  7.975311E-1 -3.618622E-2 -9.020195E-1 -3.818893E-1 
 2.103539E-1 -6.177788E-1 -1.503197E+0 -9.225082E-1 -3.158073E-1 -1.132389E+0 -2.006786E+0 -1.410816E+0 
-7.480888E-1 -1.534786E+0 -2.374249E+0 -1.869766E+0 -1.299728E+0 -2.124359E+0 -3.021328E+0 -2.460968E+0 
-1.802719E+0 -2.621086E+0 -3.447197E+0 -2.758549E+0 -2.028618E+0 -2.589417E+0 -3.197758E+0 -2.424236E+0 
-1.513256E+0 -1.998737E+0 -2.463058E+0 -1.516758E+0 -5.254593E-1 -8.573074E-1 -1.320507E+0 -3.958168E-1 
 7.210922E-1  4.357338E-1  8.042145E-2  1.158211E+0  2.271481E+0  1.965332E+0  1.649212E+0  2.782513E+0 
 3.925434E+0  3.637844E+0  3.270081E+0  4.245583E+0  5.285313E+0  4.908752E+0  4.416874E+0  5.245823E+0 
 6.071121E+0  5.483711E+0  4.723461E+0  5.290371E+0  5.939541E+0  5.093903E+0  4.047993E+0  4.357262E+0 
 4.738514E+0  3.702282E+0  2.524422E+0  2.649071E+0  2.815002E+0  1.569191E+0  1.929207E-1  1.811523E-1 
 2.777138E-1 -1.062347E+0 -2.559246E+0 -2.605217E+0 -2.507168E+0 -3.766006E+0 -5.079769E+0 -4.928967E+0 
-4.612099E+0 -5.639526E+0 -6.627918E+0 -6.121956E+0 -5.397167E+0 -5.961838E+0 -6.628517E+0 -5.768196E+0 
-4.669018E+0 -4.970467E+0 -5.315876E+0 -4.206707E+0 -3.003078E+0 -3.201706E+0 -3.565296E+0 -2.543968E+0 
-1.389946E+0 -1.714947E+0 -2.231636E+0 -1.384068E+0 -4.018593E-1 -8.200569E-1 -1.416546E+0 -5.910263E-1 
 3.547516E-1 -1.201477E-1 -6.742477E-1  2.223511E-1  1.338444E+0  1.020012E+0  4.723930E-1  1.395222E+0 
 2.444931E+0  2.031872E+0  1.462872E+0  2.237133E+0  3.098270E+0  2.423843E+0  1.508472E+0  1.975761E+0 
 2.524570E+0  1.604652E+0  4.342422E-1  6.116409E-1  9.779129E-1 -7.462692E-2 -1.240047E+0 -9.278679E-1 
-4.773293E-1 -1.354858E+0 -2.310688E+0 -1.816418E+0 -9.938087E-1 -1.523838E+0 -2.241997E+0 -1.459618E+0 
-4.678688E-1 -8.605881E-1 -1.368046E+0 -4.447670E-1  6.132813E-1  1.837540E-1 -4.537163E-1  2.847137E-1 
 1.178852E+0  6.108208E-1 -2.588081E-1  2.409821E-1  9.027328E-1  1.121521E-1 -8.437462E-1 -4.138565E-1 
 1.903915E-1 -6.004868E-1 -1.654667E+0 -1.253307E+0 -5.804482E-1 -1.365219E+0 -2.314938E+0 -1.845329E+0 
-1.162037E+0 -1.806889E+0 -2.656548E+0 -2.027416E+0 -1.136776E+0 -1.681488E+0 -2.369698E+0 -1.569958E+0 
-5.056496E-1 -7.601585E-1 -1.218666E+0 -3.350296E-1  8.024521E-1  5.241013E-1 -1.509857E-2  8.509521E-1 
 1.861992E+0  1.377041E+0  5.971107E-1  1.160904E+0  1.896572E+0  1.255672E+0  3.105621E-1  6.231918E-1 
 1.253212E+0  5.052528E-1 -5.087776E-1 -4.057693E-2  6.957626E-1  1.694107E-2 -9.050674E-1 -3.721275E-1 
 4.233627E-1 -1.832581E-1 -1.057056E+0 -5.958672E-1  1.185608E-1 -5.661392E-1 -1.529427E+0 -1.136627E+0 
-4.744263E-1 -1.211067E+0 -2.310318E+0 -1.999928E+0 -1.405148E+0 -2.238716E+0 -3.287018E+0 -2.963066E+0 
-2.401516E+0 -3.179207E+0 -4.215427E+0 -3.827778E+0 -3.093899E+0 -3.742397E+0 -4.696587E+0 -4.172367E+0 
-3.322258E+0 -3.813396E+0 -4.493488E+0 -3.801849E+0 -2.769650E+0 -3.152977E+0 -3.786877E+0 -2.963066E+0 
-1.896439E+0 -2.165928E+0 -2.775757E+0 -2.042397E+0 -9.650459E-1 -1.221718E+0 -1.810608E+0 -1.010349E+0 
 8.623123E-2 -2.862968E-1 -8.936691E-1 -1.340065E-1  9.351425E-1  5.980835E-1 -1.069679E-1  6.474037E-1 
 1.684822E+0  1.382183E+0  8.069229E-1  1.564491E+0  2.621582E+0  2.245552E+0  1.538342E+0  2.238171E+0 
 3.245792E+0  2.818871E+0  2.037983E+0  2.598114E+0  3.482193E+0  3.064743E+0  2.302704E+0  2.914612E+0 
 3.891903E+0  3.462303E+0  2.767242E+0  3.481232E+0  4.499794E+0  4.161022E+0  3.453583E+0  4.084873E+0 
 5.041451E+0  4.618782E+0  3.808231E+0  4.335064E+0  5.158943E+0  4.518341E+0  3.518631E+0  3.884384E+0 
 4.592781E+0  3.877003E+0  2.792053E+0  3.103714E+0  3.708241E+0  2.984051E+0  1.952744E+0  2.320873E+0 
 3.056923E+0  2.379364E+0  1.407291E+0  1.848362E+0  2.672092E+0  2.141094E+0  1.206944E+0  1.629841E+0 
 2.442993E+0  1.876823E+0  8.970718E-1  1.355801E+0  2.141392E+0  1.385162E+0  2.944717E-1  5.764008E-1 
 1.168201E+0  4.197922E-1 -7.594070E-1 -5.784378E-1  2.007294E-2 -7.592583E-1 -1.871037E+0 -1.572639E+0 
-8.776474E-1 -1.574726E+0 -2.633007E+0 -2.226646E+0 -1.404629E+0 -1.892868E+0 -2.712948E+0 -2.226799E+0 
-1.310528E+0 -1.674339E+0 -2.444508E+0 -1.801369E+0 -7.404861E-1 -1.063316E+0 -1.790649E+0 -1.109436E+0 
 5.739212E-2 -1.804962E-1 -8.238564E-1 -8.833694E-2  9.780617E-1  7.011223E-1  6.894302E-2  7.323418E-1 
 1.784882E+0  1.466591E+0  6.176033E-1  1.093391E+0  1.983440E+0  1.469051E+0  4.907227E-1  8.404541E-1 
 1.525154E+0  8.189926E-1 -2.624588E-1 -7.172775E-2  5.464516E-1 -1.794586E-1 -1.408798E+0 -1.238258E+0 
-5.915489E-1 -1.249878E+0 -2.302277E+0 -1.985779E+0 -1.172546E+0 -1.673668E+0 -2.555218E+0 -2.014236E+0 
-9.976768E-1 -1.325207E+0 -2.081436E+0 -1.479877E+0 -4.247284E-1 -6.743279E-1 -1.395687E+0 -8.338394E-1 
 1.340637E-1 -2.731895E-1 -1.149368E+0 -6.842384E-1  2.102013E-1 -3.111877E-1 -1.362236E+0 -1.045589E+0 
-2.281075E-1 -7.964363E-1 -1.785877E+0 -1.431969E+0 -6.337967E-1 -1.115028E+0 -1.991879E+0 -1.447468E+0 
-4.180260E-1 -6.826668E-1 -1.397549E+0 -7.063560E-1  5.185127E-1  3.485641E-1 -1.977882E-1  5.836334E-1 
 1.725651E+0  1.552273E+0  8.708534E-1  1.498184E+0  2.571442E+0  2.205322E+0  1.276981E+0  1.688774E+0 
 2.548862E+0  1.986641E+0  9.747810E-1  1.298363E+0  2.069122E+0  1.506081E+0  4.476509E-1  7.842026E-1 
 1.641163E+0  1.117683E+0  5.277252E-2  3.460312E-1  1.190483E+0  6.781731E-1 -3.440361E-1 -1.405716E-2 
 8.160820E-1  2.544632E-1 -8.699760E-1 -6.467590E-1  9.725189E-2 -4.998283E-1 -1.678658E+0 -1.557739E+0 
-8.741493E-1 -1.526817E+0 -2.673759E+0 -2.425877E+0 -1.640587E+0 -2.174129E+0 -3.119976E+0 -2.638969E+0 
-1.600948E+0 -1.761066E+0 -2.365898E+0 -1.684849E+0 -4.291992E-1 -3.885193E-1 -8.727379E-1 -5.711746E-2 
 1.284351E+0  1.264832E+0  7.060432E-1  1.445282E+0  2.690353E+0  2.617634E+0  1.921753E+0  2.433163E+0 
 3.448673E+0  3.125011E+0  2.219994E+0  2.560932E+0  3.372303E+0  2.822521E+0  1.710300E+0  1.867214E+0 
 2.526363E+0  1.882713E+0  6.272926E-1  6.038933E-1  1.105171E+0  3.115311E-1 -1.033966E+0 -1.085148E+0 
-5.719566E-1 -1.419529E+0 -2.782990E+0 -2.789387E+0 -2.260696E+0 -2.975060E+0 -4.213638E+0 -4.162376E+0 
-3.559326E+0 -4.198147E+0 -5.340618E+0 -5.187508E+0 -4.434177E+0 -4.956989E+0 -6.044918E+0 -5.785408E+0 
-4.884266E+0 -5.271919E+0 -6.179478E+0 -5.736168E+0 -4.735176E+0 -4.924347E+0 -5.596249E+0 -4.933956E+0 
-3.620209E+0 -3.568798E+0 -4.085049E+0 -3.251698E+0 -1.763229E+0 -1.594467E+0 -2.019226E+0 -1.151676E+0 
 1.926231E-1  2.175140E-1 -3.703384E-1  2.766609E-1  1.495434E+0  1.268711E+0  3.514709E-1  7.184105E-1 
 1.598171E+0  1.164253E+0  9.904099E-2  2.318115E-1  9.728432E-1  4.716415E-1 -6.269379E-1 -4.032784E-1 
 4.893036E-1  1.509705E-1 -8.132095E-1 -4.450684E-1  6.687126E-1  5.039825E-1 -2.618561E-1  3.233833E-1 
 1.503101E+0  1.396332E+0  7.794342E-1  1.424202E+0  2.605194E+0  2.568684E+0  1.838001E+0  2.309704E+0 
 3.443081E+0  3.239754E+0  2.374073E+0  2.713894E+0  3.601631E+0  3.207123E+0  2.153011E+0  2.399033E+0 
 3.277832E+0  2.835114E+0  1.760521E+0  1.944321E+0  2.776703E+0  2.389271E+0  1.424351E+0  1.743980E+0 
 2.677464E+0  2.367661E+0  1.435303E+0  1.839722E+0  2.888912E+0  2.610481E+0  1.696743E+0  2.020321E+0 
 3.003872E+0  2.729542E+0  1.806412E+0  2.164562E+0  3.137684E+0  2.777370E+0  1.777431E+0  2.066662E+0 
 2.925343E+0  2.512352E+0  1.367283E+0  1.439854E+0  2.191681E+0  1.619263E+0  4.055634E-1  4.349136E-1 
 1.110683E+0  5.130730E-1 -7.362366E-1 -6.532364E-1  1.214714E-1 -3.254166E-1 -1.478016E+0 -1.369839E+0 
-5.221863E-1 -9.219093E-1 -1.989647E+0 -1.850468E+0 -1.037689E+0 -1.483528E+0 -2.678596E+0 -2.603729E+0 
-1.831028E+0 -2.334309E+0 -3.565296E+0 -3.568569E+0 -2.844830E+0 -3.364727E+0 -4.523136E+0 -4.390820E+0 
-3.563728E+0 -3.906826E+0 -4.937759E+0 -4.676468E+0 -3.590847E+0 -3.696426E+0 -4.478657E+0 -4.009418E+0 
-2.780148E+0 -2.723598E+0 -3.327988E+0 -2.638668E+0 -1.221497E+0 -1.024578E+0 -1.506626E+0 -7.395172E-1 
 7.690735E-1  1.099281E+0  6.971016E-1  1.473824E+0  2.968781E+0  3.209061E+0  2.722912E+0  3.452541E+0 
 4.789551E+0  4.834404E+0  4.100594E+0  4.489594E+0  5.576851E+0  5.390881E+0  4.414112E+0  4.566921E+0 
 5.310711E+0  4.850040E+0  3.641121E+0  3.574512E+0  4.233440E+0  3.616684E+0  2.240414E+0  2.102501E+0 
 2.739891E+0  2.208523E+0  9.146614E-1  8.252525E-1  1.534473E+0  1.037292E+0 -1.722260E-1 -7.961655E-2 
 7.645340E-1  4.008636E-1 -7.057686E-1 -5.953484E-1  3.199539E-1  3.586197E-2 -9.682465E-1 -7.652969E-1 
 1.368904E-1 -1.355782E-1 -1.115398E+0 -8.435287E-1  1.897926E-1 -1.537323E-3 -9.186287E-1 -6.196365E-1 
 4.589806E-1  3.879738E-1 -3.886681E-1  2.372360E-2  1.145622E+0  1.113144E+0  3.339615E-1  7.478409E-1 
 1.950882E+0  1.894482E+0  1.063824E+0  1.449902E+0  2.559963E+0  2.452534E+0  1.561813E+0  1.816322E+0 
 2.818802E+0  2.631943E+0  1.621273E+0  1.818863E+0  2.836903E+0  2.632614E+0  1.647793E+0  1.836964E+0 
 2.771561E+0  2.564663E+0  1.597954E+0  1.766483E+0  2.683941E+0  2.374443E+0  1.269081E+0  1.362213E+0 
 2.183193E+0  1.788464E+0  6.170120E-1  5.639610E-1  1.289944E+0  8.834419E-1 -3.146095E-1 -3.077583E-1 
 4.702339E-1  2.640152E-2 -1.129707E+0 -1.025990E+0 -1.489067E-1 -4.376984E-1 -1.507969E+0 -1.440388E+0 
-5.535469E-1 -8.426361E-1 -1.934738E+0 -1.860229E+0 -1.081718E+0 -1.503048E+0 -2.753929E+0 -2.887287E+0 
-2.172558E+0 -2.681728E+0 -4.064629E+0 -4.213936E+0 -3.567158E+0 -4.073349E+0 -5.300308E+0 -5.394779E+0 
-4.666786E+0 -5.010406E+0 -6.158386E+0 -6.067638E+0 -5.055859E+0 -5.169998E+0 -6.058777E+0 -5.724098E+0 
-4.488937E+0 -4.384037E+0 -5.033058E+0 -4.431648E+0 -3.013729E+0 -2.785969E+0 -3.364429E+0 -2.794159E+0 
-1.413418E+0 -1.137226E+0 -1.799809E+0 -1.386147E+0 -9.921646E-2 -5.786896E-2 -8.624458E-1 -4.940186E-1 
 6.593208E-1  6.116409E-1 -3.133469E-1 -9.921646E-2  9.492340E-1  8.747215E-1 -1.134491E-1  1.783371E-2 
 1.037891E+0  8.642120E-1 -1.142693E-1  8.571243E-2  1.110683E+0  9.540710E-1 -6.635666E-2  1.362915E-1 
 1.221622E+0  1.168503E+0  2.631836E-1  4.983215E-1  1.591694E+0  1.537903E+0  6.652107E-1  1.007122E+0 
 2.192352E+0  2.178493E+0  1.350441E+0  1.673122E+0  2.844284E+0  2.913422E+0  2.110104E+0  2.407970E+0 
 3.550220E+0  3.541283E+0  2.677982E+0  2.940544E+0  4.057232E+0  4.055141E+0  3.142601E+0  3.349724E+0 
 4.439152E+0  4.381481E+0  3.412384E+0  3.506561E+0  4.424171E+0  4.182034E+0  3.031883E+0  2.943073E+0 
 3.715172E+0  3.327221E+0  1.927113E+0  1.600933E+0  2.174404E+0  1.596382E+0  7.662201E-2 -3.805466E-1 
 6.440353E-2 -6.203079E-1 -2.226208E+0 -2.672867E+0 -2.185898E+0 -2.767036E+0 -4.236069E+0 -4.565006E+0 
-3.922619E+0 -4.267288E+0 -5.447899E+0 -5.529118E+0 -4.623047E+0 -4.794270E+0 -5.829369E+0 -5.708527E+0 
-4.642418E+0 -4.643318E+0 -5.570759E+0 -5.328468E+0 -4.168938E+0 -4.102928E+0 -4.842400E+0 -4.487446E+0 
-3.200287E+0 -2.912849E+0 -3.561787E+0 -3.082047E+0 -1.582626E+0 -1.195717E+0 -1.751457E+0 -1.233566E+0 
 2.200432E-1  6.167831E-1  6.581116E-2  5.811729E-1  1.935383E+0  2.167843E+0  1.495724E+0  1.849033E+0 
 3.104004E+0  3.267544E+0  2.433453E+0  2.581501E+0  3.669952E+0  3.660191E+0  2.626652E+0  2.696312E+0 
 3.624432E+0  3.420063E+0  2.332802E+0  2.292561E+0  3.181942E+0  3.018841E+0  1.887333E+0  1.767822E+0 
 2.618904E+0  2.402531E+0  1.230042E+0  1.143913E+0  1.962952E+0  1.707844E+0  4.612122E-1  3.010330E-1 
 1.149651E+0  9.004211E-1 -2.965088E-1 -4.607162E-1  2.996140E-1  8.429337E-2 -1.069946E+0 -1.182457E+0 
-2.939758E-1 -4.960289E-1 -1.600506E+0 -1.552967E+0 -5.461769E-1 -5.151787E-1 -1.430706E+0 -1.360298E+0 
-2.983665E-1 -2.068787E-1 -1.037388E+0 -8.526192E-1  2.529716E-1  2.859039E-1 -6.375961E-1 -5.160789E-1 
 5.252113E-1  5.331917E-1 -4.151192E-1 -3.863564E-1  5.806541E-1  5.509224E-1 -4.116859E-1 -3.285484E-1 
 7.012711E-1  6.686440E-1 -2.891273E-1 -1.632195E-1  9.211426E-1  9.857330E-1  1.424828E-1  3.391724E-1 
 1.482094E+0  1.618294E+0  8.061829E-1  1.074100E+0  2.315292E+0  2.464073E+0  1.644444E+0  1.867062E+0 
 3.055801E+0  3.242443E+0  2.447094E+0  2.607571E+0  3.766281E+0  3.890041E+0  3.018921E+0  3.234913E+0 
 4.415531E+0  4.514553E+0  3.574951E+0  3.704453E+0  4.807354E+0  4.837151E+0  3.891453E+0  3.872982E+0 
 4.770622E+0  4.626602E+0  3.437492E+0  3.199894E+0  3.895184E+0  3.503281E+0  2.039692E+0  1.552650E+0 
 2.060402E+0  1.519192E+0 -1.099777E-2 -4.981194E-1 -1.733780E-2 -5.129471E-1 -1.982498E+0 -2.355316E+0 
-1.605278E+0 -1.897186E+0 -3.146198E+0 -3.247749E+0 -2.333416E+0 -2.368729E+0 -3.241337E+0 -3.123398E+0 
-2.067509E+0 -1.903599E+0 -2.736416E+0 -2.578987E+0 -1.310749E+0 -1.106609E+0 -1.960217E+0 -1.773659E+0 
-5.285187E-1 -2.415962E-1 -1.013176E+0 -7.554588E-1  4.822235E-1  6.756439E-1 -1.076393E-1  6.671143E-2 
 1.242111E+0  1.354610E+0  3.759842E-1  3.897629E-1  1.395592E+0  1.375923E+0  2.999840E-1  2.333031E-1 
 1.130722E+0  9.523621E-1 -2.085876E-1 -3.759270E-1  4.786530E-1  3.408127E-1 -8.210258E-1 -9.869461E-1 
-1.331177E-1 -2.150688E-1 -1.267906E+0 -1.286758E+0 -2.983665E-1 -2.938995E-1 -1.261948E+0 -1.214569E+0 
-1.095695E-1 -6.977081E-3 -9.261589E-1 -8.916588E-1  1.497841E-1  2.567711E-1 -6.776772E-1 -6.545067E-1 
 3.420830E-1  3.344116E-1 -7.008476E-1 -7.982292E-1  1.544037E-1  1.208038E-1 -1.044247E+0 -1.252117E+0 
-3.856163E-1 -5.677795E-1 -1.815746E+0 -2.059307E+0 -1.338249E+0 -1.624416E+0 -2.939819E+0 -3.315178E+0 
-2.603279E+0 -2.792969E+0 -4.093388E+0 -4.469269E+0 -3.725628E+0 -3.968819E+0 -5.274078E+0 -5.498489E+0 
-4.686226E+0 -4.907368E+0 -6.108917E+0 -6.268288E+0 -5.318787E+0 -5.269459E+0 -6.303299E+0 -6.372066E+0 
-5.240406E+0 -4.989986E+0 -5.775948E+0 -5.525539E+0 -4.163429E+0 -3.730698E+0 -4.355347E+0 -3.983868E+0 
-2.484806E+0 -1.953217E+0 -2.448307E+0 -2.045227E+0 -6.540565E-1 -1.536064E-1 -7.713280E-1 -5.133896E-1 
 7.967110E-1  1.103302E+0  2.429123E-1  3.095932E-1  1.443054E+0  1.596752E+0  6.893539E-1  6.316833E-1 
 1.597431E+0  1.651524E+0  6.500130E-1  6.011429E-1  1.542744E+0  1.544304E+0  4.953423E-1  3.142128E-1 
 1.205673E+0  1.210892E+0  1.171532E-1 -1.038361E-1  7.706413E-1  7.549934E-1 -2.969589E-1 -3.970184E-1 
 5.995026E-1  7.047729E-1 -2.706566E-1 -2.857780E-1  8.247337E-1  1.080063E+0  3.210716E-1  4.649429E-1 
 1.693314E+0  2.023304E+0  1.286213E+0  1.538643E+0  2.888611E+0  3.239082E+0  2.480473E+0  2.650124E+0 
 3.881321E+0  4.183594E+0  3.436752E+0  3.522354E+0  4.561111E+0  4.731133E+0  3.780144E+0  3.666222E+0 
 4.644482E+0  4.643372E+0  3.480854E+0  3.213753E+0  4.073402E+0  4.001503E+0  2.780952E+0  2.480621E+0 
 3.259201E+0  3.107651E+0  1.866692E+0  1.515251E+0  2.303741E+0  2.210232E+0  9.613724E-1  6.109734E-1 
 1.387394E+0  1.316612E+0  1.640129E-1 -8.215714E-2  8.105736E-1  8.156433E-1 -2.339172E-1 -3.518677E-1 
 6.804810E-1  8.648109E-1 -9.705734E-2 -1.699982E-1  8.677216E-1  9.884224E-1  2.848053E-2 -5.696869E-2 
 8.639908E-1  8.345604E-1 -2.656593E-1 -4.660759E-1  3.934937E-1  3.681641E-1 -7.740860E-1 -1.069359E+0 
-2.413673E-1 -3.006096E-1 -1.438679E+0 -1.645206E+0 -8.332481E-1 -9.189987E-1 -2.049477E+0 -2.310917E+0 
-1.434727E+0 -1.415138E+0 -2.526539E+0 -2.770988E+0 -1.863876E+0 -1.781258E+0 -2.799816E+0 -2.898537E+0 
-1.848827E+0 -1.729328E+0 -2.714287E+0 -2.747517E+0 -1.689617E+0 -1.474518E+0 -2.321499E+0 -2.350479E+0 
-1.215309E+0 -8.754158E-1 -1.648788E+0 -1.483227E+0 -2.094078E-1  1.623726E-1 -5.394669E-1 -3.998489E-1 
 8.689804E-1  1.247101E+0  4.413223E-1  4.883308E-1  1.597874E+0  1.814682E+0  8.820229E-1  7.626610E-1 
 1.701061E+0  1.733471E+0  6.033707E-1  2.970810E-1  1.187271E+0  1.235332E+0  1.310005E-1 -1.211967E-1 
 8.047638E-1  9.428215E-1 -9.220886E-2 -2.005463E-1  9.079514E-1  1.120892E+0  1.981316E-1  1.289215E-1 
 1.224453E+0  1.511890E+0  6.164131E-1  4.896736E-1  1.480602E+0  1.594440E+0  5.099411E-1  2.935829E-1 
 1.202843E+0  1.181393E+0 -1.375580E-2 -3.607292E-1  4.659119E-1  4.837914E-1 -6.399765E-1 -9.318886E-1 
-6.084824E-2  2.342224E-2 -9.980469E-1 -1.119267E+0 -2.582932E-2  2.210808E-1 -7.028580E-1 -7.503967E-1 
 4.242630E-1  7.599106E-1 -9.764862E-2 -1.231270E-1  9.975128E-1  1.284054E+0  4.062309E-1  3.638306E-1 
 1.486343E+0  1.712162E+0  7.244415E-1  5.924225E-1  1.638924E+0  1.829292E+0  8.353119E-1  6.278839E-1 
 1.560101E+0  1.684521E+0  6.282616E-1  4.274635E-1  1.389030E+0  1.484253E+0  4.556313E-1  2.274208E-1 
 1.168274E+0  1.347534E+0  3.550415E-1  1.558228E-1  1.081322E+0  1.159264E+0  8.630371E-2 -1.711884E-1 
 6.747513E-1  6.996307E-1 -4.888077E-1 -9.154968E-1 -1.278267E-1 -1.582260E-1 -1.314396E+0 -1.669277E+0 
-8.994064E-1 -9.153481E-1 -2.101177E+0 -2.457767E+0 -1.664356E+0 -1.652958E+0 -2.824780E+0 -3.224129E+0 
-2.375366E+0 -2.324478E+0 -3.426640E+0 -3.697018E+0 -2.804737E+0 -2.728817E+0 -3.832249E+0 -4.080128E+0 
-3.101349E+0 -2.896008E+0 -3.888199E+0 -4.059418E+0 -3.035629E+0 -2.785366E+0 -3.609028E+0 -3.636898E+0 
-2.496059E+0 -2.122639E+0 -2.897869E+0 -2.839458E+0 -1.558037E+0 -1.012428E+0 -1.689987E+0 -1.589546E+0 
-3.035088E-1  1.989517E-1 -4.259987E-1 -3.251190E-1  8.768806E-1  1.255444E+0  4.653130E-1  4.007225E-1 
 1.444912E+0  1.744503E+0  7.629623E-1  5.162735E-1  1.496922E+0  1.687584E+0  7.222137E-1  5.514412E-1 
 1.540352E+0  1.741074E+0  8.216019E-1  6.833916E-1  1.734074E+0  2.073891E+0  1.229591E+0  1.132511E+0 
 2.192501E+0  2.541782E+0  1.703823E+0  1.593483E+0  2.706593E+0  2.987923E+0  2.070244E+0  1.937771E+0 
 3.002384E+0  3.337433E+0  2.449703E+0  2.311790E+0  3.374912E+0  3.684483E+0  2.781544E+0  2.672474E+0 
 3.764202E+0  4.009251E+0  3.040001E+0  2.840103E+0  3.860683E+0  4.093441E+0  3.081062E+0  2.820663E+0 
 3.730892E+0  3.871113E+0  2.812172E+0  2.542984E+0  3.452171E+0  3.528843E+0  2.387333E+0  1.973682E+0 
 2.744221E+0  2.799053E+0  1.619553E+0  1.107254E+0  1.810211E+0  1.788162E+0  5.544930E-1  8.526230E-2 
 7.781639E-1  7.044716E-1 -5.475883E-1 -1.103546E+0 -4.327774E-1 -4.243584E-1 -1.643116E+0 -2.140079E+0 
-1.418186E+0 -1.412308E+0 -2.584347E+0 -2.980129E+0 -2.130169E+0 -2.062069E+0 -3.191196E+0 -3.522160E+0 
-2.630466E+0 -2.456947E+0 -3.491756E+0 -3.767948E+0 -2.846169E+0 -2.671078E+0 -3.687187E+0 -3.953690E+0 
-2.936836E+0 -2.706387E+0 -3.756176E+0 -4.000477E+0 -2.997036E+0 -2.744759E+0 -3.712589E+0 -3.909439E+0 
-2.903759E+0 -2.652897E+0 -3.576550E+0 -3.738068E+0 -2.646717E+0 -2.271576E+0 -3.129139E+0 -3.275917E+0 
-2.185146E+0 -1.777897E+0 -2.590168E+0 -2.667576E+0 -1.577709E+0 -1.270069E+0 -2.121746E+0 -2.243187E+0 
-1.169117E+0 -8.116379E-1 -1.716290E+0 -1.951427E+0 -9.183273E-1 -5.569077E-1 -1.434879E+0 -1.598419E+0 
-5.905075E-1 -3.046265E-1 -1.256588E+0 -1.503429E+0 -4.893990E-1 -2.351189E-1 -1.227306E+0 -1.535309E+0 
-6.151695E-1 -3.786087E-1 -1.353737E+0 -1.636417E+0 -7.405586E-1 -5.035591E-1 -1.491127E+0 -1.737598E+0 
-6.925087E-1 -3.530579E-1 -1.227077E+0 -1.413269E+0 -2.877884E-1  2.069321E-1 -5.590668E-1 -5.691986E-1 
 7.095413E-1  1.278023E+0  6.265411E-1  7.140923E-1  2.061741E+0  2.709793E+0  2.078514E+0  2.103542E+0 
 3.394581E+0  3.959782E+0  3.236252E+0  3.262482E+0  4.469322E+0  4.865913E+0  3.996582E+0  3.812481E+0 
 4.881191E+0  5.217133E+0  4.253334E+0  3.945553E+0  4.861294E+0  5.095840E+0  4.054474E+0  3.681053E+0 
 4.533024E+0  4.669811E+0  3.536362E+0  3.042984E+0  3.845192E+0  3.977814E+0  2.780132E+0  2.213142E+0 
 2.849571E+0  2.834072E+0  1.587223E+0  9.957924E-1  1.673424E+0  1.653233E+0  3.689041E-1 -2.447968E-1 
 4.410210E-1  5.189629E-1 -7.129173E-1 -1.257107E+0 -5.164490E-1 -4.735260E-1 -1.601479E+0 -2.020119E+0 
-1.180668E+0 -1.020699E+0 -2.145737E+0 -2.561028E+0 -1.708908E+0 -1.477940E+0 -2.504189E+0 -2.925137E+0 
-2.076748E+0 -1.888836E+0 -2.944809E+0 -3.319946E+0 -2.423569E+0 -2.228439E+0 -3.296398E+0 -3.635479E+0 
-2.718906E+0 -2.383488E+0 -3.259598E+0 -3.519997E+0 -2.475719E+0 -2.037109E+0 -2.840427E+0 -2.956726E+0 
-1.750187E+0 -1.231998E+0 -1.991508E+0 -2.067276E+0 -9.116287E-1 -3.690796E-1 -1.100277E+0 -1.237740E+0 
-1.318474E-1  2.992439E-1 -5.273972E-1 -7.162666E-1  3.662224E-1  7.874718E-1 -1.430969E-1 -4.111671E-1 
 6.213341E-1  9.697113E-1  7.155228E-2 -1.986084E-1  7.383728E-1  1.039303E+0  9.606171E-2 -2.237167E-1 
 7.290611E-1  1.048992E+0  4.219055E-2 -3.368874E-1  5.525627E-1  8.420105E-1 -6.680679E-2 -4.104996E-1 
 4.733620E-1  7.979012E-1 -1.421280E-1 -4.452171E-1  5.652237E-1  9.302330E-1  2.804184E-2 -2.780266E-1 
 7.223625E-1  1.173641E+0  3.207741E-1  9.405136E-2  1.122452E+0  1.502281E+0  6.383934E-1  4.421425E-1 
 1.513012E+0  1.958931E+0  1.126553E+0  8.847809E-1  1.937103E+0  2.365501E+0  1.514572E+0  1.267372E+0 
 2.262093E+0  2.581421E+0  1.606892E+0  1.246952E+0  2.114120E+0  2.331234E+0  1.219093E+0  6.779518E-1 
 1.367580E+0  1.434483E+0  2.150536E-1 -4.084167E-1  2.380714E-1  2.418709E-1 -1.025620E+0 -1.668079E+0 
-9.677277E-1 -8.440475E-1 -2.051407E+0 -2.594929E+0 -1.792728E+0 -1.608177E+0 -2.628307E+0 -2.987347E+0 
-2.055656E+0 -1.709427E+0 -2.639339E+0 -2.885578E+0 -1.782967E+0 -1.313656E+0 -2.158848E+0 -2.325298E+0 
-1.190868E+0 -7.283363E-1 -1.501408E+0 -1.606319E+0 -4.382172E-1  6.194305E-2 -7.359390E-1 -8.865166E-1 
 2.619133E-1  8.154106E-1  5.799103E-2 -1.291695E-1  9.493713E-1  1.431583E+0  6.405525E-1  4.558525E-1 
 1.531494E+0  1.921001E+0  1.044891E+0  7.764511E-1  1.769161E+0  2.212322E+0  1.316994E+0  9.908028E-1 
 1.953564E+0  2.298233E+0  1.360054E+0  1.038784E+0  2.042374E+0  2.308811E+0  1.281601E+0  9.624138E-1 
 1.843441E+0  2.140652E+0  1.149422E+0  7.220612E-1  1.592281E+0  1.828022E+0  7.848740E-1  3.768005E-1 
 1.269081E+0  1.472851E+0  3.952827E-1 -5.458832E-2  7.497025E-1  1.024181E+0 -2.321625E-2 -4.768867E-1 
 3.724823E-1  6.068726E-1 -4.035683E-1 -8.228188E-1  8.876419E-2  3.659210E-1 -6.885567E-1 -1.105186E+0 
-2.196884E-1  6.730270E-2 -9.447784E-1 -1.351509E+0 -5.066071E-1 -2.566490E-1 -1.287056E+0 -1.709358E+0 
-8.157387E-1 -5.371590E-1 -1.543056E+0 -1.953506E+0 -1.035156E+0 -6.709671E-1 -1.589027E+0 -1.867908E+0 
-8.829384E-1 -4.883575E-1 -1.280876E+0 -1.475777E+0 -3.253365E-1  2.683220E-1 -5.103378E-1 -6.676979E-1 
 4.887123E-1  1.029102E+0  3.340340E-1  2.178040E-1  1.287411E+0  1.806263E+0  1.031853E+0  7.850227E-1 
 1.870941E+0  2.311111E+0  1.413174E+0  1.094883E+0  2.018082E+0  2.397541E+0  1.505192E+0  1.106884E+0 
 1.968243E+0  2.222301E+0  1.146671E+0  6.925507E-1  1.514874E+0  1.731983E+0  6.271439E-1  5.248260E-2 
 8.102722E-1  9.947510E-1 -1.166458E-1 -6.419182E-1  1.016541E-1  2.973022E-1 -7.816162E-1 -1.286469E+0 
-4.376183E-1 -1.308060E-1 -1.176567E+0 -1.641338E+0 -7.598572E-1 -4.566193E-1 -1.408508E+0 -1.770599E+0 
-8.951569E-1 -5.881958E-1 -1.556026E+0 -1.992699E+0 -1.127918E+0 -7.940559E-1 -1.797497E+0 -2.295116E+0 
-1.503349E+0 -1.262177E+0 -2.297207E+0 -2.766739E+0 -1.997250E+0 -1.781109E+0 -2.835659E+0 -3.371727E+0 
-2.561409E+0 -2.276497E+0 -3.342598E+0 -3.883427E+0 -3.088379E+0 -2.806679E+0 -3.837906E+0 -4.256256E+0 
-3.353397E+0 -3.047928E+0 -3.988407E+0 -4.307739E+0 -3.313538E+0 -2.829399E+0 -3.565296E+0 -3.791718E+0 
-2.684937E+0 -1.992847E+0 -2.621159E+0 -2.631889E+0 -1.282139E+0 -5.449867E-1 -1.089836E+0 -1.044548E+0 
 3.308334E-1  1.170280E+0  6.723633E-1  6.625328E-1  1.962502E+0  2.702190E+0  2.091553E+0  2.032841E+0 
 3.243702E+0  3.842503E+0  3.076141E+0  2.832882E+0  3.913212E+0  4.409271E+0  3.525181E+0  3.153400E+0 
 4.027584E+0  4.324932E+0  3.343243E+0  2.855831E+0  3.661461E+0  3.942123E+0  2.854782E+0  2.308064E+0 
 3.075844E+0  3.328861E+0  2.289211E+0  1.706432E+0  2.441872E+0  2.661373E+0  1.568001E+0  9.981041E-1 
 1.753742E+0  1.982323E+0  7.991714E-1  1.784630E-1  9.124222E-1  1.113441E+0  2.647400E-2 -5.484886E-1 
 1.744423E-1  3.896904E-1 -6.457863E-1 -1.176868E+0 -3.579788E-1 -1.427841E-2 -1.048637E+0 -1.515568E+0 
-5.896072E-1 -1.549492E-1 -1.043499E+0 -1.390476E+0 -3.896370E-1  5.240250E-2 -7.594872E-1 -9.923859E-1 
 1.114120E-1  6.836929E-1 -1.240273E-1 -3.707161E-1  7.035828E-1  1.283913E+0  5.194817E-1  2.009735E-1 
 1.265652E+0  1.778851E+0  9.339523E-1  6.515808E-1  1.703224E+0  2.185204E+0  1.327122E+0  9.628639E-1 
 1.840763E+0  2.280571E+0  1.373833E+0  8.789711E-1  1.748974E+0  2.085594E+0  1.074173E+0  5.369911E-1 
 1.351482E+0  1.709633E+0  6.356316E-1  6.216049E-2  8.765831E-1  1.208584E+0  2.369537E-1 -2.537384E-1 
 5.375137E-1  8.278618E-1 -1.581459E-1 -6.967468E-1  1.105232E-1  4.659119E-1 -6.008568E-1 -1.164127E+0 
-3.653488E-1 -3.819656E-2 -1.010349E+0 -1.514896E+0 -6.905670E-1 -3.602066E-1 -1.333027E+0 -1.783939E+0 
-8.957596E-1 -4.576569E-1 -1.397778E+0 -1.883629E+0 -9.775581E-1 -5.734482E-1 -1.481667E+0 -1.889069E+0 
-1.007957E+0 -6.239586E-1 -1.552227E+0 -1.945469E+0 -1.008259E+0 -5.253181E-1 -1.356796E+0 -1.723957E+0 
-7.290878E-1 -1.806488E-1 -9.419479E-1 -1.202797E+0 -1.008568E-1  4.700127E-1 -3.079796E-1 -5.351486E-1 
 5.440636E-1  1.108891E+0  3.516235E-1  2.014160E-2  9.995918E-1  1.501984E+0  6.204338E-1  2.279434E-1 
 1.159111E+0  1.518673E+0  5.413132E-1  7.118225E-2  9.054222E-1  1.293221E+0  3.446121E-1 -2.021065E-1 
 5.779610E-1  9.178619E-1 -3.804779E-2 -5.080261E-1  3.257637E-1  6.685638E-1 -2.921066E-1 -7.903290E-1 
 2.647400E-2  4.406509E-1 -4.720383E-1 -9.605789E-1 -1.086082E-1  2.492523E-1 -6.891479E-1 -1.115997E+0 
-2.590294E-1  1.798134E-1 -7.538185E-1 -1.233486E+0 -2.991180E-1  1.841316E-1 -6.276894E-1 -1.079937E+0 
-1.206779E-1  4.373741E-1 -4.370995E-1 -7.571793E-1  2.332306E-1  7.345810E-1 -9.414673E-2 -5.191269E-1 
 3.869324E-1  8.774834E-1  8.892059E-3 -4.926071E-1  3.805237E-1  8.100510E-1 -1.423569E-1 -6.080894E-1 
 2.627335E-1  6.526909E-1 -2.776566E-1 -7.870483E-1  4.011154E-2  4.543610E-1 -4.830666E-1 -9.815063E-1 
-1.918259E-1  1.921005E-1 -7.492065E-1 -1.309406E+0 -4.370995E-1 -5.145645E-2 -1.077698E+0 -1.567646E+0 
-7.243881E-1 -3.143883E-1 -1.174778E+0 -1.606617E+0 -7.442093E-1 -2.650681E-1 -1.106758E+0 -1.519886E+0 
-4.573669E-1  1.263924E-1 -6.755180E-1 -9.523087E-1  9.301376E-2  7.415009E-1  7.118225E-2 -1.927986E-1 
 8.645134E-1  1.476501E+0  7.801018E-1  4.932518E-1  1.532013E+0  2.157932E+0  1.390373E+0  9.988518E-1 
 1.986721E+0  2.589394E+0  1.818863E+0  1.463314E+0  2.458191E+0  2.957451E+0  2.106892E+0  1.721104E+0 
 2.632233E+0  3.091343E+0  2.127533E+0  1.535511E+0  2.343822E+0  2.698174E+0  1.642433E+0  1.014721E+0 
 1.744423E+0  2.007431E+0  9.050407E-1  2.690620E-1  1.052341E+0  1.430611E+0  4.110718E-1 -1.583786E-1 
 6.683426E-1  1.136681E+0  3.087006E-1 -1.351967E-1  7.811432E-1  1.310501E+0  4.831238E-1  7.416153E-2 
 1.058971E+0  1.647491E+0  8.298721E-1  4.226227E-1  1.397903E+0  1.962353E+0  1.192261E+0  8.531113E-1 
 1.827721E+0  2.367443E+0  1.577461E+0  1.188843E+0  2.152191E+0  2.726864E+0  1.911243E+0  1.401924E+0 
 2.263733E+0  2.757931E+0  1.821022E+0  1.290913E+0  2.100040E+0  2.412891E+0  1.350811E+0  7.079010E-1 
 1.392612E+0  1.671413E+0  6.019630E-1 -1.139679E-1  5.226135E-1  7.810707E-1 -2.996368E-1 -9.539490E-1 
-2.375679E-1  4.808044E-2 -1.042309E+0 -1.671356E+0 -9.196663E-1 -5.526581E-1 -1.511169E+0 -2.112659E+0 
-1.385189E+0 -1.007957E+0 -1.971317E+0 -2.545387E+0 -1.716587E+0 -1.281319E+0 -2.248997E+0 -2.757278E+0 
-1.855907E+0 -1.366928E+0 -2.193348E+0 -2.660648E+0 -1.768139E+0 -1.241608E+0 -2.072796E+0 -2.429749E+0 
-1.472946E+0 -8.956795E-1 -1.672398E+0 -2.099400E+0 -1.085899E+0 -5.009460E-1 -1.271038E+0 -1.642078E+0 
-7.351189E-1 -1.984558E-1 -9.739075E-1 -1.372066E+0 -4.236183E-1  1.327934E-1 -7.401161E-1 -1.219109E+0 
-3.248177E-1  1.579819E-1 -6.974983E-1 -1.218369E+0 -4.038658E-1  7.850647E-3 -9.548378E-1 -1.501556E+0 
-7.022667E-1 -3.297386E-1 -1.348156E+0 -1.939056E+0 -1.180737E+0 -8.187866E-1 -1.761589E+0 -2.344147E+0 
-1.568169E+0 -1.171207E+0 -2.154457E+0 -2.682178E+0 -1.785576E+0 -1.316036E+0 -2.231499E+0 -2.734779E+0 
-1.842049E+0 -1.322147E+0 -2.182167E+0 -2.667946E+0 -1.814407E+0 -1.317528E+0 -2.182838E+0 -2.657669E+0 
-1.674419E+0 -1.118828E+0 -1.964756E+0 -2.357628E+0 -1.348156E+0 -6.953392E-1 -1.411339E+0 -1.693489E+0 
-6.147194E-1  2.252197E-2 -6.670990E-1 -9.657173E-1  1.124535E-1  7.891922E-1  2.476120E-2 -3.822594E-1 
 6.062012E-1  1.210892E+0  4.007912E-1 -2.038956E-2  8.867226E-1  1.373611E+0  4.981728E-1  7.850647E-3 
 9.015427E-1  1.394623E+0  5.229836E-1 -4.367828E-3  8.498421E-1  1.378231E+0  5.102425E-1  2.364349E-2 
 8.895531E-1  1.345524E+0  4.319305E-1 -9.250641E-2  7.483635E-1  1.200611E+0  2.802429E-1 -2.943459E-1 
 4.977226E-1  9.450531E-1  4.883194E-2 -4.783783E-1  3.705406E-1  8.864212E-1 -4.447937E-3 -4.844093E-1 
 5.040512E-1  1.049732E+0  2.015610E-1 -2.674484E-1  5.997925E-1  1.125954E+0  2.728615E-1 -2.007675E-1 
 6.576118E-1  1.088921E+0  1.728821E-1 -3.640060E-1  5.025635E-1  1.003094E+0  1.284027E-1 -3.651962E-1 
 5.303612E-1  1.095551E+0  2.973022E-1 -7.656860E-2  9.227028E-1  1.483364E+0  6.975517E-1  3.307533E-1 
 1.361244E+0  1.992233E+0  1.201431E+0  7.781639E-1  1.700542E+0  2.255463E+0  1.449314E+0  9.922905E-1 
 1.878464E+0  2.340023E+0  1.435673E+0  9.055710E-1  1.758663E+0  2.269623E+0  1.376141E+0  8.200340E-1 
 1.632374E+0  2.091034E+0  1.176991E+0  6.695328E-1  1.517933E+0  1.983593E+0  1.099884E+0  5.223808E-1 
 1.396042E+0  1.970100E+0  1.083633E+0  5.658913E-1  1.478741E+0  1.981052E+0  1.111954E+0  7.134209E-1 
 1.639004E+0  2.142281E+0  1.303654E+0  7.940331E-1  1.654503E+0  2.174324E+0  1.302902E+0  7.622910E-1 
 1.586472E+0  2.065990E+0  1.142124E+0  5.862312E-1  1.493793E+0  2.004902E+0  1.053242E+0  5.082321E-1 
 1.393581E+0  1.948792E+0  1.129311E+0  6.133537E-1  1.468903E+0  1.979794E+0  1.089973E+0  5.646324E-1 
 1.428154E+0  1.918774E+0  1.004883E+0  3.797836E-1  1.134743E+0  1.625961E+0  7.227325E-1  7.319260E-2 
 7.960434E-1  1.195541E+0  1.984329E-1 -4.235382E-1  3.611526E-1  7.596817E-1 -2.687874E-1 -9.241371E-1 
-1.954765E-1  1.717606E-1 -7.694664E-1 -1.413498E+0 -7.461472E-1 -3.633385E-1 -1.367229E+0 -2.041206E+0 
-1.278267E+0 -8.733292E-1 -1.914997E+0 -2.572357E+0 -1.810169E+0 -1.389656E+0 -2.284168E+0 -2.846237E+0 
-2.060799E+0 -1.585159E+0 -2.461720E+0 -2.985119E+0 -2.092319E+0 -1.508717E+0 -2.347797E+0 -2.839756E+0 
-1.912006E+0 -1.340778E+0 -2.144989E+0 -2.555069E+0 -1.648407E+0 -1.149746E+0 -1.953659E+0 -2.455379E+0 
-1.565269E+0 -9.479065E-1 -1.794067E+0 -2.330509E+0 -1.450077E+0 -9.070091E-1 -1.753906E+0 -2.262188E+0 
-1.427727E+0 -9.336090E-1 -1.806137E+0 -2.331997E+0 -1.437489E+0 -8.909073E-1 -1.716290E+0 -2.252579E+0 
-1.437637E+0 -8.894958E-1 -1.717476E+0 -2.196476E+0 -1.310226E+0 -7.799759E-1 -1.624199E+0 -2.149387E+0 
-1.230507E+0 -6.381874E-1 -1.485466E+0 -2.015797E+0 -1.157047E+0 -5.953484E-1 -1.425636E+0 -1.913277E+0 
-1.029419E+0 -5.596581E-1 -1.443668E+0 -1.946587E+0 -1.058109E+0 -4.906693E-1 -1.337799E+0 -1.842869E+0 
-9.257774E-1 -3.432159E-1 -1.125237E+0 -1.524208E+0 -5.767975E-1 -2.016830E-2 -8.005371E-1 -1.231178E+0 
-2.909966E-1  3.706131E-1 -3.654289E-1 -8.241577E-1  1.287041E-1  7.317429E-1 -4.571915E-2 -4.463387E-1 
 4.895325E-1  1.068512E+0  2.346420E-1 -2.905464E-1  5.848923E-1  1.138771E+0  3.086319E-1 -2.655869E-1 
 5.282707E-1  1.011742E+0  1.219215E-1 -3.884468E-1  4.717941E-1  9.889412E-1  1.027718E-1 -4.273376E-1 
 4.784241E-1  1.029171E+0  2.386742E-1 -2.433891E-1  5.922737E-1  1.132061E+0  2.527504E-1 -2.886086E-1 
 6.113434E-1  1.080883E+0  9.062195E-2 -5.057182E-1  2.914925E-1  7.371826E-1 -1.845970E-1 -8.155861E-1 
-9.965897E-2  3.301620E-1 -5.836487E-1 -1.201447E+0 -3.797264E-1  1.732521E-1 -7.367592E-1 -1.270149E+0 
-3.453789E-1  2.789726E-1 -4.374695E-1 -8.827858E-1  7.244110E-2  7.304039E-1 -6.755829E-3 -3.859177E-1 
 5.983810E-1  1.247921E+0  4.757423E-1 -4.817963E-3  9.538536E-1  1.589603E+0  8.225708E-1  3.760529E-1 
 1.306553E+0  1.908112E+0  1.107101E+0  6.506805E-1  1.622463E+0  2.260452E+0  1.429562E+0  9.239731E-1 
 1.869522E+0  2.446644E+0  1.626263E+0  1.144653E+0  1.977333E+0  2.471973E+0  1.612404E+0  1.045414E+0 
 1.867214E+0  2.392254E+0  1.479633E+0  8.547516E-1  1.638031E+0  2.148323E+0  1.287933E+0  7.253418E-1 
 1.532162E+0  2.010563E+0  1.120144E+0  5.281219E-1  1.337032E+0  1.875553E+0  9.778404E-1  2.988739E-1 
 1.040203E+0  1.541172E+0  5.954018E-1 -5.070877E-2  6.959114E-1  1.111134E+0  1.353340E-1 -5.361862E-1 
 2.373238E-1  7.450142E-1 -1.808777E-1 -8.503761E-1 -8.282852E-2  4.286537E-1 -4.510269E-1 -1.000656E+0 
-1.485367E-1  3.888741E-1 -4.595985E-1 -9.887390E-1 -8.989716E-2  5.334816E-1 -2.588081E-1 -7.855568E-1 
 8.414078E-2  6.602936E-1 -1.486893E-1 -6.585274E-1  1.636429E-1  6.571617E-1 -2.793694E-1 -9.397888E-1 
-1.645584E-1  2.914925E-1 -6.854286E-1 -1.393227E+0 -7.009964E-1 -2.716179E-1 -1.220078E+0 -1.844658E+0 
-1.096176E+0 -6.662788E-1 -1.628887E+0 -2.281406E+0 -1.483608E+0 -9.730186E-1 -1.869026E+0 -2.492939E+0 
-1.742588E+0 -1.249729E+0 -2.110126E+0 -2.660500E+0 -1.857998E+0 -1.352779E+0 -2.187458E+0 -2.737907E+0 
-1.881989E+0 -1.235126E+0 -1.986736E+0 -2.495319E+0 -1.585228E+0 -9.505882E-1 -1.669277E+0 -2.055958E+0 
-1.088726E+0 -4.241371E-1 -1.125977E+0 -1.549168E+0 -5.786591E-1  1.152840E-1 -5.993690E-1 -1.007137E+0 
-5.912781E-2  5.356407E-1 -1.961479E-1 -6.279068E-1  2.903023E-1  9.154739E-1  8.265305E-2 -4.590073E-1 
 4.320107E-1  1.011211E+0  1.800308E-1 -3.757782E-1  4.422913E-1  9.443130E-1  5.352402E-2 -5.110092E-1 
 3.085518E-1  7.590904E-1 -1.837769E-1 -8.134270E-1 -9.012604E-2  3.757629E-1 -5.269470E-1 -1.170757E+0 
-4.376984E-1 -1.167297E-3 -9.439583E-1 -1.562958E+0 -7.765465E-1 -3.114090E-1 -1.255989E+0 -1.894127E+0 
-1.094387E+0 -5.575790E-1 -1.388309E+0 -1.929966E+0 -1.117489E+0 -5.365677E-1 -1.346519E+0 -1.857628E+0 
-9.265289E-1 -3.243675E-1 -1.118076E+0 -1.669346E+0 -7.895889E-1 -1.562881E-1 -9.665375E-1 -1.455738E+0 
-6.008568E-1 -6.225586E-2 -8.807068E-1 -1.387867E+0 -4.387360E-1  2.061806E-1 -5.946083E-1 -1.100128E+0 
-1.647072E-1  5.062218E-1 -2.312393E-1 -6.451988E-1  3.450623E-1  9.990005E-1  2.569923E-1 -1.643372E-1 
 8.320313E-1  1.502502E+0  7.199707E-1  2.072220E-1  1.089973E+0  1.690712E+0  8.964005E-1  4.000435E-1 
 1.240841E+0  1.756123E+0  8.923836E-1  2.873230E-1  1.145252E+0  1.703152E+0  8.137016E-1  2.054405E-1 
 9.439430E-1  1.499081E+0  6.346626E-1 -2.038956E-2  7.722015E-1  1.240322E+0  3.170509E-1 -2.897987E-1 
 4.857330E-1  1.007191E+0  1.559639E-1 -4.858971E-1  2.777824E-1  8.405228E-1  8.960724E-3 -5.510178E-1 
 2.304726E-1  7.470207E-1 -8.967590E-2 -6.843872E-1  1.280212E-1  7.266006E-1 -1.121063E-1 -7.625389E-1 
 6.298065E-2  6.283340E-1 -2.368279E-1 -7.784081E-1  8.258057E-2  6.592522E-1 -2.024765E-1 -7.766991E-1 
 9.398270E-2  7.183342E-1 -9.049606E-2 -6.753693E-1  1.837540E-1  7.619209E-1 -4.944611E-2 -5.470695E-1 
 3.213730E-1  8.778534E-1  3.713226E-2 -5.029564E-1  3.592911E-1  9.819336E-1  2.009735E-1 -3.611069E-1 
 4.904213E-1  1.067623E+0  2.615433E-1 -2.463684E-1  6.061325E-1  1.164471E+0  3.044510E-1 -2.701263E-1 
 5.765533E-1  1.162243E+0  3.643608E-1 -2.319870E-1  5.792313E-1  1.202621E+0  4.048119E-1 -1.185875E-1 
 7.933617E-1  1.419952E+0  6.400337E-1  1.243019E-1  1.021652E+0  1.728031E+0  1.029243E+0  5.208931E-1 
 1.430382E+0  2.126122E+0  1.416901E+0  9.232216E-1  1.861320E+0  2.542534E+0  1.706352E+0  1.128490E+0 
 2.013241E+0  2.635361E+0  1.822132E+0  1.224903E+0  2.024422E+0  2.561752E+0  1.676331E+0  1.051754E+0 
 1.871532E+0  2.384064E+0  1.416901E+0  7.456017E-1  1.469501E+0  1.956322E+0  1.029922E+0  2.721939E-1 
 9.110832E-1  1.287033E+0  2.707024E-1 -4.987183E-1  1.377106E-1  5.308037E-1 -5.148773E-1 -1.318947E+0 
-7.291565E-1 -3.440361E-1 -1.316269E+0 -2.091129E+0 -1.505207E+0 -1.093719E+0 -2.045227E+0 -2.764206E+0 
-2.020939E+0 -1.527706E+0 -2.423496E+0 -3.043758E+0 -2.278576E+0 -1.662498E+0 -2.413960E+0 -2.943687E+0 
-2.057449E+0 -1.413498E+0 -2.112877E+0 -2.538006E+0 -1.576286E+0 -8.342171E-1 -1.476528E+0 -1.908657E+0 
-8.920288E-1 -8.021927E-2 -6.992073E-1 -1.035599E+0 -1.122665E-2  7.278023E-1  1.047821E-1 -2.690887E-1 
 7.679520E-1  1.540203E+0  8.846321E-1  4.529419E-1  1.386284E+0  2.104061E+0  1.427181E+0  9.389420E-1 
 1.826683E+0  2.455063E+0  1.653233E+0  1.099434E+0  1.978973E+0  2.580452E+0  1.738323E+0  1.134892E+0 
 1.903721E+0  2.417881E+0  1.545872E+0  9.069138E-1  1.634533E+0  2.109951E+0  1.153973E+0  4.420738E-1 
 1.190250E+0  1.663292E+0  6.675911E-1 -1.048088E-1  5.598640E-1  9.754524E-1 -5.570602E-2 -7.634392E-1 
-8.930588E-2  2.318916E-1 -7.799759E-1 -1.512138E+0 -8.601379E-1 -4.146690E-1 -1.357246E+0 -2.075409E+0 
-1.377586E+0 -8.585777E-1 -1.755627E+0 -2.343029E+0 -1.468628E+0 -9.289093E-1 -1.749367E+0 -2.267559E+0 
-1.346367E+0 -6.395264E-1 -1.360519E+0 -1.811279E+0 -8.758583E-1 -1.715584E-1 -8.269081E-1 -1.245407E+0 
-2.856293E-1  3.946838E-1 -3.526878E-1 -8.768272E-1  3.825378E-2  7.331619E-1 -6.754684E-2 -6.726875E-1 
 1.501541E-1  6.917305E-1 -1.444359E-1 -7.248383E-1  3.623199E-2  5.454826E-1 -3.684082E-1 -1.025696E+0 
-2.503166E-1  2.685432E-1 -6.606865E-1 -1.341896E+0 -5.789566E-1 -8.982849E-2 -9.931374E-1 -1.619209E+0 
-8.268394E-1 -2.947960E-1 -1.208607E+0 -1.829609E+0 -1.035748E+0 -4.651871E-1 -1.225449E+0 -1.805618E+0 
-9.771881E-1 -3.275795E-1 -1.103027E+0 -1.601246E+0 -6.749992E-1 -2.917862E-2 -8.004570E-1 -1.304638E+0 
-3.904572E-1  3.063927E-1 -3.920174E-1 -9.049988E-1 -4.199600E-2  5.805740E-1 -2.014389E-1 -7.357864E-1 
 1.526909E-1  7.693710E-1 -7.127762E-2 -6.597176E-1  1.786919E-1  7.842712E-1 -4.273605E-2 -6.314888E-1 
 1.876335E-1  7.202721E-1 -1.409378E-1 -7.344475E-1  1.230316E-1  7.120705E-1 -2.261772E-1 -8.461380E-1 
-1.345825E-2  5.125542E-1 -3.033562E-1 -9.026871E-1 -1.568871E-1  3.839531E-1 -4.794884E-1 -1.121140E+0 
-3.149071E-1  2.558022E-1 -6.604691E-1 -1.323788E+0 -5.288162E-1  2.521133E-2 -8.220673E-1 -1.412899E+0 
-6.051865E-1 -4.229736E-2 -8.704987E-1 -1.451866E+0 -5.731468E-1  5.419159E-2 -7.714767E-1 -1.345177E+0 
-5.175667E-1  1.105232E-1 -6.580086E-1 -1.224327E+0 -4.108696E-1  1.689339E-1 -6.457863E-1 -1.252636E+0 
-3.836060E-1  2.736130E-1 -5.314293E-1 -1.091629E+0 -2.014389E-1  5.124741E-1 -1.746864E-1 -6.051064E-1 
 3.888741E-1  1.160084E+0  5.331116E-1  1.229630E-1  1.184441E+0  2.078281E+0  1.498562E+0  1.064491E+0 
 2.125072E+0  2.966393E+0  2.362373E+0  2.034771E+0  3.044472E+0  3.810173E+0  3.163612E+0  2.705402E+0 
 3.668381E+0  4.390343E+0  3.656021E+0  3.080311E+0  3.916641E+0  4.524311E+0  3.692451E+0  3.099010E+0 
 3.860683E+0  4.305111E+0  3.380123E+0  2.705853E+0  3.387203E+0  3.864193E+0  2.927803E+0  2.174473E+0 
 2.805763E+0  3.211811E+0  2.219322E+0  1.465851E+0  2.089981E+0  2.417141E+0  1.372272E+0  5.895920E-1 
 1.197330E+0  1.582973E+0  5.853424E-1 -2.117195E-1  3.601837E-1  7.584915E-1 -2.097092E-1 -9.212379E-1 
-2.314682E-1  2.104340E-1 -7.450294E-1 -1.449627E+0 -6.984673E-1 -1.724586E-1 -1.028149E+0 -1.667488E+0 
-8.947868E-1 -2.787781E-1 -1.071068E+0 -1.600800E+0 -6.633682E-1  2.178192E-2 -7.119484E-1 -1.165768E+0 
-2.154465E-1  5.623932E-1 -4.445648E-2 -4.733887E-1  5.216408E-1  1.244644E+0  6.147041E-1  2.260704E-1 
 1.190853E+0  1.931431E+0  1.170582E+0  6.699028E-1  1.617092E+0  2.281391E+0  1.546913E+0  1.020451E+0 
 1.888893E+0  2.487774E+0  1.661804E+0  1.139664E+0  2.004303E+0  2.586040E+0  1.768864E+0  1.150543E+0 
 1.970703E+0  2.597893E+0  1.725281E+0  1.118801E+0  1.890461E+0  2.328403E+0  1.466824E+0  8.126640E-1 
 1.534103E+0  2.044613E+0  1.082962E+0  3.660011E-1  1.055691E+0  1.562851E+0  6.681213E-1 -6.151581E-2 
 6.278114E-1  1.094440E+0  1.566315E-1 -5.425987E-1  2.244339E-1  7.364426E-1 -2.006187E-1 -8.666267E-1 
-1.304359E-1  4.604721E-1 -3.396492E-1 -9.749565E-1 -1.675377E-1  4.428940E-1 -3.520164E-1 -9.380760E-1 
-7.894897E-2  5.753632E-1 -2.384682E-1 -8.377876E-1 -4.299164E-3  5.889206E-1 -2.168579E-1 -7.693176E-1 
 3.251266E-2  5.536804E-1 -3.288383E-1 -9.307785E-1 -1.294670E-1  3.893929E-1 -4.879074E-1 -1.154217E+0 
-3.996964E-1  1.120834E-1 -7.892075E-1 -1.396439E+0 -6.594276E-1 -1.829567E-1 -1.087608E+0 -1.748997E+0 
-9.749565E-1 -4.572182E-1 -1.355457E+0 -2.075478E+0 -1.397259E+0 -8.272095E-1 -1.690357E+0 -2.387959E+0 
-1.649078E+0 -1.154808E+0 -2.070259E+0 -2.758846E+0 -1.995239E+0 -1.414757E+0 -2.319256E+0 -3.013657E+0 
-2.238949E+0 -1.667107E+0 -2.513947E+0 -3.140907E+0 -2.313377E+0 -1.714569E+0 -2.582859E+0 -3.162216E+0 
-2.264126E+0 -1.652508E+0 -2.476768E+0 -3.066479E+0 -2.233879E+0 -1.614887E+0 -2.419468E+0 -2.975357E+0 
-2.115036E+0 -1.497688E+0 -2.321869E+0 -2.884159E+0 -1.995979E+0 -1.359257E+0 -2.120998E+0 -2.704227E+0 
-1.845108E+0 -1.195938E+0 -2.000526E+0 -2.474159E+0 -1.576958E+0 -9.762192E-1 -1.708607E+0 -2.248928E+0 
-1.409698E+0 -7.392159E-1 -1.519588E+0 -2.113400E+0 -1.295998E+0 -7.293892E-1 -1.537548E+0 -2.074879E+0 
-1.216057E+0 -6.488495E-1 -1.461327E+0 -1.996948E+0 -1.155628E+0 -4.921570E-1 -1.217400E+0 -1.717926E+0 
-8.099289E-1 -1.623993E-1 -8.762360E-1 -1.313358E+0 -3.408394E-1  3.431206E-1 -4.151192E-1 -8.947067E-1 
 4.316330E-2  7.557335E-1  5.091095E-2 -4.698067E-1  4.092827E-1  1.061283E+0  3.129539E-1 -1.843796E-1 
 7.286911E-1  1.398201E+0  5.904808E-1  4.249191E-2  9.846230E-1  1.629021E+0  8.832932E-1  3.666725E-1 
 1.221691E+0  1.853283E+0  1.027233E+0  5.112114E-1  1.387474E+0  1.926003E+0  1.072762E+0  4.368515E-1 
 1.217892E+0  1.782124E+0  8.938713E-1  2.309914E-1  9.589119E-1  1.417721E+0  4.677010E-1 -2.176094E-1 
 5.371437E-1  1.003021E+0  6.537247E-2 -6.398277E-1  8.892059E-3  5.132217E-1 -3.761559E-1 -1.071888E+0 
-3.651962E-1  9.256363E-2 -8.403282E-1 -1.556248E+0 -8.245964E-1 -3.378563E-1 -1.310978E+0 -2.018188E+0 
-1.317459E+0 -8.279572E-1 -1.714798E+0 -2.368958E+0 -1.656307E+0 -1.192738E+0 -2.090229E+0 -2.734108E+0 
-1.907917E+0 -1.302109E+0 -2.182247E+0 -2.778809E+0 -1.878639E+0 -1.242207E+0 -1.966179E+0 -2.409939E+0 
-1.493137E+0 -7.799759E-1 -1.435627E+0 -1.811947E+0 -7.469673E-1  5.881119E-2 -5.807495E-1 -9.607277E-1 
 1.045609E-1  8.727837E-1  2.736130E-1 -3.960800E-2  9.528008E-1  1.670292E+0  9.958725E-1  5.799828E-1 
 1.551834E+0  2.256802E+0  1.555183E+0  9.985504E-1  1.895893E+0  2.581352E+0  1.766033E+0  1.234283E+0 
 2.081791E+0  2.608624E+0  1.719242E+0  1.097641E+0  1.874512E+0  2.379444E+0  1.452591E+0  7.378540E-1 
 1.443790E+0  1.907001E+0  9.454308E-1  2.304726E-1  9.402924E-1  1.359604E+0  3.480415E-1 -3.874092E-1 
 3.212204E-1  8.166809E-1 -1.662674E-1 -9.034271E-1 -1.909294E-1  2.581139E-1 -6.727562E-1 -1.347630E+0 
-5.838776E-1 -1.158295E-1 -1.095879E+0 -1.758087E+0 -1.000736E+0 -4.408989E-1 -1.332439E+0 -2.003948E+0 
-1.183567E+0 -6.471291E-1 -1.474739E+0 -1.952019E+0 -1.051697E+0 -4.467087E-1 -1.229618E+0 -1.713158E+0 
-7.511368E-1 -3.178787E-2 -7.275162E-1 -1.192139E+0 -2.217064E-1  5.191841E-1 -1.924171E-1 -5.946083E-1 
 4.339409E-1  1.113144E+0  3.793335E-1 -6.255722E-2  9.032631E-1  1.636761E+0  9.747124E-1  4.624138E-1 
 1.334423E+0  2.055634E+0  1.318851E+0  8.081932E-1  1.753143E+0  2.388821E+0  1.599514E+0  1.083561E+0 
 1.946342E+0  2.571663E+0  1.812450E+0  1.216553E+0  1.964592E+0  2.505131E+0  1.623131E+0  9.539223E-1 
 1.739361E+0  2.227592E+0  1.234062E+0  5.156822E-1  1.210003E+0  1.690933E+0  7.571526E-1  3.981400E-2 
 7.408333E-1  1.181393E+0  2.482834E-1 -4.222679E-1  3.472939E-1  8.758430E-1 -8.997726E-2 -7.487564E-1 
 4.756165E-2  5.483932E-1 -2.904663E-1 -8.829384E-1 -1.642570E-1  3.407440E-1 -4.926796E-1 -1.081047E+0 
-2.462883E-1  3.375320E-1 -4.958076E-1 -1.068386E+0 -2.304192E-1  4.010124E-1 -3.482170E-1 -8.272095E-1 
 9.673309E-2  7.282410E-1 -1.531601E-2 -4.571381E-1  5.274506E-1  1.239651E+0  4.831238E-1 -1.628876E-2 
 9.545212E-1  1.665001E+0  9.551125E-1  5.018234E-1  1.405132E+0  2.017342E+0  1.189732E+0  6.368217E-1 
 1.521282E+0  2.099003E+0  1.230633E+0  6.085129E-1  1.413174E+0  1.956913E+0  1.084904E+0  4.667320E-1 
 1.199493E+0  1.666492E+0  7.240028E-1  5.039215E-2  8.148918E-1  1.296654E+0  3.641319E-1 -3.389778E-1 
 3.743439E-1  8.418617E-1 -8.863831E-2 -6.951065E-1  2.632141E-2  4.279823E-1 -5.086288E-1 -1.156528E+0 
-4.353065E-1  4.793167E-2 -8.495560E-1 -1.544327E+0 -8.104477E-1 -3.463478E-1 -1.272087E+0 -1.879677E+0 
-1.102959E+0 -6.157684E-1 -1.553337E+0 -2.168537E+0 -1.375866E+0 -8.398781E-1 -1.687378E+0 -2.319107E+0 
-1.500366E+0 -9.230270E-1 -1.750858E+0 -2.302277E+0 -1.438156E+0 -8.439789E-1 -1.711586E+0 -2.252728E+0 
-1.325127E+0 -6.907196E-1 -1.466469E+0 -1.982269E+0 -1.098637E+0 -4.794159E-1 -1.215607E+0 -1.664127E+0 
-7.661896E-1 -1.407166E-1 -9.263077E-1 -1.423256E+0 -4.575882E-1  2.067032E-1 -5.662880E-1 -1.062347E+0 
-1.699181E-1  4.107018E-1 -3.993988E-1 -9.049187E-1 -6.739807E-2  4.639740E-1 -3.908272E-1 -1.020779E+0 
-2.391396E-1  3.161507E-1 -5.828285E-1 -1.221268E+0 -4.304695E-1  7.744217E-2 -7.955475E-1 -1.333996E+0 
-4.672775E-1  6.715393E-2 -7.540474E-1 -1.276478E+0 -4.425392E-1  1.745224E-1 -6.042862E-1 -1.170528E+0 
-3.301888E-1  2.444839E-1 -5.953484E-1 -1.136036E+0 -2.710266E-1  2.514839E-1 -6.435585E-1 -1.226788E+0 
-4.101982E-1  1.122322E-1 -7.074089E-1 -1.235947E+0 -4.647369E-1  5.367279E-2 -7.708092E-1 -1.340778E+0 
-4.623566E-1  1.421127E-1 -7.535286E-1 -1.305988E+0 -3.771172E-1  1.954536E-1 -5.927391E-1 -1.085148E+0 
-2.332458E-1  3.859634E-1 -3.847961E-1 -8.438988E-1  1.433716E-1  8.134041E-1  5.695343E-2 -4.277077E-1 
 5.306511E-1  1.239723E+0  5.112114E-1  4.897308E-2  9.794006E-1  1.594822E+0  8.178711E-1  3.820114E-1 
 1.290012E+0  1.875782E+0  1.086243E+0  5.238037E-1  1.375851E+0  1.938744E+0  1.124092E+0  6.176834E-1 
 1.410191E+0  1.933453E+0  1.061733E+0  5.034637E-1  1.378681E+0  1.902901E+0  1.034832E+0  4.382706E-1 
 1.257751E+0  1.773632E+0  8.993111E-1  3.564606E-1  1.105244E+0  1.559204E+0  6.614914E-1  4.488373E-2 
 8.538628E-1  1.370701E+0  4.545135E-1 -1.694794E-1  6.094131E-1  1.090561E+0  2.056618E-1 -3.715363E-1 
 4.390907E-1  9.300041E-1  1.619339E-2 -5.416260E-1  3.208542E-1  8.739815E-1  3.333282E-2 -5.691986E-1 
 2.460442E-1  8.417931E-1  6.881714E-3 -5.256081E-1  3.516922E-1  8.918610E-1  4.458237E-2 -4.870186E-1 
 3.990822E-1  1.012932E+0  1.870308E-1 -3.674393E-1  4.986229E-1  1.097572E+0  3.396225E-1 -1.367683E-1 
 7.576027E-1  1.338524E+0  5.430222E-1  7.811356E-2  9.848442E-1  1.628723E+0  8.892517E-1  4.076424E-1 
 1.305962E+0  1.897533E+0  1.139141E+0  7.009735E-1  1.583794E+0  2.125893E+0  1.325783E+0  7.980537E-1 
 1.644512E+0  2.250992E+0  1.416382E+0  8.508034E-1  1.700691E+0  2.225361E+0  1.373543E+0  8.566208E-1 
 1.705833E+0  2.219921E+0  1.339561E+0  7.692909E-1  1.598774E+0  2.120163E+0  1.225342E+0  6.154442E-1 
 1.404903E+0  1.867882E+0  9.142838E-1  3.485641E-1  1.237411E+0  1.674694E+0  6.682739E-1  1.282539E-1 
 9.633141E-1  1.449532E+0  5.803528E-1 -2.284622E-2  7.678833E-1  1.278843E+0  3.643608E-1 -2.310181E-1 
 6.504631E-1  1.129753E+0  1.479225E-1 -4.270363E-1  3.791809E-1  8.718109E-1 -2.135849E-2 -6.556969E-1 
 9.278107E-2  5.394440E-1 -3.909073E-1 -1.017868E+0 -2.411461E-1  2.337532E-1 -7.585869E-1 -1.391289E+0 
-5.756760E-1 -1.170959E-1 -9.888878E-1 -1.561687E+0 -7.759476E-1 -2.550087E-1 -1.092449E+0 -1.584488E+0 
-6.963768E-1 -8.982849E-2 -9.041786E-1 -1.431969E+0 -4.908180E-1  1.484413E-1 -5.986290E-1 -1.035156E+0 
-8.177948E-2  5.447311E-1 -2.284889E-1 -6.292496E-1  3.543015E-1  9.896126E-1  2.003021E-1 -2.913666E-1 
 6.465836E-1  1.243084E+0  4.292526E-1 -4.698944E-2  8.489418E-1  1.375923E+0  4.599533E-1 -7.276917E-2 
 8.072929E-1  1.277504E+0  3.387337E-1 -2.895088E-1  4.914627E-1  9.641304E-1  2.863312E-2 -5.823860E-1 
 1.786118E-1  6.405525E-1 -3.222084E-1 -9.438858E-1 -5.473709E-2  4.436340E-1 -5.162964E-1 -1.081867E+0 
-2.514267E-1  2.349434E-1 -6.207581E-1 -1.129627E+0 -2.893562E-1  2.388115E-1 -5.861092E-1 -1.107277E+0 
-2.013588E-1  4.165840E-1 -4.057274E-1 -9.159470E-1 -1.159668E-2  5.822105E-1 -2.131386E-1 -6.793175E-1 
 2.267418E-1  7.571526E-1 -8.475876E-2 -5.992279E-1  2.502937E-1  8.388824E-1 -6.378174E-3 -5.982590E-1 
 2.744331E-1  8.271904E-1 -4.541779E-2 -5.485573E-1  3.429718E-1  8.094521E-1 -1.068192E-1 -6.119690E-1 
 2.344933E-1  7.434425E-1 -1.337891E-1 -7.205887E-1  8.995056E-2  5.723839E-1 -3.597565E-1 -9.455261E-1 
-1.036072E-1  3.461838E-1 -6.155396E-1 -1.177689E+0 -3.426285E-1  1.591721E-1 -7.205162E-1 -1.295177E+0 
-4.753990E-1  3.616333E-2 -8.413658E-1 -1.336529E+0 -4.505882E-1  7.274246E-2 -8.048592E-1 -1.331757E+0 
-4.058762E-1  1.387520E-1 -6.833382E-1 -1.176346E+0 -3.605080E-1  1.678925E-1 -6.799088E-1 -1.170677E+0 
-2.477760E-1  2.911911E-1 -5.875969E-1 -1.135067E+0 -2.325058E-1  3.504219E-1 -5.200958E-1 -1.036419E+0 
-1.787872E-1  3.035622E-1 -5.493774E-1 -1.026958E+0 -1.467476E-1  3.251724E-1 -5.814896E-1 -1.146839E+0 
-3.319664E-1  2.014122E-1 -7.239494E-1 -1.303967E+0 -4.686890E-1 -6.613922E-2 -9.948463E-1 -1.538887E+0 
-7.375069E-1 -3.134193E-1 -1.237289E+0 -1.811359E+0 -1.044918E+0 -5.473671E-1 -1.441738E+0 -2.010509E+0 
-1.195637E+0 -7.363167E-1 -1.630756E+0 -2.160568E+0 -1.230877E+0 -7.228966E-1 -1.635818E+0 -2.085758E+0 
-1.196690E+0 -6.564484E-1 -1.424667E+0 -1.855087E+0 -9.117775E-1 -3.154259E-1 -1.108170E+0 -1.510799E+0 
-4.850769E-1  1.260109E-1 -7.056160E-1 -1.151306E+0 -1.849670E-1  4.197922E-1 -3.547668E-1 -7.835464E-1 
 1.474037E-1  7.066422E-1 -1.457787E-1 -5.913963E-1  3.907318E-1  9.700127E-1  1.304131E-1 -3.358459E-1 
 5.974808E-1  1.163582E+0  4.015312E-1 -6.977081E-3  8.937912E-1  1.421291E+0  5.672417E-1  1.227341E-1 
 1.087364E+0  1.648014E+0  7.821121E-1  2.898521E-1  1.206203E+0  1.707474E+0  8.282318E-1  3.677139E-1 
 1.226761E+0  1.634453E+0  7.210236E-1  2.263718E-1  1.080212E+0  1.578583E+0  6.564217E-1  6.708145E-2 
 9.247131E-1  1.413471E+0  5.063629E-1  1.984406E-2  8.763618E-1  1.310432E+0  3.914032E-1 -1.362495E-1 
 7.116318E-1  1.162983E+0  2.237625E-1 -3.714561E-1  4.053307E-1  8.419418E-1 -1.073380E-1 -6.646385E-1 
 1.786118E-1  5.895920E-1 -4.046173E-1 -9.353180E-1 -5.316925E-2  4.206123E-1 -4.805374E-1 -1.019737E+0 
-1.456261E-1  3.817215E-1 -5.169678E-1 -9.823265E-1 -1.189804E-2  5.000305E-1 -3.672867E-1 -7.816887E-1 
 1.982841E-1  7.989540E-1  8.960724E-3 -4.020767E-1  5.821419E-1  1.168724E+0  3.876038E-1  3.683090E-2 
 1.047501E+0  1.636692E+0  7.978325E-1  3.436432E-1  1.343884E+0  1.911022E+0  1.035061E+0  5.583725E-1 
 1.419064E+0  1.868183E+0  9.929619E-1  5.282707E-1  1.371601E+0  1.800083E+0  8.663826E-1  3.224106E-1 
 1.196812E+0  1.671482E+0  7.958908E-1  2.987213E-1  1.119991E+0  1.617542E+0  7.301826E-1  2.699623E-1 
 1.190033E+0  1.618664E+0  7.063408E-1  2.168427E-1  1.096901E+0  1.584164E+0  6.889038E-1  1.464310E-1 
 9.817810E-1  1.417942E+0  4.471321E-1 -5.674744E-2  8.271141E-1  1.263344E+0  2.736130E-1 -2.553787E-1 
 6.548538E-1  1.102043E+0  2.202606E-1 -2.500877E-1  5.974121E-1  1.092434E+0  2.210121E-1 -2.675972E-1 
 6.867409E-1  1.195244E+0  2.435112E-1 -2.592583E-1  6.399536E-1  1.111801E+0  2.060318E-1 -2.517281E-1 
 6.013641E-1  1.008984E+0  1.184120E-1 -3.968658E-1  4.931030E-1  9.800720E-1 -6.526947E-3 -5.539970E-1 
 3.101234E-1  7.641525E-1 -1.489868E-1 -6.515274E-1  1.793633E-1  5.580025E-1 -3.901558E-1 -9.112473E-1 
-6.099701E-2  3.756828E-1 -5.842476E-1 -1.134098E+0 -3.149071E-1  1.481438E-1 -7.512169E-1 -1.280357E+0 
-4.090080E-1  2.655411E-2 -8.903160E-1 -1.352329E+0 -4.668961E-1  3.921127E-2 -8.780975E-1 -1.398067E+0 
-4.660759E-1  1.649094E-2 -8.631172E-1 -1.291458E+0 -3.830795E-1  9.547043E-2 -7.928696E-1 -1.256367E+0 
-3.446388E-1  1.352539E-1 -7.965889E-1 -1.310608E+0 -4.328461E-1 -4.273605E-2 -1.020176E+0 -1.506256E+0 
-6.963081E-1 -3.864365E-1 -1.416698E+0 -1.995979E+0 -1.209949E+0 -8.462868E-1 -1.886528E+0 -2.510296E+0 
-1.740276E+0 -1.408360E+0 -2.402706E+0 -2.952038E+0 -2.163918E+0 -1.800327E+0 -2.787678E+0 -3.310638E+0 
-2.418278E+0 -1.965508E+0 -2.893177E+0 -3.356979E+0 -2.486298E+0 -2.044857E+0 -2.885578E+0 -3.264587E+0 
-2.350109E+0 -1.900837E+0 -2.757729E+0 -3.151039E+0 -2.167938E+0 -1.628296E+0 -2.469017E+0 -2.877159E+0 
-1.894878E+0 -1.383839E+0 -2.237457E+0 -2.542179E+0 -1.542538E+0 -1.084106E+0 -1.954037E+0 -2.325596E+0 
-1.350986E+0 -8.631172E-1 -1.715618E+0 -2.152817E+0 -1.230587E+0 -7.255859E-1 -1.625839E+0 -1.991959E+0 
-9.985771E-1 -5.506477E-1 -1.389656E+0 -1.756519E+0 -7.656670E-1 -2.264671E-1 -1.023758E+0 -1.367680E+0 
-4.212265E-1  9.912109E-2 -7.206688E-1 -1.054829E+0 -5.413818E-2  4.197121E-1 -4.902191E-1 -9.207191E-1 
 6.604385E-2  5.076332E-1 -4.030495E-1 -8.215485E-1  6.201172E-2  4.811134E-1 -4.767380E-1 -8.862190E-1 
 2.148056E-2  3.896141E-1 -5.543671E-1 -1.061756E+0 -1.790886E-1  2.133331E-1 -7.484589E-1 -1.234089E+0 
-4.349365E-1 -4.549789E-2 -1.046707E+0 -1.563179E+0 -6.467590E-1 -2.906990E-1 -1.297939E+0 -1.791840E+0 
-8.956795E-1 -4.692879E-1 -1.379078E+0 -1.785576E+0 -9.110260E-1 -4.923782E-1 -1.408127E+0 -1.836086E+0 
-8.474770E-1 -3.844261E-1 -1.322376E+0 -1.741917E+0 -7.851868E-1 -3.367386E-1 -1.210987E+0 -1.595139E+0 
-6.901970E-1 -2.540359E-1 -1.143406E+0 -1.529728E+0 -5.316467E-1 -5.063629E-2 -9.544678E-1 -1.366779E+0 
-4.090881E-1  9.494400E-2 -7.230492E-1 -1.081718E+0 -1.122589E-1  3.698006E-1 -5.069885E-1 -8.625984E-1 
 1.348038E-1  6.247520E-1 -2.754173E-1 -6.927261E-1  2.546806E-1  7.005310E-1 -1.658974E-1 -5.592880E-1 
 3.640633E-1  7.945518E-1 -1.099472E-1 -5.299263E-1  4.434128E-1  9.653931E-1  4.026413E-2 -3.385277E-1 
 6.576118E-1  1.101521E+0  2.727928E-1 -5.510712E-2  9.029617E-1  1.320560E+0  4.413223E-1  9.025192E-2 
 1.065681E+0  1.574631E+0  6.946411E-1  3.391037E-1  1.339043E+0  1.790924E+0  9.804420E-1  6.902428E-1 
 1.679684E+0  2.133274E+0  1.298512E+0  9.792519E-1  1.962063E+0  2.482334E+0  1.627453E+0  1.242634E+0 
 2.189892E+0  2.626942E+0  1.751060E+0  1.385014E+0  2.363052E+0  2.761581E+0  1.803661E+0  1.413551E+0 
 2.347401E+0  2.760761E+0  1.852531E+0  1.439323E+0  2.344944E+0  2.779903E+0  1.872803E+0  1.478443E+0 
 2.444111E+0  2.822521E+0  1.841953E+0  1.428822E+0  2.392403E+0  2.791683E+0  1.828911E+0  1.411911E+0 
 2.298153E+0  2.673363E+0  1.700542E+0  1.289791E+0  2.207481E+0  2.518093E+0  1.545204E+0  1.103081E+0 
 2.001102E+0  2.402313E+0  1.427032E+0  9.585419E-1  1.814831E+0  2.130512E+0  1.155231E+0  7.278709E-1 
 1.583492E+0  1.892624E+0  8.889542E-1  3.890228E-1  1.221172E+0  1.578053E+0  5.393028E-1  1.329041E-2 
 8.580322E-1  1.125431E+0  9.420395E-2 -3.625984E-1  4.966011E-1  7.599831E-1 -3.097687E-1 -7.728958E-1 
 4.987335E-2  3.337326E-1 -6.186676E-1 -1.046177E+0 -2.431564E-1  5.680084E-2 -8.994789E-1 -1.330566E+0 
-3.950768E-1 -3.834915E-2 -1.035828E+0 -1.421619E+0 -4.709969E-1 -6.270599E-2 -9.492493E-1 -1.292870E+0 
-3.535080E-1  4.264069E-2 -8.469582E-1 -1.148777E+0 -1.478691E-1  2.745018E-1 -6.182175E-1 -9.584885E-1 
 2.826309E-2  4.598007E-1 -3.861389E-1 -6.860161E-1  2.749519E-1  6.614113E-1 -2.277374E-1 -5.009460E-1 
 4.892311E-1  8.835907E-1 -3.305817E-2 -3.697472E-1  6.189423E-1  9.905815E-1  9.435272E-2 -2.058372E-1 
 7.509727E-1  1.102783E+0  1.704216E-1 -1.137466E-1  8.674927E-1  1.253731E+0  3.411140E-1 -2.060699E-2 
 9.423714E-1  1.326752E+0  4.617424E-1  1.550026E-1  1.095783E+0  1.462643E+0  5.162735E-1  2.058105E-1 
 1.187054E+0  1.555031E+0  6.039734E-1  2.431412E-1  1.226681E+0  1.546913E+0  5.942841E-1  2.723427E-1 
 1.202171E+0  1.528954E+0  5.218620E-1  1.594734E-1  1.136913E+0  1.471210E+0  4.548836E-1  4.041290E-2 
 9.285126E-1  1.183472E+0  1.680336E-1 -2.535858E-1  5.857925E-1  8.260727E-1 -2.284889E-1 -6.866188E-1 
 2.015610E-1  5.164223E-1 -5.585480E-1 -1.039848E+0 -1.641884E-1  1.046333E-1 -9.145279E-1 -1.289886E+0 
-3.908272E-1 -1.627693E-1 -1.187298E+0 -1.573009E+0 -6.733589E-1 -3.407669E-1 -1.320137E+0 -1.748547E+0 
-8.240776E-1 -4.573669E-1 -1.452538E+0 -1.770748E+0 -7.721481E-1 -5.066071E-1 -1.507519E+0 -1.839596E+0 
-8.929291E-1 -5.525780E-1 -1.506027E+0 -1.887726E+0 -9.812889E-1 -6.638184E-1 -1.633888E+0 -1.977646E+0 
-1.030087E+0 -7.205887E-1 -1.730217E+0 -2.084267E+0 -1.101906E+0 -7.721481E-1 -1.725899E+0 -2.060726E+0 
-1.128658E+0 -8.022461E-1 -1.757187E+0 -2.072647E+0 -1.109138E+0 -7.532959E-1 -1.713528E+0 -2.098278E+0 
-1.111446E+0 -7.354965E-1 -1.711449E+0 -2.051487E+0 -1.072857E+0 -7.602272E-1 -1.719189E+0 -1.989128E+0 
-1.012280E+0 -6.805077E-1 -1.655788E+0 -1.983017E+0 -9.772682E-1 -6.180763E-1 -1.520638E+0 -1.800179E+0 
-8.120880E-1 -4.605675E-1 -1.393379E+0 -1.646999E+0 -6.147995E-1 -2.763176E-1 -1.243847E+0 -1.523239E+0 
-5.276985E-1 -1.624680E-1 -1.035748E+0 -1.314999E+0 -3.298874E-1  3.906250E-2 -8.446465E-1 -1.083958E+0 
-5.018616E-2  3.592224E-1 -5.132484E-1 -7.573967E-1  2.928314E-1  7.489510E-1 -9.228897E-2 -3.318977E-1 
 7.152824E-1  1.107403E+0  2.397118E-1  5.486298E-2  1.127151E+0  1.532681E+0  6.539612E-1  3.963242E-1 
 1.412502E+0  1.810211E+0  9.452019E-1  7.161713E-1  1.700024E+0  2.029564E+0  1.153824E+0  9.097404E-1 
 1.922791E+0  2.272072E+0  1.329884E+0  1.046162E+0  2.000652E+0  2.335182E+0  1.448124E+0  1.192863E+0 
 2.153244E+0  2.433834E+0  1.481491E+0  1.176544E+0  2.152191E+0  2.481434E+0  1.482243E+0  1.160374E+0 
 2.145271E+0  2.453354E+0  1.503624E+0  1.258652E+0  2.233852E+0  2.490303E+0  1.524113E+0  1.231304E+0 
 2.221863E+0  2.525173E+0  1.510403E+0  1.213272E+0  2.167992E+0  2.435692E+0  1.513683E+0  1.247551E+0 
 2.200253E+0  2.485611E+0  1.519493E+0  1.268414E+0  2.288094E+0  2.574493E+0  1.594971E+0  1.282124E+0 
 2.166874E+0  2.411324E+0  1.410641E+0  1.064342E+0  1.963921E+0  2.148170E+0  1.082142E+0  6.779518E-1 
 1.548103E+0  1.732433E+0  6.284828E-1  2.302513E-1  1.039902E+0  1.183022E+0  1.395035E-1 -2.386169E-1 
 5.825119E-1  6.879311E-1 -4.298668E-1 -8.600693E-1 -2.642822E-2  1.438217E-1 -9.766693E-1 -1.406487E+0 
-5.492287E-1 -4.343376E-1 -1.542839E+0 -1.844589E+0 -9.939575E-1 -8.760071E-1 -1.891449E+0 -2.238129E+0 
-1.335186E+0 -1.058929E+0 -2.042179E+0 -2.359570E+0 -1.408798E+0 -1.122776E+0 -2.072647E+0 -2.278427E+0 
-1.231178E+0 -9.564781E-1 -1.910896E+0 -2.105659E+0 -1.099979E+0 -7.866783E-1 -1.658169E+0 -1.894127E+0 
-9.061089E-1 -5.599594E-1 -1.476597E+0 -1.654449E+0 -5.186081E-1 -1.948776E-1 -1.175449E+0 -1.319469E+0 
-1.986771E-1  1.374130E-1 -7.450294E-1 -8.855476E-1  1.683311E-1  5.302811E-1 -3.202782E-1 -4.785271E-1 
 6.406212E-1  9.826813E-1  3.698349E-2 -1.325188E-1  9.315720E-1  1.273701E+0  3.558617E-1  1.471710E-1 
 1.158073E+0  1.415852E+0  5.010033E-1  2.981224E-1  1.295532E+0  1.592144E+0  6.251335E-1  3.702431E-1 
 1.383072E+0  1.680801E+0  7.405434E-1  5.077133E-1  1.472702E+0  1.735413E+0  7.597618E-1  5.178413E-1 
 1.530594E+0  1.773331E+0  7.710838E-1  4.791031E-1  1.447224E+0  1.698383E+0  7.143135E-1  4.589806E-1 
 1.387924E+0  1.597431E+0  5.789337E-1  3.155632E-1  1.279434E+0  1.458103E+0  4.134636E-1  1.052322E-1 
 1.026711E+0  1.235924E+0  2.502937E-1 -4.266739E-2  8.567619E-1  1.070892E+0  2.141190E-2 -2.644691E-1 
 7.305527E-1  9.240417E-1 -1.094971E-1 -4.116859E-1  5.363235E-1  7.918015E-1 -1.982384E-1 -4.101982E-1 
 5.650711E-1  7.761536E-1 -1.683578E-1 -3.940392E-1  6.449432E-1  9.597321E-1 -2.418900E-2 -2.462883E-1 
 7.902336E-1  1.090122E+0  1.924706E-1  6.477356E-2  1.093994E+0  1.352821E+0  4.728432E-1  3.121338E-1 
 1.368923E+0  1.707924E+0  7.646027E-1  5.541229E-1  1.575523E+0  1.850224E+0  8.910408E-1  6.744537E-1 
 1.650852E+0  1.825111E+0  7.818909E-1  5.132904E-1  1.453331E+0  1.595932E+0  5.426521E-1  2.106514E-1 
 1.056591E+0  1.192413E+0  1.208725E-1 -1.913071E-1  6.549339E-1  7.415009E-1 -3.871078E-1 -7.573967E-1 
 1.509705E-1  2.564011E-1 -8.415184E-1 -1.193996E+0 -3.753395E-1 -2.698364E-1 -1.347488E+0 -1.642159E+0 
-7.691689E-1 -6.637459E-1 -1.752647E+0 -2.051189E+0 -1.095509E+0 -9.266777E-1 -1.958057E+0 -2.241997E+0 
-1.347927E+0 -1.198177E+0 -2.203999E+0 -2.429306E+0 -1.487926E+0 -1.337429E+0 -2.372528E+0 -2.600296E+0 
-1.636936E+0 -1.442997E+0 -2.446369E+0 -2.681957E+0 -1.729919E+0 -1.564369E+0 -2.539429E+0 -2.748489E+0 
-1.767097E+0 -1.552597E+0 -2.611397E+0 -2.834248E+0 -1.799210E+0 -1.618839E+0 -2.637848E+0 -2.852570E+0 
-1.900017E+0 -1.760399E+0 -2.767189E+0 -2.953449E+0 -2.014908E+0 -1.859188E+0 -2.880138E+0 -3.134056E+0 
-2.159149E+0 -1.954929E+0 -2.964329E+0 -3.173840E+0 -2.181946E+0 -2.023617E+0 -3.008369E+0 -3.127647E+0 
-2.112728E+0 -1.906277E+0 -2.844227E+0 -3.023418E+0 -2.013187E+0 -1.722027E+0 -2.644108E+0 -2.807949E+0 
-1.750557E+0 -1.528088E+0 -2.485859E+0 -2.561996E+0 -1.480846E+0 -1.252857E+0 -2.185226E+0 -2.290127E+0 
-1.253757E+0 -9.728661E-1 -1.820969E+0 -1.966778E+0 -9.157982E-1 -6.660576E-1 -1.603779E+0 -1.690289E+0 
-6.332664E-1 -3.647575E-1 -1.315216E+0 -1.446056E+0 -3.722076E-1 -1.423569E-1 -1.023907E+0 -1.100567E+0 
-5.674744E-2  1.667709E-1 -7.351990E-1 -7.841492E-1  3.224831E-1  6.182022E-1 -2.865982E-1 -3.736992E-1 
 7.488136E-1  1.040943E+0  1.935120E-1  1.714630E-1  1.261112E+0  1.506752E+0  6.323509E-1  6.129837E-1 
 1.724461E+0  2.020321E+0  1.103752E+0  1.008614E+0  2.135803E+0  2.373920E+0  1.480152E+0  1.468311E+0 
 2.558472E+0  2.781174E+0  1.855072E+0  1.802544E+0  2.927204E+0  3.206753E+0  2.286533E+0  2.167171E+0 
 3.235062E+0  3.492702E+0  2.560341E+0  2.480843E+0  3.548653E+0  3.690144E+0  2.711514E+0  2.597221E+0 
 3.619812E+0  3.794151E+0  2.787502E+0  2.620911E+0  3.576973E+0  3.713982E+0  2.720753E+0  2.560783E+0 
 3.538071E+0  3.634933E+0  2.577324E+0  2.389492E+0  3.394951E+0  3.530102E+0  2.477932E+0  2.292263E+0 
 3.240803E+0  3.322083E+0  2.298752E+0  2.130444E+0  3.054234E+0  3.119350E+0  2.032021E+0  1.793903E+0 
 2.731922E+0  2.805763E+0  1.709633E+0  1.436722E+0  2.293751E+0  2.313202E+0  1.207542E+0  9.867821E-1 
 1.882633E+0  1.884792E+0  7.441940E-1  4.899025E-1  1.401482E+0  1.465771E+0  3.979607E-1  1.212425E-1 
 1.004063E+0  1.097191E+0  3.169250E-2 -1.679878E-1  7.801018E-1  8.447723E-1 -2.188683E-1 -4.084167E-1 
 5.406418E-1  6.742325E-1 -3.323479E-1 -5.066071E-1  4.487724E-1  5.642624E-1 -4.145966E-1 -5.273285E-1 
 5.044327E-1  6.228905E-1 -3.888168E-1 -4.896965E-1  5.190315E-1  6.782532E-1 -3.023186E-1 -4.043884E-1 
 6.068726E-1  6.991806E-1 -3.005295E-1 -4.037971E-1  6.129837E-1  7.158012E-1 -3.094673E-1 -4.672775E-1 
 4.945908E-1  6.220741E-1 -3.983574E-1 -5.755272E-1  3.365707E-1  3.549728E-1 -7.312469E-1 -9.036560E-1 
 3.281403E-2  4.681396E-2 -1.069878E+0 -1.303596E+0 -3.451576E-1 -2.674484E-1 -1.336979E+0 -1.502678E+0 
-5.959473E-1 -5.618973E-1 -1.610859E+0 -1.779316E+0 -7.889862E-1 -7.091179E-1 -1.799507E+0 -1.963566E+0 
-1.006096E+0 -9.280167E-1 -1.949337E+0 -2.129719E+0 -1.187817E+0 -1.149746E+0 -2.213608E+0 -2.326557E+0 
-1.345997E+0 -1.288399E+0 -2.341759E+0 -2.464176E+0 -1.511768E+0 -1.434727E+0 -2.395039E+0 -2.489658E+0 
-1.495827E+0 -1.415359E+0 -2.387058E+0 -2.435638E+0 -1.391819E+0 -1.215309E+0 -2.177177E+0 -2.225086E+0 
-1.147209E+0 -9.906769E-1 -1.915958E+0 -1.932579E+0 -8.931465E-1 -7.638779E-1 -1.696537E+0 -1.768436E+0 
-7.021866E-1 -4.995384E-1 -1.472878E+0 -1.522129E+0 -4.778595E-1 -3.543282E-1 -1.297268E+0 -1.293686E+0 
-2.445793E-1 -1.732788E-1 -1.118526E+0 -1.169640E+0 -8.751678E-2  8.034134E-2 -9.453773E-1 -1.028229E+0 
-2.187729E-2  9.733200E-2 -8.928490E-1 -9.455986E-1  9.539413E-2  1.084328E-1 -9.265289E-1 -9.909782E-1 
 3.914261E-2  1.371918E-1 -8.844261E-1 -1.012356E+0 -3.036880E-2  8.027267E-2 -9.199677E-1 -9.843369E-1 
 2.409363E-2  5.099106E-2 -9.758492E-1 -1.030838E+0  1.071930E-3  6.917191E-2 -9.457474E-1 -1.015259E+0 
-5.734634E-2 -2.068710E-2 -1.028297E+0 -1.101688E+0 -1.144867E-1 -9.720612E-2 -1.147068E+0 -1.234089E+0 
-2.202873E-1 -1.501770E-1 -1.165619E+0 -1.271339E+0 -2.638779E-1 -1.796074E-1 -1.210838E+0 -1.227608E+0 
-1.764069E-1 -1.193275E-1 -1.126427E+0 -1.139236E+0 -8.900833E-2  1.940155E-2 -9.032059E-1 -9.613190E-1 
 8.317184E-2  1.935120E-1 -7.902565E-1 -7.518883E-1  3.572006E-1  4.561539E-1 -5.387268E-1 -5.075760E-1 
 5.917511E-1  7.219124E-1 -1.752892E-1 -1.337090E-1  9.493027E-1  1.079464E+0  1.912842E-1  2.675705E-1 
 1.416901E+0  1.567181E+0  5.984535E-1  6.655121E-1  1.781311E+0  1.898281E+0  1.003021E+0  1.033123E+0 
 2.065922E+0  2.144302E+0  1.205452E+0  1.225193E+0  2.263512E+0  2.310593E+0  1.268181E+0  1.227501E+0 
 2.261204E+0  2.300533E+0  1.306263E+0  1.262672E+0  2.196232E+0  2.170002E+0  1.151814E+0  1.054802E+0 
 1.994022E+0  1.984852E+0  8.753929E-1  7.529831E-1  1.690563E+0  1.633411E+0  5.504723E-1  4.088440E-1 
 1.312294E+0  1.257011E+0  1.381607E-1  5.300140E-2  1.023212E+0  9.560127E-1 -1.597176E-1 -2.630577E-1 
 6.702805E-1  6.483727E-1 -3.841972E-1 -4.675674E-1  5.219421E-1  5.205917E-1 -5.703163E-1 -5.940781E-1 
 4.899712E-1  4.967537E-1 -5.504189E-1 -5.395470E-1  4.580841E-1  5.311012E-1 -3.770485E-1 -3.821869E-1 
 6.558228E-1  7.134209E-1 -2.728195E-1 -2.646866E-1  8.257027E-1  8.931236E-1 -1.258888E-1 -6.799698E-2 
 9.800720E-1  9.542236E-1 -7.198334E-3  9.420395E-2  1.038414E+0  9.612236E-1  2.804184E-2  1.220703E-3 
 1.006893E+0  1.052193E+0 -5.823898E-2 -1.132164E-1  8.843307E-1  7.697411E-1 -3.333893E-1 -3.465767E-1 
 5.623932E-1  4.007912E-1 -6.568871E-1 -7.206688E-1  1.822624E-1  1.427040E-1 -9.169159E-1 -1.019207E+0 
-7.104874E-2 -7.641602E-2 -1.132236E+0 -1.102356E+0 -5.629730E-2 -1.685066E-1 -1.182899E+0 -1.107059E+0 
-1.460075E-1 -1.530075E-1 -1.098927E+0 -1.136337E+0 -1.480865E-1 -1.366882E-1 -1.169788E+0 -1.116589E+0 
-9.116745E-2 -1.632195E-1 -1.220078E+0 -1.188637E+0 -1.565094E-1 -2.263985E-1 -1.230957E+0 -1.193558E+0 
-2.488289E-1 -3.120766E-1 -1.315598E+0 -1.271118E+0 -2.760887E-1 -3.459778E-1 -1.403217E+0 -1.387787E+0 
-3.461266E-1 -3.993988E-1 -1.406868E+0 -1.349648E+0 -3.871078E-1 -4.372482E-1 -1.421688E+0 -1.341228E+0 
-2.775078E-1 -3.149872E-1 -1.330868E+0 -1.268059E+0 -2.228165E-1 -1.950264E-1 -1.161148E+0 -1.109589E+0 
-7.186890E-2 -9.094620E-2 -1.066669E+0 -9.385986E-1  1.491127E-1  1.174431E-1 -8.872566E-1 -8.102989E-1 
 2.740631E-1  2.873917E-1 -6.939163E-1 -5.894585E-1  4.481010E-1  4.103317E-1 -5.816383E-1 -4.774094E-1 
 6.006126E-1  5.278206E-1 -5.201683E-1 -4.200363E-1  6.176834E-1  5.515137E-1 -4.101295E-1 -3.520164E-1 
 6.133537E-1  5.595627E-1 -4.293480E-1 -3.695183E-1  6.672211E-1  6.357841E-1 -4.207077E-1 -3.517189E-1 
 6.939735E-1  6.252823E-1 -3.452377E-1 -2.574692E-1  7.140923E-1  6.370506E-1 -3.283195E-1 -2.351189E-1 
 7.826309E-1  7.654915E-1 -2.339973E-1 -2.113495E-1  8.183212E-1  7.664604E-1 -2.360077E-1 -1.431770E-1 
 8.314323E-1  7.322731E-1 -2.707291E-1 -2.067986E-1  8.075218E-1  7.489510E-1 -3.040276E-1 -2.582893E-1 
 7.247429E-1  6.251335E-1 -3.362885E-1 -2.610359E-1  6.924820E-1  5.592613E-1 -4.823990E-1 -4.208565E-1 
 5.734940E-1  4.363327E-1 -6.655388E-1 -6.328278E-1  2.873917E-1  1.304817E-1 -9.234695E-1 -8.945694E-1 
 4.063416E-2 -1.895866E-1 -1.274689E+0 -1.214046E+0 -2.425690E-1 -3.798790E-1 -1.453426E+0 -1.410736E+0 
-4.912682E-1 -6.127892E-1 -1.614658E+0 -1.538219E+0 -5.647278E-1 -7.588882E-1 -1.780357E+0 -1.663609E+0 
-6.943665E-1 -8.342171E-1 -1.836617E+0 -1.732899E+0 -7.974091E-1 -9.198990E-1 -1.905376E+0 -1.762257E+0 
-7.416077E-1 -9.046173E-1 -1.921398E+0 -1.791168E+0 -7.702866E-1 -8.776474E-1 -1.886829E+0 -1.776337E+0 
-7.629089E-1 -8.610382E-1 -1.839596E+0 -1.661377E+0 -6.348381E-1 -7.532272E-1 -1.730740E+0 -1.589779E+0 
-5.351486E-1 -5.583191E-1 -1.488747E+0 -1.354187E+0 -2.962074E-1 -3.267593E-1 -1.248688E+0 -9.849396E-1 
 1.164818E-1  4.733276E-2 -8.398781E-1 -6.065292E-1  5.495033E-1  5.692520E-1 -3.266068E-1 -7.224655E-2 
 1.004211E+0  9.630127E-1  8.466339E-2  3.584023E-1  1.489391E+0  1.423450E+0  4.825211E-1  7.244415E-1 
 1.815884E+0  1.730640E+0  8.455925E-1  1.021503E+0  2.014584E+0  1.972412E+0  1.034012E+0  1.219383E+0 
 2.304192E+0  2.200253E+0  1.195774E+0  1.377483E+0  2.424961E+0  2.319462E+0  1.365192E+0  1.515102E+0 
 2.510941E+0  2.358654E+0  1.374733E+0  1.561592E+0  2.537693E+0  2.375412E+0  1.384411E+0  1.508022E+0 
 2.494473E+0  2.347771E+0  1.366531E+0  1.504292E+0  2.456181E+0  2.249722E+0  1.238983E+0  1.422634E+0 
 2.413631E+0  2.224022E+0  1.181683E+0  1.339413E+0  2.290852E+0  2.073372E+0  1.104122E+0  1.231602E+0 
 2.144821E+0  1.917503E+0  8.921509E-1  1.041313E+0  2.030533E+0  1.824741E+0  7.630424E-1  9.088440E-1 
 1.840462E+0  1.619114E+0  6.439819E-1  7.900810E-1  1.696892E+0  1.449684E+0  3.955727E-1  5.198517E-1 
 1.484032E+0  1.220722E+0  1.012039E-1  2.092438E-1  1.120373E+0  8.360519E-1 -2.143974E-1 -8.118820E-2 
 8.270416E-1  5.094223E-1 -5.561562E-1 -3.792763E-1  5.825806E-1  3.434906E-1 -7.461472E-1 -6.135979E-1 
 3.726311E-1  1.382332E-1 -9.043274E-1 -7.053986E-1  2.573738E-1 -3.640747E-2 -1.049389E+0 -8.611870E-1 
 9.487152E-2 -1.043587E-1 -1.158989E+0 -1.042236E+0 -7.253647E-2 -3.283195E-1 -1.379898E+0 -1.200706E+0 
-2.842865E-1 -5.806694E-1 -1.661377E+0 -1.548126E+0 -5.750885E-1 -8.054581E-1 -1.891296E+0 -1.768738E+0 
-8.127594E-1 -1.049236E+0 -2.068398E+0 -1.878258E+0 -9.401588E-1 -1.165916E+0 -2.183067E+0 -2.035099E+0 
-1.033367E+0 -1.230507E+0 -2.260628E+0 -2.114147E+0 -1.146317E+0 -1.389359E+0 -2.421856E+0 -2.184559E+0 
-1.228497E+0 -1.503429E+0 -2.501209E+0 -2.300106E+0 -1.313137E+0 -1.494709E+0 -2.457546E+0 -2.263680E+0 
-1.283188E+0 -1.486439E+0 -2.461048E+0 -2.169056E+0 -1.140659E+0 -1.403069E+0 -2.362396E+0 -2.080318E+0 
-1.078888E+0 -1.242279E+0 -2.144547E+0 -1.911636E+0 -9.329376E-1 -1.109959E+0 -2.037560E+0 -1.730217E+0 
-6.929474E-1 -8.974686E-1 -1.817467E+0 -1.530098E+0 -4.736061E-1 -6.093559E-1 -1.510429E+0 -1.234158E+0 
-2.181969E-1 -3.911285E-1 -1.282887E+0 -9.549179E-1  8.712387E-2 -6.821823E-2 -1.003117E+0 -7.480888E-1 
 3.236809E-1  1.650505E-1 -7.503166E-1 -4.364281E-1  5.698433E-1  3.926735E-1 -4.827690E-1 -1.408691E-1 
 9.344711E-1  7.494812E-1 -1.269264E-1  1.988831E-1  1.221691E+0  1.108891E+0  2.335205E-1  5.547905E-1 
 1.593552E+0  1.346794E+0  4.329834E-1  7.961235E-1  1.834061E+0  1.564121E+0  6.067238E-1  9.239731E-1 
 1.884872E+0  1.616802E+0  6.663322E-1  9.124908E-1  1.826382E+0  1.511452E+0  5.205917E-1  7.702637E-1 
 1.707172E+0  1.390522E+0  3.671112E-1  5.795326E-1  1.506981E+0  1.189514E+0  2.072220E-1  4.385605E-1 
 1.280853E+0  9.782829E-1 -1.964951E-2  1.792107E-1  1.190853E+0  8.707008E-1 -1.845970E-1  1.151428E-1 
 1.053093E+0  7.614708E-1 -1.744690E-1  1.377106E-1  1.118431E+0  7.935829E-1 -1.883278E-1  1.573830E-1 
 1.177731E+0  8.628731E-1 -1.054764E-1  2.026825E-1  1.184372E+0  8.992310E-1 -5.689621E-2  2.983437E-1 
 1.253662E+0  9.363441E-1 -8.659363E-4  3.041611E-1  1.286140E+0  1.051521E+0  1.172218E-1  4.086914E-1 
 1.424202E+0  1.151211E+0  2.361336E-1  6.225929E-1  1.598022E+0  1.311703E+0  3.961716E-1  7.754021E-1 
 1.812820E+0  1.534542E+0  6.214027E-1  9.568329E-1  1.904312E+0  1.625961E+0  7.394905E-1  1.110081E+0 
 2.061153E+0  1.743462E+0  8.206329E-1  1.186901E+0  2.198544E+0  1.913483E+0  9.744110E-1  1.295452E+0 
 2.259182E+0  1.926674E+0  9.967613E-1  1.388290E+0  2.315144E+0  1.942390E+0  9.915504E-1  1.327862E+0 
 2.308662E+0  1.976513E+0  9.837227E-1  1.302013E+0  2.219402E+0  1.837563E+0  9.066124E-1  1.248222E+0 
 2.142513E+0  1.758801E+0  7.927628E-1  1.106663E+0  2.038204E+0  1.699802E+0  7.182617E-1  1.011814E+0 
 1.917953E+0  1.539093E+0  5.651512E-1  9.205437E-1  1.854691E+0  1.400803E+0  4.106216E-1  7.657928E-1 
 1.660534E+0  1.290314E+0  3.190613E-1  6.034508E-1  1.521282E+0  1.111572E+0  8.220291E-2  4.432640E-1 
 1.381432E+0  9.338036E-1 -7.835770E-2  2.236214E-1  1.125954E+0  7.629623E-1 -2.283363E-1  3.340149E-2 
 8.927536E-1  4.682236E-1 -5.797768E-1 -2.889061E-1  6.111908E-1  1.154327E-1 -9.700394E-1 -7.175369E-1 
 1.213226E-1 -3.356171E-1 -1.381977E+0 -1.148697E+0 -3.269081E-1 -7.919693E-1 -1.851139E+0 -1.560719E+0 
-6.305885E-1 -1.088879E+0 -2.175987E+0 -1.842426E+0 -9.245872E-1 -1.331619E+0 -2.274559E+0 -1.964466E+0 
-1.078888E+0 -1.449856E+0 -2.423866E+0 -2.088436E+0 -1.100498E+0 -1.460209E+0 -2.477806E+0 -2.107738E+0 
-1.110626E+0 -1.475109E+0 -2.391006E+0 -1.953808E+0 -1.015488E+0 -1.393307E+0 -2.274479E+0 -1.861866E+0 
-8.663979E-1 -1.179916E+0 -2.098648E+0 -1.694378E+0 -7.013664E-1 -1.008778E+0 -1.882137E+0 -1.453209E+0 
-4.740562E-1 -8.251266E-1 -1.742809E+0 -1.269329E+0 -2.444267E-1 -6.112976E-1 -1.485016E+0 -1.086048E+0 
-1.626167E-1 -4.733086E-1 -1.331169E+0 -9.136391E-1  3.753662E-3 -3.738480E-1 -1.260689E+0 -8.205795E-1 
 1.658020E-1 -1.975670E-1 -1.085968E+0 -6.361771E-1  3.233833E-1 -1.338959E-2 -8.189392E-1 -3.448563E-1 
 6.122437E-1  3.058014E-1 -5.686760E-1 -1.428795E-1  9.317932E-1  6.223717E-1 -3.047791E-1  1.643105E-1 
 1.141003E+0  7.795830E-1 -3.841782E-2  4.679909E-1  1.408333E+0  1.010624E+0  1.758614E-1  6.476326E-1 
 1.627903E+0  1.329281E+0  4.579430E-1  9.057121E-1  1.897682E+0  1.507504E+0  6.529236E-1  1.155834E+0 
 2.094013E+0  1.685272E+0  7.998428E-1  1.258423E+0  2.197941E+0  1.806412E+0  8.777008E-1  1.279961E+0 
 2.191761E+0  1.752403E+0  8.419418E-1  1.270943E+0  2.187294E+0  1.683033E+0  7.281723E-1  1.179974E+0 
 2.036781E+0  1.578651E+0  6.824226E-1  1.072231E+0  1.888821E+0  1.436642E+0  5.397415E-1  9.634628E-1 
 1.849781E+0  1.336884E+0  3.869324E-1  7.878532E-1  1.651592E+0  1.198521E+0  2.827034E-1  6.918106E-1 
 1.486111E+0  9.662933E-1  4.883194E-2  4.513016E-1  1.308792E+0  8.166809E-1 -1.587486E-1  1.944809E-1 
 1.052422E+0  5.872040E-1 -3.686981E-1  2.699280E-2  8.534927E-1  3.133926E-1 -6.419182E-1 -2.038193E-1 
 6.568718E-1  1.157341E-1 -8.631973E-1 -4.802361E-1  3.888741E-1 -8.751678E-2 -1.083958E+0 -7.223091E-1 
 1.230316E-1 -4.189186E-1 -1.396809E+0 -9.648170E-1 -7.194901E-2 -6.217270E-1 -1.639248E+0 -1.188267E+0 
-3.192291E-1 -8.205070E-1 -1.702950E+0 -1.269329E+0 -4.183960E-1 -9.075279E-1 -1.833038E+0 -1.332058E+0 
-3.815880E-1 -9.084969E-1 -1.825359E+0 -1.308296E+0 -4.325562E-1 -9.180260E-1 -1.765537E+0 -1.259937E+0 
-3.766785E-1 -8.630486E-1 -1.750710E+0 -1.220676E+0 -3.017960E-1 -7.971077E-1 -1.686489E+0 -1.183277E+0 
-2.574692E-1 -7.500992E-1 -1.623978E+0 -1.094387E+0 -2.224464E-1 -7.285690E-1 -1.546856E+0 -9.798660E-1 
-5.301666E-2 -4.617577E-1 -1.339287E+0 -8.393593E-1  1.350327E-1 -3.248177E-1 -1.142296E+0 -5.762787E-1 
 3.035622E-1 -1.965179E-1 -1.064209E+0 -5.218086E-1  3.917007E-1 -8.326721E-2 -9.752579E-1 -5.237465E-1 
 3.795624E-1 -1.124077E-1 -9.837494E-1 -4.449959E-1  4.231415E-1 -1.254387E-1 -1.066147E+0 -5.516167E-1 
 3.153305E-1 -2.345886E-1 -1.109066E+0 -6.125565E-1  2.262230E-1 -3.336067E-1 -1.175678E+0 -6.477280E-1 
 1.983604E-1 -3.197479E-1 -1.185207E+0 -5.973587E-1  3.316536E-1 -1.208191E-1 -9.512558E-1 -4.137764E-1 
 5.350533E-1  8.824158E-2 -7.065887E-1 -1.498070E-1  7.468719E-1  2.507439E-1 -6.303673E-1 -7.008743E-2 
 8.601913E-1  3.639832E-1 -5.279160E-1 -3.692627E-2  8.170509E-1  2.666817E-1 -5.854378E-1 -3.223801E-2 
 8.018532E-1  2.388916E-1 -6.505585E-1 -1.606064E-1  6.661835E-1  1.390533E-1 -7.368393E-1 -2.634964E-1 
 5.726738E-1 -2.336884E-2 -9.406776E-1 -3.808479E-1  4.653130E-1 -1.415367E-1 -1.051998E+0 -5.393181E-1 
 2.857513E-1 -2.662582E-1 -1.162788E+0 -7.033768E-1  1.120110E-1 -4.690590E-1 -1.384506E+0 -8.572388E-1 
-1.211929E-2 -6.147194E-1 -1.489048E+0 -9.362869E-1 -7.373810E-2 -5.555573E-1 -1.359699E+0 -8.396492E-1 
-1.047897E-2 -5.096664E-1 -1.273647E+0 -6.442261E-1  2.432823E-1 -2.854767E-1 -1.117859E+0 -5.316467E-1 
 3.754616E-1 -1.462288E-1 -9.189262E-1 -3.379288E-1  4.732132E-1 -5.666733E-2 -8.750496E-1 -2.776566E-1 
 5.878716E-1  2.461243E-2 -8.351784E-1 -2.929268E-1  5.679817E-1  2.208328E-2 -7.765465E-1 -2.169380E-1 
 6.097832E-1  7.557297E-2 -7.626877E-1 -1.614265E-1  7.206421E-1  1.724319E-1 -6.656761E-1 -5.763626E-2 
 8.402214E-1  3.099709E-1 -4.392586E-1  1.487427E-1  9.802208E-1  4.503441E-1 -3.731766E-1  2.577438E-1 
 1.151814E+0  5.945015E-1 -2.235680E-1  3.579521E-1  1.201954E+0  6.777306E-1 -7.723618E-2  5.104637E-1 
 1.306633E+0  7.171440E-1 -8.751678E-2  5.325241E-1  1.395222E+0  8.159409E-1 -5.599594E-2  5.034637E-1 
 1.256863E+0  6.166306E-1 -1.588173E-1  3.662224E-1  1.059124E+0  4.222527E-1 -4.526672E-1  2.953339E-2 
 7.888908E-1  1.674423E-1 -7.617188E-1 -2.712479E-1  4.987640E-1 -1.698494E-1 -1.042007E+0 -4.538574E-1 
 2.714539E-1 -4.399261E-1 -1.252708E+0 -6.635170E-1  1.187935E-1 -4.834366E-1 -1.354557E+0 -8.005371E-1 
 8.960724E-3 -6.027260E-1 -1.398598E+0 -7.637291E-1  6.431580E-3 -6.595688E-1 -1.434807E+0 -8.214760E-1 
-2.902603E-2 -6.024971E-1 -1.425488E+0 -8.663979E-1 -9.414673E-2 -6.905670E-1 -1.496788E+0 -9.099884E-1 
-8.021927E-2 -7.328072E-1 -1.583668E+0 -9.447060E-1 -1.371384E-1 -7.510681E-1 -1.569878E+0 -9.719772E-1 
-1.971169E-1 -8.546295E-1 -1.632019E+0 -9.691467E-1 -1.720085E-1 -8.357086E-1 -1.659286E+0 -1.035748E+0 
-2.388382E-1 -8.832359E-1 -1.699516E+0 -1.077179E+0 -3.122978E-1 -9.531975E-1 -1.725677E+0 -1.080898E+0 
-2.951660E-1 -9.386673E-1 -1.728878E+0 -1.075237E+0 -2.237892E-1 -8.133469E-1 -1.571297E+0 -8.923988E-1 
-9.585953E-2 -7.195473E-1 -1.422359E+0 -6.719360E-1  1.377106E-1 -5.190582E-1 -1.213966E+0 -4.853783E-1 
 3.562431E-1 -1.557693E-1 -8.702774E-1 -1.603088E-1  6.936722E-1  6.239319E-2 -5.841789E-1  2.010422E-1 
 1.051453E+0  4.873734E-1 -2.482262E-1  4.691124E-1  1.350292E+0  7.829323E-1  8.049393E-2  7.692223E-1 
 1.559052E+0  9.187508E-1  1.885223E-1  8.965530E-1  1.676250E+0  1.035351E+0  2.654114E-1  9.282227E-1 
 1.672684E+0  1.000263E+0  3.066139E-1  9.481812E-1  1.682961E+0  1.046753E+0  2.681007E-1  9.361916E-1 
 1.728481E+0  1.037811E+0  2.491035E-1  9.267311E-1  1.646301E+0  9.779129E-1  2.263718E-1  8.324013E-1 
 1.556004E+0  8.253212E-1 -1.686096E-3  6.864433E-1  1.438652E+0  6.842117E-1 -1.362495E-1  4.733620E-1 
 1.189064E+0  4.910240E-1 -3.178177E-1  3.125839E-1  9.668808E-1  2.178040E-1 -5.620461E-1  5.754089E-2 
 8.090820E-1  1.309319E-1 -7.055359E-1 -1.147079E-1  6.452408E-1 -2.493668E-2 -8.085060E-1 -1.188889E-1 
 5.960732E-1 -1.374359E-1 -8.678894E-1 -1.781883E-1  5.861626E-1 -6.166840E-2 -8.256493E-1 -1.493568E-1 
 6.267738E-1 -2.083588E-2 -7.132874E-1  6.477356E-2  8.345604E-1  1.495628E-1 -4.982681E-1  2.340508E-1 
 1.039753E+0  4.196434E-1 -2.830963E-1  4.843941E-1  1.254772E+0  6.325035E-1 -2.658844E-3  7.606506E-1 
 1.513233E+0  8.232422E-1  1.476212E-1  8.860512E-1  1.652863E+0  9.840927E-1  2.807617E-1  9.536209E-1 
 1.643692E+0  9.921417E-1  2.725716E-1  9.321632E-1  1.609203E+0  8.402214E-1  6.462097E-2  7.339020E-1 
 1.420551E+0  6.642418E-1 -1.305771E-1  4.798431E-1  1.117161E+0  3.247223E-1 -4.692078E-1  2.144508E-1 
 8.394012E-1 -3.208923E-2 -8.193893E-1 -1.942062E-1  4.192734E-1 -3.192291E-1 -1.131939E+0 -5.390968E-1 
 6.559372E-2 -7.446594E-1 -1.484577E+0 -8.272896E-1 -1.788559E-1 -9.525261E-1 -1.751080E+0 -1.078068E+0 
-3.607292E-1 -1.100868E+0 -1.831097E+0 -1.084408E+0 -4.106483E-1 -1.186108E+0 -1.839149E+0 -1.054596E+0 
-3.664665E-1 -1.122929E+0 -1.815598E+0 -1.046627E+0 -3.511162E-1 -1.044548E+0 -1.687527E+0 -9.815865E-1 
-2.158890E-1 -8.778763E-1 -1.562878E+0 -7.344475E-1  6.440353E-2 -6.528664E-1 -1.340778E+0 -4.922371E-1 
 3.133240E-1 -3.669891E-1 -1.008556E+0 -2.196884E-1  5.498810E-1 -1.549492E-1 -7.743073E-1  9.554291E-2 
 8.294220E-1  1.602135E-1 -4.669762E-1  2.748833E-1  1.050331E+0  3.931236E-1 -2.736359E-1  4.965324E-1 
 1.222511E+0  4.702339E-1 -2.279587E-1  6.053810E-1  1.338821E+0  5.379524E-1 -1.601563E-1  5.930939E-1 
 1.236221E+0  4.894524E-1 -1.389275E-1  5.948830E-1  1.203224E+0  4.532433E-1 -2.295990E-1  4.871407E-1 
 1.218861E+0  4.355812E-1 -3.178177E-1  4.384918E-1  1.059574E+0  2.818832E-1 -3.813667E-1  3.438721E-1 
 9.667320E-1  1.358528E-1 -5.734482E-1  1.939621E-1  8.557205E-1  1.038361E-2 -7.320671E-1  5.611420E-3 
 6.012115E-1 -2.132072E-1 -8.826370E-1 -1.503983E-1  4.473610E-1 -3.755569E-1 -1.066818E+0 -3.160286E-1 
 3.644333E-1 -4.239883E-1 -1.142738E+0 -3.660164E-1  3.295631E-1 -4.529686E-1 -1.103256E+0 -2.440567E-1 
 3.905830E-1 -4.288292E-1 -1.017868E+0 -2.014389E-1  4.913139E-1 -2.515068E-1 -9.077492E-1 -1.401176E-1 
 5.433922E-1 -1.880264E-1 -8.138771E-1  1.574326E-2  6.804123E-1 -1.170959E-1 -7.401161E-1  1.015816E-1 
 7.871017E-1  7.705688E-4 -5.948982E-1  2.170639E-1  8.071442E-1  8.332062E-2 -4.414978E-1  3.369408E-1 
 9.484138E-1  2.131805E-1 -4.046173E-1  3.880539E-1  1.100033E+0  3.298607E-1 -3.101387E-1  5.013733E-1 
 1.107182E+0  3.110809E-1 -2.804871E-1  5.335617E-1  1.116711E+0  2.917137E-1 -3.192291E-1  4.214325E-1 
 1.038483E+0  2.946930E-1 -4.092369E-1  3.095932E-1  9.464722E-1  7.043076E-2 -6.215782E-1  2.116928E-1 
 7.568512E-1 -1.378860E-1 -7.801170E-1 -6.888580E-2  5.241737E-1 -2.897263E-1 -1.003937E+0 -2.721481E-1 
 2.786713E-1 -5.795593E-1 -1.252708E+0 -4.619064E-1  1.304131E-1 -7.830276E-1 -1.436447E+0 -6.427383E-1 
-9.079742E-2 -9.104385E-1 -1.520859E+0 -7.765465E-1 -2.168579E-1 -1.044548E+0 -1.662937E+0 -8.497887E-1 
-2.793694E-1 -1.130077E+0 -1.736477E+0 -9.287567E-1 -3.552170E-1 -1.152729E+0 -1.716808E+0 -9.407578E-1 
-3.879280E-1 -1.229469E+0 -1.817467E+0 -9.423981E-1 -3.488884E-1 -1.234459E+0 -1.821037E+0 -9.622879E-1 
-3.982086E-1 -1.176498E+0 -1.708019E+0 -9.333076E-1 -3.738480E-1 -1.170906E+0 -1.751598E+0 -9.447060E-1 
-3.076096E-1 -1.148109E+0 -1.832817E+0 -9.418793E-1 -3.309288E-1 -1.196609E+0 -1.674187E+0 -8.089561E-1 
-2.741585E-1 -1.053707E+0 -1.536877E+0 -6.354294E-1  1.276398E-2 -7.407875E-1 -1.269478E+0 -3.596077E-1 
 3.516235E-1 -3.770485E-1 -8.394279E-1  1.508217E-1  8.066216E-1  1.872253E-2 -4.036484E-1  5.726013E-1 
 1.238983E+0  4.884834E-1 -2.046585E-2  9.143639E-1  1.559052E+0  8.098335E-1  3.398438E-1  1.253132E+0 
 1.851944E+0  1.004581E+0  5.498810E-1  1.496101E+0  2.080822E+0  1.266472E+0  7.467232E-1  1.615162E+0 
 2.175591E+0  1.374214E+0  8.540840E-1  1.724163E+0  2.276623E+0  1.395512E+0  8.704033E-1  1.760963E+0 
 2.322441E+0  1.480083E+0  9.093704E-1  1.725723E+0  2.293461E+0  1.438881E+0  8.768120E-1  1.762463E+0 
 2.319382E+0  1.437393E+0  8.479729E-1  1.723270E+0  2.301132E+0  1.434563E+0  8.546028E-1  1.659863E+0 
 2.177303E+0  1.274963E+0  7.493324E-1  1.614933E+0  2.056751E+0  1.149502E+0  5.723038E-1  1.385754E+0 
 1.881523E+0  9.756813E-1  4.390907E-1  1.213272E+0  1.666573E+0  7.927628E-1  2.096825E-1  1.048473E+0 
 1.493561E+0  5.519638E-1  3.310394E-2  8.421631E-1  1.299553E+0  4.253807E-1 -1.022682E-1  6.825027E-1 
 1.090794E+0  2.043915E-1 -3.070068E-1  5.162735E-1  9.955711E-1  8.466339E-2 -4.797859E-1  3.969917E-1 
 9.089928E-1  6.954193E-3 -5.016174E-1  3.576508E-1  8.228607E-1 -6.419754E-2 -5.372391E-1  3.761330E-1 
 8.709908E-1 -5.756760E-2 -6.061478E-1  2.751007E-1  7.828522E-1 -1.170959E-1 -6.205292E-1  2.350922E-1 
 6.822014E-1 -2.577667E-1 -7.839966E-1  1.061211E-1  5.182114E-1 -4.575195E-1 -9.973793E-1 -1.711884E-1 
 2.970009E-1 -6.147194E-1 -1.151829E+0 -3.235474E-1  1.158829E-1 -8.354759E-1 -1.359028E+0 -4.430580E-1 
 1.142120E-2 -9.344978E-1 -1.414539E+0 -5.250893E-1 -6.434631E-2 -9.180260E-1 -1.376167E+0 -5.145073E-1 
-4.318619E-2 -9.067078E-1 -1.312389E+0 -3.871078E-1  9.070206E-2 -7.570992E-1 -1.203758E+0 -2.943459E-1 
 1.944122E-1 -6.501083E-1 -1.036198E+0 -1.515160E-1  2.689133E-1 -6.354294E-1 -1.093788E+0 -1.664162E-1 
 2.957420E-1 -6.816292E-1 -1.172249E+0 -2.626762E-1  1.091728E-1 -7.965889E-1 -1.193108E+0 -3.595390E-1 
 4.354095E-2 -8.386879E-1 -1.321327E+0 -4.069290E-1  9.517288E-2 -8.774986E-1 -1.353889E+0 -3.950081E-1 
 1.552200E-2 -8.966484E-1 -1.291378E+0 -3.728790E-1  2.595139E-2 -9.530487E-1 -1.405598E+0 -5.169678E-1 
-7.745743E-2 -9.686165E-1 -1.481598E+0 -6.000366E-1 -1.504784E-1 -1.121288E+0 -1.560047E+0 -6.256676E-1 
-2.817574E-1 -1.250778E+0 -1.641190E+0 -6.842384E-1 -2.012177E-1 -1.072628E+0 -1.520256E+0 -6.076393E-1 
-1.348267E-1 -1.042007E+0 -1.416328E+0 -4.270363E-1 -3.357697E-2 -9.698181E-1 -1.345848E+0 -3.895683E-1 
 4.182053E-2 -8.593979E-1 -1.289818E+0 -3.829384E-1  7.595062E-2 -8.456192E-1 -1.221718E+0 -2.327271E-1 
 1.518707E-1 -7.945786E-1 -1.165989E+0 -1.822166E-1  2.681007E-1 -6.308861E-1 -1.009747E+0 -5.793762E-2 
 3.473740E-1 -5.389481E-1 -8.836060E-1  5.285263E-2  4.736633E-1 -4.683876E-1 -8.734093E-1  1.043320E-1 
 5.127029E-1 -3.977585E-1 -7.418976E-1  1.841316E-1  5.546417E-1 -3.657188E-1 -7.128487E-1  2.471619E-1 
 6.323509E-1 -2.596970E-1 -6.541367E-1  2.896309E-1  7.588615E-1 -1.443672E-1 -4.760666E-1  4.912415E-1 
 8.836632E-1 -4.669189E-3 -3.364372E-1  7.041817E-1  1.137352E+0  2.003021E-1 -8.811951E-2  9.335136E-1 
 1.385834E+0  5.711136E-1  2.833710E-1  1.280781E+0  1.712013E+0  8.377724E-1  5.869827E-1  1.641312E+0 
 2.028812E+0  1.088772E+0  7.804031E-1  1.767891E+0  2.167622E+0  1.309013E+0  1.012413E+0  1.968693E+0 
 2.336971E+0  1.402000E+0  1.056072E+0  2.056313E+0  2.427422E+0  1.403042E+0  1.057114E+0  2.076721E+0 
 2.426903E+0  1.516441E+0  1.211113E+0  2.103172E+0  2.421902E+0  1.494762E+0  1.147713E+0  2.088341E+0 
 2.459831E+0  1.485962E+0  1.060982E+0  2.005272E+0  2.323414E+0  1.310131E+0  9.291115E-1  1.853951E+0 
 2.102352E+0  1.052193E+0  6.926308E-1  1.570084E+0  1.885544E+0  8.809814E-1  4.080238E-1  1.307083E+0 
 1.598694E+0  5.930939E-1  2.019310E-1  1.097343E+0  1.330254E+0  3.186836E-1 -1.345825E-2  8.678741E-1 
 1.159702E+0  1.400223E-1 -2.943459E-1  5.939827E-1  8.242111E-1 -1.778183E-1 -5.311279E-1  3.296432E-1 
 5.264816E-1 -5.574989E-1 -9.483566E-1 -6.345749E-2  1.388321E-1 -9.327888E-1 -1.354557E+0 -4.859772E-1 
-2.848091E-1 -1.338989E+0 -1.655636E+0 -7.655182E-1 -6.286469E-1 -1.647667E+0 -1.986889E+0 -1.110928E+0 
-8.193893E-1 -1.821938E+0 -2.193417E+0 -1.268509E+0 -1.029419E+0 -2.013336E+0 -2.259956E+0 -1.304417E+0 
-1.087307E+0 -2.092690E+0 -2.393398E+0 -1.408127E+0 -1.136036E+0 -2.163616E+0 -2.460377E+0 -1.513336E+0 
-1.271488E+0 -2.237228E+0 -2.474758E+0 -1.490307E+0 -1.249058E+0 -2.239319E+0 -2.520428E+0 -1.517059E+0 
-1.185207E+0 -2.139927E+0 -2.415897E+0 -1.417366E+0 -1.101170E+0 -2.084198E+0 -2.328049E+0 -1.288776E+0 
-1.058849E+0 -2.080837E+0 -2.296169E+0 -1.276108E+0 -1.000587E+0 -1.919167E+0 -2.159447E+0 -1.211586E+0 
-9.274178E-1 -1.894279E+0 -2.132328E+0 -1.048786E+0 -7.863770E-1 -1.794666E+0 -1.974377E+0 -9.492493E-1 
-6.410179E-1 -1.542088E+0 -1.769257E+0 -7.623177E-1 -4.677162E-1 -1.424076E+0 -1.582848E+0 -4.806061E-1 
-1.876564E-1 -1.103176E+0 -1.285717E+0 -2.272186E-1  1.324921E-1 -7.820587E-1 -9.488792E-1  8.861160E-2 
 3.501320E-1 -5.662880E-1 -6.867676E-1  4.001923E-1  6.938934E-1 -2.533684E-1 -4.289780E-1  6.396523E-1 
 9.401436E-1  4.406357E-2 -1.401176E-1  8.663826E-1  1.155533E+0  2.104340E-1  3.936386E-2  1.104504E+0 
 1.372124E+0  3.665237E-1  1.647606E-1  1.209473E+0  1.432541E+0  4.753723E-1  2.858315E-1  1.248962E+0 
 1.464062E+0  4.811134E-1  2.694435E-1  1.290691E+0  1.507793E+0  4.694138E-1  2.462730E-1  1.240242E+0 
 1.423752E+0  4.324532E-1  2.020111E-1  1.175953E+0  1.347683E+0  2.739105E-1  8.012390E-2  1.094883E+0 
 1.258282E+0  2.301025E-1  9.113312E-3  9.741135E-1  1.150913E+0  1.851730E-1  7.850647E-3  9.887123E-1 
 1.151062E+0  1.259422E-1 -6.702805E-2  9.361916E-1  1.122971E+0  8.816147E-2 -1.231270E-1  8.397026E-1 
 9.735909E-1  1.291275E-2 -1.663475E-1  7.884407E-1  9.443817E-1 -1.077881E-1 -3.018684E-1  7.177429E-1 
 9.174118E-1 -8.118820E-2 -2.876358E-1  6.962013E-1  8.785934E-1 -9.481812E-2 -2.403259E-1  7.651215E-1 
 9.264336E-1 -8.595657E-2 -2.598495E-1  7.615509E-1  9.657707E-1 -3.528595E-2 -2.516594E-1  7.484322E-1 
 9.418526E-1 -8.244705E-2 -2.444992E-1  7.771225E-1  9.117508E-1 -1.421280E-1 -2.989693E-1  7.225113E-1 
 8.677940E-1 -1.275291E-1 -3.244476E-1  6.729622E-1  8.905220E-1 -9.220886E-2 -2.307167E-1  8.078117E-1 
 9.970627E-1  1.031113E-2 -9.101868E-2  9.974327E-1  1.213123E+0  2.470818E-1  1.456833E-1  1.204853E+0 
 1.357224E+0  3.738213E-1  3.079605E-1  1.350071E+0  1.478291E+0  5.001831E-1  3.644333E-1  1.358864E+0 
 1.544231E+0  5.687332E-1  4.037018E-1  1.387173E+0  1.536182E+0  5.140419E-1  4.124107E-1  1.460632E+0 
 1.580811E+0  6.128311E-1  4.966011E-1  1.493122E+0  1.655170E+0  7.202034E-1  5.772934E-1  1.528511E+0 
 1.710003E+0  7.024612E-1  6.066513E-1  1.674244E+0  1.762383E+0  7.438126E-1  6.208839E-1  1.612331E+0 
 1.740402E+0  8.004417E-1  6.498642E-1  1.580441E+0  1.742493E+0  7.335320E-1  5.869827E-1  1.598923E+0 
 1.703522E+0  6.611938E-1  5.371437E-1  1.529034E+0  1.609943E+0  6.396523E-1  5.129242E-1  1.445511E+0 
 1.531643E+0  4.965324E-1  3.383522E-1  1.348133E+0  1.425091E+0  3.117638E-1  1.591721E-1  1.099064E+0 
 1.126923E+0  9.450150E-2 -4.772949E-2  9.064636E-1  8.988609E-1 -1.813164E-1 -2.948685E-1  6.895027E-1 
 7.256317E-1 -3.479881E-1 -4.692879E-1  4.615936E-1  5.086021E-1 -5.160789E-1 -6.413994E-1  3.394012E-1 
 3.522110E-1 -7.065887E-1 -7.816162E-1  2.502937E-1  3.078117E-1 -7.099380E-1 -7.653694E-1  2.115517E-1 
 2.993126E-1 -6.659088E-1 -6.889267E-1  3.400726E-1  3.724022E-1 -6.147995E-1 -6.681366E-1  3.732224E-1 
 4.756737E-1 -5.758286E-1 -6.484680E-1  3.960228E-1  4.682922E-1 -5.238991E-1 -5.042267E-1  5.096436E-1 
 5.438423E-1 -4.008865E-1 -4.167595E-1  6.699829E-1  7.807732E-1 -2.272873E-1 -2.148476E-1  8.167534E-1 
 8.707008E-1 -7.224655E-2 -6.806946E-2  9.223328E-1  9.393921E-1 -5.816650E-2 -1.031685E-1  9.312706E-1 
 9.869308E-1 -7.708740E-2 -1.714058E-1  8.039436E-1  8.006630E-1 -2.797394E-1 -3.251190E-1  6.708717E-1 
 5.698433E-1 -5.127182E-1 -5.831261E-1  3.443108E-1  3.688316E-1 -6.793861E-1 -8.219986E-1  1.200523E-1 
 1.118622E-1 -9.636269E-1 -1.013176E+0  1.336288E-2 -4.914856E-2 -1.131489E+0 -1.164196E+0 -1.930885E-1 
-1.816978E-1 -1.220299E+0 -1.301888E+0 -3.412895E-1 -3.508987E-1 -1.373638E+0 -1.416397E+0 -3.940392E-1 
-4.032784E-1 -1.508938E+0 -1.517879E+0 -4.799385E-1 -4.946861E-1 -1.487408E+0 -1.495747E+0 -4.914169E-1 
-4.566193E-1 -1.444118E+0 -1.398968E+0 -3.223572E-1 -3.112564E-1 -1.347260E+0 -1.314777E+0 -2.462158E-1 
-1.922760E-1 -1.149746E+0 -1.132309E+0 -1.129990E-1 -1.146393E-1 -1.113758E+0 -1.067417E+0 -2.455902E-2 
-4.601669E-2 -1.099079E+0 -1.077477E+0 -4.936600E-2 -4.653931E-2 -1.039398E+0 -1.071438E+0 -1.126289E-1 
-1.574059E-1 -1.179478E+0 -1.163609E+0 -1.347580E-1 -1.702995E-1 -1.220528E+0 -1.197647E+0 -2.058372E-1 
-2.093391E-1 -1.204956E+0 -1.230957E+0 -2.547073E-1 -2.895775E-1 -1.305908E+0 -1.297417E+0 -2.815285E-1 
-3.111076E-1 -1.409546E+0 -1.461258E+0 -4.473763E-1 -5.007286E-1 -1.553787E+0 -1.533146E+0 -5.703888E-1 
-6.486969E-1 -1.658546E+0 -1.643196E+0 -6.203766E-1 -6.252289E-1 -1.691029E+0 -1.670166E+0 -6.274567E-1 
-6.313362E-1 -1.587917E+0 -1.526447E+0 -5.089188E-1 -5.549660E-1 -1.521828E+0 -1.418488E+0 -3.639374E-1 
-3.403168E-1 -1.292568E+0 -1.196239E+0 -1.385574E-1 -1.093483E-1 -1.059517E+0 -9.353180E-1  1.437531E-1 
 7.744217E-2 -8.786964E-1 -7.192459E-1  3.742714E-1  3.896904E-1 -5.501289E-1 -4.469376E-1  5.863113E-1 
 6.225929E-1 -2.935295E-1 -1.746864E-1  8.819542E-1  8.581810E-1 -1.109161E-1 -2.807617E-3  1.089741E+0 
 1.066204E+0  5.516052E-2  1.117821E-1  1.107033E+0  1.058971E+0  6.984329E-2  1.465836E-1  1.143543E+0 
 1.059723E+0  2.550125E-2  1.112633E-1  1.154274E+0  1.052044E+0  8.265305E-2  1.791420E-1  1.135124E+0 
 1.062332E+0  1.061211E-1  2.330017E-1  1.229893E+0  1.149872E+0  1.628227E-1  2.562523E-1  1.285923E+0 
 1.226612E+0  2.485008E-1  3.513222E-1  1.373913E+0  1.263271E+0  2.867241E-1  4.651642E-1  1.456684E+0 
 1.333900E+0  3.390236E-1  4.313431E-1  1.442684E+0  1.363781E+0  3.402214E-1  4.172630E-1  1.433071E+0 
 1.308723E+0  3.095932E-1  4.430313E-1  1.447971E+0  1.340313E+0  2.881432E-1  3.950539E-1  1.431053E+0 
 1.321461E+0  3.017731E-1  3.610840E-1  1.345974E+0  1.189953E+0  1.423340E-1  2.901535E-1  1.297764E+0 
 1.089451E+0  4.943848E-3  1.319008E-1  1.087433E+0  8.952141E-1 -1.268578E-1 -6.255722E-2  8.732338E-1 
 6.733322E-1 -4.106483E-1 -3.055191E-1  6.880836E-1  4.694824E-1 -6.507072E-1 -5.380592E-1  4.239616E-1 
 2.106514E-1 -8.004570E-1 -7.208862E-1  2.102013E-1 -2.753830E-2 -1.089397E+0 -9.269791E-1  1.619339E-2 
-1.731262E-1 -1.240269E+0 -1.114429E+0 -1.170158E-1 -3.091660E-1 -1.272827E+0 -1.133057E+0 -1.662674E-1 
-3.567772E-1 -1.371628E+0 -1.194599E+0 -1.565895E-1 -2.784767E-1 -1.319248E+0 -1.169270E+0 -1.809464E-1 
-3.394966E-1 -1.343536E+0 -1.254349E+0 -2.382469E-1 -4.207764E-1 -1.499249E+0 -1.312840E+0 -3.158073E-1 
-5.210686E-1 -1.568317E+0 -1.479958E+0 -4.954376E-1 -6.572685E-1 -1.646328E+0 -1.446426E+0 -4.799385E-1 
-6.673965E-1 -1.641628E+0 -1.462669E+0 -4.304695E-1 -5.902786E-1 -1.614288E+0 -1.437859E+0 -3.964195E-1 
-5.457993E-1 -1.514969E+0 -1.255249E+0 -2.513580E-1 -4.698067E-1 -1.414169E+0 -1.164276E+0 -9.779739E-2 
-2.089577E-1 -1.172699E+0 -9.631081E-1  5.732346E-2 -8.788681E-2 -1.016376E+0 -7.339287E-1  3.020706E-1 
 1.292915E-1 -7.735672E-1 -5.092964E-1  5.585938E-1  4.234428E-1 -5.328369E-1 -2.582893E-1  7.752609E-1 
 6.041222E-1 -3.029175E-1 -1.025772E-2  1.015762E+0  8.613129E-1 -9.235764E-2  1.313820E-1  1.208954E+0 
 1.046532E+0  3.094101E-2  2.353134E-1  1.270203E+0  1.058674E+0  6.462097E-2  3.589211E-1  1.341801E+0 
 1.065083E+0  4.689407E-2  2.244339E-1  1.193462E+0  9.680824E-1 -4.758835E-2  1.220627E-1  1.103451E+0 
 8.376923E-1 -2.355576E-1 -4.219055E-3  9.462509E-1  5.880241E-1 -4.604187E-1 -2.015076E-1  7.519341E-1 
 4.888611E-1 -4.648170E-1 -3.328667E-1  5.706635E-1  3.503532E-1 -6.883278E-1 -4.430580E-1  5.720024E-1 
 2.666130E-1 -7.400360E-1 -4.529686E-1  5.235023E-1  2.889633E-1 -6.308174E-1 -3.870277E-1  5.886917E-1 
 3.712120E-1 -5.545158E-1 -2.195358E-1  8.201141E-1  5.865326E-1 -3.939590E-1 -1.443672E-1  8.784523E-1 
 7.144623E-1 -2.665596E-1 -5.039215E-3  1.010994E+0  7.426224E-1 -1.755867E-1  1.243706E-1  1.113361E+0 
 8.629532E-1 -1.644783E-1  6.328201E-2  1.068882E+0  8.502808E-1 -1.378860E-1  1.267624E-1  1.125801E+0 
 8.459625E-1 -1.176186E-1  1.596107E-1  1.129463E+0  8.194427E-1 -2.161179E-1  9.070206E-2  1.065014E+0 
 7.849426E-1 -1.144180E-1  1.624527E-1  1.093021E+0  7.819633E-1 -2.356377E-1  5.680084E-2  1.062183E+0 
 6.857033E-1 -3.177376E-1  2.290344E-2  9.276924E-1  6.290016E-1 -3.114777E-1 -6.814957E-2  8.221207E-1 
 4.221039E-1 -6.186676E-1 -3.228760E-1  6.409225E-1  2.544632E-1 -7.576981E-1 -4.740562E-1  4.278412E-1 
 1.059036E-1 -8.696785E-1 -5.662193E-1  3.478241E-1 -3.521729E-2 -9.898567E-1 -6.806564E-1  3.135414E-1 
 2.886200E-2 -1.000286E+0 -6.930275E-1  3.087006E-1 -2.634811E-2 -9.889565E-1 -6.369972E-1  3.264313E-1 
-6.977081E-3 -9.549179E-1 -6.089058E-1  3.963242E-1  1.234818E-1 -8.513489E-1 -5.221062E-1  4.744034E-1 
 1.474724E-1 -7.787094E-1 -3.918762E-1  5.985336E-1  2.590828E-1 -7.157478E-1 -3.502960E-1  6.641731E-1 
 3.532639E-1 -6.259689E-1 -2.988892E-1  6.647606E-1  3.171921E-1 -6.096573E-1 -2.278862E-1  7.307014E-1 
 3.776932E-1 -5.752258E-1 -2.188683E-1  7.438126E-1  4.483223E-1 -4.926796E-1 -2.141075E-1  7.231827E-1 
 3.935623E-1 -5.516167E-1 -1.568871E-1  8.158607E-1  4.174042E-1 -5.642090E-1 -1.991959E-1  7.391205E-1 
 3.835030E-1 -5.637589E-1 -3.042564E-1  6.043434E-1  2.651939E-1 -7.181358E-1 -3.730965E-1  5.626221E-1 
 1.468010E-1 -9.022369E-1 -5.418587E-1  4.320107E-1  2.364349E-2 -9.307785E-1 -6.155396E-1  2.759209E-1 
-1.107674E-1 -1.067337E+0 -7.087479E-1  1.931419E-1 -2.447281E-1 -1.254196E+0 -8.877869E-1  3.035355E-2 
-3.871765E-1 -1.343307E+0 -9.889565E-1 -1.033859E-1 -5.766487E-1 -1.508858E+0 -1.090519E+0 -1.968193E-1 
-5.928879E-1 -1.552670E+0 -1.203987E+0 -2.512779E-1 -6.166573E-1 -1.555946E+0 -1.160099E+0 -2.184982E-1 
-6.152382E-1 -1.497986E+0 -1.061378E+0 -1.096458E-1 -4.920082E-1 -1.414467E+0 -9.610176E-1 -2.954865E-2 
-3.528290E-1 -1.161739E+0 -7.895088E-1  1.622238E-1 -1.689568E-1 -1.072407E+0 -6.171761E-1  3.700218E-1 
-2.992630E-2 -9.464188E-1 -4.930458E-1  4.264908E-1  6.693268E-2 -7.907791E-1 -3.968658E-1  5.417519E-1 
 1.210213E-1 -7.926369E-1 -3.197479E-1  6.414413E-1  2.545433E-1 -7.068062E-1 -2.672272E-1  7.336121E-1 
 3.136940E-1 -5.405083E-1 -2.478790E-2  8.843307E-1  4.912415E-1 -3.444862E-1  9.867096E-2  1.085201E+0 
 7.551422E-1 -1.966667E-1  2.447014E-1  1.259472E+0  8.219032E-1 -7.008743E-2  4.209824E-1  1.302532E+0 
 8.671227E-1 -2.336884E-2  4.492226E-1  1.391712E+0  9.466209E-1  7.267380E-2  5.118027E-1  1.418842E+0 
 1.018444E+0  1.409111E-1  6.132126E-1  1.499752E+0  1.044071E+0  1.585007E-1  6.300430E-1  1.557861E+0 
 1.119404E+0  1.838341E-1  5.780411E-1  1.498932E+0  1.001163E+0  4.994202E-2  5.460815E-1  1.399094E+0 
 8.777733E-1 -6.084824E-2  3.562431E-1  1.282272E+0  8.099709E-1 -1.715584E-1  2.641525E-1  1.123791E+0 
 6.331024E-1 -2.165565E-1  2.224236E-1  1.075291E+0  6.071014E-1 -3.356171E-1  1.275826E-1  1.063004E+0 
 5.988312E-1 -2.924881E-1  1.263924E-1  9.904327E-1  5.495834E-1 -3.429260E-1  1.482925E-1  1.011292E+0 
 4.826012E-1 -3.913460E-1  8.235168E-2  9.417839E-1  4.934731E-1 -4.129562E-1  2.208328E-2  9.440842E-1 
 4.197922E-1 -4.772568E-1  6.052399E-2  9.051933E-1  4.113731E-1 -4.849281E-1 -2.373886E-2  9.049721E-1 
 4.322319E-1 -4.531174E-1  1.828384E-2  9.005013E-1  4.345436E-1 -4.679489E-1  6.782150E-2  9.799232E-1 
 4.059334E-1 -4.821777E-1  7.051086E-2  9.107132E-1  4.226227E-1 -4.029770E-1  1.582336E-2  8.574333E-1 
 3.582535E-1 -5.375290E-1  5.691528E-3  8.511009E-1  2.955933E-1 -6.108475E-1 -1.761093E-1  6.904716E-1 
 1.693039E-1 -7.336273E-1 -2.336960E-1  5.413132E-1 -3.022766E-2 -8.573875E-1 -3.491783E-1  5.059204E-1 
 6.061554E-3 -9.170685E-1 -3.973083E-1  5.097237E-1 -4.199600E-2 -8.812981E-1 -3.416595E-1  4.887123E-1 
-6.479645E-2 -9.382286E-1 -3.541794E-1  5.328941E-1 -8.632660E-2 -9.885864E-1 -4.437294E-1  3.758316E-1 
-1.439171E-1 -1.015259E+0 -5.503464E-1  2.702637E-1 -3.143158E-1 -1.190948E+0 -6.661263E-1  1.938133E-1 
-3.677368E-1 -1.303749E+0 -7.528572E-1  1.424828E-1 -3.928375E-1 -1.220158E+0 -6.493683E-1  2.168427E-1 
-3.213882E-1 -1.148697E+0 -5.577278E-1  3.843231E-1 -1.099472E-1 -9.856873E-1 -3.989487E-1  5.208206E-1 
 5.575180E-2 -7.396660E-1 -1.638870E-1  7.788315E-1  2.510338E-1 -5.861893E-1  6.760406E-2  1.001011E+0 
 5.162010E-1 -2.600784E-1  3.113823E-1  1.204262E+0  7.696724E-1 -7.171631E-4  6.047134E-1  1.468533E+0 
 9.393234E-1  1.474037E-1  7.339020E-1  1.647053E+0  1.115822E+0  2.911911E-1  8.964806E-1  1.690182E+0 
 1.124241E+0  3.715820E-1  9.236031E-1  1.646973E+0  1.050114E+0  2.172127E-1  7.212410E-1  1.544083E+0 
 9.206238E-1 -3.627777E-3  5.406418E-1  1.291431E+0  6.174507E-1 -2.290764E-1  3.515434E-1  1.092052E+0 
 4.087639E-1 -4.452171E-1  1.172218E-1  9.185333E-1  3.245010E-1 -5.693474E-1 -3.521729E-2  7.923927E-1 
 1.700516E-1 -6.519775E-1 -2.783585E-2  7.993240E-1  1.680336E-1 -6.558495E-1 -1.449585E-2  8.164635E-1 
 2.690620E-1 -5.247192E-1  6.700134E-2  9.219627E-1  3.603325E-1 -3.849487E-1  2.633324E-1  1.100101E+0 
 5.213432E-1 -2.683487E-1  4.320107E-1  1.305061E+0  7.432938E-1  1.597214E-2  6.340714E-1  1.452812E+0 
 8.849335E-1  1.220627E-1  8.039436E-1  1.645702E+0  9.981842E-1  1.868820E-1  8.400841E-1  1.634014E+0 
 1.030144E+0  2.252541E-1  7.984314E-1  1.579102E+0  9.158516E-1  1.165504E-1  7.164726E-1  1.463543E+0 
 8.090820E-1 -8.580780E-2  4.753036E-1  1.229221E+0  5.466728E-1 -2.996368E-1  2.367325E-1  9.194221E-1 
 1.782417E-1 -6.800575E-1 -1.059990E-1  5.854111E-1 -1.625481E-1 -1.075466E+0 -5.595894E-1  1.475525E-1 
-5.611496E-1 -1.450298E+0 -9.175873E-1 -2.364578E-1 -9.758492E-1 -1.829838E+0 -1.233337E+0 -5.162277E-1 
-1.237137E+0 -2.107067E+0 -1.552528E+0 -8.177490E-1 -1.483757E+0 -2.292519E+0 -1.716587E+0 -9.986496E-1 
-1.680897E+0 -2.498749E+0 -1.863438E+0 -1.111897E+0 -1.816277E+0 -2.629879E+0 -2.019596E+0 -1.294289E+0 
-1.942707E+0 -2.715260E+0 -2.100067E+0 -1.337799E+0 -2.017590E+0 -2.809509E+0 -2.114738E+0 -1.318348E+0 
-1.972809E+0 -2.720619E+0 -2.044109E+0 -1.256439E+0 -1.879307E+0 -2.572727E+0 -1.867527E+0 -1.142448E+0 
-1.757038E+0 -2.458359E+0 -1.750187E+0 -8.598480E-1 -1.496117E+0 -2.246548E+0 -1.522797E+0 -7.511368E-1 
-1.380939E+0 -2.062069E+0 -1.332657E+0 -5.490761E-1 -1.194969E+0 -1.922886E+0 -1.171349E+0 -3.412895E-1 
-9.888191E-1 -1.730148E+0 -1.049606E+0 -2.231178E-1 -8.179665E-1 -1.512066E+0 -7.503166E-1  4.689407E-2 
-6.409492E-1 -1.345398E+0 -5.763474E-1  2.403831E-1 -3.654289E-1 -1.078667E+0 -3.724976E-1  4.019127E-1 
-2.386894E-1 -8.956795E-1 -1.829567E-1  5.630608E-1 -9.839630E-2 -8.225861E-1 -1.003380E-1  6.956825E-1 
 4.979324E-2 -6.907196E-1 -1.762772E-2  7.391930E-1  8.042145E-2 -6.311874E-1  1.243706E-1  8.673439E-1 
 1.437531E-1 -5.507965E-1  1.400223E-1  8.718109E-1  2.202606E-1 -5.064659E-1  1.886024E-1  9.198723E-1 
 2.277908E-1 -4.505081E-1  3.133926E-1  1.028133E+0  2.959633E-1 -4.118385E-1  2.905235E-1  1.032673E+0 
 3.812714E-1 -3.429985E-1  3.338127E-1  1.049141E+0  3.604126E-1 -3.343582E-1  3.847733E-1  1.111954E+0 
 3.400726E-1 -4.426079E-1  2.789726E-1  9.529533E-1  2.140007E-1 -5.041580E-1  1.143227E-1  7.697411E-1 
 5.799103E-2 -6.643372E-1  4.175186E-2  7.000809E-1 -8.833694E-2 -8.277283E-1 -1.273079E-1  5.534515E-1 
-1.656761E-1 -8.518677E-1 -1.633682E-1  4.819336E-1 -2.625275E-1 -9.643784E-1 -2.362289E-1  4.408722E-1 
-3.288383E-1 -1.041939E+0 -3.137169E-1  3.830605E-1 -3.304062E-1 -9.994659E-1 -2.616386E-1  3.979607E-1 
-3.539467E-1 -1.004608E+0 -2.289276E-1  5.010719E-1 -2.212563E-1 -9.201965E-1 -1.535263E-1  5.611305E-1 
-1.020470E-1 -7.140388E-1  4.294205E-2  7.514915E-1  4.503250E-2 -5.791092E-1  1.978416E-1  9.069138E-1 
 1.806335E-1 -4.878387E-1  2.955132E-1  9.918442E-1  2.845612E-1 -3.181190E-1  4.794731E-1  1.138172E+0 
 4.060135E-1 -1.983070E-1  5.606041E-1  1.270054E+0  5.360222E-1 -1.599388E-1  6.642418E-1  1.373684E+0 
 6.355629E-1  7.632065E-2  8.747215E-1  1.515842E+0  8.034210E-1  1.726532E-1  9.702415E-1  1.711201E+0 
 9.711342E-1  3.145905E-1  1.094143E+0  1.800903E+0  1.084682E+0  4.662132E-1  1.297241E+0  1.933304E+0 
 1.137951E+0  5.124016E-1  1.300003E+0  1.979271E+0  1.210964E+0  5.258141E-1  1.260441E+0  1.919811E+0 
 1.127373E+0  4.556313E-1  1.280632E+0  1.878532E+0  1.053242E+0  4.394608E-1  1.207844E+0  1.863041E+0 
 1.079014E+0  3.848534E-1  1.126404E+0  1.781311E+0  9.916229E-1  2.856026E-1  1.111202E+0  1.756641E+0 
 8.770332E-1  2.244339E-1  1.019482E+0  1.702183E+0  9.263535E-1  2.327805E-1  9.871521E-1  1.594822E+0 
 8.064041E-1  1.519432E-1  9.277725E-1  1.570534E+0  7.558823E-1  6.805420E-2  8.509521E-1  1.504963E+0 
 6.930809E-1  7.982254E-2  7.954521E-1  1.341351E+0  5.758018E-1 -8.513641E-2  6.961327E-1  1.292992E+0 
 4.292526E-1 -2.421875E-1  5.239525E-1  1.140854E+0  2.862015E-1 -3.812981E-1  3.727837E-1  9.332123E-1 
 9.852219E-2 -5.347786E-1  2.794914E-1  8.517723E-1 -2.344894E-2 -7.132187E-1  5.441284E-2  6.783218E-1 
-1.546478E-1 -7.990494E-1 -4.042816E-2  5.255127E-1 -3.213882E-1 -9.383659E-1 -1.096458E-1  4.593506E-1 
-4.292793E-1 -1.082989E+0 -2.541885E-1  3.318024E-1 -4.917068E-1 -1.068539E+0 -2.725868E-1  3.060913E-1 
-5.297089E-1 -1.114948E+0 -2.659569E-1  3.234520E-1 -5.135384E-1 -1.099747E+0 -2.867470E-1  3.051224E-1 
-4.478989E-1 -1.056839E+0 -3.135681E-1  2.711525E-1 -5.627174E-1 -1.152729E+0 -3.155785E-1  2.976036E-1 
-5.036278E-1 -1.120689E+0 -3.134995E-1  2.756920E-1 -5.148087E-1 -1.088799E+0 -2.988167E-1  2.847137E-1 
-5.494576E-1 -1.148849E+0 -3.014259E-1  3.153305E-1 -5.463982E-1 -1.175228E+0 -3.506660E-1  1.988831E-1 
-6.093559E-1 -1.141098E+0 -3.470993E-1  1.815910E-1 -6.421394E-1 -1.216129E+0 -4.099770E-1  1.991005E-1 
-6.317062E-1 -1.238556E+0 -3.558159E-1  2.398605E-1 -5.651779E-1 -1.055347E+0 -1.701469E-1  4.052620E-1 
-4.478989E-1 -9.599075E-1 -5.182648E-2  5.375137E-1 -2.662582E-1 -8.313789E-1  2.096176E-2  6.208839E-1 
-2.140274E-1 -7.305794E-1  1.310806E-1  6.304207E-1 -2.567177E-1 -8.055267E-1  4.637146E-2  5.860939E-1 
-2.737083E-1 -8.547058E-1 -4.988861E-2  4.524231E-1 -4.180984E-1 -9.470863E-1 -1.152382E-1  3.653336E-1 
-5.005074E-1 -1.030087E+0 -1.947289E-1  3.324738E-1 -5.380592E-1 -1.115246E+0 -3.124466E-1  1.828613E-1 
-6.800575E-1 -1.181187E+0 -3.572273E-1  8.392334E-2 -7.896576E-1 -1.363949E+0 -5.636063E-1 -2.381897E-2 
-9.072266E-1 -1.467587E+0 -6.325989E-1 -1.666489E-1 -1.045807E+0 -1.536358E+0 -6.448174E-1 -1.793861E-1 
-1.127399E+0 -1.601246E+0 -6.784973E-1 -1.400490E-1 -9.625092E-1 -1.475407E+0 -5.951996E-1 -7.708740E-2 
-9.789085E-1 -1.420719E+0 -4.755478E-1  2.096176E-2 -8.414383E-1 -1.335186E+0 -4.239883E-1  1.231117E-1 
-7.492065E-1 -1.250927E+0 -3.751869E-1  1.232605E-1 -7.407074E-1 -1.167549E+0 -2.290077E-1  2.809830E-1 
-6.069679E-1 -1.095428E+0 -1.808777E-1  3.087006E-1 -5.405884E-1 -9.837494E-1 -1.192589E-1  3.702431E-1 
-4.682388E-1 -9.271965E-1 -3.446960E-2  4.735832E-1 -4.149666E-1 -9.257774E-1  1.031113E-2  5.644836E-1 
-2.900963E-1 -7.247696E-1  1.812210E-1  6.876411E-1 -1.340866E-1 -5.809669E-1  3.610840E-1  9.255333E-1 
 4.935074E-2 -4.093781E-1  5.420532E-1  1.040791E+0  2.061806E-1 -2.072487E-1  6.924820E-1  1.148983E+0 
 2.809105E-1 -1.132164E-1  8.259239E-1  1.336731E+0  4.615936E-1 -9.738922E-3  9.124222E-1  1.420334E+0 
 5.620918E-1  1.453819E-1  1.095413E+0  1.567181E+0  6.848106E-1  2.758408E-1  1.241291E+0  1.776314E+0 
 9.041519E-1  4.437828E-1  1.396931E+0  1.914001E+0  1.049511E+0  6.591034E-1  1.576412E+0  2.033363E+0 
 1.147861E+0  6.551514E-1  1.601303E+0  2.117104E+0  1.163502E+0  6.861534E-1  1.608082E+0  2.047512E+0 
 1.160824E+0  7.242928E-1  1.565914E+0  1.970551E+0  1.014423E+0  4.887123E-1  1.390083E+0  1.841953E+0 
 8.711433E-1  3.323212E-1  1.198452E+0  1.605701E+0  6.445732E-1  1.903114E-1  1.012630E+0  1.347980E+0 
 4.167328E-1 -7.678604E-2  7.557335E-1  1.149803E+0  2.112541E-1 -3.199768E-1  4.887810E-1  9.043007E-1 
-9.280777E-2 -5.543671E-1  3.844719E-1  6.804123E-1 -2.967262E-1 -7.276688E-1  9.792328E-2  4.948235E-1 
-4.268188E-1 -9.105072E-1 -4.266739E-2  3.779907E-1 -5.368576E-1 -9.585686E-1 -3.506851E-2  3.833618E-1 
-5.892372E-1 -1.033066E+0 -4.422760E-2  3.738213E-1 -5.491562E-1 -9.476891E-1 -4.817581E-2  3.824615E-1 
-5.252380E-1 -8.961983E-1  9.137344E-2  5.124741E-1 -4.522285E-1 -8.482170E-1  1.663933E-1  5.981636E-1 
-3.457565E-1 -7.269287E-1  2.213821E-1  5.903320E-1 -3.470192E-1 -7.027893E-1  2.359123E-1  6.180534E-1 
-3.171463E-1 -7.104568E-1  2.070808E-1  6.270638E-1 -2.869682E-1 -7.421265E-1  1.614838E-1  5.305824E-1 
-4.271164E-1 -7.807159E-1  1.508217E-1  4.881134E-1 -4.483490E-1 -8.529892E-1  3.296280E-2  4.210625E-1 
-4.890289E-1 -8.931465E-1 -2.791595E-2  3.465538E-1 -5.753784E-1 -9.739876E-1 -1.420593E-2  3.414116E-1 
-6.302872E-1 -9.866486E-1 -7.864761E-2  2.864227E-1 -5.725479E-1 -9.433670E-1 -6.598663E-2  3.139229E-1 
-6.038361E-1 -9.622879E-1 -1.233673E-2  3.516235E-1 -6.104774E-1 -1.012356E+0 -6.024933E-2  3.258438E-1 
-6.173286E-1 -9.356194E-1  9.490967E-3  3.266640E-1 -6.015282E-1 -9.414978E-1  6.604385E-2  4.654617E-1 
-5.238991E-1 -8.758583E-1  1.038132E-1  4.974213E-1 -4.192162E-1 -7.550888E-1  2.236214E-1  5.582924E-1 
-3.964958E-1 -6.881065E-1  2.946930E-1  6.574631E-1 -3.117065E-1 -6.949577E-1  2.639236E-1  5.805740E-1 
-3.794289E-1 -6.966782E-1  2.138634E-1  5.179138E-1 -4.413490E-1 -7.826576E-1  1.767540E-1  4.978027E-1 
-4.744987E-1 -8.542595E-1  6.119156E-2  4.023514E-1 -5.834961E-1 -9.117775E-1  2.744293E-2  2.712212E-1 
-6.893768E-1 -1.019657E+0 -7.402802E-2  2.654915E-1 -7.320671E-1 -1.069798E+0 -9.042740E-2  2.040939E-1 
-7.510681E-1 -1.025768E+0 -5.562592E-2  2.482033E-1 -7.288666E-1 -9.949188E-1  1.910400E-2  3.377609E-1 
-5.712891E-1 -8.534393E-1  1.175919E-1  4.842415E-1 -4.465561E-1 -7.114296E-1  3.223419E-1  6.405525E-1 
-3.257065E-1 -5.796280E-1  4.539909E-1  8.271141E-1 -7.492828E-2 -3.873291E-1  5.953217E-1  9.600334E-1 
 4.331207E-2 -1.581459E-1  8.237610E-1  1.133251E+0  2.169113E-1 -8.349609E-2  9.424515E-1  1.327343E+0 
 4.011612E-1  7.572174E-2  1.041241E+0  1.350143E+0  3.772507E-1  1.309319E-1  1.129902E+0  1.408852E+0 
 3.918533E-1  9.010315E-2  1.073872E+0  1.373833E+0  4.002724E-1  4.801178E-2  1.001381E+0  1.276234E+0 
 2.813606E-1  2.185059E-2  9.800034E-1  1.207024E+0  2.019310E-1 -6.345749E-2  9.075813E-1  1.179752E+0 
 2.262230E-1 -7.604599E-2  8.614616E-1  1.128044E+0  1.823425E-1 -4.519653E-2  9.345512E-1  1.180042E+0 
 1.872635E-1 -8.006668E-2  9.037819E-1  1.158512E+0  1.724319E-1 -8.401871E-2  8.309135E-1  1.021503E+0 
 3.154373E-2 -2.450294E-1  7.045517E-1  9.212914E-1 -1.069679E-1 -4.446259E-1  4.684410E-1  7.020912E-1 
-3.152084E-1 -6.071968E-1  3.151817E-1  4.969025E-1 -5.325394E-1 -8.202095E-1  1.459122E-1  3.566132E-1 
-6.733589E-1 -9.739075E-1 -3.774643E-2  2.125931E-1 -7.924194E-1 -1.056988E+0 -1.243973E-1  5.181122E-2 
-9.347992E-1 -1.172169E+0 -1.637383E-1  5.091095E-2 -9.745064E-1 -1.228867E+0 -2.751274E-1 -4.243851E-2 
-1.017048E+0 -1.250259E+0 -3.114777E-1 -9.898758E-2 -1.111298E+0 -1.359028E+0 -3.027687E-1 -1.139679E-1 
-1.175228E+0 -1.397999E+0 -4.098282E-1 -2.195358E-1 -1.232449E+0 -1.419159E+0 -4.703979E-1 -3.023872E-1 
-1.302406E+0 -1.539406E+0 -5.365677E-1 -3.290672E-1 -1.339218E+0 -1.588879E+0 -6.098785E-1 -4.246559E-1 
-1.427799E+0 -1.574429E+0 -6.124077E-1 -4.355392E-1 -1.425049E+0 -1.634697E+0 -6.072693E-1 -4.073677E-1 
-1.405598E+0 -1.607437E+0 -6.157684E-1 -3.867378E-1 -1.357246E+0 -1.522797E+0 -4.887276E-1 -3.064194E-1 
-1.317528E+0 -1.461548E+0 -4.099770E-1 -1.826591E-1 -1.142067E+0 -1.318199E+0 -3.337593E-1 -9.489822E-2 
-1.021446E+0 -1.190277E+0 -1.463776E-1  5.568314E-2 -9.423180E-1 -1.051399E+0 -1.114655E-2  1.997032E-1 
-7.359390E-1 -9.163170E-1  7.580185E-2  2.775612E-1 -6.708984E-1 -7.569466E-1  2.646713E-1  4.150925E-1 
-5.539284E-1 -6.869888E-1  3.369408E-1  5.811729E-1 -3.879280E-1 -5.806694E-1  4.443016E-1  6.076241E-1 
-3.645287E-1 -4.702568E-1  5.346031E-1  7.155037E-1 -3.081284E-1 -4.752464E-1  5.702934E-1  7.426224E-1 
-2.665596E-1 -4.254761E-1  5.933914E-1  7.164726E-1 -2.809372E-1 -4.038658E-1  6.007614E-1  7.477608E-1 
-3.146858E-1 -4.421692E-1  5.833321E-1  6.883125E-1 -2.938271E-1 -4.529686E-1  5.340118E-1  6.793709E-1 
-3.596878E-1 -4.648895E-1  5.626221E-1  6.322823E-1 -4.147491E-1 -5.647964E-1  4.276924E-1  5.710411E-1 
-4.379883E-1 -5.943069E-1  3.883514E-1  4.747734E-1 -5.689774E-1 -6.704483E-1  3.618240E-1  4.627037E-1 
-5.744896E-1 -7.673073E-1  2.085724E-1  3.576508E-1 -6.836395E-1 -8.218460E-1  1.650505E-1  2.359810E-1 
-7.928696E-1 -9.082680E-1  1.057510E-1  1.927032E-1 -8.435287E-1 -1.027477E+0 -6.039810E-2  8.317184E-2 
-9.274979E-1 -1.081497E+0 -1.164970E-1  8.441925E-3 -1.015709E+0 -1.111378E+0 -3.551865E-2  5.523300E-2 
-9.802475E-1 -1.108170E+0 -8.677673E-2  6.529236E-2 -9.012680E-1 -9.683990E-1  5.195236E-2  1.851006E-1 
-7.994194E-1 -8.544083E-1  2.184715E-1  3.418617E-1 -6.917572E-1 -7.899590E-1  2.832222E-1  4.052620E-1 
-5.512390E-1 -5.760460E-1  4.469833E-1  5.769234E-1 -3.874092E-1 -4.564667E-1  5.977135E-1  7.573738E-1 
-2.419662E-1 -3.432159E-1  7.240715E-1  8.546829E-1 -1.059990E-1 -1.029396E-1  9.303818E-1  1.035801E+0 
 7.885361E-2  4.115295E-2  1.077824E+0  1.183403E+0  2.139320E-1  1.447906E-1  1.183701E+0  1.299404E+0 
 3.260612E-1  3.141441E-1  1.364594E+0  1.423531E+0  4.410210E-1  4.536934E-1  1.482983E+0  1.606663E+0 
 6.307106E-1  5.341530E-1  1.560402E+0  1.648014E+0  6.688614E-1  6.227417E-1  1.647274E+0  1.667683E+0 
 6.276627E-1  6.062012E-1  1.601303E+0  1.673122E+0  6.773529E-1  5.651512E-1  1.547432E+0  1.622383E+0 
 5.947342E-1  5.554619E-1  1.624924E+0  1.626114E+0  5.930939E-1  6.034508E-1  1.627823E+0  1.687954E+0 
 6.977730E-1  6.329536E-1  1.638184E+0  1.735043E+0  7.818108E-1  7.661705E-1  1.769531E+0  1.808052E+0 
 7.967911E-1  7.587929E-1  1.839203E+0  1.892544E+0  8.364220E-1  8.054314E-1  1.779072E+0  1.770351E+0 
 7.615509E-1  7.377014E-1  1.749943E+0  1.709263E+0  6.541138E-1  6.161919E-1  1.556152E+0  1.590122E+0 
 5.800514E-1  4.704514E-1  1.444023E+0  1.414894E+0  3.544540E-1  3.449821E-1  1.333530E+0  1.254704E+0 
 1.883736E-1  1.560440E-1  1.124912E+0  1.114933E+0  9.271240E-2  6.700134E-2  1.003021E+0  9.409637E-1 
-1.016769E-1 -1.358681E-1  8.598938E-1  7.691536E-1 -3.326378E-1 -3.720589E-1  5.878029E-1  5.651512E-1 
-4.777069E-1 -5.367088E-1  4.290314E-1  3.752327E-1 -6.765594E-1 -6.474266E-1  3.947525E-1  3.480415E-1 
-7.378769E-1 -7.749786E-1  2.356911E-1  2.267418E-1 -7.898865E-1 -7.765465E-1  2.217522E-1  1.976929E-1 
-8.268394E-1 -8.060493E-1  2.504425E-1  2.060318E-1 -8.785477E-1 -8.529892E-1  1.833839E-1  1.617012E-1 
-8.026276E-1 -7.375069E-1  2.592316E-1  2.363625E-1 -7.933083E-1 -7.569466E-1  3.332138E-1  3.090706E-1 
-7.196960E-1 -6.604691E-1  3.690529E-1  3.624916E-1 -5.955658E-1 -5.380592E-1  4.428139E-1  3.996735E-1 
-5.942268E-1 -5.475883E-1  4.830437E-1  4.685936E-1 -5.429688E-1 -5.225563E-1  4.665833E-1  4.048119E-1 
-5.889359E-1 -5.213661E-1  4.590530E-1  3.673439E-1 -6.189690E-1 -5.410385E-1  4.501915E-1  4.092827E-1 
-6.410980E-1 -6.537590E-1  3.508720E-1  2.662315E-1 -7.327385E-1 -6.392288E-1  3.505707E-1  2.880630E-1 
-7.270775E-1 -6.849785E-1  3.582535E-1  3.493805E-1 -6.892281E-1 -6.789474E-1  3.473740E-1  2.894821E-1 
-7.351990E-1 -6.320076E-1  4.029541E-1  2.624321E-1 -7.630577E-1 -6.175461E-1  4.149513E-1  3.628731E-1 
-6.478767E-1 -5.732193E-1  4.802132E-1  3.851433E-1 -6.341667E-1 -4.973793E-1  5.323715E-1  4.095840E-1 
-5.736694E-1 -4.014893E-1  6.530724E-1  6.341438E-1 -3.347282E-1 -2.766876E-1  7.254105E-1  6.551514E-1 
-3.298073E-1 -2.287788E-1  8.065529E-1  7.117805E-1 -3.343582E-1 -2.183495E-1  7.939606E-1  6.811523E-1 
-2.920380E-1 -2.371979E-1  6.691628E-1  5.885429E-1 -3.816681E-1 -2.994881E-1  7.202721E-1  6.139526E-1 
-4.457359E-1 -3.784561E-1  6.293716E-1  5.270805E-1 -5.093689E-1 -4.186974E-1  5.645523E-1  4.201622E-1 
-5.737381E-1 -4.473076E-1  5.733414E-1  4.233627E-1 -6.124077E-1 -4.997559E-1  4.993629E-1  4.254532E-1 
-5.979576E-1 -4.979668E-1  4.871407E-1  3.198814E-1 -6.898193E-1 -5.542183E-1  4.689636E-1  3.151817E-1 
-7.097893E-1 -5.939369E-1  4.115906E-1  3.019218E-1 -7.157478E-1 -6.135979E-1  3.331413E-1  1.789932E-1 
-8.041878E-1 -6.340866E-1  4.056320E-1  2.636223E-1 -7.334785E-1 -5.793266E-1  4.200935E-1  2.891808E-1 
-6.670990E-1 -5.296364E-1  4.188919E-1  2.709312E-1 -7.392159E-1 -5.668869E-1  4.866219E-1  3.084030E-1 
-7.328072E-1 -5.666695E-1  4.262009E-1  2.417908E-1 -7.330360E-1 -5.854378E-1  3.724823E-1  1.975441E-1 
-8.293686E-1 -6.507759E-1  3.727036E-1  2.030525E-1 -8.201294E-1 -7.065887E-1  2.952232E-1  1.398735E-1 
-8.979874E-1 -7.487564E-1  2.119942E-1 -2.440643E-2 -1.036648E+0 -8.725891E-1  1.125336E-1 -5.853653E-2 
-1.113758E+0 -1.003117E+0 -2.053833E-2 -2.117958E-1 -1.222317E+0 -1.053856E+0 -9.042740E-2 -3.023872E-1 
-1.314629E+0 -1.132687E+0 -1.126289E-1 -3.102188E-1 -1.323418E+0 -1.158909E+0 -2.079163E-1 -3.716774E-1 
-1.318729E+0 -1.110477E+0 -1.302872E-1 -3.194580E-1 -1.294956E+0 -1.115696E+0 -7.402802E-2 -2.104492E-1 
-1.234009E+0 -1.061676E+0 -1.889801E-2 -1.811676E-1 -1.145576E+0 -8.700485E-1  1.573105E-1 -2.357483E-3 
-9.660873E-1 -7.537460E-1  3.347816E-1  1.981316E-1 -7.854881E-1 -5.685272E-1  4.805107E-1  3.379822E-1 
-6.322289E-1 -3.273468E-1  7.384529E-1  5.329628E-1 -4.033470E-1 -1.563568E-1  9.217339E-1  8.264427E-1 
-1.611290E-1  6.648254E-2  1.104122E+0  9.200211E-1 -1.308823E-2  3.082504E-1  1.350742E+0  1.106064E+0 
 1.802521E-1  4.582329E-1  1.470470E+0  1.332264E+0  3.838005E-1  6.065025E-1  1.597431E+0  1.420334E+0 
 4.766426E-1  7.332306E-1  1.757984E+0  1.519573E+0  5.431023E-1  7.713814E-1  1.751801E+0  1.562412E+0 
 6.114235E-1  8.019333E-1  1.726471E+0  1.529484E+0  5.444412E-1  7.411308E-1  1.723713E+0  1.437241E+0 
 3.884239E-1  6.018105E-1  1.570011E+0  1.325401E+0  3.534012E-1  5.108337E-1  1.422710E+0  1.198452E+0 
 1.561127E-1  3.618240E-1  1.359901E+0  1.084232E+0  3.772354E-2  2.374725E-1  1.212162E+0  9.622612E-1 
-2.180862E-2  1.691513E-1  1.099434E+0  8.555717E-1 -1.394463E-1  9.442139E-2  1.080730E+0  8.217506E-1 
-2.132072E-1  9.342194E-3  9.886436E-1  6.955338E-1 -2.789993E-1 -9.658813E-3  9.008713E-1  6.190910E-1 
-3.280182E-1 -7.611847E-2  8.872414E-1  6.176033E-1 -4.066277E-1 -2.077675E-1  7.680321E-1  5.236511E-1 
-4.749489E-1 -2.299767E-1  7.003822E-1  3.668213E-1 -6.034660E-1 -3.217659E-1  6.383934E-1  3.736038E-1 
-6.391563E-1 -3.856163E-1  6.027031E-1  3.247223E-1 -6.097260E-1 -3.666878E-1  5.396729E-1  2.558823E-1 
-7.717094E-1 -5.182381E-1  5.252914E-1  2.344933E-1 -8.310890E-1 -5.502663E-1  4.025040E-1  6.082153E-2 
-9.003792E-1 -6.302185E-1  2.652626E-1 -6.896591E-2 -1.037388E+0 -7.909279E-1  1.900139E-1 -7.209778E-2 
-1.123817E+0 -8.621559E-1  9.293365E-2 -2.576866E-1 -1.243549E+0 -9.264488E-1 -1.286697E-2 -3.992462E-1 
-1.331387E+0 -1.065559E+0 -1.658974E-1 -4.451485E-1 -1.460957E+0 -1.211208E+0 -2.697563E-1 -5.895386E-1 
-1.543438E+0 -1.233936E+0 -2.776566E-1 -6.345367E-1 -1.619057E+0 -1.291458E+0 -3.319664E-1 -6.274567E-1 
-1.564518E+0 -1.285118E+0 -3.570786E-1 -6.401291E-1 -1.582027E+0 -1.257328E+0 -3.047791E-1 -6.653862E-1 
-1.665096E+0 -1.332958E+0 -3.222084E-1 -6.510773E-1 -1.590599E+0 -1.283337E+0 -4.005890E-1 -6.897469E-1 
-1.629707E+0 -1.296749E+0 -2.851791E-1 -6.503372E-1 -1.642597E+0 -1.269108E+0 -2.693863E-1 -5.825386E-1 
-1.566608E+0 -1.248619E+0 -2.724380E-1 -6.099472E-1 -1.548199E+0 -1.156078E+0 -1.872787E-1 -5.349274E-1 
-1.450817E+0 -1.095127E+0 -1.215668E-1 -3.947067E-1 -1.317089E+0 -9.722786E-1  6.134033E-3 -3.073082E-1 
-1.249287E+0 -8.510475E-1  1.326408E-1 -2.524796E-1 -1.216797E+0 -8.872566E-1  7.505417E-2 -2.479286E-1 
-1.206738E+0 -8.792877E-1  2.163315E-2 -3.046265E-1 -1.281769E+0 -9.762192E-1  4.778290E-2 -3.494759E-1 
-1.372738E+0 -1.000736E+0 -4.765701E-2 -3.983574E-1 -1.325127E+0 -9.718285E-1 -7.835770E-2 -4.432068E-1 
-1.397778E+0 -1.067196E+0 -7.261658E-2 -4.193687E-1 -1.456928E+0 -1.153919E+0 -1.699982E-1 -5.037079E-1 
-1.459908E+0 -1.125008E+0 -1.963692E-1 -5.626373E-1 -1.513107E+0 -1.125828E+0 -1.429482E-1 -4.770393E-1 
-1.449780E+0 -1.125378E+0 -1.486893E-1 -4.492493E-1 -1.362156E+0 -1.001259E+0 -3.334808E-2 -3.880768E-1 
-1.330349E+0 -9.104385E-1  1.016541E-1 -2.296791E-1 -1.191246E+0 -8.096275E-1  1.959038E-1 -1.179161E-1 
-1.008038E+0 -5.982590E-1  3.773232E-1  3.564072E-2 -8.516464E-1 -4.213791E-1  5.913811E-1  3.175735E-1 
-6.118164E-1 -2.273674E-1  7.815132E-1  4.666519E-1 -3.964195E-1  2.655411E-2  9.711342E-1  6.118622E-1 
-2.717667E-1  1.442719E-1  1.113884E+0  7.764511E-1 -1.720085E-1  2.171326E-1  1.161942E+0  7.756310E-1 
-1.045074E-1  3.059425E-1  1.221172E+0  8.274117E-1 -1.072578E-1  3.132515E-1  1.276234E+0  8.803825E-1 
-3.983688E-2  3.493805E-1  1.278542E+0  8.931236E-1 -2.217865E-2  4.093628E-1  1.318623E+0  9.163742E-1 
-1.983643E-4  3.773232E-1  1.348873E+0  1.014641E+0  8.250046E-2  4.488525E-1  1.419804E+0  1.070522E+0 
 1.584206E-1  6.320610E-1  1.572472E+0  1.175282E+0  3.004341E-1  7.171440E-1  1.694061E+0  1.349403E+0 
 4.663506E-1  8.474541E-1  1.764473E+0  1.414291E+0  4.823036E-1  9.339523E-1  1.884502E+0  1.419514E+0 
 4.784241E-1  8.826218E-1  1.808651E+0  1.414143E+0  4.963112E-1  8.629532E-1  1.737873E+0  1.335613E+0 
 4.423637E-1  8.808327E-1  1.786671E+0  1.335461E+0  3.913307E-1  7.976837E-1  1.723270E+0  1.306850E+0 
 3.759041E-1  7.651215E-1  1.660904E+0  1.210823E+0  2.872429E-1  7.363625E-1  1.636623E+0  1.163433E+0 
 1.900139E-1  5.964432E-1  1.484180E+0  1.010174E+0  7.527161E-2  4.408722E-1  1.293743E+0  8.033409E-1 
-1.592674E-1  2.733917E-1  1.128193E+0  6.211014E-1 -3.482170E-1  1.120377E-2  8.704720E-1  3.923035E-1 
-5.642776E-1 -2.105980E-1  6.082115E-1  1.018715E-1 -8.730278E-1 -4.826164E-1  3.797035E-1 -1.246986E-1 
-1.138798E+0 -7.767677E-1  8.369064E-2 -3.975372E-1 -1.325279E+0 -9.504395E-1 -1.091995E-1 -6.043663E-1 
-1.543659E+0 -1.097149E+0 -1.827393E-1 -6.347580E-1 -1.593948E+0 -1.143036E+0 -2.312393E-1 -6.951065E-1 
-1.514008E+0 -1.051399E+0 -1.969681E-1 -6.163559E-1 -1.503719E+0 -1.012207E+0 -2.515793E-2 -4.622765E-1 
-1.394718E+0 -9.103584E-1  3.027344E-2 -4.260674E-1 -1.288776E+0 -7.896576E-1  1.126022E-1 -3.712387E-1 
-1.256218E+0 -7.319183E-1  1.973114E-1 -2.467384E-1 -1.145866E+0 -6.957779E-1  2.322617E-1 -1.977882E-1 
-1.065559E+0 -5.467682E-1  3.555641E-1 -1.407890E-1 -1.004910E+0 -4.940186E-1  4.299240E-1 -1.271820E-2 
-9.293594E-1 -4.639969E-1  4.716415E-1  1.954269E-2 -8.452377E-1 -3.345795E-1  5.565109E-1  7.580185E-2 
-8.297462E-1 -3.432961E-1  6.131325E-1  1.523933E-1 -7.416763E-1 -2.568665E-1  6.305733E-1  1.975441E-1 
-6.550293E-1 -1.597176E-1  7.540207E-1  2.815819E-1 -5.952759E-1 -6.099701E-2  8.986435E-1  4.755211E-1 
-3.663979E-1  1.063423E-1  9.990005E-1  5.743904E-1 -2.884560E-1  2.392616E-1  1.165073E+0  6.495628E-1 
-2.236366E-1  3.017006E-1  1.202251E+0  7.431412E-1 -1.468277E-1  3.002815E-1  1.173931E+0  6.953125E-1 
-2.087364E-1  3.043823E-1  1.190403E+0  6.289330E-1 -2.621574E-1  2.225723E-1  1.107403E+0  6.444206E-1 
-2.544861E-1  1.982841E-1  1.065231E+0  5.790138E-1 -3.027687E-1  2.135620E-1  1.092133E+0  5.640335E-1 
-3.638573E-1  1.565628E-1  1.084682E+0  5.378838E-1 -3.283195E-1  1.708717E-1  9.944534E-1  4.969025E-1 
-3.663979E-1  1.383133E-1  1.002121E+0  4.931030E-1 -4.001465E-1  8.876419E-2  9.683037E-1  4.595718E-1 
-4.231682E-1  5.382156E-2  8.967705E-1  3.368607E-1 -5.419960E-1  1.694107E-2  8.584023E-1  2.999840E-1 
-5.951996E-1 -1.131477E-1  7.043304E-1  2.108727E-1 -6.030159E-1 -1.667862E-1  6.539612E-1  1.366730E-1 
-7.552376E-1 -2.124672E-1  6.692314E-1  1.056709E-1 -7.836266E-1 -2.541885E-1  5.833321E-1  1.120834E-1 
-6.728363E-1 -2.121658E-1  6.070213E-1  1.219940E-1 -7.351189E-1 -1.789360E-1  7.165413E-1  1.541023E-1 
-7.351189E-1 -1.878777E-1  6.480026E-1  5.561066E-2 -7.673759E-1 -2.358589E-1  5.121040E-1 -4.750824E-2 
-8.630486E-1 -3.682594E-1  4.583817E-1 -4.907608E-2 -9.718285E-1 -4.904480E-1  3.684540E-1 -1.945076E-1 
-1.059738E+0 -5.598869E-1  2.631836E-1 -3.041763E-1 -1.191986E+0 -6.147995E-1  2.190704E-1 -3.670692E-1 
-1.212029E+0 -7.051659E-1  1.200523E-1 -4.158669E-1 -1.251217E+0 -6.866875E-1  1.346626E-1 -4.557991E-1 
-1.322678E+0 -7.693176E-1  1.090317E-1 -4.538574E-1 -1.352398E+0 -8.112679E-1  3.400040E-2 -5.415573E-1 
-1.377289E+0 -8.219185E-1 -4.519653E-2 -6.502571E-1 -1.518848E+0 -9.871788E-1 -1.286469E-1 -6.789474E-1 
-1.558777E+0 -1.020546E+0 -1.822166E-1 -7.784882E-1 -1.600060E+0 -1.006699E+0 -2.217064E-1 -8.153687E-1 
-1.643349E+0 -1.059669E+0 -1.970367E-1 -7.272987E-1 -1.542759E+0 -1.018620E+0 -1.804276E-1 -6.781273E-1 
-1.478466E+0 -8.798065E-1  9.113312E-3 -5.507164E-1 -1.355457E+0 -7.071075E-1  1.581230E-1 -3.829384E-1 
-1.177017E+0 -5.764961E-1  2.704811E-1 -2.772865E-1 -1.033218E+0 -3.843460E-1  4.828224E-1 -1.126289E-1 
-9.371071E-1 -3.108063E-1  5.537529E-1 -2.876282E-3 -8.133469E-1 -1.933174E-1  6.427841E-1  6.641388E-2 
-7.276688E-1 -7.894897E-2  8.017807E-1  1.835327E-1 -6.434059E-1  1.590729E-3  8.935738E-1  3.294106E-1 
-4.744987E-1  1.533623E-1  9.656906E-1  3.972931E-1 -3.729477E-1  2.844925E-1  1.153374E+0  5.671616E-1 
-2.361565E-1  3.917007E-1  1.288521E+0  7.528305E-1 -3.707886E-2  6.044121E-1  1.446484E+0  8.665237E-1 
 1.033630E-1  7.824135E-1  1.656811E+0  1.042583E+0  2.028313E-1  8.154907E-1  1.661201E+0  1.105091E+0 
 2.877617E-1  8.816528E-1  1.712013E+0  1.098312E+0  3.005829E-1  9.309006E-1  1.737122E+0  1.122753E+0 
 2.925339E-1  8.918610E-1  1.730122E+0  1.158512E+0  3.565331E-1  9.432716E-1  1.746361E+0  1.127823E+0 
 3.066139E-1  9.229317E-1  1.735931E+0  1.102932E+0  2.452240E-1  8.442535E-1  1.662991E+0  1.073582E+0 
 2.708511E-1  8.392639E-1  1.612854E+0  9.545212E-1  1.211014E-1  7.459717E-1  1.537971E+0  8.923836E-1 
 3.832245E-2  5.978622E-1  1.396042E+0  7.800217E-1 -6.397629E-2  5.235023E-1  1.304173E+0  6.573105E-1 
-1.700668E-1  4.390907E-1  1.253731E+0  6.214027E-1 -2.286263E-1  3.557930E-1  1.123573E+0  4.612122E-1 
-3.412895E-1  2.879105E-1  1.037224E+0  3.408928E-1 -5.055695E-1  8.831406E-2  8.742027E-1  1.982841E-1 
-6.966782E-1 -1.243973E-1  6.088829E-1 -7.864761E-2 -8.657265E-1 -2.710266E-1  4.149513E-1 -3.159485E-1 
-1.141998E+0 -5.477371E-1  1.741409E-1 -4.678688E-1 -1.291607E+0 -7.410088E-1  1.247406E-2 -6.295471E-1 
-1.427429E+0 -8.145485E-1 -5.957794E-2 -7.441368E-1 -1.551849E+0 -8.734779E-1 -9.645844E-2 -7.504692E-1 
-1.523468E+0 -9.345779E-1 -1.849670E-1 -8.211784E-1 -1.600948E+0 -9.565468E-1 -1.926460E-1 -8.813782E-1 
-1.695049E+0 -1.065029E+0 -2.812386E-1 -9.265289E-1 -1.747726E+0 -1.107128E+0 -3.700485E-1 -1.030758E+0 
-1.744968E+0 -1.124859E+0 -3.410568E-1 -9.856873E-1 -1.830276E+0 -1.177608E+0 -3.497086E-1 -9.803963E-1 
-1.776188E+0 -1.130817E+0 -3.678093E-1 -1.017799E+0 -1.763668E+0 -1.083138E+0 -3.011971E-1 -9.803162E-1 
-1.741318E+0 -1.077999E+0 -2.795181E-1 -8.831673E-1 -1.628448E+0 -9.548378E-1 -1.931686E-1 -8.086586E-1 
-1.495529E+0 -7.659683E-1  2.863312E-2 -6.258965E-1 -1.338169E+0 -6.412468E-1  1.827126E-1 -4.019279E-1 
-1.138268E+0 -4.525986E-1  3.453636E-1 -2.997894E-1 -1.040749E+0 -2.827988E-1  5.183640E-1 -1.631393E-1 
-8.823471E-1 -2.231979E-1  5.556908E-1 -3.536606E-2 -7.919693E-1 -1.419067E-1  6.293716E-1 -2.738953E-2 
-7.902565E-1 -8.639908E-2  7.124519E-1 -5.489349E-3 -8.007584E-1 -9.466934E-2  6.731834E-1  5.531311E-4 
-7.008476E-1  2.563477E-3  7.222824E-1  4.547119E-2 -6.819992E-1  3.534317E-2  8.585510E-1  1.565628E-1 
-6.104774E-1  1.400223E-1  8.929024E-1  2.412033E-1 -4.218979E-1  2.716713E-1  1.007122E+0  3.643608E-1 
-3.496284E-1  3.809738E-1  1.200241E+0  5.167236E-1 -2.263985E-1  4.645729E-1  1.184593E+0  5.498810E-1 
-1.318474E-1  5.219421E-1  1.222141E+0  5.569534E-1 -1.740189E-1  5.218620E-1  1.309612E+0  6.102333E-1 
-2.003174E-1  4.883308E-1  1.261551E+0  5.469017E-1 -1.699181E-1  5.363235E-1  1.231903E+0  5.570335E-1 
-1.901093E-1  4.736633E-1  1.247841E+0  5.760307E-1 -2.252769E-1  4.248619E-1  1.181313E+0  4.796219E-1 
-2.526970E-1  4.370041E-1  1.148533E+0  3.849220E-1 -3.929176E-1  3.382835E-1  1.040791E+0  3.478928E-1 
-3.745193E-1  2.713737E-1  9.891624E-1  2.998314E-1 -4.197388E-1  2.696609E-1  1.002422E+0  2.587814E-1 
-5.197258E-1  2.342033E-1  1.001312E+0  2.886620E-1 -4.540863E-1  2.391129E-1  9.241905E-1  2.242126E-1 
-4.459686E-1  2.372513E-1  9.505730E-1  2.331505E-1 -5.201683E-1  1.998520E-1  9.395409E-1  2.406006E-1 
-5.007973E-1  2.025337E-1  9.177818E-1  1.930733E-1 -4.822464E-1  2.540131E-1  9.512405E-1  2.560310E-1 
-4.409790E-1  2.281609E-1  9.773941E-1  3.624916E-1 -3.929863E-1  3.016205E-1  1.055691E+0  3.182411E-1 
-3.502274E-1  4.250031E-1  1.119991E+0  3.843231E-1 -3.091660E-1  4.113731E-1  1.130722E+0  4.753036E-1 
-2.313881E-1  4.392319E-1  1.128490E+0  4.073524E-1 -2.821960E-1  4.671021E-1  1.154644E+0  3.649521E-1 
-3.519363E-1  3.685341E-1  1.043552E+0  3.398438E-1 -3.662491E-1  2.986412E-1  9.494514E-1  2.239914E-1 
-4.749489E-1  2.289810E-1  9.487038E-1  1.885223E-1 -5.808182E-1  1.505318E-1  8.411217E-1  9.979248E-2 
-5.801468E-1  1.157341E-1  7.466431E-1  1.045227E-2 -6.904869E-1  2.677155E-2  7.168427E-1 -8.505630E-2 
-8.234863E-1 -1.118088E-1  5.489120E-1 -1.884766E-1 -9.063377E-1 -2.164879E-1  4.205322E-1 -3.415794E-1 
-1.060040E+0 -3.464279E-1  3.554230E-1 -4.080391E-1 -1.124119E+0 -4.114685E-1  2.596817E-1 -4.537163E-1 
-1.125526E+0 -3.970184E-1  2.420235E-1 -5.367088E-1 -1.217846E+0 -4.735260E-1  2.212334E-1 -5.431976E-1 
-1.267906E+0 -5.344086E-1  1.311531E-1 -6.029472E-1 -1.265896E+0 -5.466194E-1  9.629059E-2 -6.828995E-1 
-1.384888E+0 -6.062279E-1  1.171532E-1 -6.491394E-1 -1.354118E+0 -6.062965E-1  1.108131E-1 -5.896873E-1 
-1.240047E+0 -4.786758E-1  2.153511E-1 -4.915581E-1 -1.166058E+0 -3.567772E-1  3.966942E-1 -3.706360E-1 
-1.040077E+0 -2.675972E-1  4.122620E-1 -3.148384E-1 -9.376984E-1 -1.813164E-1  4.717216E-1 -2.645493E-1 
-9.447784E-1 -1.818390E-1  5.509911E-1 -1.878777E-1 -8.994789E-1 -1.266365E-1  5.679131E-1 -1.942863E-1 
-8.197594E-1 -3.483582E-2  6.141014E-1 -1.468277E-1 -7.956161E-1 -4.541779E-2  6.663322E-1 -6.088257E-3 
-6.916084E-1  5.918121E-2  7.406120E-1 -2.843857E-2 -6.381874E-1  1.773529E-1  8.271141E-1  4.205322E-2 
-5.796280E-1  2.057304E-1  8.877640E-1  2.012634E-1 -4.689064E-1  2.724228E-1  9.747124E-1  2.259216E-1 
-3.981285E-1  4.332008E-1  1.107403E+0  3.078117E-1 -3.423271E-1  4.582329E-1  1.135792E+0  3.994522E-1 
-2.859268E-1  4.346924E-1  1.085423E+0  3.165207E-1 -3.321190E-1  4.401321E-1  1.074841E+0  2.643013E-1 
-3.982086E-1  3.735237E-1  1.055843E+0  3.192825E-1 -3.570061E-1  4.172630E-1  1.057861E+0  2.803917E-1 
-3.310776E-1  4.741821E-1  1.141384E+0  3.294907E-1 -3.213196E-1  4.967537E-1  1.162312E+0  4.332733E-1 
-1.912270E-1  5.696220E-1  1.226093E+0  4.869232E-1 -1.273766E-1  6.874924E-1  1.392612E+0  6.087418E-1 
-1.770782E-2  8.261414E-1  1.473972E+0  7.351723E-1  1.632729E-1  9.326935E-1  1.573360E+0  8.506508E-1 
 2.085724E-1  1.037964E+0  1.747551E+0  9.124222E-1  2.402306E-1  1.032234E+0  1.682213E+0  9.019928E-1 
 2.669830E-1  1.030964E+0  1.607483E+0  7.994728E-1  1.411438E-1  9.083214E-1  1.533501E+0  7.056732E-1 
-1.703644E-2  7.086525E-1  1.349693E+0  5.264130E-1 -1.351280E-1  6.282616E-1  1.203293E+0  3.709908E-1 
-2.768364E-1  5.389214E-1  1.166782E+0  3.647308E-1 -2.833977E-1  4.685936E-1  1.108891E+0  3.386536E-1 
-2.998581E-1  4.771614E-1  1.094212E+0  2.624321E-1 -3.679581E-1  4.950409E-1  1.115223E+0  2.755508E-1 
-3.540268E-1  3.941612E-1  9.953423E-1  2.403831E-1 -4.138565E-1  3.139915E-1  9.423714E-1  1.074638E-1 
-5.882683E-1  2.384415E-1  8.712921E-1 -9.658813E-3 -6.723175E-1  1.158829E-1  6.766129E-1 -1.509972E-1 
-7.541962E-1 -2.357483E-3  5.273705E-1 -2.722168E-1 -9.154968E-1 -1.892967E-1  4.548836E-1 -3.485069E-1 
-1.026138E+0 -2.696075E-1  3.269539E-1 -4.680176E-1 -1.090588E+0 -3.024673E-1  2.640038E-1 -5.653992E-1 
-1.176418E+0 -4.112473E-1  2.184715E-1 -5.616684E-1 -1.220966E+0 -4.259987E-1  1.769028E-1 -6.449661E-1 
-1.211739E+0 -3.727989E-1  2.222023E-1 -6.171074E-1 -1.224400E+0 -3.996964E-1  2.280922E-1 -5.385780E-1 
-1.164867E+0 -3.918762E-1  2.327805E-1 -5.598068E-1 -1.163826E+0 -3.221359E-1  2.825508E-1 -5.843964E-1 
-1.168598E+0 -3.217659E-1  2.905235E-1 -4.901466E-1 -1.093567E+0 -2.976990E-1  2.945404E-1 -5.185394E-1 
-1.122398E+0 -2.851791E-1  3.280029E-1 -5.548172E-1 -1.159878E+0 -2.963562E-1  2.884407E-1 -5.474396E-1 
-1.142220E+0 -3.513374E-1  2.147522E-1 -5.804482E-1 -1.176270E+0 -3.666878E-1  2.373238E-1 -6.027260E-1 
-1.231926E+0 -4.329987E-1  2.294312E-1 -5.417061E-1 -1.165386E+0 -3.371887E-1  2.499237E-1 -5.711365E-1 
-1.130596E+0 -3.046265E-1  2.829208E-1 -5.390167E-1 -1.145649E+0 -3.418770E-1  2.862740E-1 -4.806862E-1 
-1.069427E+0 -2.684860E-1  3.198814E-1 -5.123482E-1 -1.096619E+0 -2.122383E-1  3.889427E-1 -4.469376E-1 
-1.033367E+0 -2.158165E-1  4.115219E-1 -3.499260E-1 -9.230995E-1 -1.353493E-1  4.702339E-1 -3.497086E-1 
-9.264488E-1 -3.886795E-2  5.553131E-1 -2.716179E-1 -8.714676E-1 -2.731705E-2  5.707436E-1 -2.524796E-1 
-7.892876E-1  4.730225E-4  5.629120E-1 -2.170868E-1 -7.921867E-1  7.460403E-2  7.163239E-1 -1.136665E-1 
-6.975670E-1  1.561127E-1  7.627411E-1 -2.321625E-2 -5.303078E-1  3.034134E-1  8.541641E-1  8.161163E-2 
-4.562492E-1  4.136009E-1  1.055923E+0  2.692108E-1 -2.799683E-1  5.692520E-1  1.191071E+0  4.016113E-1 
-1.252174E-1  7.217636E-1  1.270573E+0  4.648628E-1 -7.954788E-2  7.684021E-1  1.379723E+0  5.597839E-1 
-5.145645E-2  7.967911E-1  1.410492E+0  5.381012E-1 -6.679535E-3  8.608627E-1  1.360573E+0  4.888611E-1 
-6.531906E-2  7.625122E-1  1.289341E+0  4.426613E-1 -1.477165E-1  6.550026E-1  1.184372E+0  2.845612E-1 
-2.548561E-1  5.820618E-1  1.062851E+0  1.666908E-1 -4.297180E-1  4.077225E-1  9.575005E-1  9.003067E-2 
-5.238266E-1  2.643738E-1  7.919426E-1 -7.648849E-2 -6.093559E-1  2.175140E-1  7.352524E-1 -1.089783E-1 
-6.779785E-1  1.684837E-1  7.528305E-1 -4.929733E-2 -6.365471E-1  1.455307E-1  7.245941E-1 -1.275978E-1 
-6.987572E-1  1.700516E-1  6.907730E-1 -1.631393E-1 -7.105370E-1  1.301918E-1  7.281723E-1 -1.159096E-1 
-6.964569E-1  1.241531E-1  6.620140E-1 -1.959267E-1 -7.664185E-1  1.029930E-1  6.313820E-1 -2.473259E-1 
-8.075371E-1  1.671219E-2  5.936813E-1 -2.297478E-1 -8.207283E-1 -3.938675E-2  4.979515E-1 -3.732491E-1 
-9.488792E-1 -5.890656E-2  4.525719E-1 -4.671288E-1 -1.008476E+0 -1.680565E-1  3.422318E-1 -5.050468E-1 
-1.070179E+0 -2.781792E-1  2.292023E-1 -6.733589E-1 -1.196838E+0 -2.978477E-1  1.760139E-1 -7.452583E-1 
-1.321106E+0 -5.490761E-1 -6.009674E-2 -8.950081E-1 -1.477646E+0 -6.905670E-1 -1.851959E-1 -1.072109E+0 
-1.625469E+0 -7.822075E-1 -2.465858E-1 -1.145947E+0 -1.679108E+0 -7.832489E-1 -2.921066E-1 -1.097298E+0 
-1.571819E+0 -7.800484E-1 -2.403259E-1 -1.055866E+0 -1.604458E+0 -6.973495E-1 -7.440948E-2 -9.733162E-1 
-1.521309E+0 -5.704689E-1 -5.912781E-2 -8.938179E-1 -1.359848E+0 -5.536995E-1 -2.418900E-2 -8.491859E-1 
-1.351959E+0 -4.348679E-1  1.356239E-1 -7.418289E-1 -1.270149E+0 -3.742180E-1  1.831627E-1 -6.282768E-1 
-1.133209E+0 -2.404060E-1  2.751732E-1 -6.085396E-1 -1.071667E+0 -1.635895E-1  3.876038E-1 -4.820290E-1 
-1.026516E+0 -1.506271E-1  3.908119E-1 -4.449196E-1 -9.253387E-1 -5.540848E-2  4.601707E-1 -3.665390E-1 
-8.926964E-1  1.140594E-3  6.243820E-1 -2.325058E-1 -7.934570E-1  1.147614E-1  6.998634E-1 -1.488380E-1 
-6.331978E-1  2.501411E-1  7.704926E-1 -6.441879E-2 -5.893860E-1  3.297920E-1  9.451332E-1  7.572174E-2 
-4.461174E-1  4.503441E-1  9.766426E-1  1.455307E-1 -3.270569E-1  5.631409E-1  1.086323E+0  2.247314E-1 
-2.869682E-1  6.167831E-1  1.208061E+0  3.054237E-1 -2.506065E-1  6.438332E-1  1.138023E+0  2.756920E-1 
-2.169380E-1  6.458435E-1  1.119923E+0  2.439613E-1 -2.736359E-1  5.594139E-1  1.107101E+0  2.345734E-1 
-3.219185E-1  5.100212E-1  1.004963E+0  1.718330E-1 -2.836189E-1  6.041908E-1  1.089371E+0  2.426109E-1 
-2.835388E-1  5.880241E-1  1.176544E+0  3.318710E-1 -1.996460E-1  6.328011E-1  1.151882E+0  2.922325E-1 
-2.114182E-1  6.909904E-1  1.160522E+0  2.441025E-1 -2.736359E-1  5.649338E-1  1.044071E+0  1.615524E-1 
-3.657990E-1  4.743309E-1  9.557114E-1  8.697128E-2 -3.979874E-1  4.662819E-1  9.612236E-1  8.094406E-2 
-4.643669E-1  4.055634E-1  9.353714E-1  4.473114E-2 -4.556465E-1  4.406509E-1  9.036331E-1  2.401352E-2 
-4.312096E-1  4.159126E-1  8.791924E-1 -3.647614E-2 -6.032486E-1  2.555809E-1  7.527504E-1 -1.065865E-1 
-6.077194E-1  2.339706E-1  7.128220E-1 -1.784859E-1 -6.389389E-1  2.570724E-1  7.621422E-1 -1.275291E-1 
-6.469765E-1  3.043022E-1  8.408928E-1  1.694107E-2 -4.150467E-1  4.680710E-1  9.838028E-1  1.365242E-1 
-2.839165E-1  6.537437E-1  1.205753E+0  3.385010E-1 -1.637383E-1  7.783127E-1  1.284134E+0  4.436340E-1 
-1.695633E-2  8.381424E-1  1.347534E+0  4.886322E-1  2.550125E-2  9.459534E-1  1.464130E+0  5.552406E-1 
 6.507111E-2  9.934120E-1  1.456833E+0  5.746918E-1  1.425514E-1  1.045864E+0  1.504890E+0  6.189423E-1 
 1.565628E-1  1.037964E+0  1.549892E+0  6.532135E-1  1.320534E-1  1.040791E+0  1.535362E+0  6.420441E-1 
 1.754112E-1  1.070072E+0  1.517262E+0  5.945015E-1  1.121521E-1  1.004513E+0  1.471210E+0  5.889931E-1 
 9.345245E-2  9.230728E-1  1.398052E+0  5.102425E-1  1.448059E-2  9.080238E-1  1.330402E+0  3.803024E-1 
-7.373810E-2  8.248825E-1  1.285542E+0  3.925209E-1 -1.352768E-1  6.877937E-1  1.153004E+0  2.594528E-1 
-2.306480E-1  6.784019E-1  1.144733E+0  1.748123E-1 -3.689995E-1  5.710411E-1  1.093472E+0  1.243706E-1 
-3.872566E-1  4.715004E-1  8.993835E-1  3.079224E-2 -4.495392E-1  4.288025E-1  8.680115E-1 -1.161270E-1 
-6.530190E-1  2.631836E-1  7.508926E-1 -1.943588E-1 -6.786461E-1  2.220535E-1  6.467323E-1 -2.953873E-1 
-7.590370E-1  1.207237E-1  5.455513E-1 -3.821869E-1 -8.807793E-1  4.964066E-2  5.537529E-1 -3.564873E-1 
-8.315277E-1  5.680084E-2  5.121040E-1 -4.135590E-1 -8.671494E-1  8.310318E-2  5.227623E-1 -4.207077E-1 
-8.857689E-1  2.334213E-2  5.026436E-1 -3.893394E-1 -8.819695E-1 -2.575684E-2  4.291039E-1 -4.669762E-1 
-9.213867E-1  1.433182E-2  4.839439E-1 -4.876175E-1 -9.777069E-1 -4.050827E-2  4.332733E-1 -4.648170E-1 
-9.812889E-1 -1.129990E-1  3.571320E-1 -5.463982E-1 -9.672775E-1 -5.868912E-2  4.007912E-1 -5.509491E-1 
-1.046329E+0 -9.809875E-2  3.394012E-1 -5.299263E-1 -9.835281E-1 -1.485367E-1  3.350830E-1 -5.749359E-1 
-1.061378E+0 -1.104660E-1  3.446922E-1 -6.508560E-1 -1.095276E+0 -1.541977E-1  2.533417E-1 -6.280594E-1 
-1.079559E+0 -2.179070E-1  2.256317E-1 -6.992874E-1 -1.192657E+0 -3.004570E-1  1.985817E-1 -7.594872E-1 
-1.262249E+0 -3.518677E-1  5.411148E-2 -7.927170E-1 -1.241016E+0 -4.063988E-1  8.556366E-2 -7.957687E-1 
-1.265827E+0 -3.298874E-1  1.520920E-1 -7.734184E-1 -1.213898E+0 -3.173676E-1  1.444931E-1 -7.184296E-1 
-1.166058E+0 -2.320595E-1  2.099838E-1 -6.986885E-1 -1.139839E+0 -1.990585E-1  3.049011E-1 -6.317062E-1 
-1.095276E+0 -1.725273E-1  3.040810E-1 -5.781364E-1 -9.984283E-1 -7.835770E-2  3.483429E-1 -5.450592E-1 
-9.825592E-1 -2.560806E-2  4.522705E-1 -4.937286E-1 -9.448586E-1 -2.060699E-2  3.987007E-1 -5.320168E-1 
-8.868179E-1  1.396179E-2  3.600426E-1 -5.384979E-1 -9.759979E-1 -5.562592E-2  3.711433E-1 -5.930367E-1 
-1.053707E+0 -1.531563E-1  2.455215E-1 -6.723175E-1 -1.019436E+0 -1.391487E-1  2.192917E-1 -6.679878E-1 
-1.111229E+0 -1.965981E-1  2.436638E-1 -6.816978E-1 -1.143486E+0 -2.607460E-1  1.873322E-1 -7.103081E-1 
-1.109886E+0 -1.925659E-1  2.140007E-1 -7.420464E-1 -1.204288E+0 -2.465858E-1  1.696014E-1 -7.556877E-1 
-1.207409E+0 -3.439674E-1  1.170731E-1 -7.933083E-1 -1.205547E+0 -3.131180E-1  6.045151E-2 -8.581276E-1 
-1.304939E+0 -3.812180E-1  8.153152E-2 -7.908478E-1 -1.240269E+0 -3.325691E-1  1.296616E-1 -7.977791E-1 
-1.174778E+0 -2.141075E-1  1.596107E-1 -7.509193E-1 -1.097439E+0 -1.924171E-1  2.469406E-1 -6.197891E-1 
-1.072559E+0 -1.626968E-1  2.407532E-1 -6.726074E-1 -1.043797E+0 -1.126289E-1  2.861328E-1 -6.489182E-1 
-1.052589E+0 -1.339378E-1  3.133240E-1 -5.869293E-1 -1.018169E+0 -8.960724E-2  3.051224E-1 -5.931892E-1 
-9.447060E-1  1.068115E-2  4.255333E-1 -5.164490E-1 -8.842087E-1  6.991196E-2  4.735107E-1 -3.872566E-1 
-7.566566E-1  1.822624E-1  6.280327E-1 -2.999382E-1 -6.932487E-1  3.167534E-1  7.749634E-1 -2.147789E-1 
-6.252289E-1  3.898430E-1  8.320313E-1 -4.020691E-2 -4.151993E-1  4.827538E-1  9.210625E-1  3.363419E-2 
-3.846474E-1  5.945816E-1  1.063072E+0  8.302307E-2 -3.162460E-1  6.605911E-1  1.043102E+0  1.693840E-1 
-1.854172E-1  6.965027E-1  1.084301E+0  1.678925E-1 -2.024078E-1  7.451515E-1  1.131992E+0  2.107315E-1 
-2.217789E-1  6.957626E-1  1.139812E+0  2.403030E-1 -1.282692E-1  7.886734E-1  1.164852E+0  2.266731E-1 
-1.653786E-1  8.085632E-1  1.215813E+0  2.774124E-1 -1.311073E-1  7.990227E-1  1.219463E+0  3.031921E-1 
-6.449890E-2  8.534126E-1  1.227501E+0  3.145142E-1 -8.371735E-2  8.977432E-1  1.342541E+0  3.648033E-1 
-2.478790E-2  9.605522E-1  1.362812E+0  4.485512E-1  8.012390E-2  1.008984E+0  1.398273E+0  4.677010E-1 
 7.915115E-2  1.053242E+0  1.481201E+0  5.390015E-1  1.141739E-1  1.040123E+0  1.450500E+0  4.910240E-1 
 9.472275E-2  1.010174E+0  1.349102E+0  4.167328E-1  1.425171E-2  9.110031E-1  1.311031E+0  3.819427E-1 
-9.399796E-2  7.988014E-1  1.195393E+0  2.315140E-1 -1.417580E-1  7.988014E-1  1.139591E+0  1.728020E-1 
-2.521782E-1  6.386108E-1  1.074692E+0  1.383133E-1 -3.427773E-1  5.766220E-1  9.606323E-1 -1.468658E-3 
-4.332275E-1  4.835739E-1  8.625031E-1 -1.505470E-1 -5.598869E-1  3.984108E-1  7.679520E-1 -1.724586E-1 
-5.750885E-1  2.977524E-1  6.681213E-1 -2.426376E-1 -6.624069E-1  2.845612E-1  6.897240E-1 -3.301086E-1 
-7.182884E-1  2.722740E-1  6.503830E-1 -2.722893E-1 -6.612091E-1  2.322617E-1  6.006126E-1 -3.163986E-1 
-7.024879E-1  2.347908E-1  6.220016E-1 -3.586464E-1 -7.404861E-1  2.021637E-1  5.927925E-1 -3.318176E-1 
-7.335587E-1  1.937408E-1  5.305023E-1 -3.851662E-1 -7.295380E-1  1.824112E-1  5.549431E-1 -3.933678E-1 
-7.804985E-1  1.188622E-1  5.155334E-1 -3.717575E-1 -7.734871E-1  1.674423E-1  5.356407E-1 -4.239082E-1 
-7.758789E-1  1.725807E-1  5.507011E-1 -3.821869E-1 -7.605972E-1  1.710930E-1  5.661240E-1 -3.178864E-1 
-7.062874E-1  1.974640E-1  5.883217E-1 -3.573074E-1 -7.182083E-1  2.713013E-1  6.353340E-1 -3.590164E-1 
-7.310295E-1  2.210121E-1  5.837822E-1 -3.430672E-1 -7.075577E-1  1.977615E-1  5.282707E-1 -4.276390E-1 
-8.102989E-1  1.744423E-1  5.447311E-1 -4.666786E-1 -8.689384E-1  9.353256E-2  5.138130E-1 -4.421692E-1 
-7.950287E-1  1.208038E-1  4.298515E-1 -4.663773E-1 -8.424873E-1  1.088028E-1  5.251427E-1 -4.476089E-1 
-8.480682E-1  1.251907E-1  4.912415E-1 -4.395561E-1 -7.576180E-1  1.298141E-1  5.068130E-1 -3.985062E-1 
-7.882462E-1  1.770515E-1  5.412331E-1 -3.932190E-1 -7.781067E-1  1.689339E-1  5.594139E-1 -4.056587E-1 
-7.313995E-1  1.985817E-1  5.228310E-1 -4.271889E-1 -8.007584E-1  1.640129E-1  5.457039E-1 -3.722763E-1 
-7.617188E-1  1.445618E-1  5.261116E-1 -4.242859E-1 -7.652969E-1  1.935120E-1  5.111313E-1 -4.356079E-1 
-7.950287E-1  1.652832E-1  5.876541E-1 -3.780861E-1 -7.876472E-1  1.755638E-1  4.990616E-1 -4.425392E-1 
-7.319870E-1  1.681137E-1  4.685936E-1 -5.032578E-1 -8.753395E-1  8.474350E-2  4.600220E-1 -4.935760E-1 
-8.987389E-1  2.811050E-2  3.814240E-1 -5.680084E-1 -9.266777E-1  4.212189E-2  3.562431E-1 -6.611366E-1 
-9.634094E-1 -3.696442E-3  3.652534E-1 -5.610771E-1 -9.590073E-1  2.021408E-2  3.861923E-1 -5.905762E-1 
-9.353867E-1  3.914261E-2  3.802338E-1 -6.174774E-1 -1.001629E+0 -4.914856E-2  3.809013E-1 -5.488586E-1 
-9.211578E-1  3.996277E-2  3.702431E-1 -5.450592E-1 -8.811493E-1  5.173111E-2  4.349136E-1 -5.171165E-1 
-8.614082E-1  1.438217E-1  5.363235E-1 -3.668365E-1 -6.778259E-1  2.656441E-1  6.497917E-1 -2.719193E-1 
-5.894585E-1  4.516029E-1  7.650528E-1 -2.141075E-1 -5.279160E-1  4.084625E-1  8.034935E-1 -9.839630E-2 
-4.489479E-1  4.601707E-1  8.079605E-1 -1.266365E-1 -4.931984E-1  4.782028E-1  8.043938E-1 -1.769981E-1 
-5.668869E-1  3.721809E-1  7.963409E-1 -1.435471E-1 -5.165176E-1  3.946838E-1  7.429237E-1 -1.717873E-1 
-5.534782E-1  4.213524E-1  8.013306E-1 -1.855659E-1 -5.364876E-1  4.303741E-1  8.063240E-1 -9.988785E-2 
-4.641495E-1  4.381218E-1  7.675819E-1 -2.164879E-1 -5.557060E-1  4.239616E-1  7.527504E-1 -2.085190E-1 
-5.826759E-1  3.451309E-1  7.000008E-1 -2.440567E-1 -6.024284E-1  2.696609E-1  5.433235E-1 -3.753395E-1 
-7.179070E-1  2.084923E-1  5.945816E-1 -4.025269E-1 -8.070984E-1  1.720619E-1  4.946709E-1 -4.785995E-1 
-8.029976E-1  9.964371E-2  3.929710E-1 -5.495262E-1 -9.146767E-1  4.234314E-2  3.908119E-1 -5.875282E-1 
-9.505196E-1 -3.849792E-2  3.484917E-1 -5.773964E-1 -9.755478E-1 -2.746582E-2  3.055725E-1 -6.866875E-1 
-1.014446E+0 -3.625870E-2  3.042336E-1 -6.128578E-1 -9.692192E-1 -4.862595E-2  3.446121E-1 -5.852165E-1 
-9.295082E-1  5.456161E-2  4.033241E-1 -5.656967E-1 -8.912888E-1  1.110420E-1  5.198517E-1 -4.146690E-1 
-7.747574E-1  1.857719E-1  5.273705E-1 -4.031296E-1 -7.029381E-1  2.562523E-1  5.776711E-1 -4.069977E-1 
-7.589684E-1  2.125130E-1  5.705910E-1 -3.849487E-1 -7.497978E-1  1.644630E-1  5.026436E-1 -3.903084E-1 
-7.197762E-1  1.909142E-1  5.384026E-1 -4.060287E-1 -7.597084E-1  2.432137E-1  6.266212E-1 -3.501472E-1 
-6.524963E-1  3.122025E-1  6.292229E-1 -2.652168E-1 -5.628662E-1  4.042931E-1  7.300339E-1 -2.024078E-1 
-5.287361E-1  4.055634E-1  8.204842E-1 -1.303558E-1 -5.326881E-1  4.203835E-1  7.628937E-1 -2.052383E-1 
-5.287361E-1  4.555511E-1  7.544708E-1 -2.089577E-1 -5.741882E-1  3.413315E-1  7.553635E-1 -1.941376E-1 
-5.988464E-1  3.207741E-1  6.435318E-1 -3.267593E-1 -6.584587E-1  3.321037E-1  6.607437E-1 -2.980690E-1 
-6.614380E-1  2.552109E-1  6.260910E-1 -2.911377E-1 -6.662064E-1  2.139320E-1  5.389214E-1 -3.789864E-1 
-7.249870E-1  2.220535E-1  5.871315E-1 -4.358292E-1 -7.944984E-1  2.034225E-1  5.121040E-1 -4.236870E-1 
-7.625389E-1  1.707230E-1  4.976540E-1 -4.866486E-1 -7.863770E-1  1.917305E-1  5.141106E-1 -4.536362E-1 
-8.400269E-1  1.188622E-1  5.208206E-1 -4.081192E-1 -7.618675E-1  1.778717E-1  5.370636E-1 -4.206390E-1 
-7.484589E-1  2.578926E-1  5.974808E-1 -3.611069E-1 -6.874390E-1  2.810631E-1  6.497917E-1 -2.643967E-1 
-5.937080E-1  3.429718E-1  6.825027E-1 -2.769890E-1 -5.872993E-1  4.285812E-1  7.816620E-1 -2.048683E-1 
-5.388794E-1  4.453430E-1  7.579727E-1 -1.628494E-1 -4.586258E-1  4.402809E-1  7.996216E-1 -1.199989E-1 
-4.996071E-1  4.836426E-1  8.838806E-1 -1.182175E-1 -5.329170E-1  4.297028E-1  7.774239E-1 -1.589661E-1 
-4.745789E-1  4.517517E-1  7.777138E-1 -1.872063E-1 -5.411873E-1  4.297714E-1  8.114624E-1 -1.574783E-1 
-5.712090E-1  3.801537E-1  7.408333E-1 -2.102280E-1 -5.103378E-1  4.609222E-1  7.549210E-1 -2.158890E-1 
-5.128670E-1  4.571228E-1  8.094521E-1 -1.382561E-1 -5.080986E-1  4.559212E-1  8.335228E-1 -8.431625E-2 
-4.364281E-1  5.031624E-1  8.591537E-1 -1.293182E-1 -4.205589E-1  5.852737E-1  8.957329E-1 -3.215790E-2 
-3.942566E-1  4.994431E-1  8.511009E-1 -6.486893E-2 -4.216766E-1  4.820824E-1  8.154907E-1 -1.419792E-1 
-5.088463E-1  4.481010E-1  8.207016E-1 -1.658974E-1 -5.411072E-1  3.946838E-1  6.792221E-1 -2.189484E-1 
-5.213661E-1  3.708420E-1  7.187805E-1 -2.307167E-1 -6.065979E-1  3.461037E-1  7.222137E-1 -2.301178E-1 
-6.278381E-1  3.116112E-1  6.369019E-1 -3.646774E-1 -6.847572E-1  2.627335E-1  5.547905E-1 -4.198875E-1 
-7.994194E-1  1.391335E-1  5.250740E-1 -4.270363E-1 -8.325768E-1  1.199036E-1  4.643440E-1 -5.183868E-1 
-8.617783E-1  9.107208E-2  4.168129E-1 -5.728493E-1 -9.026871E-1  6.991196E-2  4.272423E-1 -4.904480E-1 
-8.438263E-1  9.882355E-2  4.353638E-1 -5.183067E-1 -8.265381E-1  1.617813E-1  5.056915E-1 -4.785271E-1 
-8.199081E-1  1.501541E-1  5.080032E-1 -3.993988E-1 -7.582893E-1  1.646805E-1  5.282707E-1 -4.605675E-1 
-7.853394E-1  2.342720E-1  5.408630E-1 -4.303970E-1 -7.718468E-1  1.716805E-1  5.530815E-1 -3.848686E-1 
-7.097893E-1  2.336006E-1  5.501709E-1 -3.566284E-1 -6.951866E-1  2.805405E-1  6.757927E-1 -3.151360E-1 
-6.729088E-1  3.092232E-1  6.918831E-1 -2.271385E-1 -5.604782E-1  4.045906E-1  6.976242E-1 -2.890587E-1 
-5.900574E-1  3.745613E-1  7.020226E-1 -2.848892E-1 -6.594276E-1  2.903709E-1  6.200638E-1 -3.205681E-1 
-6.565895E-1  2.504425E-1  5.651512E-1 -4.054375E-1 -7.312469E-1  2.717514E-1  5.947342E-1 -3.803291E-1 
-7.028580E-1  2.092438E-1  5.328941E-1 -3.511162E-1 -7.119484E-1  1.697540E-1  5.403404E-1 -3.985786E-1 
-7.996483E-1  1.628227E-1  5.374336E-1 -4.719696E-1 -8.673668E-1  6.604385E-2  4.061508E-1 -5.174866E-1 
-8.644676E-1  4.286194E-2  3.537025E-1 -6.001167E-1 -9.520760E-1 -2.578735E-3  3.656235E-1 -5.972862E-1 
-9.689178E-1 -1.718903E-2  3.499832E-1 -5.830574E-1 -9.037971E-1  6.544113E-2  3.817940E-1 -5.886459E-1 
-9.064865E-1  1.099930E-1  5.065918E-1 -4.564667E-1 -8.394279E-1  1.760826E-1  5.795326E-1 -4.215965E-1 
-7.109070E-1  2.935028E-1  6.213341E-1 -3.044777E-1 -6.337967E-1  3.664436E-1  7.787628E-1 -1.585960E-1 
-5.052681E-1  4.677010E-1  8.195114E-1 -1.139679E-1 -4.192162E-1  5.381012E-1  8.797112E-1 -6.561661E-2 
-4.231682E-1  5.039139E-1  8.546028E-1 -6.888580E-2 -4.432068E-1  4.432640E-1  7.971611E-1 -1.540489E-1 
-5.011787E-1  4.790230E-1  7.748108E-1 -2.249794E-1 -5.926666E-1  3.429031E-1  7.403107E-1 -1.813965E-1 
-5.987778E-1  3.258438E-1  6.962814E-1 -2.669983E-1 -5.803795E-1  3.841019E-1  6.988106E-1 -2.627563E-1 
-5.888672E-1  3.904305E-1  7.565536E-1 -1.442871E-1 -4.949188E-1  4.322319E-1  8.006630E-1 -1.165771E-1 
-4.242859E-1  5.582237E-1  9.242706E-1 -5.897903E-2 -3.743668E-1  6.228905E-1  9.566841E-1  4.763412E-2 
-3.032875E-1  6.058311E-1  9.624939E-1  3.564072E-2 -3.102875E-1  6.531410E-1  1.035652E+0  3.921127E-2 
-3.516388E-1  6.336212E-1  9.779930E-1  2.863312E-2 -2.871971E-1  6.177521E-1  9.282913E-1  1.388168E-2 
-3.166275E-1  5.997238E-1  9.645004E-1  5.754089E-2 -3.774185E-1  5.603828E-1  9.940834E-1  3.184128E-2 
-3.242989E-1  6.214828E-1  9.231529E-1 -5.033875E-2 -3.610268E-1  6.145515E-1  9.552612E-1  2.096176E-2 
-3.543968E-1  5.603142E-1  9.490013E-1  1.224136E-2 -3.777885E-1  5.511436E-1  8.792725E-1 -8.997726E-2 
-4.153481E-1  5.832520E-1  9.101830E-1 -9.988785E-2 -4.695892E-1  4.347610E-1  7.566338E-1 -1.766968E-1 
-5.352173E-1  3.615341E-1  6.787033E-1 -2.830162E-1 -6.688080E-1  3.154106E-1  6.480713E-1 -3.878479E-1 
-7.658882E-1  1.169205E-1  4.357338E-1 -4.958878E-1 -8.712463E-1  3.042221E-2  3.306122E-1 -6.379662E-1 
-9.904480E-1 -5.167770E-2  3.036308E-1 -6.399078E-1 -1.050426E+0 -1.062164E-1  2.970009E-1 -6.832695E-1 
-1.003487E+0 -2.426910E-2  2.839622E-1 -6.459389E-1 -9.759979E-1 -2.075958E-2  3.829117E-1 -5.379791E-1 
-9.514885E-1  9.712219E-3  3.902817E-1 -5.620461E-1 -8.682671E-1  5.896378E-2  4.158440E-1 -4.918594E-1 
-8.272095E-1  1.369705E-1  5.269318E-1 -3.902359E-1 -7.760277E-1  1.512032E-1  5.287933E-1 -3.785362E-1 
-7.328873E-1  2.605705E-1  6.352615E-1 -3.600578E-1 -6.789474E-1  2.809830E-1  6.644707E-1 -2.511292E-1 
-6.452675E-1  2.989426E-1  6.784706E-1 -2.406273E-1 -6.099472E-1  3.464813E-1  7.498512E-1 -2.221489E-1 
-6.105461E-1  3.484116E-1  7.484322E-1 -1.813164E-1 -5.744896E-1  3.391724E-1  6.948624E-1 -2.386894E-1 
-5.891685E-1  3.617516E-1  6.864433E-1 -3.036575E-1 -6.895981E-1  2.752533E-1  6.659622E-1 -3.137894E-1 
-6.677666E-1  2.699623E-1  5.996513E-1 -3.293686E-1 -6.960793E-1  2.713013E-1  6.030731E-1 -3.789864E-1 
-7.337074E-1  1.792831E-1  5.869026E-1 -3.485069E-1 -7.538185E-1  1.819725E-1  5.094223E-1 -4.684677E-1 
-8.538895E-1  1.077614E-1  4.053307E-1 -6.008568E-1 -9.555092E-1 -1.020470E-1  2.537231E-1 -6.722374E-1 
-1.119499E+0 -2.228165E-1  9.852219E-2 -8.884583E-1 -1.256588E+0 -3.264580E-1  3.902435E-3 -9.701080E-1 
-1.382729E+0 -4.687691E-1 -1.072578E-1 -1.020477E+0 -1.368786E+0 -4.967079E-1 -1.464462E-1 -1.039398E+0 
-1.382347E+0 -4.037170E-1 -1.606750E-2 -9.875488E-1 -1.356647E+0 -3.740692E-1  8.071899E-3 -9.081268E-1 
-1.231476E+0 -2.883873E-1  1.124535E-1 -7.977791E-1 -1.128288E+0 -6.732941E-2  3.056526E-1 -6.615868E-1 
-9.862785E-1 -8.918762E-3  4.411736E-1 -4.408989E-1 -7.642593E-1  2.137108E-1  6.160431E-1 -2.899475E-1 
-6.408691E-1  3.732224E-1  7.857628E-1 -1.641083E-1 -5.141373E-1  4.405022E-1  8.383636E-1 -5.301666E-2 
-4.212265E-1  5.420532E-1  9.437904E-1 -2.396774E-2 -3.672867E-1  6.251335E-1  9.981842E-1  5.501175E-2 
-3.224373E-1  6.355629E-1  1.016281E+0  8.541107E-2 -2.266960E-1  7.033615E-1  1.045193E+0  1.284027E-1 
-2.404060E-1  7.370338E-1  1.149353E+0  1.899414E-1 -2.017365E-1  7.298813E-1  1.107552E+0  1.894226E-1 
-1.734962E-1  7.809906E-1  1.139591E+0  1.646118E-1 -1.667175E-1  8.083420E-1  1.175434E+0  2.219009E-1 
-1.962166E-1  7.330132E-1  1.107101E+0  1.833839E-1 -1.635895E-1  7.824821E-1  1.167831E+0  2.043915E-1 
-1.698494E-1  7.980537E-1  1.199863E+0  2.777138E-1 -1.357269E-1  7.774925E-1  1.162312E+0  2.829208E-1 
-2.426910E-2  9.034004E-1  1.281673E+0  3.498306E-1 -5.205917E-2  9.159241E-1  1.324364E+0  4.066010E-1 
 5.859375E-2  9.825325E-1  1.350964E+0  4.422913E-1  1.050034E-1  1.044971E+0  1.362362E+0  3.857422E-1 
 2.051163E-2  9.567528E-1  1.332264E+0  4.148712E-1  3.474045E-2  9.569740E-1  1.301273E+0  3.270340E-1 
-3.841782E-2  8.838120E-1  1.205002E+0  2.289124E-1 -1.693268E-1  7.563324E-1  1.141384E+0  1.961212E-1 
-2.146988E-1  6.698341E-1  9.672623E-1  1.023102E-2 -3.767471E-1  5.454140E-1  8.947639E-1 -9.295654E-2 
-4.643669E-1  4.579430E-1  8.532639E-1 -4.154587E-2 -4.703979E-1  3.975906E-1  7.692223E-1 -1.678391E-1 
-5.490074E-1  4.286537E-1  7.915726E-1 -1.752090E-1 -5.468483E-1  3.814926E-1  7.833023E-1 -1.330376E-1 
-5.282974E-1  3.751640E-1  7.597618E-1 -1.568069E-1 -5.490074E-1  4.282112E-1  8.240623E-1 -1.665688E-1 
-5.770187E-1  3.683128E-1  7.693710E-1 -1.754379E-1 -5.430489E-1  3.924522E-1  7.289124E-1 -2.046394E-1 
-5.750885E-1  3.779907E-1  7.757034E-1 -2.090378E-1 -6.346169E-1  2.937317E-1  6.832428E-1 -2.474060E-1 
-6.388588E-1  2.847137E-1  6.367531E-1 -3.233261E-1 -6.936989E-1  2.596016E-1  6.321335E-1 -3.050766E-1 
-6.968994E-1  2.238426E-1  6.465836E-1 -2.570992E-1 -6.545792E-1  2.901535E-1  6.718407E-1 -3.175163E-1 
-6.795387E-1  2.996140E-1  6.828728E-1 -2.398758E-1 -6.372986E-1  2.702637E-1  6.783218E-1 -1.699181E-1 
-5.631561E-1  3.450623E-1  7.768936E-1 -2.046394E-1 -6.177788E-1  3.613815E-1  7.593918E-1 -2.062073E-1 
-6.245575E-1  3.092232E-1  6.995621E-1 -2.087364E-1 -5.732994E-1  3.276329E-1  6.427116E-1 -3.227272E-1 
-7.293091E-1  1.813011E-1  5.898132E-1 -4.119873E-1 -8.718376E-1  5.933380E-2  4.012413E-1 -5.359688E-1 
-9.251060E-1 -2.910614E-2  3.111610E-1 -6.724586E-1 -1.079037E+0 -1.876564E-1  1.975441E-1 -7.448082E-1 
-1.210766E+0 -3.121490E-1  6.089401E-2 -8.862991E-1 -1.270218E+0 -3.479195E-1 -5.336761E-3 -9.765968E-1 
-1.363277E+0 -4.420166E-1 -6.806946E-2 -1.016308E+0 -1.439949E+0 -5.446892E-1 -1.550980E-1 -1.067486E+0 
-1.456490E+0 -4.844093E-1 -9.265900E-2 -1.061008E+0 -1.434658E+0 -4.520760E-1  7.705688E-4 -9.050674E-1 
-1.286018E+0 -3.607292E-1  3.601074E-2 -8.497887E-1 -1.187817E+0 -2.184296E-1  1.860619E-1 -7.065086E-1 
-1.067268E+0 -1.052475E-1  3.332138E-1 -5.539284E-1 -9.408264E-1 -3.863907E-2  3.735237E-1 -5.506477E-1 
-8.893471E-1  9.770203E-2  4.608421E-1 -4.436569E-1 -8.107491E-1  1.244507E-1  5.470428E-1 -3.449364E-1 
-7.380295E-1  1.354027E-1  5.246239E-1 -4.037971E-1 -7.760963E-1  1.878510E-1  5.429535E-1 -3.861389E-1 
-7.833977E-1  1.407623E-1  5.806541E-1 -3.377762E-1 -7.420464E-1  1.406937E-1  5.267029E-1 -3.841972E-1 
-8.044891E-1  1.707916E-1  5.732727E-1 -4.088593E-1 -8.316765E-1  8.235168E-2  4.990616E-1 -4.479790E-1 
-8.663979E-1  2.886200E-2  4.014626E-1 -5.528069E-1 -9.883690E-1 -2.670288E-4  3.564606E-1 -6.671677E-1 
-1.071217E+0 -1.506271E-1  2.406006E-1 -6.811066E-1 -1.041637E+0 -1.337090E-1  2.306213E-1 -6.989059E-1 
-1.105267E+0 -1.201477E-1  2.853127E-1 -6.898994E-1 -1.076279E+0 -1.276779E-1  2.954407E-1 -6.032486E-1 
-9.639282E-1 -3.104782E-2  3.398438E-1 -5.618172E-1 -9.502182E-1 -3.260803E-2  3.997536E-1 -5.048981E-1 
-9.377785E-1 -1.785660E-2  4.263535E-1 -4.711494E-1 -8.475494E-1  3.653336E-2  4.042206E-1 -5.004272E-1 
-9.204178E-1 -1.686096E-3  4.229240E-1 -4.982681E-1 -9.597588E-1 -4.988861E-2  3.831329E-1 -5.504990E-1 
-9.420280E-1 -1.666641E-2  3.581009E-1 -6.097260E-1 -1.020256E+0 -5.987930E-2  3.700905E-1 -5.718079E-1 
-1.034187E+0 -1.030884E-1  3.346329E-1 -5.761986E-1 -9.558067E-1 -4.072952E-2  3.762817E-1 -5.232964E-1 
-9.464989E-1  4.383087E-2  5.372124E-1 -4.058075E-1 -8.128281E-1  1.375618E-1  5.638123E-1 -3.111877E-1 
-6.907883E-1  2.724228E-1  7.216911E-1 -1.901093E-1 -5.382767E-1  4.336510E-1  9.056435E-1  4.197311E-2 
-4.194374E-1  5.268517E-1  9.996719E-1  7.222366E-2 -2.788467E-1  7.023125E-1  1.109562E+0  1.958237E-1 
-2.124672E-1  7.296638E-1  1.196442E+0  2.862015E-1 -1.457062E-1  7.666130E-1  1.231533E+0  3.217430E-1 
-9.705734E-2  9.034004E-1  1.300152E+0  3.228607E-1 -1.201477E-1  8.154106E-1  1.296124E+0  3.735237E-1 
-5.599594E-2  8.458138E-1  1.257164E+0  3.619728E-1 -7.879639E-2  8.325539E-1  1.276451E+0  3.145142E-1 
-1.375885E-1  8.264427E-1  1.273182E+0  3.545227E-1 -9.116745E-2  7.617722E-1  1.141003E+0  2.401619E-1 
-1.655273E-1  7.336807E-1  1.129753E+0  1.956825E-1 -2.613373E-1  6.113434E-1  1.015163E+0  9.897232E-2 
-3.663979E-1  4.527206E-1  8.713722E-1 -2.925873E-2 -4.752464E-1  4.552536E-1  8.630219E-1 -7.157898E-2 
-5.291176E-1  3.289719E-1  7.470207E-1 -1.289482E-1 -6.064491E-1  2.160225E-1  6.734123E-1 -2.542572E-1 
-7.293091E-1  1.967926E-1  5.875816E-1 -3.801765E-1 -8.415184E-1  3.474045E-2  4.542122E-1 -4.327087E-1 
-8.601379E-1  2.588272E-2  4.202423E-1 -5.035591E-1 -9.385986E-1 -3.558731E-2  4.197922E-1 -5.410385E-1 
-1.021076E+0 -7.507706E-2  3.656235E-1 -5.262070E-1 -9.162483E-1 -1.412582E-2  3.882027E-1 -5.127983E-1 
-9.528275E-1 -2.291870E-2  4.706841E-1 -4.582596E-1 -9.321175E-1 -1.010895E-2  4.578629E-1 -4.306183E-1 
-8.225861E-1  8.533096E-2  4.709740E-1 -3.995476E-1 -8.338394E-1  8.652115E-2  5.885429E-1 -3.537292E-1 
-8.094788E-1  8.131409E-2  5.291634E-1 -3.034363E-1 -7.504692E-1  1.461334E-1  5.990524E-1 -3.061867E-1 
-6.918373E-1  2.533417E-1  7.076035E-1 -1.617279E-1 -6.218681E-1  2.866516E-1  7.966423E-1 -1.004791E-1 
-5.320168E-1  3.941612E-1  8.132515E-1 -9.198761E-2 -5.082474E-1  4.270935E-1  9.057922E-1  3.348160E-2 
-4.160881E-1  4.897537E-1  9.461708E-1  3.594208E-2 -3.838272E-1  5.115814E-1  9.452019E-1  3.303146E-2 
-4.525986E-1  4.741821E-1  9.787331E-1  8.973312E-2 -3.987961E-1  4.758911E-1  9.511604E-1  8.764267E-2 
-3.617783E-1  5.357208E-1  1.010323E+0  8.459091E-2 -3.976860E-1  5.409317E-1  1.046383E+0  1.581230E-1 
-3.213196E-1  5.629120E-1  1.049061E+0  1.832314E-1 -2.527695E-1  6.615639E-1  1.084904E+0  1.722832E-1 
-2.815285E-1  6.135826E-1  1.130871E+0  2.662315E-1 -2.205086E-1  6.606712E-1  1.145473E+0  2.620621E-1 
-2.175293E-1  6.864433E-1  1.140934E+0  2.111015E-1 -2.594795E-1  6.542625E-1  1.124763E+0  2.311440E-1 
-2.428589E-1  6.144028E-1  1.060314E+0  1.643829E-1 -2.808571E-1  6.366005E-1  1.092503E+0  1.763840E-1 
-3.044090E-1  6.174507E-1  1.115303E+0  2.187729E-1 -2.718468E-1  6.171532E-1  1.092133E+0  1.597633E-1 
-2.669983E-1  6.788406E-1  1.125881E+0  2.420921E-1 -2.658882E-1  6.220741E-1  1.136242E+0  2.433624E-1 
-2.337685E-1  6.120911E-1  1.060162E+0  1.877022E-1 -2.950172E-1  6.033707E-1  1.081322E+0  1.292915E-1 
-3.631172E-1  5.419807E-1  1.012260E+0  1.508217E-1 -3.529778E-1  4.766426E-1  9.494514E-1  4.331207E-2 
-4.635468E-1  4.399834E-1  9.291115E-1  8.743286E-3 -5.214386E-1  3.607140E-1  8.908920E-1  1.887131E-2 
-4.851570E-1  3.686829E-1  8.385811E-1 -2.411652E-2 -4.908867E-1  3.995209E-1  8.956604E-1  2.796173E-2 
-4.729385E-1  3.696518E-1  8.757629E-1  4.130173E-2 -4.782295E-1  3.761330E-1  8.528938E-1 -5.354691E-2 
-5.291176E-1  3.472939E-1  8.467827E-1 -6.650925E-2 -6.254463E-1  2.346420E-1  6.932220E-1 -1.721573E-1 
-6.633682E-1  1.488914E-1  5.944328E-1 -2.985878E-1 -8.297462E-1  1.768112E-2  5.628433E-1 -3.718262E-1 
-9.652672E-1 -6.277847E-2  4.074211E-1 -4.668274E-1 -9.435883E-1 -1.351967E-1  3.285217E-1 -5.749359E-1 
-1.085968E+0 -1.887665E-1  3.020706E-1 -5.820885E-1 -1.099079E+0 -2.621574E-1  2.540932E-1 -6.088371E-1 
-1.116589E+0 -2.229691E-1  2.403030E-1 -6.471291E-1 -1.113838E+0 -2.375679E-1  2.900734E-1 -5.571289E-1 
-1.071068E+0 -2.199860E-1  2.645226E-1 -5.698662E-1 -1.005356E+0 -1.312561E-1  3.544540E-1 -4.973793E-1 
-9.843369E-1 -9.191895E-2  4.840126E-1 -3.590889E-1 -9.119987E-1 -1.613617E-2  5.270004E-1 -3.374863E-1 
-7.877960E-1  1.048508E-1  6.300430E-1 -2.439079E-1 -7.930069E-1  1.352539E-1  6.984406E-1 -1.589661E-1 
-6.808777E-1  1.509705E-1  7.047729E-1 -1.394463E-1 -6.552467E-1  2.497711E-1  7.366638E-1 -1.642570E-1 
-6.533890E-1  2.203407E-1  7.703438E-1 -6.434631E-2 -6.464577E-1  1.993332E-1  7.345009E-1 -1.521187E-1 
-6.616592E-1  2.012634E-1  7.114029E-1 -1.852684E-1 -7.161980E-1  1.775742E-1  6.988106E-1 -1.510658E-1 
-6.862488E-1  1.643105E-1  6.847305E-1 -1.826591E-1 -6.797676E-1  1.908340E-1  7.422523E-1 -1.074867E-1 
-6.764870E-1  1.670723E-1  7.348709E-1 -7.470703E-2 -6.481781E-1  1.701927E-1  7.410622E-1 -1.340866E-1 
-6.645660E-1  2.321129E-1  7.353210E-1 -1.705170E-1 -7.153778E-1  1.524620E-1  6.931534E-1 -1.278992E-1 
-6.678391E-1  1.406212E-1  6.810112E-1 -1.652985E-1 -7.112083E-1  1.633415E-1  7.263832E-1 -1.618767E-1 
-7.196274E-1  1.623039E-1  7.366638E-1 -9.198761E-2 -6.187477E-1  2.464905E-1  7.583427E-1 -6.434631E-2 
-5.726280E-1  2.809830E-1  8.981133E-1  5.210114E-2 -5.299263E-1  3.319511E-1  9.227829E-1  1.152115E-1 
-4.281578E-1  4.117432E-1  9.528008E-1  1.219940E-1 -4.190674E-1  4.636040E-1  1.060612E+0  2.152710E-1 
-3.671379E-1  4.457207E-1  1.040722E+0  2.369537E-1 -3.362885E-1  4.537621E-1  1.001831E+0  1.906128E-1 
-4.220467E-1  4.285126E-1  1.034981E+0  1.512032E-1 -4.400063E-1  3.901405E-1  9.642029E-1  1.287727E-1 
-4.352379E-1  3.822441E-1  9.205437E-1  8.608246E-2 -5.262070E-1  3.346329E-1  9.676323E-1  9.383392E-2 
-5.413284E-1  2.756920E-1  8.658524E-1  3.132248E-2 -5.408058E-1  2.523727E-1  7.812233E-1 -5.175781E-2 
-6.534691E-1  1.934433E-1  7.792015E-1 -6.806946E-2 -6.903496E-1  7.028198E-2  6.841316E-1 -1.453362E-1 
-7.459259E-1  1.203537E-1  6.690140E-1 -1.728973E-1 -7.601585E-1  5.829239E-2  6.958313E-1 -1.388474E-1 
-7.734184E-1  2.275085E-2  6.322823E-1 -1.407166E-1 -7.363892E-1  8.705139E-2  6.909142E-1 -1.462288E-1 
-7.841492E-1  5.695343E-2  7.177429E-1 -1.501083E-1 -8.073883E-1  1.023102E-2  6.022530E-1 -1.913795E-1 
-7.875786E-1  1.202393E-2  6.276627E-1 -2.105980E-1 -8.068695E-1  2.036285E-2  6.422615E-1 -1.280479E-1 
-7.598572E-1  7.200241E-2  6.819038E-1 -1.438484E-1 -7.034569E-1  1.235504E-1  7.456818E-1 -1.150093E-1 
-7.424278E-1  9.204102E-2  6.933022E-1 -7.984924E-2 -7.448082E-1  1.411057E-2  6.055336E-1 -2.408485E-1 
-7.980080E-1  2.632141E-3  5.413132E-1 -2.970276E-1 -9.171371E-1 -1.350479E-1  4.671707E-1 -2.938995E-1 
-9.425468E-1 -1.880264E-1  4.479523E-1 -3.749580E-1 -9.852371E-1 -1.322174E-1  4.678421E-1 -3.912773E-1 
-1.027477E+0 -2.527695E-1  3.803024E-1 -3.771973E-1 -1.054077E+0 -2.875671E-1  3.236008E-1 -5.197983E-1 
-1.130966E+0 -3.207970E-1  2.554321E-1 -5.937881E-1 -1.235947E+0 -4.557266E-1  1.562614E-1 -6.296959E-1 
-1.261948E+0 -4.838867E-1  1.295929E-1 -6.739464E-1 -1.274017E+0 -4.359779E-1  1.876335E-1 -6.428070E-1 
-1.224770E+0 -3.770485E-1  2.392616E-1 -4.971466E-1 -1.070316E+0 -3.064880E-1  3.481140E-1 -3.921661E-1 
-1.021366E+0 -1.563568E-1  5.361710E-1 -2.546387E-1 -8.445663E-1 -4.385757E-2  6.035919E-1 -1.037560E-1 
-6.846771E-1  6.760406E-2  7.274208E-1 -1.166916E-2 -6.556969E-1  1.957512E-1  9.034004E-1  1.304131E-1 
-5.426788E-1  2.428436E-1  9.305229E-1  1.892738E-1 -4.145279E-1  3.387337E-1  9.717331E-1  2.201118E-1 
-4.143791E-1  4.018326E-1  1.096001E+0  3.071442E-1 -3.787575E-1  4.161415E-1  1.090271E+0  3.269539E-1 
-2.942696E-1  4.620323E-1  1.101143E+0  3.610039E-1 -2.759476E-1  5.417519E-1  1.213871E+0  4.327507E-1 
-2.009163E-1  5.457840E-1  1.195324E+0  4.551010E-1 -1.720085E-1  6.086617E-1  1.242413E+0  4.887123E-1 
-1.612778E-1  6.067238E-1  1.298962E+0  5.049515E-1 -1.924973E-1  5.840721E-1  1.203812E+0  4.212036E-1 
-2.079964E-1  5.238724E-1  1.146893E+0  3.595123E-1 -3.529778E-1  3.584709E-1  1.039383E+0  2.695122E-1 
-5.061684E-1  2.133331E-1  8.939438E-1  9.241104E-2 -6.106186E-1  1.661720E-1  8.037224E-1 -2.165604E-2 
-7.017365E-1  3.743362E-2  7.316742E-1  1.880264E-2 -7.156792E-1 -1.628876E-2  6.852531E-1 -5.428696E-2 
-7.391472E-1  4.167175E-2  7.081337E-1 -9.891891E-2 -7.769966E-1  5.611420E-3  7.176628E-1 -5.558014E-3 
-7.098694E-1  5.981445E-3  6.949425E-1 -3.632736E-2 -6.837883E-1  6.984329E-2  7.310715E-1 -4.161835E-2 
-7.553864E-1  1.649094E-2  7.131920E-1 -7.559586E-2 -7.989693E-1 -7.149887E-2  5.792313E-1 -1.910782E-1 
-8.792877E-1 -1.527061E-1  4.986229E-1 -3.137894E-1 -1.043797E+0 -3.396492E-1  3.376122E-1 -3.793564E-1 
-1.158989E+0 -4.636192E-1  2.534218E-1 -5.288162E-1 -1.239677E+0 -5.110092E-1  1.468735E-1 -6.102486E-1 
-1.322899E+0 -6.285095E-1  9.070206E-2 -5.934868E-1 -1.291977E+0 -5.404396E-1  1.393509E-1 -6.065979E-1 
-1.305687E+0 -5.535469E-1  2.092438E-1 -5.718765E-1 -1.303898E+0 -5.504189E-1  1.834641E-1 -4.569893E-1 
-1.151157E+0 -4.812088E-1  2.219009E-1 -4.393387E-1 -1.140137E+0 -4.083366E-1  3.295631E-1 -4.195862E-1 
-1.104366E+0 -3.947067E-1  2.973022E-1 -3.753395E-1 -1.071068E+0 -3.856888E-1  2.631035E-1 -4.397087E-1 
-1.146538E+0 -4.567680E-1  2.901535E-1 -4.529686E-1 -1.225967E+0 -5.240479E-1  2.077522E-1 -4.911194E-1 
-1.192066E+0 -5.014687E-1  1.747437E-1 -4.828491E-1 -1.183796E+0 -4.931259E-1  2.731628E-1 -4.248085E-1 
-1.179848E+0 -4.700279E-1  2.467918E-1 -4.496193E-1 -1.089546E+0 -4.029770E-1  2.834435E-1 -4.028969E-1 
-1.147739E+0 -4.183960E-1  3.282242E-1 -3.749580E-1 -1.142967E+0 -4.774780E-1  2.615433E-1 -4.402962E-1 
-1.154808E+0 -4.960289E-1  1.710129E-1 -5.425262E-1 -1.237518E+0 -5.285873E-1  1.778717E-1 -4.984894E-1 
-1.244968E+0 -5.827560E-1  1.532135E-1 -5.136871E-1 -1.199139E+0 -4.886589E-1  2.105026E-1 -4.853096E-1 
-1.175678E+0 -4.472275E-1  3.095932E-1 -3.714561E-1 -1.119869E+0 -4.501381E-1  3.217430E-1 -3.362160E-1 
-1.056988E+0 -3.254166E-1  4.406509E-1 -2.369766E-1 -1.003189E+0 -3.004570E-1  5.456314E-1 -9.422684E-2 
-8.792877E-1 -2.205086E-1  5.496521E-1 -9.183884E-2 -8.025475E-1 -9.317780E-2  6.570930E-1 -3.431702E-2 
-7.940559E-1 -8.416748E-2  7.213135E-1  7.319260E-2 -6.483994E-1  2.819061E-2  8.021507E-1  1.739235E-1 
-5.607071E-1  1.178207E-1  8.291206E-1  1.374130E-1 -5.937080E-1  7.162094E-2  8.342628E-1  2.019310E-1 
-6.032486E-1  2.327347E-2  7.809906E-1  4.666138E-2 -6.580086E-1  2.610397E-2  7.038841E-1  7.565308E-2 
-6.941490E-1 -6.516647E-2  7.277222E-1  6.879044E-2 -7.471161E-1 -1.005592E-1  6.582108E-1 -2.813721E-2 
-7.695465E-1 -1.074867E-1  6.478539E-1 -9.206772E-2 -8.996277E-1 -2.147789E-1  5.074120E-1 -1.269264E-1 
-8.940392E-1 -2.856293E-1  4.858017E-1 -1.659660E-1 -9.449272E-1 -2.436066E-1  5.542717E-1 -1.917496E-1 
-9.749565E-1 -2.962875E-1  4.793930E-1 -1.346092E-1 -8.882294E-1 -2.164879E-1  5.413818E-1 -1.055489E-1 
-8.746681E-1 -2.228165E-1  5.930138E-1 -7.231903E-2 -8.745995E-1 -2.037468E-1  6.312408E-1 -7.865906E-3 
-8.016586E-1 -1.377373E-1  6.151428E-1 -3.126907E-2 -7.815361E-1 -1.380386E-1  6.630516E-1  5.978394E-2 
-7.515068E-1 -1.744690E-1  6.348915E-1  4.964066E-2 -7.424965E-1 -1.251488E-1  6.502304E-1  2.156067E-2 
-7.207375E-1 -6.277847E-2  7.223625E-1  9.047318E-2 -7.123985E-1 -9.727859E-2  7.220612E-1  1.463509E-1 
-6.410179E-1  3.383636E-3  8.284531E-1  1.927719E-1 -6.022758E-1  4.957199E-2  8.881340E-1  2.617607E-1 
-5.578690E-1  8.965302E-2  9.220314E-1  3.689041E-1 -3.733978E-1  2.274933E-1  1.029694E+0  4.119720E-1 
-4.324760E-1  2.073708E-1  1.032303E+0  4.015312E-1 -3.967171E-1  1.950836E-1  9.971313E-1  3.854408E-1 
-3.968658E-1  2.403831E-1  9.963913E-1  3.534012E-1 -4.397087E-1  2.122231E-1  1.047283E+0  4.341736E-1 
-4.215279E-1  1.830139E-1  1.028652E+0  3.804512E-1 -4.079666E-1  2.198219E-1  9.770241E-1  3.683815E-1 
-4.364967E-1  1.522408E-1  9.949036E-1  4.110718E-1 -4.534187E-1  1.358528E-1  9.455833E-1  3.437920E-1 
-4.115486E-1  2.029037E-1  9.649506E-1  3.104134E-1 -4.946861E-1  1.512718E-1  9.616737E-1  3.610840E-1 
-4.528160E-1  1.354027E-1  9.549637E-1  3.584709E-1 -4.132576E-1  2.122231E-1  1.001083E+0  3.744926E-1 
-4.456673E-1  1.761627E-1  1.010174E+0  4.224014E-1 -3.984261E-1  1.298904E-1  8.970032E-1  3.677826E-1 
-4.443283E-1  1.380806E-1  9.659233E-1  3.439407E-1 -4.244270E-1  1.460533E-1  9.429741E-1  4.264221E-1 
-4.157867E-1  1.271324E-1  9.613037E-1  3.707619E-1 -4.578094E-1  1.512718E-1  9.893837E-1  3.952026E-1 
-4.490166E-1  1.260910E-1  9.615936E-1  3.949814E-1 -4.598961E-1  9.561157E-2  9.235229E-1  3.171234E-1 
-5.087776E-1  6.931305E-2  8.811340E-1  2.577438E-1 -6.332664E-1 -6.307602E-2  7.631912E-1  1.760139E-1 
-6.843872E-1 -1.357269E-1  6.705742E-1  4.428101E-2 -7.901764E-1 -1.891479E-1  6.147728E-1 -2.288818E-3 
-8.570862E-1 -3.095474E-1  5.658226E-1  1.254272E-2 -8.985863E-1 -3.627396E-1  4.233627E-1 -1.890678E-1 
-1.026806E+0 -4.706268E-1  3.914833E-1 -1.999474E-1 -1.058327E+0 -4.784470E-1  3.265839E-1 -2.208061E-1 
-1.056087E+0 -5.767174E-1  2.161636E-1 -3.274269E-1 -1.153168E+0 -5.832062E-1  2.836723E-1 -2.783279E-1 
-1.155037E+0 -6.225471E-1  1.906815E-1 -3.655777E-1 -1.201977E+0 -6.703758E-1  1.557426E-1 -4.268875E-1 
-1.273129E+0 -6.973495E-1  1.795807E-1 -3.516388E-1 -1.232666E+0 -6.922760E-1  1.850204E-1 -3.093987E-1 
-1.117039E+0 -5.800781E-1  2.689133E-1 -2.839165E-1 -1.159206E+0 -5.980263E-1  3.179436E-1 -2.091866E-1 
-1.094757E+0 -5.224762E-1  3.771019E-1 -1.135979E-1 -9.029770E-1 -3.827095E-1  4.381905E-1 -9.749603E-2 
-9.324074E-1 -3.768272E-1  5.118027E-1  2.103043E-2 -8.852463E-1 -3.482895E-1  5.702209E-1  4.823303E-2 
-7.980766E-1 -2.965088E-1  5.576210E-1  3.228378E-2 -8.298187E-1 -2.779579E-1  5.811729E-1  9.621048E-2 
-7.914467E-1 -3.491783E-1  5.573311E-1  6.805420E-2 -8.138771E-1 -3.161774E-1  5.179138E-1 -1.509857E-2 
-9.102859E-1 -4.251785E-1  4.369240E-1 -2.597809E-2 -9.075279E-1 -4.659271E-1  4.120407E-1 -6.531906E-2 
-9.166870E-1 -4.527473E-1  3.826141E-1 -1.182861E-1 -1.009159E+0 -5.047493E-1  4.176331E-1 -4.460907E-2 
-9.052162E-1 -3.958168E-1  4.223213E-1 -7.127762E-2 -8.772087E-1 -3.678093E-1  5.188828E-1  3.094101E-2 
-8.649063E-1 -3.508186E-1  6.078415E-1  1.079140E-1 -8.172989E-1 -3.199768E-1  5.500221E-1  5.046082E-2 
-8.276558E-1 -3.108864E-1  6.097832E-1  1.138725E-1 -8.067970E-1 -3.003769E-1  6.409225E-1  1.596909E-1 
-7.586670E-1 -2.790680E-1  6.211815E-1  1.558228E-1 -6.897469E-1 -1.652985E-1  7.353935E-1  2.432823E-1 
-6.340179E-1 -1.263390E-1  8.160133E-1  3.954315E-1 -4.730873E-1  2.933502E-3  8.962517E-1  4.626312E-1 
-3.857689E-1  1.372604E-1  1.018894E+0  5.149307E-1 -3.435173E-1  1.246033E-1  1.046532E+0  6.401024E-1 
-2.462883E-1  1.793633E-1  1.054802E+0  5.939827E-1 -2.908478E-1  2.260704E-1  1.093323E+0  6.109734E-1 
-3.055992E-1  9.547043E-2  1.040051E+0  5.893631E-1 -3.324890E-1  1.097031E-1  9.725533E-1  5.302124E-1 
-3.610268E-1  9.845352E-2  1.035431E+0  5.792313E-1 -3.883667E-1  3.079224E-2  9.732208E-1  5.239525E-1 
-4.130363E-1  6.969070E-2  1.024033E+0  5.951729E-1 -3.029861E-1  1.672935E-1  1.101742E+0  6.916618E-1 
-1.957779E-1  2.398605E-1  1.201504E+0  8.142204E-1 -6.628799E-2  3.699417E-1  1.265503E+0  8.508034E-1 
-3.171921E-2  4.772339E-1  1.410042E+0  9.828339E-1  9.785080E-2  5.243225E-1  1.438881E+0  1.029022E+0 
 1.900139E-1  5.910034E-1  1.451172E+0  1.016884E+0  9.427261E-2  5.957718E-1  1.510483E+0  1.046833E+0 
 1.579819E-1  5.871315E-1  1.465481E+0  1.041992E+0  1.649017E-1  5.452614E-1  1.382183E+0  9.191322E-1 
-1.427841E-2  4.009438E-1  1.351631E+0  9.229317E-1 -7.246780E-2  3.448410E-1  1.260292E+0  7.903824E-1 
-1.600075E-1  2.164612E-1  1.127674E+0  7.023125E-1 -2.957573E-1  9.047318E-2  1.083931E+0  7.117004E-1 
-2.682686E-1  9.338379E-2  1.018963E+0  6.193123E-1 -3.084984E-1  7.110214E-2  9.701614E-1  5.596428E-1 
-3.726463E-1 -4.959106E-5  9.501228E-1  6.124611E-1 -3.049965E-1  4.748154E-2  9.476624E-1  5.883942E-1 
-3.414383E-1  4.249191E-2  9.309731E-1  5.008507E-1 -3.817368E-1 -1.591873E-2  9.068336E-1  5.679131E-1 
-3.557396E-1 -8.396149E-3  8.765106E-1  5.418320E-1 -3.526878E-1  1.663208E-3  9.004211E-1  4.747009E-1 
-5.110092E-1 -1.445160E-1  7.829323E-1  3.447609E-1 -5.642090E-1 -1.969681E-1  6.820526E-1  3.312035E-1 
-6.250763E-1 -2.704277E-1  6.417427E-1  2.444038E-1 -7.582893E-1 -4.312859E-1  5.897408E-1  2.159424E-1 
-7.743874E-1 -4.140778E-1  5.281219E-1  1.618538E-1 -7.682762E-1 -3.700485E-1  5.530815E-1  1.835327E-1 
-7.778893E-1 -4.562492E-1  5.400429E-1  2.526741E-1 -6.962280E-1 -3.739891E-1  5.798340E-1  2.090111E-1 
-7.365379E-1 -3.408394E-1  5.773735E-1  2.076035E-1 -7.149277E-1 -3.397179E-1  6.089630E-1  2.917137E-1 
-6.226158E-1 -3.589363E-1  5.547905E-1  2.193718E-1 -7.296791E-1 -3.489571E-1  5.835533E-1  2.130432E-1 
-7.255058E-1 -3.699684E-1  5.434723E-1  2.078209E-1 -6.960068E-1 -4.078865E-1  4.964523E-1  1.745911E-1 
-7.310295E-1 -3.532791E-1  5.921936E-1  2.118416E-1 -7.815361E-1 -4.386673E-1  5.423508E-1  2.605019E-1 
-6.692581E-1 -3.616295E-1  6.008415E-1  2.868042E-1 -6.650887E-1 -3.286972E-1  6.723633E-1  3.309822E-1 
-6.939964E-1 -3.492584E-1  6.304207E-1  3.547516E-1 -5.817871E-1 -3.013458E-1  6.967316E-1  3.935623E-1 
-6.069679E-1 -2.943459E-1  7.131920E-1  3.909531E-1 -6.299973E-1 -3.170662E-1  6.599236E-1  3.990021E-1 
-5.270271E-1 -2.477760E-1  6.766815E-1  3.474426E-1 -6.121063E-1 -3.342781E-1  6.374931E-1  3.717308E-1 
-6.176987E-1 -3.329391E-1  6.360016E-1  3.554916E-1 -5.660667E-1 -2.705078E-1  6.456909E-1  3.357506E-1 
-6.469078E-1 -3.731766E-1  6.441307E-1  3.764305E-1 -6.191177E-1 -3.467979E-1  6.085930E-1  3.409615E-1 
-5.900574E-1 -2.866669E-1  6.851006E-1  3.825417E-1 -6.185989E-1 -3.254166E-1  6.709518E-1  3.689041E-1 
-5.911789E-1 -2.823486E-1  6.940422E-1  4.469833E-1 -5.091476E-1 -2.088165E-1  7.888222E-1  5.118828E-1 
-4.447670E-1 -1.328163E-1  9.004211E-1  6.304207E-1 -3.619995E-1 -9.176636E-2  8.947639E-1  6.685638E-1 
-3.029861E-1 -1.122665E-2  9.693413E-1  6.943436E-1 -2.513580E-1  9.918213E-4  1.015392E+0  7.860641E-1 
-2.523270E-1 -2.388763E-2  9.759026E-1  7.571526E-1 -1.987572E-1  4.331207E-2  1.013603E+0  7.560310E-1 
-2.515068E-1 -2.865601E-2  9.606323E-1  7.675819E-1 -2.215576E-1 -5.510712E-2  9.363441E-1  7.414322E-1 
-2.101593E-1  3.117371E-2  9.864807E-1  7.453041E-1 -2.767563E-1 -4.482651E-2  9.468422E-1  6.901016E-1 
-2.743073E-1 -8.036804E-2  8.318825E-1  5.775223E-1 -3.703384E-1 -1.012268E-1  8.594513E-1  5.844536E-1 
-4.772568E-1 -2.567978E-1  7.873306E-1  5.663414E-1 -4.364281E-1 -2.306480E-1  7.351036E-1  4.681435E-1 
-5.212173E-1 -2.745285E-1  6.798935E-1  4.317131E-1 -5.687485E-1 -3.960495E-1  5.810242E-1  4.560738E-1 
-5.372391E-1 -4.236183E-1  5.661240E-1  3.326912E-1 -7.113571E-1 -4.945374E-1  4.866219E-1  2.254829E-1 
-7.971077E-1 -6.124077E-1  3.504219E-1  1.962013E-1 -7.673759E-1 -6.328964E-1  3.111610E-1  1.033630E-1 
-9.315186E-1 -8.018761E-1  2.371025E-1  5.508041E-2 -1.038879E+0 -8.510475E-1  1.742935E-1 -2.455902E-2 
-1.036049E+0 -8.719177E-1  7.684326E-2 -1.461563E-1 -1.128510E+0 -9.595261E-1  5.225372E-2 -9.854889E-2 
-1.156006E+0 -1.004307E+0 -2.670288E-4 -1.821365E-1 -1.143486E+0 -9.554367E-1  1.545334E-2 -1.686592E-1 
-1.173286E+0 -1.045368E+0 -5.346680E-2 -1.953964E-1 -1.227009E+0 -1.063316E+0 -3.215790E-2 -1.705894E-1 
-1.141548E+0 -1.004307E+0 -5.525589E-2 -2.318382E-1 -1.211357E+0 -1.031658E+0 -1.755905E-2 -1.426468E-1 
-1.124268E+0 -1.028076E+0 -4.571915E-2 -1.391487E-1 -1.120319E+0 -9.641495E-1 -2.727509E-3 -1.658974E-1 
-1.151756E+0 -1.014446E+0  2.252197E-2 -8.796692E-2 -1.098259E+0 -1.032768E+0 -4.117584E-2 -1.126976E-1 
-1.086567E+0 -9.500694E-1  3.445053E-2 -7.440948E-2 -1.086117E+0 -9.590073E-1  9.509277E-2 -4.370880E-2 
-1.072777E+0 -9.785271E-1 -8.247375E-3 -1.057663E-1 -1.048866E+0 -8.857689E-1  1.128311E-1  8.441925E-3 
-9.538689E-1 -8.441277E-1  1.718330E-1  8.019257E-2 -9.574471E-1 -8.490372E-1  1.666222E-1  4.584122E-2 
-9.163170E-1 -7.654495E-1  2.003708E-1  7.460403E-2 -8.849487E-1 -7.418289E-1  3.189812E-1  2.766609E-1 
-7.317696E-1 -6.656075E-1  3.344116E-1  2.415733E-1 -7.719269E-1 -6.441460E-1  3.996010E-1  2.701111E-1 
-7.319183E-1 -6.046562E-1  3.762817E-1  3.488617E-1 -6.141968E-1 -5.980263E-1  4.083138E-1  3.414116E-1 
-6.922760E-1 -5.817184E-1  4.723930E-1  3.510208E-1 -7.032394E-1 -6.314087E-1  3.832130E-1  3.232307E-1 
-6.846771E-1 -6.203766E-1  3.727837E-1  3.588409E-1 -6.359558E-1 -6.358795E-1  4.100342E-1  3.218117E-1 
-7.649269E-1 -6.618080E-1  3.908806E-1  3.572006E-1 -6.334991E-1 -5.686760E-1  4.248619E-1  3.350029E-1 
-6.412468E-1 -5.471458E-1  4.650116E-1  4.107018E-1 -6.093559E-1 -5.723267E-1  4.722404E-1  4.757423E-1 
-5.541458E-1 -5.022888E-1  5.345306E-1  4.809608E-1 -5.045967E-1 -4.182472E-1  6.204338E-1  5.782623E-1 
-4.400787E-1 -4.349365E-1  5.805740E-1  6.088104E-1 -3.858376E-1 -3.161774E-1  7.247429E-1  7.022438E-1 
-2.886086E-1 -2.254982E-1  8.239136E-1  7.473221E-1 -2.697563E-1 -2.212563E-1  7.774239E-1  8.315811E-1 
-1.055489E-1 -7.522583E-2  9.490814E-1  9.482613E-1 -6.851959E-2 -6.908417E-3  1.092201E+0  1.055473E+0 
-8.686066E-3  3.482056E-2  1.095032E+0  1.120743E+0  1.486626E-1  1.624527E-1  1.159561E+0  1.185192E+0 
 2.145309E-1  2.405319E-1  1.305363E+0  1.361843E+0  2.919426E-1  2.131805E-1  1.254623E+0  1.272362E+0 
 2.821007E-1  2.925339E-1  1.274372E+0  1.303951E+0  2.830009E-1  2.174339E-1  1.221401E+0  1.258133E+0 
 1.984329E-1  1.059036E-1  1.137871E+0  1.173492E+0  1.387520E-1  7.729340E-2  1.020451E+0  1.006821E+0 
-2.127838E-2 -7.052612E-2  9.345512E-1  9.764938E-1 -4.318619E-2 -1.308784E-1  8.398514E-1  8.803139E-1 
-1.261063E-1 -1.872063E-1  7.713814E-1  7.871017E-1 -2.464371E-1 -3.264580E-1  6.843605E-1  7.380028E-1 
-2.709465E-1 -3.551369E-1  6.089630E-1  6.690826E-1 -3.073082E-1 -3.947792E-1  5.306511E-1  5.888405E-1 
-4.229393E-1 -5.542183E-1  4.809608E-1  6.055336E-1 -4.410477E-1 -5.417786E-1  4.487724E-1  4.791031E-1 
-5.013161E-1 -5.439377E-1  4.080238E-1  4.308929E-1 -5.913963E-1 -6.924286E-1  2.914925E-1  4.012413E-1 
-6.124878E-1 -7.940559E-1  1.938133E-1  3.125839E-1 -7.337074E-1 -8.637886E-1  1.363716E-1  1.738510E-1 
-8.976173E-1 -9.966393E-1  9.231567E-4  1.377831E-1 -8.696785E-1 -1.040886E+0 -4.854584E-2  5.717087E-2 
-9.096184E-1 -1.017128E+0 -6.292725E-2  6.282806E-3 -1.011837E+0 -1.133278E+0 -1.651573E-1 -7.648468E-3 
-9.981995E-1 -1.159729E+0 -1.647072E-1 -8.043671E-2 -1.100567E+0 -1.198029E+0 -1.875763E-1 -9.064865E-2 
-1.116436E+0 -1.259716E+0 -2.765388E-1 -1.128464E-1 -1.084476E+0 -1.263588E+0 -3.011971E-1 -1.424294E-1 
-1.130226E+0 -1.241909E+0 -1.930161E-1 -5.294800E-2 -1.069878E+0 -1.185577E+0 -1.629868E-1 -3.014755E-2 
-9.289894E-1 -9.999161E-1 -5.227661E-2  1.530609E-1 -7.814674E-1 -9.078979E-1  1.797333E-1  3.551216E-1 
-6.472778E-1 -7.582169E-1  2.781525E-1  4.753723E-1 -4.807587E-1 -5.966187E-1  4.218712E-1  5.915222E-1 
-3.719063E-1 -4.544563E-1  6.021042E-1  7.412109E-1 -2.326584E-1 -3.824081E-1  5.902634E-1  8.318024E-1 
-1.255188E-1 -3.342781E-1  6.491241E-1  8.205528E-1 -1.825180E-1 -3.469467E-1  6.868935E-1  8.524437E-1 
-1.804962E-1 -3.402367E-1  6.626015E-1  8.058014E-1 -1.976395E-1 -3.829384E-1  5.419807E-1  6.976929E-1 
-2.810860E-1 -5.021362E-1  5.116539E-1  7.307014E-1 -3.277969E-1 -5.481071E-1  4.782829E-1  6.242332E-1 
-3.883667E-1 -5.339584E-1  4.013138E-1  5.568810E-1 -4.133263E-1 -6.200867E-1  3.961029E-1  6.234131E-1 
-4.119186E-1 -6.544266E-1  3.622742E-1  5.694733E-1 -4.160881E-1 -5.946770E-1  3.581009E-1  5.336342E-1 
-4.514084E-1 -6.773071E-1  3.106422E-1  5.789337E-1 -3.969383E-1 -7.016678E-1  2.716026E-1  5.457039E-1 
-4.349365E-1 -6.485481E-1  3.159332E-1  5.076332E-1 -4.475288E-1 -6.532364E-1  3.338127E-1  6.184235E-1 
-3.561058E-1 -6.514473E-1  3.341141E-1  6.038208E-1 -3.757095E-1 -5.835762E-1  4.360313E-1  6.549339E-1 
-3.162460E-1 -5.217361E-1  4.636040E-1  7.628136E-1 -1.992760E-1 -4.879875E-1  5.208931E-1  8.179512E-1 
-1.535263E-1 -3.514862E-1  6.882324E-1  9.135437E-1 -4.705811E-2 -2.488289E-1  7.319717E-1  1.037521E+0 
 9.032059E-2 -2.010689E-1  7.657928E-1  1.071861E+0  1.398010E-1 -1.069679E-1  9.064636E-1  1.157623E+0 
 1.511230E-1 -8.878708E-2  9.047508E-1  1.212383E+0  2.594528E-1 -5.182648E-2  8.948441E-1  1.195244E+0 
 2.531929E-1 -3.744888E-2  9.563026E-1  1.258652E+0  2.461205E-1 -5.301666E-2  9.364929E-1  1.250603E+0 
 2.906723E-1 -3.878784E-2  8.912621E-1  1.182583E+0  2.368011E-1 -3.878784E-2  9.427414E-1  1.238831E+0 
 2.636223E-1 -5.905914E-2  8.789711E-1  1.254852E+0  3.047523E-1 -8.125687E-2  9.070625E-1  1.235401E+0 
 2.635536E-1 -1.561737E-2  9.418526E-1  1.215881E+0  2.422409E-1 -1.093483E-1  8.367233E-1  1.195473E+0 
 2.364311E-1 -9.854889E-2  7.958221E-1  1.085793E+0  1.391335E-1 -1.910782E-1  7.909012E-1  1.067322E+0 
 8.712387E-2 -2.278061E-1  6.937523E-1  1.030884E+0  9.234238E-2 -2.728195E-1  6.077728E-1  9.191322E-1 
-5.696869E-2 -4.177284E-1  5.591927E-1  8.572922E-1 -1.448174E-1 -4.995384E-1  4.360313E-1  7.678032E-1 
-1.810989E-1 -5.650978E-1  3.146629E-1  6.830940E-1 -2.730370E-1 -6.640472E-1  2.995415E-1  6.433105E-1 
-3.321991E-1 -7.393684E-1  1.972427E-1  5.641136E-1 -3.690796E-1 -6.982384E-1  2.003021E-1  5.395241E-1 
-4.001465E-1 -7.878685E-1  1.564941E-1  5.280533E-1 -4.461174E-1 -8.507576E-1  1.024704E-1  4.979515E-1 
-4.055786E-1 -7.477875E-1  1.537323E-1  4.890823E-1 -4.570694E-1 -8.646889E-1  5.814362E-2  4.744835E-1 
-4.699593E-1 -9.060364E-1  3.027344E-2  4.054832E-1 -4.895477E-1 -8.302689E-1  1.642227E-2  3.826828E-1 
-5.174866E-1 -9.362068E-1 -1.330948E-2  4.271622E-1 -5.009460E-1 -9.547691E-1 -2.187729E-2  3.857422E-1 
-5.306778E-1 -8.885269E-1  4.316330E-2  4.353638E-1 -4.981194E-1 -8.861465E-1  5.896378E-2  4.823036E-1 
-4.141464E-1 -8.580589E-1  5.978394E-2  5.390739E-1 -3.654976E-1 -7.737885E-1  1.867332E-1  5.953217E-1 
-3.521576E-1 -7.211189E-1  2.300224E-1  6.442032E-1 -2.596970E-1 -6.980171E-1  2.094612E-1  6.450920E-1 
-2.161179E-1 -5.750885E-1  3.205528E-1  7.208710E-1 -2.107468E-1 -6.596489E-1  2.757721E-1  7.186317E-1 
-2.156677E-1 -6.638184E-1  2.511139E-1  6.766129E-1 -2.232666E-1 -6.215782E-1  2.725716E-1  6.802635E-1 
-2.398758E-1 -6.932487E-1  2.251816E-1  6.936722E-1 -1.978569E-1 -6.743965E-1  1.859207E-1  6.291542E-1 
-2.828674E-1 -7.530785E-1  1.643105E-1  6.322823E-1 -3.234062E-1 -8.070984E-1  1.415825E-1  5.877228E-1 
-3.353958E-1 -7.982979E-1  5.493164E-2  5.190315E-1 -3.777885E-1 -8.479996E-1  8.861160E-2  5.321426E-1 
-4.026794E-1 -8.850288E-1  1.589203E-2  5.434723E-1 -3.548470E-1 -8.770561E-1  2.886200E-2  5.037613E-1 
-4.090881E-1 -8.632660E-1  4.406357E-2  5.232010E-1 -3.609581E-1 -8.460579E-1  6.477356E-2  6.047935E-1 
-2.395859E-1 -7.483864E-1  1.094017E-1  6.387634E-1 -2.549286E-1 -7.322884E-1  2.259216E-1  7.208710E-1 
-1.715584E-1 -6.752968E-1  2.235413E-1  7.479134E-1 -1.056976E-1 -5.768661E-1  2.495422E-1  7.400131E-1 
-1.082268E-1 -6.314888E-1  2.764435E-1  8.331528E-1 -9.653854E-2 -6.518288E-1  2.719727E-1  7.882233E-1 
-9.921646E-2 -5.837975E-1  2.768135E-1  7.737732E-1 -9.191895E-2 -6.017570E-1  3.141441E-1  8.464813E-1 
-7.075882E-2 -6.256676E-1  2.330818E-1  7.908325E-1 -8.565903E-2 -6.498070E-1  2.600517E-1  7.681808E-1 
-1.418266E-1 -6.283569E-1  2.466431E-1  7.755508E-1 -1.121063E-1 -6.901169E-1  1.952324E-1  7.782440E-1 
-6.963730E-2 -6.300659E-1  2.263718E-1  7.383041E-1 -1.811676E-1 -7.043495E-1  2.268906E-1  7.791328E-1 
-9.213638E-2 -6.438484E-1  1.719818E-1  7.475433E-1 -5.100632E-2 -5.955658E-1  2.283821E-1  7.508926E-1 
-1.056976E-1 -6.669464E-1  2.060318E-1  7.845726E-1 -7.768631E-2 -6.702271E-1  1.387520E-1  6.930809E-1 
-1.253662E-1 -6.591263E-1  1.654320E-1  7.106628E-1 -1.062164E-1 -6.631470E-1  2.189217E-1  8.047638E-1 
-5.838776E-2 -6.359558E-1  1.222916E-1  6.614914E-1 -1.643372E-1 -7.256584E-1  1.391335E-1  6.830215E-1 
-1.372185E-1 -7.045784E-1  1.238518E-1  7.237015E-1 -1.626167E-1 -8.113365E-1 -7.865906E-3  5.416107E-1 
-2.903175E-1 -8.302689E-1 -1.524734E-2  5.317726E-1 -3.038788E-1 -9.037971E-1 -7.470703E-2  5.032425E-1 
-3.707161E-1 -9.920158E-1 -1.844482E-1  3.630219E-1 -4.987183E-1 -1.050358E+0 -2.080688E-1  3.026733E-1 
-5.340271E-1 -1.102509E+0 -2.912865E-1  2.915611E-1 -5.738869E-1 -1.193039E+0 -3.903885E-1  1.761627E-1 
-6.502571E-1 -1.213516E+0 -3.716774E-1  1.891937E-1 -6.282082E-1 -1.225296E+0 -4.093781E-1  2.573738E-1 
-5.241966E-1 -1.156528E+0 -3.437462E-1  2.807617E-1 -5.478859E-1 -1.126869E+0 -2.614174E-1  3.301620E-1 
-5.197983E-1 -1.143337E+0 -3.317490E-1  2.926140E-1 -4.898491E-1 -1.102509E+0 -3.219185E-1  3.123512E-1 
-4.756889E-1 -1.079037E+0 -1.961479E-1  4.332008E-1 -4.096069E-1 -1.019806E+0 -2.296791E-1  3.947525E-1 
-3.821182E-1 -1.042606E+0 -2.977791E-1  3.198814E-1 -4.633293E-1 -1.062199E+0 -2.088890E-1  4.554024E-1 
-3.841972E-1 -1.020256E+0 -1.880989E-1  3.759041E-1 -4.408264E-1 -1.047379E+0 -3.131180E-1  2.665329E-1 
-5.066071E-1 -1.083809E+0 -3.014984E-1  3.408928E-1 -4.315872E-1 -1.140427E+0 -3.604279E-1  3.042336E-1 
-4.679489E-1 -1.055126E+0 -3.152084E-1  2.465630E-1 -5.076561E-1 -1.102959E+0 -3.284683E-1  3.204041E-1 
-4.369469E-1 -1.119949E+0 -3.523865E-1  3.102722E-1 -4.715195E-1 -1.090286E+0 -3.196068E-1  2.979012E-1 
-4.957390E-1 -1.136559E+0 -3.203468E-1  3.570518E-1 -4.227180E-1 -1.099609E+0 -3.071594E-1  3.631630E-1 
-3.841972E-1 -1.013546E+0 -2.729568E-1  3.872337E-1 -3.783188E-1 -1.031128E+0 -1.984558E-1  5.035324E-1 
-2.853279E-1 -9.309158E-1 -1.553192E-1  4.720230E-1 -2.657394E-1 -8.982887E-1 -1.232796E-1  5.469017E-1 
-1.923485E-1 -8.129768E-1 -2.537918E-2  6.688614E-1 -1.084595E-1 -8.269081E-1 -1.107674E-1  5.340805E-1 
-2.057571E-1 -8.425560E-1 -7.440948E-2  5.754318E-1 -1.869087E-1 -8.475494E-1 -7.149887E-2  6.317635E-1 
-1.339378E-1 -8.534393E-1 -1.397476E-1  5.672417E-1 -1.610565E-1 -8.762360E-1 -1.056290E-1  5.798340E-1 
-2.047882E-1 -8.876381E-1 -1.120262E-1  5.921936E-1 -1.688766E-1 -8.670692E-1 -1.080093E-1  6.500130E-1 
-4.519653E-2 -7.085991E-1  8.019257E-2  7.599106E-1 -3.696442E-3 -7.191772E-1  3.556061E-2  7.583427E-1 
-1.584625E-2 -6.831894E-1  1.172218E-1  8.091621E-1  1.222916E-1 -4.641495E-1  2.937317E-1  9.437141E-1 
 1.823425E-1 -5.288887E-1  2.126617E-1  9.434929E-1  1.871834E-1 -5.305290E-1  2.187004E-1  8.721123E-1 
 1.202011E-1 -5.192070E-1  2.399330E-1  9.005013E-1  1.551437E-1 -5.362663E-1  1.801033E-1  8.876114E-1 
 1.595421E-1 -5.738869E-1  1.210213E-1  8.143730E-1  1.135025E-1 -5.618973E-1  1.549225E-1  8.380623E-1 
 7.676315E-2 -6.808090E-1  1.425171E-2  7.092438E-1  2.401352E-2 -6.792374E-1 -7.717133E-3  7.171440E-1 
 7.331848E-3 -7.258072E-1 -1.449585E-2  6.661835E-1 -1.146393E-1 -8.421860E-1 -9.392929E-2  6.396523E-1 
-4.623795E-2 -7.777367E-1 -1.234283E-1  5.739441E-1 -1.425781E-1 -8.997078E-1 -2.004662E-1  5.601616E-1 
-2.188683E-1 -1.022717E+0 -2.832489E-1  4.050407E-1 -3.137894E-1 -9.871788E-1 -3.073082E-1  3.737411E-1 
-3.101387E-1 -9.865074E-1 -3.140869E-1  3.882027E-1 -3.172989E-1 -1.075607E+0 -3.785362E-1  3.464012E-1 
-3.260078E-1 -1.021446E+0 -3.057480E-1  3.979607E-1 -2.955360E-1 -9.480591E-1 -2.562790E-1  4.945221E-1 
-1.787186E-1 -9.693680E-1 -2.942696E-1  4.369240E-1 -2.045670E-1 -9.017181E-1 -2.314682E-1  5.168037E-1 
-1.629868E-1 -8.836861E-1 -1.567383E-1  6.149216E-1 -9.347916E-2 -8.318291E-1 -1.375885E-1  5.772934E-1 
-4.914856E-2 -7.728958E-1 -1.061478E-1  6.386108E-1 -4.907608E-2 -7.517395E-1 -3.469849E-2  7.516441E-1 
 7.334137E-2 -6.962280E-1 -5.187988E-3  7.700424E-1  1.271324E-1 -6.100960E-1  8.891296E-2  8.082619E-1 
 9.539413E-2 -6.128578E-1  8.965302E-2  8.743515E-1  1.948624E-1 -6.036186E-1  7.930374E-2  8.375435E-1 
 1.895714E-1 -5.130959E-1  1.367416E-1  8.696518E-1  2.226524E-1 -5.323181E-1  1.486626E-1  9.744110E-1 
 3.366432E-1 -4.687691E-1  1.947136E-1  1.000713E+0  3.545227E-1 -4.105759E-1  2.477608E-1  9.950523E-1 
 3.357506E-1 -4.215965E-1  2.309914E-1  1.037594E+0  4.306717E-1 -3.604279E-1  2.582626E-1  1.060692E+0 
 4.212837E-1 -3.403893E-1  3.244209E-1  1.045414E+0  3.969917E-1 -3.616982E-1  2.482033E-1  1.050404E+0 
 4.531708E-1 -3.707886E-1  2.334518E-1  9.949722E-1  3.181610E-1 -4.502068E-1  1.709404E-1  9.233017E-1 
 2.461929E-1 -5.750885E-1  7.468414E-2  8.651810E-1  2.319641E-1 -5.908089E-1  1.217270E-2  7.604332E-1 
 9.472275E-2 -6.857262E-1 -6.233597E-2  7.064934E-1  1.743317E-3 -8.430786E-1 -2.074661E-1  6.164818E-1 
-8.537292E-3 -8.377190E-1 -1.957779E-1  5.943642E-1 -9.444809E-2 -8.883781E-1 -2.339973E-1  5.086021E-1 
-2.020378E-1 -1.027187E+0 -3.833084E-1  4.218712E-1 -1.584473E-1 -9.864273E-1 -4.177284E-1  4.197922E-1 
-2.321396E-1 -1.038437E+0 -3.866577E-1  4.101028E-1 -2.465172E-1 -1.081348E+0 -4.563980E-1  3.330612E-1 
-2.697563E-1 -1.095879E+0 -5.061684E-1  3.105621E-1 -3.035088E-1 -1.082169E+0 -4.509583E-1  4.063034E-1 
-1.888466E-1 -1.036648E+0 -4.180260E-1  4.300728E-1 -9.876633E-2 -8.872566E-1 -3.052292E-1  5.499535E-1 
-1.017761E-2 -7.953987E-1 -1.793861E-1  6.731834E-1  1.306305E-1 -7.170868E-1 -1.199989E-1  7.993927E-1 
 2.509613E-1 -5.437164E-1  1.009026E-1  9.017715E-1  3.052025E-1 -4.423866E-1  1.827126E-1  1.026493E+0 
 4.663506E-1 -3.552895E-1  2.605705E-1  1.144131E+0  6.036720E-1 -2.179794E-1  3.711433E-1  1.212311E+0 
 6.364517E-1 -1.689568E-1  4.590530E-1  1.335762E+0  7.760735E-1 -5.510712E-2  5.031624E-1  1.358044E+0 
 8.137741E-1 -2.537918E-2  5.477905E-1  1.375103E+0  8.087807E-1 -3.700638E-2  5.389214E-1  1.414143E+0 
 8.435020E-1 -3.029633E-2  5.070305E-1  1.316463E+0  7.317429E-1 -6.963730E-2  4.698639E-1  1.256191E+0 
 7.120705E-1 -1.492081E-1  3.840332E-1  1.240692E+0  6.757240E-1 -2.316093E-1  2.800217E-1  1.111801E+0 
 5.414619E-1 -2.788467E-1  2.641525E-1  1.056511E+0  4.554825E-1 -4.043884E-1  1.509705E-1  1.003613E+0 
 4.773827E-1 -4.269676E-1  5.806351E-2  8.747215E-1  3.112335E-1 -5.289688E-1 -1.807785E-2  7.873306E-1 
 1.743736E-1 -7.036095E-1 -1.262589E-1  7.211609E-1  1.672134E-1 -7.237167E-1 -2.443466E-1  5.663414E-1 
 9.342194E-3 -8.404694E-1 -2.994881E-1  5.330429E-1 -4.817581E-2 -8.754883E-1 -3.564072E-1  4.537621E-1 
-3.364944E-2 -9.340477E-1 -4.332275E-1  4.353638E-1 -9.414673E-2 -9.067764E-1 -4.139290E-1  4.034729E-1 
-1.213493E-1 -9.990959E-1 -5.051994E-1  3.921509E-1 -7.805634E-2 -9.963379E-1 -4.847794E-1  3.993034E-1 
-1.311073E-1 -9.893379E-1 -5.000572E-1  3.616714E-1 -1.576996E-1 -1.054226E+0 -5.306091E-1  3.747940E-1 
-9.898758E-2 -9.677277E-1 -4.775581E-1  4.052620E-1 -9.176636E-2 -9.821091E-1 -4.560280E-1  4.207611E-1 
-1.242485E-1 -9.873276E-1 -4.678688E-1  4.398308E-1 -5.558014E-3 -8.996277E-1 -4.442482E-1  4.612923E-1 
-4.676819E-2 -9.704895E-1 -3.720589E-1  5.431709E-1 -3.327942E-2 -9.008179E-1 -3.728790E-1  5.243912E-1 
 3.906250E-2 -7.885361E-1 -2.496376E-1  6.207314E-1  1.429329E-1 -7.189560E-1 -1.933174E-1  7.067833E-1 
 1.874123E-1 -7.334061E-1 -2.189484E-1  7.131920E-1  2.711525E-1 -5.535469E-1 -8.989716E-2  7.826309E-1 
 3.227119E-1 -5.586166E-1 -5.517960E-2  8.628731E-1  4.071236E-1 -5.152588E-1 -5.510712E-2  8.808327E-1 
 4.610634E-1 -4.232368E-1  6.061554E-3  9.224014E-1  4.530907E-1 -4.545364E-1  5.657196E-2  9.590607E-1 
 5.087509E-1 -4.037971E-1  3.735352E-2  9.446831E-1  4.922829E-1 -3.621483E-1  8.518219E-2  9.443130E-1 
 4.697838E-1 -4.335175E-1  6.581116E-2  9.926605E-1  5.092735E-1 -4.317360E-1  3.616333E-2  9.358940E-1 
 4.739532E-1 -4.203377E-1 -5.638123E-3  9.101830E-1  4.445229E-1 -5.253868E-1 -4.787827E-2  9.005013E-1 
 3.927422E-1 -5.580978E-1 -1.123276E-1  7.693710E-1  3.550415E-1 -5.384293E-1 -9.995651E-2  7.861328E-1 
 3.006516E-1 -6.173286E-1 -1.979370E-1  7.486610E-1  3.215904E-1 -6.622581E-1 -2.299767E-1  7.153511E-1 
 2.522316E-1 -6.541367E-1 -1.962166E-1  6.757240E-1  2.404518E-1 -6.973495E-1 -3.042564E-1  6.784706E-1 
 2.780838E-1 -7.094193E-1 -3.113365E-1  6.294518E-1  2.023811E-1 -6.990585E-1 -2.527695E-1  6.307907E-1 
 2.080421E-1 -6.657562E-1 -2.608871E-1  6.422615E-1  2.917137E-1 -6.441460E-1 -3.061867E-1  6.673737E-1 
 2.824020E-1 -6.493683E-1 -1.995773E-1  7.275009E-1  2.981224E-1 -6.357269E-1 -1.953964E-1  7.412109E-1 
 3.572006E-1 -5.455093E-1 -1.923485E-1  7.452316E-1  3.720322E-1 -5.418587E-1 -1.214867E-1  8.134842E-1 
 4.163628E-1 -5.314293E-1 -8.334732E-2  8.785934E-1  5.065117E-1 -3.856888E-1 -2.105713E-2  9.213638E-1 
 5.133705E-1 -3.958969E-1  7.006073E-2  1.006523E+0  6.091118E-1 -3.556671E-1  5.285263E-2  1.032372E+0 
 6.765442E-1 -2.688675E-1  7.811356E-2  1.056442E+0  6.762428E-1 -2.377167E-1  1.757813E-1  1.082672E+0 
 7.175941E-1 -2.304993E-1  1.300430E-1  1.072384E+0  7.281723E-1 -1.761780E-1  1.268311E-1  1.015614E+0 
 6.812325E-1 -2.384682E-1  1.221428E-1  1.053242E+0  6.424141E-1 -3.212395E-1  7.639313E-2  9.916229E-1 
 6.181221E-1 -2.872696E-1  5.188370E-2  9.601822E-1  5.801239E-1 -3.754768E-1 -3.547668E-3  9.341812E-1 
 5.344505E-1 -4.347191E-1 -8.945847E-2  8.654823E-1  5.248413E-1 -4.338188E-1 -8.885956E-2  8.081932E-1 
 4.294014E-1 -5.016174E-1 -1.474991E-1  8.312836E-1  4.657631E-1 -5.325394E-1 -2.044868E-1  7.543221E-1 
 4.235115E-1 -5.170479E-1 -1.699982E-1  7.421036E-1  3.936424E-1 -5.611496E-1 -2.025566E-1  7.897835E-1 
 4.151726E-1 -5.602570E-1 -2.565689E-1  6.916618E-1  3.962440E-1 -5.605583E-1 -2.376480E-1  6.784706E-1 
 3.408127E-1 -6.028786E-1 -2.917366E-1  6.864433E-1  3.669624E-1 -6.203079E-1 -2.918892E-1  6.575432E-1 
 3.419342E-1 -5.548172E-1 -2.511292E-1  6.772118E-1  3.697205E-1 -6.062965E-1 -2.775078E-1  7.240028E-1 
 3.992310E-1 -6.185188E-1 -2.990379E-1  6.859207E-1  3.636932E-1 -5.659981E-1 -2.341461E-1  6.792221E-1 
 3.422318E-1 -5.677071E-1 -2.759476E-1  6.947937E-1  4.846115E-1 -5.481873E-1 -2.799683E-1  7.349510E-1 
 3.924522E-1 -5.254593E-1 -1.769295E-1  7.465706E-1  4.360313E-1 -5.027390E-1 -1.944389E-1  7.640038E-1 
 5.054016E-1 -4.779282E-1 -2.158165E-1  7.792816E-1  4.975014E-1 -4.707794E-1 -1.844482E-1  8.090134E-1 
 4.755211E-1 -5.323868E-1 -2.206573E-1  7.276535E-1  4.831924E-1 -4.941673E-1 -2.822762E-1  6.673012E-1 
 4.005737E-1 -5.529594E-1 -3.182564E-1  6.291542E-1  3.525124E-1 -6.372986E-1 -3.739891E-1  5.909309E-1 
 3.111610E-1 -6.822968E-1 -4.573669E-1  4.946709E-1  2.319641E-1 -7.360191E-1 -4.533386E-1  4.834213E-1 
 1.973114E-1 -8.026276E-1 -5.630875E-1  4.713516E-1  2.230225E-1 -7.695465E-1 -5.425262E-1  4.352112E-1 
 1.798134E-1 -8.201294E-1 -5.189781E-1  4.348412E-1  1.614037E-1 -7.707367E-1 -5.340271E-1  4.407234E-1 
 2.691422E-1 -6.876564E-1 -5.138359E-1  4.642715E-1  2.540131E-1 -7.383270E-1 -4.815788E-1  5.431023E-1 
 2.939529E-1 -7.600784E-1 -5.290375E-1  5.074806E-1  3.020706E-1 -6.752968E-1 -4.920082E-1  4.890823E-1 
 3.006516E-1 -7.050171E-1 -4.847069E-1  5.450325E-1  3.242722E-1 -7.215576E-1 -5.153275E-1  4.869232E-1 
 2.996140E-1 -6.752968E-1 -5.202484E-1  4.463120E-1  2.379913E-1 -7.553864E-1 -4.985695E-1  5.072632E-1 
 2.605705E-1 -7.436180E-1 -5.165977E-1  4.945221E-1  2.520027E-1 -7.211189E-1 -4.881363E-1  4.640541E-1 
 2.703323E-1 -7.421265E-1 -5.016174E-1  5.305824E-1  2.850113E-1 -7.046471E-1 -5.209885E-1  4.992905E-1 
 3.326912E-1 -6.486969E-1 -4.863472E-1  4.527206E-1  2.811317E-1 -7.461472E-1 -5.265770E-1  4.859505E-1 
 2.604218E-1 -7.172394E-1 -5.407372E-1  4.480324E-1  2.792740E-1 -6.502571E-1 -4.967766E-1  4.534721E-1 
 2.996941E-1 -7.290077E-1 -5.129471E-1  5.357933E-1  3.671913E-1 -6.646385E-1 -4.821777E-1  5.746117E-1 
 3.850708E-1 -5.653992E-1 -4.002190E-1  5.684319E-1  4.456406E-1 -5.588379E-1 -3.887482E-1  6.527710E-1 
 5.576210E-1 -4.709282E-1 -3.280182E-1  7.438126E-1  5.854912E-1 -3.710861E-1 -1.628494E-1  7.817421E-1 
 6.155930E-1 -3.333092E-1 -1.562881E-1  8.536415E-1  7.117805E-1 -2.607460E-1 -1.249962E-1  8.388824E-1 
 7.140121E-1 -2.793694E-1 -1.403389E-1  8.699532E-1  6.992607E-1 -3.216171E-1 -1.372871E-1  8.616104E-1 
 7.164726E-1 -2.700577E-1 -2.161179E-1  7.688522E-1  6.798935E-1 -3.143158E-1 -1.596375E-1  8.217506E-1 
 6.530724E-1 -3.587990E-1 -2.303467E-1  7.825623E-1  6.657333E-1 -3.725777E-1 -2.508392E-1  7.643013E-1 
 5.965233E-1 -3.730278E-1 -2.184982E-1  7.276535E-1  5.784912E-1 -4.455185E-1 -3.614769E-1  6.868935E-1 
 5.828819E-1 -4.968491E-1 -3.969383E-1  5.981636E-1  4.853516E-1 -5.245667E-1 -4.483490E-1  5.504723E-1 
 3.767204E-1 -6.498871E-1 -5.266571E-1  4.724617E-1  4.098015E-1 -5.838776E-1 -5.158463E-1  4.481812E-1 
 3.571320E-1 -6.397591E-1 -5.348473E-1  4.741821E-1  3.415642E-1 -6.036186E-1 -4.917870E-1  4.643440E-1 
 4.394608E-1 -5.556374E-1 -5.451279E-1  4.798431E-1  4.114418E-1 -6.022072E-1 -4.639168E-1  5.465240E-1 
 4.303741E-1 -5.883484E-1 -4.991570E-1  5.284233E-1  4.714241E-1 -5.075760E-1 -4.585571E-1  5.159836E-1 
 4.530220E-1 -5.474396E-1 -4.604187E-1  5.605316E-1  4.577141E-1 -5.904274E-1 -5.256081E-1  4.751511E-1 
 4.254532E-1 -5.491562E-1 -5.070572E-1  4.713516E-1  3.984833E-1 -6.033974E-1 -5.188293E-1  5.005531E-1 
 4.473610E-1 -5.769463E-1 -5.270958E-1  5.194817E-1  4.697838E-1 -5.444565E-1 -4.932785E-1  4.850616E-1 
 4.393806E-1 -5.642776E-1 -4.844093E-1  5.643311E-1  4.862518E-1 -5.182381E-1 -4.574394E-1  5.563622E-1 
 5.352020E-1 -4.456673E-1 -4.131775E-1  5.502510E-1  5.490608E-1 -4.341965E-1 -3.964958E-1  6.338425E-1 
 6.372719E-1 -3.342781E-1 -3.646774E-1  6.527710E-1  6.690140E-1 -3.513374E-1 -2.939758E-1  6.763115E-1 
 5.942841E-1 -3.855362E-1 -3.327866E-1  6.734123E-1  6.416740E-1 -3.997688E-1 -3.905258E-1  6.358604E-1 
 5.919724E-1 -3.941078E-1 -3.292160E-1  6.441307E-1  5.775223E-1 -4.443283E-1 -3.944778E-1  6.616325E-1 
 6.534424E-1 -3.961182E-1 -3.963470E-1  6.351814E-1  6.111908E-1 -3.699684E-1 -3.338394E-1  6.434517E-1 
 6.178207E-1 -3.865089E-1 -3.321991E-1  6.966515E-1  6.917305E-1 -3.066368E-1 -3.379288E-1  6.346626E-1 
 6.152229E-1 -3.630371E-1 -3.299561E-1  6.397324E-1  6.027718E-1 -3.858376E-1 -3.728790E-1  6.477013E-1 
 6.621628E-1 -4.181786E-1 -4.823265E-1  5.246239E-1  5.628433E-1 -4.391861E-1 -4.828491E-1  5.461540E-1 
 5.568810E-1 -4.519958E-1 -4.925270E-1  5.018234E-1  6.110420E-1 -4.169769E-1 -5.137672E-1  5.059204E-1 
 5.436211E-1 -4.662285E-1 -4.887276E-1  5.048714E-1  5.046539E-1 -4.850769E-1 -5.311966E-1  4.737320E-1 
 5.569534E-1 -4.683189E-1 -4.965591E-1  4.869232E-1  4.716415E-1 -5.191269E-1 -5.040092E-1  5.381813E-1 
 5.042038E-1 -5.087776E-1 -5.236778E-1  4.608421E-1  5.369911E-1 -4.715996E-1 -5.514679E-1  4.378929E-1 
 4.975739E-1 -5.134659E-1 -5.483360E-1  4.732819E-1  4.691925E-1 -5.525093E-1 -6.294670E-1  3.695717E-1 
 4.746208E-1 -5.366364E-1 -6.475792E-1  3.043022E-1  3.537827E-1 -6.450462E-1 -7.172394E-1  2.517815E-1 
 2.616119E-1 -7.624664E-1 -8.301888E-1  1.591721E-1  2.447739E-1 -7.301292E-1 -8.347359E-1  1.416626E-1 
 1.996231E-1 -8.677368E-1 -9.169884E-1  1.107407E-1  8.392334E-2 -9.141579E-1 -9.563293E-1  2.007294E-2 
 1.394234E-1 -8.758583E-1 -1.006317E+0 -8.686066E-3  6.209183E-2 -9.572983E-1 -1.035007E+0  2.933502E-3 
 6.283188E-2 -1.008186E+0 -1.106907E+0 -7.894897E-2  3.676224E-2 -9.464188E-1 -1.041859E+0 -6.657791E-2 
 6.119156E-2 -9.008980E-1 -1.010418E+0  2.901077E-2  1.480713E-1 -9.122963E-1 -1.040886E+0 -8.247375E-3 
 1.063423E-1 -8.674469E-1 -9.353867E-1  5.449295E-2  1.724319E-1 -8.274384E-1 -9.513359E-1  8.086395E-2 
 1.993332E-1 -8.662491E-1 -9.939575E-1  4.711151E-2  1.864433E-1 -7.814674E-1 -9.287567E-1  4.450226E-2 
 1.650505E-1 -8.600693E-1 -1.002228E+0 -9.887695E-3  1.367416E-1 -8.962784E-1 -1.060486E+0 -5.324936E-2 
 7.684326E-2 -9.040260E-1 -1.037018E+0 -9.630585E-2 -8.537292E-3 -9.502983E-1 -1.051399E+0 -9.675598E-2 
 5.285263E-2 -9.409790E-1 -1.117638E+0 -1.148567E-1  1.612091E-2 -9.870262E-1 -1.086338E+0 -8.535767E-2 
 1.343155E-2 -9.967079E-1 -1.087009E+0 -4.631805E-2  9.077072E-2 -9.294281E-1 -1.088879E+0 -7.432938E-2 
 9.919357E-2 -8.798866E-1 -9.964066E-1  3.005219E-2  1.995506E-1 -8.017273E-1 -9.749565E-1  8.384323E-2 
 2.886620E-1 -7.222290E-1 -8.506775E-1  1.775017E-1  3.963928E-1 -5.238266E-1 -6.623268E-1  3.263626E-1 
 4.748535E-1 -5.177193E-1 -6.853485E-1  3.312836E-1  5.702209E-1 -4.075165E-1 -5.829086E-1  4.365540E-1 
 6.259537E-1 -3.229561E-1 -4.738274E-1  5.492821E-1  7.396431E-1 -2.864494E-1 -3.964958E-1  6.113434E-1 
 7.665405E-1 -1.864586E-1 -4.131088E-1  5.340118E-1  7.286911E-1 -2.150688E-1 -3.700485E-1  6.376419E-1 
 8.507309E-1 -1.825180E-1 -3.502274E-1  6.883125E-1  8.750916E-1 -1.366196E-1 -3.733177E-1  6.214027E-1 
 7.997742E-1 -1.715584E-1 -3.143158E-1  6.663322E-1  8.748741E-1 -1.217194E-1 -3.567772E-1  6.594009E-1 
 9.091415E-1 -1.041374E-1 -3.284683E-1  6.442719E-1  8.132515E-1 -1.357994E-1 -2.998581E-1  6.719208E-1 
 8.620529E-1 -1.209679E-1 -3.359184E-1  6.643219E-1  9.054222E-1 -7.209778E-2 -2.973976E-1  6.433830E-1 
 8.570633E-1 -1.218681E-1 -3.269081E-1  6.807823E-1  8.774033E-1 -1.126976E-1 -3.540268E-1  6.284027E-1 
 8.639908E-1 -1.407890E-1 -3.973083E-1  5.351219E-1  7.298813E-1 -2.725868E-1 -5.038567E-1  4.809608E-1 
 7.044029E-1 -3.061867E-1 -5.819359E-1  4.072723E-1  6.540337E-1 -3.297386E-1 -5.896072E-1  3.452835E-1 
 5.674629E-1 -4.557991E-1 -6.994362E-1  3.483429E-1  5.854912E-1 -4.505882E-1 -7.124672E-1  2.955132E-1 
 5.463028E-1 -4.359779E-1 -6.915359E-1  2.527504E-1  5.125542E-1 -4.552765E-1 -6.980896E-1  3.238335E-1 
 6.138840E-1 -3.883667E-1 -6.764069E-1  3.111610E-1  5.671616E-1 -3.665390E-1 -6.060791E-1  3.478241E-1 
 6.290817E-1 -3.136482E-1 -5.100365E-1  4.711227E-1  7.383041E-1 -2.012863E-1 -5.141373E-1  4.274635E-1 
 7.208710E-1 -2.333260E-1 -5.238266E-1  4.542809E-1  7.187805E-1 -2.786293E-1 -5.193596E-1  4.273109E-1 
 6.949425E-1 -2.409973E-1 -5.884972E-1  3.546028E-1  6.781006E-1 -2.823486E-1 -5.680771E-1  3.718109E-1 
 6.515808E-1 -3.535080E-1 -6.996574E-1  3.202515E-1  6.474838E-1 -3.564873E-1 -6.647186E-1  2.882118E-1 
 5.726013E-1 -3.853874E-1 -7.023392E-1  2.648239E-1  5.752831E-1 -4.578896E-1 -7.828789E-1  2.568436E-1 
 5.782623E-1 -4.283791E-1 -7.488289E-1  1.956024E-1  4.788017E-1 -4.724884E-1 -7.789268E-1  1.648331E-1 
 4.838638E-1 -4.861984E-1 -8.138771E-1  2.048416E-1  5.871315E-1 -3.878479E-1 -7.500191E-1  2.214508E-1 
 5.218620E-1 -4.364967E-1 -6.960068E-1  2.102013E-1  5.048027E-1 -4.187660E-1 -7.742386E-1  1.935120E-1 
 5.759506E-1 -3.672066E-1 -7.208862E-1  1.963539E-1  5.182915E-1 -3.806267E-1 -7.170181E-1  2.000008E-1 
 5.461540E-1 -4.253273E-1 -7.602272E-1  2.116241E-1  6.000214E-1 -3.196793E-1 -7.032394E-1  2.285309E-1 
 5.885429E-1 -3.352470E-1 -6.749992E-1  3.093719E-1  6.663322E-1 -3.312263E-1 -6.680679E-1  3.136940E-1 
 6.814537E-1 -2.692375E-1 -6.387863E-1  3.018532E-1  6.260223E-1 -3.346596E-1 -6.815491E-1  2.491722E-1 
 6.030006E-1 -3.666878E-1 -7.629890E-1  2.073708E-1  5.867615E-1 -3.716774E-1 -7.553062E-1  1.276512E-1 
 4.759712E-1 -4.365768E-1 -8.267670E-1  1.222916E-1  5.145607E-1 -4.718170E-1 -8.641663E-1  1.026230E-1 
 4.735107E-1 -4.514084E-1 -7.825775E-1  1.178932E-1  4.843941E-1 -3.936577E-1 -7.550888E-1  2.255516E-1 
 6.384621E-1 -3.169174E-1 -6.978683E-1  2.628822E-1  6.928520E-1 -2.035294E-1 -6.025772E-1  3.233032E-1 
 7.530518E-1 -1.524086E-1 -5.118980E-1  4.571228E-1  8.672028E-1 -7.551956E-2 -4.866486E-1  4.802132E-1 
 8.977432E-1  8.522034E-3 -3.617783E-1  5.175438E-1  9.132423E-1  1.187134E-2 -3.886681E-1  5.499535E-1 
 9.928131E-1  2.699280E-2 -4.381371E-1  5.259628E-1  9.218826E-1 -5.859375E-3 -3.641586E-1  5.146332E-1 
 8.954315E-1 -8.167267E-3 -4.589272E-1  4.797707E-1  9.489326E-1  1.388168E-2 -4.198189E-1  5.034637E-1 
 9.226341E-1  4.730225E-4 -4.106483E-1  5.030937E-1  8.747940E-1 -7.633591E-2 -4.595261E-1  4.995842E-1 
 9.364128E-1  1.455307E-2 -4.394875E-1  4.739532E-1  9.092941E-1  1.321411E-2 -3.905258E-1  4.998131E-1 
 8.801613E-1 -4.273605E-2 -4.847069E-1  4.314919E-1  9.089241E-1 -4.318619E-2 -5.333595E-1  3.786621E-1 
 8.278618E-1 -5.555725E-2 -4.908180E-1  3.984108E-1  8.213005E-1 -9.682846E-2 -5.661392E-1  3.560905E-1 
 8.580322E-1 -9.921646E-2 -6.188889E-1  2.873230E-1  7.452316E-1 -1.410179E-1 -5.936394E-1  3.065414E-1 
 7.572212E-1 -1.605377E-1 -6.355095E-1  2.522316E-1  7.516441E-1 -1.554680E-1 -6.618080E-1  2.341232E-1 
 7.036629E-1 -1.658974E-1 -6.157684E-1  2.637711E-1  7.011223E-1 -1.895866E-1 -6.414680E-1  2.353134E-1 
 7.130432E-1 -1.623993E-1 -6.505585E-1  2.190018E-1  6.868210E-1 -1.972694E-1 -6.296959E-1  2.777138E-1 
 7.074623E-1 -1.951790E-1 -6.702995E-1  2.378540E-1  7.473907E-1 -1.472664E-1 -6.424370E-1  2.309914E-1 
 7.457504E-1 -1.234283E-1 -6.151695E-1  3.066139E-1  8.181725E-1 -7.373810E-2 -6.057091E-1  3.092232E-1 
 8.813515E-1 -1.271820E-2 -5.309792E-1  3.406639E-1  8.335228E-1 -2.344894E-2 -4.921570E-1  4.014626E-1 
 9.214439E-1  3.184128E-2 -5.189095E-1  3.721123E-1  8.981934E-1  5.844116E-2 -4.373970E-1  3.934937E-1 
 9.130211E-1  5.970383E-2 -4.370995E-1  4.409523E-1  9.455833E-1  4.123306E-2 -5.162277E-1  3.458824E-1 
 8.846321E-1  4.905319E-2 -5.172691E-1  3.014030E-1  8.397026E-1 -2.835846E-2 -5.646477E-1  2.911224E-1 
 8.194427E-1 -1.098671E-1 -7.084465E-1  1.962013E-1  7.517929E-1 -1.438484E-1 -6.974182E-1  1.739235E-1 
 6.750526E-1 -1.996460E-1 -7.167168E-1  1.341324E-1  7.002335E-1 -1.900368E-1 -7.901764E-1  7.751083E-2 
 6.646118E-1 -1.798286E-1 -7.402573E-1  1.292915E-1  6.583633E-1 -2.048683E-1 -7.234993E-1  1.776505E-1 
 7.326431E-1 -1.545792E-1 -6.862488E-1  1.476936E-1  7.107315E-1 -6.844711E-2 -6.331291E-1  1.939621E-1 
 7.465019E-1 -9.891891E-2 -6.265678E-1  2.292023E-1  8.026009E-1 -4.035950E-2 -6.317787E-1  1.908340E-1 
 7.678032E-1 -1.569748E-2 -5.753784E-1  2.152023E-1  7.730217E-1 -4.549789E-2 -6.356583E-1  1.836815E-1 
 7.956734E-1 -4.199600E-2 -6.481781E-1  1.718330E-1  7.324104E-1 -8.706665E-2 -6.340179E-1  1.478424E-1 
 6.602936E-1 -1.338577E-1 -7.082977E-1  1.211739E-1  7.359924E-1 -1.473465E-1 -7.663383E-1  8.727264E-2 
 6.486740E-1 -1.948776E-1 -7.535973E-1  3.884125E-2  5.977135E-1 -1.989059E-1 -8.149185E-1 -1.442719E-2 
 6.211014E-1 -1.972694E-1 -8.445663E-1 -3.267670E-2  5.671616E-1 -2.710266E-1 -7.936783E-1  5.546188E-2 
 5.743141E-1 -2.093391E-1 -7.664871E-1  3.720093E-2  6.661034E-1 -1.229095E-1 -7.249184E-1  5.866241E-2 
 6.852531E-1 -1.147881E-1 -7.340088E-1  1.308632E-1  7.182617E-1 -1.383286E-1 -7.256584E-1  9.025192E-2 
 7.428513E-1 -4.273605E-2 -7.304993E-1  6.887054E-2  7.150536E-1 -8.483887E-2 -6.700783E-1  1.252708E-1 
 7.333832E-1 -8.945847E-2 -7.417488E-1  7.140350E-2  7.167740E-1 -8.490753E-2 -7.445068E-1  4.942322E-2 
 6.689415E-1 -1.311073E-1 -7.419777E-1  3.683090E-2  6.744537E-1 -1.556168E-1 -8.158073E-1  4.123688E-3 
 6.306419E-1 -1.280479E-1 -7.929382E-1 -3.029633E-2  6.409225E-1 -1.702995E-1 -8.071671E-1  2.517700E-4 
 6.380920E-1 -1.910095E-1 -8.045578E-1 -9.956360E-3  5.990524E-1 -1.024971E-1 -7.640266E-1 -1.815796E-2 
 6.550026E-1 -1.275978E-1 -7.404861E-1  5.970383E-2  7.144623E-1 -9.161758E-2 -7.429466E-1  7.177353E-2 
 7.196732E-1 -3.193665E-2 -6.612892E-1  1.135712E-1  7.687035E-1 -7.347107E-3 -6.334991E-1  1.985130E-1 
 8.772507E-1  4.830170E-2 -6.103287E-1  2.135620E-1  8.698006E-1  1.427040E-1 -4.769592E-1  2.720413E-1 
 9.552612E-1  2.114029E-1 -4.490967E-1  3.747139E-1  1.071342E+0  2.246628E-1 -4.453659E-1  3.852234E-1 
 1.034611E+0  2.953606E-1 -3.304062E-1  4.034004E-1  1.056293E+0  3.434219E-1 -3.232574E-1  4.168816E-1 
 1.162762E+0  3.957214E-1 -3.352470E-1  4.498138E-1  1.150093E+0  3.990021E-1 -2.525482E-1  4.976540E-1 
 1.125801E+0  4.052620E-1 -2.335472E-1  4.884109E-1  1.196442E+0  4.767914E-1 -2.577667E-1  4.864006E-1 
 1.203224E+0  4.508629E-1 -2.339172E-1  5.007820E-1  1.185562E+0  4.273911E-1 -2.794495E-1  4.675522E-1 
 1.190250E+0  4.627037E-1 -3.244476E-1  3.816414E-1  1.089672E+0  3.548241E-1 -3.359985E-1  3.471527E-1 
 1.051453E+0  2.885132E-1 -4.690590E-1  2.650414E-1  9.777641E-1  2.442513E-1 -5.255394E-1  1.776505E-1 
 8.745728E-1  1.234131E-1 -5.950470E-1  7.669067E-2  7.412109E-1 -4.959869E-2 -7.873459E-1 -4.571915E-2 
 6.438332E-1 -5.056763E-2 -8.511963E-1 -2.324295E-1  5.179138E-1 -2.200661E-1 -9.664574E-1 -3.009758E-1 
 4.118919E-1 -3.096161E-1 -1.098709E+0 -3.786888E-1  3.751640E-1 -3.079071E-1 -1.102356E+0 -4.494667E-1 
 3.093033E-1 -3.910561E-1 -1.087536E+0 -4.249573E-1  2.853813E-1 -3.608780E-1 -1.121288E+0 -4.447670E-1 
 3.357506E-1 -3.283195E-1 -1.102436E+0 -4.235382E-1  3.452110E-1 -3.489571E-1 -1.080757E+0 -3.760796E-1 
 3.586922E-1 -3.350983E-1 -1.108986E+0 -3.999176E-1  4.113007E-1 -2.851791E-1 -1.035007E+0 -3.508987E-1 
 3.543015E-1 -3.166275E-1 -1.046776E+0 -3.646088E-1  4.009438E-1 -3.138695E-1 -1.083588E+0 -3.841286E-1 
 3.995209E-1 -2.411461E-1 -1.016079E+0 -3.745880E-1  3.672638E-1 -2.980690E-1 -1.048489E+0 -3.517876E-1 
 4.403534E-1 -2.729568E-1 -1.064659E+0 -3.682594E-1  4.144211E-1 -2.310181E-1 -9.853096E-1 -3.536491E-1 
 4.155426E-1 -2.216263E-1 -9.593887E-1 -2.728195E-1  4.881134E-1 -1.647072E-1 -9.613190E-1 -2.908478E-1 
 5.121841E-1 -1.003380E-1 -8.518677E-1 -2.587280E-1  5.504036E-1 -1.211967E-1 -9.052887E-1 -1.860161E-1 
 5.720024E-1 -8.356857E-2 -8.949394E-1 -2.423363E-1  5.810242E-1 -5.138779E-2 -8.237877E-1 -2.284889E-1 
 5.473442E-1 -9.101868E-2 -8.897972E-1 -2.127571E-1  5.761833E-1 -6.933594E-2 -8.614082E-1 -2.426376E-1 
 5.747604E-1 -4.139709E-2 -8.240089E-1 -2.152977E-1  5.363235E-1 -6.732941E-2 -8.582764E-1 -2.167091E-1 
 5.817604E-1 -6.844711E-2 -8.745193E-1 -2.865181E-1  5.221634E-1 -1.164970E-1 -9.073067E-1 -2.727394E-1 
 4.615135E-1 -1.661186E-1 -9.764481E-1 -3.715363E-1  4.409523E-1 -1.632881E-1 -1.006847E+0 -4.566193E-1 
 3.729210E-1 -2.249794E-1 -1.015488E+0 -4.101982E-1  3.398438E-1 -2.758675E-1 -1.081429E+0 -4.516983E-1 
 3.786621E-1 -2.176094E-1 -1.022186E+0 -4.562492E-1  3.617516E-1 -2.032967E-1 -9.820366E-1 -3.996964E-1 
 3.776932E-1 -2.082863E-1 -1.039177E+0 -3.984261E-1  4.709740E-1 -1.296196E-1 -9.581871E-1 -3.861389E-1 
 4.423637E-1 -1.248474E-1 -9.195175E-1 -3.474693E-1  4.698639E-1 -1.103859E-1 -9.461174E-1 -3.252678E-1 
 5.131416E-1 -6.784821E-2 -9.184761E-1 -3.672867E-1  4.646416E-1 -1.160583E-1 -9.067764E-1 -3.307762E-1 
 4.570427E-1 -1.390762E-1 -9.768181E-1 -3.827095E-1  4.601021E-1 -8.893585E-2 -9.441872E-1 -3.961983E-1 
 4.659805E-1 -1.293869E-1 -9.391861E-1 -3.427773E-1  4.719429E-1 -1.052475E-1 -9.786758E-1 -3.953781E-1 
 4.949608E-1 -4.109955E-2 -8.981361E-1 -3.539467E-1  4.931030E-1 -7.604599E-2 -8.941879E-1 -3.044777E-1 
 5.553932E-1 -4.206848E-2 -9.049187E-1 -2.924881E-1  5.819130E-1  5.188370E-2 -7.958488E-1 -2.748260E-1 
 5.789337E-1  6.559372E-2 -7.761765E-1 -2.159691E-1  6.576118E-1  8.280182E-2 -8.000183E-1 -2.544861E-1 
 6.335526E-1  1.186409E-1 -7.743874E-1 -2.605972E-1  6.105232E-1  5.538177E-2 -8.111191E-1 -2.610359E-1 
 5.851212E-1 -3.776550E-3 -9.178886E-1 -3.851662E-1  4.795418E-1 -6.844711E-2 -9.470177E-1 -4.460373E-1 
 3.972130E-1 -1.246185E-1 -1.009449E+0 -4.999084E-1  3.815727E-1 -1.696281E-1 -1.111149E+0 -6.062279E-1 
 3.399239E-1 -1.427994E-1 -1.043346E+0 -5.601768E-1  3.009529E-1 -2.071762E-1 -1.100948E+0 -5.936394E-1 
 3.262138E-1 -1.678391E-1 -1.102509E+0 -6.179276E-1  3.005829E-1 -1.547966E-1 -1.030987E+0 -5.577278E-1 
 3.172722E-1 -1.955490E-1 -1.062347E+0 -5.376091E-1  3.779221E-1 -1.150894E-1 -1.033737E+0 -5.434189E-1 
 3.396225E-1 -9.816742E-2 -9.633293E-1 -5.237465E-1  3.861122E-1 -6.292725E-2 -9.476089E-1 -4.561691E-1 
 4.774628E-1  6.954193E-3 -9.227982E-1 -4.310684E-1  4.676208E-1  1.716232E-2 -7.911491E-1 -3.254166E-1 
 5.037613E-1  7.282257E-2 -7.909279E-1 -3.387489E-1  6.035919E-1  1.447906E-1 -7.693977E-1 -2.886086E-1 
 6.106720E-1  1.775017E-1 -6.856461E-1 -2.337685E-1  6.397324E-1  1.701241E-1 -6.816292E-1 -2.028580E-1 
 6.883125E-1  2.859039E-1 -6.380386E-1 -2.234879E-1  7.236214E-1  2.906723E-1 -5.913277E-1 -1.188889E-1 
 7.524605E-1  2.902222E-1 -5.687485E-1 -1.194077E-1  7.799530E-1  3.654022E-1 -5.505676E-1 -1.112862E-1 
 8.056526E-1  3.934937E-1 -4.737587E-1 -3.200912E-2  8.889542E-1  4.370728E-1 -4.707794E-1  2.975082E-2 
 9.477425E-1  5.124016E-1 -3.762283E-1  7.766342E-2  1.022762E+0  5.714111E-1 -3.023186E-1  1.780930E-1 
 1.079834E+0  6.632042E-1 -2.938271E-1  1.630440E-1  1.156582E+0  7.448616E-1 -1.797562E-1  2.277107E-1 
 1.163132E+0  7.257805E-1 -1.553879E-1  2.876205E-1  1.172302E+0  7.601318E-1 -2.079964E-1  2.163124E-1 
 1.192711E+0  7.849426E-1 -1.758080E-1  1.960526E-1  1.120663E+0  6.733322E-1 -2.374268E-1  1.980629E-1 
 1.065754E+0  6.064339E-1 -3.438187E-1  6.574249E-2  9.832039E-1  5.737228E-1 -3.922462E-1 -6.263733E-2 
 8.710709E-1  4.456406E-1 -5.045280E-1 -9.176636E-2  7.870331E-1  3.443909E-1 -6.091270E-1 -2.246895E-1 
 6.728821E-1  2.891121E-1 -6.505585E-1 -3.477669E-1  6.049423E-1  2.187729E-1 -7.510681E-1 -3.574486E-1 
 5.734215E-1  1.760826E-1 -8.143959E-1 -4.043159E-1  5.443611E-1  1.386032E-1 -7.403374E-1 -4.060287E-1 
 4.795418E-1  1.461334E-1 -7.903290E-1 -4.195862E-1  5.685806E-1  1.748924E-1 -8.327980E-1 -4.218292E-1 
 5.346832E-1  1.528320E-1 -7.725983E-1 -4.325562E-1  4.903526E-1  1.035919E-1 -8.432274E-1 -4.347191E-1 
 5.390739E-1  1.287041E-1 -8.622284E-1 -4.925270E-1  4.520531E-1  8.623123E-2 -8.549995E-1 -4.771767E-1 
 4.177017E-1  3.482056E-2 -8.722076E-1 -5.045280E-1  4.582329E-1  5.583191E-2 -9.163971E-1 -5.518379E-1 
 4.004211E-1  8.571243E-2 -8.541794E-1 -5.071373E-1  4.309616E-1  7.267380E-2 -8.745193E-1 -4.818764E-1 
 5.115814E-1  1.296616E-1 -8.305664E-1 -4.432793E-1  5.349731E-1  2.063332E-1 -7.074776E-1 -3.496284E-1 
 5.904808E-1  2.809105E-1 -6.590462E-1 -2.958374E-1  7.406807E-1  4.218025E-1 -5.615959E-1 -2.052383E-1 
 7.871017E-1  4.806633E-1 -4.289780E-1 -9.444809E-2  8.758430E-1  5.813217E-1 -3.833084E-1 -3.461838E-2 
 9.481125E-1  6.889038E-1 -2.985191E-1 -2.858734E-2  9.943810E-1  6.725922E-1 -2.422676E-1  9.480286E-2 
 1.023964E+0  7.053719E-1 -2.751961E-1  6.835175E-2  1.051971E+0  7.745819E-1 -2.238693E-1  2.521133E-2 
 1.031261E+0  7.279434E-1 -2.164879E-1  1.125336E-1  1.014122E+0  6.650620E-1 -2.798882E-1  4.130173E-2 
 9.944534E-1  6.980705E-1 -2.865181E-1 -2.507782E-2  9.459534E-1  6.415215E-1 -3.269768E-1 -1.219940E-2 
 9.320221E-1  6.091805E-1 -3.836060E-1 -1.005592E-1  9.046021E-1  6.232605E-1 -3.938866E-1 -1.463089E-1 
 8.412704E-1  5.571022E-1 -4.415665E-1 -1.632881E-1  8.079605E-1  5.030136E-1 -5.063171E-1 -2.357063E-1 
 7.403107E-1  4.940033E-1 -5.144386E-1 -3.011284E-1  6.906929E-1  4.006424E-1 -5.429688E-1 -2.449493E-1 
 6.923332E-1  4.203835E-1 -5.782890E-1 -3.041763E-1  7.013512E-1  4.699326E-1 -4.893265E-1 -2.684174E-1 
 7.206421E-1  4.864731E-1 -4.779282E-1 -1.902580E-1  7.953033E-1  5.284233E-1 -4.426079E-1 -1.612091E-1 
 8.064728E-1  5.825806E-1 -3.701859E-1 -1.384087E-1  8.362007E-1  5.704422E-1 -3.622169E-1 -7.581711E-2 
 8.892517E-1  6.424141E-1 -3.267593E-1 -8.684921E-2  8.778534E-1  6.933708E-1 -2.661095E-1 -6.501770E-2 
 8.954315E-1  6.529922E-1 -3.060493E-1 -6.643677E-2  9.203911E-1  6.505318E-1 -3.736191E-1 -1.467476E-1 
 8.154106E-1  6.214027E-1 -3.593864E-1 -1.951065E-1  7.570839E-1  5.009308E-1 -4.869461E-1 -2.575378E-1 
 7.025414E-1  4.498940E-1 -5.846176E-1 -4.036484E-1  5.962219E-1  4.000435E-1 -6.173973E-1 -4.550591E-1 
 5.143433E-1  2.865028E-1 -7.310982E-1 -5.008774E-1  4.888611E-1  2.352409E-1 -7.889862E-1 -6.144981E-1 
 3.738213E-1  1.444931E-1 -8.354073E-1 -6.301460E-1  3.013229E-1  1.141739E-1 -8.990364E-1 -6.940689E-1 
 3.253212E-1  7.006073E-2 -9.334564E-1 -7.523270E-1  2.373238E-1  6.395340E-2 -9.299583E-1 -7.375069E-1 
 2.198906E-1  8.892059E-3 -9.762993E-1 -7.676086E-1  2.397804E-1  3.981400E-2 -9.545364E-1 -7.695465E-1 
 2.185516E-1  4.555130E-2 -9.274979E-1 -7.418976E-1  2.710037E-1  8.839417E-2 -9.460487E-1 -6.974983E-1 
 3.701706E-1  1.602936E-1 -8.491859E-1 -6.643372E-1  3.189812E-1  1.763840E-1 -7.538986E-1 -5.976563E-1 
 3.922234E-1  2.426910E-1 -7.942085E-1 -6.102486E-1  4.606209E-1  2.806931E-1 -7.757988E-1 -5.975876E-1 
 4.184532E-1  2.209320E-1 -7.611961E-1 -5.472870E-1  4.007912E-1  2.045441E-1 -7.633591E-1 -6.324463E-1 
 4.040718E-1  3.074341E-1 -7.603073E-1 -6.326790E-1  4.010124E-1  2.403831E-1 -7.280464E-1 -5.504189E-1 
 4.168129E-1  2.515526E-1 -7.179871E-1 -5.637589E-1  4.108505E-1  3.028107E-1 -6.933975E-1 -5.942268E-1 
 4.157715E-1  2.887306E-1 -7.094879E-1 -5.593567E-1  4.664307E-1  3.034935E-1 -7.310295E-1 -5.395470E-1 
 4.971313E-1  3.822441E-1 -6.021271E-1 -5.037766E-1  5.140419E-1  4.239616E-1 -5.704689E-1 -4.031982E-1 
 6.690140E-1  5.407104E-1 -5.035591E-1 -3.282471E-1  7.375641E-1  6.390610E-1 -3.584976E-1 -2.304993E-1 
 8.210030E-1  7.158012E-1 -2.792168E-1 -8.036804E-2  9.884911E-1  8.408241E-1 -1.849670E-1 -3.141785E-2 
 1.029243E+0  9.610710E-1 -4.653931E-2  4.272079E-2  1.048393E+0  1.003323E+0  3.082275E-3  1.023941E-1 
 1.160004E+0  1.015682E+0 -1.286697E-2  8.615112E-2  1.092434E+0  1.050552E+0  5.285263E-2  9.316254E-2 
 1.048691E+0  1.012562E+0  2.722168E-2  5.046082E-2  1.087364E+0  1.004433E+0 -6.918716E-2  6.282806E-3 
 1.024551E+0  9.317207E-1 -7.239914E-2 -1.263809E-2  9.441605E-1  8.864212E-1 -1.205978E-1 -6.784821E-2 
 9.545212E-1  8.626518E-1 -1.748390E-1 -1.651573E-1  8.464127E-1  8.096809E-1 -2.117958E-1 -1.276779E-1 
 8.425331E-1  7.447128E-1 -2.466583E-1 -1.554680E-1  8.506508E-1  7.634811E-1 -2.421875E-1 -2.014389E-1 
 8.122826E-1  7.822609E-1 -2.284088E-1 -1.810989E-1  8.100510E-1  7.148323E-1 -3.076782E-1 -2.143288E-1 
 8.152618E-1  7.327118E-1 -2.929268E-1 -2.324295E-1  7.770424E-1  7.323418E-1 -2.633476E-1 -2.316895E-1 
 7.199020E-1  6.760139E-1 -3.345795E-1 -3.007584E-1  7.706413E-1  7.136421E-1 -3.408394E-1 -3.148384E-1 
 7.015724E-1  6.890526E-1 -2.914391E-1 -2.537384E-1  7.041016E-1  6.830215E-1 -3.391991E-1 -3.139381E-1 
 7.324905E-1  6.838417E-1 -3.468666E-1 -3.707886E-1  6.501617E-1  6.454735E-1 -3.871765E-1 -3.262367E-1 
 6.392822E-1  5.837822E-1 -3.959694E-1 -4.245071E-1  5.883217E-1  6.138840E-1 -4.350891E-1 -4.944687E-1 
 5.214920E-1  5.209732E-1 -5.266571E-1 -4.801674E-1  5.054016E-1  4.402008E-1 -5.482559E-1 -5.482559E-1 
 4.845314E-1  4.940720E-1 -5.522881E-1 -5.479660E-1  4.609909E-1  4.328308E-1 -5.678558E-1 -5.352974E-1 
 4.408035E-1  3.909531E-1 -6.190376E-1 -6.010094E-1  4.460907E-1  4.662819E-1 -5.682259E-1 -6.083069E-1 
 3.879013E-1  3.906631E-1 -6.077881E-1 -5.716591E-1  4.184532E-1  3.741913E-1 -6.232185E-1 -6.228371E-1 
 4.165840E-1  4.510841E-1 -5.922165E-1 -6.213493E-1  3.693504E-1  3.987007E-1 -6.019783E-1 -5.919991E-1 
 4.766426E-1  4.424438E-1 -5.904274E-1 -6.020584E-1  4.139023E-1  4.938507E-1 -5.338783E-1 -5.811195E-1 
 4.618111E-1  5.008507E-1 -5.054169E-1 -4.922371E-1  5.577736E-1  5.725327E-1 -4.437294E-1 -4.442482E-1 
 5.939827E-1  6.497917E-1 -3.660965E-1 -4.432068E-1  5.866127E-1  6.316833E-1 -4.198189E-1 -3.976059E-1 
 6.685638E-1  6.400337E-1 -4.196663E-1 -4.224968E-1  5.851212E-1  6.421127E-1 -3.257866E-1 -4.099770E-1 
 5.813942E-1  6.347427E-1 -3.706360E-1 -3.909760E-1  6.486015E-1  7.003021E-1 -3.646088E-1 -4.470062E-1 
 6.012840E-1  6.738510E-1 -3.131180E-1 -3.634071E-1  5.843735E-1  6.392136E-1 -3.487358E-1 -4.059563E-1 
 6.234932E-1  6.611137E-1 -3.985786E-1 -4.501381E-1  5.828819E-1  6.202812E-1 -3.456078E-1 -4.081879E-1 
 5.476418E-1  6.436806E-1 -4.048386E-1 -4.812088E-1  5.452614E-1  5.638809E-1 -4.791183E-1 -5.776176E-1 
 4.937019E-1  6.050110E-1 -4.194374E-1 -5.134659E-1  4.372215E-1  4.991417E-1 -5.502663E-1 -6.416168E-1 
 4.211311E-1  5.092010E-1 -5.276985E-1 -6.313362E-1  3.902130E-1  4.858818E-1 -5.210686E-1 -6.547279E-1 
 3.112335E-1  4.178505E-1 -6.065979E-1 -6.871376E-1  3.458023E-1  4.633713E-1 -5.683060E-1 -7.576180E-1 
 2.475319E-1  3.645821E-1 -6.399078E-1 -7.324371E-1  2.754021E-1  3.838005E-1 -6.350594E-1 -7.440567E-1 
 2.596817E-1  3.981819E-1 -6.123390E-1 -7.619476E-1  2.548332E-1  3.756828E-1 -6.130791E-1 -7.478561E-1 
 2.492523E-1  3.704720E-1 -7.087479E-1 -8.260193E-1  2.705536E-1  4.376030E-1 -6.183662E-1 -7.855568E-1 
 2.470131E-1  3.833618E-1 -6.131592E-1 -7.471161E-1  2.556534E-1  3.727036E-1 -6.470566E-1 -7.512894E-1 
 2.598305E-1  4.434814E-1 -5.641289E-1 -7.675285E-1  2.371826E-1  3.713608E-1 -6.262665E-1 -7.292366E-1 
 2.557335E-1  3.181610E-1 -6.643372E-1 -7.909279E-1  1.640930E-1  3.693504E-1 -6.353569E-1 -8.268394E-1 
 1.765327E-1  3.031120E-1 -6.510086E-1 -7.655182E-1  2.187004E-1  3.404427E-1 -6.606178E-1 -7.755089E-1 
 2.134132E-1  4.050407E-1 -5.699387E-1 -7.828064E-1  2.240639E-1  4.267921E-1 -5.557861E-1 -6.900482E-1 
 3.312035E-1  4.744034E-1 -5.405083E-1 -6.846085E-1  3.283730E-1  5.186615E-1 -4.447670E-1 -6.339378E-1 
 3.356705E-1  4.953423E-1 -4.970779E-1 -6.611366E-1  3.414116E-1  5.296135E-1 -4.987869E-1 -6.830368E-1 
 3.596611E-1  5.658226E-1 -4.736786E-1 -6.909370E-1  3.209915E-1  4.603920E-1 -5.387268E-1 -6.597176E-1 
 3.592224E-1  5.444412E-1 -4.677963E-1 -6.565170E-1  3.353729E-1  5.533028E-1 -4.040184E-1 -6.660576E-1 
 3.024406E-1  5.511436E-1 -4.584770E-1 -6.459389E-1  3.941612E-1  5.416107E-1 -4.952888E-1 -6.806564E-1 
 2.868042E-1  5.071106E-1 -4.367294E-1 -6.922073E-1  2.450027E-1  4.638214E-1 -5.385780E-1 -7.637291E-1 
 2.762222E-1  4.868431E-1 -5.663681E-1 -7.654495E-1  2.342033E-1  4.198608E-1 -5.546684E-1 -7.566566E-1 
 1.849518E-1  3.975105E-1 -5.498276E-1 -7.871971E-1  2.470818E-1  5.121040E-1 -5.405083E-1 -7.786293E-1 
 2.520027E-1  4.907913E-1 -5.124969E-1 -7.295380E-1  2.670517E-1  4.802933E-1 -4.727859E-1 -6.941490E-1 
 3.081017E-1  5.990524E-1 -4.234695E-1 -6.906395E-1  3.291206E-1  6.053123E-1 -3.573074E-1 -5.985489E-1 
 3.820915E-1  6.129112E-1 -3.572273E-1 -5.766487E-1  4.193420E-1  6.917305E-1 -2.806358E-1 -5.667381E-1 
 3.964729E-1  7.026138E-1 -2.387695E-1 -5.145073E-1  4.557037E-1  7.192307E-1 -2.898788E-1 -5.379791E-1 
 5.036812E-1  7.652740E-1 -2.198372E-1 -5.082474E-1  4.354324E-1  7.529831E-1 -1.953964E-1 -4.703979E-1 
 4.922142E-1  7.726517E-1 -1.876564E-1 -4.902992E-1  5.390015E-1  8.397026E-1 -1.614990E-1 -4.329262E-1 
 5.114326E-1  8.050613E-1 -1.351280E-1 -3.776474E-1  5.928726E-1  8.365707E-1 -8.997726E-2 -3.598366E-1 
 6.316109E-1  9.456520E-1 -7.701874E-2 -3.795776E-1  6.173019E-1  9.104118E-1 -6.195831E-2 -2.821274E-1 
 7.013512E-1  9.358940E-1  2.454376E-2 -2.479286E-1  7.084236E-1  1.062031E+0  9.986115E-2 -2.339172E-1 
 7.622910E-1  1.107922E+0  1.427841E-1 -1.273079E-1  8.648109E-1  1.157391E+0  1.777229E-1 -1.323662E-1 
 8.614616E-1  1.194054E+0  2.499924E-1 -8.662796E-2  8.256226E-1  1.162243E+0  2.018623E-1 -1.374359E-1 
 8.645935E-1  1.196960E+0  1.570816E-1 -2.032967E-1  8.150406E-1  1.153973E+0  1.778717E-1 -1.677589E-1 
 7.481422E-1  1.067692E+0  1.039619E-1 -2.022591E-1  7.887421E-1  1.090794E+0  9.524155E-2 -2.757187E-1 
 6.729622E-1  1.028133E+0  4.830170E-2 -3.223572E-1  6.160431E-1  9.402122E-1 -8.316040E-3 -3.404694E-1 
 5.933113E-1  8.813515E-1 -1.175461E-1 -4.570694E-1  4.795418E-1  8.012619E-1 -1.430283E-1 -5.190582E-1 
 3.957214E-1  7.249641E-1 -2.332458E-1 -5.779877E-1  3.511734E-1  6.515007E-1 -3.242188E-1 -6.829681E-1 
 2.314415E-1  6.045609E-1 -3.106575E-1 -7.284164E-1  1.595421E-1  5.243225E-1 -4.303970E-1 -8.223686E-1 
 1.351013E-1  5.047340E-1 -4.795685E-1 -8.779488E-1  4.249191E-2  4.290314E-1 -4.619865E-1 -8.722878E-1 
 2.640152E-2  4.082413E-1 -5.382080E-1 -9.066391E-1  3.087234E-2  4.352112E-1 -5.078773E-1 -9.327087E-1 
 1.120377E-2  3.902817E-1 -4.951363E-1 -8.331680E-1  2.141190E-2  3.765831E-1 -5.095863E-1 -9.070091E-1 
 4.093170E-2  4.664307E-1 -5.465469E-1 -9.534988E-1  2.819061E-2  3.948326E-1 -4.873886E-1 -8.718376E-1 
 3.601074E-3  4.082413E-1 -5.323181E-1 -9.318161E-1  3.012085E-2  4.598732E-1 -4.969292E-1 -9.405365E-1 
 5.313873E-3  4.326820E-1 -4.759865E-1 -8.746681E-1  3.914261E-2  4.279823E-1 -4.907379E-1 -8.887482E-1 
 5.277252E-2  5.114326E-1 -4.254761E-1 -8.698273E-1  8.623123E-2  5.066605E-1 -4.410477E-1 -8.085861E-1 
 1.493340E-1  5.146332E-1 -3.967171E-1 -7.560577E-1  1.553726E-1  6.029205E-1 -2.783279E-1 -7.679787E-1 
 1.692314E-1  6.681213E-1 -2.558975E-1 -6.430283E-1  2.934341E-1  7.102928E-1 -1.766281E-1 -5.957985E-1 
 3.279228E-1  8.035736E-1 -8.080673E-2 -5.166664E-1  3.876038E-1  8.377724E-1 -1.686096E-3 -4.213066E-1 
 4.812622E-1  9.341011E-1  5.313873E-3 -4.346390E-1  4.936218E-1  9.856606E-1  8.749390E-2 -4.037971E-1 
 4.971313E-1  9.646530E-1  7.058334E-2 -3.790588E-1  5.370636E-1  9.748611E-1  3.750229E-2 -4.067764E-1 
 5.001831E-1  9.813423E-1  9.874344E-2 -4.295769E-1  4.450531E-1  9.287415E-1  2.379227E-2 -4.437294E-1 
 4.652405E-1  9.264336E-1 -2.165604E-2 -4.932785E-1  4.097328E-1  8.709221E-1 -1.882935E-2 -5.439377E-1 
 3.271828E-1  8.031235E-1 -1.129990E-1 -5.779877E-1  3.198814E-1  7.745132E-1 -1.359482E-1 -6.445160E-1 
 2.385941E-1  7.550621E-1 -1.442184E-1 -6.379662E-1  2.455215E-1  6.933022E-1 -1.822891E-1 -6.391563E-1 
 2.531204E-1  7.151337E-1 -1.927185E-1 -6.815491E-1  1.968727E-1  7.049217E-1 -1.762581E-1 -6.806564E-1 
 1.780930E-1  6.432304E-1 -2.534370E-1 -7.425690E-1  1.824112E-1  6.515808E-1 -2.886086E-1 -7.854881E-1 
 1.000137E-1  5.781937E-1 -2.783279E-1 -7.714767E-1  3.139114E-2  5.256615E-1 -3.549194E-1 -8.780975E-1 
 2.059174E-2  5.133705E-1 -3.958969E-1 -9.594574E-1 -8.289719E-2  4.456406E-1 -4.578094E-1 -9.698181E-1 
-1.468964E-1  3.384323E-1 -5.095863E-1 -1.068909E+0 -1.901093E-1  3.639107E-1 -5.510178E-1 -1.128956E+0 
-2.717667E-1  2.873917E-1 -5.624161E-1 -1.101238E+0 -2.899475E-1  2.438812E-1 -5.762787E-1 -1.155338E+0 
-2.677460E-1  2.942505E-1 -6.092072E-1 -1.169567E+0 -3.128967E-1  2.573738E-1 -5.837288E-1 -1.121956E+0 
-2.929268E-1  2.505913E-1 -6.040688E-1 -1.167778E+0 -2.663269E-1  2.987213E-1 -5.723267E-1 -1.142296E+0 
-2.708778E-1  2.952232E-1 -5.725479E-1 -1.078217E+0 -2.038994E-1  3.232307E-1 -5.230789E-1 -1.033886E+0 
-1.571770E-1  4.218025E-1 -4.113159E-1 -1.003487E+0 -1.509972E-1  4.469833E-1 -3.706360E-1 -8.736992E-1 
-2.142715E-2  5.013733E-1 -3.203468E-1 -8.571587E-1 -7.717133E-3  5.957031E-1 -2.321396E-1 -8.195381E-1 
 3.079224E-2  6.109734E-1 -1.967468E-1 -7.411575E-1  7.431412E-2  6.591034E-1 -2.041168E-1 -8.019562E-1 
 7.229233E-2  6.688614E-1 -1.306572E-1 -7.621689E-1  1.008224E-2  6.371231E-1 -1.683578E-1 -7.574768E-1 
 5.449295E-2  6.252022E-1 -2.167892E-1 -8.240089E-1 -1.442719E-2  6.139526E-1 -2.083664E-1 -8.743668E-1 
-5.376816E-2  5.397415E-1 -2.841377E-1 -8.486671E-1 -2.954865E-2  5.193329E-1 -3.388290E-1 -9.284668E-1 
-1.015968E-1  5.184326E-1 -3.136482E-1 -9.639969E-1 -1.542778E-1  4.504929E-1 -3.819695E-1 -9.724960E-1 
-1.159096E-1  4.627037E-1 -4.088593E-1 -1.008858E+0 -1.685066E-1  4.456406E-1 -3.722763E-1 -9.890366E-1 
-2.017365E-1  3.872337E-1 -3.821182E-1 -9.703369E-1 -1.645584E-1  4.618835E-1 -3.674393E-1 -1.009228E+0 
-1.798286E-1  5.169411E-1 -2.848892E-1 -9.540176E-1 -1.384773E-1  4.953423E-1 -3.039589E-1 -9.175873E-1 
-8.729935E-2  5.760307E-1 -2.304192E-1 -9.075966E-1 -1.016769E-1  5.795326E-1 -1.789360E-1 -8.225861E-1 
-7.559586E-2  5.910034E-1 -1.939087E-1 -8.153687E-1  2.826309E-2  6.412926E-1 -1.432495E-1 -7.815361E-1 
 9.860992E-3  6.907730E-1 -7.157898E-2 -6.933289E-1  7.036209E-2  7.283211E-1 -4.877853E-2 -7.026367E-1 
 1.357727E-1  8.022308E-1 -2.658844E-3 -6.581573E-1  1.633415E-1  8.318024E-1  7.013321E-2 -5.627174E-1 
 1.661034E-1  8.229408E-1  6.760406E-2 -5.848465E-1  2.193718E-1  8.986435E-1  1.247520E-1 -5.576477E-1 
 2.188530E-1  9.011726E-1  1.610336E-1 -4.814262E-1  2.723427E-1  9.002037E-1  1.363716E-1 -4.812088E-1 
 2.938042E-1  1.007793E+0  2.313614E-1 -4.771767E-1  3.291931E-1  9.796219E-1  2.292824E-1 -4.069290E-1 
 3.258438E-1  9.639816E-1  2.203407E-1 -4.380684E-1  3.265839E-1  1.066132E+0  2.841911E-1 -4.367981E-1 
 2.959633E-1  9.772415E-1  2.894821E-1 -4.331474E-1  2.986412E-1  9.943008E-1  2.221336E-1 -4.296494E-1 
 3.417130E-1  1.026123E+0  2.850838E-1 -4.087067E-1  2.774811E-1  9.856606E-1  3.022232E-1 -4.029770E-1 
 3.364906E-1  9.878235E-1  2.295837E-1 -4.408264E-1  3.157806E-1  1.023811E+0  2.479820E-1 -4.772568E-1 
 2.272720E-1  9.214439E-1  2.043228E-1 -4.939461E-1  2.438126E-1  9.040031E-1  1.504517E-1 -5.735168E-1 
 1.649818E-1  9.128723E-1  1.287727E-1 -6.113663E-1  1.436729E-1  8.454437E-1  6.492233E-2 -6.139793E-1 
 1.720619E-1  7.989540E-1  4.152298E-2 -6.638985E-1  7.423401E-2  8.277817E-1  6.931305E-2 -6.559181E-1 
 6.589127E-2  7.762222E-1  4.465103E-2 -6.486969E-1  1.167030E-1  7.714615E-1  5.912781E-3 -6.869888E-1 
 5.277252E-2  7.760010E-1  6.507111E-2 -6.664963E-1  1.001358E-2  7.433739E-1  4.205322E-2 -6.653061E-1 
 9.502411E-2  8.113937E-1  7.870102E-2 -6.437759E-1  6.708145E-2  8.258438E-1  1.702728E-1 -5.718765E-1 
 1.009827E-1  8.653336E-1  1.997719E-1 -5.159988E-1  1.951523E-1  9.616737E-1  2.698822E-1 -4.964066E-1 
 2.094612E-1  9.776917E-1  3.336639E-1 -4.008179E-1  2.668304E-1  9.823837E-1  3.011818E-1 -3.815880E-1 
 2.921638E-1  1.044743E+0  3.487816E-1 -4.392586E-1  2.708511E-1  1.038864E+0  3.685341E-1 -3.921661E-1 
 2.791214E-1  1.000343E+0  3.055725E-1 -4.025269E-1  3.019218E-1  1.051891E+0  3.228607E-1 -4.443283E-1 
 2.511139E-1  9.943008E-1  3.423805E-1 -4.449959E-1  2.029037E-1  9.794006E-1  2.701836E-1 -4.622765E-1 
 2.444038E-1  9.645729E-1  2.512627E-1 -5.034866E-1  1.738510E-1  9.227028E-1  2.721939E-1 -5.197258E-1 
 1.355515E-1  8.873138E-1  1.853905E-1 -5.636864E-1  1.009827E-1  8.677216E-1  1.678123E-1 -6.349869E-1 
 2.834320E-2  7.957420E-1  1.503029E-1 -6.523476E-1 -2.381897E-2  7.408333E-1  4.897308E-2 -7.480087E-1 
-7.008743E-2  7.240028E-1  1.811981E-3 -8.132095E-1 -1.389275E-1  6.161919E-1 -2.694702E-2 -8.166275E-1 
-2.070274E-1  5.623207E-1 -1.313972E-1 -9.049187E-1 -2.005463E-1  5.891418E-1 -1.046562E-1 -9.098358E-1 
-2.287064E-1  5.524826E-1 -1.135979E-1 -8.746681E-1 -2.155190E-1  5.273018E-1 -1.144867E-1 -8.844261E-1 
-2.563477E-1  5.825119E-1 -4.713821E-2 -8.996277E-1 -2.792168E-1  5.255928E-1 -1.136665E-1 -9.098358E-1 
-2.652168E-1  5.025635E-1 -1.548691E-1 -9.577484E-1 -3.583488E-1  4.778328E-1 -1.262589E-1 -9.841995E-1 
-3.792076E-1  4.399834E-1 -1.792374E-1 -9.927559E-1 -3.761559E-1  4.150238E-1 -2.308693E-1 -1.079269E+0 
-4.654884E-1  3.892441E-1 -2.114983E-1 -1.066597E+0 -4.856758E-1  3.566132E-1 -2.471085E-1 -1.080978E+0 
-4.614563E-1  3.493118E-1 -3.160286E-1 -1.136337E+0 -4.932785E-1  3.477440E-1 -2.464371E-1 -1.117706E+0 
-5.286674E-1  2.841110E-1 -3.298874E-1 -1.103928E+0 -4.537888E-1  3.467712E-1 -3.152084E-1 -1.102726E+0 
-4.910393E-1  3.230820E-1 -2.546387E-1 -1.111679E+0 -5.402870E-1  2.577438E-1 -3.134193E-1 -1.089699E+0 
-4.871674E-1  3.264313E-1 -3.121490E-1 -1.114799E+0 -5.069885E-1  2.878418E-1 -2.521782E-1 -1.067268E+0 
-5.300789E-1  3.157806E-1 -2.427864E-1 -1.092968E+0 -4.920883E-1  3.528824E-1 -2.824287E-1 -1.117928E+0 
-5.076561E-1  3.450623E-1 -1.959991E-1 -1.036499E+0 -4.842567E-1  3.642807E-1 -1.857185E-1 -1.011608E+0 
-4.022293E-1  4.641914E-1 -1.407166E-1 -9.790573E-1 -3.722763E-1  5.073318E-1 -2.873611E-2 -8.693771E-1 
-2.865982E-1  5.427208E-1 -1.323700E-2 -8.012085E-1 -1.972694E-1  6.898727E-1  8.779144E-2 -7.676773E-1 
-1.645584E-1  6.848106E-1  1.582718E-1 -6.825981E-1 -1.491394E-1  7.117004E-1  1.849518E-1 -6.745491E-1 
-7.924652E-2  8.115425E-1  2.177315E-1 -6.308861E-1 -7.328796E-2  7.970123E-1  2.875404E-1 -5.369377E-1 
 8.293152E-3  8.414917E-1  3.345528E-1 -5.085487E-1  5.933380E-2  9.709816E-1  4.051132E-1 -4.764366E-1 
 8.816147E-2  9.732933E-1  4.737320E-1 -3.610268E-1  1.651306E-1  1.028282E+0  4.543610E-1 -3.978386E-1 
 2.097626E-1  1.064041E+0  5.324440E-1 -3.543282E-1  1.663208E-1  1.079014E+0  5.311012E-1 -3.176689E-1 
 2.306213E-1  1.042881E+0  5.133705E-1 -3.108864E-1  2.246628E-1  1.106213E+0  5.778923E-1 -3.365173E-1 
 1.970215E-1  1.057041E+0  5.186615E-1 -2.983665E-1  2.076035E-1  1.043701E+0  5.118027E-1 -3.754768E-1 
 1.611824E-1  1.043922E+0  5.065117E-1 -3.945580E-1  1.041832E-1  9.761238E-1  5.041313E-1 -3.741379E-1 
 1.008339E-1  9.859619E-1  4.153938E-1 -5.040779E-1  3.109360E-2  9.102631E-1  4.084625E-1 -4.920883E-1 
-1.777649E-2  8.499107E-1  3.478928E-1 -5.137672E-1 -1.926804E-2  8.301735E-1  2.841911E-1 -6.261177E-1 
-1.286469E-1  7.790527E-1  2.605019E-1 -7.117958E-1 -2.292976E-1  6.486015E-1  1.205711E-1 -7.472687E-1 
-2.529182E-1  6.065712E-1  9.748077E-2 -8.111191E-1 -3.262367E-1  6.103706E-1  1.193810E-1 -8.395767E-1 
-3.593178E-1  5.481606E-1  5.784225E-2 -8.092575E-1 -3.134995E-1  5.421333E-1  5.084229E-2 -8.321266E-1 
-3.763771E-1  5.253639E-1  9.629059E-2 -8.111877E-1 -3.783875E-1  5.349731E-1  7.870102E-2 -8.422585E-1 
-3.577461E-1  5.469742E-1  1.098251E-2 -8.994789E-1 -4.072189E-1  5.215607E-1  8.749390E-2 -8.462067E-1 
-3.808479E-1  5.089722E-1  2.767181E-2 -8.473969E-1 -3.723564E-1  5.261841E-1  3.482056E-2 -8.804092E-1 
-4.506569E-1  4.632339E-1  4.637146E-2 -8.947868E-1 -4.673462E-1  4.377441E-1 -4.035950E-2 -9.598274E-1 
-4.455872E-1  4.712029E-1 -4.929733E-2 -9.780083E-1 -5.265083E-1  4.034004E-1 -2.254868E-2 -9.497681E-1 
-5.221062E-1  4.101830E-1 -4.527664E-2 -9.777870E-1 -4.946861E-1  4.243317E-1 -3.543854E-2 -9.699669E-1 
-5.270958E-1  4.115906E-1 -8.018494E-3 -9.164696E-1 -5.312767E-1  3.753128E-1 -3.878784E-2 -9.576683E-1 
-5.113068E-1  4.369240E-1  9.490967E-3 -9.627380E-1 -5.166664E-1  4.381218E-1  1.811981E-3 -9.004478E-1 
-4.966278E-1  4.160614E-1  1.515198E-2 -9.067078E-1 -4.550591E-1  4.951134E-1  6.991196E-2 -8.626785E-1 
-4.355392E-1  4.906425E-1  8.846283E-2 -7.838478E-1 -3.750381E-1  5.176125E-1  1.170006E-1 -8.003159E-1 
