# Supplementary material for: Parameters estimation of stochastic finite fault ground motion simulation method and its application in North China
Source: PLoS One. 2025 Dec 3;20(12):e0337602. doi: 10.1371/journal.pone.0337602 (PMC12674566; doi:10.1371/journal.pone.0337602)
Supplement: S1 File — The Strong motion recordings for this study are provided by China Strong Motion Network Centre at Institute of Engineering Mechanics, China Earthquake Administration. (ZIP) [file pone.0337602.s001.zip › S1 File. Acceleration recordings of Pingyuan earthquake/ua0555.dat]

041XXT230806023303
0230806023359 2023-08-06 2:33:59 BTM
PINGYUAN EARTHQUAKE, PINGYUAN,CHN
EPICENTER  37.159N 116.339E DEPTH 10 KM
MAGNITUDE  5.5(Ms)
STATION: 41XXT 35.0N 113.9E
SITE CONDITION: SOIL
INSTRUMENT TYPE: GSMA-24IP/SLJ-100
OBSERVING POINT: GROUND
COMP. NS
UNCORRECTED ACCELERATION          UNIT: CM/SEC/SEC
NO. OF POINTS:  24000  EQUALLY SPACED INTERVALS OF:  0.005  SEC
PEAK VALUE:    11.861   AT   31.74 SEC    DURATION:  120 SEC
PRE-EVENT TIME:  20  SEC  RECORDER TIME:  2023-08-06 02:32:40 BTM
CSMNC

-1.079330E-1  8.991699E-1  8.408661E-1 -1.687317E-1 -1.242828E-2  1.016266E+0  7.267685E-1 -4.456329E-1 
-2.762299E-1  7.812653E-1  5.601654E-1 -4.381332E-1 -2.392349E-1  7.641678E-1  6.230698E-1 -4.515305E-1 
-2.543335E-1  9.026718E-1  6.832657E-1 -4.861298E-1 -3.855286E-1  5.844650E-1  2.984695E-1 -8.375320E-1 
-7.743301E-1  1.594696E-1 -1.055298E-1 -1.273232E+0 -1.162430E+0 -1.927338E-1 -4.624329E-1 -1.539833E+0 
-1.297630E+0 -1.360321E-1 -3.120346E-1 -1.328835E+0 -1.067329E+0  1.087189E-2 -8.512878E-2 -9.609299E-1 
-5.919342E-1  5.631714E-1  3.807678E-1 -7.010345E-1 -4.643326E-1  5.913696E-1  3.740692E-1 -4.992294E-1 
-2.133331E-1  6.874695E-1  3.992691E-1 -6.553345E-1 -4.964294E-1  5.349655E-1  4.438705E-1 -5.153351E-1 
-3.437347E-1  7.781677E-1  7.353668E-1 -1.918335E-1  1.235657E-1  1.221771E+0  9.950714E-1 -8.623505E-2 
 1.040649E-1  1.101967E+0  8.968658E-1 -1.262283E-1 -2.993011E-2  9.827652E-1  8.005676E-1 -3.288345E-1 
-2.028351E-1  7.755661E-1  4.781723E-1 -6.503296E-1 -5.082321E-1  5.299683E-1  4.042664E-1 -7.163315E-1 
-6.861343E-1  4.303665E-1  3.417664E-1 -6.977310E-1 -4.544296E-1  6.231689E-1  4.149704E-1 -5.891342E-1 
-3.654327E-1  6.342697E-1  4.225693E-1 -6.356277E-1 -5.302353E-1  3.789673E-1  1.607666E-1 -7.580338E-1 
-4.425278E-1  6.089706E-1  3.863678E-1 -5.389328E-1 -3.437347E-1  5.542679E-1  3.922653E-1 -6.190338E-1 
-4.212341E-1  5.931702E-1  2.953720E-1 -7.526321E-1 -4.987335E-1  4.893723E-1  1.152649E-1 -8.784332E-1 
-6.279297E-1  2.386703E-1  5.857086E-2 -8.834305E-1 -6.900330E-1  2.997665E-1  8.296967E-2 -8.501282E-1 
-4.796295E-1  6.854706E-1  5.304718E-1 -3.703308E-1 -6.783295E-2  9.569702E-1  8.694687E-1 -1.902771E-2 
 1.307678E-1  9.818649E-1  7.597656E-1 -2.281342E-1 -4.363251E-2  9.723663E-1  6.944656E-1 -3.672333E-1 
-2.036285E-1  7.392654E-1  4.599686E-1 -6.368332E-1 -4.897308E-1  4.035721E-1  1.334686E-1 -8.464279E-1 
-5.815277E-1  4.525681E-1  9.957123E-2 -1.004234E+0 -7.458344E-1  2.492676E-1  4.206848E-2 -9.304352E-1 
-8.034286E-1  1.030655E-1 -1.149292E-1 -1.125130E+0 -8.811340E-1  2.173691E-1 -4.843140E-2 -1.144234E+0 
-8.315277E-1  3.152695E-1  1.740723E-1 -7.238312E-1 -3.978348E-1  5.777664E-1  3.441696E-1 -5.897293E-1 
-3.523331E-1  6.787720E-1  4.318695E-1 -7.589340E-1 -6.012344E-1  4.800720E-1  1.834717E-1 -8.243332E-1 
-4.467316E-1  5.780716E-1  2.642670E-1 -7.654343E-1 -4.681320E-1  6.576691E-1  5.981674E-1 -2.735291E-1 
 5.366516E-2  1.175972E+0  1.032471E+0  1.314697E-1  4.697647E-1  1.518967E+0  1.255867E+0  2.051697E-1 
 4.027710E-1  1.390572E+0  1.129471E+0 -3.923035E-2  4.516602E-2  1.028168E+0  8.184662E-1 -1.944351E-1 
-4.163361E-2  8.410721E-1  4.504700E-1 -6.040344E-1 -2.943344E-1  8.395691E-1  7.229691E-1 -3.389282E-1 
-1.690292E-1  9.007721E-1  7.537689E-1 -1.314316E-1  1.770706E-1  1.027870E+0  5.385666E-1 -5.408325E-1 
-3.519287E-1  5.212708E-1  2.463684E-1 -7.928314E-1 -6.546326E-1  2.789688E-1 -1.213074E-2 -1.059235E+0 
-8.128281E-1  2.404709E-1 -2.632141E-3 -1.034431E+0 -7.266312E-1  3.625717E-1  1.164703E-1 -9.224319E-1 
-7.029343E-1  2.930679E-1  2.787018E-2 -1.072029E+0 -9.157333E-1  6.176758E-2 -2.328339E-1 -1.309334E+0 
-9.806290E-1  1.962662E-1 -4.273224E-2 -1.054733E+0 -7.460327E-1  2.594681E-1  2.156830E-2 -9.328308E-1 
-6.606293E-1  3.865662E-1  1.461716E-1 -9.568329E-1 -7.417297E-1  2.880707E-1  3.517151E-2 -1.050430E+0 
-9.381332E-1  5.569458E-3 -2.592316E-1 -1.248833E+0 -9.458313E-1  1.886673E-1  1.025696E-1 -8.206329E-1 
-5.062332E-1  7.216721E-1  7.395706E-1 -1.738281E-1  1.674652E-1  1.223869E+0  9.321671E-1 -7.862854E-2 
 1.735687E-1  1.216469E+0  9.869690E-1 -9.132385E-3  2.083664E-1  1.240967E+0  1.132370E+0  1.091690E-1 
 2.678680E-1  1.235565E+0  9.379654E-1 -1.612320E-1  1.457214E-2  1.076965E+0  8.233719E-1 -3.516312E-1 
-2.503281E-1  7.655716E-1  5.459671E-1 -5.562286E-1 -3.994293E-1  6.023712E-1  3.821716E-1 -7.295303E-1 
-5.923309E-1  4.304657E-1  8.946991E-2 -9.928284E-1 -7.369308E-1  2.121658E-1  2.046967E-2 -7.750320E-1 
-5.113297E-1  3.618698E-1  2.564697E-1 -6.120300E-1 -4.808350E-1  4.750671E-1  2.524719E-1 -6.949310E-1 
-3.919296E-1  5.437698E-1  2.816696E-1 -5.868301E-1 -3.192291E-1  5.296707E-1  2.713699E-1 -6.284332E-1 
-3.915329E-1  5.516663E-1  3.152695E-1 -6.242294E-1 -3.924332E-1  5.917664E-1  3.821716E-1 -5.492325E-1 
-1.207352E-1  9.316711E-1  5.472717E-1 -3.980331E-1  1.246643E-2  1.000168E+0  7.232666E-1 -2.406311E-1 
-5.193329E-2  8.702698E-1  5.685654E-1 -5.513306E-1 -3.320313E-1  6.279678E-1  1.689682E-1 -9.088287E-1 
-5.578308E-1  4.435654E-1  1.056671E-1 -9.332352E-1 -7.272339E-1  2.651672E-1  1.028671E-1 -8.430328E-1 
-5.994339E-1  4.083710E-1  1.474686E-1 -9.039307E-1 -6.187286E-1  4.657669E-1  2.365723E-1 -7.740326E-1 
-5.933304E-1  3.349686E-1  1.527710E-1 -7.407303E-1 -5.132294E-1  4.688721E-1  2.823715E-1 -6.837311E-1 
-4.066315E-1  7.084656E-1  6.203690E-1 -3.376312E-1 -1.038284E-1  9.421692E-1  7.638702E-1 -2.157288E-1 
-8.331299E-3  8.925705E-1  4.808655E-1 -5.645294E-1 -3.478317E-1  5.615692E-1  3.456650E-1 -6.696320E-1 
-5.310287E-1  4.046707E-1  1.382675E-1 -7.928314E-1 -4.115295E-1  5.685654E-1  1.742706E-1 -8.190308E-1 
-5.341339E-1  4.500656E-1  3.336716E-1 -5.180283E-1 -2.525330E-1  6.875687E-1  3.825684E-1 -6.142349E-1 
-2.504349E-1  8.693695E-1  5.097656E-1 -5.792313E-1 -2.470322E-1  7.758713E-1  4.592667E-1 -5.126343E-1 
-1.310349E-1  8.439713E-1  5.027695E-1 -5.493317E-1 -2.638321E-1  8.205719E-1  4.583664E-1 -6.447296E-1 
-2.955322E-1  8.100662E-1  4.976654E-1 -5.737305E-1 -3.300323E-1  6.291656E-1  4.391708E-1 -5.209351E-1 
-2.683334E-1  8.621674E-1  5.403671E-1 -6.865311E-1 -4.580307E-1  5.709686E-1  2.661667E-1 -7.774353E-1 
-5.753326E-1  2.851715E-1  4.077148E-2 -8.031311E-1 -5.260315E-1  5.204697E-1  3.061676E-1 -6.913300E-1 
-3.441315E-1  7.038651E-1  4.245682E-1 -5.699310E-1 -2.698288E-1  7.069702E-1  4.051666E-1 -5.434341E-1 
-2.081299E-1  8.148651E-1  5.411682E-1 -5.142288E-1 -2.898331E-1  7.226715E-1  4.008713E-1 -6.319351E-1 
-2.984314E-1  7.281723E-1  3.886719E-1 -5.916290E-1 -1.450348E-1  9.091721E-1  6.327667E-1 -2.876282E-1 
 1.847076E-2  1.007065E+0  7.341690E-1 -2.299347E-1  5.036926E-2  9.538651E-1  5.396652E-1 -5.740280E-1 
-2.866287E-1  7.656708E-1  4.139709E-1 -6.751328E-1 -4.555283E-1  5.025711E-1  2.205658E-1 -7.739334E-1 
-4.781342E-1  5.251694E-1  2.230682E-1 -8.209305E-1 -5.526352E-1  4.647675E-1  1.903687E-1 -8.848343E-1 
-7.019348E-1  3.534698E-1  8.986664E-2 -9.511337E-1 -5.896301E-1  4.661713E-1  1.638718E-1 -8.311310E-1 
-5.602341E-1  4.719696E-1  3.377686E-1 -6.943283E-1 -5.861282E-1  4.139709E-1  1.559677E-1 -8.802338E-1 
-5.679321E-1  4.873657E-1  1.673660E-1 -9.025345E-1 -5.889282E-1  5.046692E-1  3.243713E-1 -6.514282E-1 
-4.332352E-1  5.384674E-1  2.671661E-1 -6.974335E-1 -3.612289E-1  6.440659E-1  3.494720E-1 -6.335297E-1 
-3.146286E-1  7.705688E-1  5.516663E-1 -4.651337E-1 -2.762299E-1  6.349716E-1  3.694687E-1 -6.590347E-1 
-3.507309E-1  8.022690E-1  4.771652E-1 -6.106339E-1 -2.630310E-1  7.728653E-1  5.123672E-1 -4.727325E-1 
-2.603302E-1  6.404648E-1  3.526688E-1 -5.752335E-1 -2.472305E-1  8.170700E-1  5.769653E-1 -4.153290E-1 
-1.017303E-1  8.874664E-1  6.004715E-1 -3.645325E-1 -1.018295E-1  8.053665E-1  5.295715E-1 -4.244308E-1 
-2.684326E-1  6.969681E-1  4.098663E-1 -7.576294E-1 -4.984283E-1  5.563660E-1  2.357712E-1 -7.615280E-1 
-4.764328E-1  3.915710E-1  8.757019E-2 -7.461319E-1 -4.492340E-1  5.411682E-1  3.136673E-1 -7.507324E-1 
-5.060349E-1  5.677719E-1  3.761673E-1 -5.898285E-1 -3.616333E-1  5.422668E-1  1.914673E-1 -8.382339E-1 
-4.819336E-1  6.715698E-1  4.187698E-1 -6.188278E-1 -3.337326E-1  6.779709E-1  3.406677E-1 -7.856293E-1 
-5.506287E-1  3.916702E-1  6.417084E-2 -8.394318E-1 -4.889297E-1  5.496674E-1  3.824692E-1 -5.231323E-1 
-2.093277E-1  8.494720E-1  5.952682E-1 -4.501343E-1 -1.956329E-1  7.992706E-1  5.259705E-1 -4.583282E-1 
-1.567307E-1  8.059692E-1  4.278717E-1 -5.862350E-1 -3.162308E-1  6.866684E-1  4.840698E-1 -4.826279E-1 
-1.592331E-1  7.893677E-1  3.655701E-1 -6.373291E-1 -2.416306E-1  7.989655E-1  4.764709E-1 -4.685287E-1 
-2.471313E-1  5.760651E-1  2.318649E-1 -7.706299E-1 -4.741287E-1  4.513702E-1  9.577179E-2 -9.332352E-1 
-6.126328E-1  5.078659E-1  2.079697E-1 -8.686295E-1 -6.167297E-1  3.947678E-1  1.985703E-1 -6.403351E-1 
-2.280350E-1  7.240677E-1  3.731689E-1 -6.196289E-1 -3.235321E-1  7.050705E-1  3.620682E-1 -7.853317E-1 
-5.752335E-1  3.638687E-1  3.636932E-2 -8.845291E-1 -5.298309E-1  4.220657E-1  4.087067E-2 -9.091339E-1 
-4.759293E-1  6.006699E-1  3.663712E-1 -6.313324E-1 -3.369293E-1  6.897659E-1  3.603668E-1 -6.396332E-1 
-2.946320E-1  7.167664E-1  3.155670E-1 -8.210297E-1 -5.015335E-1  5.885696E-1  3.242722E-1 -7.218323E-1 
-4.427338E-1  6.125717E-1  2.997665E-1 -6.997299E-1 -3.234329E-1  6.671677E-1  2.132721E-1 -8.329315E-1 
-4.420319E-1  5.797653E-1  3.482666E-1 -5.544281E-1 -1.776352E-1  9.073715E-1  7.026672E-1 -1.985321E-1 
 1.211700E-1  1.174469E+0  8.748703E-1 -2.064285E-1  1.077652E-1  1.179268E+0  9.413681E-1 -9.043121E-2 
 1.803665E-1  1.195770E+0  9.590683E-1  3.427124E-2  2.664719E-1  1.271065E+0  9.837723E-1 -1.747284E-1 
 2.497101E-2  1.124565E+0  9.784698E-1 -1.230316E-1 -3.313446E-2  9.113693E-1  5.981674E-1 -5.281296E-1 
-4.078293E-1  5.759659E-1  2.307663E-1 -9.749298E-1 -7.820282E-1  2.668686E-1  5.506897E-2 -9.250336E-1 
-6.195297E-1  3.751678E-1 -1.930237E-3 -9.961319E-1 -5.968323E-1  4.254684E-1  1.147690E-1 -8.702316E-1 
-6.766281E-1  2.757721E-1  1.125717E-1 -8.666306E-1 -6.301346E-1  3.276672E-1  3.147125E-2 -9.282303E-1 
-6.561279E-1  3.020706E-1 -3.583527E-2 -1.033134E+0 -7.138290E-1  3.012695E-1  7.126617E-2 -8.371277E-1 
-5.546341E-1  3.628693E-1  1.349716E-1 -8.237305E-1 -5.368347E-1  5.633698E-1  3.450699E-1 -6.585312E-1 
-3.696289E-1  7.713699E-1  6.071701E-1 -4.057312E-1 -1.473312E-1  7.970657E-1  4.052658E-1 -7.800293E-1 
-6.168289E-1  3.680649E-1  4.470825E-3 -1.112831E+0 -8.769302E-1  1.848679E-1 -3.513336E-2 -9.869308E-1 
-6.114349E-1  4.660721E-1  2.841721E-1 -6.696320E-1 -3.559341E-1  7.838669E-1  5.694656E-1 -4.668350E-1 
-2.410278E-1  7.059708E-1  3.570709E-1 -6.180344E-1 -3.086319E-1  5.139694E-1  1.682663E-1 -8.040314E-1 
-6.248322E-1  3.719711E-1  2.968674E-1 -4.952316E-1 -1.800308E-1  8.850708E-1  8.019714E-1 -4.432678E-3 
 4.166718E-1  1.381470E+0  9.342651E-1 -1.130295E-1  1.879654E-1  1.133270E+0  7.965698E-1 -2.955322E-1 
-1.494293E-1  7.762680E-1  4.056702E-1 -6.751328E-1 -4.289322E-1  4.543686E-1  5.747223E-2 -9.750290E-1 
-6.727295E-1  3.864670E-1  1.200714E-1 -8.513336E-1 -5.541306E-1  4.149704E-1  1.742706E-1 -7.933350E-1 
-4.969330E-1  5.033722E-1  6.546783E-2 -1.153732E+0 -9.138336E-1  1.009674E-1 -2.513351E-1 -1.226929E+0 
-9.077301E-1  4.776764E-2 -1.690292E-1 -9.964294E-1 -5.943298E-1  5.333710E-1  3.647690E-1 -6.161346E-1 
-2.288284E-1  9.263687E-1  7.547684E-1 -1.688309E-1  1.206665E-1  1.073868E+0  7.746658E-1 -1.279297E-1 
 1.874695E-1  1.157066E+0  8.664703E-1 -1.884308E-1  1.156693E-1  1.155869E+0  8.598709E-1 -1.155319E-1 
 2.004700E-1  1.125870E+0  7.717667E-1 -1.490326E-1  1.304703E-1  1.086365E+0  7.992706E-1 -2.327347E-1 
 1.109695E-1  1.141266E+0  8.286667E-1 -1.732330E-1  1.235657E-1  1.045067E+0  5.522690E-1 -5.614319E-1 
-3.567352E-1  4.782715E-1  5.776978E-2 -9.532318E-1 -5.958328E-1  4.280701E-1  1.390686E-1 -8.222351E-1 
-4.728317E-1  5.052719E-1  2.076721E-1 -7.063293E-1 -4.299316E-1  4.538651E-1  5.546570E-2 -1.037331E+0 
-8.829346E-1  4.706573E-2 -2.132339E-1 -1.175133E+0 -8.044281E-1  1.607666E-1 -1.893311E-1 -1.082832E+0 
-6.438293E-1  4.115677E-1  1.007690E-1 -8.582306E-1 -5.175323E-1  5.555649E-1  3.453674E-1 -5.827332E-1 
-2.527313E-1  6.361694E-1  2.946701E-1 -7.084351E-1 -4.553299E-1  5.401688E-1  2.176666E-1 -8.733292E-1 
-6.737289E-1  3.807678E-1  2.070694E-1 -7.023315E-1 -3.508301E-1  7.520676E-1  6.013718E-1 -4.046326E-1 
-1.014328E-1  9.376678E-1  5.738678E-1 -4.863281E-1 -2.606277E-1  6.938705E-1  3.894653E-1 -6.603317E-1 
-4.098282E-1  5.418701E-1  2.030716E-1 -8.107300E-1 -4.046326E-1  7.308655E-1  4.207687E-1 -5.218277E-1 
-1.093292E-1  9.650650E-1  7.480698E-1 -1.900330E-1  1.939697E-1  1.231667E+0  8.556671E-1 -2.569351E-1 
 4.376984E-2  1.070770E+0  6.784668E-1 -4.202347E-1 -1.972351E-1  7.547684E-1  4.341660E-1 -5.936279E-1 
-2.967300E-1  6.867676E-1  2.813721E-1 -7.757339E-1 -4.237289E-1  5.626678E-1  2.734680E-1 -7.040329E-1 
-4.763336E-1  5.275650E-1  3.075714E-1 -6.996307E-1 -4.626312E-1  5.460663E-1  2.315674E-1 -7.935333E-1 
-4.533310E-1  5.300674E-1  2.357712E-1 -7.453308E-1 -5.337296E-1  3.800659E-1  3.556824E-2 -9.699326E-1 
-6.456299E-1  3.506699E-1  2.086639E-2 -1.042931E+0 -7.102280E-1  4.300690E-1  1.495667E-1 -8.902283E-1 
-5.307312E-1  5.171661E-1  2.202682E-1 -6.196289E-1 -1.185303E-1  9.093704E-1  5.820694E-1 -4.717331E-1 
-2.170334E-1  7.885666E-1  4.780655E-1 -6.065292E-1 -4.322281E-1  5.206680E-1  1.408691E-1 -9.145279E-1 
-5.075302E-1  5.569687E-1  2.439651E-1 -7.201309E-1 -3.703308E-1  6.391678E-1  4.236679E-1 -4.703293E-1 
-2.370300E-1  6.598663E-1  4.124680E-1 -4.676285E-1 -2.006302E-1  7.114716E-1  4.702682E-1 -4.816284E-1 
-2.748337E-1  6.003723E-1  2.930679E-1 -7.004318E-1 -5.305328E-1  4.107666E-1  2.126694E-1 -7.876282E-1 
-6.415329E-1  3.108673E-1  6.276703E-2 -9.767303E-1 -6.615295E-1  4.374695E-1  1.615677E-1 -7.695313E-1 
-4.273300E-1  4.889679E-1  2.040710E-1 -7.718277E-1 -4.916306E-1  6.239700E-1  3.031693E-1 -8.829346E-1 
-6.321335E-1  3.353653E-1  9.269714E-3 -8.838348E-1 -4.650345E-1  5.487671E-1  3.095703E-1 -5.594330E-1 
-2.963333E-1  7.205658E-1  5.829697E-1 -4.127350E-1 -1.882324E-1  8.731689E-1  7.173691E-1 -2.289352E-1 
 7.617188E-2  1.086769E+0  8.061676E-1 -1.041336E-1  2.563705E-1  1.204567E+0  8.570709E-1 -1.416321E-1 
 7.987213E-2  1.035065E+0  8.515701E-1 -8.583069E-2  1.374664E-1  1.064568E+0  7.651672E-1 -2.125320E-1 
 1.060715E-1  1.111671E+0  7.913666E-1 -2.526321E-1 -4.302979E-2  9.007721E-1  6.625671E-1 -2.748337E-1 
-8.643341E-2  7.959671E-1  5.122681E-1 -5.880280E-1 -4.562302E-1  5.258713E-1  2.520676E-1 -9.069290E-1 
-7.941284E-1  2.594681E-1 -5.792999E-2 -1.187035E+0 -8.733292E-1  1.085663E-1 -3.043289E-1 -1.350235E+0 
-1.043030E+0 -4.543304E-2 -2.377319E-1 -1.168129E+0 -8.918304E-1  2.177658E-1  5.371094E-3 -8.949280E-1 
-4.163284E-1  6.118698E-1  2.945709E-1 -6.211319E-1 -3.331299E-1  5.630722E-1  3.485718E-1 -5.565338E-1 
-3.750305E-1  4.634705E-1  1.272659E-1 -8.043289E-1 -5.512314E-1  3.980713E-1  1.602707E-1 -7.776337E-1 
-3.923340E-1  6.340714E-1  4.504700E-1 -3.371277E-1 -3.482819E-2  9.137650E-1  7.069702E-1 -2.485352E-1 
-1.493073E-2  9.324722E-1  5.160675E-1 -5.604324E-1 -1.967316E-1  8.316650E-1  4.587708E-1 -6.412277E-1 
-3.374329E-1  6.681671E-1  3.101654E-1 -6.934280E-1 -2.314301E-1  1.006569E+0  6.659698E-1 -4.386292E-1 
 7.270813E-3  1.187668E+0  9.298706E-1 -1.697311E-1  7.016754E-2  1.025566E+0  5.454712E-1 -5.851288E-1 
-3.116302E-1  6.074677E-1  2.044678E-1 -8.537292E-1 -6.037292E-1  4.820709E-1  3.608704E-1 -6.278305E-1 
-3.513336E-1  7.159653E-1  4.803696E-1 -4.978333E-1 -2.224350E-1  8.048706E-1  5.858688E-1 -4.370346E-1 
-2.909317E-1  7.490692E-1  6.597672E-1 -4.299316E-1 -3.413315E-1  6.846695E-1  4.237671E-1 -7.543335E-1 
-5.544281E-1  5.722656E-1  2.759705E-1 -8.119278E-1 -4.907303E-1  5.911713E-1  4.432678E-1 -4.144287E-1 
-1.169281E-1  8.591690E-1  5.972672E-1 -4.396286E-1 -1.570282E-1  8.782654E-1  4.969711E-1 -5.966339E-1 
-3.340302E-1  5.796661E-1  1.773682E-1 -8.204346E-1 -5.158310E-1  3.722687E-1  7.270813E-3 -9.973297E-1 
-6.751328E-1  4.066696E-1  1.784668E-1 -8.203278E-1 -5.575333E-1  5.844650E-1  4.529648E-1 -5.461349E-1 
-2.429352E-1  7.033691E-1  3.160706E-1 -7.506332E-1 -5.999298E-1  3.322678E-1  1.203690E-1 -9.739304E-1 
-8.578339E-1  2.018661E-1  2.136993E-2 -8.942337E-1 -6.042328E-1  3.520660E-1  1.710663E-1 -7.121277E-1 
-3.899307E-1  6.150665E-1  4.199677E-1 -4.832306E-1 -2.805328E-1  6.731720E-1  5.351715E-1 -3.748322E-1 
-1.682281E-1  7.711716E-1  4.069672E-1 -7.546310E-1 -5.834351E-1  4.142685E-1  1.778717E-1 -8.529282E-1 
-6.237335E-1  3.976669E-1  1.911697E-1 -7.502289E-1 -5.130310E-1  4.968719E-1  2.734680E-1 -8.203278E-1 
-5.212326E-1  6.641693E-1  3.965683E-1 -6.795349E-1 -4.054337E-1  5.408707E-1  1.672668E-1 -8.566284E-1 
-5.827332E-1  3.303680E-1 -4.653168E-2 -1.113930E+0 -9.012299E-1  1.987686E-1  8.496857E-2 -8.921280E-1 
-6.205292E-1  3.393707E-1  5.397034E-2 -8.485336E-1 -4.859314E-1  5.726700E-1  3.456650E-1 -6.013336E-1 
-2.788315E-1  7.752686E-1  6.029663E-1 -3.674316E-1 -2.201309E-1  6.921692E-1  4.386673E-1 -5.982285E-1 
-3.815308E-1  6.203690E-1  4.043655E-1 -5.377350E-1 -3.019333E-1  7.308655E-1  6.617661E-1 -2.822342E-1 
-2.046280E-1  7.745667E-1  6.171722E-1 -5.343323E-1 -4.144287E-1  6.537704E-1  3.847656E-1 -7.748337E-1 
-6.177292E-1  4.117661E-1  1.483688E-1 -9.378281E-1 -6.779327E-1  3.514709E-1  2.706909E-2 -9.688339E-1 
-6.780319E-1  2.846680E-1  5.017090E-2 -8.811340E-1 -5.764313E-1  5.062714E-1  4.014664E-1 -5.027313E-1 
-2.451324E-1  7.897720E-1  6.048660E-1 -3.822327E-1 -1.004333E-1  1.026367E+0  8.301697E-1 -2.189331E-1 
-2.203369E-2  9.418716E-1  7.087708E-1 -2.574310E-1  2.346802E-2  1.037071E+0  7.926712E-1 -1.967316E-1 
 8.876801E-2  1.117065E+0  8.073654E-1 -2.096329E-1  5.107117E-2  1.091370E+0  9.324722E-1 -9.663391E-2 
 8.367157E-2  1.025169E+0  6.894684E-1 -4.267349E-1 -1.792297E-1  8.727722E-1  4.824677E-1 -6.069336E-1 
-3.462296E-1  6.552658E-1  4.657669E-1 -4.581299E-1 -1.690292E-1  8.050690E-1  4.899673E-1 -5.575333E-1 
-2.473297E-1  8.260651E-1  5.392685E-1 -5.252304E-1 -2.652283E-1  7.781677E-1  4.687653E-1 -5.822296E-1 
-3.239288E-1  5.693665E-1  1.151657E-1 -9.568329E-1 -5.796280E-1  5.310669E-1  2.965698E-1 -6.880341E-1 
-3.254318E-1  7.346649E-1  3.983688E-1 -5.332336E-1 -1.945343E-1  7.083664E-1  3.558655E-1 -6.979294E-1 
-4.145279E-1  5.934677E-1  2.722702E-1 -8.323288E-1 -6.713333E-1  3.755722E-1  9.226990E-2 -9.811325E-1 
-6.970291E-1  3.069687E-1  3.776550E-2 -9.489288E-1 -5.725327E-1  5.369720E-1  3.596649E-1 -6.229324E-1 
-4.173279E-1  7.316666E-1  5.729675E-1 -4.926300E-1 -2.147293E-1  8.840714E-1  6.413651E-1 -4.568329E-1 
-1.552353E-1  9.882660E-1  7.378693E-1 -4.183350E-1 -2.754288E-1  7.463684E-1  4.706650E-1 -6.067352E-1 
-4.166336E-1  6.425705E-1  4.081650E-1 -7.415314E-1 -4.999313E-1  6.619720E-1  5.280685E-1 -5.301285E-1 
-3.668289E-1  6.956711E-1  4.594650E-1 -6.385345E-1 -4.025345E-1  5.914688E-1  2.340698E-1 -8.491287E-1 
-6.672287E-1  3.785706E-1  3.002701E-1 -7.444305E-1 -6.245346E-1  4.268723E-1  2.532654E-1 -7.235336E-1 
-3.589325E-1  8.053665E-1  5.505676E-1 -5.030289E-1 -2.245331E-1  8.410721E-1  6.293716E-1 -4.563293E-1 
-2.783279E-1  7.170715E-1  4.544678E-1 -6.450348E-1 -5.135345E-1  5.378723E-1  2.851715E-1 -8.060303E-1 
-4.968338E-1  6.241684E-1  4.121704E-1 -6.310349E-1 -4.036331E-1  6.256714E-1  4.127655E-1 -5.938339E-1 
-3.311310E-1  7.584686E-1  4.765701E-1 -6.631317E-1 -4.790344E-1  5.259705E-1  2.999649E-1 -7.187347E-1 
-5.624313E-1  3.407669E-1  7.456970E-2 -1.016533E+0 -9.004288E-1  1.933670E-1  1.077652E-1 -8.752289E-1 
-6.737289E-1  3.874664E-1  3.430710E-1 -5.682297E-1 -3.496323E-1  7.269669E-1  5.697708E-1 -4.074326E-1 
-1.643295E-1  8.535690E-1  6.228714E-1 -4.495316E-1 -2.957306E-1  7.042694E-1  5.022659E-1 -4.971313E-1 
-2.166290E-1  7.741699E-1  4.615707E-1 -4.914322E-1 -1.771317E-1  8.366699E-1  5.469666E-1 -5.593338E-1 
-4.959335E-1  3.102722E-1  1.167297E-3 -1.047035E+0 -9.171295E-1  1.968384E-3 -2.584305E-1 -1.279228E+0 
-1.021828E+0  8.516693E-2 -9.793091E-2 -1.121033E+0 -8.616333E-1  2.527695E-1  5.467224E-2 -9.846344E-1 
-6.847305E-1  3.675690E-1  1.616669E-1 -7.940292E-1 -5.401306E-1  5.221710E-1  3.401718E-1 -7.416306E-1 
-6.532288E-1  4.170685E-1  3.582687E-1 -5.552292E-1 -2.335281E-1  8.272705E-1  7.531662E-1 -1.251297E-1 
 7.357025E-2  1.225471E+0  1.254868E+0  3.263702E-1  4.613647E-1  1.506866E+0  1.384071E+0  2.464676E-1 
 3.116684E-1  1.228065E+0  9.240723E-1 -1.854324E-1 -1.074295E-1  9.241714E-1  8.219681E-1 -2.714310E-1 
-2.606277E-1  6.796722E-1  5.215683E-1 -4.827347E-1 -3.243332E-1  6.259689E-1  3.596649E-1 -7.249298E-1 
-5.804291E-1  4.707718E-1  3.486710E-1 -6.086349E-1 -3.870316E-1  5.549698E-1  2.913666E-1 -6.587296E-1 
-4.797287E-1  3.577652E-1  3.826904E-2 -1.008629E+0 -7.873306E-1  2.460709E-1  8.156586E-2 -8.063278E-1 
-5.054321E-1  5.102692E-1  3.703690E-1 -5.274353E-1 -3.209305E-1  6.697693E-1  4.023666E-1 -7.096329E-1 
-5.239334E-1  5.239716E-1  3.036652E-1 -8.450317E-1 -6.460342E-1  4.500656E-1  2.118683E-1 -7.981339E-1 
-5.560303E-1  4.516678E-1  1.973648E-1 -8.608322E-1 -6.688309E-1  3.932648E-1  3.587723E-1 -5.684280E-1 
-4.480286E-1  5.247650E-1  3.531723E-1 -6.853333E-1 -5.271301E-1  5.366669E-1  3.877716E-1 -6.637344E-1 
-5.413284E-1  4.952698E-1  4.330673E-1 -5.931320E-1 -4.952316E-1  5.934677E-1  5.198669E-1 -5.340347E-1 
-4.350281E-1  6.481705E-1  5.094681E-1 -6.519318E-1 -5.948334E-1  4.558716E-1  3.684692E-1 -6.577301E-1 
-5.271301E-1  5.031662E-1  3.566666E-1 -6.820297E-1 -5.200348E-1  5.902710E-1  4.414673E-1 -6.637344E-1 
-5.672302E-1  4.576721E-1  3.462677E-1 -6.415329E-1 -4.263306E-1  6.467667E-1  5.129700E-1 -5.232315E-1 
-3.320313E-1  8.083649E-1  6.831665E-1 -3.940277E-1 -2.598343E-1  8.335648E-1  7.422714E-1 -3.062286E-1 
-1.715317E-1  8.608704E-1  6.793671E-1 -4.555283E-1 -3.385315E-1  7.780685E-1  6.244659E-1 -5.257339E-1 
-4.407349E-1  7.024689E-1  6.504669E-1 -3.389282E-1 -1.286316E-1  8.547668E-1  7.208710E-1 -2.432327E-1 
-1.146317E-1  8.877716E-1  7.546692E-1 -2.446289E-1 -2.171326E-1  7.433701E-1  7.153702E-1 -2.666321E-1 
-1.448288E-1  8.908691E-1  7.374649E-1 -3.292313E-1 -1.584320E-1  8.682709E-1  6.488647E-1 -4.202347E-1 
-3.701324E-1  5.499649E-1  3.681717E-1 -6.675339E-1 -5.780334E-1  3.553696E-1  1.660690E-1 -9.075317E-1 
-7.385330E-1  4.151688E-1  3.606720E-1 -6.552353E-1 -5.307312E-1  5.075684E-1  3.500671E-1 -6.915283E-1 
-5.249329E-1  4.587708E-1  2.585678E-1 -7.926331E-1 -6.523285E-1  4.388657E-1  3.178711E-1 -7.819290E-1 
-6.966324E-1  3.355713E-1  2.074661E-1 -8.024292E-1 -6.653290E-1  2.982712E-1  1.258698E-1 -9.057312E-1 
-7.347336E-1  3.597717E-1  2.981720E-1 -7.280350E-1 -7.292328E-1  2.828674E-1  1.944656E-1 -8.656311E-1 
-7.492294E-1  2.238693E-1  2.957153E-2 -1.036331E+0 -9.280319E-1  3.596497E-2 -8.332825E-2 -1.023933E+0 
-1.030930E+0 -9.943390E-2 -8.792877E-2 -1.060928E+0 -9.857330E-1  9.096527E-2  5.596924E-2 -9.725342E-1 
-8.158340E-1  2.880707E-1  2.158661E-1 -8.117294E-1 -7.355347E-1  2.886658E-1  1.619720E-1 -8.406296E-1 
-6.683350E-1  4.262695E-1  4.155655E-1 -6.067352E-1 -4.582291E-1  7.261658E-1  7.354660E-1 -1.653290E-1 
 5.836487E-2  1.124466E+0  1.057968E+0  7.466888E-2  2.152710E-1  1.246971E+0  1.047569E+0 -9.303284E-2 
-2.822876E-2  1.017265E+0  9.410706E-1 -9.753418E-2  1.087189E-2  9.617691E-1  7.424698E-1 -1.677322E-1 
 4.316711E-2  1.014572E+0  9.413681E-1 -4.653168E-2 -4.135132E-3  1.014771E+0  9.542694E-1 -9.863281E-2 
-4.943085E-2  9.231720E-1  7.664719E-1 -3.103333E-1 -2.192307E-1  8.569717E-1  7.129669E-1 -4.043350E-1 
-3.345337E-1  7.026672E-1  6.353683E-1 -4.350281E-1 -4.230347E-1  5.156708E-1  3.869705E-1 -6.523285E-1 
-5.866318E-1  5.417709E-1  4.959717E-1 -6.312332E-1 -5.902328E-1  4.794693E-1  3.890686E-1 -6.997299E-1 
-6.117325E-1  4.461670E-1  3.659668E-1 -7.114334E-1 -5.897293E-1  5.381699E-1  4.213715E-1 -6.638336E-1 
-6.072311E-1  4.983673E-1  4.911652E-1 -6.201324E-1 -5.502319E-1  4.803696E-1  3.452682E-1 -6.690292E-1 
-5.742340E-1  5.107651E-1  4.978714E-1 -5.908279E-1 -5.539322E-1  5.659714E-1  5.431671E-1 -4.890289E-1 
-4.036331E-1  5.905685E-1  4.712677E-1 -5.772324E-1 -4.359283E-1  6.998672E-1  6.637650E-1 -3.510284E-1 
-3.285294E-1  6.165695E-1  4.746704E-1 -6.021347E-1 -5.035324E-1  4.896698E-1  3.266678E-1 -7.134323E-1 
-6.249313E-1  4.855652E-1  5.842667E-1 -4.281311E-1 -4.234314E-1  7.492676E-1  7.708664E-1 -2.502289E-1 
-6.562805E-2  1.002365E+0  8.532715E-1 -3.329315E-1 -3.155289E-1  8.200684E-1  7.653656E-1 -3.547287E-1 
-3.308334E-1  7.086716E-1  6.042709E-1 -4.506302E-1 -3.311310E-1  7.085648E-1  5.924683E-1 -4.868317E-1 
-4.513321E-1  6.635666E-1  6.828690E-1 -4.151306E-1 -4.054337E-1  6.619720E-1  6.475677E-1 -3.797302E-1 
-3.493347E-1  6.528702E-1  5.217667E-1 -6.699295E-1 -7.507324E-1  2.845688E-1  2.890701E-1 -7.322311E-1 
-6.836319E-1  3.926697E-1  3.503723E-1 -7.249298E-1 -6.285324E-1  4.958649E-1  3.936691E-1 -7.585297E-1 
-7.013321E-1  3.698654E-1  3.425674E-1 -6.958313E-1 -7.166290E-1  2.480698E-1  1.346664E-1 -9.359283E-1 
-8.637314E-1  2.097702E-1  1.437683E-1 -9.193344E-1 -9.214325E-1  1.358719E-1  2.234650E-1 -7.464294E-1 
-6.801300E-1  3.333664E-1  3.494720E-1 -6.038284E-1 -5.449295E-1  5.873718E-1  5.358658E-1 -5.663300E-1 
-4.784317E-1  6.133652E-1  6.156693E-1 -3.632278E-1 -3.378296E-1  6.273651E-1  5.853653E-1 -4.504318E-1 
-4.704285E-1  5.908661E-1  5.812683E-1 -6.126328E-1 -6.368332E-1  4.955673E-1  5.183716E-1 -4.556351E-1 
-4.373322E-1  4.680710E-1  3.475647E-1 -6.725311E-1 -6.851349E-1  3.010712E-1  3.109665E-1 -7.453308E-1 
-7.903290E-1  1.887665E-1  1.966705E-1 -7.733307E-1 -7.601318E-1  1.925659E-1  1.032715E-1 -9.293289E-1 
-1.008034E+0  1.678467E-4  6.736755E-2 -1.036530E+0 -1.053635E+0  7.357025E-2  1.298676E-1 -8.545303E-1 
-7.446289E-1  3.114700E-1  2.635651E-1 -7.037277E-1 -6.994324E-1  3.316650E-1  4.420700E-1 -5.646286E-1 
-5.737305E-1  5.542679E-1  6.857681E-1 -2.178345E-1 -5.023193E-2  1.045868E+0  9.424667E-1 -1.298294E-1 
-5.203247E-2  9.983673E-1  9.812698E-1 -3.263092E-2 -2.593231E-2  1.038765E+0  1.030968E+0 -3.453064E-2 
 2.726746E-2  1.066467E+0  9.215698E-1 -2.196350E-1 -1.728287E-1  9.636688E-1  1.032967E+0 -3.043365E-2 
-1.012344E-1  9.369659E-1  9.769669E-1 -3.543091E-2 -3.282928E-2  1.018570E+0  9.642715E-1 -1.578293E-1 
-1.263351E-1  9.150696E-1  8.962708E-1 -1.367340E-1 -2.350311E-1  7.298660E-1  7.723694E-1 -2.008286E-1 
-2.594299E-1  6.228714E-1  6.025696E-1 -4.445343E-1 -5.611343E-1  3.556671E-1  2.927704E-1 -7.204285E-1 
-8.299332E-1  4.666901E-2  1.239700E-1 -7.877350E-1 -7.698288E-1  2.328720E-1  1.921692E-1 -8.748322E-1 
-9.195328E-1  9.056854E-2  1.393661E-1 -8.414307E-1 -9.069290E-1  8.557129E-2  1.080704E-1 -9.687347E-1 
-9.037323E-1  2.332687E-1  2.047653E-1 -8.588333E-1 -8.309326E-1  2.912674E-1  3.245697E-1 -7.333298E-1 
-6.675339E-1  4.049683E-1  3.297653E-1 -6.787338E-1 -5.050278E-1  6.215668E-1  6.767654E-1 -3.158340E-1 
-2.902298E-1  8.924713E-1  9.403687E-1 -1.318283E-1 -1.162338E-1  8.634720E-1  8.344650E-1 -2.147293E-1 
-2.563324E-1  7.656708E-1  7.567673E-1 -3.365326E-1 -4.507294E-1  6.220703E-1  7.696686E-1 -2.595291E-1 
-3.393326E-1  7.340698E-1  9.158707E-1 -1.284332E-1 -2.932281E-1  8.127670E-1  8.623657E-1 -3.345337E-1 
-4.887314E-1  5.166702E-1  6.512680E-1 -3.758316E-1 -5.302353E-1  5.236664E-1  6.199722E-1 -4.635315E-1 
-5.438309E-1  5.847702E-1  6.578674E-1 -4.989319E-1 -5.675278E-1  5.062714E-1  6.010666E-1 -3.985291E-1 
-4.834290E-1  5.562668E-1  5.283661E-1 -6.295319E-1 -6.871338E-1  3.564682E-1  3.480682E-1 -7.980347E-1 
-9.068298E-1  8.436584E-2  1.482697E-1 -8.291321E-1 -8.970337E-1  1.139679E-1  1.773682E-1 -7.958298E-1 
-9.010315E-1  1.177673E-1  2.809677E-1 -8.280334E-1 -9.696350E-1  6.746674E-2  1.557693E-1 -8.310318E-1 
-8.678284E-1  1.325684E-1  9.346771E-2 -9.235306E-1 -1.016228E+0 -1.303101E-2  2.126694E-1 -8.334351E-1 
-1.033630E+0  2.906799E-2  1.956711E-1 -8.190308E-1 -8.833313E-1  2.040710E-1  2.183685E-1 -8.832321E-1 
-9.375305E-1  1.578674E-1  3.152695E-1 -7.081299E-1 -7.636337E-1  3.074722E-1  4.656677E-1 -5.128326E-1 
-6.567307E-1  3.994675E-1  4.932709E-1 -5.591278E-1 -6.018295E-1  4.622650E-1  6.074677E-1 -3.883286E-1 
-4.813309E-1  5.968704E-1  8.463669E-1 -7.433319E-2 -1.463318E-1  8.851700E-1  9.324722E-1 -1.205292E-1 
-2.451324E-1  8.488693E-1  9.879684E-1 -1.614304E-1 -2.993317E-1  6.683655E-1  6.875687E-1 -2.955322E-1 
-3.728333E-1  6.527710E-1  8.168716E-1 -1.585312E-1 -3.216324E-1  6.885681E-1  8.704681E-1 -2.074280E-1 
-4.343338E-1  6.320648E-1  8.865662E-1 -5.062866E-2 -9.333038E-2  9.488678E-1  1.054970E+0  2.436829E-2 
-2.455292E-1  6.995697E-1  8.628693E-1 -2.062302E-1 -4.500351E-1  4.549713E-1  5.754700E-1 -4.315338E-1 
-4.939346E-1  5.750656E-1  5.824661E-1 -4.407349E-1 -4.925308E-1  5.139694E-1  6.486664E-1 -2.943344E-1 
-3.928299E-1  5.352707E-1  6.183701E-1 -4.084320E-1 -5.124283E-1  4.412689E-1  3.453674E-1 -7.839279E-1 
-9.484329E-1  3.437042E-2  1.707687E-1 -7.511292E-1 -8.525314E-1  9.556580E-2  3.396683E-1 -5.833282E-1 
-6.655350E-1  5.335693E-1  7.420654E-1 -3.615341E-1 -5.228348E-1  5.110703E-1  6.121674E-1 -3.554306E-1 
-4.811325E-1  4.871674E-1  6.776657E-1 -3.206329E-1 -4.736328E-1  5.324707E-1  6.936722E-1 -2.987289E-1 
-4.315338E-1  6.583710E-1  8.258667E-1 -1.645279E-1 -2.886353E-1  6.667709E-1  8.411713E-1 -1.184311E-1 
-3.076324E-1  7.017670E-1  8.627701E-1 -3.100281E-1 -6.076279E-1  4.604721E-1  6.483688E-1 -3.508301E-1 
-4.799347E-1  4.109650E-1  4.371719E-1 -5.966339E-1 -7.634277E-1  2.621689E-1  4.680710E-1 -5.638351E-1 
-7.433319E-1  2.730713E-1  4.026718E-1 -5.345306E-1 -5.735321E-1  4.818649E-1  6.459656E-1 -3.518295E-1 
-4.483337E-1  6.408691E-1  8.190689E-1 -2.600327E-1 -4.617310E-1  5.642700E-1  7.772675E-1 -1.699295E-1 
-3.349304E-1  6.726685E-1  7.878723E-1 -3.285294E-1 -5.416336E-1  5.309677E-1  8.410721E-1 -1.981277E-1 
-4.860306E-1  6.020660E-1  8.763657E-1 -1.826324E-1 -3.764343E-1  7.133713E-1  8.448715E-1 -2.767334E-1 
-5.164337E-1  5.097656E-1  7.568665E-1 -3.808289E-1 -6.574326E-1  3.929672E-1  4.730682E-1 -6.529312E-1 
-8.741302E-1  8.706665E-2  1.518707E-1 -9.546280E-1 -1.109131E+0 -5.193329E-2  1.217651E-1 -8.961334E-1 
-1.061234E+0 -5.863190E-2  1.581650E-1 -7.730331E-1 -9.087296E-1  1.133652E-1  2.798691E-1 -7.280350E-1 
-9.208298E-1  4.627228E-2  2.461700E-1 -7.204285E-1 -9.240341E-1  5.266571E-2  2.496719E-1 -6.891327E-1 
-8.107300E-1  2.203674E-1  3.900681E-1 -7.018280E-1 -9.175339E-1  2.048721E-1  5.239716E-1 -4.259338E-1 
-5.600281E-1  5.104675E-1  7.522659E-1 -2.487335E-1 -4.266281E-1  7.098694E-1  9.045715E-1 -2.694321E-1 
-5.259323E-1  5.383682E-1  7.892685E-1 -2.634277E-1 -5.129318E-1  5.958710E-1  9.292679E-1 -8.753204E-2 
-2.934341E-1  8.632660E-1  1.108971E+0 -7.752991E-2 -2.996292E-1  8.728714E-1  1.066765E+0  2.566528E-2 
-1.760330E-1  7.351685E-1  9.622650E-1 -3.403473E-2 -3.363342E-1  7.049713E-1  8.931656E-1 -3.504333E-1 
-7.471313E-1  2.612686E-1  5.079651E-1 -4.236298E-1 -5.856323E-1  3.565674E-1  6.387711E-1 -2.769318E-1 
-5.636292E-1  4.800720E-1  8.610687E-1 -2.322311E-1 -6.868286E-1  3.254700E-1  5.724716E-1 -5.302353E-1 
-8.356323E-1  1.068649E-1  3.096695E-1 -7.596283E-1 -1.027634E+0  4.768372E-3  2.746658E-1 -7.172318E-1 
-9.932327E-1  1.108704E-1  3.983688E-1 -6.464310E-1 -8.088303E-1  1.866684E-1  4.480667E-1 -4.754333E-1 
-6.917343E-1  3.725662E-1  6.841660E-1 -3.078308E-1 -6.237335E-1  3.547668E-1  6.323700E-1 -3.650284E-1 
-6.086349E-1  4.009705E-1  6.058655E-1 -4.396286E-1 -6.299286E-1  3.821716E-1  6.166687E-1 -3.802338E-1 
-7.546310E-1  1.862717E-1  5.659714E-1 -3.351288E-1 -5.907288E-1  4.294662E-1  7.312698E-1 -2.330322E-1 
-4.596329E-1  5.518723E-1  8.646698E-1 -1.760330E-1 -6.327286E-1  2.929688E-1  6.090698E-1 -3.987350E-1 
-7.692337E-1  1.237717E-1  3.562698E-1 -6.228333E-1 -8.706284E-1  1.372681E-1  4.988708E-1 -4.975281E-1 
-9.108353E-1  9.916687E-2  5.250702E-1 -4.074326E-1 -7.050323E-1  3.764648E-1  7.190704E-1 -2.899323E-1 
-5.539322E-1  4.192657E-1  7.617722E-1 -1.973343E-1 -5.776291E-1  3.663712E-1  7.237701E-1 -1.596298E-1 
-4.495316E-1  5.240707E-1  8.579712E-1 -6.832886E-2 -3.330307E-1  6.305695E-1  9.456711E-1 -3.873444E-2 
-4.366302E-1  4.204712E-1  6.796722E-1 -2.528305E-1 -5.581284E-1  3.520660E-1  6.201706E-1 -4.257278E-1 
-7.564316E-1  2.927704E-1  5.597687E-1 -4.907303E-1 -8.094330E-1  1.061707E-1  3.645706E-1 -5.781326E-1 
-8.551331E-1  1.612701E-1  4.745712E-1 -5.973282E-1 -9.241333E-1  1.024704E-1  4.502716E-1 -5.554352E-1 
-9.817352E-1 -4.512787E-2  2.650681E-1 -7.306290E-1 -9.710312E-1  1.149673E-1  4.154663E-1 -5.708313E-1 
-8.189316E-1  2.041702E-1  6.202698E-1 -2.776337E-1 -6.339340E-1  3.392715E-1  7.298660E-1 -2.616348E-1 
-5.805283E-1  4.975662E-1  7.723694E-1 -3.358307E-1 -6.932297E-1  3.140717E-1  6.452713E-1 -3.718338E-1 
-6.739349E-1  3.308716E-1  6.712723E-1 -2.537308E-1 -5.704346E-1  4.615707E-1  8.784714E-1 -8.872986E-2 
-3.815308E-1  6.809692E-1  1.068069E+0  1.021652E-1 -2.745285E-1  6.744690E-1  1.020172E+0 -9.933472E-3 
-3.701324E-1  6.619720E-1  9.181671E-1 -2.190323E-1 -6.226349E-1  3.473663E-1  6.486664E-1 -3.668289E-1 
-6.700287E-1  3.105698E-1  6.427689E-1 -3.729324E-1 -7.043304E-1  5.159683E-1  9.266663E-1 -2.541351E-1 
-6.366348E-1  4.210663E-1  7.177658E-1 -3.207321E-1 -6.320343E-1  3.310699E-1  5.942688E-1 -4.927292E-1 
-9.461288E-1  6.826782E-2  5.332718E-1 -5.353317E-1 -1.043831E+0  1.557159E-2  4.524689E-1 -5.841293E-1 
-9.723282E-1  6.186676E-2  5.545654E-1 -3.238297E-1 -6.877289E-1  2.939682E-1  7.658691E-1 -2.007294E-1 
-7.596283E-1  2.315674E-1  8.227692E-1 -1.404343E-1 -6.016312E-1  3.339691E-1  6.322708E-1 -3.844299E-1 
-7.313309E-1  3.058701E-1  7.869720E-1 -1.884308E-1 -6.620331E-1  3.461685E-1  8.260651E-1 -9.963226E-2 
-5.236282E-1  3.717651E-1  7.430649E-1 -3.037338E-1 -7.669296E-1  3.021698E-1  7.675705E-1 -2.216339E-1 
-6.040344E-1  3.649673E-1  7.916718E-1 -1.152344E-1 -4.567337E-1  5.829697E-1  1.028069E+0  7.096863E-2 
-3.493347E-1  6.541672E-1  1.101768E+0  7.766724E-2 -3.918304E-1  5.779648E-1  1.048866E+0  9.976959E-2 
-3.273315E-1  6.717682E-1  1.022469E+0 -5.612946E-2 -4.703293E-1  5.168686E-1  9.581680E-1 -4.531860E-3 
-5.442352E-1  3.080673E-1  6.641693E-1 -3.616333E-1 -7.784348E-1  1.778717E-1  5.597687E-1 -4.749298E-1 
-9.727325E-1  2.597046E-2  5.475693E-1 -3.677292E-1 -8.955307E-1 -2.753448E-2  4.449692E-1 -5.196304E-1 
-1.055534E+0 -1.528320E-1  3.485718E-1 -5.820313E-1 -1.052734E+0 -5.393219E-2  5.294647E-1 -3.200302E-1 
-8.501282E-1  5.416870E-2  5.964661E-1 -3.335342E-1 -8.426285E-1  1.564713E-1  6.986694E-1 -2.889328E-1 
-7.123337E-1  3.034668E-1  7.343674E-1 -1.856308E-1 -6.842346E-1  1.214676E-1  5.435715E-1 -3.509293E-1 
-8.090286E-1  9.387207E-2  5.268707E-1 -4.185333E-1 -8.529282E-1  8.496857E-2  5.574722E-1 -2.815323E-1 
-6.162338E-1  3.146667E-1  7.346649E-1 -1.512909E-2 -3.794327E-1  4.138718E-1  7.847672E-1 -1.784286E-1 
-7.114334E-1  1.182709E-1  5.928650E-1 -2.689285E-1 -7.100296E-1  1.704712E-1  5.636673E-1 -3.382339E-1 
-8.096313E-1  1.121674E-1  6.041718E-1 -3.557281E-1 -8.644333E-1  7.997131E-2  7.019653E-1 -1.214294E-1 
-6.217346E-1  3.588715E-1  9.254684E-1 -8.623505E-2 -7.142334E-1  2.848663E-1  8.946686E-1 -1.295319E-1 
-7.688293E-1  1.201706E-1  6.318665E-1 -2.479324E-1 -7.385330E-1  1.266708E-1  6.098709E-1 -2.920303E-1 
-8.349304E-1  8.056641E-2  6.597672E-1 -3.201294E-1 -9.409332E-1  2.006531E-2  6.029663E-1 -2.673340E-1 
-7.471313E-1  1.271667E-1  6.226654E-1 -2.484283E-1 -7.710342E-1  1.334686E-1  7.220688E-1 -2.157288E-1 
-8.636322E-1  2.687073E-2  5.687714E-1 -3.405304E-1 -8.414307E-1  8.666992E-3  3.821716E-1 -4.871292E-1 
-8.247299E-1  1.027679E-1  6.461716E-1 -1.701279E-1 -7.198334E-1  1.212692E-1  6.598663E-1 -2.207336E-1 
-7.152328E-1  2.301712E-1  7.051697E-1 -2.452316E-1 -7.360306E-1  2.284698E-1  8.241653E-1 -2.683258E-2 
-5.848312E-1  3.047714E-1  9.277649E-1  4.066467E-3 -6.155319E-1  2.747650E-1  7.302704E-1 -3.232346E-1 
-9.347305E-1 -5.928040E-3  5.604706E-1 -3.394318E-1 -9.563293E-1 -1.011353E-1  5.684662E-1 -2.338333E-1 
-7.784348E-1  2.196655E-1  9.585648E-1  8.236694E-2 -5.067291E-1  5.391693E-1  1.221268E+0  3.120651E-1 
-2.841339E-1  5.758667E-1  1.151268E+0  3.018723E-1 -3.428345E-1  4.462662E-1  9.406662E-1 -6.223297E-2 
-7.052307E-1  1.408691E-1  8.015671E-1  1.187134E-2 -5.844345E-1  3.368683E-1  9.233704E-1  5.668640E-3 
-5.217285E-1  4.297714E-1  9.640656E-1 -1.203156E-2 -6.588287E-1  1.787720E-1  7.889709E-1 -1.466293E-1 
-8.467331E-1  3.987122E-2  6.197662E-1 -3.159332E-1 -8.630295E-1  1.110687E-1  6.598663E-1 -2.991333E-1 
-7.916336E-1  2.152710E-1  8.255692E-1  1.477051E-2 -5.017319E-1  3.313675E-1  9.051666E-1  2.146912E-2 
-5.789337E-1  3.491669E-1  9.283676E-1 -5.973053E-2 -7.251282E-1  1.887665E-1  7.442703E-1 -2.151337E-1 
-8.159332E-1  1.816559E-2  5.608673E-1 -3.722305E-1 -9.707336E-1  3.707123E-2  7.115707E-1 -2.104340E-1 
-8.312302E-1  4.286957E-2  6.115723E-1 -2.479324E-1 -8.587341E-1 -4.893494E-2  5.598679E-1 -3.540344E-1 
-1.069633E+0 -1.926346E-1  4.870682E-1 -3.757324E-1 -1.017128E+0 -1.436310E-1  5.265656E-1 -2.908325E-1 
-9.138336E-1 -5.612946E-2  6.433716E-1 -8.353424E-2 -6.327286E-1  3.175659E-1  1.073669E+0  1.873703E-1 
-5.051346E-1  4.586716E-1  1.222672E+0  4.501648E-1 -1.271286E-1  6.742706E-1  1.237968E+0  3.888702E-1 
-1.824341E-1  7.809677E-1  1.411270E+0  4.544678E-1 -1.944351E-1  6.823654E-1  1.364372E+0  6.521683E-1 
 1.366653E-1  9.754715E-1  1.496567E+0  5.707703E-1 -7.962799E-2  7.380676E-1  1.339272E+0  4.847717E-1 
-2.248306E-1  4.513702E-1  1.035172E+0  1.896667E-1 -5.559311E-1  1.339722E-1  7.069702E-1 -4.333496E-2 
-6.744308E-1  1.626587E-2  6.151657E-1 -1.756287E-1 -9.706345E-1 -3.249283E-1  3.641663E-1 -4.042282E-1 
-1.126633E+0 -4.212341E-1  1.224670E-1 -7.397308E-1 -1.424034E+0 -7.501297E-1 -1.468277E-1 -8.674316E-1 
-1.608833E+0 -1.019730E+0 -3.600311E-1 -9.767303E-1 -1.574631E+0 -7.785339E-1 -5.982971E-2 -7.388306E-1 
-1.300835E+0 -4.814301E-1  3.037720E-1 -3.582306E-1 -1.035530E+0 -3.525314E-1  2.471695E-1 -4.613342E-1 
-1.067528E+0 -2.220306E-1  5.266647E-1 -2.932281E-1 -9.514313E-1 -1.412964E-2  7.733688E-1  3.826904E-2 
-4.968338E-1  4.194717E-1  1.123566E+0  4.159698E-1 -1.876297E-1  6.115723E-1  1.264366E+0  3.441696E-1 
-4.137344E-1  4.362717E-1  1.090866E+0  2.440720E-1 -4.293289E-1  2.910690E-1  9.067688E-1  1.307678E-1 
-5.026321E-1  2.851715E-1  8.696671E-1  2.096558E-2 -7.140350E-1  3.126526E-2  7.416687E-1 -2.753448E-2 
-6.650314E-1  1.287689E-1  7.869720E-1  5.336761E-2 -6.129303E-1  1.676712E-1  8.502655E-1 -1.283264E-2 
-7.736282E-1  3.826904E-2  7.360687E-1 -1.126328E-1 -8.601303E-1 -1.888351E-1  4.305649E-1 -3.330307E-1 
-1.013229E+0 -2.008286E-1  5.291672E-1 -2.332306E-1 -9.725342E-1 -2.172318E-1  6.045685E-1 -2.523041E-2 
-7.719345E-1 -1.630325E-1  5.336685E-1 -1.661301E-1 -9.457321E-1 -1.941299E-1  7.037659E-1 -9.735107E-3 
-8.735352E-1 -1.417313E-1  6.548691E-1 -7.783508E-2 -8.180313E-1 -1.345291E-1  5.288696E-1 -2.198334E-1 
-9.757309E-1 -2.294312E-1  5.887680E-1 -1.041336E-1 -8.785324E-1 -1.292343E-1  6.851654E-1  2.096558E-2 
-6.373291E-1  9.597015E-2  7.591705E-1  1.546478E-2 -6.651306E-1  3.907013E-2  7.056656E-1 -1.813507E-2 
-7.583313E-1 -4.713440E-2  6.448669E-1 -6.932831E-2 -6.795349E-1  5.316925E-2  6.673660E-1 -1.049347E-1 
-7.452316E-1  6.016541E-2  7.628708E-1  4.367065E-2 -5.915298E-1  1.946716E-1  9.423676E-1  3.194656E-1 
-2.992325E-1  4.079666E-1  1.048965E+0  2.805710E-1 -4.078293E-1  3.587723E-1  1.035065E+0  1.530685E-1 
-7.184296E-1 -1.873016E-2  7.130661E-1 -2.113342E-2 -7.160339E-1  7.326508E-2  8.316650E-1  1.342697E-1 
-5.316315E-1  1.681671E-1  8.664703E-1  8.776855E-2 -8.105316E-1 -1.187286E-1  6.907654E-1 -2.272797E-2 
-7.592316E-1 -2.252960E-2  5.911713E-1 -2.888336E-1 -1.010033E+0 -2.470322E-1  5.271683E-1 -1.963348E-1 
-9.720306E-1 -2.350311E-1  5.382690E-1 -1.221313E-1 -7.945328E-1  2.416992E-2  7.354660E-1 -9.653473E-2 
-8.154297E-1 -7.833099E-2  6.725693E-1 -1.085281E-1 -1.013535E+0 -3.562317E-1  4.334717E-1 -2.505341E-1 
-9.955292E-1 -1.661301E-1  6.840668E-1 -4.653168E-2 -7.291336E-1  9.297180E-2  9.603653E-1  3.696671E-1 
-4.040298E-1  2.328720E-1  1.045570E+0  3.618698E-1 -4.977341E-1  2.060699E-1  9.933701E-1  2.098694E-1 
-6.789322E-1 -5.093384E-2  7.725677E-1  6.147003E-2 -8.315277E-1 -1.574326E-1  7.505722E-1  1.806717E-1 
-6.295319E-1  9.976959E-2  1.029465E+0  3.656693E-1 -4.821320E-1  1.872711E-1  1.068970E+0  4.746704E-1 
-3.983307E-1  1.099701E-1  7.965698E-1  7.506561E-2 -8.058319E-1 -2.267303E-1  5.832672E-1 -8.463287E-2 
-9.353333E-1 -2.578278E-1  5.939713E-1  4.036713E-2 -6.824341E-1 -6.873322E-2  7.079697E-1  1.189651E-1 
-5.405350E-1  2.531662E-1  1.121269E+0  4.481659E-1 -4.276352E-1  1.892700E-1  9.101715E-1  2.002716E-1 
-5.542297E-1  3.946686E-2  7.624664E-1  1.229706E-1 -6.533279E-1  3.966522E-2  9.143677E-1  3.001709E-1 
-5.570297E-1  1.012650E-1  1.007568E+0  4.762650E-1 -3.072281E-1  2.538681E-1  1.144165E+0  6.168671E-1 
-2.961349E-1  2.729721E-1  1.185471E+0  4.778671E-1 -6.271286E-1 -1.493073E-2  9.493713E-1  3.065720E-1 
-5.715332E-1  5.107117E-2  9.499664E-1  2.941666E-1 -6.212311E-1  1.856995E-2  8.880692E-1  2.597656E-1 
-7.292328E-1 -1.694336E-1  7.866669E-1  1.668701E-1 -8.157349E-1 -3.185349E-1  4.166718E-1 -3.151321E-1 
-1.122330E+0 -4.717331E-1  3.257675E-1 -2.635345E-1 -1.124130E+0 -5.908279E-1  2.340698E-1 -3.940277E-1 
-1.294128E+0 -6.895294E-1  8.837128E-2 -6.216278E-1 -1.440628E+0 -7.879333E-1  5.467224E-2 -5.799332E-1 
-1.423630E+0 -7.564316E-1  1.338654E-1 -4.492340E-1 -1.214630E+0 -5.147324E-1  3.633652E-1 -2.005310E-1 
-1.025932E+0 -3.690338E-1  6.260681E-1  3.697205E-2 -8.199310E-1 -8.193207E-2  8.343658E-1  2.374649E-1 
-5.185318E-1  1.635666E-1  9.932709E-1  4.467697E-1 -3.071289E-1  3.217697E-1  1.211571E+0  5.813675E-1 
-4.359283E-1  6.626892E-2  9.967651E-1  4.447708E-1 -3.285294E-1  3.856659E-1  1.175369E+0  4.970703E-1 
-3.759308E-1  1.861649E-1  1.023972E+0  4.389648E-1 -5.005341E-1 -1.432800E-2  8.496704E-1  2.099686E-1 
-6.620331E-1 -2.583313E-2  7.148666E-1 -8.242798E-2 -1.033432E+0 -4.195328E-1  3.946686E-1 -1.869278E-1 
-9.958344E-1 -4.790344E-1  3.987656E-1 -1.140289E-1 -9.400330E-1 -2.674332E-1  6.603699E-1 -1.296997E-4 
-9.460297E-1 -2.631302E-1  6.700668E-1  1.557159E-2 -8.969345E-1 -3.072281E-1  5.806656E-1 -4.293060E-2 
-9.523315E-1 -2.975311E-1  6.350708E-1 -1.892853E-2 -1.053329E+0 -4.974289E-1  4.717712E-1 -1.411285E-1 
-1.076530E+0 -4.732285E-1  4.664688E-1 -9.452820E-2 -9.829330E-1 -3.583298E-1  5.890656E-1  6.137085E-2 
-8.732300E-1 -2.675323E-1  7.647705E-1  2.101669E-1 -7.278290E-1 -2.283325E-1  5.972672E-1  2.106476E-2 
-8.042297E-1 -1.786346E-1  6.685715E-1  5.546570E-2 -8.851318E-1 -3.386307E-1  5.922699E-1  4.647064E-2 
-8.269348E-1 -3.235321E-1  4.885712E-1 -5.142975E-2 -8.934326E-1 -2.712326E-1  6.446686E-1  6.576538E-2 
-8.872299E-1 -4.448318E-1  4.036713E-1 -1.485291E-1 -1.082832E+0 -5.142288E-1  4.022675E-1 -1.932297E-1 
-1.021828E+0 -3.776321E-1  4.821701E-1 -1.448288E-1 -1.074532E+0 -5.554352E-1  2.917709E-1 -2.204285E-1 
-1.021332E+0 -3.916321E-1  4.830704E-1 -1.088333E-1 -8.967285E-1 -2.245331E-1  7.501678E-1  2.855682E-1 
-5.430298E-1 -1.393127E-2  8.671722E-1  3.918686E-1 -4.740295E-1  1.261673E-1  1.053368E+0  4.023666E-1 
-5.694351E-1  4.886627E-2  1.063766E+0  5.022659E-1 -4.911346E-1  4.177094E-2  9.860687E-1  4.686661E-1 
-4.574280E-1  3.216553E-2  9.230652E-1  3.549652E-1 -6.465302E-1 -1.552353E-1  8.474655E-1  3.173676E-1 
-7.850342E-1 -3.875351E-1  5.507660E-1  1.572647E-1 -7.168350E-1 -2.666321E-1  7.189713E-1  4.070663E-1 
-3.482285E-1  2.362671E-1  1.252769E+0  8.596649E-1 -1.092300E-1  2.548676E-1  1.222672E+0  8.334656E-1 
-9.622955E-2  3.322678E-1  1.141571E+0  6.689682E-1 -1.754303E-1  2.813721E-1  1.235466E+0  7.804718E-1 
-2.327347E-1  1.852722E-1  1.178566E+0  7.903671E-1 -8.612823E-2  5.142670E-1  1.499168E+0  9.538651E-1 
 8.726501E-2  5.957718E-1  1.402870E+0  8.841705E-1 -8.602905E-2  2.936707E-1  1.241470E+0  8.332672E-1 
-1.212311E-1  2.831650E-1  1.113068E+0  5.928650E-1 -3.382339E-1  4.866791E-2  9.507675E-1  5.503693E-1 
-3.174286E-1  9.696960E-2  9.511719E-1  5.613708E-1 -3.063278E-1  1.030655E-1  8.705673E-1  2.836685E-1 
-7.474289E-1 -4.472351E-1  4.654694E-1  6.227112E-2 -8.941345E-1 -5.361328E-1  3.243713E-1 -1.879349E-1 
-1.146729E+0 -5.974350E-1  4.458694E-1  6.746674E-2 -8.718338E-1 -4.275284E-1  5.126648E-1  7.537079E-2 
-8.221283E-1 -4.378281E-1  4.698715E-1  6.296539E-2 -8.928299E-1 -4.853287E-1  4.097672E-1 -1.655350E-1 
-1.198235E+0 -6.463318E-1  3.650665E-1 -7.283020E-2 -9.699326E-1 -5.579300E-1  3.125687E-1 -1.800308E-1 
-1.074135E+0 -5.217285E-1  4.973679E-1  4.768372E-3 -1.075432E+0 -5.912323E-1  3.969650E-1 -1.191330E-1 
-1.101433E+0 -6.981277E-1  2.475662E-1 -1.670303E-1 -1.179329E+0 -7.499313E-1  3.790665E-1 -2.583313E-2 
-1.061333E+0 -5.055313E-1  5.858688E-1  1.723709E-1 -7.493286E-1 -2.739334E-1  5.946655E-1  1.350708E-1 
-7.321320E-1 -3.059311E-1  6.881714E-1  2.537689E-1 -8.348312E-1 -3.907318E-1  6.562653E-1  2.299652E-1 
-7.056351E-1 -1.965332E-1  8.175659E-1  3.545685E-1 -6.436310E-1 -1.290283E-1  9.616699E-1  5.887680E-1 
-4.035339E-1 -2.029419E-3  1.045868E+0  7.089691E-1 -2.450333E-1  1.611710E-1  1.113365E+0  7.007675E-1 
-3.466339E-1 -6.842804E-2  8.933716E-1  5.004654E-1 -5.879288E-1 -3.075333E-1  7.031708E-1  4.846649E-1 
-3.504333E-1 -6.629944E-3  8.795700E-1  5.499649E-1 -3.267288E-1  3.517151E-2  9.494705E-1  5.856705E-1 
-4.405289E-1 -2.064285E-1  6.969681E-1  3.126678E-1 -6.663284E-1 -3.423309E-1  4.687653E-1 -7.903290E-2 
-1.091530E+0 -6.753311E-1  3.605652E-1 -2.632141E-3 -1.008232E+0 -6.038284E-1  3.345718E-1 -1.450348E-1 
-1.151733E+0 -7.326279E-1  1.919708E-1 -3.533325E-1 -1.364235E+0 -9.793320E-1  3.347015E-2 -2.683334E-1 
-1.333733E+0 -9.664307E-1  1.518707E-1 -2.356339E-1 -1.339035E+0 -9.004288E-1  1.848679E-1 -2.411346E-1 
-1.207932E+0 -7.669296E-1  3.063660E-1  1.256561E-2 -9.916306E-1 -6.485291E-1  4.425659E-1  2.200699E-1 
-8.589325E-1 -5.447311E-1  4.968719E-1  8.156586E-2 -9.363327E-1 -5.782318E-1  5.315704E-1  2.974701E-1 
-7.251282E-1 -4.316330E-1  5.680695E-1  3.376694E-1 -6.186295E-1 -3.127289E-1  7.442703E-1  4.964676E-1 
-5.276337E-1 -2.451324E-1  8.708649E-1  6.759720E-1 -3.136292E-1 -3.983307E-2  9.900665E-1  7.866669E-1 
-1.684341E-1  9.056854E-2  1.017067E+0  6.922684E-1 -4.064331E-1 -1.852341E-1  9.447708E-1  6.970673E-1 
-3.845291E-1 -1.049347E-1  9.473648E-1  6.999664E-1 -2.481308E-1  1.980667E-1  1.315269E+0  1.035568E+0 
 2.217102E-2  2.750702E-1  1.323669E+0  1.097870E+0 -1.123047E-2  1.425705E-1  1.138268E+0  8.108673E-1 
-2.541351E-1  1.365662E-3  9.043655E-1  5.508652E-1 -5.579300E-1 -3.706284E-1  6.697693E-1  4.192657E-1 
-5.982285E-1 -4.545288E-1  4.153671E-1  1.214676E-1 -9.058304E-1 -5.963287E-1  5.163651E-1  2.933655E-1 
-7.238312E-1 -4.537277E-1  5.431671E-1  3.065720E-1 -6.958313E-1 -5.270309E-1  4.796677E-1  2.092667E-1 
-8.874283E-1 -5.737305E-1  5.873718E-1  3.703690E-1 -6.947327E-1 -4.220352E-1  6.781693E-1  5.473709E-1 
-3.893280E-1 -1.505280E-1  8.900681E-1  6.316681E-1 -4.815292E-1 -2.929306E-1  7.717667E-1  6.015701E-1 
-5.094299E-1 -4.090347E-1  6.805649E-1  5.660706E-1 -5.073318E-1 -3.284302E-1  6.891708E-1  3.357697E-1 
-8.034286E-1 -6.117325E-1  4.585648E-1  2.868652E-1 -8.674316E-1 -7.670288E-1  2.745667E-1  7.276917E-2 
-9.465332E-1 -7.238312E-1  2.960663E-1  8.486938E-2 -9.680328E-1 -7.710342E-1  3.547668E-1  2.121658E-1 
-8.781281E-1 -7.170334E-1  3.487701E-1  1.762695E-1 -8.757324E-1 -7.410278E-1  2.386703E-1  8.876801E-2 
-8.531342E-1 -5.588303E-1  6.214676E-1  5.113678E-1 -5.290298E-1 -2.642288E-1  8.407669E-1  6.343689E-1 
-3.314285E-1 -1.203156E-2  1.020065E+0  7.968674E-1 -1.174316E-1  9.276581E-2  9.976654E-1  7.975693E-1 
-2.175293E-1 -1.119308E-1  8.535690E-1  6.763687E-1 -3.294296E-1 -8.933258E-2  9.164658E-1  6.904678E-1 
-2.301331E-1 -3.693390E-2  9.371719E-1  7.766647E-1 -2.824326E-1 -1.861343E-1  7.419662E-1  5.113678E-1 
-5.565338E-1 -4.115295E-1  5.265656E-1  1.237717E-1 -1.027931E+0 -8.192291E-1  2.503662E-1  6.186676E-2 
-9.529343E-1 -6.789322E-1  4.479675E-1  2.859650E-1 -8.254318E-1 -6.035309E-1  5.595703E-1  3.056717E-1 
-8.905334E-1 -6.661301E-1  5.697708E-1  4.324722E-1 -7.409286E-1 -6.442337E-1  4.782715E-1  3.945694E-1 
-6.864319E-1 -4.696350E-1  7.238693E-1  5.753708E-1 -6.202316E-1 -5.948334E-1  4.853668E-1  3.737717E-1 
-6.859283E-1 -5.867310E-1  3.825684E-1  2.626648E-1 -7.800293E-1 -7.128296E-1  2.909698E-1  1.224670E-1 
-9.597321E-1 -8.586349E-1  1.692657E-1  1.007690E-1 -8.635330E-1 -8.301315E-1  1.366653E-1  1.272659E-1 
-8.705292E-1 -7.616348E-1  3.786697E-1  3.725662E-1 -6.357346E-1 -5.013351E-1  6.517715E-1  6.825714E-1 
-2.635345E-1 -1.328278E-1  9.105682E-1  8.972702E-1 -7.952881E-2  2.326965E-2  1.141571E+0  1.150467E+0 
 9.957123E-2  1.577682E-1  1.268166E+0  1.208672E+0  1.137695E-1  1.549683E-1  1.176071E+0  1.095070E+0 
 2.076721E-2  3.756714E-2  1.010971E+0  7.640686E-1 -5.454330E-1 -6.073303E-1  4.660721E-1  3.732681E-1 
-7.520294E-1 -7.514343E-1  2.206650E-1  4.846954E-2 -1.024330E+0 -8.584290E-1  2.059708E-1  8.966827E-2 
-1.047234E+0 -1.133430E+0 -1.522293E-1 -1.849289E-1 -1.194733E+0 -1.150932E+0 -1.121292E-1 -1.449280E-1 
-1.202232E+0 -1.157928E+0 -4.163361E-2  4.036713E-2 -8.990326E-1 -7.531281E-1  4.366684E-1  5.700684E-1 
-3.708344E-1 -3.157349E-1  7.410660E-1  6.775665E-1 -3.642349E-1 -2.435303E-1  9.357681E-1  1.018166E+0 
-6.023407E-2 -9.143066E-2  9.505692E-1  8.955688E-1 -2.021332E-1 -2.003326E-1  8.371658E-1  6.840668E-1 
-4.863281E-1 -4.906311E-1  5.938721E-1  6.499710E-1 -5.001297E-1 -5.450287E-1  6.257706E-1  6.998672E-1 
-3.561325E-1 -4.026337E-1  6.753693E-1  6.514664E-1 -5.106277E-1 -5.835342E-1  4.575653E-1  4.402695E-1 
-6.859283E-1 -7.192307E-1  3.259659E-1  3.525696E-1 -7.349319E-1 -8.274307E-1  1.191711E-1 -6.530762E-3 
-1.006134E+0 -9.757309E-1  3.876495E-2  2.276688E-1 -6.213303E-1 -6.052322E-1  5.366669E-1  7.217712E-1 
-2.647324E-1 -2.534332E-1  7.635651E-1  7.021713E-1 -3.414307E-1 -3.861313E-1  6.238708E-1  7.369690E-1 
-2.955322E-1 -4.849319E-1  4.922714E-1  6.363678E-1 -2.750320E-1 -2.124329E-1  9.491653E-1  1.031471E+0 
-1.083298E-1 -2.058334E-1  8.670654E-1  9.117661E-1 -1.407318E-1 -1.964340E-1  7.892685E-1  7.962723E-1 
-2.472305E-1 -2.925339E-1  7.817688E-1  8.404694E-1 -2.236328E-1 -2.904282E-1  7.267685E-1  7.793655E-1 
-3.170319E-1 -5.107346E-1  4.654694E-1  4.729691E-1 -6.862335E-1 -7.219315E-1  3.889694E-1  3.283691E-1 
-8.186340E-1 -8.874283E-1  1.290665E-1  1.531677E-1 -8.908310E-1 -9.334335E-1  4.796600E-2  5.346680E-2 
-9.643326E-1 -9.937286E-1  7.727051E-2  1.494675E-1 -9.004288E-1 -9.734344E-1  9.516907E-2  2.372665E-1 
-7.336349E-1 -7.903290E-1  2.498703E-1  3.704681E-1 -6.687317E-1 -7.468338E-1  3.537674E-1  4.217682E-1 
-7.373352E-1 -9.240341E-1  1.687698E-1  3.926697E-1 -5.676346E-1 -6.453323E-1  4.223709E-1  5.972672E-1 
-4.182281E-1 -4.616318E-1  7.577667E-1  9.440689E-1 -2.022324E-1 -3.114319E-1  8.616714E-1  9.523697E-1 
-9.432983E-2 -1.781311E-1  7.790680E-1  8.611679E-1 -1.669312E-1 -2.572327E-1  7.909698E-1  8.314667E-1 
-3.124313E-1 -4.719315E-1  5.356674E-1  6.698685E-1 -2.494278E-1 -3.888321E-1  5.821686E-1  6.831665E-1 
-4.502335E-1 -6.190338E-1  4.094696E-1  4.676666E-1 -6.281281E-1 -7.160339E-1  3.865662E-1  5.538712E-1 
-4.206314E-1 -5.087280E-1  4.657669E-1  4.996719E-1 -4.861298E-1 -5.845337E-1  3.725662E-1  4.882660E-1 
-5.464325E-1 -6.345291E-1  4.648666E-1  5.960693E-1 -4.116287E-1 -4.881287E-1  4.876709E-1  5.274658E-1 
-4.198303E-1 -5.512314E-1  4.262695E-1  6.714706E-1 -3.707352E-1 -5.448303E-1  5.635681E-1  7.488708E-1 
-2.473297E-1 -2.814331E-1  7.887650E-1  7.971649E-1 -3.183289E-1 -5.144348E-1  5.385666E-1  7.683716E-1 
-3.493347E-1 -6.235352E-1  3.868713E-1  5.908661E-1 -4.354324E-1 -6.069336E-1  4.545670E-1  6.358719E-1 
-4.135284E-1 -6.548309E-1  3.733673E-1  6.215668E-1 -3.808289E-1 -6.412277E-1  3.053665E-1  5.403671E-1 
-5.037308E-1 -7.671280E-1  3.247681E-1  5.646667E-1 -5.909348E-1 -8.626328E-1  2.261658E-1  3.476715E-1 
-7.700348E-1 -9.111328E-1  1.241684E-1  3.181686E-1 -6.263351E-1 -7.762299E-1  2.617722E-1  4.885712E-1 
-5.226288E-1 -7.135315E-1  3.453674E-1  6.218719E-1 -4.457321E-1 -8.028336E-1  1.752701E-1  4.414673E-1 
-6.254349E-1 -9.990311E-1  1.046677E-1  4.891663E-1 -5.843277E-1 -7.838287E-1  4.562683E-1  8.916702E-1 
-8.132935E-2 -3.309326E-1  7.130661E-1  1.005669E+0  2.736664E-2 -2.040329E-1  8.479691E-1  1.077271E+0 
-4.623413E-2 -4.242325E-1  5.502701E-1  8.457718E-1 -1.752319E-1 -4.819336E-1  4.865723E-1  7.410660E-1 
-1.396332E-1 -1.828308E-1  8.858719E-1  1.113365E+0  8.087158E-2 -2.827301E-1  6.682663E-1  8.308716E-1 
-3.118286E-1 -6.099319E-1  2.566681E-1  4.038696E-1 -5.945282E-1 -9.382324E-1  5.767822E-3  2.997665E-1 
-7.674332E-1 -1.107834E+0 -2.203369E-2  2.829666E-1 -8.095322E-1 -1.169830E+0 -1.614304E-1  2.287674E-1 
-7.164307E-1 -9.540329E-1  2.190704E-1  6.219711E-1 -4.565277E-1 -7.645340E-1  3.568649E-1  7.100677E-1 
-2.905350E-1 -5.510330E-1  5.339661E-1  8.282700E-1 -2.075348E-1 -4.638290E-1  5.364685E-1  8.318710E-1 
-2.309341E-1 -6.609344E-1  3.970718E-1  8.574677E-1 -1.383286E-1 -4.799347E-1  6.133652E-1  9.400711E-1 
-1.038284E-1 -3.744278E-1  6.070709E-1  9.434662E-1 -8.113098E-2 -5.396347E-1  4.827652E-1  8.564682E-1 
-1.398315E-1 -4.143295E-1  5.147705E-1  7.311707E-1 -2.327347E-1 -5.819321E-1  3.290710E-1  7.395706E-1 
-1.995316E-1 -6.708298E-1  2.428665E-1  6.350708E-1 -3.668289E-1 -7.941284E-1  1.398697E-1  4.189682E-1 
-6.030350E-1 -9.121323E-1  1.252670E-1  5.716705E-1 -3.727341E-1 -7.786331E-1  1.788712E-1  6.104660E-1 
-2.600327E-1 -5.687332E-1  5.012665E-1  8.244705E-1 -3.128281E-1 -6.365280E-1  4.083710E-1  6.567688E-1 
-4.101334E-1 -7.216339E-1  2.211685E-1  5.621719E-1 -3.116302E-1 -6.002350E-1  4.776688E-1  8.331680E-1 
-1.789322E-1 -3.841324E-1  6.926651E-1  1.026566E+0  1.976776E-2 -3.922348E-1  4.815674E-1  8.249664E-1 
-1.194305E-1 -5.307312E-1  4.434662E-1  7.445679E-1 -2.790298E-1 -5.728302E-1  4.265671E-1  8.247681E-1 
-1.718292E-1 -5.971298E-1  3.114700E-1  6.334686E-1 -3.322296E-1 -7.491302E-1  2.009659E-1  5.486679E-1 
-4.530334E-1 -8.827286E-1  7.965088E-3  4.040680E-1 -5.182343E-1 -9.168320E-1 -5.213165E-2  2.614670E-1 
-6.901321E-1 -9.554291E-1  1.376648E-1  5.099716E-1 -4.847336E-1 -8.234329E-1  2.474670E-1  6.905670E-1 
-2.578278E-1 -6.275330E-1  2.964706E-1  5.943680E-1 -4.270325E-1 -7.072296E-1  4.141693E-1  8.165665E-1 
-2.368317E-1 -6.433334E-1  4.043655E-1  8.448715E-1 -1.009293E-1 -4.980316E-1  4.339676E-1  8.244705E-1 
-1.078339E-1 -4.632339E-1  5.992661E-1  1.070969E+0  9.765625E-3 -4.364319E-1  5.694656E-1  9.292679E-1 
-7.433319E-2 -5.307312E-1  3.832703E-1  7.731705E-1 -2.418289E-1 -6.058350E-1  4.133682E-1  6.876678E-1 
-4.033279E-1 -8.511353E-1  1.020660E-1  5.969696E-1 -3.425293E-1 -8.712311E-1 -1.702881E-2  3.522720E-1 
-6.112289E-1 -1.055031E+0 -1.043320E-1  3.625717E-1 -6.064301E-1 -1.168732E+0 -2.965317E-1  2.538681E-1 
-6.609344E-1 -1.206230E+0 -2.963333E-1  1.568680E-1 -8.154297E-1 -1.292030E+0 -2.595291E-1  2.711716E-1 
-7.051315E-1 -1.143028E+0 -8.013153E-2  4.961700E-1 -3.639297E-1 -7.546310E-1  2.374649E-1  7.493668E-1 
-1.670303E-1 -5.831299E-1  4.408722E-1  9.315720E-1 -2.731323E-3 -3.642349E-1  6.955719E-1  1.187271E+0 
 3.749695E-1  2.566528E-2  9.488678E-1  1.468468E+0  5.158691E-1 -2.713013E-2  9.241714E-1  1.384369E+0 
 3.732681E-1 -1.953278E-1  6.511688E-1  1.086266E+0  1.785660E-1 -2.960281E-1  6.344681E-1  1.138268E+0 
 1.533661E-1 -3.691330E-1  6.147690E-1  1.158165E+0  1.973648E-1 -3.266296E-1  6.019669E-1  9.842682E-1 
-1.253510E-2 -5.103302E-1  3.424683E-1  7.255707E-1 -3.311310E-1 -8.243332E-1  1.560669E-1  6.312714E-1 
-3.448334E-1 -9.811325E-1 -1.488342E-1  3.391647E-1 -5.912323E-1 -1.036728E+0 -6.822968E-2  4.276657E-1 
-5.261307E-1 -1.059433E+0 -1.068344E-1  4.959717E-1 -3.963318E-1 -9.898300E-1 -1.388321E-1  3.193665E-1 
-5.658340E-1 -1.007431E+0 -1.637344E-1  2.744675E-1 -6.193314E-1 -1.070229E+0 -7.682800E-2  5.180664E-1 
-2.948303E-1 -7.356339E-1  1.016693E-1  5.001678E-1 -3.929291E-1 -8.201294E-1  1.380692E-1  6.144714E-1 
-3.146286E-1 -7.745285E-1  1.930695E-1  7.719650E-1 -4.273224E-2 -5.028305E-1  3.675690E-1  8.711700E-1 
 5.867004E-3 -4.169312E-1  6.046677E-1  1.107269E+0  1.281662E-1 -4.203339E-1  5.166702E-1  1.118370E+0 
 1.646652E-1 -4.852295E-1  3.786697E-1  8.804703E-1 -5.013275E-2 -5.704346E-1  3.326721E-1  7.913666E-1 
-1.841278E-1 -7.839279E-1  4.776764E-2  6.204681E-1 -2.838287E-1 -9.470291E-1 -1.531296E-1  3.890686E-1 
-4.378281E-1 -9.843292E-1 -4.613495E-2  5.800705E-1 -3.487320E-1 -9.197311E-1 -1.930237E-3  6.286697E-1 
-1.635284E-1 -7.277298E-1  1.218719E-1  8.170700E-1  1.019669E-1 -4.771347E-1  3.795700E-1  1.012268E+0 
 2.220688E-1 -3.688278E-1  5.066681E-1  1.261269E+0  5.493698E-1  4.406738E-2  8.599701E-1  1.412369E+0 
 6.096649E-1 -2.902985E-2  7.745667E-1  1.333771E+0  3.456650E-1 -3.905334E-1  3.886719E-1  8.628693E-1 
-1.424332E-1 -7.266312E-1  1.621704E-1  5.919647E-1 -4.294281E-1 -9.861298E-1 -8.113098E-2  4.394684E-1 
-4.519348E-1 -1.047035E+0 -2.621307E-1  2.494659E-1 -6.577301E-1 -1.280235E+0 -4.350281E-1  1.089706E-1 
-7.862320E-1 -1.320229E+0 -4.228287E-1  1.041718E-1 -8.628311E-1 -1.519234E+0 -6.795349E-1 -9.283447E-2 
-8.724289E-1 -1.353729E+0 -4.628296E-1  1.302719E-1 -7.123337E-1 -1.156929E+0 -7.572937E-2  6.279678E-1 
-1.359329E-1 -7.078323E-1  1.728668E-1  8.775711E-1  5.796814E-2 -3.975296E-1  6.105652E-1  1.173569E+0 
 2.772675E-1 -3.128281E-1  5.271683E-1  1.130966E+0  2.914658E-1 -3.897324E-1  4.501648E-1  1.124466E+0 
 1.960678E-1 -4.936295E-1  4.285660E-1  1.026566E+0  5.065918E-3 -6.620331E-1  2.658691E-1  8.658676E-1 
-9.223175E-2 -7.748337E-1  2.037048E-2  6.007690E-1 -2.297287E-1 -8.235321E-1  9.746552E-2  7.096710E-1 
-2.355347E-1 -8.770294E-1 -5.233002E-2  5.402679E-1 -3.300323E-1 -1.060234E+0 -3.260345E-1  3.849716E-1 
-3.395309E-1 -1.038635E+0 -1.911316E-1  5.443649E-1 -3.337326E-1 -1.078430E+0 -1.737289E-1  6.890717E-1 
-1.039352E-1 -8.394318E-1 -7.112885E-2  5.401688E-1 -2.207336E-1 -8.271332E-1 -7.034302E-3  6.650696E-1 
-1.865311E-1 -9.051285E-1 -1.284332E-1  5.321655E-1 -3.027344E-1 -1.019432E+0 -2.756348E-1  2.766647E-1 
-5.234299E-1 -1.061234E+0 -1.911316E-1  4.682693E-1 -3.234329E-1 -8.817291E-1 -3.153229E-2  6.506653E-1 
-6.452942E-2 -6.958313E-1  1.740723E-1  8.582687E-1 -1.923370E-2 -5.997314E-1  3.106689E-1  8.892670E-1 
 5.667114E-2 -4.317322E-1  4.596710E-1  1.126068E+0  4.732666E-1 -1.106339E-1  6.428680E-1  1.395767E+0 
 7.308655E-1  9.436798E-2  9.243698E-1  1.610168E+0  7.676697E-1  9.986877E-2  9.161682E-1  1.633568E+0 
 8.897705E-1  1.509705E-1  8.816681E-1  1.544769E+0  6.665649E-1 -9.273529E-2  7.593689E-1  1.446671E+0 
 4.716721E-1 -3.641281E-1  3.681717E-1  9.373703E-1  2.446747E-2 -7.104340E-1 -3.043365E-2  5.025711E-1 
-3.854294E-1 -1.129631E+0 -3.969345E-1  2.430649E-1 -5.187302E-1 -1.232132E+0 -5.032349E-1  2.377701E-1 
-4.881287E-1 -1.151230E+0 -3.424301E-1  3.713684E-1 -3.654327E-1 -9.370346E-1 -6.533051E-2  5.857697E-1 
-2.298279E-1 -9.236298E-1 -1.071320E-1  6.184692E-1 -1.137314E-1 -6.292343E-1  1.875687E-1  7.664719E-1 
-4.843140E-2 -7.412338E-1  7.326508E-2  7.111664E-1 -2.068329E-1 -9.466324E-1 -2.375336E-1  3.350677E-1 
-3.743286E-1 -8.617325E-1 -8.332825E-2  5.889664E-1 -2.603149E-2 -6.917343E-1  6.816864E-2  8.298721E-1 
 1.786804E-2 -7.768326E-1 -1.733398E-2  7.746658E-1  3.446960E-2 -6.445313E-1  1.843719E-1  8.064651E-1 
-7.373047E-2 -8.060303E-1 -4.853058E-2  6.462708E-1 -1.419296E-1 -8.906326E-1 -1.293335E-1  5.621719E-1 
-1.979294E-1 -7.957306E-1 -1.353455E-2  6.487656E-1 -8.152771E-2 -8.063278E-1 -4.713440E-2  7.535706E-1 
-6.983185E-2 -9.261322E-1 -1.222305E-1  6.130676E-1 -2.220306E-1 -8.630295E-1  1.686859E-2  6.858673E-1 
-1.359329E-1 -7.690277E-1  1.343689E-1  9.789658E-1  2.505722E-1 -4.972305E-1  2.988663E-1  1.046165E+0 
 2.366714E-1 -5.103302E-1  3.470688E-1  1.110466E+0  2.418671E-1 -5.080338E-1  3.006668E-1  1.056366E+0 
 2.402649E-1 -6.692352E-1 -2.663422E-2  6.893692E-1 -1.859283E-1 -1.085228E+0 -3.049316E-1  4.190674E-1 
-4.924316E-1 -1.279533E+0 -4.697342E-1  3.862686E-1 -3.514328E-1 -1.238731E+0 -5.724335E-1  1.811676E-1 
-5.550308E-1 -1.322731E+0 -5.720291E-1  1.851654E-1 -6.415329E-1 -1.458229E+0 -7.102280E-1  2.307129E-2 
-7.439346E-1 -1.451332E+0 -6.746292E-1  8.657074E-2 -5.805283E-1 -1.272835E+0 -4.451294E-1  3.973694E-1 
-3.294296E-1 -1.057335E+0 -2.993317E-1  5.003662E-1 -2.227325E-1 -9.474335E-1 -9.393311E-2  6.970673E-1 
-5.543518E-2 -7.969284E-1  4.696655E-2  8.702698E-1  5.371094E-3 -8.452301E-1 -1.953125E-2  8.415680E-1 
 1.008682E-1 -5.968323E-1  1.869659E-1  9.186707E-1  2.827682E-1 -4.288330E-1  3.398666E-1  1.218170E+0 
 4.917679E-1 -3.769302E-1  2.914658E-1  1.120369E+0  3.733673E-1 -4.207306E-1  3.421707E-1  1.060165E+0 
 2.784653E-1 -5.402298E-1  2.179718E-1  1.007469E+0  1.963654E-1 -6.519318E-1  1.467133E-2  8.031693E-1 
 1.647720E-1 -4.840317E-1  3.262711E-1  1.190269E+0  6.341705E-1 -3.693390E-2  7.767715E-1  1.675468E+0 
 1.010468E+0  2.009659E-1  8.398666E-1  1.630966E+0  9.671707E-1  1.336670E-1  7.074661E-1  1.416168E+0 
 7.049713E-1 -1.784286E-1  4.961700E-1  1.368370E+0  6.361694E-1 -3.366318E-1  1.977692E-1  9.204712E-1 
 1.732712E-1 -6.322327E-1 -5.503082E-2  6.226654E-1 -2.773285E-2 -8.280334E-1 -1.246338E-1  7.702713E-1 
 1.641693E-1 -6.916351E-1 -1.166306E-1  6.790695E-1  2.868652E-3 -8.687286E-1 -3.385315E-1  3.924713E-1 
-3.048325E-1 -1.190033E+0 -5.540314E-1  3.057709E-1 -3.347321E-1 -1.260231E+0 -6.618347E-1  2.015686E-1 
-4.730301E-1 -1.322433E+0 -6.294327E-1  1.859665E-1 -5.209351E-1 -1.302231E+0 -6.131287E-1  2.489700E-1 
-2.872314E-1 -1.123329E+0 -5.218277E-1  4.104691E-1 -1.003342E-1 -8.239288E-1 -9.763336E-2  7.813721E-1 
 2.127686E-1 -5.640335E-1  5.316925E-2  9.521713E-1  4.750671E-1 -3.648300E-1  1.539688E-1  1.018265E+0 
 4.854660E-1 -3.206329E-1  2.952652E-1  1.083870E+0  4.153671E-1 -4.885330E-1  2.736664E-2  8.165665E-1 
 1.817703E-1 -7.021332E-1 -2.554321E-1  4.110718E-1 -1.310349E-1 -9.013290E-1 -3.434296E-1  5.028687E-1 
-7.843018E-2 -9.280319E-1 -3.569336E-1  5.298691E-1 -3.133392E-2 -9.462280E-1 -4.130325E-1  4.204712E-1 
-1.348343E-1 -9.575348E-1 -3.594284E-1  4.819717E-1 -8.013153E-2 -9.079285E-1 -3.527298E-1  6.070709E-1 
 1.408691E-1 -6.900330E-1 -1.640320E-1  5.920715E-1  7.506561E-2 -6.777344E-1 -9.152985E-2  7.247696E-1 
 1.699677E-1 -6.118317E-1 -7.543182E-2  7.663651E-1  2.919693E-1 -5.305328E-1 -3.292847E-2  7.634659E-1 
 2.197647E-1 -5.033340E-1  2.347717E-1  1.094666E+0  4.403687E-1 -3.545303E-1  2.740707E-1  9.957657E-1 
 3.110657E-1 -4.914322E-1  1.051712E-1  8.366699E-1  1.536713E-1 -6.262283E-1  8.197021E-2  9.318695E-1 
 2.801666E-1 -5.388336E-1  1.840668E-1  1.114769E+0  5.519714E-1 -2.276306E-1  3.163681E-1  9.949722E-1 
 3.591690E-1 -4.657288E-1  9.716797E-2  8.998718E-1  2.239685E-1 -7.286301E-1 -2.259293E-1  5.447693E-1 
-7.733154E-2 -8.944321E-1 -4.020309E-1  2.679672E-1 -2.844315E-1 -1.091629E+0 -5.658340E-1  3.027649E-1 
-2.876282E-1 -1.156929E+0 -4.898300E-1  3.997650E-1 -2.075348E-1 -9.479294E-1 -3.010330E-1  4.838715E-1 
-4.943085E-2 -8.021317E-1 -1.482315E-1  7.636719E-1  1.706696E-1 -7.300339E-1 -1.451340E-1  7.552719E-1 
 1.718674E-1 -7.210312E-1 -1.212311E-1  7.369690E-1  6.027222E-2 -8.746338E-1 -2.765350E-1  6.788712E-1 
 1.191711E-1 -8.750305E-1 -2.934341E-1  7.106705E-1  8.206940E-2 -8.322296E-1 -1.395340E-1  7.540665E-1 
 1.474686E-1 -7.035294E-1 -2.812958E-2  9.413681E-1  3.731689E-1 -4.723282E-1  1.079712E-1  9.627686E-1 
 3.789673E-1 -5.004349E-1  7.556915E-2  8.902664E-1  2.152710E-1 -7.461319E-1 -1.470337E-1  7.989655E-1 
 1.934662E-1 -7.676315E-1 -2.251282E-1  7.176666E-1  1.670685E-1 -6.982346E-1 -4.653168E-2  8.190689E-1 
 1.409683E-1 -8.197327E-1 -2.356339E-1  6.979675E-1  1.139679E-1 -8.953323E-1 -4.770279E-1  3.647690E-1 
-2.716293E-1 -1.331932E+0 -8.912277E-1 -1.009293E-1 -8.058319E-1 -1.797729E+0 -1.264931E+0 -2.801285E-1 
-7.736282E-1 -1.808029E+0 -1.270935E+0 -2.067337E-1 -7.204285E-1 -1.619629E+0 -9.377289E-1  6.597137E-2 
-5.109329E-1 -1.449432E+0 -8.776321E-1  2.265701E-1 -1.057281E-1 -1.069633E+0 -5.313339E-1  6.684723E-1 
 3.198700E-1 -6.864319E-1 -7.012939E-2  1.059868E+0  4.809723E-1 -5.445328E-1  8.666992E-3  1.067070E+0 
 6.689682E-1 -2.185287E-1  2.909698E-1  1.233467E+0  8.127670E-1 -1.031342E-1  4.359665E-1  1.495972E+0 
 9.767685E-1 -6.323242E-2  4.013672E-1  1.395668E+0  1.017471E+0  1.688690E-1  6.636658E-1  1.571671E+0 
 1.096672E+0  1.006699E-1  5.147705E-1  1.465469E+0  8.374710E-1 -3.563309E-1  1.516724E-2  9.500656E-1 
 4.102707E-1 -6.468277E-1 -2.484283E-1  6.756668E-1  2.383652E-1 -6.868286E-1 -1.780319E-1  8.266678E-1 
 3.064651E-1 -7.332306E-1 -3.029327E-1  6.672668E-1  2.153702E-1 -8.196335E-1 -4.705353E-1  4.163666E-1 
-8.453369E-2 -1.018829E+0 -5.077286E-1  4.150696E-1 -1.001282E-1 -1.070129E+0 -6.808319E-1  2.305679E-1 
-1.406326E-1 -1.075531E+0 -7.210312E-1  2.109680E-1 -2.080307E-1 -1.161934E+0 -6.681290E-1  3.209686E-1 
-1.282349E-1 -1.100929E+0 -7.289352E-1  2.124710E-1 -1.209335E-1 -9.902344E-1 -5.923309E-1  3.711700E-1 
 7.006836E-2 -7.940292E-1 -2.562332E-1  8.957672E-1  5.888672E-1 -3.132324E-1  2.137680E-1  1.233971E+0 
 8.804703E-1  9.117126E-2  5.325699E-1  1.370865E+0  1.050568E+0  1.915665E-1  5.217667E-1  1.505768E+0 
 1.137970E+0  9.387207E-2  4.311676E-1  1.368065E+0  9.383698E-1  2.006531E-2  4.882660E-1  1.383369E+0 
 9.013672E-1 -4.943085E-2  3.143692E-1  1.209465E+0  7.969666E-1 -2.692337E-1  2.571106E-3  9.108658E-1 
 4.528656E-1 -4.915314E-1 -1.130295E-1  6.790695E-1  1.843719E-1 -7.789307E-1 -4.772339E-1  3.784714E-1 
-5.593109E-2 -1.126129E+0 -9.230347E-1 -9.152985E-2 -4.695282E-1 -1.409729E+0 -1.027130E+0 -2.493286E-2 
-4.603348E-1 -1.487831E+0 -1.035728E+0 -4.273224E-2 -4.388351E-1 -1.349731E+0 -9.250336E-1  2.266693E-2 
-2.867279E-1 -1.075630E+0 -6.571350E-1  2.784653E-1 -4.022980E-2 -8.852310E-1 -4.584351E-1  4.658661E-1 
 1.963654E-1 -7.216339E-1 -5.080338E-1  4.533691E-1  2.403717E-1 -6.022339E-1 -1.217346E-1  9.263687E-1 
 5.964661E-1 -2.854309E-1  1.188660E-1  1.082771E+0  7.854691E-1 -1.342316E-1  2.710648E-1  1.234367E+0 
 8.084717E-1 -1.413345E-1  3.039703E-1  1.225769E+0  6.995697E-1 -2.806320E-1  1.093674E-1  1.002670E+0 
 5.837708E-1 -3.698349E-1  2.767181E-2  9.789658E-1  6.203690E-1 -2.732315E-1  2.515717E-1  1.266472E+0 
 7.041702E-1 -3.840332E-1  1.786804E-2  9.876709E-1  5.727692E-1 -4.582291E-1 -1.639328E-1  7.429657E-1 
 2.624664E-1 -7.957306E-1 -3.747330E-1  6.366653E-1  1.738663E-1 -8.937302E-1 -4.387283E-1  6.214676E-1 
 1.883698E-1 -8.392334E-1 -4.679337E-1  4.981689E-1  9.407043E-2 -8.891296E-1 -4.650345E-1  5.998688E-1 
 1.266708E-1 -1.092628E+0 -7.544327E-1  2.480698E-1 -2.307281E-1 -1.329330E+0 -9.654312E-1  8.056641E-2 
-2.885284E-1 -1.260330E+0 -8.009338E-1  2.892685E-1 -3.028870E-3 -9.795303E-1 -5.992279E-1  4.896698E-1 
 2.008667E-1 -7.862320E-1 -3.347321E-1  7.442703E-1  3.243713E-1 -6.844330E-1 -2.907333E-1  7.110672E-1 
 3.427658E-1 -7.604294E-1 -4.923325E-1  5.297699E-1  1.888657E-1 -8.917313E-1 -5.472336E-1  5.671692E-1 
 2.277679E-1 -8.217316E-1 -3.459320E-1  9.187698E-1  6.448669E-1 -4.541321E-1 -9.963226E-2  1.001465E+0 
 7.176666E-1 -2.905350E-1  4.876709E-2  1.024971E+0  6.298676E-1 -5.083313E-1 -3.142319E-1  7.135696E-1 
 3.564682E-1 -7.942352E-1 -6.152344E-1  4.012680E-1  2.509689E-1 -7.328339E-1 -5.050278E-1  5.221710E-1 
 2.965698E-1 -7.489319E-1 -4.919281E-1  6.117706E-1  3.488693E-1 -8.052292E-1 -7.105331E-1  3.146667E-1 
 1.478653E-1 -9.089279E-1 -6.668320E-1  4.362717E-1  1.991653E-1 -8.797302E-1 -6.068344E-1  4.914703E-1 
 3.309708E-1 -7.036285E-1 -5.922318E-1  4.963684E-1  4.156723E-1 -5.834351E-1 -3.463287E-1  7.453690E-1 
 6.002655E-1 -4.171295E-1 -1.122284E-1  1.018471E+0  8.427658E-1 -1.151352E-1  3.617096E-2  1.035469E+0 
 9.453659E-1 -1.113129E-2  2.590714E-1  1.365166E+0  1.204872E+0  1.791687E-1  4.163666E-1  1.464165E+0 
 1.235870E+0  2.231674E-1  3.693695E-1  1.260468E+0  9.826660E-1 -1.043320E-1 -3.742981E-2  9.121704E-1 
 5.844650E-1 -7.137299E-1 -6.196289E-1  3.929672E-1  1.091690E-1 -1.007431E+0 -9.188309E-1 -2.433777E-3 
-2.488327E-1 -1.265030E+0 -1.030830E+0  3.676605E-2 -1.713333E-1 -1.182228E+0 -9.783325E-1  9.426880E-2 
 1.048660E-1 -8.598328E-1 -7.569351E-1  2.565689E-1  3.016663E-2 -1.104729E+0 -9.311295E-1  1.628723E-1 
-8.232117E-3 -1.024330E+0 -8.525314E-1  1.676712E-1  3.816986E-2 -1.021034E+0 -9.167328E-1  1.203690E-1 
-6.043243E-2 -1.049728E+0 -7.259293E-1  3.468704E-1  1.150665E-1 -9.033279E-1 -6.471329E-1  4.555664E-1 
 3.556671E-1 -5.959320E-1 -4.559326E-1  5.250702E-1  4.066696E-1 -5.605316E-1 -3.134308E-1  8.433685E-1 
 6.908722E-1 -3.878326E-1 -1.298294E-1  9.169693E-1  6.937714E-1 -2.660294E-1 -7.793427E-2  9.099655E-1 
 7.506714E-1 -2.165298E-1  7.096863E-2  1.197670E+0  1.081566E+0  1.571655E-1  4.367676E-1  1.446472E+0 
 1.241768E+0  3.093719E-1  5.064697E-1  1.384369E+0  1.152565E+0  1.829681E-1  3.344650E-1  1.264771E+0 
 9.991684E-1 -9.413147E-2 -7.629395E-3  8.854675E-1  6.127701E-1 -3.648300E-1 -1.485291E-1  7.438660E-1 
 5.060654E-1 -4.275284E-1 -1.915283E-1  8.349686E-1  5.795670E-1 -5.781326E-1 -4.562302E-1  5.216675E-1 
 1.997681E-1 -8.704300E-1 -6.042328E-1  2.952652E-1 -1.007309E-1 -1.137230E+0 -8.987350E-1  1.695709E-1 
-4.653168E-2 -1.123932E+0 -9.954300E-1 -7.093048E-2 -2.944336E-1 -1.323631E+0 -1.095131E+0 -4.363251E-2 
-1.947327E-1 -1.148628E+0 -8.946304E-1  3.174667E-1  2.625656E-1 -8.215332E-1 -6.551285E-1  5.421677E-1 
 4.584656E-1 -6.195297E-1 -3.391342E-1  7.972717E-1  5.835648E-1 -4.675293E-1 -2.194290E-1  9.350662E-1 
 8.427658E-1 -1.824341E-1 -7.053375E-2  9.729691E-1  8.651657E-1 -1.637344E-1  6.106567E-2  1.210670E+0 
 1.096771E+0  1.516724E-2  1.899719E-1  1.281166E+0  1.083069E+0  2.056885E-2  1.631699E-1  1.184471E+0 
 1.019165E+0 -8.583069E-2  2.677155E-2  1.050568E+0  7.800674E-1 -4.516296E-1 -3.487320E-1  7.203674E-1 
 4.771652E-1 -6.522293E-1 -5.710297E-1  4.074707E-1  2.556686E-1 -8.417282E-1 -7.239304E-1  3.843689E-1 
 1.976700E-1 -1.010628E+0 -9.331284E-1  1.737671E-1  8.026886E-2 -9.916306E-1 -9.282303E-1  1.226654E-1 
 2.317047E-2 -1.063835E+0 -8.892288E-1  2.671661E-1  1.164703E-1 -1.020134E+0 -8.160324E-1  4.007721E-1 
 3.471680E-1 -6.914291E-1 -5.581284E-1  5.398712E-1  4.100647E-1 -6.525345E-1 -4.368286E-1  7.007675E-1 
 5.686722E-1 -6.379318E-1 -6.104279E-1  5.262680E-1  4.409714E-1 -6.911316E-1 -5.872345E-1  5.294647E-1 
 4.475708E-1 -5.250320E-1 -3.216324E-1  8.507690E-1  8.599701E-1 -2.510300E-1 -1.754303E-1  9.862671E-1 
 9.459686E-1 -1.794281E-1 -1.407318E-1  9.216690E-1  7.834702E-1 -3.104324E-1 -2.727280E-1  7.571716E-1 
 6.539688E-1 -5.520325E-1 -5.963287E-1  4.376678E-1  3.945694E-1 -7.142334E-1 -8.052292E-1  2.269669E-1 
 2.090683E-1 -9.359283E-1 -9.714279E-1  1.293716E-1  1.049652E-1 -9.823303E-1 -9.671326E-1  5.197144E-2 
 1.416702E-1 -7.399292E-1 -7.065277E-1  3.412704E-1  3.899689E-1 -5.971298E-1 -6.032333E-1  4.587708E-1 
 4.921722E-1 -6.503296E-1 -7.450333E-1  2.622681E-1  2.428665E-1 -7.710342E-1 -7.701340E-1  2.054672E-1 
 2.050705E-1 -7.874298E-1 -7.958298E-1  3.272705E-1  3.923721E-1 -7.173309E-1 -6.879349E-1  4.812698E-1 
 5.766678E-1 -3.797302E-1 -2.499313E-1  7.822647E-1  7.153702E-1 -2.307281E-1 -1.737289E-1  8.946686E-1 
 8.888702E-1 -2.312317E-1 -2.636337E-1  7.031708E-1  6.326675E-1 -3.385315E-1 -3.100281E-1  5.773697E-1 
 4.666672E-1 -5.125351E-1 -4.536285E-1  5.683670E-1  5.754700E-1 -4.516296E-1 -5.214310E-1  4.436722E-1 
 4.090652E-1 -6.999283E-1 -7.042313E-1  3.142700E-1  9.236908E-2 -1.051132E+0 -9.906311E-1  6.469727E-3 
-5.142975E-2 -1.045731E+0 -1.004532E+0 -2.832794E-2 -1.892853E-2 -9.574280E-1 -8.423309E-1  2.737656E-1 
 2.843704E-1 -6.321335E-1 -5.178299E-1  5.949707E-1  6.772690E-1 -3.507309E-1 -3.597336E-1  5.833664E-1 
 4.816666E-1 -5.738297E-1 -5.612335E-1  4.369659E-1  2.857666E-1 -7.769318E-1 -6.212311E-1  4.566650E-1 
 4.859695E-1 -4.008331E-1 -3.519287E-1  6.966705E-1  7.696686E-1 -1.384277E-1  1.826477E-2  1.104668E+0 
 1.082069E+0  7.466888E-2  2.152710E-1  1.301872E+0  1.246269E+0  2.493668E-1  1.980667E-1  1.060165E+0 
 9.754715E-1 -2.853394E-2 -9.413147E-2  7.181702E-1  5.641708E-1 -6.000290E-1 -7.371292E-1  2.072678E-1 
 8.946991E-2 -9.991302E-1 -9.743347E-1 -3.382874E-2 -1.511307E-1 -1.069229E+0 -9.384308E-1 -2.763367E-2 
-2.008286E-1 -1.252930E+0 -1.257332E+0 -3.176346E-1 -3.525314E-1 -1.261734E+0 -1.104729E+0 -6.333160E-2 
-5.792999E-2 -9.376297E-1 -7.294312E-1  4.470673E-1  4.306717E-1 -5.771332E-1 -4.320297E-1  6.606674E-1 
 6.951675E-1 -2.436295E-1 -1.792297E-1  8.822708E-1  8.693695E-1 -2.268295E-1 -1.667328E-1  1.028465E+0 
 1.033669E+0 -9.252930E-2 -6.493378E-2  1.068169E+0  1.107666E+0  5.546570E-2  1.119690E-1  1.272369E+0 
 1.276566E+0  1.951675E-1  2.504654E-1  1.388969E+0  1.329269E+0  7.216644E-2 -3.553009E-2  1.015671E+0 
 9.816666E-1 -2.165298E-1 -2.619324E-1  8.276672E-1  6.500702E-1 -5.877304E-1 -6.380310E-1  4.151688E-1 
 3.453674E-1 -8.547287E-1 -8.881302E-1  2.158661E-1  1.972656E-1 -9.605331E-1 -9.482346E-1  1.577682E-1 
 9.466553E-2 -9.820328E-1 -9.688339E-1  1.885681E-1  2.924652E-1 -8.794327E-1 -9.782333E-1  8.626556E-2 
 1.240692E-1 -8.794327E-1 -9.440308E-1  6.836700E-2  1.227722E-1 -9.242325E-1 -9.682312E-1  1.761703E-1 
 3.844681E-1 -6.699295E-1 -7.229309E-1  4.413681E-1  5.680695E-1 -4.251328E-1 -4.159317E-1  7.230682E-1 
 7.986679E-1 -2.875290E-1 -3.219299E-1  7.901688E-1  9.681702E-1 -7.983398E-2 -2.631302E-1  8.057709E-1 
 9.566650E-1 -6.143188E-2 -1.017303E-1  9.973679E-1  1.129166E+0  1.149673E-1  8.326721E-2  1.252571E+0 
 1.516571E+0  5.658722E-1  4.908676E-1  1.658165E+0  1.856667E+0  8.281708E-1  8.097687E-1  1.895767E+0 
 1.924866E+0  7.995682E-1  6.782684E-1  1.681366E+0  1.713066E+0  5.835648E-1  2.667694E-1  1.126266E+0 
 1.137665E+0 -3.543091E-2 -2.823334E-1  5.653687E-1  4.426651E-1 -7.899323E-1 -1.048332E+0 -1.037292E-1 
 6.065369E-3 -9.888306E-1 -1.209435E+0 -2.886353E-1 -6.213379E-2 -9.560318E-1 -1.073029E+0 -1.422882E-2 
 2.302704E-1 -8.281326E-1 -1.044029E+0  5.166626E-2  2.402649E-1 -7.709351E-1 -9.206314E-1  1.246643E-2 
 7.807159E-2 -1.020332E+0 -1.256134E+0 -2.539291E-1 -1.660309E-1 -1.304428E+0 -1.407234E+0 -2.801285E-1 
-1.447296E-1 -1.178635E+0 -1.303833E+0 -2.860336E-1 -1.576309E-1 -1.142929E+0 -1.207932E+0 -1.627350E-1 
 2.356720E-2 -9.515305E-1 -1.134232E+0 -5.543518E-2  2.579651E-1 -7.135315E-1 -8.825302E-1  2.371674E-1 
 4.530716E-1 -5.877304E-1 -6.240311E-1  4.949722E-1  5.980682E-1 -4.356308E-1 -5.827332E-1  3.641663E-1 
 5.016708E-1 -4.427338E-1 -6.358337E-1  2.231674E-1  2.147675E-1 -9.162292E-1 -1.107430E+0 -1.289291E-1 
-5.383301E-2 -1.165031E+0 -1.349434E+0 -2.353287E-1 -1.553345E-2 -1.013931E+0 -1.084328E+0 -2.653503E-2 
 1.469650E-1 -7.745285E-1 -8.039322E-1  3.540649E-1  5.937653E-1 -4.709320E-1 -6.779327E-1  3.324661E-1 
 4.587708E-1 -5.706329E-1 -8.110352E-1  3.736877E-2  9.317017E-2 -1.010330E+0 -1.259735E+0 -3.107300E-1 
-3.019333E-1 -1.433533E+0 -1.542229E+0 -5.375290E-1 -4.457321E-1 -1.362831E+0 -1.381935E+0 -3.609314E-1 
-2.032318E-1 -1.116829E+0 -1.167831E+0  1.365662E-3  3.065720E-1 -6.959305E-1 -8.224335E-1  3.283691E-1 
 6.498718E-1 -2.702332E-1 -3.361282E-1  7.982712E-1  1.022972E+0  1.568680E-1  2.209702E-1  1.399872E+0 
 1.745567E+0  9.493713E-1  8.395691E-1  1.829369E+0  2.141769E+0  1.322365E+0  1.295166E+0  2.335472E+0 
 2.409767E+0  1.364372E+0  1.174667E+0  2.044365E+0  1.962967E+0  7.101669E-1  3.286667E-1  1.058968E+0 
 9.391708E-1 -2.812347E-1 -5.810318E-1  3.058701E-1  2.539673E-1 -9.685287E-1 -1.134834E+0 -1.763153E-2 
 1.318665E-1 -9.917297E-1 -1.084229E+0  1.927719E-1  4.117661E-1 -7.102280E-1 -7.868347E-1  3.714676E-1 
 4.470673E-1 -7.693329E-1 -1.006531E+0  7.016754E-2  2.699661E-1 -8.892288E-1 -1.277733E+0 -2.620316E-1 
 1.670837E-3 -1.115433E+0 -1.313934E+0 -1.390305E-1  8.406830E-2 -9.019318E-1 -9.406281E-1  2.332687E-1 
 6.542664E-1 -2.001343E-1 -3.783340E-1  7.188721E-1  1.049370E+0  1.311722E-1 -1.831055E-3  1.163071E+0 
 1.450966E+0  3.242722E-1  1.113663E-1  1.281471E+0  1.610268E+0  5.178680E-1  2.783661E-1  1.444466E+0 
 1.599365E+0  4.486694E-1  2.413712E-1  1.288872E+0  1.419769E+0  1.672668E-1 -1.850281E-1  8.973694E-1 
 1.103867E+0 -1.596298E-1 -5.985336E-1  3.845673E-1  6.381683E-1 -4.556351E-1 -7.168350E-1  4.461670E-1 
 6.837692E-1 -4.418335E-1 -7.208328E-1  3.714676E-1  7.591705E-1 -2.704315E-1 -5.711288E-1  4.308701E-1 
 6.246719E-1 -4.974289E-1 -9.563293E-1 -2.227783E-3  3.205719E-1 -8.877335E-1 -1.369232E+0 -2.661285E-1 
 1.054688E-1 -9.132309E-1 -1.114830E+0 -2.863312E-2  3.921661E-1 -3.852310E-1 -5.906296E-1  5.050659E-1 
 1.083069E+0  2.409668E-1 -6.542969E-2  1.146965E+0  1.785271E+0  9.988708E-1  8.290710E-1  1.905670E+0 
 2.340965E+0  1.436272E+0  1.083267E+0  2.070572E+0  2.390770E+0  1.265366E+0  6.577682E-1  1.513870E+0 
 1.826172E+0  6.361694E-1  1.843719E-1  1.150070E+0  1.326172E+0  2.003708E-1 -1.686325E-1  7.339706E-1 
 8.540649E-1 -3.985291E-1 -1.027328E+0 -3.249283E-1 -1.831284E-1 -1.353233E+0 -2.018631E+0 -1.421631E+0 
-1.322929E+0 -2.514832E+0 -3.108131E+0 -2.248833E+0 -1.930534E+0 -3.023933E+0 -3.527634E+0 -2.550835E+0 
-2.083229E+0 -2.896828E+0 -3.110733E+0 -2.066429E+0 -1.598534E+0 -2.432129E+0 -2.634132E+0 -1.475830E+0 
-9.363327E-1 -1.730629E+0 -1.944534E+0 -8.955307E-1 -4.078293E-1 -1.103935E+0 -1.272835E+0 -2.644348E-1 
 2.207718E-1 -5.553284E-1 -7.992325E-1  3.038712E-1  8.672714E-1  5.776978E-2 -1.877289E-1  9.203720E-1 
 1.486069E+0  8.293686E-1  7.517700E-1  1.844070E+0  2.301872E+0  1.493370E+0  1.308472E+0  2.402771E+0 
 2.831467E+0  1.932571E+0  1.599968E+0  2.407066E+0  2.560570E+0  1.577469E+0  1.151970E+0  1.869568E+0 
 1.971169E+0  8.044662E-1  3.003693E-1  1.111671E+0  1.298065E+0  2.096710E-1 -2.486343E-1  5.259705E-1 
 6.481705E-1 -5.173340E-1 -1.019730E+0 -2.029343E-1 -1.420288E-1 -1.350235E+0 -1.840530E+0 -1.011528E+0 
-7.606277E-1 -1.885529E+0 -2.339333E+0 -1.434334E+0 -1.172234E+0 -2.181129E+0 -2.556328E+0 -1.577934E+0 
-1.244431E+0 -2.220032E+0 -2.558128E+0 -1.518829E+0 -1.065430E+0 -1.937531E+0 -2.031128E+0 -9.204330E-1 
-5.173340E-1 -1.223732E+0 -1.292633E+0 -2.423325E-1  1.161652E-1 -6.792297E-1 -8.907318E-1  1.696701E-1 
 6.679688E-1 -1.857300E-1 -4.407349E-1  5.721664E-1  9.438705E-1 -8.222961E-2 -4.226303E-1  6.346664E-1 
 8.552704E-1 -3.407288E-1 -8.249283E-1  9.056854E-2  3.471680E-1 -7.686310E-1 -1.182732E+0 -2.232285E-1 
 5.896759E-2 -1.048828E+0 -1.411530E+0 -2.717285E-1  8.636475E-2 -1.018829E+0 -1.265335E+0 -8.863068E-2 
 4.111710E-1 -3.570328E-1 -5.265350E-1  6.933670E-1  1.329971E+0  5.008698E-1  3.545685E-1  1.631569E+0 
 2.173065E+0  1.237671E+0  9.518661E-1  2.153770E+0  2.695267E+0  1.779968E+0  1.445969E+0  2.476067E+0 
 2.964867E+0  1.984566E+0  1.547066E+0  2.599770E+0  3.044868E+0  1.969368E+0  1.369667E+0  2.275368E+0 
 2.699165E+0  1.625671E+0  1.044968E+0  1.873566E+0  2.212769E+0  1.134865E+0  5.024719E-1  1.262070E+0 
 1.594666E+0  4.396667E-1 -3.389282E-1  4.591675E-1  8.012695E-1 -4.002304E-1 -1.039635E+0 -2.087326E-1 
 4.956818E-2 -1.072029E+0 -1.570328E+0 -5.940323E-1 -1.427307E-1 -1.226028E+0 -1.786629E+0 -8.725281E-1 
-5.634308E-1 -1.652832E+0 -2.184235E+0 -1.365135E+0 -1.171928E+0 -2.409332E+0 -3.035034E+0 -2.247734E+0 
-1.938332E+0 -3.007332E+0 -3.664536E+0 -2.839729E+0 -2.357033E+0 -3.281631E+0 -3.746033E+0 -2.739029E+0 
-2.114731E+0 -2.945930E+0 -3.289635E+0 -2.101334E+0 -1.323631E+0 -2.015434E+0 -2.389130E+0 -1.181534E+0 
-3.286285E-1 -1.099129E+0 -1.420929E+0 -2.251282E-1  4.926682E-1 -3.120346E-1 -6.526337E-1  6.165695E-1 
 1.544868E+0  8.928680E-1  5.917664E-1  1.904770E+0  2.888069E+0  2.317970E+0  2.125366E+0  3.483170E+0 
 4.356071E+0  3.649666E+0  3.392265E+0  4.589668E+0  5.340866E+0  4.588570E+0  4.144966E+0  5.130768E+0 
 5.760170E+0  4.865868E+0  4.297066E+0  5.136169E+0  5.371170E+0  4.075470E+0  3.253868E+0  3.802170E+0 
 3.851967E+0  2.557365E+0  1.703667E+0  2.067070E+0  1.998772E+0  6.840668E-1 -2.875290E-1  1.133652E-1 
 2.583694E-1 -1.039528E+0 -1.962234E+0 -1.300934E+0 -9.442291E-1 -1.974335E+0 -2.614731E+0 -1.880531E+0 
-1.443832E+0 -2.320732E+0 -2.858231E+0 -2.003731E+0 -1.500931E+0 -2.406029E+0 -2.988434E+0 -2.133629E+0 
-1.553329E+0 -2.387634E+0 -2.872635E+0 -2.057831E+0 -1.630630E+0 -2.514534E+0 -3.023132E+0 -2.143028E+0 
-1.741234E+0 -2.691330E+0 -3.079735E+0 -2.067131E+0 -1.413635E+0 -2.022835E+0 -2.292328E+0 -1.255829E+0 
-5.075302E-1 -1.162132E+0 -1.413033E+0 -1.617279E-1  5.156708E-1 -3.018341E-1 -5.004349E-1  6.192703E-1 
 1.095467E+0  3.452682E-1  1.142654E-1  1.013466E+0  1.408569E+0  6.074677E-1  2.905655E-1  1.225571E+0 
 1.654167E+0  7.606659E-1  3.060684E-1  1.256866E+0  1.754967E+0  8.149719E-1  4.623718E-1  1.426071E+0 
 1.823372E+0  8.976669E-1  4.499664E-1  1.533669E+0  2.131668E+0  1.073967E+0  4.380722E-1  1.368469E+0 
 1.711868E+0  4.840698E-1 -7.572937E-2  8.446655E-1  1.156067E+0 -1.982880E-2 -6.083298E-1  4.506683E-1 
 9.965668E-1 -1.150284E-1 -6.670303E-1  4.376678E-1  1.051170E+0  2.674713E-1 -7.053375E-2  9.847717E-1 
 1.671570E+0  8.728714E-1  5.317688E-1  1.685768E+0  2.417465E+0  1.616966E+0  1.154572E+0  2.200272E+0 
 2.846771E+0  2.033066E+0  1.582970E+0  2.564072E+0  3.063866E+0  2.085365E+0  1.495667E+0  2.270569E+0 
 2.742172E+0  1.690170E+0  9.272690E-1  1.744370E+0  2.170471E+0  1.054070E+0  3.676682E-1  1.125572E+0 
 1.339668E+0  1.023712E-1 -7.526321E-1 -2.578278E-1 -2.732849E-2 -1.278030E+0 -2.355530E+0 -1.898933E+0 
-1.640129E+0 -2.832832E+0 -3.746124E+0 -3.114235E+0 -2.793228E+0 -4.013626E+0 -4.843231E+0 -4.135727E+0 
-3.573730E+0 -4.435135E+0 -5.128937E+0 -4.212738E+0 -3.397133E+0 -4.134628E+0 -4.574524E+0 -3.347534E+0 
-2.453529E+0 -3.185631E+0 -3.553230E+0 -2.334534E+0 -1.518532E+0 -2.194733E+0 -2.627029E+0 -1.705231E+0 
-8.731308E-1 -1.669235E+0 -2.363029E+0 -1.245735E+0 -5.449295E-1 -1.760834E+0 -2.440231E+0 -1.421631E+0 
-9.650345E-1 -1.928329E+0 -2.615929E+0 -1.926231E+0 -1.330330E+0 -2.224228E+0 -2.893929E+0 -1.945831E+0 
-1.150429E+0 -1.967834E+0 -2.610931E+0 -1.584328E+0 -6.923294E-1 -1.367935E+0 -1.902832E+0 -8.544312E-1 
 2.176666E-2 -6.353302E-1 -9.889297E-1  1.206665E-1  1.021866E+0  5.230713E-1  1.033707E-1  1.228569E+0 
 2.337265E+0  1.864166E+0  1.502167E+0  2.697067E+0  3.773766E+0  3.358566E+0  3.143265E+0  4.505470E+0 
 5.670570E+0  5.217972E+0  4.819069E+0  6.044571E+0  7.276268E+0  6.727272E+0  6.163368E+0  7.230568E+0 
 8.140869E+0  7.357765E+0  6.596771E+0  7.414772E+0  7.900772E+0  6.765572E+0  5.844971E+0  6.184868E+0 
 6.264969E+0  4.913170E+0  3.534370E+0  3.542969E+0  3.500465E+0  1.940765E+0  5.683670E-1  7.540665E-1 
 7.530670E-1 -6.620331E-1 -1.711632E+0 -1.157028E+0 -7.681351E-1 -1.672035E+0 -2.285530E+0 -1.430229E+0 
-6.519318E-1 -1.237129E+0 -1.589333E+0 -3.580322E-1  7.615662E-1  1.966705E-1 -2.292328E-1  8.383713E-1 
 1.596970E+0  8.877716E-1  3.441696E-1  1.148666E+0  1.477966E+0  2.304688E-1 -7.564316E-1 -4.416351E-1 
-3.444290E-1 -1.734230E+0 -3.242828E+0 -3.263832E+0 -3.150131E+0 -4.599030E+0 -6.035233E+0 -5.814728E+0 
-5.716339E+0 -7.182129E+0 -8.379929E+0 -8.022430E+0 -7.857635E+0 -9.007828E+0 -9.861328E+0 -9.301636E+0 
-8.777435E+0 -9.477829E+0 -9.864136E+0 -8.786835E+0 -7.809128E+0 -8.108826E+0 -8.296036E+0 -6.962234E+0 
-5.657928E+0 -5.976532E+0 -6.162933E+0 -4.710724E+0 -3.405029E+0 -3.635330E+0 -3.624931E+0 -2.139328E+0 
-9.250336E-1 -1.114334E+0 -9.956284E-1  5.836716E-1  2.005066E+0  1.983368E+0  2.052666E+0  3.677071E+0 
 5.212471E+0  5.271271E+0  5.587067E+0  7.347870E+0  8.875366E+0  8.825371E+0  8.768669E+0  1.017687E+1 
 1.138837E+1  1.096497E+1  1.042657E+1  1.119197E+1  1.186127E+1  1.075007E+1  9.578369E+0  1.009717E+1 
 1.023867E+1  8.645668E+0  7.419670E+0  7.778572E+0  7.726372E+0  6.056267E+0  4.754868E+0  5.008972E+0 
 5.059769E+0  3.585472E+0  2.430267E+0  2.948769E+0  3.083565E+0  1.817665E+0  9.123688E-1  1.526367E+0 
 2.132370E+0  9.822693E-1 -2.001343E-1  3.757706E-1  7.173691E-1 -7.496338E-1 -2.030830E+0 -1.695831E+0 
-1.679031E+0 -3.334030E+0 -4.661224E+0 -4.313034E+0 -4.238739E+0 -5.604034E+0 -6.662628E+0 -6.226929E+0 
-5.791931E+0 -6.745636E+0 -7.495529E+0 -6.575424E+0 -5.692337E+0 -6.244232E+0 -6.640137E+0 -5.492828E+0 
-4.331238E+0 -4.667831E+0 -5.009125E+0 -3.781631E+0 -2.636734E+0 -3.137131E+0 -3.448532E+0 -2.159935E+0 
-1.052834E+0 -1.467133E+0 -1.811432E+0 -6.856308E-1  3.877716E-1 -4.423523E-2 -4.390335E-1  5.896683E-1 
 1.442169E+0  8.050690E-1  2.076721E-1  1.067970E+0  1.960365E+0  1.290268E+0  5.656662E-1  1.364769E+0 
 2.174568E+0  1.460266E+0  6.795654E-1  1.223572E+0  1.769470E+0  9.541702E-1 -3.496323E-1 -1.640320E-1 
 5.249710E-1 -5.949326E-1 -2.096931E+0 -2.035233E+0 -1.643433E+0 -2.660034E+0 -3.822037E+0 -3.493431E+0 
-3.155632E+0 -4.070038E+0 -4.839539E+0 -4.293839E+0 -3.592033E+0 -4.082932E+0 -4.653732E+0 -3.785736E+0 
-2.738632E+0 -2.968933E+0 -3.173233E+0 -2.131630E+0 -1.152832E+0 -1.447731E+0 -1.689034E+0 -5.863342E-1 
 4.526672E-1  8.369446E-3 -4.936295E-1  4.783707E-1  1.394272E+0  7.071686E-1  1.506653E-1  1.018867E+0 
 1.559570E+0  7.428665E-1  1.629715E-1  1.024765E+0  1.815765E+0  1.097267E+0  4.609680E-1  1.405869E+0 
 2.345665E+0  1.807068E+0  1.356567E+0  2.452766E+0  3.497566E+0  2.988968E+0  2.556068E+0  3.667770E+0 
 4.698067E+0  4.191170E+0  3.532372E+0  4.221367E+0  5.005165E+0  4.233070E+0  3.217766E+0  3.665672E+0 
 4.164070E+0  3.048370E+0  1.785370E+0  2.106369E+0  2.636566E+0  1.624268E+0  4.851685E-1  9.726715E-1 
 1.605171E+0  7.144699E-1 -2.090302E-1  5.029678E-1  1.347168E+0  5.598679E-1 -3.025284E-1  4.531708E-1 
 1.263672E+0  4.989700E-1 -4.974289E-1 -1.324310E-1  2.759705E-1 -8.042297E-1 -1.940033E+0 -1.719833E+0 
-1.545830E+0 -2.820930E+0 -4.147339E+0 -3.960831E+0 -3.671234E+0 -4.818726E+0 -6.003738E+0 -5.711533E+0 
-5.254929E+0 -6.247131E+0 -7.256927E+0 -6.586533E+0 -5.797028E+0 -6.488129E+0 -7.091736E+0 -6.025238E+0 
-4.802536E+0 -4.991730E+0 -5.175537E+0 -3.833237E+0 -2.352531E+0 -2.344231E+0 -2.415833E+0 -9.786301E-1 
 5.668716E-1  5.712662E-1  3.756714E-1  1.762665E+0  3.292068E+0  3.175171E+0  2.939072E+0  4.191566E+0 
 5.389969E+0  4.973770E+0  4.416565E+0  5.317169E+0  6.195168E+0  5.372269E+0  4.418167E+0  4.975967E+0 
 5.531166E+0  4.545471E+0  3.394272E+0  3.688370E+0  4.022972E+0  2.808868E+0  1.515465E+0  1.689072E+0 
 1.981667E+0  7.213669E-1 -7.504349E-1 -6.606293E-1 -3.372345E-1 -1.438728E+0 -2.741531E+0 -2.560631E+0 
-2.114128E+0 -3.177132E+0 -4.322128E+0 -3.727936E+0 -2.867233E+0 -3.602234E+0 -4.497833E+0 -3.654831E+0 
-2.565735E+0 -3.062431E+0 -3.688126E+0 -2.747032E+0 -1.696831E+0 -2.218735E+0 -2.819229E+0 -1.812332E+0 
-6.752319E-1 -1.138329E+0 -1.741531E+0 -7.558289E-1  4.292679E-1  1.435699E-1 -3.204346E-1  6.483688E-1 
 1.746071E+0  1.473969E+0  1.033272E+0  2.035172E+0  3.362968E+0  3.166069E+0  2.771172E+0  3.934166E+0 
 5.214371E+0  5.066765E+0  4.810165E+0  5.938965E+0  7.174568E+0  6.895668E+0  6.369667E+0  7.282471E+0 
 8.304970E+0  7.757172E+0  6.938766E+0  7.467270E+0  8.102066E+0  7.258865E+0  6.112267E+0  6.232071E+0 
 6.448570E+0  5.187569E+0  3.696671E+0  3.572670E+0  3.669365E+0  2.417671E+0  8.784714E-1  6.841660E-1 
 8.722687E-1 -2.321320E-1 -1.659935E+0 -1.639030E+0 -1.325729E+0 -2.452835E+0 -3.717636E+0 -3.475830E+0 
-2.904533E+0 -3.747635E+0 -4.896225E+0 -4.500336E+0 -3.827530E+0 -4.611237E+0 -5.559433E+0 -5.136032E+0 
-4.540527E+0 -5.328537E+0 -6.341827E+0 -5.926025E+0 -5.238037E+0 -5.893127E+0 -6.777130E+0 -6.207428E+0 
-5.199326E+0 -5.572525E+0 -6.147232E+0 -5.207825E+0 -4.088837E+0 -4.325531E+0 -4.715927E+0 -3.692535E+0 
-2.362129E+0 -2.370934E+0 -2.723434E+0 -1.773529E+0 -4.762344E-1 -5.462341E-1 -9.616318E-1  1.606750E-2 
 1.228172E+0  8.918686E-1  2.517700E-1  1.004471E+0  1.975166E+0  1.558670E+0  7.783661E-1  1.315170E+0 
 2.166367E+0  1.632668E+0  8.374710E-1  1.452667E+0  2.232368E+0  1.546867E+0  6.714706E-1  1.163666E+0 
 1.909767E+0  1.340172E+0  4.085693E-1  7.959671E-1  1.554070E+0  9.746704E-1  1.011658E-1  6.348648E-1 
 1.494972E+0  9.373703E-1  3.607178E-2  6.776657E-1  1.781471E+0  1.379166E+0  6.252670E-1  1.383667E+0 
 2.371765E+0  1.878571E+0  1.122467E+0  1.665672E+0  2.416466E+0  1.652969E+0  4.411697E-1  6.773682E-1 
 1.196869E+0  2.185669E-1 -1.034431E+0 -8.860321E-1 -4.502335E-1 -1.331429E+0 -2.464828E+0 -2.149933E+0 
-1.399834E+0 -2.064232E+0 -3.076828E+0 -2.565331E+0 -1.638130E+0 -2.072433E+0 -2.826630E+0 -2.137535E+0 
-1.137032E+0 -1.562729E+0 -2.164932E+0 -1.360832E+0 -3.602295E-1 -8.391342E-1 -1.627335E+0 -9.674301E-1 
-7.022858E-2 -6.184311E-1 -1.509834E+0 -1.075531E+0 -3.797302E-1 -1.085632E+0 -2.078033E+0 -1.597733E+0 
-7.257309E-1 -1.342331E+0 -2.228828E+0 -1.474335E+0 -3.428345E-1 -6.754303E-1 -1.209328E+0 -2.830353E-1 
 8.097687E-1  5.534668E-1  1.346588E-2  8.479691E-1  2.127769E+0  1.893372E+0  1.120667E+0  1.843170E+0 
 3.017265E+0  2.615768E+0  1.790367E+0  2.526871E+0  3.485672E+0  2.779068E+0  1.822067E+0  2.393768E+0 
 3.195969E+0  2.479065E+0  1.387367E+0  1.746666E+0  2.478767E+0  1.768372E+0  7.243652E-1  1.111572E+0 
 1.855072E+0  1.189072E+0  1.878662E-1  7.091675E-1  1.640869E+0  1.039772E+0 -2.642822E-2  3.514709E-1 
 1.157867E+0  5.016708E-1 -6.674347E-1 -3.955307E-1  3.259659E-1 -5.170288E-1 -1.776329E+0 -1.447235E+0 
-6.949310E-1 -1.447533E+0 -2.589729E+0 -2.251732E+0 -1.487335E+0 -2.075333E+0 -2.959633E+0 -2.354134E+0 
-1.345932E+0 -1.794930E+0 -2.661835E+0 -2.046631E+0 -9.478302E-1 -1.298233E+0 -2.054733E+0 -1.408432E+0 
-4.273300E-1 -7.193298E-1 -1.330330E+0 -6.959305E-1  3.731689E-1  1.746674E-1 -5.172348E-1  2.314682E-1 
 1.594765E+0  1.545067E+0  9.738693E-1  1.786171E+0  3.118370E+0  3.061768E+0  2.470268E+0  3.373566E+0 
 4.707970E+0  4.483070E+0  3.794670E+0  4.490265E+0  5.624771E+0  5.280365E+0  4.268166E+0  4.563072E+0 
 5.317268E+0  4.491470E+0  3.059265E+0  3.015465E+0  3.287071E+0  2.022667E+0  2.470703E-1 -1.307297E-1 
 9.056854E-2 -1.009430E+0 -2.749733E+0 -3.136230E+0 -2.712234E+0 -3.506630E+0 -4.844925E+0 -4.666626E+0 
-3.854828E+0 -4.381638E+0 -5.371124E+0 -4.901230E+0 -3.757324E+0 -3.945038E+0 -4.617325E+0 -3.903030E+0 
-2.686729E+0 -2.694229E+0 -3.241829E+0 -2.447433E+0 -9.752350E-1 -9.599304E-1 -1.649834E+0 -9.141312E-1 
 4.734650E-1  4.277649E-1 -2.417297E-1  4.725647E-1  1.612068E+0  1.316170E+0  5.885696E-1  1.191467E+0 
 2.278168E+0  2.018768E+0  1.126869E+0  1.606071E+0  2.700066E+0  2.364868E+0  1.428665E+0  1.859772E+0 
 2.771271E+0  2.244469E+0  1.304268E+0  1.736572E+0  2.532372E+0  1.939568E+0  7.609711E-1  9.283676E-1 
 1.713966E+0  1.141968E+0 -2.262878E-2  1.629715E-1  8.699722E-1  1.664658E-1 -9.970322E-1 -7.482300E-1 
-2.172852E-2 -6.768341E-1 -1.871735E+0 -1.734329E+0 -1.012833E+0 -1.480530E+0 -2.493828E+0 -2.234535E+0 
-1.285233E+0 -1.619431E+0 -2.516029E+0 -1.934334E+0 -7.458344E-1 -9.517288E-1 -1.653229E+0 -9.063339E-1 
 3.753662E-1  3.035660E-1 -2.124329E-1  5.623703E-1  1.730568E+0  1.643471E+0  1.130371E+0  1.850868E+0 
 3.021469E+0  2.828171E+0  2.012871E+0  2.465172E+0  3.323669E+0  2.739967E+0  1.726967E+0  2.052368E+0 
 2.630066E+0  1.832870E+0  7.114716E-1  8.787689E-1  1.512268E+0  9.053650E-1 -2.166290E-1 -7.202911E-2 
 6.758652E-1  1.743698E-1 -8.791351E-1 -4.776306E-1  4.460678E-1 -8.872986E-2 -1.145035E+0 -8.167343E-1 
 1.657715E-1 -2.731323E-1 -1.484329E+0 -1.364929E+0 -5.689316E-1 -1.182732E+0 -2.488831E+0 -2.271133E+0 
-1.437729E+0 -2.166634E+0 -3.417732E+0 -3.058632E+0 -2.018829E+0 -2.415230E+0 -3.410530E+0 -2.900330E+0 
-1.667328E+0 -1.815529E+0 -2.528229E+0 -1.657433E+0 -1.763306E-1 -2.727280E-1 -9.274292E-1 -6.293488E-2 
 1.383766E+0  1.402069E+0  7.708664E-1  1.434372E+0  2.732971E+0  2.759972E+0  2.087067E+0  2.753571E+0 
 4.129669E+0  4.008072E+0  3.141068E+0  3.721970E+0  4.986969E+0  4.780869E+0  3.826172E+0  4.267166E+0 
 5.339272E+0  4.975067E+0  3.953667E+0  4.313171E+0  5.254967E+0  4.633072E+0  3.321869E+0  3.451370E+0 
 4.162666E+0  3.428566E+0  1.973465E+0  1.787170E+0  2.186470E+0  1.239769E+0 -2.929306E-1 -4.200287E-1 
 1.711655E-1 -5.839310E-1 -2.054131E+0 -2.062431E+0 -1.270233E+0 -1.860832E+0 -3.087029E+0 -2.940331E+0 
-2.118828E+0 -2.540733E+0 -3.611435E+0 -3.357529E+0 -2.363533E+0 -2.624428E+0 -3.629730E+0 -3.256630E+0 
-1.976234E+0 -2.035530E+0 -2.828934E+0 -2.272530E+0 -1.069435E+0 -1.201134E+0 -2.025429E+0 -1.536430E+0 
-3.848343E-1 -6.669312E-1 -1.768730E+0 -1.502434E+0 -5.135345E-1 -8.953323E-1 -1.984734E+0 -1.830734E+0 
-8.994293E-1 -1.290634E+0 -2.457535E+0 -2.156731E+0 -1.140129E+0 -1.527328E+0 -2.630135E+0 -2.329231E+0 
-1.246231E+0 -1.492332E+0 -2.505135E+0 -2.169434E+0 -1.068535E+0 -1.432831E+0 -2.444229E+0 -2.038834E+0 
-9.987335E-1 -1.310432E+0 -2.424835E+0 -2.128532E+0 -1.038132E+0 -1.333832E+0 -2.328629E+0 -2.018028E+0 
-1.018135E+0 -1.322235E+0 -2.307632E+0 -1.975632E+0 -8.274307E-1 -9.695282E-1 -2.009834E+0 -1.679634E+0 
-5.055313E-1 -6.417313E-1 -1.556633E+0 -1.196434E+0 -3.742981E-2 -1.920319E-1 -1.054733E+0 -5.945282E-1 
 5.911713E-1  4.565659E-1 -4.941330E-1 -2.131348E-1  8.269653E-1  7.039719E-1 -2.840347E-1 -9.763336E-2 
 9.249649E-1  6.062698E-1 -4.635315E-1 -1.614304E-1  9.408722E-1  7.162704E-1 -3.666306E-1 -1.580353E-1 
 9.350662E-1  7.959671E-1 -2.267303E-1  3.826904E-2  1.136772E+0  8.693695E-1 -1.913300E-1  7.537079E-2 
 1.201569E+0  1.078270E+0  4.087067E-2  2.737656E-1  1.375267E+0  1.161369E+0  1.016693E-1  3.967667E-1 
 1.569466E+0  1.277771E+0  1.749649E-1  5.489655E-1  1.668068E+0  1.406265E+0  3.290710E-1  6.023712E-1 
 1.686470E+0  1.462967E+0  5.496674E-1  9.335709E-1  2.046165E+0  1.867867E+0  8.965683E-1  1.200066E+0 
 2.299767E+0  2.108170E+0  1.082367E+0  1.310867E+0  2.278366E+0  1.984367E+0  9.803696E-1  1.200066E+0 
 2.190170E+0  1.876366E+0  6.989670E-1  8.553696E-1  1.812469E+0  1.447365E+0  2.394714E-1  2.942657E-1 
 1.161469E+0  6.484680E-1 -5.927353E-1 -3.465347E-1  6.215668E-1  1.858673E-1 -9.440308E-1 -6.897278E-1 
 3.314667E-1  9.886932E-2 -8.934326E-1 -7.139282E-1  2.214661E-1 -9.223175E-2 -1.170128E+0 -9.507294E-1 
-2.503204E-2 -3.815308E-1 -1.489334E+0 -1.385529E+0 -4.413300E-1 -5.898285E-1 -1.600128E+0 -1.482330E+0 
-3.995285E-1 -5.022278E-1 -1.415428E+0 -9.615326E-1  2.555695E-1  1.846695E-1 -6.298294E-1 -1.754303E-1 
 1.087067E+0  1.104370E+0  3.365707E-1  7.472687E-1  2.019768E+0  2.196167E+0  1.447769E+0  1.941872E+0 
 3.393967E+0  3.528770E+0  2.674767E+0  3.067970E+0  4.406471E+0  4.423470E+0  3.528069E+0  3.864471E+0 
 4.909767E+0  4.663567E+0  3.605072E+0  3.737968E+0  4.676170E+0  4.363670E+0  3.096268E+0  3.085365E+0 
 4.014969E+0  3.586670E+0  2.282669E+0  2.280067E+0  3.083969E+0  2.584869E+0  1.172272E+0  1.004967E+0 
 1.767670E+0  1.276466E+0 -1.920319E-1 -3.945313E-1  4.270706E-1  9.456635E-2 -1.120834E+0 -1.119728E+0 
-1.939316E-1 -4.544296E-1 -1.676132E+0 -1.648933E+0 -5.615311E-1 -8.099289E-1 -2.104233E+0 -2.118134E+0 
-1.214630E+0 -1.500732E+0 -2.717232E+0 -2.759132E+0 -1.885132E+0 -2.287430E+0 -3.582832E+0 -3.549728E+0 
-2.581230E+0 -2.892433E+0 -4.103928E+0 -4.031631E+0 -3.055733E+0 -3.316734E+0 -4.392227E+0 -4.185638E+0 
-3.178230E+0 -3.364532E+0 -4.314926E+0 -4.097931E+0 -2.924332E+0 -2.855629E+0 -3.849930E+0 -3.699738E+0 
-2.588631E+0 -2.662430E+0 -3.621529E+0 -3.432732E+0 -2.394630E+0 -2.579033E+0 -3.689133E+0 -3.634529E+0 
-2.562233E+0 -2.652931E+0 -3.826538E+0 -3.788834E+0 -2.712830E+0 -2.805733E+0 -3.861237E+0 -3.613831E+0 
-2.297829E+0 -2.213333E+0 -2.996033E+0 -2.471031E+0 -9.463348E-1 -5.824280E-1 -1.210533E+0 -6.953278E-1 
 7.715683E-1  1.109467E+0  4.561691E-1  8.753662E-1  2.133667E+0  2.128967E+0  1.239166E+0  1.436470E+0 
 2.434372E+0  2.366570E+0  1.287971E+0  1.107765E+0  1.890869E+0  1.679771E+0  4.786682E-1  3.591690E-1 
 1.223869E+0  9.808655E-1 -1.131287E-1 -4.232788E-2  9.200668E-1  9.041672E-1  2.466583E-2  6.317139E-2 
 1.075668E+0  1.205765E+0  3.335648E-1  4.849701E-1  1.641670E+0  1.628967E+0  5.867691E-1  6.924667E-1 
 1.780472E+0  1.681168E+0  5.687714E-1  5.887680E-1  1.508270E+0  1.234772E+0  1.425705E-1  3.007660E-1 
 1.284065E+0  1.067871E+0  2.076721E-2  1.650696E-1  1.195869E+0  1.123367E+0  2.063675E-1  4.381714E-1 
 1.516869E+0  1.401665E+0  4.193649E-1  6.432648E-1  1.833870E+0  1.759865E+0  6.536713E-1  7.775650E-1 
 1.875465E+0  1.818871E+0  7.791672E-1  7.899704E-1  1.708870E+0  1.493271E+0  3.026657E-1  3.440704E-1 
 1.369171E+0  1.105469E+0 -1.595306E-1 -2.496338E-1  6.752701E-1  4.693680E-1 -6.739349E-1 -6.638336E-1 
 2.296677E-1  4.727173E-2 -8.993301E-1 -6.240311E-1  5.519714E-1  6.358719E-1 -1.682281E-1  1.773682E-1 
 1.504868E+0  1.734268E+0  1.126465E+0  1.576469E+0  2.888367E+0  3.132668E+0  2.335266E+0  2.581367E+0 
 3.813469E+0  3.926971E+0  2.912766E+0  2.925468E+0  3.992867E+0  3.874466E+0  2.743271E+0  2.683868E+0 
 3.429970E+0  2.980865E+0  1.557968E+0  1.254967E+0  1.864868E+0  1.305069E+0 -3.172302E-1 -8.516312E-1 
-3.104324E-1 -8.744278E-1 -2.394028E+0 -2.662132E+0 -1.948433E+0 -2.502632E+0 -3.855637E+0 -3.823929E+0 
-2.898628E+0 -3.118828E+0 -4.224533E+0 -4.153336E+0 -3.019531E+0 -2.950729E+0 -3.770126E+0 -3.400429E+0 
-2.116631E+0 -1.983528E+0 -2.804733E+0 -2.391129E+0 -9.370346E-1 -7.565308E-1 -1.563034E+0 -1.209930E+0 
 1.068649E-1  3.973694E-1 -3.268280E-1 -1.512909E-2  1.387466E+0  1.736465E+0  8.984680E-1  1.126671E+0 
 2.488365E+0  2.628670E+0  1.577766E+0  1.572472E+0  2.576271E+0  2.430969E+0  1.183769E+0  9.988708E-1 
 1.884666E+0  1.679871E+0  3.371658E-1  1.057663E-1  1.054672E+0  1.044365E+0 -6.523132E-2 -2.669296E-1 
 7.089691E-1  7.959671E-1 -2.264328E-1 -2.502289E-1  7.784653E-1  7.953720E-1 -2.905350E-1 -3.504333E-1 
 8.069687E-1  9.411697E-1 -1.052322E-1 -1.446304E-1  9.183655E-1  9.881668E-1 -8.273315E-2 -1.854324E-1 
 8.646698E-1  8.202667E-1 -4.206314E-1 -5.931320E-1  3.338699E-1  1.965714E-1 -1.079834E+0 -1.366135E+0 
-5.296326E-1 -6.950302E-1 -1.972534E+0 -2.155632E+0 -1.148033E+0 -1.192131E+0 -2.388535E+0 -2.592133E+0 
-1.681229E+0 -1.654930E+0 -2.723228E+0 -2.992935E+0 -2.175529E+0 -2.187431E+0 -3.277435E+0 -3.386528E+0 
-2.319534E+0 -2.195930E+0 -3.217232E+0 -3.290833E+0 -2.121033E+0 -1.830429E+0 -2.732735E+0 -2.722229E+0 
-1.580933E+0 -1.329735E+0 -2.174332E+0 -2.028229E+0 -7.043304E-1 -3.908310E-1 -1.236832E+0 -1.108429E+0 
 1.974716E-1  5.706711E-1 -2.415314E-1 -1.277313E-1  1.090866E+0  1.328667E+0  4.110718E-1  4.892654E-1 
 1.731567E+0  1.868271E+0  8.442688E-1  8.075714E-1  1.853172E+0  1.948067E+0  8.819656E-1  7.357712E-1 
 1.559967E+0  1.385170E+0  1.998672E-1 -1.035309E-1  7.052689E-1  5.601654E-1 -7.933350E-1 -1.171333E+0 
-3.067322E-1 -3.340302E-1 -1.506432E+0 -1.728035E+0 -8.341293E-1 -7.841339E-1 -1.841728E+0 -2.033531E+0 
-9.648285E-1 -8.219299E-1 -1.937431E+0 -2.094635E+0 -1.054932E+0 -9.777298E-1 -2.009331E+0 -2.141129E+0 
-1.296432E+0 -1.283829E+0 -2.317932E+0 -2.529633E+0 -1.563232E+0 -1.406334E+0 -2.367828E+0 -2.486130E+0 
-1.487633E+0 -1.252533E+0 -1.989731E+0 -1.874329E+0 -8.047333E-1 -5.794296E-1 -1.319534E+0 -1.205933E+0 
-4.833221E-2  2.215652E-1 -6.205292E-1 -6.006317E-1  4.836655E-1  7.025681E-1 -1.233292E-1 -1.203308E-1 
 9.085693E-1  1.053070E+0  1.253662E-1  1.742706E-1  1.293968E+0  1.498772E+0  7.161713E-1  7.442703E-1 
 1.778572E+0  1.978867E+0  1.133568E+0  1.217369E+0  2.302269E+0  2.337868E+0  1.360672E+0  1.386269E+0 
 2.407669E+0  2.505966E+0  1.468170E+0  1.285866E+0  2.201065E+0  2.150871E+0  1.076271E+0  9.561691E-1 
 1.826172E+0  1.687767E+0  5.420685E-1  3.917694E-1  1.254265E+0  1.202271E+0  4.136658E-2 -1.982346E-1 
 7.717667E-1  8.158722E-1 -3.402328E-1 -4.925308E-1  6.187668E-1  6.476669E-1 -6.193314E-1 -7.528305E-1 
 3.277664E-1  3.445663E-1 -7.725296E-1 -9.687347E-1  1.166534E-2  5.266571E-2 -1.063431E+0 -1.072029E+0 
 4.396820E-2  6.376648E-2 -1.000130E+0 -9.925308E-1  1.253662E-1  2.693710E-1 -7.258301E-1 -8.591309E-1 
 1.324692E-1  2.240677E-1 -7.692337E-1 -8.591309E-1  1.064682E-1  1.854706E-1 -9.176331E-1 -1.107735E+0 
-5.823517E-2 -5.828857E-3 -1.085434E+0 -1.156433E+0 -2.233353E-1 -3.130341E-1 -1.398232E+0 -1.464134E+0 
-5.050278E-1 -5.431290E-1 -1.729729E+0 -1.969528E+0 -9.886322E-1 -8.681335E-1 -1.885132E+0 -1.977730E+0 
-8.703308E-1 -7.447281E-1 -1.731430E+0 -1.579933E+0 -3.286285E-1 -1.523285E-1 -1.031731E+0 -8.437347E-1 
 5.527649E-1  9.888687E-1  2.331696E-1  5.532684E-1  2.098267E+0  2.605766E+0  1.976868E+0  2.344971E+0 
 3.845871E+0  4.318672E+0  3.505966E+0  3.596367E+0  4.916069E+0  5.307365E+0  4.400665E+0  4.355072E+0 
 5.529266E+0  5.699371E+0  4.586472E+0  4.473869E+0  5.649467E+0  5.785172E+0  4.511368E+0  4.163269E+0 
 5.145668E+0  5.193970E+0  3.910370E+0  3.501366E+0  4.295670E+0  4.166771E+0  2.844765E+0  2.415169E+0 
 3.219971E+0  3.186768E+0  1.920067E+0  1.432770E+0  2.197067E+0  2.212669E+0  1.044571E+0  7.121658E-1 
 1.462471E+0  1.381271E+0  1.939697E-1 -1.522293E-1  7.887650E-1  8.824692E-1 -3.128281E-1 -6.979294E-1 
 1.720657E-1  3.010712E-1 -8.292313E-1 -1.211731E+0 -3.750305E-1 -2.505341E-1 -1.321831E+0 -1.670929E+0 
-7.005310E-1 -3.926315E-1 -1.352829E+0 -1.612633E+0 -5.381317E-1 -1.738281E-1 -1.137428E+0 -1.302330E+0 
-2.237320E-1 -5.553436E-2 -1.214729E+0 -1.512535E+0 -5.223312E-1 -4.154282E-1 -1.590431E+0 -1.956329E+0 
-1.109131E+0 -1.057030E+0 -2.129333E+0 -2.381531E+0 -1.517128E+0 -1.440834E+0 -2.495331E+0 -2.722229E+0 
-1.750435E+0 -1.593735E+0 -2.567635E+0 -2.777534E+0 -1.895531E+0 -1.685532E+0 -2.634933E+0 -2.857628E+0 
-1.869835E+0 -1.739929E+0 -2.885033E+0 -3.218430E+0 -2.278130E+0 -2.090630E+0 -3.131828E+0 -3.504929E+0 
-2.676628E+0 -2.477028E+0 -3.430130E+0 -3.616928E+0 -2.582230E+0 -2.271133E+0 -3.201935E+0 -3.307632E+0 
-2.043633E+0 -1.591728E+0 -2.399933E+0 -2.396431E+0 -1.198334E+0 -8.531342E-1 -1.658035E+0 -1.551331E+0 
-3.887329E-1 -1.336288E-1 -9.703293E-1 -1.042229E+0 -2.133179E-2  2.026672E-1 -7.686310E-1 -9.734344E-1 
-8.003235E-2 -2.243042E-2 -1.018829E+0 -1.216133E+0 -2.727280E-1 -4.473114E-2 -1.116928E+0 -1.394333E+0 
-2.256317E-1  1.023712E-1 -9.259338E-1 -1.099632E+0 -2.722931E-2  1.624680E-1 -8.922348E-1 -1.094833E+0 
-6.973267E-2  1.098709E-1 -1.014435E+0 -1.304329E+0 -3.214340E-1 -2.402344E-1 -1.424728E+0 -1.756035E+0 
-9.548340E-1 -1.096832E+0 -2.324829E+0 -2.667732E+0 -1.873230E+0 -1.893631E+0 -3.129730E+0 -3.447433E+0 
-2.447433E+0 -2.227531E+0 -3.198334E+0 -3.325531E+0 -2.179932E+0 -1.809334E+0 -2.623833E+0 -2.579330E+0 
-1.183731E+0 -6.099319E-1 -1.390831E+0 -1.331635E+0  1.126862E-2  6.118698E-1 -2.172852E-2  7.106781E-2 
 1.396965E+0  1.862068E+0  1.038567E+0  1.111969E+0  2.514671E+0  2.956665E+0  2.023865E+0  2.012772E+0 
 3.225372E+0  3.569168E+0  2.684669E+0  2.589767E+0  3.703171E+0  3.962669E+0  3.006371E+0  2.904572E+0 
 4.130470E+0  4.561066E+0  3.686569E+0  3.566170E+0  4.645668E+0  5.039169E+0  4.191765E+0  3.977768E+0 
 4.947670E+0  5.088966E+0  3.921066E+0  3.514969E+0  4.463371E+0  4.560966E+0  3.150169E+0  2.589470E+0 
 3.350372E+0  3.202370E+0  1.780869E+0  1.160767E+0  1.821671E+0  1.704872E+0  2.988663E-1 -2.741318E-1 
 5.522690E-1  5.841675E-1 -6.762314E-1 -1.038933E+0 -1.669312E-1 -9.593201E-2 -1.158134E+0 -1.361633E+0 
-3.775330E-1 -2.706299E-1 -1.361031E+0 -1.557732E+0 -4.309311E-1 -1.621323E-1 -1.268433E+0 -1.524529E+0 
-4.776306E-1 -3.035278E-1 -1.364532E+0 -1.561234E+0 -5.690308E-1 -4.155350E-1 -1.519730E+0 -1.838531E+0 
-7.889328E-1 -4.931335E-1 -1.558731E+0 -1.883934E+0 -8.686295E-1 -5.431290E-1 -1.529633E+0 -1.723831E+0 
-5.215302E-1 -9.943390E-2 -1.099831E+0 -1.302330E+0 -1.152802E-2  4.833679E-1 -5.027313E-1 -7.617340E-1 
 3.704681E-1  7.408676E-1 -2.995300E-1 -5.591278E-1  5.280685E-1  8.302689E-1 -1.772308E-1 -4.634323E-1 
 5.678711E-1  9.392700E-1  3.797150E-2 -2.428284E-1  6.899719E-1  9.783707E-1  1.046753E-2 -3.066330E-1 
 6.078720E-1  8.634720E-1 -1.944351E-1 -6.348343E-1  2.927704E-1  5.487671E-1 -5.209351E-1 -9.461288E-1 
-1.345291E-1  4.306793E-2 -1.018135E+0 -1.426529E+0 -5.492325E-1 -3.507309E-1 -1.489929E+0 -1.906029E+0 
-9.823303E-1 -6.666336E-1 -1.546631E+0 -1.874229E+0 -9.277344E-1 -4.339294E-1 -1.219429E+0 -1.393333E+0 
-1.471329E-1  4.797668E-1 -2.992325E-1 -3.318329E-1  1.099869E+0  1.811066E+0  1.209068E+0  1.287971E+0 
 2.645065E+0  3.364471E+0  2.737869E+0  2.756271E+0  4.107666E+0  4.744270E+0  3.888771E+0  3.578468E+0 
 4.703766E+0  5.189270E+0  4.194267E+0  3.860970E+0  4.827271E+0  5.012070E+0  3.906769E+0  3.472168E+0 
 4.383072E+0  4.638870E+0  3.471466E+0  2.991371E+0  3.880867E+0  4.124069E+0  3.095169E+0  2.724266E+0 
 3.586868E+0  3.770767E+0  2.736671E+0  2.339371E+0  3.190369E+0  3.398369E+0  2.247871E+0  1.637871E+0 
 2.268570E+0  2.329567E+0  1.133171E+0  4.837723E-1  1.092072E+0  1.070465E+0 -1.818314E-1 -7.298279E-1 
-1.992798E-2  7.427216E-2 -1.049133E+0 -1.463234E+0 -5.420303E-1 -2.563324E-1 -1.185829E+0 -1.419930E+0 
-4.893341E-1 -3.098297E-1 -1.366928E+0 -1.800331E+0 -9.397278E-1 -7.429352E-1 -1.963928E+0 -2.495628E+0 
-1.745529E+0 -1.716133E+0 -2.905334E+0 -3.365532E+0 -2.615929E+0 -2.607430E+0 -3.817825E+0 -4.290237E+0 
-3.386032E+0 -3.138931E+0 -4.206238E+0 -4.548233E+0 -3.539429E+0 -3.165535E+0 -4.069229E+0 -4.200226E+0 
-3.029434E+0 -2.648529E+0 -3.533829E+0 -3.659927E+0 -2.486534E+0 -1.975533E+0 -2.767532E+0 -2.986229E+0 
-1.865730E+0 -1.307732E+0 -2.109932E+0 -2.219933E+0 -9.709320E-1 -4.701309E-1 -1.316933E+0 -1.447029E+0 
-2.020340E-1  3.686676E-1 -4.408340E-1 -6.300278E-1  5.201721E-1  1.003166E+0  9.796906E-2 -8.743286E-2 
 1.069870E+0  1.425568E+0  4.275665E-1  1.784668E-1  1.284866E+0  1.663567E+0  7.034683E-1  3.911667E-1 
 1.302567E+0  1.627068E+0  6.971664E-1  3.485718E-1  1.350166E+0  1.671471E+0  6.267700E-1  2.688675E-1 
 1.197365E+0  1.504372E+0  5.416718E-1  1.749649E-1  1.053169E+0  1.306168E+0  3.073654E-1 -5.892944E-2 
 9.026718E-1  1.119270E+0 -1.426315E-1 -6.381302E-1  3.135681E-1  4.966660E-1 -7.271347E-1 -1.275833E+0 
-4.581299E-1 -3.028336E-1 -1.544533E+0 -2.035530E+0 -1.075829E+0 -8.793335E-1 -2.182533E+0 -2.762131E+0 
-1.844429E+0 -1.602135E+0 -2.749329E+0 -3.259331E+0 -2.368629E+0 -2.044334E+0 -3.104828E+0 -3.525429E+0 
-2.440430E+0 -1.976135E+0 -3.022934E+0 -3.315231E+0 -2.100433E+0 -1.526131E+0 -2.247734E+0 -2.401634E+0 
-1.207329E+0 -5.202332E-1 -1.272232E+0 -1.427834E+0 -9.883118E-2  5.815659E-1 -2.199326E-1 -4.321289E-1 
 8.038712E-1  1.451065E+0  7.341690E-1  6.819687E-1  1.880272E+0  2.340965E+0  1.500572E+0  1.353767E+0 
 2.524765E+0  2.984268E+0  2.067169E+0  1.752670E+0  2.774765E+0  3.164070E+0  2.206970E+0  1.940765E+0 
 2.932365E+0  3.168068E+0  2.114967E+0  1.719070E+0  2.645569E+0  2.959167E+0  1.864769E+0  1.265068E+0 
 2.043671E+0  2.275970E+0  1.108871E+0  6.068649E-1  1.396965E+0  1.501167E+0  4.148712E-1 -5.722809E-2 
 7.916718E-1  1.065071E+0 -1.152802E-2 -4.755325E-1  3.735657E-1  6.132660E-1 -4.676285E-1 -8.227310E-1 
 1.168671E-1  3.132706E-1 -7.578278E-1 -1.216232E+0 -2.874298E-1  8.007050E-2 -9.920349E-1 -1.502731E+0 
-6.237335E-1 -2.779312E-1 -1.251335E+0 -1.607933E+0 -6.867294E-1 -3.797302E-1 -1.305534E+0 -1.668732E+0 
-7.102280E-1 -2.522278E-1 -1.157532E+0 -1.608032E+0 -7.450333E-1 -3.479309E-1 -1.258430E+0 -1.604332E+0 
-5.696335E-1 -1.363297E-1 -1.085335E+0 -1.385735E+0 -2.589340E-1  2.816696E-1 -6.007309E-1 -1.019333E+0 
-5.123138E-2  4.286652E-1 -4.942322E-1 -8.288345E-1  1.624680E-1  4.958649E-1 -5.057297E-1 -9.814301E-1 
-1.462326E-1  1.605682E-1 -9.244308E-1 -1.506828E+0 -7.349319E-1 -5.568314E-1 -1.738434E+0 -2.224335E+0 
-1.315735E+0 -1.159630E+0 -2.393028E+0 -2.866135E+0 -1.939331E+0 -1.656532E+0 -2.687729E+0 -3.120033E+0 
-2.218033E+0 -1.870132E+0 -2.933533E+0 -3.342133E+0 -2.273132E+0 -1.867531E+0 -2.851234E+0 -3.215332E+0 
-2.121429E+0 -1.542030E+0 -2.377335E+0 -2.620331E+0 -1.462433E+0 -8.969345E-1 -1.669930E+0 -1.730530E+0 
-3.719330E-1  2.294693E-1 -5.962296E-1 -6.855316E-1  5.917664E-1  1.206070E+0  5.092697E-1  4.062653E-1 
 1.535568E+0  2.066666E+0  1.309166E+0  1.113266E+0  2.272667E+0  2.773972E+0  1.863266E+0  1.592072E+0 
 2.688667E+0  3.232567E+0  2.410065E+0  2.100067E+0  3.140968E+0  3.576965E+0  2.578568E+0  2.237968E+0 
 3.298065E+0  3.565369E+0  2.312866E+0  1.706070E+0  2.571266E+0  2.739067E+0  1.421967E+0  7.583694E-1 
 1.480766E+0  1.550171E+0  2.123718E-1 -4.667282E-1  3.443680E-1  5.605698E-1 -7.826309E-1 -1.536133E+0 
-6.696320E-1 -3.604279E-1 -1.499832E+0 -1.998734E+0 -1.055534E+0 -6.555328E-1 -1.619530E+0 -1.966232E+0 
-8.651352E-1 -2.906342E-1 -1.083031E+0 -1.337029E+0 -1.911316E-1  4.388657E-1 -2.936325E-1 -4.849319E-1 
 6.625671E-1  1.267265E+0  4.520721E-1  1.416702E-1  1.256866E+0  1.890968E+0  1.101669E+0  6.975708E-1 
 1.691971E+0  2.272972E+0  1.502365E+0  1.172668E+0  2.140366E+0  2.638069E+0  1.734665E+0  1.313568E+0 
 2.298470E+0  2.738968E+0  1.779167E+0  1.330368E+0  2.193367E+0  2.515266E+0  1.566872E+0  1.152870E+0 
 2.028770E+0  2.310768E+0  1.222366E+0  7.511673E-1  1.665169E+0  2.038872E+0  1.048668E+0  5.548706E-1 
 1.414970E+0  1.787971E+0  7.986679E-1  3.064651E-1  1.172966E+0  1.411972E+0  2.452698E-1 -3.724289E-1 
 3.947678E-1  7.129669E-1 -4.000320E-1 -1.096535E+0 -4.481277E-1 -2.336349E-1 -1.326729E+0 -1.931229E+0 
-1.131134E+0 -8.823318E-1 -2.033035E+0 -2.623734E+0 -1.742828E+0 -1.298431E+0 -2.329231E+0 -2.903328E+0 
-1.987831E+0 -1.493935E+0 -2.470535E+0 -2.943733E+0 -1.928635E+0 -1.460129E+0 -2.424934E+0 -2.924034E+0 
-1.983330E+0 -1.452133E+0 -2.356834E+0 -2.822830E+0 -1.903732E+0 -1.374733E+0 -2.175430E+0 -2.527634E+0 
-1.489235E+0 -8.984299E-1 -1.683929E+0 -2.101334E+0 -1.123734E+0 -4.900284E-1 -1.245033E+0 -1.661133E+0 
-8.228302E-1 -3.093338E-1 -1.127129E+0 -1.621033E+0 -6.678314E-1 -1.600342E-1 -1.097229E+0 -1.563530E+0 
-6.197281E-1 -1.012344E-1 -9.437332E-1 -1.375633E+0 -5.409317E-1 -1.406326E-1 -1.044731E+0 -1.467834E+0 
-5.554352E-1 -2.325287E-1 -1.177132E+0 -1.590828E+0 -7.552338E-1 -2.718277E-1 -1.081032E+0 -1.508430E+0 
-6.000290E-1 -9.532928E-2 -8.686295E-1 -1.189430E+0 -1.295319E-1  5.190659E-1 -2.145309E-1 -5.323334E-1 
 5.789719E-1  1.319672E+0  6.460648E-1  3.605652E-1  1.398865E+0  2.015465E+0  1.290268E+0  9.856720E-1 
 2.007065E+0  2.488770E+0  1.608269E+0  1.177269E+0  2.037270E+0  2.395065E+0  1.388069E+0  9.229660E-1 
 1.729866E+0  1.906265E+0  8.050690E-1  3.127670E-1  1.113670E+0  1.311768E+0  2.211685E-1 -3.916321E-1 
 2.902679E-1  5.855713E-1 -4.063339E-1 -9.270325E-1 -1.685333E-1  1.326675E-1 -8.516312E-1 -1.366028E+0 
-4.759293E-1 -3.092957E-2 -9.840317E-1 -1.485229E+0 -5.972290E-1 -8.892822E-2 -8.724289E-1 -1.259628E+0 
-3.086319E-1  1.988678E-1 -7.409286E-1 -1.164932E+0 -6.403351E-2  5.057678E-1 -4.565277E-1 -9.006348E-1 
 1.232681E-1  6.302719E-1 -2.850342E-1 -6.984329E-1  3.272705E-1  8.488693E-1 -8.183289E-2 -5.101318E-1 
 5.582657E-1  1.179466E+0  2.402649E-1 -2.531281E-1  7.234650E-1  1.235870E+0  3.726654E-1 -9.352875E-2 
 7.395706E-1  1.147667E+0  1.821671E-1 -4.446335E-1  5.357666E-1  1.080666E+0 -3.762817E-2 -4.895325E-1 
 5.230713E-1  9.640656E-1  3.406525E-2 -3.650284E-1  6.993713E-1  1.236366E+0  2.968674E-1 -2.074280E-1 
 8.169708E-1  1.427567E+0  4.437714E-1 -1.115341E-1  7.956696E-1  1.261871E+0  2.912674E-1 -2.938309E-1 
 6.349716E-1  1.041771E+0 -6.893158E-2 -5.782318E-1  3.238678E-1  7.183685E-1 -2.934341E-1 -8.567352E-1 
-2.863312E-2  3.103714E-1 -7.840347E-1 -1.392830E+0 -5.492325E-1 -2.727280E-1 -1.489632E+0 -2.227531E+0 
-1.464333E+0 -1.073631E+0 -2.158035E+0 -2.853432E+0 -2.116531E+0 -1.747131E+0 -2.700432E+0 -3.228035E+0 
-2.416031E+0 -1.968231E+0 -2.913429E+0 -3.486130E+0 -2.577332E+0 -2.075035E+0 -2.980431E+0 -3.455429E+0 
-2.555832E+0 -2.077530E+0 -2.994431E+0 -3.444130E+0 -2.397728E+0 -1.821335E+0 -2.822433E+0 -3.372932E+0 
-2.344635E+0 -1.738632E+0 -2.664131E+0 -3.160934E+0 -2.198631E+0 -1.640434E+0 -2.491730E+0 -2.939430E+0 
-1.870033E+0 -1.220833E+0 -2.130829E+0 -2.561035E+0 -1.494034E+0 -9.007339E-1 -1.660332E+0 -2.063934E+0 
-1.203529E+0 -5.953293E-1 -1.365028E+0 -1.807732E+0 -7.003326E-1  2.826691E-2 -7.733307E-1 -1.138428E+0 
 3.286743E-2  7.731705E-1  3.876495E-2 -3.085327E-1  7.476654E-1  1.463165E+0  7.532654E-1  3.696671E-1 
 1.498665E+0  2.334366E+0  1.590569E+0  1.102272E+0  2.206467E+0  3.072365E+0  2.379669E+0  1.987267E+0 
 3.046066E+0  3.673470E+0  2.920067E+0  2.579468E+0  3.613266E+0  4.282471E+0  3.515068E+0  3.078468E+0 
 4.040871E+0  4.655968E+0  3.894966E+0  3.466866E+0  4.403671E+0  4.924171E+0  4.022270E+0  3.508171E+0 
 4.370171E+0  4.872772E+0  3.889969E+0  3.162666E+0  3.885170E+0  4.272072E+0  3.268669E+0  2.616867E+0 
 3.303665E+0  3.635971E+0  2.595970E+0  1.963867E+0  2.747467E+0  3.097771E+0  2.059372E+0  1.418167E+0 
 2.127869E+0  2.442772E+0  1.417870E+0  8.530655E-1  1.637070E+0  1.897171E+0  7.102661E-1 -4.333496E-3 
 7.875671E-1  1.173271E+0  2.886963E-2 -7.660294E-1 -5.432892E-2  3.003693E-1 -7.529297E-1 -1.347633E+0 
-4.740295E-1 -3.123474E-2 -1.093628E+0 -1.662834E+0 -6.792297E-1 -9.983063E-2 -9.975281E-1 -1.469635E+0 
-4.033279E-1  2.416687E-1 -5.263290E-1 -8.355331E-1  2.949677E-1  1.026367E+0  2.343674E-1 -1.654282E-1 
 9.464722E-1  1.706169E+0  9.312668E-1  4.420700E-1  1.498566E+0  2.233665E+0  1.426971E+0  9.802704E-1 
 2.083969E+0  2.766472E+0  1.868271E+0  1.334068E+0  2.328270E+0  2.986267E+0  2.129265E+0  1.590866E+0 
 2.418571E+0  2.868767E+0  1.945068E+0  1.343872E+0  2.134567E+0  2.504967E+0  1.427170E+0  7.179718E-1 
 1.383072E+0  1.739670E+0  6.870651E-1 -5.912781E-2  6.015701E-1  8.882675E-1 -1.999283E-1 -9.055328E-1 
-1.936340E-1  1.926651E-1 -9.321289E-1 -1.783630E+0 -1.119232E+0 -7.936325E-1 -1.931030E+0 -2.766434E+0 
-2.297729E+0 -2.112633E+0 -3.287529E+0 -4.213135E+0 -3.655426E+0 -3.385033E+0 -4.635925E+0 -5.503326E+0 
-4.804031E+0 -4.362930E+0 -5.365738E+0 -6.038239E+0 -5.138824E+0 -4.571426E+0 -5.462738E+0 -5.817337E+0 
-4.676636E+0 -3.937729E+0 -4.624832E+0 -4.997437E+0 -3.861038E+0 -2.957329E+0 -3.550835E+0 -3.874329E+0 
-2.742134E+0 -1.892929E+0 -2.535233E+0 -2.929428E+0 -1.760132E+0 -8.528290E-1 -1.545029E+0 -1.936729E+0 
-7.508316E-1  7.717133E-2 -6.148300E-1 -9.045334E-1  2.478714E-1  9.360657E-1  1.990662E-1 -8.543396E-2 
 1.018265E+0  1.700569E+0  8.501663E-1  2.454681E-1  1.122169E+0  1.695869E+0  7.931671E-1  1.036682E-1 
 8.220673E-1  1.291969E+0  2.775650E-1 -4.600296E-1  2.964706E-1  7.752686E-1 -2.628326E-1 -1.089333E+0 
-4.153290E-1  8.126831E-2 -8.414307E-1 -1.526428E+0 -7.849350E-1 -3.207321E-1 -1.292130E+0 -1.889534E+0 
-9.909286E-1 -4.027328E-1 -1.226929E+0 -1.769234E+0 -9.265289E-1 -3.277283E-1 -1.017334E+0 -1.419533E+0 
-5.156326E-1  1.767654E-1 -5.154343E-1 -9.602280E-1  1.233673E-1  9.243698E-1  2.231674E-1 -1.844330E-1 
 8.451691E-1  1.598267E+0  9.871674E-1  6.705704E-1  1.735565E+0  2.469666E+0  1.744171E+0  1.409370E+0 
 2.485168E+0  3.176765E+0  2.494865E+0  2.046967E+0  2.984871E+0  3.645668E+0  2.821365E+0  2.362167E+0 
 3.374168E+0  3.974770E+0  3.076065E+0  2.520569E+0  3.491669E+0  4.145569E+0  3.277771E+0  2.682770E+0 
 3.481270E+0  3.967171E+0  3.112869E+0  2.580368E+0  3.336365E+0  3.763069E+0  2.860970E+0  2.187767E+0 
 2.865166E+0  3.328865E+0  2.390465E+0  1.722366E+0  2.429367E+0  2.757866E+0  1.722870E+0  1.152969E+0 
 2.012268E+0  2.342766E+0  1.213768E+0  5.474701E-1  1.299171E+0  1.745667E+0  7.494659E-1  2.246857E-2 
 8.159714E-1  1.284767E+0  2.346649E-1 -4.083328E-1  4.916687E-1  9.922714E-1 -1.673126E-2 -6.557312E-1 
 2.211685E-1  8.464661E-1 -8.834839E-3 -6.175308E-1  2.135696E-1  7.305679E-1 -1.909332E-1 -7.746277E-1 
 1.606674E-1  6.898651E-1 -4.230347E-1 -1.079933E+0 -1.488342E-1  3.216705E-1 -6.760330E-1 -1.293030E+0 
-5.584335E-1 -1.406326E-1 -1.085632E+0 -1.715233E+0 -8.120346E-1 -2.457352E-1 -1.219933E+0 -1.837029E+0 
-1.012733E+0 -4.819336E-1 -1.405434E+0 -2.071228E+0 -1.245628E+0 -7.638321E-1 -1.783333E+0 -2.343033E+0 
-1.403435E+0 -9.250336E-1 -1.930634E+0 -2.546135E+0 -1.629028E+0 -1.093628E+0 -2.074135E+0 -2.611931E+0 
-1.675529E+0 -1.199730E+0 -2.202728E+0 -2.749031E+0 -1.786629E+0 -1.222832E+0 -2.268135E+0 -2.954033E+0 
-1.968430E+0 -1.366234E+0 -2.299133E+0 -2.881630E+0 -2.031433E+0 -1.454033E+0 -2.349335E+0 -2.918335E+0 
-1.944435E+0 -1.278534E+0 -2.147934E+0 -2.749634E+0 -1.778931E+0 -1.137329E+0 -1.997231E+0 -2.434631E+0 
-1.435234E+0 -7.819290E-1 -1.592232E+0 -2.106934E+0 -1.069130E+0 -2.756348E-1 -1.059532E+0 -1.651230E+0 
-6.780319E-1  7.586670E-2 -7.179337E-1 -1.263329E+0 -2.818298E-1  4.382706E-1 -3.845291E-1 -9.154282E-1 
 1.184692E-1  9.166718E-1  2.021713E-1 -3.344345E-1  6.387711E-1  1.423965E+0  6.893692E-1  2.240677E-1 
 1.287468E+0  1.994171E+0  1.152069E+0  6.376648E-1  1.627068E+0  2.355865E+0  1.498070E+0  7.661667E-1 
 1.590469E+0  2.239067E+0  1.324768E+0  6.332703E-1  1.527870E+0  2.114868E+0  1.119270E+0  4.146652E-1 
 1.206268E+0  1.784470E+0  8.893661E-1  9.186554E-2  6.575699E-1  1.109467E+0  2.411652E-1 -4.687347E-1 
 1.641693E-1  6.097717E-1 -3.645325E-1 -1.142731E+0 -4.676285E-1  1.346588E-2 -9.183350E-1 -1.644028E+0 
-9.272308E-1 -4.855347E-1 -1.452232E+0 -2.006828E+0 -1.146828E+0 -6.369324E-1 -1.503334E+0 -2.041328E+0 
-1.141731E+0 -4.317322E-1 -1.147133E+0 -1.672531E+0 -7.397308E-1 -6.203461E-2 -7.631302E-1 -1.160233E+0 
-1.351318E-1  6.232681E-1 -1.722336E-1 -6.973343E-1  2.915649E-1  9.946671E-1  2.817688E-1 -2.047348E-1 
 6.804657E-1  1.351067E+0  5.829697E-1 -1.083374E-2  9.307709E-1  1.652969E+0  7.878723E-1  1.943665E-1 
 1.096970E+0  1.777870E+0  1.019272E+0  4.131699E-1  1.240166E+0  1.832268E+0  9.815674E-1  4.361649E-1 
 1.329666E+0  1.906265E+0  9.908676E-1  3.728714E-1  1.243065E+0  1.784172E+0  9.002686E-1  3.370667E-1 
 1.077766E+0  1.488266E+0  5.782700E-1 -3.192902E-2  7.876663E-1  1.307472E+0  3.583679E-1 -2.221298E-1 
 6.211700E-1  1.123070E+0  3.023682E-1 -1.894302E-1  6.519699E-1  1.149666E+0  3.212662E-1 -1.549301E-1 
 7.118683E-1  1.304466E+0  4.894714E-1 -9.043121E-2  7.329712E-1  1.300468E+0  4.717712E-1 -1.023331E-1 
 7.055664E-1  1.145065E+0  2.044678E-1 -2.993317E-1  6.314697E-1  1.198769E+0  3.382721E-1 -1.753311E-1 
 7.727661E-1  1.439270E+0  6.621704E-1  2.230682E-1  1.207672E+0  1.792870E+0  9.158707E-1  4.231720E-1 
 1.410568E+0  1.984268E+0  1.065468E+0  4.689713E-1  1.273567E+0  1.715469E+0  7.705688E-1  2.147675E-1 
 1.000870E+0  1.349770E+0  3.296661E-1 -1.808319E-1  7.413712E-1  1.218872E+0  2.576675E-1 -3.463287E-1 
 5.302658E-1  1.073570E+0  1.361694E-1 -4.587326E-1  4.104691E-1  9.307709E-1 -7.003021E-2 -7.096329E-1 
 2.363663E-1  8.705673E-1 -5.823517E-2 -7.226334E-1  1.802673E-1  8.556671E-1  1.296997E-2 -5.565338E-1 
 4.518661E-1  1.177368E+0  3.273697E-1 -1.606293E-1  9.110718E-1  1.703568E+0  9.631653E-1  4.526672E-1 
 1.439072E+0  2.130470E+0  1.356567E+0  8.381653E-1  1.730568E+0  2.327271E+0  1.402870E+0  7.065659E-1 
 1.552666E+0  2.193268E+0  1.294670E+0  5.531693E-1  1.276772E+0  1.836769E+0  8.997650E-1  1.668701E-1 
 1.007370E+0  1.586769E+0  5.219650E-1 -2.678299E-1  5.974655E-1  1.224167E+0  2.757721E-1 -4.475327E-1 
 3.745651E-1  9.601669E-1  4.817200E-2 -5.687332E-1  3.177719E-1  9.139709E-1 -5.863190E-2 -7.372284E-1 
 2.185669E-1  9.402695E-1  8.966827E-2 -5.589294E-1  2.973709E-1  9.438705E-1  7.836914E-2 -5.696335E-1 
 3.702698E-1  1.070671E+0  9.646606E-2 -6.525345E-1  2.437668E-1  9.166718E-1  4.996490E-2 -6.687317E-1 
 1.052704E-1  7.775650E-1 -1.811295E-1 -9.253311E-1 -1.129150E-3  5.673676E-1 -4.532318E-1 -1.140335E+0 
-2.654343E-1  3.390656E-1 -5.637283E-1 -1.263733E+0 -5.717316E-1 -8.163452E-2 -1.028328E+0 -1.774933E+0 
-1.015732E+0 -4.348297E-1 -1.419533E+0 -2.256828E+0 -1.501633E+0 -8.607330E-1 -1.728333E+0 -2.475830E+0 
-1.720634E+0 -1.067833E+0 -1.907028E+0 -2.601028E+0 -1.773834E+0 -1.028435E+0 -1.828934E+0 -2.541435E+0 
-1.638634E+0 -8.788300E-1 -1.659630E+0 -2.237930E+0 -1.356232E+0 -6.573334E-1 -1.441734E+0 -2.077232E+0 
-1.134529E+0 -3.157349E-1 -1.166031E+0 -1.934235E+0 -1.056831E+0 -2.991333E-1 -1.104530E+0 -1.803131E+0 
-1.059029E+0 -4.060287E-1 -1.226631E+0 -1.958435E+0 -1.151031E+0 -4.434280E-1 -1.286232E+0 -2.019234E+0 
-1.250031E+0 -6.132278E-1 -1.380135E+0 -2.018028E+0 -1.298332E+0 -7.120285E-1 -1.495132E+0 -2.123833E+0 
-1.334229E+0 -6.895294E-1 -1.533432E+0 -2.217735E+0 -1.433533E+0 -8.174286E-1 -1.570129E+0 -2.127029E+0 
-1.289032E+0 -6.271286E-1 -1.353432E+0 -1.890633E+0 -1.000130E+0 -2.245331E-1 -9.027328E-1 -1.460632E+0 
-5.697327E-1  1.119690E-1 -5.713348E-1 -9.554291E-1  1.206970E-2  6.813660E-1 -3.243256E-2 -4.631348E-1 
 5.243683E-1  1.281868E+0  6.030655E-1  1.311722E-1  1.039871E+0  1.668167E+0  9.744720E-1  5.298691E-1 
 1.413666E+0  2.043266E+0  1.197365E+0  6.045685E-1  1.522667E+0  2.209770E+0  1.345665E+0  6.647720E-1 
 1.474670E+0  2.010872E+0  1.127167E+0  5.551682E-1  1.409569E+0  1.927765E+0  1.001465E+0  4.087677E-1 
 1.212769E+0  1.755470E+0  9.059677E-1  2.631683E-1  9.680710E-1  1.432472E+0  5.548706E-1 -2.252960E-2 
 8.054657E-1  1.235268E+0  2.125702E-1 -4.495316E-1  3.484650E-1  8.810654E-1 -4.803467E-2 -7.279282E-1 
 2.556610E-2  5.350647E-1 -3.757324E-1 -9.735336E-1 -1.104279E-1  4.102707E-1 -5.348282E-1 -1.193634E+0 
-3.399353E-1  2.569656E-1 -6.538315E-1 -1.270134E+0 -4.036331E-1  1.672668E-1 -7.645340E-1 -1.344528E+0 
-3.781281E-1  2.132721E-1 -7.794342E-1 -1.440628E+0 -5.099335E-1  8.356476E-2 -8.374329E-1 -1.454231E+0 
-6.278305E-1 -1.622772E-2 -8.398285E-1 -1.422630E+0 -4.717331E-1  2.789688E-1 -5.305328E-1 -1.108833E+0 
-8.573151E-2  7.188721E-1  4.526520E-2 -3.595352E-1  6.691666E-1  1.402168E+0  6.925659E-1  2.779694E-1 
 1.346565E+0  2.140572E+0  1.346672E+0  8.161697E-1  1.843971E+0  2.550972E+0  1.782669E+0  1.271271E+0 
 2.161667E+0  2.802170E+0  1.952171E+0  1.359467E+0  2.274467E+0  2.916969E+0  2.013268E+0  1.263672E+0 
 2.068871E+0  2.723869E+0  1.836967E+0  1.146065E+0  1.916168E+0  2.418472E+0  1.491768E+0  8.798676E-1 
 1.653069E+0  2.171570E+0  1.307167E+0  5.136719E-1  1.133270E+0  1.712471E+0  7.808685E-1 -4.333496E-2 
 6.630707E-1  1.192970E+0  1.460648E-1 -6.903305E-1  1.121674E-1  6.993713E-1 -2.685318E-1 -1.077332E+0 
-4.189301E-1  1.843719E-1 -5.895309E-1 -1.364830E+0 -7.693329E-1 -1.039352E-1 -9.292297E-1 -1.753235E+0 
-9.220352E-1 -1.499329E-1 -1.046928E+0 -1.816933E+0 -1.020531E+0 -4.340286E-1 -1.239632E+0 -1.833328E+0 
-1.108330E+0 -5.788345E-1 -1.424431E+0 -2.069031E+0 -1.258133E+0 -6.359329E-1 -1.510132E+0 -2.196732E+0 
-1.440735E+0 -8.912277E-1 -1.720833E+0 -2.348930E+0 -1.594429E+0 -1.002632E+0 -1.812531E+0 -2.496330E+0 
-1.736031E+0 -1.027229E+0 -1.777634E+0 -2.525932E+0 -1.828728E+0 -1.160728E+0 -1.940933E+0 -2.604935E+0 
-1.788132E+0 -1.213730E+0 -2.114029E+0 -2.705734E+0 -1.873734E+0 -1.273628E+0 -2.089935E+0 -2.760933E+0 
-1.982628E+0 -1.322029E+0 -2.039032E+0 -2.575928E+0 -1.696228E+0 -9.889297E-1 -1.796829E+0 -2.403732E+0 
-1.444229E+0 -6.779327E-1 -1.355530E+0 -1.841133E+0 -9.308319E-1 -1.197281E-1 -6.664352E-1 -1.091034E+0 
-5.593109E-2  8.265686E-1  1.857681E-1 -2.970352E-1  6.859665E-1  1.480568E+0  7.738647E-1  2.202682E-1 
 1.083267E+0  1.737068E+0  9.988708E-1  4.441681E-1  1.301567E+0  1.927170E+0  1.101067E+0  4.359665E-1 
 1.237572E+0  1.939766E+0  1.077171E+0  3.906708E-1  1.168266E+0  1.660172E+0  7.822647E-1  1.679688E-1 
 9.228668E-1  1.382172E+0  4.721680E-1 -1.858292E-1  5.077667E-1  1.038872E+0  2.223663E-1 -4.202347E-1 
 3.122711E-1  8.480682E-1 -3.143311E-2 -6.214294E-1  2.454681E-1  8.062668E-1 -1.033020E-2 -5.970306E-1 
 2.053680E-1  8.512650E-1  1.133652E-1 -4.225311E-1  3.707657E-1  9.748688E-1  1.892700E-1 -3.882294E-1 
 5.774689E-1  1.257172E+0  3.653717E-1 -2.395325E-1  6.768723E-1  1.305969E+0  5.098648E-1  3.276825E-2 
 8.414688E-1  1.334465E+0  5.145721E-1 -2.283478E-2  8.740692E-1  1.416565E+0  3.763657E-1 -2.696304E-1 
 6.269684E-1  1.101166E+0  1.413651E-1 -4.597321E-1  3.322678E-1  7.770691E-1 -2.122345E-1 -8.087311E-1 
 5.986786E-2  5.784683E-1 -3.595352E-1 -1.049232E+0 -2.686310E-1  3.363647E-1 -5.341339E-1 -1.142532E+0 
-2.353287E-1  3.175659E-1 -6.173325E-1 -1.149132E+0 -2.339325E-1  3.728714E-1 -4.599304E-1 -1.127632E+0 
-2.271347E-1  5.480652E-1 -3.233337E-1 -9.627304E-1  1.606750E-2  7.109680E-1 -2.078323E-1 -8.338318E-1 
 1.708679E-1  9.032669E-1  7.617188E-2 -5.544281E-1  3.270721E-1  1.062965E+0  3.044662E-1 -2.648315E-1 
 6.951675E-1  1.413765E+0  5.276718E-1 -8.892822E-2  8.755722E-1  1.555466E+0  6.266708E-1 -1.358337E-1 
 6.710663E-1  1.308769E+0  3.961716E-1 -3.382339E-1  4.923706E-1  1.096268E+0  6.896973E-2 -6.959305E-1 
 1.676712E-1  8.246689E-1 -8.123016E-2 -8.557281E-1 -1.074295E-1  5.619659E-1 -2.854309E-1 -1.016533E+0 
-1.657333E-1  5.056686E-1 -4.034348E-1 -1.133430E+0 -3.446350E-1  3.378677E-1 -4.725342E-1 -1.217529E+0 
-4.878311E-1  1.688690E-1 -6.415329E-1 -1.308731E+0 -4.527283E-1  1.701660E-1 -7.639313E-1 -1.474030E+0 
-6.567307E-1 -1.083374E-2 -8.220291E-1 -1.537529E+0 -8.437347E-1 -1.246338E-1 -8.650284E-1 -1.554329E+0 
-6.802292E-1  3.707123E-2 -7.628326E-1 -1.403030E+0 -5.191345E-1  2.305679E-1 -5.438309E-1 -1.136330E+0 
-2.163315E-1  5.027695E-1 -3.413315E-1 -9.249344E-1  1.009674E-1  7.959671E-1 -1.570282E-1 -8.054352E-1 
 2.245712E-1  9.427719E-1  4.406738E-2 -5.079346E-1  4.540710E-1  1.094765E+0  2.118683E-1 -3.595352E-1 
 6.640701E-1  1.402168E+0  5.369720E-1 -1.193314E-1  8.232651E-1  1.608772E+0  8.460693E-1  2.100677E-1 
 1.028465E+0  1.689667E+0  8.430710E-1  1.318665E-1  9.409714E-1  1.624168E+0  7.679672E-1  8.270264E-3 
 7.468719E-1  1.433670E+0  6.614685E-1 -1.292343E-1  5.239716E-1  1.056068E+0  1.302719E-1 -6.030350E-1 
 7.096863E-2  6.149673E-1 -3.230286E-1 -1.178032E+0 -5.447311E-1 -6.293488E-2 -9.668350E-1 -1.702133E+0 
-1.138733E+0 -7.407303E-1 -1.676628E+0 -2.431931E+0 -1.771233E+0 -1.318031E+0 -2.257233E+0 -2.943832E+0 
-2.243134E+0 -1.731133E+0 -2.542732E+0 -3.095833E+0 -2.349335E+0 -1.867332E+0 -2.643829E+0 -3.182930E+0 
-2.310829E+0 -1.583130E+0 -2.372231E+0 -2.943832E+0 -1.931831E+0 -1.137733E+0 -1.769928E+0 -2.143234E+0 
-1.088234E+0 -2.500305E-1 -8.280334E-1 -1.159431E+0 -7.183075E-2  8.311691E-1  2.863693E-1 -8.003235E-2 
 1.006668E+0  1.867569E+0  1.359169E+0  1.103767E+0  2.216469E+0  3.032669E+0  2.377365E+0  2.029869E+0 
 3.114265E+0  3.865967E+0  3.208672E+0  2.734772E+0  3.619072E+0  4.309967E+0  3.539871E+0  3.006271E+0 
 3.921570E+0  4.510971E+0  3.555969E+0  2.854172E+0  3.737167E+0  4.367668E+0  3.407768E+0  2.602966E+0 
 3.251770E+0  3.765968E+0  2.841965E+0  2.054970E+0  2.695969E+0  3.152771E+0  2.105972E+0  1.223465E+0 
 1.887466E+0  2.394470E+0  1.389771E+0  5.443649E-1  1.178871E+0  1.607666E+0  6.223679E-1 -3.223419E-2 
 7.879715E-1  1.329468E+0  3.812714E-1 -2.977295E-1  5.279694E-1  1.193169E+0  3.894653E-1 -2.924347E-1 
 5.025711E-1  1.086365E+0  2.564697E-1 -2.435303E-1  6.145706E-1  1.152565E+0  3.500671E-1 -2.181320E-1 
 6.077652E-1  1.307266E+0  5.934677E-1 -3.613281E-2  7.966690E-1  1.542465E+0  6.833649E-1 -7.232666E-3 
 9.782715E-1  1.689972E+0  7.354660E-1  5.356598E-2  1.028465E+0  1.709267E+0  7.693710E-1  1.047668E-1 
 9.447708E-1  1.595566E+0  7.249680E-1  3.766632E-2  1.011368E+0  1.725571E+0  7.512665E-1  4.866791E-2 
 8.748703E-1  1.457169E+0  6.282654E-1 -6.713104E-2  6.118698E-1  1.182472E+0  2.860718E-1 -4.705353E-1 
 3.364716E-1  9.616699E-1 -1.023102E-2 -8.028336E-1 -2.113342E-2  6.384659E-1 -2.129288E-1 -8.849335E-1 
-4.623413E-2  5.740662E-1 -2.759323E-1 -9.200287E-1 -4.183197E-2  7.340698E-1 -9.373474E-2 -8.606339E-1 
-3.334045E-3  7.224655E-1 -1.052322E-1 -7.807312E-1 -3.323364E-2  5.210648E-1 -3.771286E-1 -1.061432E+0 
-2.426300E-1  3.663712E-1 -5.541306E-1 -1.267128E+0 -4.991302E-1  5.377197E-2 -7.690277E-1 -1.458733E+0 
-7.855301E-1 -2.177353E-1 -1.101929E+0 -1.817833E+0 -1.009834E+0 -3.766327E-1 -1.254234E+0 -1.956833E+0 
-1.226433E+0 -6.149292E-1 -1.345535E+0 -1.982033E+0 -1.246834E+0 -6.350327E-1 -1.389030E+0 -1.991631E+0 
-1.186630E+0 -4.749298E-1 -1.268532E+0 -1.971428E+0 -1.143234E+0 -4.753342E-1 -1.296135E+0 -1.889435E+0 
-1.037529E+0 -4.158325E-1 -1.206734E+0 -1.815231E+0 -9.384308E-1 -1.835327E-1 -9.569321E-1 -1.610031E+0 
-7.454300E-1 -1.483154E-2 -8.341293E-1 -1.433029E+0 -4.813309E-1  1.365662E-1 -7.088318E-1 -1.266632E+0 
-3.772278E-1  3.836670E-1 -3.379288E-1 -9.700317E-1 -1.070328E-1  5.879669E-1 -1.564331E-1 -5.908279E-1 
 3.620682E-1  9.893723E-1  1.941681E-1 -3.333282E-1  6.516647E-1  1.315369E+0  4.689713E-1 -5.823517E-2 
 8.000717E-1  1.411171E+0  6.287689E-1  7.216644E-2  1.020470E+0  1.687370E+0  7.488708E-1  5.876923E-2 
 1.002670E+0  1.711166E+0  7.822647E-1  4.496765E-2  7.784653E-1  1.291069E+0  3.590698E-1 -3.273315E-1 
 4.293671E-1  8.672714E-1 -1.430283E-1 -8.270340E-1 -3.562927E-2  4.458694E-1 -5.054321E-1 -1.186829E+0 
-4.473343E-1  1.078720E-1 -7.741318E-1 -1.402130E+0 -5.512314E-1  1.446533E-2 -9.015350E-1 -1.574928E+0 
-7.489319E-1 -1.021347E-1 -9.649353E-1 -1.584030E+0 -6.650314E-1 -1.078339E-1 -9.606323E-1 -1.418831E+0 
-5.195313E-1  1.401672E-1 -6.816330E-1 -1.304932E+0 -3.426285E-1  3.297653E-1 -4.577332E-1 -9.441299E-1 
-1.460342E-1  4.394684E-1 -2.971344E-1 -8.131332E-1  1.536713E-1  8.468704E-1  3.386688E-2 -5.217285E-1 
 3.699722E-1  1.027969E+0  2.468719E-1 -3.323288E-1  5.309677E-1  1.128571E+0  2.246704E-1 -3.529282E-1 
 5.893707E-1  1.235565E+0  2.931671E-1 -4.010315E-1  5.318680E-1  1.134171E+0  1.919708E-1 -3.858337E-1 
 4.602661E-1  9.391708E-1 -4.803467E-2 -6.979294E-1  1.808701E-1  7.858658E-1 -2.203293E-1 -1.031029E+0 
-1.812286E-1  4.768677E-1 -4.671326E-1 -1.224434E+0 -4.101334E-1  2.097702E-1 -7.475281E-1 -1.425034E+0 
-5.316315E-1  9.566498E-2 -8.327332E-1 -1.508232E+0 -6.621323E-1 -5.123138E-2 -8.721313E-1 -1.468628E+0 
-6.082306E-1 -1.873016E-2 -9.136353E-1 -1.507729E+0 -5.898285E-1  5.017090E-2 -8.877335E-1 -1.522034E+0 
-6.155319E-1  4.867554E-3 -8.686295E-1 -1.472229E+0 -5.366287E-1  5.456543E-2 -8.700333E-1 -1.474632E+0 
-5.731277E-1  1.280670E-1 -7.811279E-1 -1.512535E+0 -6.341324E-1 -3.292847E-2 -9.508286E-1 -1.563431E+0 
-7.283325E-1 -1.999283E-1 -1.151031E+0 -1.797531E+0 -9.021301E-1 -2.333298E-1 -1.137230E+0 -1.803032E+0 
-8.872299E-1 -3.033295E-1 -1.168732E+0 -1.650833E+0 -7.224350E-1 -1.776352E-1 -1.080933E+0 -1.594131E+0 
-6.622314E-1 -1.933289E-2 -8.219299E-1 -1.383232E+0 -4.658279E-1  2.094650E-1 -5.755310E-1 -1.083733E+0 
-1.041336E-1  5.590668E-1 -2.678299E-1 -7.392349E-1  2.623672E-1  9.741669E-1  2.728653E-1 -2.170334E-1 
 7.395706E-1  1.490967E+0  7.566681E-1  3.356705E-1  1.408470E+0  2.117470E+0  1.266769E+0  7.126694E-1 
 1.709267E+0  2.420670E+0  1.562271E+0  9.128723E-1  1.791771E+0  2.369072E+0  1.413872E+0  8.040695E-1 
 1.674171E+0  2.208069E+0  1.252472E+0  5.659714E-1  1.363571E+0  1.946266E+0  1.004768E+0  2.693710E-1 
 1.059570E+0  1.545868E+0  5.271683E-1 -1.457291E-1  7.192688E-1  1.201767E+0  3.456879E-2 -7.555313E-1 
 8.066559E-2  5.880661E-1 -4.365311E-1 -1.183533E+0 -4.351349E-1  8.146667E-2 -9.227295E-1 -1.655334E+0 
-7.507324E-1 -1.577301E-1 -1.231232E+0 -2.008133E+0 -1.146935E+0 -5.065308E-1 -1.388130E+0 -2.055130E+0 
-1.241234E+0 -6.044312E-1 -1.441330E+0 -2.029930E+0 -1.081635E+0 -3.766327E-1 -1.256134E+0 -1.856232E+0 
-8.119278E-1 -8.052826E-2 -9.311295E-1 -1.489334E+0 -5.068283E-1  1.664658E-1 -7.099304E-1 -1.242432E+0 
-2.270279E-1  4.717712E-1 -4.327316E-1 -1.086334E+0 -1.705322E-1  5.028687E-1 -2.986298E-1 -8.778305E-1 
-5.553436E-2  5.084686E-1 -3.220291E-1 -8.510284E-1  2.516937E-2  5.885696E-1 -3.105316E-1 -9.113312E-1 
-7.192993E-2  4.437714E-1 -4.358292E-1 -9.712296E-1 -7.682800E-2  4.150696E-1 -5.522308E-1 -1.053528E+0 
-5.912781E-2  5.396652E-1 -4.042282E-1 -9.988327E-1 -3.631592E-3  6.545715E-1 -2.495346E-1 -7.773285E-1 
 2.515717E-1  8.698654E-1 -9.303284E-2 -6.658325E-1  4.063721E-1  1.158669E+0  2.410660E-1 -4.014282E-1 
 5.654678E-1  1.237267E+0  3.859711E-1 -1.407318E-1  8.103714E-1  1.435867E+0  5.388718E-1 -3.533173E-2 
 9.514694E-1  1.629669E+0  7.419662E-1  8.686829E-2  9.860687E-1  1.651871E+0  7.653656E-1  1.752701E-1 
 1.086769E+0  1.616272E+0  6.481705E-1  3.726959E-2  9.239655E-1  1.519867E+0  6.565704E-1 -1.533508E-3 
 6.912689E-1  1.254166E+0  4.747696E-1 -1.399307E-1  6.314697E-1  1.137970E+0  2.521667E-1 -4.177322E-1 
 3.820648E-1  9.716721E-1  1.726532E-2 -6.314316E-1  1.897659E-1  6.863708E-1 -2.213287E-1 -7.735291E-1 
 7.886505E-2  5.924683E-1 -3.376312E-1 -1.007332E+0 -1.172333E-1  5.055695E-1 -4.137344E-1 -1.040131E+0 
-2.074280E-1  3.612671E-1 -5.815277E-1 -1.238335E+0 -3.166351E-1  2.579651E-1 -7.640305E-1 -1.434235E+0 
-5.272293E-1  8.626556E-2 -8.462296E-1 -1.570328E+0 -7.637329E-1 -2.030334E-1 -1.175835E+0 -1.801430E+0 
-8.929291E-1 -3.373337E-1 -1.345230E+0 -2.047035E+0 -1.176430E+0 -5.679321E-1 -1.475929E+0 -2.164932E+0 
-1.352135E+0 -7.631302E-1 -1.694832E+0 -2.355835E+0 -1.457535E+0 -8.103333E-1 -1.714935E+0 -2.356735E+0 
-1.534431E+0 -9.180298E-1 -1.618530E+0 -2.139130E+0 -1.347633E+0 -7.764282E-1 -1.511833E+0 -1.976234E+0 
-1.068832E+0 -4.502335E-1 -1.303833E+0 -1.835335E+0 -8.998337E-1 -2.483292E-1 -9.760284E-1 -1.432831E+0 
-5.807343E-1 -1.003265E-2 -7.231293E-1 -1.168335E+0 -2.353287E-1  4.679718E-1 -2.798309E-1 -8.055344E-1 
 1.133652E-1  7.772675E-1  5.966187E-3 -4.465332E-1  4.815674E-1  9.812698E-1  1.209717E-1 -3.317337E-1 
 5.953674E-1  1.153168E+0  2.321701E-1 -3.878326E-1  4.635696E-1  1.029465E+0  1.086655E-1 -5.025330E-1 
 3.509674E-1  7.924652E-1 -1.557312E-1 -6.649323E-1  2.465668E-1  7.856674E-1 -1.827316E-1 -7.944336E-1 
 9.017181E-2  6.595688E-1 -2.240295E-1 -7.935333E-1  1.293716E-1  6.868668E-1 -2.416306E-1 -7.512283E-1 
 2.530670E-1  8.335648E-1 -6.603241E-2 -5.523300E-1  3.268661E-1  8.307648E-1  2.265930E-3 -4.243317E-1 
 4.917679E-1  9.542694E-1  6.967163E-2 -3.878326E-1  5.986710E-1  1.193672E+0  2.640686E-1 -2.833328E-1 
 6.720657E-1  1.282669E+0  4.638672E-1  1.436615E-2  1.010368E+0  1.604668E+0  7.184677E-1  2.525711E-1 
 1.243469E+0  1.853065E+0  9.849701E-1  4.237671E-1  1.366966E+0  1.963966E+0  1.131966E+0  7.147675E-1 
 1.716965E+0  2.348969E+0  1.504166E+0  1.024467E+0  2.083870E+0  2.801971E+0  1.956070E+0  1.401566E+0 
 2.370865E+0  2.944267E+0  1.977570E+0  1.446167E+0  2.388168E+0  2.912666E+0  1.931068E+0  1.281868E+0 
 2.153770E+0  2.709671E+0  1.815666E+0  1.167267E+0  1.951668E+0  2.535172E+0  1.602669E+0  1.031769E+0 
 1.992668E+0  2.459770E+0  1.420868E+0  8.169708E-1  1.690269E+0  2.131065E+0  1.160767E+0  5.683670E-1 
 1.324066E+0  1.780571E+0  7.649689E-1  1.118698E-1  1.044266E+0  1.577171E+0  5.038681E-1 -2.208328E-1 
 6.834717E-1  1.234467E+0  3.001709E-1 -2.885284E-1  4.934692E-1  9.994659E-1  1.024704E-1 -4.578323E-1 
 3.726654E-1  7.959671E-1 -1.611328E-1 -7.539291E-1  3.797150E-2  5.236664E-1 -3.174286E-1 -9.069290E-1 
-1.509323E-1  3.836670E-1 -5.144348E-1 -1.092430E+0 -1.062317E-1  4.976654E-1 -4.945297E-1 -1.141930E+0 
-2.357330E-1  4.139709E-1 -4.713287E-1 -1.108528E+0 -2.189331E-1  3.118668E-1 -6.736298E-1 -1.231133E+0 
-3.308334E-1  1.666718E-1 -7.790298E-1 -1.392632E+0 -5.670319E-1 -3.773499E-2 -9.244308E-1 -1.556129E+0 
-7.519302E-1 -2.597351E-1 -1.267731E+0 -1.860535E+0 -9.310303E-1 -4.372330E-1 -1.451332E+0 -2.039230E+0 
-1.149330E+0 -5.912323E-1 -1.448929E+0 -2.039635E+0 -1.181328E+0 -5.784302E-1 -1.462929E+0 -2.070328E+0 
-1.108528E+0 -4.033279E-1 -1.287331E+0 -1.913330E+0 -1.001732E+0 -3.414307E-1 -1.127930E+0 -1.647034E+0 
-7.885284E-1 -1.827316E-1 -1.009430E+0 -1.593834E+0 -5.975342E-1  1.188660E-1 -7.904282E-1 -1.398232E+0 
-4.270325E-1  2.085648E-1 -6.459351E-1 -1.099930E+0 -1.557312E-1  3.798676E-1 -5.065308E-1 -1.015633E+0 
-6.013489E-2  5.346680E-1 -3.285294E-1 -9.477310E-1 -1.657333E-1  4.426651E-1 -3.663330E-1 -9.770279E-1 
-1.798325E-1  3.056717E-1 -6.185303E-1 -1.229828E+0 -4.346313E-1  9.566498E-2 -7.728348E-1 -1.430031E+0 
-7.068329E-1 -1.454315E-1 -9.796295E-1 -1.561829E+0 -7.032318E-1 -1.861343E-1 -1.130333E+0 -1.746429E+0 
-8.361282E-1 -2.339325E-1 -1.188835E+0 -1.845535E+0 -1.003029E+0 -4.522324E-1 -1.290031E+0 -1.798828E+0 
-9.665298E-1 -4.483337E-1 -1.296730E+0 -1.843231E+0 -9.991302E-1 -4.247284E-1 -1.191132E+0 -1.708130E+0 
-9.498291E-1 -4.739304E-1 -1.218933E+0 -1.648735E+0 -7.867279E-1 -2.911301E-1 -1.165733E+0 -1.603935E+0 
-6.867294E-1 -1.003342E-1 -8.841324E-1 -1.327835E+0 -3.186340E-1  2.278671E-1 -5.373306E-1 -7.736282E-1 
 2.789688E-1  8.624649E-1  1.008682E-1 -1.752319E-1  8.583679E-1  1.430168E+0  7.029648E-1  3.834686E-1 
 1.352371E+0  1.829369E+0  1.012566E+0  7.134705E-1  1.749268E+0  2.228371E+0  1.286766E+0  8.508682E-1 
 1.765770E+0  2.264572E+0  1.387169E+0  8.314667E-1  1.683266E+0  2.160667E+0  1.180771E+0  6.524658E-1 
 1.636070E+0  2.119469E+0  1.098267E+0  5.333710E-1  1.435471E+0  1.955666E+0  1.019371E+0  4.704666E-1 
 1.331871E+0  1.764366E+0  7.979660E-1  2.657700E-1  1.186668E+0  1.656372E+0  6.308670E-1  4.696655E-2 
 9.529648E-1  1.414070E+0  3.900681E-1 -1.102295E-1  8.366699E-1  1.182472E+0  1.393661E-1 -3.326340E-1 
 6.428680E-1  1.114067E+0  5.017090E-2 -5.004349E-1  4.465714E-1  9.681702E-1  5.826569E-2 -4.548340E-1 
 5.378723E-1  1.039871E+0  5.857086E-2 -3.781281E-1  6.643677E-1  1.201469E+0  2.483673E-1 -2.275314E-1 
 6.906662E-1  1.170067E+0  2.667694E-1 -1.863327E-1  7.865677E-1  1.225670E+0  2.331696E-1 -2.195282E-1 
 7.910690E-1  1.297371E+0  2.471695E-1 -3.646317E-1  5.867691E-1  1.068565E+0  5.569458E-3 -5.717316E-1 
 3.632660E-1  8.168716E-1 -2.637329E-1 -8.285294E-1  1.972656E-1  7.235718E-1 -3.127289E-1 -8.551331E-1 
 1.171722E-1  6.523666E-1 -2.503281E-1 -7.384338E-1  2.751694E-1  8.516693E-1 -1.058350E-1 -5.172348E-1 
 6.295700E-1  1.257172E+0  3.440704E-1 -9.323120E-2  9.318695E-1  1.515266E+0  7.215652E-1  2.980652E-1 
 1.324570E+0  1.944969E+0  9.761658E-1  5.021667E-1  1.601967E+0  2.260170E+0  1.360069E+0  7.967682E-1 
 1.808868E+0  2.376266E+0  1.408470E+0  9.785690E-1  1.991669E+0  2.470268E+0  1.471268E+0  9.371719E-1 
 1.862465E+0  2.400169E+0  1.467171E+0  8.632660E-1  1.771271E+0  2.280167E+0  1.383469E+0  9.250717E-1 
 1.815872E+0  2.316467E+0  1.347672E+0  8.003693E-1  1.749466E+0  2.264267E+0  1.314468E+0  6.874695E-1 
 1.511772E+0  2.000572E+0  1.034172E+0  4.499664E-1  1.310966E+0  1.778366E+0  7.679672E-1  1.403656E-1 
 9.602661E-1  1.415672E+0  4.841690E-1 -8.543396E-2  7.479706E-1  1.158669E+0  1.632690E-1 -2.864304E-1 
 7.146683E-1  1.158669E+0  1.231689E-1 -3.706284E-1  6.159668E-1  1.123970E+0  2.121658E-1 -2.625351E-1 
 6.217651E-1  1.053467E+0  1.311722E-1 -3.612289E-1  5.639648E-1  1.054672E+0  3.276825E-2 -5.489349E-1 
 3.743668E-1  9.003677E-1  5.767822E-3 -4.810333E-1  3.830719E-1  8.307648E-1 -3.932953E-2 -5.027313E-1 
 4.343719E-1  9.193649E-1 -1.170349E-1 -6.717300E-1  2.774658E-1  7.030716E-1 -2.825317E-1 -7.334290E-1 
 1.336670E-1  4.755707E-1 -5.259323E-1 -9.795303E-1 -2.933502E-2  3.558655E-1 -7.000351E-1 -1.258728E+0 
-3.676300E-1  3.166962E-2 -9.834290E-1 -1.473228E+0 -6.693344E-1 -3.680344E-1 -1.322731E+0 -1.871132E+0 
-1.044029E+0 -6.111298E-1 -1.649132E+0 -2.250633E+0 -1.411331E+0 -9.760284E-1 -1.952332E+0 -2.456932E+0 
-1.526535E+0 -1.120834E+0 -2.116028E+0 -2.584534E+0 -1.583130E+0 -1.119934E+0 -2.093933E+0 -2.539032E+0 
-1.639832E+0 -1.207535E+0 -2.126228E+0 -2.492332E+0 -1.511131E+0 -1.149033E+0 -2.077332E+0 -2.380630E+0 
-1.385628E+0 -9.671326E-1 -1.815735E+0 -2.186928E+0 -1.255135E+0 -8.128281E-1 -1.676628E+0 -1.932533E+0 
-9.836349E-1 -6.519318E-1 -1.558334E+0 -1.903435E+0 -9.675293E-1 -5.602341E-1 -1.479134E+0 -1.996529E+0 
-1.128433E+0 -7.755280E-1 -1.796829E+0 -2.154732E+0 -1.300835E+0 -1.089134E+0 -2.118134E+0 -2.549232E+0 
-1.624329E+0 -1.298531E+0 -2.327629E+0 -2.775528E+0 -1.873535E+0 -1.541634E+0 -2.545128E+0 -2.883331E+0 
-1.878929E+0 -1.629234E+0 -2.666229E+0 -2.878929E+0 -1.806435E+0 -1.466232E+0 -2.390831E+0 -2.690331E+0 
-1.711632E+0 -1.255028E+0 -2.135231E+0 -2.519028E+0 -1.454231E+0 -9.059296E-1 -1.868935E+0 -2.301231E+0 
-1.187134E+0 -5.851288E-1 -1.518730E+0 -1.946434E+0 -8.498306E-1 -2.709351E-1 -1.198235E+0 -1.555634E+0 
-4.039307E-1  1.486664E-1 -8.525314E-1 -1.229828E+0 -7.783508E-2  4.535675E-1 -4.819336E-1 -8.298340E-1 
 2.919693E-1  7.829666E-1 -1.988297E-1 -5.045319E-1  7.151718E-1  1.210670E+0  1.070709E-1 -2.537308E-1 
 9.035721E-1  1.405968E+0  4.137650E-1 -1.673126E-2  1.035370E+0  1.478065E+0  4.790649E-1  8.256531E-2 
 1.179169E+0  1.657471E+0  5.683670E-1  9.877014E-2  1.125969E+0  1.643669E+0  7.168655E-1  2.838669E-1 
 1.235168E+0  1.632370E+0  7.663651E-1  3.983688E-1  1.394867E+0  1.941566E+0  9.765701E-1  5.279694E-1 
 1.580971E+0  2.130966E+0  1.201065E+0  7.654648E-1  1.766068E+0  2.221466E+0  1.280869E+0  8.591690E-1 
 1.891571E+0  2.371872E+0  1.341965E+0  8.795700E-1  1.808266E+0  2.214867E+0  1.302971E+0  9.043655E-1 
 1.794670E+0  2.107269E+0  1.164268E+0  8.216705E-1  1.794167E+0  2.192169E+0  1.202469E+0  7.779694E-1 
 1.783272E+0  2.182968E+0  1.190369E+0  8.851700E-1  1.853668E+0  2.160866E+0  1.194069E+0  7.920685E-1 
 1.776772E+0  2.292870E+0  1.368271E+0  8.956680E-1  1.913567E+0  2.417770E+0  1.521866E+0  1.196365E+0 
 2.162666E+0  2.578171E+0  1.671669E+0  1.304466E+0  2.310966E+0  2.781067E+0  1.840271E+0  1.380867E+0 
 2.277466E+0  2.709770E+0  1.846268E+0  1.425468E+0  2.284767E+0  2.645767E+0  1.670471E+0  1.218269E+0 
 2.136070E+0  2.510567E+0  1.470169E+0  9.344711E-1  1.713371E+0  2.032471E+0  1.094170E+0  5.738678E-1 
 1.326668E+0  1.596169E+0  5.326691E-1 -6.493378E-2  7.058716E-1  1.030571E+0 -8.923340E-2 -7.090302E-1 
 6.607056E-2  2.323685E-1 -8.768311E-1 -1.332031E+0 -5.177307E-1 -3.870316E-1 -1.541733E+0 -1.933434E+0 
-1.052429E+0 -8.490295E-1 -1.901733E+0 -2.346832E+0 -1.479935E+0 -1.218735E+0 -2.220230E+0 -2.603333E+0 
-1.688332E+0 -1.362534E+0 -2.392929E+0 -2.808235E+0 -1.863731E+0 -1.449234E+0 -2.372734E+0 -2.798630E+0 
-1.865829E+0 -1.491135E+0 -2.408134E+0 -2.660728E+0 -1.612228E+0 -1.283035E+0 -2.279434E+0 -2.553734E+0 
-1.529335E+0 -1.162033E+0 -2.081528E+0 -2.378334E+0 -1.379730E+0 -1.026634E+0 -1.981628E+0 -2.204628E+0 
-1.047035E+0 -6.568298E-1 -1.651833E+0 -1.911629E+0 -7.881317E-1 -3.228302E-1 -1.209030E+0 -1.462730E+0 
-4.003296E-1  1.670837E-3 -9.566345E-1 -1.160835E+0  1.657104E-2  3.641663E-1 -6.585312E-1 -9.153290E-1 
 2.196655E-1  6.691666E-1 -2.452316E-1 -5.090332E-1  5.507660E-1  9.438705E-1 -2.523041E-2 -2.619324E-1 
 8.547668E-1  1.208466E+0  1.569672E-1 -1.925278E-1  9.248657E-1  1.337067E+0  3.288651E-1  3.166199E-3 
 1.041672E+0  1.365265E+0  2.477722E-1 -6.383514E-2  1.055267E+0  1.314270E+0  2.101669E-1 -9.703064E-2 
 9.014664E-1  1.191269E+0  1.862717E-1 -1.456299E-1  8.243713E-1  1.083870E+0  4.946899E-2 -2.638321E-1 
 7.787704E-1  1.101768E+0  5.470276E-3 -3.809280E-1  6.033707E-1  9.738693E-1  5.767822E-3 -3.595352E-1 
 6.241684E-1  9.494705E-1 -9.143066E-2 -4.633331E-1  5.893707E-1  9.189682E-1 -1.754303E-1 -5.399323E-1 
 4.756699E-1  7.508698E-1 -3.285294E-1 -6.128311E-1  3.960648E-1  6.236649E-1 -5.047302E-1 -8.359299E-1 
 2.801666E-1  5.975647E-1 -4.972305E-1 -8.861313E-1  1.781693E-1  5.632706E-1 -4.613342E-1 -7.262344E-1 
 3.280716E-1  6.834717E-1 -2.956314E-1 -6.179352E-1  4.929657E-1  1.010666E+0  6.887054E-2 -3.018341E-1 
 7.904663E-1  1.249565E+0  3.164673E-1  2.046967E-2  1.045570E+0  1.401970E+0  3.942719E-1  6.507111E-2 
 1.115471E+0  1.563866E+0  5.262680E-1  6.307220E-2  1.129166E+0  1.477570E+0  4.173660E-1  9.767151E-2 
 1.094070E+0  1.383972E+0  2.649689E-1 -1.186295E-1  9.955673E-1  1.368271E+0  2.626648E-1 -1.089325E-1 
 8.494720E-1  1.089966E+0  1.451721E-1 -1.962280E-1  6.576691E-1  9.409714E-1 -9.123230E-2 -5.723343E-1 
 3.061676E-1  6.924667E-1 -2.980347E-1 -8.066330E-1  4.666901E-2  3.696671E-1 -6.348343E-1 -9.978333E-1 
-5.332947E-3  2.970657E-1 -7.571335E-1 -1.084435E+0 -3.631592E-3  4.123688E-1 -5.194321E-1 -8.178329E-1 
 2.638702E-1  7.150650E-1 -2.369308E-1 -4.599304E-1  6.624680E-1  1.019569E+0  5.747223E-2 -2.133331E-1 
 8.131714E-1  1.188271E+0  2.439651E-1 -9.922791E-2  8.731689E-1  1.174965E+0  1.688690E-1 -8.663177E-2 
 9.774704E-1  1.243172E+0  1.475677E-1 -1.227341E-1  9.540710E-1  1.260567E+0  2.501678E-1 -3.503418E-2 
 9.747696E-1  1.251869E+0  2.721710E-1  3.256989E-2  1.068672E+0  1.351067E+0  3.395691E-1  3.846741E-2 
 1.009567E+0  1.325066E+0  3.401718E-1  1.716614E-2  9.669647E-1  1.157967E+0  9.606934E-2 -2.040329E-1 
 7.203674E-1  9.045715E-1 -1.829300E-1 -5.233307E-1  4.096680E-1  5.644684E-1 -4.750290E-1 -7.484283E-1 
 1.433716E-1  2.632675E-1 -8.030319E-1 -1.048935E+0 -1.013336E-1  2.076721E-2 -1.039734E+0 -1.341728E+0 
-4.461288E-1 -2.050323E-1 -1.181129E+0 -1.486435E+0 -5.357285E-1 -3.122330E-1 -1.369728E+0 -1.598831E+0 
-5.107346E-1 -2.974319E-1 -1.361031E+0 -1.629333E+0 -6.268311E-1 -3.867340E-1 -1.470131E+0 -1.735428E+0 
-6.839294E-1 -5.325317E-1 -1.725533E+0 -1.949028E+0 -8.252335E-1 -6.697311E-1 -1.858528E+0 -2.156830E+0 
-1.095734E+0 -8.668289E-1 -1.936035E+0 -2.176933E+0 -1.160835E+0 -9.799347E-1 -2.069130E+0 -2.322433E+0 
-1.260628E+0 -9.954300E-1 -2.087532E+0 -2.395332E+0 -1.355331E+0 -1.104729E+0 -2.115028E+0 -2.317329E+0 
-1.257629E+0 -1.030235E+0 -2.111229E+0 -2.285629E+0 -1.117035E+0 -8.179321E-1 -1.856628E+0 -2.083435E+0 
-9.576340E-1 -6.211319E-1 -1.592133E+0 -1.726631E+0 -5.351334E-1 -2.498322E-1 -1.314934E+0 -1.420235E+0 
-1.868286E-1  1.495667E-1 -8.391342E-1 -9.816284E-1  1.930695E-1  5.705719E-1 -3.195343E-1 -4.320297E-1 
 7.688675E-1  1.151367E+0  1.735687E-1  5.668640E-3  1.161766E+0  1.535271E+0  5.679703E-1  4.002686E-1 
 1.484467E+0  1.735565E+0  8.235703E-1  6.867676E-1  1.773468E+0  2.048965E+0  9.486694E-1  6.391678E-1 
 1.720169E+0  2.035568E+0  8.962708E-1  5.364685E-1  1.578667E+0  1.730270E+0  5.961685E-1  3.609695E-1 
 1.389671E+0  1.547966E+0  3.359680E-1 -2.523041E-2  1.005867E+0  1.206268E+0  5.336761E-2 -2.873306E-1 
 6.432648E-1  7.641678E-1 -2.851334E-1 -5.389328E-1  4.940720E-1  7.141647E-1 -4.710312E-1 -7.989349E-1 
 2.529678E-1  5.567703E-1 -5.333328E-1 -8.733292E-1  1.635666E-1  3.434677E-1 -7.518311E-1 -1.001534E+0 
 9.336853E-2  3.140717E-1 -8.528290E-1 -1.133530E+0 -1.261292E-1  1.613693E-1 -8.134308E-1 -1.128433E+0 
-1.600342E-1  1.334686E-1 -8.131332E-1 -1.062035E+0  2.556610E-2  3.880692E-1 -6.188278E-1 -8.412323E-1 
 2.472687E-1  5.616684E-1 -3.448334E-1 -5.106277E-1  4.629669E-1  7.373657E-1 -1.715317E-1 -3.586349E-1 
 7.246704E-1  9.903717E-1 -5.323029E-2 -3.177338E-1  7.005692E-1  9.745712E-1  2.336884E-2 -1.565323E-1 
 8.079681E-1  9.689713E-1  3.296661E-2 -1.298294E-1  8.250656E-1  1.071968E+0  7.736969E-2 -1.865311E-1 
 8.157654E-1  1.037971E+0  4.046631E-2 -1.917343E-1  8.024673E-1  9.733658E-1 -7.402802E-2 -2.969284E-1 
 6.970673E-1  9.207687E-1 -1.438293E-1 -4.644318E-1  4.710693E-1  6.303711E-1 -3.814316E-1 -5.655289E-1 
 3.458710E-1  4.259720E-1 -6.012344E-1 -7.933350E-1  2.093658E-1  3.930664E-1 -6.184311E-1 -8.763351E-1 
 9.136963E-2  2.582703E-1 -7.863312E-1 -8.798294E-1  1.706696E-1  2.102661E-1 -9.381332E-1 -1.032829E+0 
 2.096558E-2  1.027679E-1 -9.102325E-1 -1.169434E+0 -2.356339E-1 -6.603241E-2 -1.127731E+0 -1.326530E+0 
-3.138351E-1 -2.408295E-1 -1.378433E+0 -1.503128E+0 -4.802322E-1 -3.480301E-1 -1.417030E+0 -1.656029E+0 
-5.772324E-1 -4.226303E-1 -1.502228E+0 -1.579933E+0 -4.440308E-1 -3.688278E-1 -1.538429E+0 -1.593132E+0 
-3.866348E-1 -2.333298E-1 -1.330032E+0 -1.407829E+0 -2.862320E-1 -1.372299E-1 -1.125534E+0 -1.150932E+0 
-4.829407E-3  1.957703E-1 -8.129349E-1 -9.456329E-1  1.533661E-1  4.240723E-1 -5.274353E-1 -6.603317E-1 
 3.944702E-1  5.970688E-1 -3.589325E-1 -3.754349E-1  7.379684E-1  8.801651E-1 -9.822845E-2 -1.646347E-1 
 9.027710E-1  1.136169E+0  1.925659E-1  7.456970E-2  1.112167E+0  1.250168E+0  2.864685E-1  2.516708E-1 
 1.370865E+0  1.543671E+0  5.277710E-1  4.503708E-1  1.543167E+0  1.792267E+0  8.639679E-1  7.954712E-1 
 1.886665E+0  2.023369E+0  1.021568E+0  1.054672E+0  2.230667E+0  2.259567E+0  1.116066E+0  1.087967E+0 
 2.212471E+0  2.268669E+0  1.190872E+0  1.122070E+0  2.118568E+0  2.151970E+0  1.046768E+0  8.985672E-1 
 2.000671E+0  2.086670E+0  8.771667E-1  6.440659E-1  1.700165E+0  1.804565E+0  6.264648E-1  3.794708E-1 
 1.327370E+0  1.378471E+0  2.207718E-1 -1.322937E-2  1.064270E+0  1.131668E+0 -9.653473E-2 -3.002319E-1 
 7.124710E-1  7.530670E-1 -3.698349E-1 -5.027313E-1  4.961700E-1  5.098648E-1 -6.201324E-1 -7.669296E-1 
 3.611679E-1  4.935684E-1 -6.701279E-1 -8.309326E-1  3.032684E-1  4.670715E-1 -6.009293E-1 -6.627350E-1 
 4.265671E-1  5.750656E-1 -4.494324E-1 -5.584335E-1  5.745697E-1  8.336716E-1 -1.512299E-1 -3.613281E-1 
 7.226715E-1  9.540710E-1 -2.693176E-2 -6.562805E-2  9.631653E-1  1.063667E+0  6.668091E-3 -6.673431E-2 
 1.058167E+0  1.188271E+0  9.667206E-2 -1.322327E-1  9.155655E-1  1.085266E+0  1.166534E-2 -1.462326E-1 
 8.747711E-1  9.612656E-1 -1.529312E-1 -3.612289E-1  6.560669E-1  8.430710E-1 -2.672348E-1 -5.983353E-1 
 3.901672E-1  5.918655E-1 -4.577332E-1 -6.703339E-1  3.074722E-1  3.856659E-1 -7.324295E-1 -9.324341E-1 
 7.006836E-2  1.872711E-1 -8.873291E-1 -1.135033E+0 -2.484283E-1 -1.877289E-1 -1.191933E+0 -1.400635E+0 
-5.119324E-1 -4.425278E-1 -1.538033E+0 -1.695633E+0 -6.687317E-1 -5.809326E-1 -1.697128E+0 -1.850533E+0 
-8.170319E-1 -7.929306E-1 -1.857529E+0 -1.883034E+0 -7.960281E-1 -7.655334E-1 -1.893631E+0 -1.979134E+0 
-8.943329E-1 -7.914352E-1 -1.832329E+0 -1.930931E+0 -9.029312E-1 -8.706284E-1 -1.898735E+0 -1.781532E+0 
-7.154312E-1 -7.393341E-1 -1.704132E+0 -1.703331E+0 -6.458282E-1 -5.109329E-1 -1.498131E+0 -1.614532E+0 
-6.312332E-1 -5.824280E-1 -1.593330E+0 -1.590431E+0 -5.410309E-1 -5.286331E-1 -1.588432E+0 -1.607330E+0 
-5.513306E-1 -4.691315E-1 -1.447433E+0 -1.500031E+0 -5.001297E-1 -4.190292E-1 -1.418129E+0 -1.438835E+0 
-2.881317E-1 -2.143326E-1 -1.283333E+0 -1.292328E+0 -2.460327E-1 -1.312332E-1 -1.090431E+0 -1.156830E+0 
-1.186295E-1 -7.192993E-2 -1.101730E+0 -1.036133E+0  5.857086E-2  1.706696E-2 -1.058334E+0 -1.030731E+0 
-1.702881E-2 -5.553436E-2 -9.872284E-1 -9.678345E-1 -4.543304E-2 -3.593445E-2 -9.884338E-1 -9.574280E-1 
 1.013718E-1  1.473694E-1 -9.332352E-1 -9.404297E-1  2.183685E-1  2.637711E-1 -7.757339E-1 -7.100296E-1 
 3.808670E-1  3.871689E-1 -6.415329E-1 -6.184311E-1  5.355682E-1  6.374664E-1 -4.758301E-1 -5.447311E-1 
 6.086655E-1  7.944717E-1 -2.017288E-1 -2.277298E-1  8.970718E-1  1.046669E+0  1.061707E-1  1.211700E-1 
 1.240471E+0  1.466370E+0  5.551682E-1  4.948654E-1  1.573265E+0  1.732368E+0  7.324677E-1  7.483673E-1 
 1.849365E+0  1.838669E+0  7.342682E-1  7.216721E-1  1.863266E+0  1.932266E+0  7.822647E-1  6.381683E-1 
 1.717667E+0  1.762772E+0  6.428680E-1  5.992661E-1  1.622971E+0  1.602867E+0  4.571686E-1  3.583679E-1 
 1.435066E+0  1.458267E+0  3.154678E-1  1.781693E-1  1.195366E+0  1.220070E+0  1.792679E-1  1.336670E-1 
 1.145172E+0  1.113968E+0  1.016998E-2 -1.363373E-2  1.027771E+0  1.119270E+0  5.226898E-2 -1.464310E-1 
 9.137650E-1  1.019272E+0 -1.404343E-1 -2.003326E-1  9.389648E-1  8.844681E-1 -2.979279E-1 -2.626343E-1 
 8.900681E-1  8.773651E-1 -1.945343E-1 -1.958313E-1  8.476715E-1  8.282700E-1 -2.516327E-1 -1.891327E-1 
 8.849716E-1  8.301697E-1 -2.663345E-1 -2.560349E-1  8.610687E-1  8.981705E-1 -1.324310E-1 -1.779327E-1 
 8.086700E-1  8.245697E-1 -2.226334E-1 -2.438278E-1  8.502655E-1  8.310699E-1 -3.600311E-1 -4.125290E-1 
 6.750717E-1  7.135696E-1 -3.020325E-1 -3.503342E-1  6.095657E-1  6.063690E-1 -3.636322E-1 -2.926331E-1 
 7.385712E-1  6.799698E-1 -3.811340E-1 -3.180313E-1  7.749710E-1  7.208710E-1 -3.366318E-1 -2.880325E-1 
 7.004700E-1  6.056671E-1 -4.356308E-1 -4.167328E-1  6.699677E-1  6.329651E-1 -5.675278E-1 -5.941315E-1 
 4.821701E-1  4.667664E-1 -6.322327E-1 -7.066345E-1  2.942657E-1  2.478714E-1 -8.610306E-1 -8.922348E-1 
 1.571655E-1  6.366730E-2 -1.086731E+0 -1.112335E+0 -1.254349E-1 -1.672287E-1 -1.257034E+0 -1.316330E+0 
-2.801285E-1 -3.906326E-1 -1.512230E+0 -1.397133E+0 -3.437347E-1 -4.708328E-1 -1.579330E+0 -1.554535E+0 
-4.884338E-1 -5.427322E-1 -1.573830E+0 -1.458832E+0 -4.258347E-1 -5.161285E-1 -1.523430E+0 -1.458931E+0 
-4.050293E-1 -3.895340E-1 -1.418633E+0 -1.427528E+0 -4.027328E-1 -3.685303E-1 -1.297035E+0 -1.196930E+0 
-1.639328E-1 -1.852341E-1 -1.101730E+0 -9.339294E-1  1.548691E-1  1.550674E-1 -8.219299E-1 -7.078323E-1 
 4.037704E-1  4.321671E-1 -4.862289E-1 -3.206329E-1  6.950684E-1  6.123657E-1 -3.409348E-1 -2.519302E-1 
 8.320694E-1  9.161682E-1 -1.035309E-1 -1.495285E-1  9.225693E-1  9.844666E-1  1.976776E-2  1.495667E-1 
 1.179466E+0  1.105667E+0  1.172714E-1  2.403717E-1  1.365067E+0  1.292572E+0  2.064667E-1  3.501663E-1 
 1.459969E+0  1.331772E+0  2.804718E-1  4.876709E-1  1.566872E+0  1.356972E+0  2.597656E-1  4.143677E-1 
 1.493568E+0  1.381569E+0  2.765656E-1  3.391647E-1  1.407471E+0  1.271469E+0  1.959686E-1  3.469696E-1 
 1.391670E+0  1.146469E+0 -2.822876E-2  1.126709E-1  1.185669E+0  1.005669E+0 -1.184311E-1 -5.113220E-2 
 9.825668E-1  8.278656E-1 -2.555313E-1 -9.403229E-2  9.976654E-1  8.362656E-1 -3.041306E-1 -2.159348E-1 
 9.607697E-1  9.386673E-1 -2.072296E-1 -9.113312E-2  1.100372E+0  9.979706E-1 -6.423187E-2  1.672668E-1 
 1.309669E+0  1.162567E+0  8.296967E-2  2.539673E-1  1.367668E+0  1.283569E+0  2.705688E-1  4.519653E-1 
 1.527466E+0  1.349365E+0  2.917709E-1  5.386658E-1  1.679169E+0  1.456970E+0  2.738647E-1  3.935699E-1 
 1.459068E+0  1.344070E+0  2.421722E-1  1.892700E-1  1.163368E+0  1.077766E+0 -8.083344E-2 -1.271286E-1 
 9.029694E-1  7.541656E-1 -4.693298E-1 -5.397339E-1  4.841690E-1  3.855667E-1 -8.107300E-1 -8.271332E-1 
 1.697693E-1 -4.563141E-2 -1.210831E+0 -1.136429E+0 -7.373047E-2 -3.013306E-1 -1.545731E+0 -1.480133E+0 
-3.890305E-1 -5.389328E-1 -1.676231E+0 -1.608833E+0 -5.833282E-1 -7.247314E-1 -1.785629E+0 -1.693535E+0 
-5.827332E-1 -6.086349E-1 -1.692734E+0 -1.599632E+0 -4.846344E-1 -4.793320E-1 -1.445229E+0 -1.334732E+0 
-3.376312E-1 -4.273300E-1 -1.316833E+0 -1.137428E+0 -1.200333E-1 -2.156296E-1 -1.159233E+0 -9.923325E-1 
-2.622986E-2 -6.703186E-2 -9.326324E-1 -8.099289E-1  1.442719E-1  3.576660E-2 -9.919281E-1 -8.908310E-1 
 2.559662E-1  1.446686E-1 -9.984283E-1 -8.119278E-1  2.886658E-1  1.096649E-1 -8.557281E-1 -6.000290E-1 
 3.865662E-1  1.626663E-1 -7.859344E-1 -4.600296E-1  6.228714E-1  4.426651E-1 -5.503311E-1 -3.198318E-1 
 7.412720E-1  5.508652E-1 -4.248352E-1 -1.459351E-1  8.440704E-1  5.623703E-1 -4.206314E-1 -1.834335E-1 
 8.111649E-1  6.501694E-1 -4.347305E-1 -3.744278E-1  6.662674E-1  4.450684E-1 -6.994324E-1 -5.176315E-1 
 4.940720E-1  1.891708E-1 -9.424286E-1 -7.941284E-1  2.281723E-1  2.336884E-2 -1.068832E+0 -9.779282E-1 
-2.113342E-2 -2.199326E-1 -1.207031E+0 -9.715347E-1  3.797150E-2 -2.359314E-1 -1.256729E+0 -9.655304E-1 
 8.757019E-2 -1.349335E-1 -1.139832E+0 -9.083328E-1  7.147217E-2 -1.680298E-1 -1.125534E+0 -8.237305E-1 
 2.129669E-1 -4.543304E-2 -1.034431E+0 -7.125320E-1  3.783722E-1  2.303696E-1 -7.205353E-1 -4.850311E-1 
 5.940704E-1  4.066696E-1 -5.993347E-1 -2.109299E-1  9.327698E-1  6.603699E-1 -4.089279E-1 -7.022858E-2 
 1.076569E+0  8.145676E-1 -1.744308E-1  1.565704E-1  1.161568E+0  8.348694E-1 -1.301346E-1  2.818680E-1 
 1.280266E+0  9.140701E-1 -1.546326E-1  1.089706E-1  1.178566E+0  9.394684E-1 -1.392288E-1  4.996490E-2 
 1.086571E+0  8.102722E-1 -3.410339E-1 -1.031342E-1  9.988708E-1  6.257706E-1 -5.611343E-1 -3.239288E-1 
 7.001648E-1  4.046707E-1 -6.921310E-1 -4.425278E-1  5.795670E-1  2.241669E-1 -8.573303E-1 -5.243301E-1 
 5.311661E-1  1.342697E-1 -9.415283E-1 -6.468277E-1  2.799683E-1 -5.033112E-2 -1.057228E+0 -8.731308E-1 
 7.157135E-2 -2.141342E-1 -1.334435E+0 -1.071732E+0  3.496552E-2 -2.914352E-1 -1.455231E+0 -1.273331E+0 
-2.252350E-1 -5.115280E-1 -1.594528E+0 -1.361633E+0 -4.358292E-1 -7.594299E-1 -1.821930E+0 -1.523430E+0 
-3.976288E-1 -7.249298E-1 -1.846733E+0 -1.547829E+0 -4.358292E-1 -6.599350E-1 -1.660835E+0 -1.337334E+0 
-2.193298E-1 -4.244308E-1 -1.475128E+0 -1.100929E+0  1.723709E-1 -1.463318E-2 -1.097130E+0 -7.588348E-1 
 4.356689E-1  2.510681E-1 -7.368317E-1 -3.674316E-1  7.470703E-1  4.857712E-1 -4.983292E-1 -7.872772E-2 
 1.089966E+0  8.841705E-1 -9.333038E-2  2.427673E-1  1.380470E+0  1.232368E+0  2.947693E-1  6.152649E-1 
 1.722969E+0  1.552467E+0  4.795685E-1  7.642670E-1  1.956169E+0  1.746666E+0  6.360703E-1  8.263702E-1 
 1.894470E+0  1.661469E+0  6.126709E-1  8.510666E-1  1.831169E+0  1.529770E+0  4.365692E-1  6.112671E-1 
 1.607971E+0  1.336967E+0  2.072678E-1  3.246689E-1  1.244270E+0  8.920670E-1 -1.879349E-1  3.846741E-2 
 9.431686E-1  5.034714E-1 -5.670319E-1 -3.373337E-1  5.884705E-1  2.942657E-1 -8.276291E-1 -7.036285E-1 
 2.536697E-1 -5.383301E-2 -1.092834E+0 -8.595352E-1  9.286499E-2 -2.074280E-1 -1.245033E+0 -1.059731E+0 
-1.001282E-1 -3.426285E-1 -1.337532E+0 -1.165932E+0 -2.778320E-1 -5.347290E-1 -1.510529E+0 -1.204033E+0 
-2.414322E-1 -6.659317E-1 -1.691528E+0 -1.398529E+0 -4.589310E-1 -7.703323E-1 -1.743134E+0 -1.473732E+0 
-5.608292E-1 -9.277344E-1 -1.913330E+0 -1.518433E+0 -5.032349E-1 -9.049301E-1 -1.947929E+0 -1.590729E+0 
-5.688324E-1 -8.888321E-1 -1.846733E+0 -1.498932E+0 -5.636292E-1 -9.110336E-1 -1.790329E+0 -1.387733E+0 
-4.444351E-1 -8.243332E-1 -1.783630E+0 -1.403534E+0 -4.825287E-1 -8.850327E-1 -1.792931E+0 -1.398132E+0 
-5.518341E-1 -1.039932E+0 -1.945435E+0 -1.493935E+0 -5.902328E-1 -1.058533E+0 -2.050629E+0 -1.689331E+0 
-7.116318E-1 -1.032532E+0 -1.989433E+0 -1.612633E+0 -6.186295E-1 -9.891281E-1 -1.953728E+0 -1.483528E+0 
-4.282303E-1 -8.224335E-1 -1.766632E+0 -1.333031E+0 -2.789307E-1 -5.161285E-1 -1.418228E+0 -1.000931E+0 
 7.766724E-2 -2.298279E-1 -1.168831E+0 -6.264343E-1  5.250702E-1  1.635666E-1 -7.923279E-1 -2.829285E-1 
 7.868652E-1  4.361649E-1 -4.214325E-1  5.207062E-2  1.030968E+0  7.239685E-1 -1.947327E-1  2.633667E-1 
 1.360367E+0  9.964676E-1  4.426575E-2  5.057678E-1  1.530968E+0  1.224167E+0  4.372711E-1  9.330673E-1 
 1.871468E+0  1.515572E+0  6.619720E-1  1.176071E+0  2.201065E+0  1.850967E+0  8.992691E-1  1.260071E+0 
 2.319466E+0  1.993965E+0  9.868698E-1  1.454170E+0  2.492767E+0  2.000168E+0  9.681702E-1  1.425568E+0 
 2.481865E+0  2.080765E+0  9.879684E-1  1.363770E+0  2.354271E+0  1.879967E+0  8.969650E-1  1.352768E+0 
 2.261665E+0  1.658165E+0  6.463699E-1  1.182472E+0  2.132172E+0  1.561066E+0  5.505676E-1  1.065468E+0 
 1.986267E+0  1.454468E+0  5.486679E-1  1.030365E+0  1.965469E+0  1.489372E+0  4.867706E-1  9.288712E-1 
 1.981071E+0  1.589767E+0  5.256653E-1  9.263687E-1  1.929970E+0  1.483566E+0  5.268707E-1  9.877701E-1 
 1.963966E+0  1.485970E+0  4.166718E-1  7.945709E-1  1.826965E+0  1.399467E+0  2.679672E-1  6.317673E-1 
 1.629768E+0  1.096870E+0  2.587128E-2  5.147705E-1  1.493370E+0  9.064713E-1 -2.070313E-1  1.770706E-1 
 1.159966E+0  6.796722E-1 -4.229279E-1 -7.373047E-2  8.280716E-1  2.709656E-1 -7.669296E-1 -2.961349E-1 
 6.171722E-1  1.226807E-2 -1.003334E+0 -5.646286E-1  2.969666E-1 -1.985321E-1 -1.104935E+0 -6.997299E-1 
 1.157684E-1 -3.813324E-1 -1.292534E+0 -7.657318E-1  1.969681E-1 -3.276291E-1 -1.304932E+0 -8.200302E-1 
 2.111664E-1 -2.055283E-1 -1.161934E+0 -6.405334E-1  3.949661E-1 -6.153107E-2 -9.995346E-1 -4.078293E-1 
 6.409683E-1  1.955719E-1 -7.853317E-1 -2.926331E-1  7.535706E-1  3.528671E-1 -4.787292E-1  1.647186E-2 
 9.210663E-1  5.061722E-1 -3.431320E-1  1.843719E-1  1.142967E+0  7.524719E-1 -1.921310E-1  2.188721E-1 
 1.238869E+0  8.562698E-1 -5.543518E-2  3.967667E-1  1.344872E+0  9.132690E-1 -2.072906E-2  4.637680E-1 
 1.439766E+0  9.859695E-1 -4.135132E-3  4.660721E-1  1.389771E+0  8.762665E-1  1.596832E-2  4.643707E-1 
 1.278770E+0  7.566681E-1 -2.058334E-1  2.359695E-1  1.148972E+0  6.222687E-1 -4.045334E-1 -6.332397E-3 
 8.405685E-1  3.376694E-1 -5.934296E-1 -1.843338E-1  6.545715E-1  4.476929E-2 -9.763336E-1 -5.278320E-1 
 3.505707E-1 -2.067337E-1 -1.260834E+0 -9.502335E-1 -7.433319E-2 -5.109329E-1 -1.576431E+0 -1.221130E+0 
-3.106308E-1 -9.165344E-1 -1.942833E+0 -1.475830E+0 -5.296326E-1 -1.039528E+0 -1.999634E+0 -1.511230E+0 
-6.928329E-1 -1.169334E+0 -1.955933E+0 -1.484428E+0 -6.442337E-1 -1.133934E+0 -1.984131E+0 -1.420235E+0 
-4.126282E-1 -8.769302E-1 -1.769928E+0 -1.217133E+0 -3.317337E-1 -7.616348E-1 -1.558929E+0 -1.087029E+0 
-1.798325E-1 -6.221313E-1 -1.553032E+0 -1.069832E+0 -8.443451E-2 -5.573349E-1 -1.508034E+0 -1.024330E+0 
-1.169281E-1 -6.508331E-1 -1.576935E+0 -1.021828E+0 -1.363297E-1 -7.723312E-1 -1.735329E+0 -1.184532E+0 
-2.909317E-1 -8.740311E-1 -1.778534E+0 -1.268829E+0 -4.595337E-1 -1.075729E+0 -1.920029E+0 -1.277534E+0 
-4.562302E-1 -1.063728E+0 -1.952034E+0 -1.415932E+0 -4.618301E-1 -9.656296E-1 -1.875931E+0 -1.332733E+0 
-3.690338E-1 -9.355316E-1 -1.869232E+0 -1.119133E+0 -1.259308E-1 -8.014297E-1 -1.667030E+0 -9.472351E-1 
-6.332397E-4 -5.010300E-1 -1.255531E+0 -6.336288E-1  2.909698E-1 -2.351303E-1 -1.012428E+0 -2.453308E-1 
 7.240677E-1  1.027679E-1 -7.409286E-1  6.246948E-2  1.049965E+0  4.547653E-1 -2.769318E-1  3.959656E-1 
 1.216270E+0  6.778717E-1 -6.783295E-2  6.153717E-1  1.567665E+0  9.900665E-1  1.498718E-1  8.911667E-1 
 1.815071E+0  1.239670E+0  4.967651E-1  1.141571E+0  1.998871E+0  1.455070E+0  6.356659E-1  1.292465E+0 
 2.294067E+0  1.697266E+0  6.826706E-1  1.313866E+0  2.334572E+0  1.720467E+0  7.265701E-1  1.295868E+0 
 2.196472E+0  1.544365E+0  5.907669E-1  1.190170E+0  2.110268E+0  1.477669E+0  4.879684E-1  1.036667E+0 
 1.938866E+0  1.315872E+0  3.704681E-1  9.814682E-1  1.830368E+0  1.106071E+0  1.998672E-1  8.381653E-1 
 1.735367E+0  1.114670E+0  1.613693E-1  6.907654E-1  1.607567E+0  1.058067E+0  1.217651E-1  6.937714E-1 
 1.578972E+0  9.397659E-1 -2.323151E-2  5.824661E-1  1.557167E+0  9.646683E-1 -4.028320E-3  4.839706E-1 
 1.385765E+0  8.543701E-1 -5.783081E-2  5.018692E-1  1.335869E+0  6.864700E-1 -2.279282E-1  3.824692E-1 
 1.318672E+0  6.835709E-1 -2.756348E-1  3.584671E-1  1.265366E+0  6.011658E-1 -2.566299E-1  4.283676E-1 
 1.231972E+0  5.027695E-1 -3.743286E-1  2.498703E-1  1.145065E+0  5.378723E-1 -4.232330E-1  1.021652E-1 
 9.912720E-1  4.612656E-1 -4.632339E-1  9.096527E-2  1.025169E+0  3.882675E-1 -5.470352E-1  3.137207E-2 
 9.302673E-1  4.043655E-1 -4.728317E-1  5.156708E-2  9.254684E-1  3.955688E-1 -4.802322E-1  1.373672E-1 
 1.051071E+0  4.216690E-1 -4.725342E-1  1.065674E-1  1.001366E+0  4.937668E-1 -4.155350E-1  6.777191E-2 
 9.585648E-1  3.786697E-1 -5.290298E-1  8.747101E-2  9.599686E-1  2.855682E-1 -6.249313E-1 -1.152802E-2 
 8.412704E-1  2.878723E-1 -5.388336E-1 -4.653168E-2  7.039719E-1  1.421661E-1 -6.512299E-1 -6.573486E-2 
 7.718658E-1  8.296967E-2 -8.140335E-1 -1.797333E-1  6.617661E-1  9.916687E-2 -7.734299E-1 -2.242279E-1 
 6.190720E-1 -2.673340E-2 -8.578339E-1 -1.580353E-1  6.992722E-1  5.470276E-3 -8.463287E-1 -2.323303E-1 
 5.703659E-1 -1.023102E-2 -7.908325E-1 -1.995316E-1  4.983673E-1 -1.909332E-1 -9.308319E-1 -2.422333E-1 
 4.640656E-1 -3.193283E-1 -1.123329E+0 -4.678345E-1  2.601700E-1 -3.809280E-1 -1.115631E+0 -5.040283E-1 
 2.236710E-1 -4.203339E-1 -1.190628E+0 -5.318298E-1  3.321686E-1 -3.469315E-1 -1.284233E+0 -5.603333E-1 
 3.263702E-1 -4.191284E-1 -1.251732E+0 -5.471344E-1  2.170715E-1 -5.325317E-1 -1.341133E+0 -6.162338E-1 
 2.029648E-1 -5.591278E-1 -1.397728E+0 -6.693344E-1  9.816742E-2 -6.327286E-1 -1.357529E+0 -5.770340E-1 
 1.380692E-1 -6.707306E-1 -1.425934E+0 -6.084290E-1  2.559662E-1 -5.118332E-1 -1.354134E+0 -5.807343E-1 
 2.348709E-1 -4.663315E-1 -1.133133E+0 -3.515320E-1  3.828659E-1 -3.072281E-1 -1.039635E+0 -3.024292E-1 
 5.288696E-1 -1.557312E-1 -9.811325E-1 -3.285294E-1  4.930649E-1 -1.838303E-1 -9.850311E-1 -2.574310E-1 
 4.917679E-1 -2.972336E-1 -1.039932E+0 -2.463303E-1  5.472717E-1 -1.573334E-1 -9.510345E-1 -2.400284E-1 
 5.674667E-1 -1.681290E-1 -9.315338E-1 -1.501312E-1  5.810699E-1 -2.172318E-1 -1.000328E+0 -2.621307E-1 
 5.911713E-1 -1.150284E-1 -1.007431E+0 -3.154297E-1  5.537720E-1 -1.242294E-1 -9.116287E-1 -1.427307E-1 
 7.278671E-1  3.768921E-3 -8.375320E-1 -9.132385E-3  8.877716E-1  1.244659E-1 -6.535339E-1  1.024704E-1 
 8.853683E-1  1.853714E-1 -5.688324E-1  1.999664E-1  1.015266E+0  2.504654E-1 -5.834351E-1  1.652679E-1 
 1.038971E+0  3.997650E-1 -4.099350E-1  2.335663E-1  1.042068E+0  3.999710E-1 -3.513336E-1  3.671722E-1 
 1.142868E+0  4.457703E-1 -3.183289E-1  3.211670E-1  1.063965E+0  4.538651E-1 -3.199310E-1  2.836685E-1 
 9.970703E-1  2.635651E-1 -4.495316E-1  2.927704E-1  1.005272E+0  2.719650E-1 -5.080338E-1  2.341690E-1 
 1.070671E+0  3.958664E-1 -3.226318E-1  4.238663E-1  1.223267E+0  5.370712E-1 -1.897278E-1  6.350708E-1 
 1.460365E+0  7.024689E-1 -1.161346E-1  6.209717E-1  1.425568E+0  7.416687E-1 -2.334595E-3  6.729660E-1 
 1.428665E+0  7.383652E-1  2.670288E-4  7.720718E-1  1.635368E+0  9.318695E-1  8.647156E-2  8.837662E-1 
 1.772972E+0  1.045868E+0  3.020706E-1  1.099670E+0  1.842171E+0  1.054367E+0  3.523712E-1  1.156670E+0 
 1.896767E+0  1.165070E+0  3.934708E-1  1.033867E+0  1.806068E+0  1.184471E+0  4.397659E-1  1.114265E+0 
 1.778267E+0  9.752655E-1  2.605667E-1  9.982681E-1  1.606667E+0  7.590714E-1  1.770020E-3  6.269684E-1 
 1.200470E+0  3.827667E-1 -3.898315E-1  2.758713E-1  8.065720E-1 -1.476288E-1 -9.802322E-1 -2.618332E-1 
 3.809662E-1 -5.642319E-1 -1.427635E+0 -7.628326E-1 -1.549301E-1 -9.879303E-1 -1.717430E+0 -1.032532E+0 
-4.726334E-1 -1.328934E+0 -2.080528E+0 -1.304634E+0 -6.111298E-1 -1.489929E+0 -2.230431E+0 -1.417534E+0 
-7.511292E-1 -1.566528E+0 -2.188934E+0 -1.333229E+0 -6.762314E-1 -1.496330E+0 -2.176933E+0 -1.295029E+0 
-4.636307E-1 -1.250832E+0 -1.973633E+0 -1.128632E+0 -3.387299E-1 -1.058235E+0 -1.710030E+0 -8.349304E-1 
-5.363464E-2 -7.695313E-1 -1.446228E+0 -5.988312E-1  2.987671E-1 -3.992310E-1 -1.118530E+0 -1.859283E-1 
 7.211685E-1 -6.433105E-2 -6.736298E-1  4.082718E-1  1.115471E+0  2.765656E-1 -2.022324E-1  7.392654E-1 
 1.449570E+0  7.369690E-1  1.640701E-1  1.020668E+0  1.771469E+0  1.046471E+0  4.753723E-1  1.394371E+0 
 2.076668E+0  1.210968E+0  5.337677E-1  1.415367E+0  2.040367E+0  1.174271E+0  5.549698E-1  1.296371E+0 
 1.870270E+0  1.022270E+0  3.745651E-1  1.242470E+0  1.781067E+0  7.917709E-1  1.500702E-1  9.713669E-1 
 1.530472E+0  6.806717E-1 -5.103302E-2  6.852722E-1  1.287971E+0  3.245697E-1 -3.715286E-1  4.771652E-1 
 1.033272E+0  3.726959E-2 -7.359314E-1  6.376648E-2  6.524658E-1 -2.739334E-1 -9.674301E-1 -2.163315E-1 
 3.020706E-1 -5.737305E-1 -1.161728E+0 -3.127289E-1  2.463684E-1 -6.880341E-1 -1.320831E+0 -4.799347E-1 
 6.356812E-2 -7.330322E-1 -1.376534E+0 -7.058334E-1 -1.000290E-1 -9.381332E-1 -1.615135E+0 -7.226334E-1 
-7.112885E-2 -1.083534E+0 -1.802132E+0 -8.704300E-1 -2.177353E-1 -1.104630E+0 -1.817528E+0 -9.489288E-1 
-2.864304E-1 -1.222130E+0 -1.802635E+0 -8.687286E-1 -2.088318E-1 -1.083931E+0 -1.771332E+0 -9.045334E-1 
-2.727280E-1 -1.053032E+0 -1.577034E+0 -7.636337E-1 -2.379303E-1 -1.023132E+0 -1.493431E+0 -6.301346E-1 
 2.687073E-2 -7.908325E-1 -1.450134E+0 -5.626297E-1  1.656723E-1 -5.926285E-1 -1.216934E+0 -3.297348E-1 
 3.844681E-1 -4.203339E-1 -1.017731E+0 -1.210327E-1  6.250687E-1 -1.579285E-1 -7.909317E-1  7.126617E-2 
 7.547684E-1  1.256561E-2 -5.071335E-1  4.027710E-1  9.822693E-1  1.346664E-1 -3.589325E-1  5.858688E-1 
 1.231468E+0  3.629684E-1 -2.160339E-1  7.115707E-1  1.224571E+0  3.300705E-1 -4.913330E-2  8.877716E-1 
 1.325867E+0  3.791656E-1 -1.120300E-1  8.462677E-1  1.384666E+0  4.682693E-1 -1.697311E-1  6.942673E-1 
 1.300171E+0  3.375702E-1 -2.930298E-1  6.179657E-1  1.184967E+0  1.885681E-1 -4.302292E-1  5.368652E-1 
 1.120468E+0  1.921692E-1 -4.884338E-1  3.536682E-1  9.848709E-1  4.776764E-2 -5.714340E-1  3.567657E-1 
 9.745712E-1  5.867004E-3 -7.195282E-1  1.934662E-1  9.192657E-1  1.806641E-2 -7.198334E-1  1.580658E-1 
 8.295670E-1 -5.463409E-2 -6.681290E-1  2.327652E-1  8.117676E-1 -1.275330E-1 -7.428284E-1  1.566696E-1 
 7.842712E-1 -9.303284E-2 -7.140350E-1  1.042709E-1  6.314697E-1 -2.493286E-1 -8.007278E-1  8.026886E-2 
 5.863647E-1 -3.412323E-1 -9.177322E-1 -3.333282E-2  5.751648E-1 -3.054352E-1 -8.872299E-1  4.066467E-3 
 5.013657E-1 -4.114304E-1 -8.524323E-1  8.406830E-2  5.481720E-1 -4.150314E-1 -9.411316E-1 -4.643250E-2 
 4.316711E-1 -4.106293E-1 -8.774338E-1 -3.923035E-2  4.164658E-1 -5.091324E-1 -9.898300E-1 -4.013062E-2 
 4.385681E-1 -5.385284E-1 -1.044830E+0 -1.289291E-1  4.058685E-1 -4.369278E-1 -9.740295E-1 -3.613281E-2 
 4.930649E-1 -4.983292E-1 -9.720306E-1  8.827209E-2  7.061691E-1 -2.487335E-1 -7.963333E-1  1.728668E-1 
 7.646713E-1 -4.913330E-2 -5.471344E-1  3.479691E-1  9.052658E-1  1.927185E-2 -4.557343E-1  5.922699E-1 
 1.149765E+0  1.787720E-1 -2.692337E-1  7.417679E-1  1.301567E+0  4.291687E-1 -1.193237E-2  9.708710E-1 
 1.461670E+0  5.051651E-1  4.806519E-2  1.069366E+0  1.627670E+0  6.890717E-1  1.083679E-1  1.028168E+0 
 1.614868E+0  6.507721E-1  1.227722E-1  1.118271E+0  1.545570E+0  5.347672E-1  5.516815E-2  1.000870E+0 
 1.481972E+0  4.497681E-1 -1.437302E-1  7.062683E-1  1.073669E+0  9.556580E-2 -4.284286E-1  3.654709E-1 
 7.579651E-1 -3.396301E-1 -1.031433E+0 -6.323242E-2  3.976669E-1 -7.767334E-1 -1.415634E+0 -5.123291E-1 
-8.522797E-2 -1.079735E+0 -1.604034E+0 -7.342300E-1 -2.987289E-1 -1.332329E+0 -1.888733E+0 -8.826294E-1 
-3.762283E-1 -1.421631E+0 -1.973633E+0 -1.024231E+0 -5.883331E-1 -1.517632E+0 -1.913033E+0 -1.034035E+0 
-6.073303E-1 -1.475731E+0 -1.954033E+0 -1.017029E+0 -4.851303E-1 -1.426132E+0 -1.880630E+0 -8.852310E-1 
-3.584290E-1 -1.241234E+0 -1.609131E+0 -5.518341E-1 -1.029282E-1 -1.021828E+0 -1.384834E+0 -3.760300E-1 
 1.931686E-1 -6.856308E-1 -1.145935E+0 -1.728287E-1  3.561707E-1 -5.615311E-1 -9.565277E-1  1.525650E-1 
 6.249695E-1 -4.222336E-1 -8.219299E-1  2.681656E-1  7.391663E-1 -2.175293E-1 -6.116333E-1  3.724670E-1 
 8.381653E-1 -9.103394E-2 -4.358292E-1  5.996704E-1  1.006866E+0  6.977081E-2 -3.358307E-1  6.270676E-1 
 1.151970E+0  2.834702E-1 -1.853333E-1  6.992722E-1  1.157768E+0  2.363663E-1 -2.134323E-1  7.971649E-1 
 1.257469E+0  1.911697E-1 -2.443314E-1  8.108673E-1  1.210869E+0  2.311707E-1 -1.298294E-1  8.316650E-1 
 1.168671E+0  1.835709E-1 -1.056290E-1  9.517670E-1  1.331070E+0  3.023682E-1 -9.183502E-2  9.549713E-1 
 1.400169E+0  4.456711E-1  6.156921E-2  1.074966E+0  1.472870E+0  5.025711E-1  1.773682E-1  1.243469E+0 
 1.714668E+0  6.848679E-1  2.756653E-1  1.359566E+0  1.809166E+0  8.258667E-1  4.385681E-1  1.437370E+0 
 1.783470E+0  7.182693E-1  3.472672E-1  1.447166E+0  1.745270E+0  5.958710E-1  2.720718E-1  1.296867E+0 
 1.617065E+0  5.946655E-1  2.364655E-1  1.211967E+0  1.502869E+0  4.464722E-1  1.896667E-2  1.048668E+0 
 1.424866E+0  2.700653E-1 -1.947327E-1  7.746658E-1  1.085472E+0  4.557037E-2 -3.515320E-1  5.826721E-1 
 8.917694E-1 -1.254349E-1 -5.727310E-1  3.991699E-1  8.269653E-1 -2.905350E-1 -8.316345E-1  1.698685E-1 
 5.443649E-1 -5.060349E-1 -9.028320E-1  9.207153E-2  4.358673E-1 -6.788330E-1 -1.095032E+0  1.966858E-2 
 4.185715E-1 -6.909332E-1 -1.113533E+0 -1.108322E-1  2.587662E-1 -7.329330E-1 -1.071434E+0 -6.822968E-2 
 2.090683E-1 -8.591309E-1 -1.213730E+0 -1.922302E-1  1.750717E-1 -8.741302E-1 -1.291328E+0 -2.609329E-1 
 7.586670E-2 -1.000435E+0 -1.271034E+0 -2.230301E-1 -3.083038E-2 -1.168129E+0 -1.477928E+0 -4.020309E-1 
-1.081314E-1 -1.179031E+0 -1.532433E+0 -5.680313E-1 -2.851334E-1 -1.293129E+0 -1.597031E+0 -5.752335E-1 
-2.588348E-1 -1.329231E+0 -1.707932E+0 -6.364288E-1 -2.201309E-1 -1.292633E+0 -1.662529E+0 -5.622330E-1 
-2.636337E-1 -1.313835E+0 -1.527229E+0 -4.694290E-1 -2.197342E-1 -1.287529E+0 -1.600929E+0 -4.973297E-1 
-9.712982E-2 -1.145935E+0 -1.464630E+0 -3.861313E-1 -9.593201E-2 -1.108131E+0 -1.279831E+0 -1.900330E-1 
 1.373672E-1 -7.936325E-1 -1.077133E+0 -5.532837E-2  3.894653E-1 -4.892349E-1 -8.034286E-1  2.205658E-1 
 5.884705E-1 -3.696289E-1 -5.745316E-1  4.789658E-1  7.700653E-1 -2.462311E-1 -5.568314E-1  4.625702E-1 
 7.912674E-1 -2.313309E-1 -5.906296E-1  4.201660E-1  6.452713E-1 -4.809341E-1 -6.728287E-1  4.295654E-1 
 5.920715E-1 -4.955292E-1 -7.357330E-1  2.824707E-1  5.800705E-1 -4.091339E-1 -7.073288E-1  2.806702E-1 
 5.072708E-1 -5.148315E-1 -7.145309E-1  3.228683E-1  5.484695E-1 -4.583282E-1 -7.335281E-1  2.583694E-1 
 5.903702E-1 -3.949280E-1 -6.179352E-1  4.667664E-1  6.614685E-1 -3.855286E-1 -5.275345E-1  5.699692E-1 
 8.066711E-1 -2.107315E-1 -4.399338E-1  5.876694E-1  9.128723E-1 -3.842926E-2 -2.908325E-1  7.611694E-1 
 1.058472E+0  6.307220E-2 -1.453323E-1  8.984680E-1  1.216766E+0  2.927704E-1 -2.642822E-2  9.218674E-1 
 1.297165E+0  3.479691E-1  6.546783E-2  1.133270E+0  1.354065E+0  2.235718E-1  4.306793E-2  1.170670E+0 
 1.369171E+0  3.447647E-1  1.109695E-1  1.049866E+0  1.327866E+0  3.822708E-1  1.194687E-1  1.148666E+0 
 1.372070E+0  2.573700E-1  5.406952E-2  1.156372E+0  1.338371E+0  2.961655E-1  5.086517E-2  9.666672E-1 
 1.182472E+0  2.839661E-1  1.022720E-1  1.068367E+0  1.208870E+0  1.406708E-1  5.356598E-2  1.171471E+0 
 1.272171E+0  2.067719E-1  1.146698E-1  1.137169E+0  1.200470E+0  2.231674E-1  2.228699E-1  1.263565E+0 
 1.373772E+0  3.808670E-1  2.950668E-1  1.421066E+0  1.637070E+0  6.201706E-1  4.847717E-1  1.579071E+0 
 1.790466E+0  7.539673E-1  7.294693E-1  1.854668E+0  1.894066E+0  8.773651E-1  8.424683E-1  1.892067E+0 
 2.015671E+0  9.991684E-1  8.833694E-1  1.923065E+0  1.988968E+0  8.647690E-1  8.089676E-1  1.892769E+0 
 1.937767E+0  7.771683E-1  5.675659E-1  1.655167E+0  1.820068E+0  6.394653E-1  3.491669E-1  1.436966E+0 
 1.495972E+0  2.415695E-1  8.757019E-2  1.171066E+0  1.214371E+0 -8.612823E-2 -3.825302E-1  6.790695E-1 
 7.888718E-1 -4.688339E-1 -8.063278E-1  2.500687E-1  2.340698E-1 -1.082535E+0 -1.234535E+0 -1.314316E-1 
-1.666336E-1 -1.486435E+0 -1.713135E+0 -6.428299E-1 -5.032349E-1 -1.701935E+0 -1.985329E+0 -8.739319E-1 
-7.984314E-1 -1.985031E+0 -2.074333E+0 -1.007332E+0 -9.662323E-1 -2.018028E+0 -2.179230E+0 -1.200630E+0 
-9.150314E-1 -1.857834E+0 -2.052231E+0 -9.951324E-1 -8.356323E-1 -1.836235E+0 -1.859230E+0 -7.479324E-1 
-6.331329E-1 -1.658134E+0 -1.752129E+0 -6.613312E-1 -4.359283E-1 -1.467232E+0 -1.548935E+0 -4.504318E-1 
-4.168320E-1 -1.471634E+0 -1.483635E+0 -3.689346E-1 -2.791290E-1 -1.363335E+0 -1.486328E+0 -4.387283E-1 
-2.405319E-1 -1.224533E+0 -1.338829E+0 -3.102341E-1 -2.060318E-1 -1.225830E+0 -1.296730E+0 -2.002335E-1 
-9.553528E-2 -1.166229E+0 -1.288330E+0 -2.086334E-1 -8.263397E-2 -1.160629E+0 -1.190628E+0 -1.216278E-1 
-7.862854E-2 -1.152328E+0 -1.263634E+0 -1.450348E-1 -2.334595E-3 -1.162231E+0 -1.349831E+0 -1.700287E-1 
-7.827759E-3 -1.131035E+0 -1.182732E+0 -1.062317E-1 -1.892853E-2 -1.085732E+0 -1.204430E+0 -5.083466E-2 
 1.042709E-1 -1.046234E+0 -1.197029E+0 -5.923462E-2  6.476593E-2 -1.057930E+0 -1.116531E+0 -1.013184E-2 
 4.776764E-2 -1.056831E+0 -1.133530E+0  2.886963E-2  1.455688E-1 -9.595337E-1 -1.077431E+0 -1.129150E-3 
 1.746674E-1 -8.343277E-1 -8.757324E-1  2.459717E-1  3.562698E-1 -7.278290E-1 -8.213348E-1  3.224716E-1 
 4.904709E-1 -5.279312E-1 -6.046295E-1  4.847717E-1  6.340714E-1 -3.617325E-1 -3.425293E-1  7.822647E-1 
 8.532715E-1 -1.396332E-1 -1.044312E-1  9.385681E-1  1.092171E+0  2.262650E-1  1.512680E-1  1.125069E+0 
 1.229866E+0  3.155670E-1  3.154678E-1  1.320869E+0  1.361969E+0  3.584671E-1  3.349686E-1  1.320465E+0 
 1.374367E+0  4.441681E-1  3.780670E-1  1.234970E+0  1.241470E+0  2.788696E-1  2.142715E-1  1.257469E+0 
 1.252068E+0  1.217651E-1  8.206940E-2  1.094971E+0  1.116867E+0  9.387207E-2  1.670837E-3  9.234695E-1 
 8.782654E-1 -1.647339E-1 -1.558304E-1  8.997650E-1  8.096695E-1 -3.724289E-1 -3.598328E-1  7.489700E-1 
 6.630707E-1 -4.011307E-1 -3.660278E-1  5.184708E-1  4.526672E-1 -5.318298E-1 -5.410309E-1  5.173721E-1 
 4.482651E-1 -7.111282E-1 -6.333313E-1  4.987717E-1  3.873672E-1 -6.649323E-1 -5.176315E-1  4.319687E-1 
 2.364655E-1 -7.312317E-1 -5.899353E-1  3.844681E-1  2.975693E-1 -6.896286E-1 -7.078323E-1  3.007660E-1 
 3.686676E-1 -6.858292E-1 -6.701279E-1  3.836670E-1  2.857666E-1 -7.505341E-1 -6.596298E-1  3.827667E-1 
 3.328705E-1 -7.037277E-1 -7.248306E-1  3.044662E-1  3.245697E-1 -7.526321E-1 -7.370300E-1  3.182678E-1 
 2.017670E-1 -9.267349E-1 -8.406296E-1  2.292709E-1  9.366608E-2 -1.001534E+0 -9.647293E-1  8.171082E-3 
-1.067352E-1 -1.094933E+0 -1.051834E+0 -1.124344E-1 -1.696320E-1 -1.235535E+0 -1.228333E+0 -1.718292E-1 
-2.366333E-1 -1.288528E+0 -1.222733E+0 -2.709351E-1 -3.802338E-1 -1.303734E+0 -1.244431E+0 -2.531281E-1 
-2.636337E-1 -1.346031E+0 -1.282631E+0 -9.123230E-2 -1.276321E-1 -1.299332E+0 -1.200233E+0 -9.542847E-2 
-2.809296E-1 -1.302635E+0 -1.114532E+0 -1.032333E-1 -2.336349E-1 -1.304329E+0 -1.255234E+0 -1.258316E-1 
-1.127319E-1 -1.262428E+0 -1.252335E+0 -1.599350E-1 -2.645340E-1 -1.291031E+0 -1.158829E+0 -1.430283E-1 
-2.373352E-1 -1.283630E+0 -1.202332E+0 -5.513000E-2  1.216888E-2 -1.017128E+0 -9.498291E-1  1.936722E-1 
 1.543655E-1 -8.954315E-1 -6.655350E-1  5.189667E-1  3.397675E-1 -7.385330E-1 -5.338287E-1  5.635681E-1 
 5.740662E-1 -4.639282E-1 -4.917297E-1  5.905685E-1  5.802689E-1 -5.125351E-1 -4.751282E-1  6.845703E-1 
 6.461716E-1 -5.384293E-1 -4.982300E-1  6.315689E-1  6.495667E-1 -4.590302E-1 -5.461349E-1  5.095673E-1 
 5.075684E-1 -5.698318E-1 -5.388336E-1  5.753708E-1  4.854660E-1 -6.988297E-1 -6.392288E-1  4.251709E-1 
 3.663712E-1 -6.764297E-1 -6.612320E-1  3.406677E-1  2.892685E-1 -6.766281E-1 -5.923309E-1  4.779663E-1 
 4.397659E-1 -6.129303E-1 -5.281296E-1  5.380707E-1  5.803680E-1 -3.996277E-1 -3.618317E-1  6.948700E-1 
 6.486664E-1 -3.797302E-1 -2.835312E-1  7.467651E-1  5.998688E-1 -4.210281E-1 -2.776337E-1  7.016678E-1 
 5.793686E-1 -3.624344E-1 -2.373352E-1  6.451721E-1  4.686661E-1 -5.158310E-1 -4.385300E-1  5.917664E-1 
 4.975662E-1 -5.895309E-1 -4.817352E-1  5.899658E-1  4.781723E-1 -5.130310E-1 -3.516312E-1  6.507721E-1 
 5.229721E-1 -5.053329E-1 -3.471298E-1  7.471695E-1  6.527710E-1 -3.855286E-1 -2.973328E-1  7.556686E-1 
 6.761703E-1 -3.041306E-1 -1.296310E-1  8.698654E-1  6.975708E-1 -2.711334E-1 -1.332321E-1  8.064651E-1 
 7.258682E-1 -2.975311E-1 -2.516327E-1  7.906723E-1  6.746674E-1 -3.322296E-1 -2.003326E-1  7.573700E-1 
 6.315689E-1 -3.318329E-1 -1.959305E-1  8.511658E-1  7.444687E-1 -2.660294E-1 -1.102295E-1  8.503723E-1 
 6.869659E-1 -1.994324E-1  2.217102E-2  9.261703E-1  7.181702E-1 -2.377319E-1 -4.393005E-2  1.017067E+0 
 8.669662E-1 -1.558304E-1  1.806641E-2  9.878693E-1  8.257675E-1 -1.085281E-1  8.446503E-2  1.076569E+0 
 8.909683E-1 -1.073303E-1  9.416962E-2  1.143265E+0  1.017967E+0  3.471375E-3  1.238708E-1  1.105171E+0 
 9.605713E-1  4.077148E-2  2.615662E-1  1.188469E+0  9.511719E-1 -5.183411E-2  1.472702E-1  1.185768E+0 
 9.643707E-1 -1.400299E-1  3.627014E-2  1.083466E+0  7.451706E-1 -3.538284E-1 -1.702881E-2  9.706650E-1 
 6.058655E-1 -4.498291E-1 -2.060318E-1  8.399658E-1  6.189651E-1 -4.659348E-1 -2.689285E-1  7.541656E-1 
 4.404678E-1 -5.724335E-1 -2.798309E-1  6.769714E-1  3.648682E-1 -6.870346E-1 -4.060287E-1  6.270676E-1 
 3.193665E-1 -6.808319E-1 -4.156342E-1  5.724716E-1  2.763672E-1 -8.358307E-1 -5.094299E-1  6.148682E-1 
 1.528702E-1 -1.043335E+0 -6.662292E-1  4.201660E-1  5.916595E-2 -1.010933E+0 -7.694321E-1  2.407684E-1 
-6.072998E-2 -1.246132E+0 -9.436340E-1  2.170715E-1 -2.011337E-1 -1.338234E+0 -1.041931E+0  2.096558E-2 
-1.897278E-1 -1.225731E+0 -9.482346E-1  6.296539E-2 -2.747345E-1 -1.290428E+0 -9.807281E-1  6.626892E-2 
-1.958313E-1 -1.267532E+0 -1.005135E+0  1.637650E-1 -4.212952E-2 -1.117035E+0 -8.218307E-1  1.720657E-1 
-9.252930E-2 -1.021034E+0 -7.482300E-1  3.399658E-1  1.823654E-1 -8.885345E-1 -6.658325E-1  4.964676E-1 
 3.880692E-1 -6.006317E-1 -3.455353E-1  7.148666E-1  5.619659E-1 -3.797302E-1 -4.703522E-2  1.098572E+0 
 9.071655E-1 -6.403351E-2  2.540665E-1  1.340172E+0  1.191071E+0  2.475662E-1  5.602722E-1  1.640770E+0 
 1.413567E+0  4.360657E-1  8.013687E-1  1.916267E+0  1.642372E+0  6.361694E-1  9.975662E-1  2.006767E+0 
 1.682770E+0  7.183685E-1  1.083565E+0  2.098572E+0  1.734467E+0  7.480698E-1  1.127167E+0  2.175369E+0 
 1.866165E+0  8.119659E-1  1.132469E+0  2.077469E+0  1.657570E+0  7.276688E-1  1.094368E+0  1.971169E+0 
 1.553665E+0  5.090714E-1  7.944717E-1  1.840065E+0  1.484268E+0  2.807693E-1  5.163651E-1  1.533669E+0 
 1.132469E+0  1.060715E-1  4.391708E-1  1.357468E+0  9.491653E-1 -6.063080E-2  2.579651E-1  1.208267E+0 
 8.853683E-1 -1.242294E-1  1.252670E-1  1.079971E+0  7.466660E-1 -2.726288E-1  7.886505E-2  1.041168E+0 
 5.400696E-1 -4.806290E-1 -1.259308E-1  8.198700E-1  4.865723E-1 -6.032333E-1 -3.870316E-1  5.852661E-1 
 1.693649E-1 -9.441299E-1 -6.411285E-1  3.004684E-1 -1.637344E-1 -1.250534E+0 -9.707336E-1  2.670288E-3 
-3.378296E-1 -1.393631E+0 -1.187729E+0 -3.206329E-1 -6.441345E-1 -1.680832E+0 -1.471428E+0 -4.708328E-1 
-9.180298E-1 -1.997833E+0 -1.548630E+0 -6.398315E-1 -1.099632E+0 -2.024933E+0 -1.698830E+0 -8.618317E-1 
-1.313530E+0 -2.317329E+0 -1.923935E+0 -9.353333E-1 -1.470932E+0 -2.548134E+0 -2.146935E+0 -1.192131E+0 
-1.527832E+0 -2.522034E+0 -2.182335E+0 -1.213730E+0 -1.651131E+0 -2.584633E+0 -2.136932E+0 -1.156929E+0 
-1.570732E+0 -2.569435E+0 -2.166435E+0 -1.137230E+0 -1.493431E+0 -2.455528E+0 -1.999535E+0 -1.093231E+0 
-1.547134E+0 -2.436333E+0 -2.011032E+0 -1.014030E+0 -1.458832E+0 -2.484230E+0 -2.058731E+0 -1.119934E+0 
-1.493729E+0 -2.429535E+0 -2.065231E+0 -1.057434E+0 -1.473129E+0 -2.502533E+0 -1.935432E+0 -8.674316E-1 
-1.438232E+0 -2.359734E+0 -1.814728E+0 -9.002304E-1 -1.253532E+0 -2.127029E+0 -1.701530E+0 -6.781311E-1 
-1.079231E+0 -2.052330E+0 -1.494629E+0 -3.775330E-1 -8.289337E-1 -1.860229E+0 -1.350235E+0 -2.587280E-1 
-6.766281E-1 -1.589729E+0 -1.061531E+0 -8.943176E-2 -4.727325E-1 -1.375931E+0 -9.172287E-1  1.970673E-1 
-1.382294E-1 -1.170929E+0 -6.400299E-1  4.451675E-1 -9.628296E-3 -8.429337E-1 -2.932281E-1  6.195679E-1 
 1.625671E-1 -7.374344E-1 -1.742325E-1  8.458710E-1  3.789673E-1 -5.610352E-1 -6.352997E-2  9.266663E-1 
 5.040665E-1 -4.242325E-1  1.135712E-1  1.160667E+0  6.495667E-1 -3.130341E-1  2.445679E-1  1.252167E+0 
 9.100647E-1 -2.483368E-2  3.660660E-1  1.467270E+0  1.086067E+0  1.008682E-1  6.856689E-1  1.723465E+0 
 1.208466E+0  2.451706E-1  8.310699E-1  1.894867E+0  1.471367E+0  5.604706E-1  1.045067E+0  1.974670E+0 
 1.558067E+0  7.295685E-1  1.211472E+0  2.170967E+0  1.713272E+0  7.515717E-1  1.252869E+0  2.215065E+0 
 1.833466E+0  8.926697E-1  1.246170E+0  2.190269E+0  1.769470E+0  8.413696E-1  1.284668E+0  2.214066E+0 
 1.776268E+0  7.916718E-1  1.242867E+0  2.305565E+0  1.863266E+0  8.669662E-1  1.391472E+0  2.322067E+0 
 1.779068E+0  9.159698E-1  1.455566E+0  2.410065E+0  1.939865E+0  9.058685E-1  1.418571E+0  2.486366E+0 
 2.007668E+0  1.012566E+0  1.489471E+0  2.492767E+0  1.984268E+0  1.008369E+0  1.588272E+0  2.563171E+0 
 1.969971E+0  9.789658E-1  1.419670E+0  2.275970E+0  1.882767E+0  9.595718E-1  1.252968E+0  2.069870E+0 
 1.573868E+0  6.633682E-1  1.092072E+0  1.918068E+0  1.386971E+0  3.921661E-1  7.695694E-1  1.618370E+0 
 1.125069E+0  2.169647E-1  6.143723E-1  1.375572E+0  8.507690E-1 -4.333496E-2  4.103699E-1  1.301071E+0 
 7.150650E-1 -3.020325E-1  2.057648E-1  1.082870E+0  5.081711E-1 -3.926315E-1  1.260681E-1  8.930664E-1 
 2.749710E-1 -5.191345E-1  1.068649E-1  9.774704E-1  3.182678E-1 -5.934296E-1  3.116608E-2  9.220657E-1 
 3.441696E-1 -5.390320E-1  9.297180E-2  9.543686E-1  3.107681E-1 -5.456314E-1  6.777191E-2  1.011368E+0 
 4.243698E-1 -5.684280E-1  3.047180E-2  1.039772E+0  4.279709E-1 -5.014343E-1  1.496658E-1  1.087769E+0 
 5.000687E-1 -4.787292E-1  1.382675E-1  1.162567E+0  5.539703E-1 -4.451294E-1  1.050720E-1  1.059868E+0 
 5.066681E-1 -4.289322E-1  1.107712E-1  1.034569E+0  4.307709E-1 -5.802307E-1  1.546478E-2  9.411697E-1 
 3.657684E-1 -5.275345E-1 -5.973053E-2  7.875671E-1  3.012695E-1 -5.480347E-1 -8.142853E-2  7.359695E-1 
 2.050705E-1 -6.976318E-1 -1.923294E-1  7.234650E-1  2.254715E-1 -7.357330E-1 -2.717285E-1  6.134720E-1 
 2.777100E-2 -8.480301E-1 -2.179337E-1  5.353699E-1 -1.962280E-1 -9.804306E-1 -3.575287E-1  4.432678E-1 
-1.599350E-1 -1.096329E+0 -5.829315E-1  2.699661E-1 -3.513336E-1 -1.267433E+0 -6.413345E-1  2.317657E-1 
-5.001297E-1 -1.415535E+0 -7.680283E-1  1.223679E-1 -4.602280E-1 -1.401634E+0 -9.091339E-1 -4.962921E-2 
-6.498337E-1 -1.557228E+0 -9.247284E-1 -1.933289E-2 -6.987305E-1 -1.639229E+0 -9.488297E-1  1.365662E-3 
-6.816330E-1 -1.548134E+0 -8.926315E-1 -1.047287E-1 -7.288284E-1 -1.510933E+0 -8.311310E-1  7.376862E-2 
-5.852280E-1 -1.507729E+0 -7.975311E-1  1.770706E-1 -4.609299E-1 -1.328232E+0 -6.415329E-1  2.201691E-1 
-4.566345E-1 -1.268730E+0 -5.608292E-1  3.341675E-1 -2.926331E-1 -1.207634E+0 -5.456314E-1  4.227676E-1 
-1.530304E-1 -1.001129E+0 -3.393326E-1  5.408707E-1 -1.488342E-1 -9.341278E-1 -1.255341E-1  7.676697E-1 
 6.977081E-2 -8.173294E-1 -1.345291E-1  7.924652E-1  2.015686E-1 -7.143326E-1 -9.583282E-2  8.122711E-1 
 9.906769E-2 -7.886353E-1 -1.079330E-1  7.428665E-1  7.176971E-2 -8.631287E-1 -2.933350E-1  5.756683E-1 
-2.613068E-2 -8.999329E-1 -3.152313E-1  4.426651E-1 -2.566299E-1 -1.125534E+0 -5.179291E-1  3.299713E-1 
-3.995285E-1 -1.352234E+0 -6.956329E-1  1.571655E-1 -4.972305E-1 -1.355034E+0 -7.324295E-1  1.295700E-1 
-5.384293E-1 -1.383835E+0 -6.205292E-1  2.880707E-1 -3.502350E-1 -1.168831E+0 -5.080338E-1  3.423691E-1 
-2.601318E-1 -9.536285E-1 -2.393341E-1  5.096664E-1 -1.319351E-1 -8.501282E-1 -1.017303E-1  7.827682E-1 
 9.487152E-2 -7.163315E-1  6.027222E-2  8.537674E-1  1.489716E-1 -4.859314E-1  2.968674E-1  1.029465E+0 
 2.816696E-1 -5.372314E-1  2.542648E-1  1.124466E+0  3.262711E-1 -5.170288E-1  1.952667E-1  9.671707E-1 
 2.468719E-1 -4.883347E-1  2.684708E-1  9.496689E-1  1.568680E-1 -5.908279E-1  1.521683E-1  9.324722E-1 
 1.860657E-1 -6.465302E-1  4.537201E-2  8.072662E-1  8.557129E-2 -6.283340E-1  1.074677E-1  8.378677E-1 
 7.296753E-2 -7.546310E-1  1.367188E-2  8.811722E-1  1.275711E-1 -7.458344E-1 -2.113342E-2  8.100662E-1 
 7.997131E-2 -6.683350E-1  6.576538E-2  7.814713E-1  1.947021E-2 -7.777328E-1 -2.843475E-2  7.458649E-1 
-5.027771E-3 -7.777328E-1 -9.613037E-2  6.365662E-1 -1.382294E-1 -8.687286E-1 -1.073456E-2  6.808701E-1 
-2.013321E-1 -9.434280E-1 -1.462326E-1  6.334686E-1 -9.532928E-2 -8.931351E-1 -1.684341E-1  6.310654E-1 
-1.505280E-1 -9.518280E-1 -1.459351E-1  6.457672E-1 -1.944351E-1 -1.017532E+0 -2.037277E-1  5.842667E-1 
-1.640320E-1 -9.107285E-1 -1.701279E-1  6.022720E-1 -1.517334E-1 -8.829346E-1 -8.834839E-3  8.252716E-1 
-6.233215E-3 -7.794342E-1  6.746674E-2  8.695679E-1  1.606674E-1 -5.860291E-1  1.935654E-1  1.028572E+0 
 2.516708E-1 -5.161285E-1  4.265671E-1  1.299965E+0  4.058685E-1 -3.921280E-1  5.075684E-1  1.348869E+0 
 5.998688E-1 -1.065292E-1  7.007675E-1  1.436066E+0  7.041702E-1  5.867004E-3  8.169708E-1  1.644272E+0 
 8.387680E-1  1.277161E-2  8.483658E-1  1.716667E+0  1.015266E+0  2.730713E-1  1.048866E+0  1.831665E+0 
 1.064865E+0  2.964706E-1  1.144066E+0  2.023468E+0  1.213570E+0  3.961716E-1  1.243172E+0  2.074471E+0 
 1.338669E+0  5.741653E-1  1.313965E+0  2.011169E+0  1.203369E+0  4.803696E-1  1.217270E+0  1.964066E+0 
 1.218765E+0  3.460693E-1  1.037170E+0  1.817665E+0  9.863663E-1  1.811676E-1  9.380722E-1  1.579071E+0 
 7.160721E-1 -6.172943E-2  6.907654E-1  1.432167E+0  6.059723E-1 -2.525330E-1  4.182663E-1  1.163765E+0 
 4.379654E-1 -3.348312E-1  3.708649E-1  1.067368E+0  2.619705E-1 -5.255280E-1  2.392654E-1  9.572678E-1 
 1.227722E-1 -6.255341E-1  5.377197E-2  6.592712E-1 -8.773041E-2 -6.997299E-1  7.537079E-2  6.515656E-1 
-1.818314E-1 -8.327332E-1  2.867126E-2  6.760712E-1 -2.470322E-1 -9.326324E-1 -1.451340E-1  5.060654E-1 
-2.707291E-1 -9.651337E-1 -1.725311E-1  5.458679E-1 -2.932281E-1 -1.073128E+0 -2.443314E-1  4.852676E-1 
-3.445282E-1 -1.129333E+0 -4.145279E-1  3.312683E-1 -4.729309E-1 -1.173134E+0 -3.238297E-1  3.234711E-1 
-5.397339E-1 -1.254234E+0 -4.148331E-1  2.862701E-1 -5.400314E-1 -1.230431E+0 -4.299316E-1  2.024689E-1 
-6.026306E-1 -1.114235E+0 -2.630310E-1  3.264694E-1 -5.104294E-1 -1.104630E+0 -1.720352E-1  4.812698E-1 
-2.897339E-1 -7.982330E-1  1.906586E-2  5.717697E-1 -1.649323E-1 -6.902313E-1  1.167679E-1  7.692719E-1 
-6.922913E-2 -6.596298E-1  2.454681E-1  8.689651E-1  1.185684E-1 -4.109344E-1  4.165649E-1  9.382706E-1 
 8.116913E-2 -3.635330E-1  5.492706E-1  1.046967E+0  1.682663E-1 -3.540344E-1  5.341721E-1  1.106369E+0 
 2.228699E-1 -2.759323E-1  6.639709E-1  1.116570E+0  2.019653E-1 -2.877350E-1  6.382675E-1  1.188171E+0 
 1.941681E-1 -4.269333E-1  4.903717E-1  1.130066E+0  2.418671E-1 -3.423309E-1  5.974655E-1  1.064369E+0 
 8.116913E-2 -4.592285E-1  4.376678E-1  9.955673E-1  3.296661E-2 -5.921326E-1  3.476715E-1  9.965668E-1 
 9.746552E-2 -5.126343E-1  4.753723E-1  1.077766E+0  5.276489E-2 -5.158310E-1  5.774689E-1  1.254768E+0 
 2.551651E-1 -3.587341E-1  5.828705E-1  1.172165E+0  3.096695E-1 -2.634277E-1  5.996704E-1  1.125671E+0 
 1.928711E-1 -3.721313E-1  6.235657E-1  1.258667E+0  2.616653E-1 -3.290329E-1  5.778656E-1  1.085670E+0 
 1.855698E-1 -4.352341E-1  3.923721E-1  9.792709E-1  2.356720E-2 -6.695328E-1  3.070679E-1  1.005768E+0 
-4.203033E-2 -8.317337E-1  5.377197E-2  7.007675E-1 -2.614288E-1 -9.629288E-1 -6.683350E-2  5.201721E-1 
-4.832306E-1 -1.216133E+0 -3.449326E-1  3.596649E-1 -5.536346E-1 -1.323334E+0 -4.751282E-1  1.548691E-1 
-7.921295E-1 -1.449333E+0 -5.924301E-1 -2.593231E-2 -1.043732E+0 -1.755234E+0 -7.567291E-1 -9.133148E-2 
-1.052132E+0 -1.730835E+0 -8.557281E-1 -1.689301E-1 -1.065529E+0 -1.756729E+0 -8.906326E-1 -2.843323E-1 
-1.191833E+0 -1.845329E+0 -9.773331E-1 -2.635345E-1 -1.066429E+0 -1.737434E+0 -9.117279E-1 -3.209305E-1 
-1.129631E+0 -1.674034E+0 -8.569336E-1 -2.976303E-1 -1.196831E+0 -1.737030E+0 -7.742310E-1 -1.834335E-1 
-1.050934E+0 -1.627228E+0 -7.690277E-1 -2.020340E-1 -1.055534E+0 -1.611130E+0 -7.087326E-1 -9.632874E-2 
-1.067932E+0 -1.715729E+0 -7.098312E-1 -2.452850E-2 -9.557343E-1 -1.564331E+0 -6.520309E-1 -1.324310E-1 
-1.014030E+0 -1.473534E+0 -5.348282E-1  1.976776E-2 -8.435287E-1 -1.319633E+0 -4.238281E-1  1.151657E-1 
-7.120285E-1 -1.268433E+0 -4.558334E-1  9.606934E-2 -7.753296E-1 -1.275429E+0 -2.029343E-1  3.901672E-1 
-5.916290E-1 -1.120132E+0 -2.110291E-1  3.205719E-1 -5.635300E-1 -1.155632E+0 -2.992325E-1  3.073654E-1 
-5.828323E-1 -1.165634E+0 -2.216339E-1  3.492661E-1 -6.190338E-1 -1.242630E+0 -3.764343E-1  1.290665E-1 
-7.023315E-1 -1.145332E+0 -3.318329E-1  1.460648E-1 -7.078323E-1 -1.165230E+0 -1.820297E-1  3.084717E-1 
-6.607285E-1 -1.137131E+0 -1.962280E-1  2.683716E-1 -5.619278E-1 -9.665298E-1 -1.633301E-1  2.967682E-1 
-5.154343E-1 -9.139328E-1  6.497192E-2  5.648651E-1 -3.209305E-1 -7.146301E-1  2.909698E-1  7.629700E-1 
-9.683228E-2 -3.645325E-1  5.966721E-1  9.416656E-1  6.356812E-2 -1.966324E-1  8.401718E-1  1.267067E+0 
 3.121719E-1 -4.772949E-2  9.551697E-1  1.378265E+0  4.888687E-1  7.186890E-2  9.672699E-1  1.449471E+0 
 5.036697E-1  1.216888E-2  1.036270E+0  1.556572E+0  5.727692E-1  7.496643E-2  1.050766E+0  1.500572E+0 
 4.991684E-1  9.816742E-2  1.050568E+0  1.391968E+0  4.034653E-1  8.369446E-3  9.987717E-1  1.376869E+0 
 3.680649E-1 -7.872772E-2  8.015671E-1  1.133270E+0  1.844711E-1 -1.713333E-1  7.075653E-1  1.011971E+0 
 4.116821E-2 -4.259338E-1  4.871674E-1  9.391708E-1 -6.632996E-2 -5.713348E-1  3.921661E-1  7.562714E-1 
-2.259293E-1 -5.494308E-1  3.577652E-1  6.080704E-1 -3.630295E-1 -6.947327E-1  1.841660E-1  4.847717E-1 
-4.533310E-1 -8.887329E-1 -1.743317E-2  3.256683E-1 -6.787338E-1 -1.024330E+0  1.056671E-2  2.597656E-1 
-8.606339E-1 -1.232628E+0 -2.512283E-1  1.671677E-1 -8.296280E-1 -1.331833E+0 -3.344345E-1  1.086655E-1 
-9.092331E-1 -1.303131E+0 -2.192307E-1  2.153702E-1 -8.946304E-1 -1.269829E+0 -1.121292E-1  3.345718E-1 
-6.868286E-1 -1.105431E+0 -4.253387E-2  4.366684E-1 -5.612335E-1 -8.937302E-1  2.493668E-1  6.755676E-1 
-4.079285E-1 -7.914352E-1  3.430710E-1  7.946701E-1 -2.552338E-1 -6.775284E-1  3.584671E-1  8.650665E-1 
-1.280289E-1 -5.927353E-1  5.446701E-1  1.076965E+0  2.526855E-2 -4.410324E-1  6.014709E-1  1.115868E+0 
 1.553650E-1 -3.085327E-1  6.507721E-1  1.094971E+0  8.346558E-2 -3.191299E-1  7.344666E-1  1.049667E+0 
-9.735107E-3 -4.035339E-1  5.477676E-1  9.626694E-1 -2.933502E-2 -4.223328E-1  5.660706E-1  8.614655E-1 
-1.890335E-1 -5.790329E-1  4.668655E-1  8.361664E-1 -2.834320E-1 -7.304306E-1  2.640686E-1  6.735687E-1 
-3.101349E-1 -7.242279E-1  1.989670E-1  5.520706E-1 -4.662323E-1 -8.948288E-1  1.541672E-1  5.225677E-1 
-5.835342E-1 -9.853287E-1  3.406525E-2  3.580704E-1 -6.555328E-1 -1.000633E+0 -9.123230E-2  2.265701E-1 
-7.888336E-1 -1.169930E+0 -1.467285E-1  2.144699E-1 -7.879333E-1 -1.254333E+0 -3.435287E-1  9.696960E-2 
-8.271332E-1 -1.251831E+0 -3.562317E-1  2.066803E-2 -8.819351E-1 -1.266029E+0 -3.641281E-1  1.165695E-1 
-7.837296E-1 -1.248634E+0 -2.948303E-1  9.667206E-2 -7.952347E-1 -1.070534E+0 -1.100311E-1  2.399673E-1 
-6.978302E-1 -9.849319E-1  4.727173E-2  4.107666E-1 -5.826340E-1 -9.172287E-1  6.607056E-2  3.727722E-1 
-5.235291E-1 -7.746277E-1  2.049713E-1  5.313721E-1 -4.825287E-1 -7.665329E-1  2.767715E-1  6.115723E-1 
-3.722305E-1 -6.904297E-1  2.689667E-1  5.592651E-1 -3.173294E-1 -5.626297E-1  3.620682E-1  6.418686E-1 
-3.523331E-1 -7.200317E-1  2.793655E-1  6.323700E-1 -4.731293E-1 -8.196335E-1  2.036667E-1  4.131699E-1 
-5.992279E-1 -7.869339E-1  1.846695E-1  3.496704E-1 -6.412277E-1 -9.398346E-1  6.916809E-2  4.472656E-1 
-6.119308E-1 -9.945297E-1  3.356934E-2  3.336716E-1 -7.256317E-1 -9.606323E-1  9.667206E-2  2.618713E-1 
-8.218307E-1 -1.079033E+0 -1.031342E-1  1.146698E-1 -8.938293E-1 -1.207733E+0 -2.707291E-1 -3.532410E-3 
-1.044128E+0 -1.325829E+0 -2.514343E-1 -7.331848E-3 -1.104134E+0 -1.405434E+0 -3.811340E-1 -5.843353E-2 
-1.066132E+0 -1.434532E+0 -4.681320E-1 -1.584320E-1 -1.215729E+0 -1.501633E+0 -3.740311E-1 -1.008301E-1 
-1.251129E+0 -1.533134E+0 -4.262314E-1 -1.958313E-1 -1.200531E+0 -1.414330E+0 -4.364319E-1 -1.752319E-1 
-1.215935E+0 -1.366333E+0 -2.318344E-1 -1.443481E-2 -1.050529E+0 -1.301735E+0 -2.030334E-1  9.746552E-2 
-8.785324E-1 -1.045532E+0 -2.973175E-2  2.173691E-1 -7.324295E-1 -8.938293E-1  1.767654E-1  4.964676E-1 
-5.237350E-1 -7.862320E-1  3.013687E-1  5.674667E-1 -3.711319E-1 -5.500336E-1  4.192657E-1  6.325684E-1 
-3.779297E-1 -5.354309E-1  5.478668E-1  7.111664E-1 -3.952332E-1 -6.440277E-1  4.311676E-1  7.088699E-1 
-3.949280E-1 -7.231293E-1  3.456650E-1  6.190720E-1 -5.416336E-1 -8.283310E-1  3.495712E-1  6.279678E-1 
-4.837341E-1 -7.511292E-1  2.620697E-1  4.851685E-1 -4.814301E-1 -6.809311E-1  3.024673E-1  5.270691E-1 
-4.778290E-1 -6.929321E-1  4.012680E-1  6.708679E-1 -4.437332E-1 -7.377319E-1  3.284683E-1  5.706711E-1 
-4.840317E-1 -6.827316E-1  3.710709E-1  5.899658E-1 -4.789352E-1 -7.663345E-1  3.826675E-1  7.425690E-1 
-4.299316E-1 -7.601318E-1  3.937683E-1  6.786652E-1 -4.004288E-1 -6.158295E-1  5.322647E-1  8.203659E-1 
-2.999344E-1 -5.060349E-1  6.750717E-1  9.952698E-1 -5.622864E-2 -3.200302E-1  7.799683E-1  1.084671E+0 
 1.215668E-1 -2.462769E-2  1.055870E+0  1.236465E+0  1.777649E-1  5.027008E-2  1.130669E+0  1.363266E+0 
 3.576660E-1  1.327667E-1  1.115868E+0  1.323669E+0  3.707657E-1  2.052689E-1  1.210571E+0  1.385765E+0 
 4.100647E-1  2.538681E-1  1.269066E+0  1.510468E+0  5.604706E-1  3.578720E-1  1.289566E+0  1.489471E+0 
 5.565720E-1  3.989716E-1  1.428665E+0  1.595566E+0  5.355682E-1  3.783722E-1  1.383072E+0  1.493767E+0 
 5.154648E-1  2.970657E-1  1.172966E+0  1.358871E+0  3.997650E-1  1.994705E-1  1.205666E+0  1.379967E+0 
 2.631683E-1  4.846954E-2  1.113472E+0  1.249771E+0  2.280655E-1  1.008682E-1  1.082771E+0  1.197868E+0 
 2.200699E-1  1.587677E-1  1.237869E+0  1.369370E+0  2.430649E-1  8.726501E-2  1.220169E+0  1.352066E+0 
 2.877655E-1  1.977692E-1  1.221268E+0  1.285866E+0  2.109680E-1  8.726501E-2  1.152367E+0  1.254570E+0 
 1.255722E-1 -3.313446E-2  9.796677E-1  1.066269E+0  6.977081E-2 -9.362793E-2  8.302689E-1  9.363708E-1 
-1.038284E-1 -2.809296E-1  7.632675E-1  8.611679E-1 -3.565292E-1 -5.427322E-1  5.533676E-1  5.900650E-1 
-5.082321E-1 -5.725327E-1  3.899689E-1  3.599701E-1 -6.672287E-1 -7.388306E-1  2.609711E-1  3.001709E-1 
-9.013290E-1 -1.085129E+0  1.296997E-2  5.686951E-2 -1.052032E+0 -1.112930E+0 -8.023071E-2 -6.113434E-2 
-1.097733E+0 -1.159935E+0 -1.308289E-1 -2.313232E-2 -1.106834E+0 -1.265533E+0 -2.427292E-1 -1.351318E-1 
-1.138229E+0 -1.195930E+0 -1.461334E-1 -7.913208E-2 -1.104530E+0 -1.156029E+0 -6.362915E-2  4.006958E-2 
-1.017235E+0 -1.071732E+0 -7.629395E-3  9.986877E-2 -9.481277E-1 -9.603348E-1  1.826706E-1  1.659698E-1 
-9.345322E-1 -9.179306E-1  2.063675E-1  2.927704E-1 -7.913284E-1 -8.695297E-1  1.999664E-1  2.427673E-1 
-7.692337E-1 -7.147293E-1  3.026657E-1  2.932663E-1 -7.313309E-1 -7.570343E-1  4.090652E-1  5.517654E-1 
-5.872345E-1 -6.893311E-1  4.436722E-1  5.422668E-1 -5.100327E-1 -4.899292E-1  6.871719E-1  7.328720E-1 
-4.057312E-1 -3.816299E-1  8.097687E-1  8.339691E-1 -3.014297E-1 -3.191299E-1  8.164673E-1  8.838654E-1 
-2.357330E-1 -2.362289E-1  9.237671E-1  8.815689E-1 -2.615280E-1 -2.512283E-1  9.029694E-1  9.281693E-1 
-2.108307E-1 -2.470322E-1  8.008652E-1  8.499680E-1 -2.607346E-1 -3.782349E-1  7.758713E-1  8.546677E-1 
-3.825302E-1 -5.505295E-1  6.416702E-1  7.217712E-1 -5.350342E-1 -6.670303E-1  4.342651E-1  4.751663E-1 
-6.151352E-1 -6.256332E-1  4.308701E-1  4.324722E-1 -6.807327E-1 -8.321304E-1  1.885681E-1  2.584686E-1 
-7.927322E-1 -8.990326E-1  1.255722E-1  2.418671E-1 -7.582321E-1 -7.329330E-1  3.984680E-1  4.148712E-1 
-7.175293E-1 -7.801285E-1  3.148651E-1  4.073715E-1 -6.706314E-1 -7.441330E-1  3.611679E-1  4.168701E-1 
-6.193314E-1 -5.500336E-1  5.529709E-1  5.331650E-1 -5.609283E-1 -5.778351E-1  5.166702E-1  5.232697E-1 
-5.203323E-1 -4.592285E-1  5.165710E-1  4.411697E-1 -5.085297E-1 -4.454346E-1  5.829697E-1  6.032715E-1 
-4.963303E-1 -5.579300E-1  6.003723E-1  6.499710E-1 -4.599304E-1 -4.596329E-1  5.800705E-1  5.213699E-1 
-5.822296E-1 -5.825348E-1  5.095673E-1  5.243683E-1 -5.928345E-1 -6.888351E-1  3.654709E-1  4.614716E-1 
-5.616302E-1 -6.320343E-1  4.138718E-1  4.141693E-1 -7.116318E-1 -7.067337E-1  3.909683E-1  3.400650E-1 
-7.563324E-1 -7.695313E-1  2.347717E-1  2.662659E-1 -7.517319E-1 -7.377319E-1  3.658676E-1  2.876663E-1 
-8.436279E-1 -7.344284E-1  4.138718E-1  3.140717E-1 -7.821350E-1 -7.176285E-1  2.907715E-1  3.291702E-1 
-5.723343E-1 -5.068283E-1  4.698715E-1  4.376678E-1 -4.886322E-1 -4.194336E-1  6.804657E-1  7.033691E-1 
-3.441315E-1 -2.714310E-1  7.610703E-1  7.322693E-1 -2.303314E-1 -1.111298E-1  9.589691E-1  9.082718E-1 
-1.122284E-1 -3.952789E-2  1.072365E+0  1.071472E+0 -7.331848E-3  1.806641E-2  9.986649E-1  9.172668E-1 
-8.232117E-3  1.184692E-1  1.064171E+0  9.306717E-1 -6.623077E-2 -6.533051E-2  9.073715E-1  8.945694E-1 
-2.453308E-1 -2.807312E-1  7.874680E-1  6.799698E-1 -4.064331E-1 -2.806320E-1  7.372665E-1  4.693680E-1 
-6.341324E-1 -5.128326E-1  4.739685E-1  3.784714E-1 -6.211319E-1 -5.930328E-1  3.973694E-1  3.901672E-1 
-6.690292E-1 -6.125336E-1  4.868698E-1  3.424683E-1 -7.886353E-1 -7.033310E-1  4.027710E-1  3.306656E-1 
-7.026291E-1 -6.142349E-1  3.514709E-1  2.229691E-1 -8.286285E-1 -6.714325E-1  4.046707E-1  1.974716E-1 
-9.394302E-1 -7.920303E-1  3.434677E-1  1.928711E-1 -8.525314E-1 -6.886292E-1  3.049698E-1  1.967697E-1 
-8.055344E-1 -7.248306E-1  3.379669E-1  2.857666E-1 -8.806305E-1 -8.829346E-1  3.009720E-1  2.817688E-1 
-8.781281E-1 -8.078308E-1  3.389664E-1  2.306671E-1 -8.346329E-1 -6.557312E-1  4.435654E-1  3.518677E-1 
-7.702332E-1 -7.004318E-1  5.051651E-1  4.657669E-1 -7.014313E-1 -5.006332E-1  6.916656E-1  4.569702E-1 
-5.905304E-1 -3.021317E-1  8.228683E-1  6.826706E-1 -4.425278E-1 -2.868347E-1  8.656693E-1  7.585678E-1 
-2.832336E-1 -1.181335E-1  9.565659E-1  7.908707E-1 -3.150330E-1 -1.117325E-1  1.058472E+0  8.541718E-1 
-2.450333E-1 -1.882935E-2  9.619675E-1  7.747650E-1 -1.659317E-1 -5.442810E-2  8.558655E-1  7.181702E-1 
-2.590332E-1 -1.120300E-1  9.912720E-1  8.957672E-1 -1.977310E-1 -7.503510E-2  1.048668E+0  9.920654E-1 
-5.853271E-2  3.636932E-2  1.123268E+0  1.070267E+0 -3.353119E-2  8.246613E-2  1.258568E+0  1.187469E+0 
 8.776855E-2  1.919708E-1  1.313568E+0  1.202866E+0  1.783676E-1  4.008713E-1  1.430969E+0  1.223267E+0 
 2.395706E-1  4.594650E-1  1.485367E+0  1.408165E+0  3.836670E-1  4.885712E-1  1.572472E+0  1.369370E+0 
 3.332672E-1  6.126709E-1  1.572968E+0  1.252968E+0  2.445679E-1  4.440689E-1  1.479568E+0  1.354469E+0 
 2.531662E-1  3.229675E-1  1.353271E+0  1.142265E+0  3.456879E-2  2.632675E-1  1.255669E+0  9.035721E-1 
-1.592331E-1  4.056549E-2  1.042366E+0  7.810669E-1 -2.823334E-1 -1.482315E-1  7.674713E-1  5.528717E-1 
-5.074310E-1 -3.081284E-1  7.234650E-1  4.034653E-1 -7.348328E-1 -5.082321E-1  5.788651E-1  3.041687E-1 
-7.679291E-1 -6.065292E-1  3.354721E-1  1.683655E-1 -8.399353E-1 -6.240311E-1  4.231720E-1  1.396713E-1 
-8.717346E-1 -6.221313E-1  3.652649E-1  2.259674E-1 -7.745285E-1 -6.347351E-1  3.962708E-1  1.816711E-1 
-8.326340E-1 -5.400314E-1  5.590668E-1  2.707672E-1 -8.648300E-1 -5.173340E-1  6.380692E-1  3.273697E-1 
-7.047348E-1 -3.795319E-1  5.869675E-1  2.918701E-1 -7.143326E-1 -4.743347E-1  6.098709E-1  3.836670E-1 
-7.494278E-1 -5.258331E-1  5.872650E-1  3.520660E-1 -7.108307E-1 -4.562302E-1  5.902710E-1  2.522659E-1 
-8.611298E-1 -4.928284E-1  6.209717E-1  2.607651E-1 -8.417282E-1 -5.199280E-1  5.596695E-1  2.914658E-1 
-7.142334E-1 -4.330292E-1  5.722656E-1  2.826691E-1 -7.742310E-1 -4.743347E-1  6.206665E-1  2.931671E-1 
-8.082352E-1 -5.319290E-1  4.995651E-1  1.927719E-1 -8.478317E-1 -5.553284E-1  3.731689E-1  1.876831E-2 
-9.862289E-1 -7.214279E-1  3.400650E-1  4.817200E-2 -1.103333E+0 -8.538284E-1  2.442703E-1 -5.273438E-2 
-1.180130E+0 -8.540344E-1  1.993713E-1 -2.666321E-1 -1.358131E+0 -9.976349E-1  4.876709E-2 -2.548294E-1 
-1.385033E+0 -1.180130E+0 -9.352875E-2 -3.446350E-1 -1.425629E+0 -1.163734E+0 -1.421280E-1 -4.825287E-1 
-1.544434E+0 -1.200928E+0 -8.743286E-2 -3.559341E-1 -1.410629E+0 -1.150833E+0 -8.533478E-2 -2.687302E-1 
-1.272728E+0 -9.597321E-1  1.500702E-1 -1.666336E-1 -1.227829E+0 -8.228302E-1  3.162689E-1  5.636597E-2 
-9.490280E-1 -6.764297E-1  3.778687E-1  1.882706E-1 -7.685318E-1 -4.468307E-1  5.744705E-1  3.297653E-1 
-6.590347E-1 -3.823318E-1  7.278671E-1  5.338669E-1 -5.131302E-1 -2.531281E-1  8.001709E-1  5.623703E-1 
-3.575287E-1 -2.983093E-2  9.348679E-1  6.688690E-1 -3.159332E-1 -6.082916E-2  9.843674E-1  7.911682E-1 
-2.197342E-1 -1.612854E-2  1.004967E+0  7.676697E-1 -2.344284E-1  1.334686E-1  1.184372E+0  8.278656E-1 
-2.117310E-1  1.208649E-1  1.215370E+0  1.012466E+0 -5.828857E-3  1.925659E-1  1.211266E+0  1.001770E+0 
 3.506470E-2  3.476715E-1  1.369972E+0  1.073669E+0  5.416870E-2  3.768692E-1  1.413872E+0  1.166672E+0 
 2.153702E-1  5.233688E-1  1.527771E+0  1.198166E+0  2.402649E-1  6.621704E-1  1.685570E+0  1.342072E+0 
 3.210678E-1  6.563721E-1  1.721069E+0  1.426369E+0  4.289703E-1  7.451706E-1  1.671272E+0  1.329269E+0 
 4.090652E-1  7.384720E-1  1.675568E+0  1.304268E+0  3.140717E-1  6.429672E-1  1.544868E+0  1.218872E+0 
 3.221664E-1  6.022720E-1  1.459770E+0  1.057068E+0  9.226990E-2  4.661713E-1  1.393066E+0  9.443665E-1 
-9.152985E-2  2.272720E-1  1.140968E+0  7.764664E-1 -1.900330E-1  4.866791E-2  9.151688E-1  5.762711E-1 
-4.118347E-1 -1.139297E-1  8.746719E-1  4.806671E-1 -5.702286E-1 -2.365341E-1  6.827698E-1  3.251648E-1 
-5.903320E-1 -2.365341E-1  6.348648E-1  1.891708E-1 -7.488327E-1 -3.457336E-1  6.399689E-1  2.308655E-1 
-8.015289E-1 -4.203339E-1  5.350647E-1  1.464691E-1 -8.047333E-1 -4.136353E-1  5.294647E-1  4.876709E-2 
-9.378281E-1 -4.699326E-1  4.960709E-1  1.766968E-2 -9.662323E-1 -5.573349E-1  3.480682E-1 -8.943176E-2 
-9.951324E-1 -5.351334E-1  2.994690E-1 -2.428284E-1 -1.146729E+0 -7.410278E-1  1.451721E-1 -2.604294E-1 
-1.281731E+0 -9.519348E-1  5.065918E-3 -4.713287E-1 -1.475029E+0 -9.855347E-1 -2.513123E-2 -6.086349E-1 
-1.643532E+0 -1.079735E+0 -5.503082E-2 -5.747299E-1 -1.579933E+0 -1.107628E+0 -1.673279E-1 -6.722336E-1 
-1.568230E+0 -1.057831E+0 -1.096344E-1 -5.917282E-1 -1.603134E+0 -1.062233E+0 -1.923370E-2 -4.904327E-1 
-1.439430E+0 -9.877319E-1  1.187134E-2 -4.013290E-1 -1.337929E+0 -8.256302E-1  1.985703E-1 -2.487335E-1 
-1.303734E+0 -7.974319E-1  3.570709E-1 -5.152893E-2 -1.120132E+0 -7.119293E-1  3.900681E-1  2.246857E-2 
-9.733353E-1 -5.050278E-1  5.350647E-1  1.364670E-1 -9.038315E-1 -4.831314E-1  6.405716E-1  3.197708E-1 
-7.382278E-1 -3.726349E-1  7.045670E-1  3.143692E-1 -6.782303E-1 -1.843338E-1  8.434677E-1  3.605652E-1 
-6.684341E-1 -2.131348E-1  8.367691E-1  4.842682E-1 -5.164337E-1 -1.274338E-1  8.995667E-1  5.056686E-1 
-4.910278E-1 -3.631592E-3  1.107567E+0  6.688690E-1 -4.191284E-1  3.157043E-2  1.107269E+0  7.334671E-1 
-2.249298E-1  1.738663E-1  1.143265E+0  7.512665E-1 -1.954346E-1  2.773666E-1  1.282265E+0  8.114700E-1 
-2.101288E-1  2.545700E-1  1.258972E+0  8.260651E-1 -1.589279E-1  2.622681E-1  1.268265E+0  8.272705E-1 
-1.826324E-1  2.856674E-1  1.365471E+0  9.400711E-1 -1.653290E-1  2.547684E-1  1.314171E+0  9.190674E-1 
-4.903412E-2  3.792648E-1  1.315567E+0  8.511658E-1 -4.203033E-2  4.054718E-1  1.360168E+0  1.012367E+0 
-1.173401E-2  3.144684E-1  1.334869E+0  1.001770E+0  2.597046E-2  3.756714E-1  1.284767E+0  8.445663E-1 
-9.763336E-2  3.374710E-1  1.345467E+0  8.965683E-1 -1.544342E-1  2.594681E-1  1.211571E+0  8.160706E-1 
-1.412277E-1  2.246704E-1  1.130966E+0  6.553650E-1 -3.174286E-1  5.326843E-2  9.750671E-1  5.516663E-1 
-4.623337E-1 -1.589279E-1  6.884689E-1  3.000717E-1 -6.319351E-1 -2.843323E-1  5.716705E-1  4.077148E-2 
-8.808289E-1 -3.966293E-1  4.731674E-1 -6.332397E-3 -9.386292E-1 -5.307312E-1  3.504715E-1 -1.104279E-1 
-9.806290E-1 -5.073318E-1  2.985687E-1 -2.473297E-1 -1.121132E+0 -6.620331E-1  2.079697E-1 -2.573318E-1 
-1.178131E+0 -7.258301E-1  8.837128E-2 -4.571304E-1 -1.249733E+0 -7.204285E-1  3.427124E-2 -5.310287E-1 
-1.375931E+0 -8.660278E-1 -2.731323E-3 -5.370331E-1 -1.452835E+0 -9.868317E-1 -1.642303E-1 -7.169342E-1 
-1.581528E+0 -1.036331E+0 -2.020340E-1 -7.961349E-1 -1.759834E+0 -1.222633E+0 -2.344284E-1 -8.263321E-1 
-1.803131E+0 -1.237129E+0 -3.555298E-1 -8.902283E-1 -1.690430E+0 -1.124931E+0 -2.964325E-1 -8.351288E-1 
-1.688934E+0 -1.105034E+0 -1.587296E-1 -6.552353E-1 -1.511230E+0 -9.597321E-1  6.965637E-3 -4.943314E-1 
-1.376732E+0 -6.832352E-1  3.044662E-1 -2.962341E-1 -1.212830E+0 -5.602341E-1  4.536667E-1 -6.143188E-2 
-9.665298E-1 -3.805313E-1  5.899658E-1  7.865906E-3 -9.245300E-1 -2.493286E-1  7.454681E-1  1.019669E-1 
-8.420334E-1 -1.915283E-1  7.781677E-1  2.798691E-1 -6.211319E-1 -9.123230E-2  8.632660E-1  3.228683E-1 
-5.816345E-1  8.766937E-2  1.097565E+0  4.673691E-1 -5.267334E-1  1.004715E-1  1.116867E+0  5.659714E-1 
-3.637314E-1  2.379684E-1  1.149071E+0  5.934677E-1 -2.771301E-1  2.923660E-1  1.276566E+0  7.529678E-1 
-2.455292E-1  2.685699E-1  1.263168E+0  8.355713E-1 -4.183197E-2  4.658661E-1  1.373169E+0  8.596649E-1 
-2.203369E-2  5.991669E-1  1.596069E+0  1.015366E+0  4.756927E-2  6.136703E-1  1.565269E+0  1.063469E+0 
 1.310654E-1  6.667709E-1  1.609566E+0  1.009972E+0  2.096558E-2  5.909653E-1  1.597267E+0  9.681702E-1 
-1.040344E-1  4.692688E-1  1.409966E+0  7.792664E-1 -1.503296E-1  4.354706E-1  1.251572E+0  5.921707E-1 
-3.162308E-1  2.515717E-1  1.137169E+0  5.125656E-1 -4.606323E-1  5.657196E-2  9.368668E-1  3.506699E-1 
-5.722351E-1 -2.433777E-3  8.602676E-1  2.109680E-1 -7.561340E-1 -1.946335E-1  7.702713E-1  2.020721E-1 
-8.225327E-1 -3.648300E-1  5.674667E-1  7.157135E-2 -8.911285E-1 -3.934326E-1  5.665665E-1  1.896667E-2 
-1.003029E+0 -4.792328E-1  5.654678E-1  6.127167E-2 -9.720306E-1 -4.796295E-1  4.461670E-1 -1.199341E-1 
-1.005630E+0 -4.429321E-1  3.976669E-1 -1.944351E-1 -1.142929E+0 -6.646347E-1  3.282700E-1 -1.389313E-1 
-1.166832E+0 -7.257309E-1  2.009659E-1 -2.302322E-1 -1.109833E+0 -6.552353E-1  2.351685E-1 -2.870331E-1 
-1.218330E+0 -7.242279E-1  1.687698E-1 -3.041306E-1 -1.132034E+0 -7.132339E-1  5.506897E-2 -3.615341E-1 
-1.116135E+0 -5.903320E-1  1.898651E-1 -3.542328E-1 -1.117134E+0 -5.369339E-1  3.249664E-1 -1.785278E-1 
-9.998322E-1 -4.656296E-1  3.719711E-1 -1.770325E-1 -9.313278E-1 -2.938309E-1  4.644699E-1 -1.404343E-1 
-9.184341E-1 -2.997284E-1  5.528717E-1  6.370544E-3 -7.993317E-1 -2.653351E-1  5.547714E-1  3.527069E-2 
-7.569351E-1 -1.617279E-1  6.884689E-1  1.235657E-1 -7.194290E-1 -1.250305E-1  7.607651E-1  1.949692E-1 
-6.417313E-1 -3.693390E-2  8.066711E-1  1.751709E-1 -6.746292E-1  4.286957E-2  9.576721E-1  2.198715E-1 
-6.722336E-1  3.936768E-2  8.485718E-1  2.240677E-1 -5.055313E-1  7.106781E-2  7.518692E-1  1.457672E-1 
-5.603333E-1  2.006531E-2  7.936707E-1  2.280655E-1 -6.410294E-1 -9.262848E-2  7.810669E-1  2.298660E-1 
-6.180344E-1 -6.963348E-2  6.795654E-1  4.146576E-2 -7.467346E-1 -1.418304E-1  6.969681E-1  7.537079E-2 
-8.517303E-1 -2.473297E-1  6.419678E-1  3.617096E-2 -7.989349E-1 -1.844330E-1  6.115723E-1 -3.273010E-2 
-7.891312E-1 -1.097336E-1  6.900711E-1  5.966949E-2 -7.517319E-1 -1.324310E-1  6.739655E-1  8.557129E-2 
-6.737289E-1 -2.753448E-2  7.592697E-1  6.196594E-2 -7.101288E-1  1.136780E-2  8.081665E-1  1.783676E-1 
-6.465302E-1 -7.973480E-2  7.814713E-1  2.080688E-1 -6.541290E-1 -3.829956E-3  8.437653E-1  9.397125E-2 
-7.559280E-1  2.868652E-3  8.602676E-1  1.527710E-1 -6.933289E-1 -2.763367E-2  7.575684E-1  1.235657E-1 
-6.366348E-1 -1.242828E-2  7.410660E-1  6.656647E-2 -7.296295E-1 -6.313324E-2  8.176651E-1  1.762695E-1 
-7.080307E-1 -4.653168E-2  7.795715E-1  1.214676E-1 -6.880341E-1  1.266479E-3  8.585663E-1  9.366608E-2 
-8.362350E-1 -5.973053E-2  8.760681E-1  1.124649E-1 -8.404312E-1 -2.032318E-1  6.628723E-1 -2.143097E-2 
-9.153290E-1 -1.795349E-1  6.229706E-1 -2.268295E-1 -1.049530E+0 -2.860336E-1  4.939651E-1 -2.657318E-1 
-1.091530E+0 -4.027328E-1  4.116669E-1 -3.056335E-1 -1.134933E+0 -3.738327E-1  4.100647E-1 -3.823318E-1 
-1.244133E+0 -5.229340E-1  3.930664E-1 -2.834320E-1 -1.192833E+0 -5.795288E-1  2.813721E-1 -3.758316E-1 
-1.258728E+0 -5.886307E-1  2.407684E-1 -4.457321E-1 -1.301033E+0 -6.655350E-1  2.166672E-1 -3.876343E-1 
-1.250832E+0 -6.649323E-1  1.574707E-1 -4.768295E-1 -1.304932E+0 -5.954285E-1  2.121658E-1 -5.367279E-1 
-1.376831E+0 -6.542282E-1  2.106705E-1 -5.050278E-1 -1.310730E+0 -6.248322E-1  1.442719E-1 -5.195313E-1 
-1.296829E+0 -5.718307E-1  2.354660E-1 -4.467316E-1 -1.241234E+0 -6.171341E-1  2.202682E-1 -3.083344E-1 
-1.070831E+0 -4.735336E-1  3.634720E-1 -2.479324E-1 -1.053635E+0 -2.932281E-1  5.155716E-1 -2.055283E-1 
-9.388351E-1 -2.592316E-1  5.514679E-1  6.370544E-3 -6.981277E-1 -6.943512E-2  7.261658E-1  1.317673E-1 
-6.878281E-1  4.436493E-2  9.599686E-1  2.404709E-1 -6.064301E-1  9.867096E-2  9.167709E-1  2.964706E-1 
-4.487305E-1  1.778717E-1  9.432678E-1  3.108673E-1 -4.399338E-1  2.496719E-1  1.044670E+0  3.641663E-1 
-4.752350E-1  1.500702E-1  9.396667E-1  3.200684E-1 -4.503326E-1  1.612701E-1  8.967667E-1  2.023697E-1 
-5.764313E-1  1.056671E-1  9.079666E-1  2.708664E-1 -5.655289E-1  2.736664E-2  8.277664E-1  2.017670E-1 
-5.421295E-1  1.496658E-1  9.067688E-1  1.992722E-1 -5.831299E-1  1.566696E-1  1.001465E+0  2.953720E-1 
-5.283279E-1  1.734695E-1  9.336700E-1  2.747650E-1 -3.598328E-1  3.124695E-1  9.677658E-1  2.997665E-1 
-3.737335E-1  3.668671E-1  1.130569E+0  4.470673E-1 -2.959290E-1  4.020691E-1  1.150665E+0  4.575653E-1 
-2.490311E-1  4.908676E-1  1.191765E+0  4.383698E-1 -2.622299E-1  4.931717E-1  1.257271E+0  5.487671E-1 
-2.239304E-1  4.724655E-1  1.178566E+0  4.164658E-1 -2.768326E-1  4.851685E-1  1.132965E+0  2.641678E-1 
-5.150299E-1  2.427673E-1  9.336700E-1  1.558685E-1 -6.316299E-1  2.896881E-2  7.679672E-1  1.747131E-2 
-7.710342E-1 -6.431580E-3  7.704697E-1 -6.372833E-2 -8.791351E-1 -8.073425E-2  6.941681E-1 -7.803345E-2 
-8.920288E-1 -1.940308E-1  5.634689E-1 -2.003326E-1 -9.778290E-1 -1.912308E-1  5.692673E-1 -3.072281E-1 
-1.169434E+0 -3.574295E-1  4.662704E-1 -3.835297E-1 -1.192635E+0 -4.054337E-1  2.681656E-1 -5.552292E-1 
-1.271332E+0 -5.043335E-1  1.916656E-1 -6.205292E-1 -1.413528E+0 -6.672287E-1  1.291656E-1 -6.252289E-1 
-1.435730E+0 -6.970291E-1  7.766724E-2 -6.980286E-1 -1.470329E+0 -6.319351E-1  1.547699E-1 -7.064285E-1 
-1.493935E+0 -6.947327E-1  7.006836E-2 -6.643295E-1 -1.379234E+0 -6.354294E-1  8.886719E-2 -6.836319E-1 
-1.464333E+0 -6.108322E-1  2.047653E-1 -6.678314E-1 -1.469131E+0 -6.976318E-1  1.052704E-1 -5.796280E-1 
-1.381134E+0 -6.730347E-1  1.425705E-1 -6.008301E-1 -1.399933E+0 -5.673294E-1  2.982712E-1 -5.068283E-1 
-1.337029E+0 -5.323334E-1  2.833710E-1 -4.080353E-1 -1.137833E+0 -4.439316E-1  3.143692E-1 -4.107285E-1 
-1.147232E+0 -3.351288E-1  4.773712E-1 -3.061295E-1 -1.140633E+0 -3.141327E-1  5.290680E-1 -2.667313E-1 
-1.015533E+0 -1.886292E-1  5.837708E-1 -2.209320E-1 -9.788284E-1 -1.488342E-1  6.789703E-1 -9.743500E-2 
-9.151306E-1 -1.161346E-1  6.860657E-1 -6.763458E-2 -7.320328E-1  1.058655E-1  8.062668E-1  1.896667E-2 
-6.630325E-1  1.482697E-1  9.426651E-1  2.234650E-1 -5.803299E-1  1.565704E-1  1.014870E+0  2.781677E-1 
-5.158310E-1  3.154678E-1  1.118370E+0  2.559662E-1 -5.436325E-1  3.650665E-1  1.191170E+0  3.526688E-1 
-4.247284E-1  3.602676E-1  1.117470E+0  3.949661E-1 -2.759323E-1  4.651718E-1  1.140465E+0  3.980713E-1 
-3.151321E-1  4.392700E-1  1.199272E+0  4.923706E-1 -2.616348E-1  4.365692E-1  1.156166E+0  4.477692E-1 
-1.722336E-1  6.138687E-1  1.238869E+0  4.456711E-1 -1.767349E-1  5.949707E-1  1.298866E+0  5.990677E-1 
-1.555328E-1  5.627670E-1  1.293472E+0  5.483704E-1 -1.125336E-1  7.113647E-1  1.350670E+0  4.992676E-1 
-1.074295E-1  6.618652E-1  1.268265E+0  5.465698E-1 -1.060333E-1  5.801697E-1  1.203568E+0  4.745712E-1 
-1.796341E-1  6.020660E-1  1.219368E+0  3.458710E-1 -3.183289E-1  4.812698E-1  1.142670E+0  3.171692E-1 
-3.808289E-1  3.724670E-1  9.585648E-1  1.922684E-1 -4.676285E-1  2.833710E-1  9.632721E-1  9.967041E-2 
-6.651306E-1  1.347656E-1  8.467712E-1  1.626587E-2 -6.898346E-1  1.087723E-1  6.939697E-1 -1.638336E-1 
-7.660294E-1  5.636597E-2  6.623688E-1 -1.792297E-1 -8.875351E-1 -1.020279E-1  5.690689E-1 -2.555313E-1 
-9.125290E-1 -1.215286E-1  4.641647E-1 -3.863297E-1 -9.989319E-1 -1.412277E-1  5.086670E-1 -3.385315E-1 
-1.058128E+0 -2.274323E-1  5.165710E-1 -3.061295E-1 -9.846344E-1 -1.239319E-1  5.051651E-1 -4.028320E-1 
-1.029533E+0 -1.227341E-1  5.279694E-1 -3.732300E-1 -1.132332E+0 -3.092346E-1  3.765717E-1 -4.692307E-1 
-1.105431E+0 -3.381348E-1  2.039719E-1 -6.394348E-1 -1.253532E+0 -4.012299E-1  2.556686E-1 -6.286316E-1 
-1.383530E+0 -5.418320E-1  1.843719E-1 -6.323318E-1 -1.281830E+0 -4.753342E-1  1.243668E-1 -6.862335E-1 
-1.312332E+0 -5.063324E-1  2.132721E-1 -6.120300E-1 -1.396431E+0 -5.538330E-1  2.176666E-1 -5.997314E-1 
-1.290535E+0 -3.955307E-1  2.795715E-1 -6.658325E-1 -1.280930E+0 -2.933350E-1  3.491669E-1 -5.649338E-1 
-1.176933E+0 -2.837296E-1  3.437653E-1 -4.768295E-1 -1.102531E+0 -2.598343E-1  4.570694E-1 -3.811340E-1 
-1.116829E+0 -2.470322E-1  5.708694E-1 -2.184296E-1 -9.933319E-1 -1.980286E-1  5.379715E-1 -2.184296E-1 
-8.304291E-1  2.096558E-2  6.720657E-1 -1.529312E-1 -7.796326E-1  8.757019E-2  7.871704E-1 -3.893280E-2 
-7.014313E-1  1.277695E-1  7.625656E-1 -3.793335E-2 -5.960312E-1  2.681656E-1  8.522720E-1  2.196503E-2 
-5.964279E-1  2.158661E-1  9.491653E-1  2.215652E-1 -4.743347E-1  2.889709E-1  9.768677E-1  2.114716E-1 
-3.899307E-1  4.558716E-1  1.051468E+0  2.192688E-1 -4.026337E-1  3.681717E-1  1.053970E+0  3.479691E-1 
-3.686295E-1  3.610687E-1  1.080368E+0  3.018723E-1 -3.490295E-1  4.980698E-1  1.134666E+0  2.611694E-1 
-3.593292E-1  5.206680E-1  1.111069E+0  3.184662E-1 -2.445297E-1  4.865723E-1  1.115471E+0  3.756714E-1 
-2.543335E-1  6.149673E-1  1.274071E+0  4.140701E-1 -2.257309E-1  6.250687E-1  1.310669E+0  5.402679E-1 
-8.242798E-2  7.088699E-1  1.358170E+0  5.545654E-1 -8.823395E-2  8.459702E-1  1.569969E+0  5.803680E-1 
-1.538315E-1  8.542709E-1  1.547371E+0  6.156693E-1  2.868652E-3  8.654709E-1  1.422966E+0  5.467682E-1 
-7.022858E-2  7.534714E-1  1.414070E+0  5.661697E-1 -1.938324E-1  5.921707E-1  1.277672E+0  4.737701E-1 
-2.148285E-1  5.480652E-1  1.119766E+0  1.800690E-1 -4.498291E-1  4.683685E-1  1.055565E+0  8.106995E-2 
-6.169281E-1  2.503662E-1  8.629684E-1 -3.823090E-2 -7.272339E-1  4.496765E-2  6.838684E-1 -2.188339E-1 
-9.954300E-1 -7.833099E-2  6.510696E-1 -3.338318E-1 -1.111435E+0 -2.627335E-1  4.502716E-1 -3.511353E-1 
-1.079933E+0 -3.199310E-1  3.568649E-1 -4.988327E-1 -1.190132E+0 -3.208313E-1  3.910675E-1 -4.591293E-1 
-1.153831E+0 -3.119278E-1  2.905655E-1 -4.994278E-1 -1.015930E+0 -2.243347E-1  3.386688E-1 -4.644318E-1 
-1.061333E+0 -2.262344E-1  4.619675E-1 -3.492279E-1 -1.038734E+0 -1.618347E-1  4.990692E-1 -3.384323E-1 
-8.768311E-1 -5.273438E-2  4.609680E-1 -3.516312E-1 -9.017334E-1 -9.622955E-2  5.505676E-1 -2.376328E-1 
-9.160309E-1 -8.623505E-2  5.180664E-1 -3.356323E-1 -8.164291E-1  5.526733E-2  4.800720E-1 -4.466324E-1 
-9.483337E-1 -5.643463E-2  4.983673E-1 -3.676300E-1 -9.714279E-1 -1.119308E-1  5.059662E-1 -3.756332E-1 
-9.453278E-1 -2.413177E-2  5.256653E-1 -4.086304E-1 -1.017128E+0 -8.993530E-2  5.791702E-1 -2.829285E-1 
-9.495316E-1 -9.653473E-2  5.866699E-1 -2.942352E-1 -8.981323E-1  7.997131E-2  7.102661E-1 -2.823334E-1 
-9.084320E-1  1.660690E-1  8.572693E-1 -1.359329E-1 -7.870331E-1  2.138672E-1  8.919678E-1 -3.112793E-2 
-6.227341E-1  3.312683E-1  1.021767E+0  1.444702E-1 -5.401306E-1  3.414688E-1  1.069366E+0  2.562714E-1 
-4.956284E-1  2.575684E-1  9.502716E-1  1.583710E-1 -5.048294E-1  2.971649E-1  9.459686E-1  1.058655E-1 
-6.216278E-1  1.539688E-1  8.453674E-1  5.986786E-2 -7.093277E-1  4.066467E-3  7.299652E-1 -1.058350E-1 
-8.171310E-1  1.084671E-1  7.778702E-1 -1.638336E-1 -8.421326E-1  4.867554E-3  6.814651E-1 -1.048279E-1 
-7.610321E-1  6.106567E-2  6.709671E-1 -1.439285E-1 -6.430283E-1  2.013702E-1  7.607651E-1 -2.523041E-2 
-6.057281E-1  1.548691E-1  7.802658E-1  5.587006E-2 -5.646286E-1  2.522659E-1  8.062668E-1 -1.039352E-1 
-5.793304E-1  3.976669E-1  9.297714E-1 -7.283020E-2 -6.382294E-1  3.660660E-1  9.504700E-1  6.626892E-2 
-4.184341E-1  4.233704E-1  9.157715E-1  1.583710E-1 -3.420334E-1  5.163651E-1  1.133667E+0  2.600708E-1 
-3.565292E-1  5.137711E-1  1.106270E+0  2.375717E-1 -3.059311E-1  5.519714E-1  1.033371E+0  1.334686E-1 
-3.458328E-1  6.032715E-1  1.160172E+0  2.703705E-1 -3.473282E-1  5.186691E-1  1.168365E+0  2.974701E-1 
-3.238297E-1  5.859680E-1  1.190971E+0  2.154694E-1 -3.541336E-1  6.774673E-1  1.235069E+0  2.580719E-1 
-3.279343E-1  5.213699E-1  1.075966E+0  2.170715E-1 -3.649292E-1  4.657669E-1  1.018166E+0  1.123657E-1 
-5.275345E-1  3.635712E-1  9.315720E-1  3.176880E-2 -5.393295E-1  2.309723E-1  7.469711E-1 -9.093475E-2 
-6.299286E-1  2.579651E-1  7.666702E-1 -1.980286E-1 -7.830353E-1  1.577682E-1  7.469711E-1 -1.558304E-1 
-7.693329E-1  4.347229E-2  5.868683E-1 -2.352295E-1 -7.365341E-1  6.336975E-2  5.472717E-1 -3.386307E-1 
-8.956299E-1 -6.233215E-3  5.725708E-1 -2.576294E-1 -8.887329E-1 -7.022858E-2  5.715714E-1 -2.802353E-1 
-8.613281E-1  7.917023E-2  6.449661E-1 -3.561325E-1 -9.041290E-1  8.406830E-2  6.975708E-1 -1.831284E-1 
-7.922287E-1  7.326508E-2  6.200714E-1 -2.618332E-1 -7.489319E-1  2.189713E-1  7.540665E-1 -2.175293E-1 
-7.079315E-1  2.198715E-1  7.100677E-1 -6.192780E-2 -5.731277E-1  1.858673E-1  7.691650E-1 -7.093048E-2 
-6.391296E-1  3.321686E-1  9.229660E-1 -7.862854E-2 -6.607285E-1  3.402710E-1  9.374695E-1  1.986694E-2 
-5.299301E-1  3.798676E-1  9.107666E-1 -1.142883E-2 -5.074310E-1  4.804688E-1  9.934692E-1 -1.322937E-2 
-5.726318E-1  3.440704E-1  9.259720E-1  6.936646E-2 -5.335312E-1  3.540649E-1  9.185715E-1 -5.573273E-2 
-5.848312E-1  4.112701E-1  9.290695E-1 -1.344299E-1 -7.607346E-1  2.629700E-1  8.588715E-1 -1.608353E-1 
-7.715302E-1  1.618652E-1  6.846695E-1 -3.089294E-1 -8.841324E-1  5.667114E-2  6.302719E-1 -3.868332E-1 
-1.096230E+0 -1.742325E-1  4.520721E-1 -4.719315E-1 -1.098335E+0 -2.231293E-1  3.717651E-1 -5.312347E-1 
-1.115234E+0 -1.991348E-1  3.701706E-1 -5.899353E-1 -1.221329E+0 -3.111343E-1  2.457657E-1 -6.582336E-1 
-1.156731E+0 -2.145309E-1  2.919693E-1 -6.842346E-1 -1.185432E+0 -2.134323E-1  3.568649E-1 -5.342331E-1 
-1.143135E+0 -2.746277E-1  3.772659E-1 -4.098282E-1 -9.872284E-1 -1.207352E-1  4.814682E-1 -4.283295E-1 
-1.046928E+0 -7.482910E-2  6.079712E-1 -3.480301E-1 -9.679337E-1 -3.833008E-2  5.380707E-1 -3.042297E-1 
-8.174286E-1  4.637146E-2  5.453720E-1 -3.592300E-1 -8.616333E-1  9.466553E-2  6.628723E-1 -2.568283E-1 
-8.293304E-1  7.546997E-2  6.264648E-1 -2.992325E-1 -7.917328E-1  1.797714E-1  7.010651E-1 -2.371292E-1 
-7.935333E-1  1.582718E-1  8.096695E-1 -6.583405E-2 -7.113342E-1  1.588669E-1  8.082657E-1 -3.028870E-3 
-5.070343E-1  3.954697E-1  9.390717E-1  5.216980E-2 -4.702301E-1  4.471664E-1  1.025665E+0  2.550659E-1 
-2.718277E-1  4.797668E-1  1.037270E+0  2.868652E-1 -2.294312E-1  6.432648E-1  1.227470E+0  3.405685E-1 
-2.026291E-1  7.336655E-1  1.332466E+0  4.987717E-1 -3.883362E-2  8.179703E-1  1.324966E+0  4.992676E-1 
 6.186676E-2  9.130707E-1  1.353569E+0  4.192657E-1 -6.732941E-2  8.322678E-1  1.296066E+0  4.213715E-1 
-1.153336E-1  7.101669E-1  1.176468E+0  2.074661E-1 -2.730331E-1  6.844711E-1  1.023972E+0 -2.452850E-2 
-4.455338E-1  4.815674E-1  9.267654E-1 -3.051758E-5 -4.970322E-1  4.185715E-1  8.027649E-1 -1.699295E-1 
-5.178299E-1  4.320679E-1  7.153702E-1 -2.401352E-1 -5.614319E-1  2.754669E-1  6.392670E-1 -1.932297E-1 
-6.132278E-1  2.643661E-1  5.958710E-1 -3.622284E-1 -6.918335E-1  3.018723E-1  6.650696E-1 -3.573303E-1 
-7.656326E-1  2.217712E-1  7.031708E-1 -3.002319E-1 -7.654343E-1  2.719650E-1  6.305695E-1 -3.718338E-1 
-7.602310E-1  2.409668E-1  7.233658E-1 -3.589325E-1 -9.165344E-1  1.497650E-1  6.530685E-1 -3.982315E-1 
-8.076324E-1  1.694717E-1  5.377655E-1 -4.213333E-1 -8.972321E-1  8.467102E-2  5.654678E-1 -4.983292E-1 
-1.007729E+0 -1.443481E-2  4.090652E-1 -5.703278E-1 -9.694290E-1 -8.663177E-2  2.769699E-1 -6.511307E-1 
-1.142334E+0 -1.954346E-1  3.204651E-1 -7.030334E-1 -1.255928E+0 -2.696304E-1  2.735672E-1 -6.574326E-1 
-1.208328E+0 -2.759323E-1  2.760696E-1 -7.040329E-1 -1.231033E+0 -2.173309E-1  3.378677E-1 -6.218338E-1 
-1.157135E+0 -2.043304E-1  3.837662E-1 -4.531326E-1 -9.890289E-1 -4.763031E-2  5.882721E-1 -3.814316E-1 
-9.177322E-1  1.737671E-1  7.471695E-1 -2.664337E-1 -7.625351E-1  2.760696E-1  7.427673E-1 -2.037277E-1 
-5.813293E-1  3.649673E-1  7.804718E-1 -2.172318E-1 -6.421280E-1  4.205704E-1  9.278717E-1 -6.403351E-2 
-5.833282E-1  4.391708E-1  9.725647E-1 -2.433014E-2 -4.662323E-1  6.412659E-1  1.157768E+0  8.706665E-2 
-3.697281E-1  7.551651E-1  1.358566E+0  3.471680E-1 -1.958313E-1  8.982697E-1  1.471870E+0  4.601669E-1 
-1.963043E-2  1.081566E+0  1.596870E+0  5.008698E-1 -3.433228E-3  1.078468E+0  1.652267E+0  6.231689E-1 
 3.266907E-2  9.908676E-1  1.514069E+0  5.324707E-1  1.306915E-2  1.012566E+0  1.468765E+0  3.973694E-1 
-1.647339E-1  8.408661E-1  1.428268E+0  3.765717E-1 -2.406311E-1  7.193680E-1  1.212471E+0  2.080688E-1 
-3.514328E-1  5.951691E-1  1.040970E+0 -1.733398E-2 -5.915298E-1  3.301697E-1  8.904648E-1 -8.833313E-2 
-7.020340E-1  1.714706E-1  6.335678E-1 -2.922287E-1 -7.787323E-1  1.530685E-1  5.762711E-1 -4.186325E-1 
-8.733292E-1  1.076660E-1  6.122665E-1 -3.511353E-1 -8.239288E-1  1.860657E-1  6.305695E-1 -3.951340E-1 
-7.564316E-1  3.148651E-1  7.263718E-1 -2.625351E-1 -7.187347E-1  2.547684E-1  8.365707E-1 -7.703400E-2 
-6.438293E-1  2.997665E-1  8.129654E-1 -1.374283E-1 -6.294327E-1  3.207703E-1  8.311691E-1 -1.301346E-1 
-6.357346E-1  2.486649E-1  7.103653E-1 -9.563446E-2 -5.453339E-1  2.594681E-1  6.290665E-1 -2.937317E-1 
-6.785278E-1  2.529678E-1  6.680679E-1 -3.516312E-1 -8.892288E-1  5.506897E-2  4.670715E-1 -4.563293E-1 
-8.314285E-1  2.276611E-2  3.359680E-1 -5.647278E-1 -9.297333E-1 -6.583405E-2  3.437653E-1 -5.691299E-1 
-1.058235E+0 -1.453323E-1  2.763672E-1 -6.483307E-1 -9.849319E-1 -5.043030E-2  2.132721E-1 -7.619324E-1 
-1.059830E+0 -7.202911E-2  3.038712E-1 -7.460327E-1 -1.177933E+0 -1.331329E-1  2.409668E-1 -7.538300E-1 
-1.118034E+0 -1.714325E-1  1.805649E-1 -8.116302E-1 -1.196632E+0 -2.023315E-1  2.353668E-1 -7.297287E-1 
-1.175430E+0 -2.426300E-1  1.884689E-1 -7.111282E-1 -1.116829E+0 -1.575317E-1  2.324677E-1 -7.827301E-1 
-1.141830E+0 -1.004333E-1  2.787704E-1 -7.291336E-1 -1.138733E+0 -1.970291E-1  2.076721E-1 -7.494278E-1 
-1.113831E+0 -7.463074E-2  2.578659E-1 -7.982330E-1 -1.175934E+0 -1.728287E-1  2.936707E-1 -6.569290E-1 
-1.122032E+0 -1.948318E-1  1.823654E-1 -7.578278E-1 -1.074432E+0 -5.683136E-2  2.446671E-1 -8.225327E-1 
-1.142929E+0 -1.115341E-1  2.971649E-1 -6.976318E-1 -1.126228E+0 -1.327286E-1  2.380676E-1 -7.388306E-1 
-1.051132E+0 -6.431580E-3  3.152695E-1 -7.527313E-1 -1.106529E+0 -5.743408E-2  4.085693E-1 -5.878296E-1 
-1.090233E+0 -1.025314E-1  3.460693E-1 -6.348343E-1 -9.861298E-1  2.546692E-2  3.785706E-1 -6.193314E-1 
-9.715347E-1  3.406525E-2  4.586716E-1 -4.652328E-1 -8.617325E-1  9.166718E-2  5.041656E-1 -4.486313E-1 
-8.263321E-1  2.838669E-1  7.357712E-1 -4.036331E-1 -7.475281E-1  3.866653E-1  7.078705E-1 -2.814331E-1 
-5.588303E-1  4.055710E-1  7.448654E-1 -2.084351E-1 -5.770340E-1  4.800720E-1  8.987656E-1 -1.439285E-1 
-5.556335E-1  4.382706E-1  9.036713E-1 -4.733276E-2 -4.785309E-1  5.011673E-1  9.106674E-1 -5.203247E-2 
-3.595352E-1  7.112656E-1  1.077469E+0  2.446747E-2 -3.969345E-1  6.527710E-1  1.062569E+0  3.157043E-2 
-3.293304E-1  7.169647E-1  1.118065E+0  1.869202E-3 -3.729324E-1  8.284683E-1  1.210770E+0  6.656647E-2 
-3.465347E-1  7.113647E-1  1.163269E+0  1.993713E-1 -2.526321E-1  7.419662E-1  1.191971E+0  1.570663E-1 
-1.953278E-1  9.061661E-1  1.345367E+0  3.331680E-1 -1.187286E-1  8.418655E-1  1.294571E+0  4.631653E-1 
 3.247070E-2  9.178696E-1  1.425865E+0  4.457703E-1 -1.322937E-2  1.060471E+0  1.564270E+0  4.935684E-1 
-5.033112E-2  1.003471E+0  1.421570E+0  4.226685E-1  3.946686E-2  8.799667E-1  1.237572E+0  3.032684E-1 
-1.649323E-1  7.581711E-1  1.232071E+0  2.300720E-1 -3.647308E-1  5.685654E-1  1.037971E+0  4.476929E-2 
-4.387283E-1  5.243683E-1  9.257660E-1 -1.465302E-1 -6.314316E-1  3.237686E-1  8.203659E-1 -1.692352E-1 
-7.803345E-1  1.357651E-1  6.299667E-1 -3.204346E-1 -8.256302E-1  1.096649E-1  5.314713E-1 -4.945297E-1 
-9.260330E-1  2.156830E-2  4.555664E-1 -4.453278E-1 -9.304352E-1 -1.310349E-1  2.668686E-1 -5.679321E-1 
-9.283295E-1 -4.423523E-2  2.357712E-1 -7.442322E-1 -1.057335E+0 -6.372833E-2  2.796707E-1 -7.160339E-1 
-1.146034E+0 -2.460327E-1  1.749649E-1 -8.163300E-1 -1.242630E+0 -1.933289E-1  1.426697E-1 -9.249344E-1 
-1.295731E+0 -3.027344E-1  1.298676E-1 -8.448334E-1 -1.339333E+0 -4.435349E-1 -5.883026E-2 -9.683304E-1 
-1.338829E+0 -4.797287E-1 -1.163330E-1 -1.003532E+0 -1.414528E+0 -4.605331E-1 -4.253387E-2 -1.048431E+0 
-1.425331E+0 -4.340286E-1 -1.125336E-1 -1.127228E+0 -1.440132E+0 -3.830338E-1 -2.503204E-2 -1.029533E+0 
-1.389130E+0 -3.721313E-1  4.106903E-2 -9.171295E-1 -1.279732E+0 -3.582306E-1 -3.643036E-2 -9.923325E-1 
-1.265228E+0 -1.988297E-1  8.256531E-2 -9.504318E-1 -1.212730E+0 -1.909332E-1  1.494675E-1 -7.961349E-1 
-1.144928E+0 -2.267303E-1  1.374664E-1 -7.824326E-1 -1.124832E+0 -5.383301E-2  3.672714E-1 -7.733307E-1 
-1.184433E+0 -2.283478E-2  4.395676E-1 -6.007309E-1 -1.022331E+0  4.837036E-2  4.847717E-1 -5.784302E-1 
-9.371338E-1  1.983719E-1  5.879669E-1 -4.756317E-1 -8.403320E-1  1.987686E-1  6.759720E-1 -2.929306E-1 
-7.360306E-1  3.390656E-1  7.593689E-1 -2.722321E-1 -5.323334E-1  5.185699E-1  8.583679E-1 -1.103287E-1 
-4.800339E-1  5.697708E-1  9.973679E-1  4.336548E-2 -2.512283E-1  7.240677E-1  1.124672E+0  2.071686E-1 
-2.004318E-1  8.173676E-1  1.315170E+0  3.156662E-1 -1.886292E-1  7.955704E-1  1.243767E+0  2.807693E-1 
-7.003021E-2  9.156723E-1  1.236267E+0  1.890717E-1 -1.300278E-1  9.651718E-1  1.278465E+0  2.211685E-1 
-1.343307E-1  8.549652E-1  1.287170E+0  3.085709E-1 -9.243011E-2  9.284668E-1  1.244171E+0  1.110687E-1 
-3.045349E-1  8.490677E-1  1.262665E+0  8.296967E-2 -3.589325E-1  6.568680E-1  1.035965E+0  4.756927E-2 
-3.139343E-1  6.790695E-1  1.022667E+0 -3.742981E-2 -4.497299E-1  6.790695E-1  1.138168E+0  3.296661E-2 
-4.153290E-1  6.512680E-1  1.070168E+0  2.397156E-2 -3.206329E-1  7.331696E-1  1.104866E+0  1.056671E-2 
-4.418335E-1  7.266693E-1  1.198769E+0  1.996613E-2 -4.443283E-1  6.478653E-1  1.071266E+0  3.386688E-2 
-3.563309E-1  6.861649E-1  1.091766E+0  1.426697E-2 -4.697342E-1  5.712662E-1  1.057770E+0  1.187134E-2 
-5.116348E-1  4.654694E-1  9.058685E-1 -9.413147E-2 -5.238342E-1  4.177704E-1  7.616653E-1 -2.825317E-1 
-7.054291E-1  3.318710E-1  7.591705E-1 -2.927322E-1 -7.727280E-1  2.160721E-1  6.218719E-1 -4.369278E-1 
-8.548279E-1  1.971664E-1  5.747681E-1 -4.851303E-1 -9.165344E-1  3.446960E-2  5.184708E-1 -3.672333E-1 
-8.688278E-1 -1.632690E-3  4.262695E-1 -4.802322E-1 -8.755341E-1  7.136536E-2  4.645691E-1 -4.860306E-1 
-8.854294E-1  5.786896E-2  5.087662E-1 -3.835297E-1 -8.060303E-1  8.557129E-2  4.950714E-1 -3.865280E-1 
-7.767334E-1  1.654663E-1  5.872650E-1 -3.635330E-1 -7.692337E-1  1.326675E-1  5.680695E-1 -2.488327E-1 
-6.959305E-1  1.190720E-1  5.315704E-1 -2.857285E-1 -6.495285E-1  2.258682E-1  6.589661E-1 -2.356339E-1 
-6.710281E-1  2.369690E-1  6.556702E-1 -2.379303E-1 -6.357346E-1  3.040695E-1  6.684723E-1 -3.175278E-1 
-5.960312E-1  4.680710E-1  7.565689E-1 -3.086319E-1 -5.803299E-1  4.489670E-1  7.531662E-1 -1.673279E-1 
-4.296341E-1  5.339661E-1  8.082657E-1 -1.408310E-1 -4.115295E-1  5.596695E-1  8.649673E-1 -1.668320E-1 
-5.226288E-1  4.423676E-1  7.581711E-1 -1.359329E-1 -4.373322E-1  3.910675E-1  6.524658E-1 -2.877350E-1 
-6.847305E-1  2.774658E-1  6.869659E-1 -3.645325E-1 -8.371277E-1  1.258698E-1  5.253677E-1 -4.209290E-1 
-8.271332E-1  7.126617E-2  4.163666E-1 -5.626297E-1 -1.002533E+0 -2.452850E-2  4.407654E-1 -5.865326E-1 
-1.018333E+0 -1.132965E-2  3.362656E-1 -6.271286E-1 -9.310303E-1  1.076508E-2  2.882690E-1 -6.751328E-1 
-9.782333E-1  1.177216E-2  4.026718E-1 -5.325317E-1 -9.505310E-1 -2.053070E-2  4.277649E-1 -5.399323E-1 
-8.913345E-1  1.808701E-1  4.561691E-1 -6.015320E-1 -8.603287E-1  1.615677E-1  5.225677E-1 -4.147339E-1 
-8.323288E-1  1.085663E-1  5.570679E-1 -3.784332E-1 -7.412338E-1  2.494659E-1  5.879669E-1 -4.584351E-1 
-7.853317E-1  2.741699E-1  5.605698E-1 -4.049301E-1 -6.631317E-1  2.087708E-1  4.927673E-1 -3.762283E-1 
-6.550293E-1  2.725677E-1  5.621719E-1 -3.787308E-1 -7.246323E-1  2.345657E-1  6.376648E-1 -2.737350E-1 
-6.165314E-1  2.752686E-1  6.077652E-1 -2.791290E-1 -6.101303E-1  3.229675E-1  6.790695E-1 -2.728348E-1 
-6.456299E-1  3.203659E-1  7.454681E-1 -1.747284E-1 -5.652313E-1  3.721695E-1  7.296677E-1 -2.216339E-1 
-5.847321E-1  4.068680E-1  8.255692E-1 -2.627335E-1 -7.350311E-1  3.705673E-1  8.071671E-1 -2.417297E-1 
-6.368332E-1  3.587723E-1  7.117691E-1 -2.709351E-1 -5.933304E-1  3.785706E-1  7.369690E-1 -2.221298E-1 
-6.611328E-1  2.870712E-1  8.070679E-1 -1.225281E-1 -6.570282E-1  2.876663E-1  7.781677E-1 -1.968307E-1 
-6.031342E-1  4.864655E-1  8.715668E-1 -1.951294E-1 -5.018311E-1  5.113678E-1  9.120712E-1 -3.192902E-2 
-4.719315E-1  5.421677E-1  9.786682E-1 -6.433105E-2 -4.451294E-1  6.996689E-1  1.088867E+0 -5.673218E-2 
-4.118347E-1  6.325684E-1  9.687653E-1 -3.813171E-2 -3.832321E-1  5.896683E-1  8.564682E-1 -1.654282E-1 
-5.151291E-1  5.261688E-1  8.798676E-1 -3.072281E-1 -7.135315E-1  4.060669E-1  6.849670E-1 -3.918304E-1 
-6.332321E-1  3.026657E-1  5.533676E-1 -4.358292E-1 -8.434296E-1  1.933670E-1  5.840683E-1 -4.901352E-1 
-9.288330E-1  8.526611E-2  4.854660E-1 -5.129318E-1 -8.437347E-1  2.346802E-2  2.702713E-1 -6.378326E-1 
-9.795303E-1 -1.014328E-1  2.459717E-1 -6.138306E-1 -1.010933E+0 -1.652298E-1  2.097702E-1 -6.604309E-1 
-1.017029E+0 -1.161346E-1  1.920700E-1 -8.461304E-1 -1.142929E+0 -1.240311E-1  2.095718E-1 -6.956329E-1 
-1.140930E+0 -2.487335E-1  2.471695E-1 -6.714325E-1 -1.075333E+0 -8.892822E-2  3.129654E-1 -7.114334E-1 
-1.124634E+0 -5.702972E-2  4.105682E-1 -5.907288E-1 -1.044334E+0 -5.702972E-2  3.710709E-1 -5.247345E-1 
-8.322296E-1  1.460648E-1  5.807648E-1 -4.073334E-1 -8.268280E-1  2.559662E-1  6.992722E-1 -3.623352E-1 
-7.724304E-1  2.806702E-1  6.685715E-1 -3.280334E-1 -6.762314E-1  3.487701E-1  7.321701E-1 -3.245316E-1 
-7.765350E-1  2.534714E-1  7.411652E-1 -2.881317E-1 -7.477341E-1  2.717667E-1  6.513672E-1 -3.361282E-1 
-6.392288E-1  3.698654E-1  6.618652E-1 -3.424301E-1 -6.752319E-1  3.010712E-1  6.947708E-1 -2.643280E-1 
-6.474304E-1  2.951660E-1  6.356659E-1 -3.178329E-1 -6.751328E-1  3.339691E-1  6.924667E-1 -4.031296E-1 
-8.025284E-1  2.108688E-1  6.226654E-1 -3.393326E-1 -8.367310E-1  1.146698E-1  5.709686E-1 -4.618301E-1 
-8.541336E-1  2.199707E-1  6.119690E-1 -4.603348E-1 -8.877335E-1  1.708679E-1  6.493683E-1 -3.463287E-1 
-8.106308E-1  1.792679E-1  6.250687E-1 -3.983307E-1 -8.091278E-1  3.231659E-1  7.871704E-1 -3.442307E-1 
-8.148346E-1  3.229675E-1  8.400650E-1 -1.895294E-1 -6.216278E-1  3.694687E-1  8.050690E-1 -1.389313E-1 
-5.375290E-1  4.674683E-1  9.471664E-1 -1.353455E-2 -5.052338E-1  5.088654E-1  1.003769E+0  4.406738E-2 
-3.221283E-1  5.834656E-1  9.168701E-1  3.676605E-2 -3.084335E-1  6.358719E-1  1.049271E+0  9.736633E-2 
-3.900299E-1  5.309677E-1  1.010368E+0  6.806946E-2 -3.846283E-1  5.415649E-1  9.618683E-1 -4.273224E-2 
-5.100327E-1  5.244675E-1  9.497681E-1 -8.203125E-2 -4.943314E-1  4.759674E-1  8.464661E-1 -8.123016E-2 
-4.206314E-1  5.014648E-1  8.336716E-1 -1.714325E-1 -4.981308E-1  6.018677E-1  9.566650E-1 -1.169281E-1 
-4.508286E-1  5.523682E-1  9.045715E-1 -5.432129E-3 -3.551331E-1  6.150665E-1  1.006172E+0 -3.163147E-2 
-4.711304E-1  5.974655E-1  1.068466E+0  1.136780E-2 -4.622345E-1  5.419693E-1  1.001266E+0  3.746796E-2 
-3.662338E-1  5.662689E-1  8.845673E-1 -1.093292E-1 -5.266342E-1  4.485703E-1  8.709717E-1 -1.746292E-1 
-6.424332E-1  3.196716E-1  6.962662E-1 -3.086319E-1 -6.597290E-1  3.596649E-1  6.174698E-1 -4.473343E-1 
-8.102341E-1  1.822662E-1  6.200714E-1 -3.840332E-1 -8.745346E-1  8.616638E-2  5.605698E-1 -3.912277E-1 
-8.853302E-1  5.276489E-2  5.149689E-1 -4.641342E-1 -9.381332E-1 -7.934570E-3  4.879684E-1 -3.743286E-1 
-8.749313E-1  9.468079E-3  4.469681E-1 -4.804306E-1 -8.316345E-1  1.574707E-1  5.323715E-1 -4.708328E-1 
-8.078308E-1  2.496719E-1  6.418686E-1 -3.034286E-1 -6.790314E-1  2.486649E-1  6.597672E-1 -2.476349E-1 
-5.911331E-1  4.005661E-1  7.954712E-1 -2.037277E-1 -6.291351E-1  4.122696E-1  8.445663E-1 -1.592331E-1 
-5.205307E-1  4.215698E-1  7.485657E-1 -2.474289E-1 -6.146317E-1  4.712677E-1  7.859650E-1 -3.682327E-1 
-7.480316E-1  2.956696E-1  6.843719E-1 -3.904343E-1 -8.289337E-1  1.712723E-1  5.165710E-1 -4.884338E-1 
-8.376312E-1  1.117706E-1  4.710693E-1 -4.538345E-1 -9.441299E-1 -5.323029E-2  4.628677E-1 -4.697342E-1 
-9.837341E-1 -6.403351E-2  3.917694E-1 -6.204300E-1 -1.011230E+0  7.956696E-2  4.443665E-1 -6.315308E-1 
-1.013229E+0  3.476715E-2  3.735657E-1 -6.287308E-1 -9.438324E-1  6.172180E-3  3.625717E-1 -6.047287E-1 
-8.950348E-1  1.812668E-1  5.075684E-1 -5.261307E-1 -9.012299E-1  1.252670E-1  5.303650E-1 -4.182281E-1 
-7.739334E-1  1.446686E-1  5.591660E-1 -3.510284E-1 -7.522278E-1  2.475662E-1  7.232666E-1 -2.656326E-1 
-7.222290E-1  3.134689E-1  7.509689E-1 -2.183304E-1 -5.913315E-1  3.908691E-1  7.600708E-1 -2.800293E-1 
-6.260300E-1  4.449692E-1  8.375702E-1 -1.652298E-1 -5.902328E-1  3.770676E-1  8.321686E-1 -9.863281E-2 
-5.153351E-1  4.709702E-1  8.857651E-1 -9.553528E-2 -4.762344E-1  4.811707E-1  9.079666E-1 -2.172852E-2 
-5.016327E-1  4.103699E-1  8.675690E-1 -1.422882E-2 -4.062347E-1  5.294647E-1  9.252701E-1 -7.112885E-2 
-4.920349E-1  5.163651E-1  9.469681E-1 -1.140289E-1 -5.906296E-1  4.277649E-1  8.347702E-1 -1.779327E-1 
-5.782318E-1  4.429703E-1  8.187714E-1 -2.755280E-1 -6.987305E-1  3.281708E-1  7.823715E-1 -2.590332E-1 
-8.412323E-1  1.853714E-1  7.020721E-1 -3.311310E-1 -7.712326E-1  2.120667E-1  6.010666E-1 -4.302292E-1 
-8.589325E-1  1.381683E-1  6.091690E-1 -3.375320E-1 -8.474350E-1  7.357025E-2  5.344696E-1 -3.977280E-1 
-8.562317E-1  8.616638E-2  4.862671E-1 -5.759277E-1 -1.022934E+0 -2.603149E-2  4.333649E-1 -5.195313E-1 
-1.018631E+0 -1.116333E-1  3.359680E-1 -6.619339E-1 -1.107933E+0 -8.353424E-2  2.474670E-1 -7.990341E-1 
-1.159332E+0 -1.621323E-1  2.709656E-1 -7.026291E-1 -1.094635E+0 -1.496277E-1  1.733704E-1 -7.700348E-1 
-1.093529E+0 -8.493042E-2  2.839661E-1 -7.774353E-1 -1.216034E+0 -1.361313E-1  3.123703E-1 -7.478333E-1 
-1.145035E+0 -1.667328E-1  1.857681E-1 -7.457352E-1 -1.050232E+0 -7.672882E-2  3.071671E-1 -6.222305E-1 
-1.083229E+0 -1.347351E-1  3.803711E-1 -5.363312E-1 -1.008331E+0 -9.072876E-2  3.832703E-1 -5.336304E-1 
-8.829346E-1  1.667709E-1  5.423660E-1 -4.491348E-1 -8.187332E-1  1.536713E-1  5.885696E-1 -3.379288E-1 
-7.555313E-1  2.200699E-1  6.561661E-1 -3.537292E-1 -7.561340E-1  3.347702E-1  7.475662E-1 -3.377304E-1 
-7.716293E-1  2.447662E-1  7.006683E-1 -2.481308E-1 -7.159348E-1  2.185669E-1  6.627655E-1 -3.648300E-1 
-8.417282E-1  2.504654E-1  7.387695E-1 -3.826294E-1 -8.275299E-1  2.741699E-1  6.866684E-1 -3.256302E-1 
-6.597290E-1  3.385696E-1  6.766663E-1 -2.827301E-1 -6.966324E-1  2.953720E-1  8.720703E-1 -1.167297E-1 
-7.242279E-1  2.422714E-1  8.399658E-1 -4.013062E-2 -5.718307E-1  3.396683E-1  8.409653E-1 -8.063507E-2 
-5.016327E-1  4.710693E-1  1.000366E+0  1.134720E-1 -4.132309E-1  4.689713E-1  9.549713E-1  1.062698E-1 
-2.667313E-1  6.329651E-1  1.010765E+0  1.217651E-1 -2.414322E-1  7.387695E-1  1.176468E+0  2.247696E-1 
-1.816330E-1  7.284698E-1  1.147865E+0  2.887650E-1 -1.138306E-1  8.222656E-1  1.199066E+0  1.531677E-1 
-1.878281E-1  8.750687E-1  1.236465E+0  2.485657E-1 -1.612320E-1  7.501678E-1  1.079765E+0  1.280670E-1 
-2.244339E-1  6.721649E-1  1.014366E+0  8.171082E-3 -4.524307E-1  5.455704E-1  9.789658E-1 -8.602905E-2 
-5.608292E-1  4.582672E-1  8.084717E-1 -2.664337E-1 -6.211319E-1  3.776703E-1  6.883698E-1 -3.553314E-1 
-7.739334E-1  2.057648E-1  6.714706E-1 -3.176346E-1 -8.452301E-1  1.401672E-1  6.046677E-1 -3.864288E-1 
-7.655334E-1  2.789688E-1  6.818695E-1 -3.774338E-1 -8.253326E-1  1.939697E-1  7.038651E-1 -2.662277E-1 
-8.210297E-1  1.725693E-1  7.378693E-1 -3.142319E-1 -8.248291E-1  2.816696E-1  7.779694E-1 -3.197327E-1 
-8.660278E-1  1.799698E-1  7.194672E-1 -2.809296E-1 -8.242340E-1  1.024704E-1  5.897675E-1 -4.159317E-1 
-8.389282E-1  2.182693E-1  6.165695E-1 -4.423294E-1 -9.153290E-1  9.387207E-2  4.909668E-1 -4.875336E-1 
-9.262314E-1 -9.822845E-2  3.369675E-1 -5.732346E-1 -9.986343E-1 -4.563141E-2  3.623657E-1 -6.000290E-1 
-1.108528E+0 -1.730347E-1  3.646698E-1 -5.190277E-1 -1.019730E+0 -1.311340E-1  4.074707E-1 -4.629288E-1 
-9.793320E-1 -3.033447E-2  5.551682E-1 -3.730316E-1 -9.148331E-1  2.967072E-2  5.575714E-1 -3.082352E-1 
-7.436295E-1  1.651688E-1  6.293716E-1 -2.900314E-1 -7.078323E-1  3.297653E-1  8.215714E-1 -1.966324E-1 
-7.045288E-1  2.815704E-1  7.921677E-1 -1.271286E-1 -5.997314E-1  3.389664E-1  8.132706E-1 -1.716309E-1 
-6.158295E-1  3.809662E-1  8.746719E-1 -3.983307E-2 -6.098328E-1  2.652664E-1  8.243713E-1 -5.383301E-2 
-5.110321E-1  4.070663E-1  8.474655E-1 -4.893494E-2 -4.402313E-1  5.264664E-1  1.001167E+0  8.996582E-2 
-3.562317E-1  5.543671E-1  1.004669E+0  1.721649E-1 -2.151337E-1  6.892700E-1  1.117767E+0  1.664658E-1 
-2.461319E-1  7.751694E-1  1.274071E+0  3.046722E-1 -2.055283E-1  7.489700E-1  1.242668E+0  3.035660E-1 
-1.531296E-1  7.760696E-1  1.187271E+0  2.287674E-1 -2.020340E-1  8.032684E-1  1.270767E+0  2.329712E-1 
-2.107315E-1  7.475662E-1  1.130966E+0  2.392654E-1 -1.981277E-1  6.828690E-1  1.134972E+0  1.504669E-1 
-3.560333E-1  6.550674E-1  1.147972E+0  1.206665E-1 -3.729324E-1  5.833664E-1  9.834671E-1  3.446960E-2 
-3.104324E-1  5.774689E-1  9.191666E-1  1.426697E-2 -4.230347E-1  4.953690E-1  9.221649E-1  1.678467E-4 
-4.535294E-1  4.080658E-1  8.137665E-1 -1.407318E-1 -5.299301E-1  4.595718E-1  8.030701E-1 -2.270279E-1 
-6.707306E-1  3.245697E-1  8.614655E-1 -1.158295E-1 -7.026291E-1  2.144699E-1  6.774673E-1 -3.449326E-1 
-7.821350E-1  2.653656E-1  6.932678E-1 -3.115311E-1 -7.631302E-1  2.301712E-1  7.646713E-1 -1.812286E-1 
-7.389297E-1  1.659698E-1  7.036667E-1 -2.481308E-1 -7.447281E-1  3.205719E-1  7.816696E-1 -3.512344E-1 
-8.141327E-1  3.023682E-1  7.832718E-1 -2.444305E-1 -6.739349E-1  3.195648E-1  7.542648E-1 -1.876297E-1 
-6.085281E-1  3.677673E-1  8.415680E-1 -1.252289E-1 -6.196289E-1  3.441696E-1  8.991699E-1  7.568359E-3 
-5.073318E-1  4.202652E-1  9.725647E-1  8.986664E-2 -3.884277E-1  5.787659E-1  1.101067E+0  1.363678E-1 
-4.040298E-1  5.541687E-1  1.089966E+0  1.401672E-1 -3.084335E-1  6.650696E-1  1.038269E+0  6.566620E-2 
-3.012314E-1  6.768723E-1  1.131271E+0  1.461716E-1 -3.994293E-1  5.437698E-1  1.073372E+0  1.441650E-1 
-3.808289E-1  5.325699E-1  9.985657E-1  2.706909E-2 -4.252319E-1  5.631714E-1  1.085365E+0  9.176636E-2 
-5.503311E-1  3.909683E-1  9.605713E-1 -9.933472E-3 -5.574341E-1  3.203659E-1  7.835693E-1 -1.280289E-1 
-6.871338E-1  1.987686E-1  8.121719E-1 -1.640320E-1 -8.414307E-1  9.716797E-2  6.510696E-1 -2.784348E-1 
-8.289337E-1  4.467010E-2  5.104675E-1 -4.576340E-1 -9.315338E-1  1.396942E-2  5.141678E-1 -4.274292E-1 
-9.656296E-1 -4.453278E-2  4.652710E-1 -4.316330E-1 -9.303284E-1 -2.922821E-2  4.564667E-1 -5.253296E-1 
-1.096230E+0 -7.563019E-2  4.966660E-1 -5.836334E-1 -1.159134E+0 -1.704330E-1  3.569717E-1 -6.665344E-1 
-1.186829E+0 -1.384277E-1  3.117676E-1 -7.000351E-1 -1.153732E+0 -1.698303E-1  3.505707E-1 -5.591278E-1 
-1.105728E+0 -2.709351E-1  3.097687E-1 -5.393295E-1 -1.090332E+0 -1.447296E-1  3.841705E-1 -6.066284E-1 
-1.149429E+0 -1.576309E-1  4.108658E-1 -5.055313E-1 -1.067932E+0 -1.890335E-1  3.599701E-1 -5.492325E-1 
-1.062431E+0 -1.578293E-1  3.586655E-1 -5.404282E-1 -1.129829E+0 -1.912308E-1  4.910660E-1 -3.840332E-1 
-1.011932E+0 -1.276321E-1  4.493713E-1 -3.890305E-1 -8.613281E-1 -6.629944E-3  5.378723E-1 -2.880325E-1 
-8.107300E-1  7.826996E-2  6.619720E-1 -8.032990E-2 -5.828323E-1  1.899719E-1  7.213669E-1 -6.293488E-2 
-5.479279E-1  3.994675E-1  8.959656E-1 -1.283340E-1 -5.697327E-1  4.006653E-1  8.883667E-1  6.037140E-2 
-4.770279E-1  3.300705E-1  9.082718E-1  8.226776E-2 -4.479294E-1  4.651718E-1  9.298706E-1 -3.433228E-2 
-5.095291E-1  3.611679E-1  8.277664E-1 -2.243042E-2 -5.157318E-1  3.120651E-1  7.483673E-1 -1.187286E-1 
-5.929337E-1  2.584686E-1  7.350693E-1 -1.953278E-1 -7.156296E-1  1.907654E-1  6.534653E-1 -2.747345E-1 
-7.622299E-1  1.314697E-1  5.467682E-1 -4.522324E-1 -9.486313E-1  5.646515E-2  5.595703E-1 -5.197296E-1 
-1.080933E+0 -7.463074E-2  4.664688E-1 -5.054321E-1 -1.047928E+0 -9.013367E-2  3.747711E-1 -6.808319E-1 
-1.191833E+0 -1.591339E-1  3.330688E-1 -7.152328E-1 -1.263634E+0 -2.385330E-1  3.313675E-1 -6.393280E-1 
-1.098534E+0 -1.085281E-1  3.442688E-1 -6.466293E-1 -1.101830E+0 -4.353333E-2  4.700699E-1 -5.148315E-1 
-1.019234E+0 -9.093475E-2  5.259705E-1 -2.912292E-1 -8.832321E-1  3.636932E-2  6.440659E-1 -2.585297E-1 
-8.148346E-1  1.250687E-1  8.053665E-1 -1.312332E-1 -8.078308E-1  1.621704E-1  7.603683E-1 -1.372299E-1 
-6.634293E-1  1.929703E-1  7.640686E-1 -1.451340E-1 -7.811279E-1  2.034683E-1  8.718719E-1 -8.393097E-2 
-7.438278E-1  1.676712E-1  8.268661E-1 -6.303406E-2 -6.561279E-1  2.559662E-1  8.135681E-1 -9.213257E-2 
-7.359314E-1  1.396713E-1  8.551712E-1 -7.093048E-2 -7.692337E-1  1.770706E-1  7.836685E-1 -1.476288E-1 
-6.786346E-1  2.737656E-1  7.308655E-1 -2.388306E-1 -6.739349E-1  2.223663E-1  7.873688E-1 -3.033447E-2 
-6.900330E-1  1.986694E-1  8.516693E-1 -1.792908E-2 -5.690308E-1  3.091660E-1  8.960648E-1  1.506805E-2 
-5.886307E-1  3.110657E-1  9.912720E-1  1.515656E-1 -5.186310E-1  3.403702E-1  9.651718E-1  1.372681E-1 
-4.440308E-1  4.210663E-1  1.035370E+0  8.396912E-2 -5.105286E-1  4.718704E-1  1.072571E+0  1.758652E-1 
-4.461288E-1  4.322662E-1  1.072571E+0  1.650696E-1 -4.206314E-1  5.813675E-1  1.210266E+0  1.748657E-1 
-4.838333E-1  5.497665E-1  1.220070E+0  2.597656E-1 -4.088287E-1  4.914703E-1  1.127571E+0  2.256699E-1 
-4.121323E-1  5.212708E-1  1.188171E+0  2.240677E-1 -4.496307E-1  4.490662E-1  1.103767E+0  2.047653E-1 
-4.732285E-1  4.347687E-1  1.006172E+0  7.566833E-2 -4.947281E-1  4.095688E-1  1.028969E+0  1.063690E-1 
-5.619278E-1  3.056717E-1  1.017372E+0  2.120667E-1 -5.211334E-1  2.819672E-1  9.530716E-1  1.015701E-1 
-5.345306E-1  3.506699E-1  9.729691E-1  8.567047E-2 -5.461349E-1  2.365723E-1  8.816681E-1  1.590652E-1 
-5.452347E-1  1.825714E-1  8.518677E-1  5.470276E-3 -6.772308E-1  2.251663E-1  9.180679E-1 -3.363037E-2 
-7.431335E-1  1.714706E-1  8.062668E-1 -4.473114E-2 -6.428299E-1  1.237717E-1  7.150650E-1 -1.363297E-1 
-7.947311E-1  1.352692E-1  7.489700E-1 -2.055283E-1 -8.574295E-1 -1.173401E-2  6.092682E-1 -2.309341E-1 
-7.826309E-1 -4.829407E-3  4.698715E-1 -2.976303E-1 -8.169327E-1 -3.742981E-2  5.084686E-1 -2.366333E-1 
-8.428345E-1 -1.397324E-1  5.279694E-1 -2.151337E-1 -8.201294E-1  1.306915E-2  5.606689E-1 -2.739334E-1 
-7.858353E-1  4.386902E-2  6.483688E-1 -1.223297E-1 -7.938309E-1  6.172180E-3  6.830673E-1 -7.513428E-2 
-6.232300E-1  1.221695E-1  6.431656E-1 -1.477280E-1 -6.743317E-1  1.879654E-1  7.138672E-1 -1.184311E-1 
-6.678314E-1  1.147690E-1  6.647720E-1 -1.490326E-1 -6.915283E-1  1.489716E-1  6.988678E-1 -2.443314E-1 
-8.928299E-1  4.296875E-2  6.660690E-1 -2.721329E-1 -9.411316E-1 -7.212830E-2  5.302658E-1 -3.647308E-1 
-9.362335E-1 -9.442902E-2  4.605713E-1 -3.715286E-1 -9.939346E-1 -1.363297E-1  5.333710E-1 -3.140335E-1 
-9.192352E-1 -9.622955E-2  4.472656E-1 -3.488312E-1 -8.409348E-1  4.006958E-2  6.143723E-1 -2.613297E-1 
-8.887329E-1  3.327179E-2  8.461685E-1 -3.433228E-3 -7.872314E-1  1.398697E-1  9.181671E-1  3.546906E-2 
-6.380310E-1  3.295670E-1  1.039871E+0  1.233673E-1 -5.627289E-1  3.366699E-1  1.147865E+0  2.996674E-1 
-4.863281E-1  4.125671E-1  1.127365E+0  2.291718E-1 -4.130325E-1  5.525665E-1  1.156570E+0  1.810684E-1 
-4.021301E-1  4.784698E-1  1.127068E+0  3.062668E-1 -3.917313E-1  4.133682E-1  1.031769E+0  1.755676E-1 
-4.451294E-1  4.454651E-1  1.082367E+0  1.262665E-1 -5.942307E-1  2.886658E-1  1.023567E+0  1.551666E-1 
-6.284332E-1  1.390686E-1  8.266678E-1  3.517151E-2 -7.026291E-1  8.536530E-2  8.579712E-1  4.376984E-2 
-7.745285E-1  8.468628E-3  7.845688E-1  4.165649E-3 -7.203293E-1  2.736664E-2  7.186661E-1 -1.021347E-1 
-8.493347E-1  2.946472E-2  7.875671E-1 -1.177292E-1 -9.579315E-1 -1.146317E-1  7.066650E-1 -1.237335E-1 
-8.639297E-1 -7.553101E-2  6.063690E-1 -1.779327E-1 -8.726349E-1 -3.163147E-2  6.919708E-1 -1.336288E-1 
-8.457336E-1 -8.923340E-2  6.209717E-1 -7.752991E-2 -7.485352E-1 -2.532959E-3  6.504669E-1 -1.811295E-1 
-8.332291E-1  5.577087E-2  7.442703E-1 -1.133347E-1 -8.784332E-1 -1.152344E-1  6.711655E-1 -7.192993E-2 
-8.566284E-1 -1.228333E-1  6.177673E-1 -1.161346E-1 -8.525314E-1 -9.553528E-2  7.235718E-1 -2.203369E-2 
-8.364334E-1 -8.833313E-2  6.709671E-1 -5.522919E-2 -7.364349E-1 -7.331848E-3  6.685715E-1 -4.212952E-2 
-7.473297E-1  1.557159E-2  7.955704E-1  4.727173E-2 -7.127304E-1  2.507019E-2  7.609711E-1  2.386475E-2 
-6.469345E-1  9.107208E-2  7.550659E-1  3.707123E-2 -6.934280E-1  5.896759E-2  8.264694E-1  9.017181E-2 
-6.444321E-1  4.087067E-2  7.352676E-1 -8.430481E-3 -6.669312E-1  1.351700E-1  7.506714E-1 -9.532928E-2 
-7.918320E-1  5.256653E-2  8.019714E-1 -4.423523E-2 -8.113327E-1 -4.663086E-2  6.246719E-1 -1.356277E-1 
-7.756348E-1 -3.023529E-2  5.957718E-1 -2.093277E-1 -9.184341E-1 -1.081314E-1  6.282654E-1 -1.891327E-1 
-9.611282E-1 -2.431335E-1  4.636688E-1 -2.477341E-1 -9.314346E-1 -1.849289E-1  4.791718E-1 -2.698288E-1 
-9.364319E-1 -2.651291E-1  4.315720E-1 -1.931305E-1 -9.483337E-1 -2.938309E-1  4.846649E-1 -2.523346E-1 
-9.631348E-1 -1.470337E-1  4.992676E-1 -3.069305E-1 -1.016029E+0 -3.233337E-1  4.357681E-1 -2.181320E-1 
-9.620285E-1 -3.095322E-1  3.556671E-1 -3.460312E-1 -1.035233E+0 -2.733307E-1  4.507675E-1 -3.870316E-1 
-1.118233E+0 -3.200302E-1  3.852692E-1 -3.338318E-1 -1.026131E+0 -3.521347E-1  3.307648E-1 -3.428345E-1 
-1.007828E+0 -2.555313E-1  4.238663E-1 -3.338318E-1 -1.005730E+0 -2.598343E-1  4.807663E-1 -2.413330E-1 
-9.704285E-1 -2.260284E-1  5.110703E-1 -2.078323E-1 -9.385300E-1 -1.198349E-1  7.071686E-1 -7.283020E-2 
-9.113312E-1 -1.781311E-1  6.605682E-1 -4.512787E-2 -8.210297E-1 -1.516342E-1  5.767670E-1 -1.461334E-1 
-9.218292E-1 -6.103516E-2  7.451706E-1 -1.764297E-1 -9.806290E-1 -1.193314E-1  6.587677E-1 -1.163330E-1 
-8.583298E-1 -1.338348E-1  6.013718E-1 -1.845322E-1 -9.826279E-1 -1.216278E-1  7.378693E-1 -1.155319E-1 
-9.811325E-1 -1.996307E-1  6.042709E-1 -1.276321E-1 -8.824310E-1 -1.886292E-1  5.291672E-1 -1.846313E-1 
-9.250336E-1 -1.317291E-1  6.954651E-1 -1.298294E-1 -9.767303E-1 -1.406326E-1  7.058716E-1 -7.942963E-2 
-8.656311E-1 -9.532928E-2  6.954651E-1 -7.603455E-2 -9.124298E-1 -8.972931E-2  8.103714E-1  1.776886E-2 
-8.395309E-1 -2.693176E-2  8.404694E-1  8.937073E-2 -6.929321E-1  7.956696E-2  9.259720E-1  2.120667E-1 
-6.538315E-1  7.196808E-2  1.033966E+0  3.592682E-1 -6.184311E-1  1.252670E-1  1.042770E+0  2.603683E-1 
-5.214310E-1  2.728653E-1  1.022766E+0  1.974716E-1 -5.671310E-1  2.915649E-1  1.127167E+0  3.354721E-1 
-5.404282E-1  2.475662E-1  1.105469E+0  3.117676E-1 -4.487305E-1  3.566666E-1  1.111168E+0  3.155670E-1 
-4.622345E-1  3.045654E-1  1.154266E+0  4.871674E-1 -4.507294E-1  1.754684E-1  1.104866E+0  4.388657E-1 
-4.126282E-1  2.734680E-1  1.077965E+0  3.774719E-1 -5.024338E-1  1.308670E-1  1.045067E+0  3.569717E-1 
-6.327286E-1  1.206970E-2  8.803711E-1  1.881714E-1 -6.748352E-1  3.987122E-2  8.919678E-1  1.483688E-1 
-7.170334E-1 -1.197281E-1  6.852722E-1  1.569672E-1 -6.978302E-1 -2.867279E-1  5.250702E-1  5.896759E-2 
-8.151321E-1 -2.738342E-1  5.727692E-1 -8.773041E-2 -9.775314E-1 -3.721313E-1  4.790649E-1 -1.410294E-1 
-9.750290E-1 -3.568344E-1  4.184723E-1 -2.613297E-1 -1.017929E+0 -2.797318E-1  4.793701E-1 -2.627335E-1 
-1.045830E+0 -3.326340E-1  4.598694E-1 -1.780319E-1 -8.903351E-1 -2.657318E-1  4.556656E-1 -1.305313E-1 
-8.361282E-1 -1.667328E-1  6.335678E-1  1.216888E-2 -8.199310E-1 -2.395325E-1  6.778717E-1  1.840668E-1 
-6.727295E-1 -1.396332E-1  7.106705E-1  1.732712E-1 -6.383286E-1  3.006744E-2  8.948669E-1  2.387695E-1 
-5.623322E-1  9.516907E-2  9.277649E-1  3.281708E-1 -4.508286E-1  1.584702E-1  9.353714E-1  3.284683E-1 
-5.445328E-1  1.310654E-1  1.091171E+0  3.901672E-1 -5.293350E-1  1.185684E-1  1.020668E+0  4.217682E-1 
-4.758301E-1  5.256653E-2  8.412704E-1  2.429657E-1 -6.263351E-1 -3.028870E-3  8.691711E-1  2.196655E-1 
-6.214294E-1 -1.293182E-2  7.921677E-1  1.499710E-1 -6.445313E-1 -2.342987E-2  6.560669E-1 -8.430481E-3 
-7.545319E-1 -1.574326E-1  6.665649E-1  8.386993E-2 -7.706299E-1 -1.535339E-1  6.620712E-1  9.286499E-2 
-6.514282E-1 -1.254349E-1  6.311722E-1  7.506561E-2 -7.571335E-1 -1.428299E-1  7.767715E-1  2.027664E-1 
-6.621323E-1 -8.193207E-2  7.533722E-1  1.823654E-1 -5.721283E-1  6.366730E-2  7.854691E-1  8.206940E-2 
-6.603317E-1  6.977081E-2  8.358688E-1  1.840668E-1 -5.627289E-1  6.186676E-2  8.503723E-1  2.265701E-1 
-5.528336E-1  1.094666E-1  8.608704E-1  8.906555E-2 -7.618332E-1 -3.752899E-2  8.477707E-1  1.962662E-1 
-7.282333E-1 -1.167297E-1  8.278656E-1  2.176666E-1 -7.284317E-1 -1.468277E-1  7.165680E-1  6.037140E-2 
-8.855286E-1 -2.998352E-1  6.648712E-1  7.766724E-2 -9.116287E-1 -3.414307E-1  6.073685E-1  5.017090E-2 
-8.297348E-1 -2.604294E-1  5.663681E-1 -7.183075E-2 -1.014534E+0 -3.960342E-1  5.946655E-1 -4.353333E-2 
-1.002731E+0 -3.634338E-1  5.241699E-1 -1.681290E-1 -1.066833E+0 -3.507309E-1  5.480652E-1 -1.512299E-1 
-1.089233E+0 -4.385300E-1  5.701675E-1 -3.280640E-4 -9.717331E-1 -4.254303E-1  5.267715E-1 -3.603363E-2 
-1.025734E+0 -4.566345E-1  5.331650E-1 -3.593445E-2 -1.061234E+0 -5.625305E-1  4.626694E-1  4.316711E-2 
-8.771286E-1 -4.558334E-1  4.043655E-1 -3.633118E-2 -8.944321E-1 -3.841324E-1  4.427719E-1 -1.920319E-1 
-1.063431E+0 -4.948349E-1  3.652649E-1 -1.666336E-1 -1.026634E+0 -4.982300E-1  3.688660E-1 -1.798325E-1 
-1.104935E+0 -4.814301E-1  5.312653E-1 -1.245346E-1 -1.241333E+0 -6.498337E-1  4.850693E-1 -1.500320E-1 
-1.286133E+0 -6.682281E-1  3.390656E-1 -2.702332E-1 -1.222832E+0 -6.643295E-1  3.447647E-1 -1.721344E-1 
-1.250229E+0 -7.667313E-1  2.564697E-1 -2.265320E-1 -1.217834E+0 -7.681351E-1  1.789703E-1 -2.946320E-1 
-1.205330E+0 -6.509323E-1  2.967682E-1 -2.689285E-1 -1.217033E+0 -7.154312E-1  2.190704E-1 -2.025299E-1 
-1.131729E+0 -6.517334E-1  3.061676E-1 -2.285309E-1 -1.111732E+0 -5.030289E-1  4.166718E-1 -1.423340E-1 
-1.077530E+0 -5.462341E-1  4.138718E-1 -7.903290E-2 -1.007332E+0 -4.562302E-1  4.698715E-1 -8.242798E-2 
-9.761353E-1 -3.750305E-1  6.171722E-1  5.297089E-2 -9.051285E-1 -3.393326E-1  5.903702E-1  9.726715E-2 
-8.012314E-1 -3.478317E-1  5.303650E-1  1.976776E-2 -9.037323E-1 -4.039307E-1  5.744705E-1  1.424713E-1 
-8.375320E-1 -3.397293E-1  6.147690E-1  8.916473E-2 -7.652283E-1 -2.300339E-1  5.669708E-1  1.277161E-2 
-7.479324E-1 -1.839294E-1  7.055664E-1  2.393723E-1 -6.789322E-1 -1.295319E-1  8.065720E-1  2.970657E-1 
-5.307312E-1  2.846527E-2  8.744659E-1  2.961655E-1 -5.462341E-1  3.956604E-2  9.684677E-1  4.799652E-1 
-4.652328E-1 -1.003265E-2  9.394684E-1  5.256653E-1 -4.229279E-1  4.146576E-2  1.008469E+0  4.381714E-1 
-4.898300E-1  8.496857E-2  9.656677E-1  4.976654E-1 -3.639297E-1  5.467224E-2  9.304657E-1  4.811707E-1 
-4.124298E-1  1.509705E-1  1.046066E+0  4.248657E-1 -4.121323E-1  1.905670E-1  1.094070E+0  6.406708E-1 
-2.075348E-1  2.626648E-1  1.109665E+0  6.419678E-1 -2.335281E-1  2.773666E-1  1.210869E+0  6.916656E-1 
-2.445297E-1  2.674713E-1  1.272667E+0  8.230667E-1 -1.526337E-1  3.064651E-1  1.217972E+0  7.307663E-1 
-1.784286E-1  3.083649E-1  1.261368E+0  7.708664E-1 -2.401352E-1  2.767715E-1  1.312767E+0  8.312683E-1 
-1.454315E-1  2.610703E-1  1.150970E+0  7.021713E-1 -2.598343E-1  1.662674E-1  1.157372E+0  6.995697E-1 
-3.329315E-1  1.183701E-1  1.109169E+0  6.936722E-1 -2.522278E-1  5.957031E-2  9.090652E-1  4.871674E-1 
-4.705353E-1 -1.553345E-2  9.550705E-1  4.470673E-1 -5.796280E-1 -1.303329E-1  8.333664E-1  3.995667E-1 
-5.047302E-1 -1.319351E-1  7.141647E-1  2.385712E-1 -7.074280E-1 -2.002335E-1  7.620697E-1  2.366714E-1 
-7.983322E-1 -3.668289E-1  5.917664E-1  1.506653E-1 -8.227310E-1 -4.277344E-1  5.262680E-1  7.836914E-2 
-8.857346E-1 -4.729309E-1  4.850693E-1  7.856750E-2 -9.668350E-1 -5.991287E-1  4.305649E-1  8.547211E-2 
-8.905334E-1 -5.418320E-1  4.068680E-1  4.496765E-2 -9.132309E-1 -5.744324E-1  4.624710E-1  2.037659E-1 
-9.266281E-1 -7.146301E-1  4.710693E-1  2.511673E-1 -8.580322E-1 -5.610352E-1  4.785690E-1  1.448669E-1 
-8.616333E-1 -4.930344E-1  5.215683E-1  1.729660E-1 -8.609314E-1 -5.825348E-1  4.168701E-1  1.577682E-1 
-7.321320E-1 -3.701324E-1  5.105667E-1  6.376648E-2 -8.722305E-1 -4.094315E-1  5.548706E-1  7.617188E-2 
-9.308319E-1 -4.736328E-1  5.059662E-1  6.127167E-2 -8.488312E-1 -3.635330E-1  5.367661E-1  2.536774E-2 
-9.180298E-1 -4.468307E-1  5.426712E-1  1.108704E-1 -9.639282E-1 -6.227341E-1  4.030685E-1  1.856995E-2 
-9.708328E-1 -5.006332E-1  5.352707E-1  9.407043E-2 -9.389343E-1 -4.807281E-1  6.090698E-1  2.013702E-1 
-9.152298E-1 -6.075287E-1  5.013657E-1  1.717682E-1 -9.403305E-1 -5.299301E-1  5.872650E-1  2.142715E-1 
-8.579330E-1 -5.106277E-1  5.794678E-1  3.741684E-1 -6.844330E-1 -5.062332E-1  6.117706E-1  3.897705E-1 
-6.143341E-1 -2.485352E-1  7.506714E-1  4.280701E-1 -5.328293E-1 -1.428299E-1  8.342667E-1  5.073700E-1 
-4.172287E-1 -9.123230E-2  8.947678E-1  4.787674E-1 -4.883347E-1  4.506683E-2  1.028366E+0  5.166702E-1 
-5.170288E-1 -3.829956E-3  1.031067E+0  5.602722E-1 -3.947296E-1 -5.383301E-2  8.345718E-1  5.478668E-1 
-3.852310E-1 -6.922913E-2  9.646683E-1  6.408691E-1 -4.279327E-1 -1.387329E-1  9.115677E-1  6.271667E-1 
-4.540329E-1 -1.950302E-1  8.193665E-1  4.888687E-1 -5.340347E-1 -1.998291E-1  8.456650E-1  5.348663E-1 
-5.323334E-1 -2.736282E-1  8.090668E-1  5.671692E-1 -5.953293E-1 -4.325333E-1  6.426697E-1  4.101715E-1 
-6.286316E-1 -3.367310E-1  7.521667E-1  5.541687E-1 -4.258347E-1 -2.060318E-1  7.482681E-1  5.478668E-1 
-4.466324E-1 -3.050308E-1  6.240692E-1  3.579712E-1 -5.422287E-1 -9.622955E-2  9.055710E-1  5.267715E-1 
-3.500290E-1  3.887177E-2  9.044647E-1  5.684662E-1 -3.581314E-1 -8.383179E-2  7.608719E-1  3.552704E-1 
-5.861282E-1 -2.018280E-1  8.214722E-1  4.274673E-1 -6.094284E-1 -2.074280E-1  7.758713E-1  4.238663E-1 
-5.168304E-1 -2.235336E-1  6.934662E-1  4.017715E-1 -6.481323E-1 -4.450302E-1  6.303711E-1  3.713684E-1 
-7.616348E-1 -5.816345E-1  5.472717E-1  3.799667E-1 -7.628326E-1 -5.331345E-1  5.406723E-1  2.607651E-1 
-8.378296E-1 -5.943298E-1  5.306702E-1  2.704697E-1 -8.423309E-1 -6.251297E-1  4.651718E-1  2.539673E-1 
-8.017349E-1 -5.373306E-1  4.265671E-1  1.324692E-1 -8.747330E-1 -6.427307E-1  3.979721E-1  2.193680E-1 
-8.007278E-1 -6.712341E-1  3.105698E-1  1.162720E-1 -8.192291E-1 -5.535278E-1  3.731689E-1  1.033707E-1 
-9.051285E-1 -6.216278E-1  4.422684E-1  1.791687E-1 -8.584290E-1 -6.468277E-1  3.286667E-1  4.876709E-2 
-9.271317E-1 -6.240311E-1  3.299713E-1  1.306915E-2 -1.020935E+0 -7.117310E-1  3.511658E-1  6.806946E-2 
-9.253311E-1 -7.094345E-1  2.371674E-1 -4.432678E-3 -9.650345E-1 -6.494293E-1  3.387680E-1  2.426910E-2 
-1.038132E+0 -7.000351E-1  4.578705E-1  1.512680E-1 -9.149323E-1 -6.042328E-1  4.514694E-1  2.102661E-1 
-8.049316E-1 -4.969330E-1  6.131668E-1  3.345718E-1 -8.099289E-1 -5.705338E-1  6.054688E-1  4.606705E-1 
-6.411285E-1 -4.355316E-1  6.944656E-1  5.788651E-1 -4.038315E-1 -2.405319E-1  7.696686E-1  6.329651E-1 
-4.177322E-1 -3.369293E-1  7.383652E-1  7.482681E-1 -2.952347E-1 -2.807312E-1  7.930679E-1  7.290649E-1 
-3.326340E-1 -1.585312E-1  9.229660E-1  6.747665E-1 -4.157333E-1 -1.908340E-1  8.572693E-1  7.176666E-1 
-3.094330E-1 -1.941299E-1  8.729706E-1  7.614670E-1 -2.858353E-1 -1.801300E-1  8.465652E-1  6.769714E-1 
-5.010300E-1 -3.840332E-1  7.542648E-1  5.939713E-1 -4.925308E-1 -3.267288E-1  7.112656E-1  5.193710E-1 
-4.767303E-1 -2.192307E-1  8.111649E-1  5.892715E-1 -4.501343E-1 -3.353348E-1  6.566696E-1  5.663681E-1 
-4.651337E-1 -3.702316E-1  6.384659E-1  4.873657E-1 -5.165329E-1 -3.134308E-1  7.567673E-1  5.598679E-1 
-4.790344E-1 -2.976303E-1  7.421722E-1  6.210709E-1 -3.659286E-1 -1.876297E-1  7.191696E-1  4.730682E-1 
-4.996338E-1 -2.388306E-1  8.975677E-1  6.752701E-1 -4.148331E-1 -2.167282E-1  8.208694E-1  6.741714E-1 
-3.658295E-1 -2.100296E-1  7.936707E-1  6.069717E-1 -4.374313E-1 -2.680283E-1  8.518677E-1  6.884689E-1 
-4.893341E-1 -3.989334E-1  7.351685E-1  5.851669E-1 -5.125351E-1 -3.309326E-1  6.858673E-1  4.707718E-1 
-6.175308E-1 -4.323349E-1  6.751709E-1  5.001678E-1 -6.334305E-1 -5.646286E-1  4.893723E-1  3.622665E-1 
-7.649307E-1 -7.062302E-1  3.603668E-1  2.000656E-1 -8.965302E-1 -6.874313E-1  4.508667E-1  3.735657E-1 
-7.391281E-1 -7.385330E-1  3.426666E-1  2.586670E-1 -8.632278E-1 -8.592300E-1  1.508713E-1  8.976746E-2 
-9.959335E-1 -9.091339E-1  2.314682E-1  2.246704E-1 -7.715302E-1 -7.059326E-1  2.696686E-1  2.252655E-1 
-6.974335E-1 -6.751328E-1  2.580719E-1  1.951675E-1 -8.349304E-1 -7.546310E-1  3.222656E-1  3.125687E-1 
-6.845322E-1 -5.912323E-1  4.477692E-1  4.247665E-1 -4.564285E-1 -3.663330E-1  5.946655E-1  5.702667E-1 
-4.751282E-1 -4.910278E-1  6.333694E-1  6.384659E-1 -5.004349E-1 -4.232330E-1  6.736679E-1  6.209717E-1 
-3.565292E-1 -2.071304E-1  8.810654E-1  7.748718E-1 -2.826309E-1 -2.387314E-1  8.407669E-1  8.962708E-1 
-2.158279E-1 -2.540283E-1  8.011703E-1  7.574692E-1 -2.379303E-1 -1.468277E-1  8.513718E-1  7.490692E-1 
-2.437286E-1 -2.293320E-1  7.246704E-1  8.167648E-1 -2.053299E-1 -3.583298E-1  6.792679E-1  7.258682E-1 
-3.731308E-1 -3.879318E-1  7.016678E-1  6.429672E-1 -4.825287E-1 -4.846344E-1  5.277710E-1  5.230713E-1 
-4.536285E-1 -5.391312E-1  3.659668E-1  4.402695E-1 -5.665283E-1 -6.435318E-1  4.376678E-1  4.586716E-1 
-6.873322E-1 -7.077332E-1  3.815689E-1  3.664703E-1 -6.730347E-1 -7.475281E-1  2.082672E-1  2.924652E-1 
-6.800308E-1 -7.169342E-1  3.172684E-1  4.012680E-1 -6.726303E-1 -7.861328E-1  2.804718E-1  3.149719E-1 
-7.017288E-1 -7.343292E-1  2.160721E-1  2.813721E-1 -6.196289E-1 -6.097336E-1  4.409714E-1  5.852661E-1 
-4.586334E-1 -5.657349E-1  5.425720E-1  6.408691E-1 -4.224319E-1 -5.050278E-1  5.071716E-1  5.136719E-1 
-4.872284E-1 -3.981323E-1  6.796722E-1  6.528702E-1 -3.733292E-1 -3.249283E-1  7.176666E-1  7.647705E-1 
-2.255325E-1 -2.359314E-1  7.843704E-1  6.957703E-1 -3.668289E-1 -2.517319E-1  8.380661E-1  7.692719E-1 
-2.945328E-1 -2.087326E-1  8.976669E-1  8.672714E-1 -1.976318E-1 -1.567307E-1  9.278717E-1  8.951721E-1 
-2.943344E-1 -2.746277E-1  9.225693E-1  9.067688E-1 -2.210312E-1 -2.891312E-1  8.170700E-1  9.304657E-1 
-1.496277E-1 -2.458344E-1  8.195648E-1  9.032669E-1 -2.612305E-1 -3.753281E-1  7.934723E-1  8.775711E-1 
-2.873306E-1 -3.928299E-1  7.089691E-1  7.661667E-1 -3.090286E-1 -3.788300E-1  6.676712E-1  6.917648E-1 
-4.888306E-1 -5.856323E-1  5.896683E-1  6.583710E-1 -5.497284E-1 -6.903305E-1  3.896713E-1  4.878693E-1 
-5.910339E-1 -6.954346E-1  4.021683E-1  4.335709E-1 -7.287292E-1 -7.897339E-1  3.101654E-1  3.690720E-1 
-7.283325E-1 -8.332291E-1  1.749649E-1  2.189713E-1 -7.727280E-1 -8.070297E-1  2.110672E-1  2.476654E-1 
-8.598328E-1 -9.454346E-1  2.313690E-1  3.523712E-1 -8.455353E-1 -9.365311E-1  2.259674E-1  2.637711E-1 
-8.472290E-1 -8.669281E-1  1.975708E-1  2.087708E-1 -8.933334E-1 -1.010628E+0  1.186676E-1  3.184662E-1 
-8.344345E-1 -1.036331E+0  9.407043E-2  2.392654E-1 -8.744278E-1 -9.508286E-1  1.735687E-1  2.010651E-1 
-9.315338E-1 -9.772339E-1  1.758652E-1  2.793655E-1 -8.404312E-1 -9.468307E-1  1.314697E-1  2.459717E-1 
-8.950348E-1 -1.019730E+0  1.893692E-1  3.050690E-1 -8.533325E-1 -1.031235E+0  1.100693E-1  4.418716E-1 
-6.669312E-1 -9.527283E-1  1.681671E-1  3.653717E-1 -7.237320E-1 -8.324280E-1  2.595673E-1  4.116669E-1 
-6.455307E-1 -8.978348E-1  1.782684E-1  5.454712E-1 -5.123291E-1 -8.444290E-1  2.631683E-1  5.361710E-1 
-6.193314E-1 -8.210297E-1  3.805695E-1  5.702667E-1 -5.943298E-1 -7.485352E-1  3.617706E-1  5.714722E-1 
-3.914337E-1 -6.108322E-1  3.416672E-1  5.816650E-1 -4.263306E-1 -6.281281E-1  4.744720E-1  6.520691E-1 
-4.452286E-1 -6.004333E-1  4.364700E-1  6.551666E-1 -2.886353E-1 -5.271301E-1  3.876648E-1  5.838699E-1 
-3.789291E-1 -5.978317E-1  4.280701E-1  7.140656E-1 -3.341293E-1 -5.959320E-1  4.546661E-1  7.016678E-1 
-2.707291E-1 -5.097351E-1  4.353714E-1  6.989670E-1 -2.619324E-1 -5.750351E-1  4.197693E-1  7.846680E-1 
-2.692337E-1 -6.228333E-1  4.529648E-1  7.894669E-1 -2.074280E-1 -4.869308E-1  5.181656E-1  7.425690E-1 
-3.002319E-1 -5.252304E-1  5.610657E-1  8.700714E-1 -2.366333E-1 -5.172348E-1  6.136703E-1  8.930664E-1 
-1.846313E-1 -4.299316E-1  6.443710E-1  8.243713E-1 -2.587280E-1 -4.507294E-1  6.368713E-1  8.784714E-1 
-2.056351E-1 -4.701309E-1  5.799713E-1  8.672714E-1 -1.669312E-1 -4.173279E-1  6.207657E-1  8.009720E-1 
-2.564316E-1 -5.009308E-1  5.201721E-1  8.469696E-1 -1.578293E-1 -5.570297E-1  3.938675E-1  7.776718E-1 
-1.614304E-1 -5.284348E-1  4.437714E-1  7.732697E-1 -2.491302E-1 -5.358353E-1  4.908676E-1  8.245697E-1 
-1.673279E-1 -5.953293E-1  3.781662E-1  7.673721E-1 -2.290344E-1 -5.340347E-1  4.071655E-1  6.773682E-1 
-2.616348E-1 -5.740280E-1  3.956680E-1  7.407684E-1 -2.103348E-1 -5.845337E-1  3.494720E-1  6.835709E-1 
-2.692337E-1 -5.279312E-1  4.332657E-1  6.847687E-1 -3.086319E-1 -6.292343E-1  3.547668E-1  7.058716E-1 
-2.581329E-1 -6.369324E-1  2.927704E-1  6.681671E-1 -2.490311E-1 -5.790329E-1  3.725662E-1  6.580658E-1 
-3.451309E-1 -6.462326E-1  3.156662E-1  6.016693E-1 -2.801285E-1 -5.619278E-1  3.126678E-1  6.635666E-1 
-2.800293E-1 -6.242294E-1  4.268723E-1  7.129669E-1 -4.230347E-1 -7.387314E-1  3.569717E-1  6.700668E-1 
-3.474350E-1 -6.456299E-1  3.421707E-1  6.707687E-1 -3.132324E-1 -6.564331E-1  3.594666E-1  7.559662E-1 
-3.031311E-1 -7.612305E-1  3.022690E-1  7.656708E-1 -2.193298E-1 -6.579285E-1  2.690659E-1  6.863708E-1 
-2.812347E-1 -7.040329E-1  2.960663E-1  7.191696E-1 -3.519287E-1 -8.090286E-1  2.653656E-1  6.762695E-1 
-3.473282E-1 -7.037277E-1  2.825699E-1  6.085663E-1 -3.563309E-1 -6.724319E-1  3.220673E-1  7.217712E-1 
-3.004303E-1 -7.655334E-1  1.849670E-1  6.524658E-1 -2.724304E-1 -7.689285E-1  2.364655E-1  6.938705E-1 
-3.563309E-1 -7.105331E-1  3.819656E-1  7.607651E-1 -2.961349E-1 -7.283325E-1  2.379684E-1  6.557693E-1 
-3.022308E-1 -7.032318E-1  2.675705E-1  6.580658E-1 -3.721313E-1 -7.591324E-1  3.857651E-1  8.046722E-1 
-3.878326E-1 -8.574295E-1  2.969666E-1  7.667694E-1 -3.244324E-1 -7.673340E-1  2.779694E-1  6.766663E-1 
-4.191284E-1 -8.769302E-1  1.928711E-1  7.362671E-1 -3.069305E-1 -8.941345E-1  1.217651E-1  6.631699E-1 
-2.742310E-1 -7.444305E-1  2.035675E-1  6.439667E-1 -3.726349E-1 -8.159332E-1  2.133713E-1  6.989670E-1 
-3.484344E-1 -8.802338E-1  1.352692E-1  6.425705E-1 -2.664337E-1 -7.087326E-1  2.090683E-1  7.077713E-1 
-2.180328E-1 -7.207336E-1  2.840652E-1  8.684692E-1 -1.148300E-1 -6.870346E-1  3.338699E-1  9.182663E-1 
-4.772949E-2 -5.298309E-1  4.715652E-1  9.334717E-1 -4.643250E-2 -4.778290E-1  5.202713E-1  1.047371E+0 
 1.264648E-1 -3.894348E-1  5.423660E-1  1.088669E+0  1.888657E-1 -3.444290E-1  6.375656E-1  1.170967E+0 
 9.506989E-2 -3.811340E-1  7.225647E-1  1.194466E+0  2.195663E-1 -2.200317E-1  6.794662E-1  1.142166E+0 
 2.994690E-1 -1.677322E-1  6.920700E-1  1.169067E+0  2.396698E-1 -2.699280E-1  6.896667E-1  1.238472E+0 
 3.298721E-1 -1.604309E-1  7.720718E-1  1.224068E+0  3.196716E-1 -5.123138E-2  8.593674E-1  1.231171E+0 
 2.746658E-1 -2.415314E-1  6.861649E-1  1.276566E+0  3.829651E-1 -1.582336E-1  7.460709E-1  1.209572E+0 
 2.809677E-1 -1.284332E-1  7.772675E-1  1.182671E+0  2.910690E-1 -1.905289E-1  6.653671E-1  1.150269E+0 
 3.209686E-1 -1.614304E-1  6.529694E-1  1.093971E+0  2.389679E-1 -1.869278E-1  6.636658E-1  1.092667E+0 
 1.471710E-1 -3.836288E-1  5.141678E-1  1.009171E+0  1.532669E-1 -3.618317E-1  4.447708E-1  9.434662E-1 
 8.316803E-2 -4.235306E-1  4.989700E-1  9.984665E-1  4.264832E-3 -5.854340E-1  2.994690E-1  8.380661E-1 
-2.143097E-2 -5.872345E-1  1.807709E-1  6.623688E-1 -1.916351E-1 -6.990280E-1  1.332703E-1  6.268692E-1 
-2.629318E-1 -9.006348E-1 -4.412842E-2  5.660706E-1 -3.390350E-1 -9.553299E-1 -1.563339E-1  3.050690E-1 
-6.214294E-1 -1.173134E+0 -2.718277E-1  2.167664E-1 -7.300339E-1 -1.233032E+0 -3.562317E-1  1.571655E-1 
-6.865311E-1 -1.213432E+0 -4.457321E-1 -7.034302E-3 -8.335342E-1 -1.322235E+0 -4.566345E-1  2.656555E-2 
-9.052353E-1 -1.435333E+0 -5.441284E-1 -6.133270E-2 -9.422302E-1 -1.359131E+0 -4.581299E-1 -5.383301E-2 
-9.872284E-1 -1.423035E+0 -4.863281E-1  3.556824E-2 -8.468323E-1 -1.399132E+0 -5.315323E-1  9.037018E-2 
-7.168350E-1 -1.353233E+0 -4.702301E-1  1.624680E-1 -8.072281E-1 -1.376633E+0 -3.140335E-1  3.363647E-1 
-6.464310E-1 -1.238335E+0 -2.365341E-1  3.544693E-1 -5.183334E-1 -1.016129E+0 -1.823349E-1  3.331680E-1 
-5.395279E-1 -1.101730E+0 -1.850281E-1  4.315720E-1 -3.707352E-1 -9.380341E-1 -1.085281E-1  5.274658E-1 
-2.886353E-1 -8.698349E-1  3.006744E-2  6.263657E-1 -3.033295E-1 -8.952332E-1  5.446625E-2  7.434692E-1 
-2.013397E-2 -6.447296E-1  1.243668E-1  7.607651E-1 -3.192902E-2 -6.129303E-1  2.276688E-1  7.702713E-1 
-1.113281E-1 -7.043304E-1  1.492691E-1  7.992706E-1  5.197144E-2 -5.678329E-1  1.994705E-1  8.869705E-1 
 1.230698E-1 -4.658279E-1  4.086685E-1  9.887695E-1  1.202698E-1 -4.915314E-1  3.629684E-1  9.784698E-1 
 1.296692E-1 -5.279312E-1  2.174683E-1  8.673706E-1  1.558685E-1 -3.937302E-1  4.707718E-1  1.137070E+0 
 3.120651E-1 -3.214340E-1  6.402664E-1  1.362869E+0  4.400711E-1 -2.440338E-1  6.521683E-1  1.233772E+0 
 2.778702E-1 -2.584305E-1  7.028656E-1  1.263565E+0  3.598709E-1 -2.151337E-1  7.229691E-1  1.436966E+0 
 5.811691E-1 -1.234283E-1  7.535706E-1  1.426971E+0  5.469666E-1 -6.973267E-2  8.043671E-1  1.401871E+0 
 5.259705E-1 -1.542282E-1  6.343689E-1  1.392769E+0  6.475677E-1 -1.288300E-1  6.313705E-1  1.295769E+0 
 4.559708E-1 -2.432327E-1  5.898666E-1  1.295570E+0  3.931656E-1 -3.224335E-1  4.951706E-1  1.181465E+0 
 3.891678E-1 -4.063339E-1  3.539658E-1  1.097771E+0  2.355652E-1 -5.296326E-1  3.636703E-1  1.163567E+0 
 2.557678E-1 -5.660324E-1  3.006668E-1  1.093170E+0  2.196655E-1 -6.359329E-1  1.499710E-1  8.865662E-1 
 5.470276E-3 -7.309341E-1  1.732712E-1  9.406662E-1  7.826996E-2 -6.685333E-1  1.569672E-1  8.954697E-1 
 7.646942E-2 -7.311325E-1  1.076508E-2  6.976700E-1 -1.465302E-1 -8.725281E-1 -2.703094E-2  7.854691E-1 
 4.927063E-2 -7.333298E-1 -3.863525E-2  7.357712E-1  4.376984E-2 -7.482300E-1 -1.319351E-1  4.892654E-1 
-2.923279E-1 -1.007133E+0 -2.367325E-1  5.198669E-1 -1.679306E-1 -8.401337E-1 -9.013367E-2  7.103653E-1 
 4.296875E-2 -7.274323E-1 -4.203033E-2  5.792694E-1 -2.932281E-1 -1.031731E+0 -2.952347E-1  3.509674E-1 
-3.829346E-1 -1.071732E+0 -3.671341E-1  3.742676E-1 -2.194290E-1 -8.088303E-1 -1.414337E-1  5.262680E-1 
-1.723328E-1 -9.301300E-1 -2.169342E-1  4.771652E-1 -2.896347E-1 -1.027931E+0 -3.735352E-1  2.708664E-1 
-3.963318E-1 -1.005432E+0 -3.257294E-1  3.514709E-1 -2.775345E-1 -9.659348E-1 -2.487335E-1  5.874710E-1 
-9.383392E-2 -9.489288E-1 -2.946320E-1  4.789658E-1 -2.704315E-1 -1.087830E+0 -3.446350E-1  4.289703E-1 
-2.940292E-1 -1.032234E+0 -3.169327E-1  4.897690E-1 -1.364288E-1 -9.262314E-1 -3.364334E-1  4.111710E-1 
-2.787323E-1 -1.049530E+0 -3.271332E-1  3.622665E-1 -3.527298E-1 -1.021332E+0 -3.204346E-1  4.309692E-1 
-2.441330E-1 -1.023834E+0 -4.029312E-1  2.685699E-1 -4.541321E-1 -1.151535E+0 -3.769302E-1  3.221664E-1 
-4.734344E-1 -1.156929E+0 -3.748322E-1  3.672714E-1 -2.974319E-1 -1.025230E+0 -3.563309E-1  3.145676E-1 
-4.766312E-1 -1.139732E+0 -3.410339E-1  2.795715E-1 -5.293350E-1 -1.164230E+0 -3.607330E-1  3.649673E-1 
-2.785339E-1 -9.512329E-1 -2.717285E-1  4.600677E-1 -2.208328E-1 -8.990326E-1 -1.381302E-1  5.455704E-1 
-2.823334E-1 -1.056030E+0 -2.733307E-1  5.894699E-1 -8.253479E-2 -9.109344E-1 -1.578293E-1  7.168655E-1 
-3.280640E-4 -8.060303E-1 -5.123138E-2  7.779694E-1 -1.263428E-2 -9.092331E-1 -2.304306E-1  6.261673E-1 
-8.232117E-3 -8.965302E-1 -2.331314E-1  7.026672E-1  3.807068E-2 -8.183289E-1 -2.342987E-2  8.484650E-1 
-6.163025E-2 -1.012329E+0 -2.211304E-1  5.912704E-1 -2.140350E-1 -1.008530E+0 -2.197342E-1  5.683670E-1 
-1.318283E-1 -8.572311E-1 -1.078339E-1  7.284698E-1 -5.062866E-2 -9.735336E-1 -2.441330E-1  6.034698E-1 
-1.634293E-1 -9.915314E-1 -2.528305E-1  5.215683E-1 -1.678314E-1 -9.073334E-1 -1.781311E-1  6.533661E-1 
-6.462860E-2 -9.160309E-1 -2.120285E-1  6.412659E-1 -4.453278E-2 -8.822327E-1 -1.851349E-1  6.343689E-1 
-5.902863E-2 -8.598328E-1 -1.447296E-1  6.879654E-1  1.457214E-2 -7.952347E-1 -1.771317E-1  6.229706E-1 
 3.176880E-2 -7.384338E-1 -8.483124E-2  6.887665E-1  2.626801E-2 -7.692337E-1 -8.422852E-2  7.783661E-1 
 1.223679E-1 -7.188339E-1 -9.223175E-2  7.288666E-1  9.466553E-2 -7.042313E-1 -6.828308E-3  8.218689E-1 
 1.147690E-1 -7.581329E-1 -2.722931E-2  9.473648E-1  2.800674E-1 -6.724319E-1  4.246521E-2  9.675674E-1 
 2.684708E-1 -5.436325E-1  1.375656E-1  9.184723E-1  2.193680E-1 -6.181335E-1  8.937073E-2  1.020271E+0 
 4.061661E-1 -4.665298E-1  1.591721E-1  9.778671E-1  3.458710E-1 -4.727325E-1  1.668701E-1  9.739685E-1 
 2.744675E-1 -5.673294E-1  9.696960E-2  1.021469E+0  4.727707E-1 -4.206314E-1  7.456970E-2  9.017715E-1 
 4.281693E-1 -3.921280E-1  1.435699E-1  9.835663E-1  3.513718E-1 -4.860306E-1  1.954651E-1  1.108665E+0 
 5.280685E-1 -3.513336E-1  1.962662E-1  9.914703E-1  4.785690E-1 -2.446289E-1  2.725677E-1  9.900665E-1 
 3.857651E-1 -3.764343E-1  2.416687E-1  1.054070E+0  4.786682E-1 -3.121338E-1  3.029709E-1  1.074272E+0 
 5.227661E-1 -2.309341E-1  2.944717E-1  1.083267E+0  5.046692E-1 -3.250351E-1  2.193680E-1  1.050072E+0 
 4.865723E-1 -3.446350E-1  2.611694E-1  1.007767E+0  3.767700E-1 -3.487320E-1  2.818680E-1  9.850693E-1 
 3.358688E-1 -3.937302E-1  1.425705E-1  8.757706E-1  3.630676E-1 -4.058304E-1  1.632690E-1  9.212723E-1 
 2.416687E-1 -5.682297E-1  1.277695E-1  9.918671E-1  2.743683E-1 -6.585312E-1  5.867004E-3  8.973694E-1 
 3.070679E-1 -5.734329E-1 -9.735107E-3  8.835678E-1  2.445679E-1 -6.616287E-1  2.597046E-2  9.332657E-1 
 2.287674E-1 -6.962280E-1 -9.162903E-2  7.339706E-1  1.784668E-1 -6.011353E-1 -8.373260E-2  7.106705E-1 
 1.700668E-1 -7.081299E-1 -8.923340E-2  8.569717E-1  1.894684E-1 -7.800293E-1 -1.698303E-1  7.515717E-1 
 2.135696E-1 -6.347351E-1 -1.114349E-1  7.194672E-1  1.676712E-1 -6.586304E-1 -6.613159E-2  7.893677E-1 
 2.153702E-1 -6.953278E-1 -1.720352E-1  7.283707E-1  1.973648E-1 -6.859283E-1 -9.243011E-2  7.652664E-1 
 7.817078E-2 -7.526321E-1 -8.483124E-2  7.451706E-1  1.137695E-1 -8.191299E-1 -2.435303E-1  7.039719E-1 
 1.402664E-1 -7.794342E-1 -2.016296E-1  6.837692E-1  3.936768E-2 -9.043350E-1 -2.742310E-1  6.676712E-1 
-5.134583E-3 -9.278336E-1 -2.707291E-1  5.642700E-1 -3.903198E-2 -8.393326E-1 -2.896347E-1  5.289688E-1 
-8.083344E-2 -1.009132E+0 -4.258347E-1  4.905701E-1 -1.007309E-1 -1.044334E+0 -4.939346E-1  3.898697E-1 
-1.893311E-1 -1.004135E+0 -4.124298E-1  3.828659E-1 -2.172318E-1 -1.180229E+0 -6.426315E-1  3.981705E-1 
-1.867294E-1 -1.234131E+0 -6.417313E-1  3.794708E-1 -1.970291E-1 -1.154434E+0 -5.348282E-1  3.946686E-1 
-2.289352E-1 -1.205429E+0 -6.156311E-1  3.732681E-1 -2.077332E-1 -1.182831E+0 -6.514282E-1  2.778702E-1 
-2.481308E-1 -1.133331E+0 -5.410309E-1  3.719711E-1 -2.417297E-1 -1.189728E+0 -5.825348E-1  4.268723E-1 
-1.273346E-1 -1.168732E+0 -6.423340E-1  4.013672E-1 -1.728287E-1 -1.196930E+0 -5.533295E-1  4.449692E-1 
-1.519318E-1 -1.104034E+0 -5.313339E-1  4.401703E-1 -8.712769E-2 -1.015930E+0 -5.479279E-1  3.444672E-1 
-7.413483E-2 -9.314346E-1 -4.897308E-1  4.396667E-1  6.626892E-2 -9.258347E-1 -5.796280E-1  4.301682E-1 
 1.147690E-1 -8.300323E-1 -5.158310E-1  4.219666E-1  7.506561E-2 -8.454285E-1 -3.756332E-1  6.165695E-1 
 1.363678E-1 -8.634338E-1 -3.926315E-1  5.976715E-1  2.326660E-1 -6.597290E-1 -2.704315E-1  6.377716E-1 
 2.304688E-1 -6.019287E-1 -8.303070E-2  8.212662E-1  3.480682E-1 -5.988312E-1 -9.493256E-2  9.510651E-1 
 4.853668E-1 -5.047302E-1  1.216888E-2  9.394684E-1  4.081650E-1 -4.546280E-1  7.196808E-2  1.002670E+0 
 5.031662E-1 -4.610291E-1  2.857208E-2  9.552689E-1  5.593719E-1 -3.314285E-1  2.326965E-2  9.210663E-1 
 5.315704E-1 -3.830338E-1  3.707123E-2  1.000870E+0  5.929718E-1 -3.717346E-1 -2.128601E-3  9.616699E-1 
 6.309662E-1 -2.962341E-1  9.476471E-2  9.976654E-1  5.811691E-1 -3.487320E-1  9.516907E-2  1.099068E+0 
 6.551666E-1 -3.427353E-1  9.397125E-2  1.067268E+0  6.706696E-1 -1.881332E-1  2.270660E-1  1.086067E+0 
 6.975708E-1 -2.462311E-1  1.400681E-1  1.144768E+0  7.404709E-1 -2.439346E-1  1.484680E-1  1.033371E+0 
 6.837692E-1 -9.722900E-2  2.812653E-1  1.067772E+0  6.469650E-1 -1.648331E-1  2.613678E-1  1.161072E+0 
 7.815704E-1 -2.203293E-1  1.385651E-1  1.123268E+0  7.167664E-1 -2.420349E-1  1.629715E-1  1.078369E+0 
 6.013718E-1 -3.742294E-1  6.407166E-2  1.068672E+0  6.491699E-1 -4.068298E-1 -2.893066E-2  9.218674E-1 
 5.300674E-1 -3.881302E-1 -1.062775E-2  8.942719E-1  3.967667E-1 -5.703278E-1 -9.193420E-2  9.014664E-1 
 4.368668E-1 -6.457291E-1 -1.763306E-1  8.190689E-1  2.961655E-1 -6.355286E-1 -1.552353E-1  7.402649E-1 
 2.315674E-1 -7.181320E-1 -3.139343E-1  6.506653E-1  2.765656E-1 -7.938309E-1 -4.452286E-1  5.590668E-1 
 1.595688E-1 -8.443298E-1 -4.506302E-1  5.121689E-1 -6.431580E-3 -9.912338E-1 -5.772324E-1  3.283691E-1 
-4.103088E-2 -1.036728E+0 -7.040329E-1  2.739716E-1 -1.333313E-1 -1.167534E+0 -7.176285E-1  3.567657E-1 
-1.742325E-1 -1.255730E+0 -7.821350E-1  2.492676E-1 -1.269302E-1 -1.146828E+0 -8.604279E-1  1.853714E-1 
-6.742859E-2 -1.178932E+0 -8.207321E-1  3.434677E-1 -1.013336E-1 -1.250832E+0 -8.657303E-1  2.350693E-1 
-9.293365E-2 -1.143532E+0 -8.166351E-1  1.905670E-1 -1.802292E-1 -1.187035E+0 -7.618332E-1  2.885666E-1 
-1.376343E-1 -1.250633E+0 -8.324280E-1  2.645721E-1 -1.371307E-1 -1.147728E+0 -8.260345E-1  1.653671E-1 
-1.399307E-1 -1.166328E+0 -7.866287E-1  2.917709E-1 -5.113220E-2 -1.161133E+0 -8.560333E-1  2.482681E-1 
-2.673340E-2 -1.022331E+0 -7.609329E-1  2.133713E-1 -7.682800E-2 -1.038734E+0 -6.492310E-1  3.641663E-1 
 3.016663E-2 -1.046631E+0 -7.323303E-1  3.611679E-1  3.887177E-2 -9.809341E-1 -6.822281E-1  3.650665E-1 
 8.236694E-2 -1.031433E+0 -6.959305E-1  4.648666E-1  1.413651E-1 -9.972305E-1 -7.266312E-1  3.453674E-1 
 1.417694E-1 -8.917313E-1 -7.256317E-1  2.876663E-1  3.327179E-2 -1.012535E+0 -7.184296E-1  3.433685E-1 
 2.857208E-2 -1.039230E+0 -7.517319E-1  1.987686E-1 -9.113312E-2 -9.882278E-1 -7.256317E-1  1.751709E-1 
-1.072311E-1 -1.095634E+0 -8.040314E-1  2.632675E-1 -3.313446E-2 -1.113831E+0 -8.299332E-1  2.337723E-1 
-3.883362E-2 -1.078529E+0 -7.572327E-1  2.725677E-1 -6.203461E-2 -1.061234E+0 -7.605286E-1  2.611694E-1 
 7.707214E-2 -9.440308E-1 -7.789307E-1  3.209686E-1  1.884689E-1 -8.497314E-1 -6.217346E-1  4.085693E-1 
 1.625671E-1 -8.912277E-1 -6.499329E-1  5.111694E-1  3.233719E-1 -8.297348E-1 -5.878296E-1  5.432663E-1 
 3.081665E-1 -7.200317E-1 -4.436340E-1  6.082687E-1  3.786697E-1 -6.782303E-1 -4.728317E-1  6.044693E-1 
 4.390717E-1 -6.038284E-1 -3.927307E-1  6.222687E-1  4.290695E-1 -4.690323E-1 -2.232285E-1  7.423706E-1 
 5.247650E-1 -4.526291E-1 -2.221298E-1  7.961655E-1  6.367722E-1 -3.510284E-1 -1.287308E-1  8.559723E-1 
 6.177673E-1 -3.196335E-1 -3.929138E-3  1.038170E+0  6.966705E-1 -3.458328E-1  1.526642E-2  1.083267E+0 
 8.381653E-1 -2.034302E-1  2.946472E-2  1.061569E+0  8.106689E-1 -1.865311E-1  1.276703E-1  1.154366E+0 
 8.389664E-1 -1.958313E-1  8.396912E-2  1.134865E+0  9.556656E-1 -8.332825E-2  4.046631E-2  1.048370E+0 
 8.219681E-1 -2.059326E-1  1.100693E-1  1.140869E+0  8.161697E-1 -1.924286E-1  1.060715E-1  1.135971E+0 
 9.397659E-1 -8.132935E-2  2.967072E-2  1.002472E+0  8.732681E-1 -1.325302E-1  4.066467E-3  1.053970E+0 
 9.007721E-1 -1.763306E-1 -7.728577E-3  1.022667E+0  8.361664E-1 -1.617279E-1 -3.182983E-2  8.899689E-1 
 7.036667E-1 -2.306290E-1 -8.543396E-2  8.453674E-1  6.861649E-1 -3.875351E-1 -2.199326E-1  8.296661E-1 
 6.118698E-1 -3.607330E-1 -1.738281E-1  7.498703E-1  5.183716E-1 -4.576340E-1 -3.050308E-1  6.795654E-1 
 5.330658E-1 -6.130295E-1 -4.957352E-1  5.754700E-1  4.137650E-1 -6.002350E-1 -4.809341E-1  5.299683E-1 
 3.267670E-1 -7.354279E-1 -5.661316E-1  4.645691E-1  2.654648E-1 -8.860321E-1 -7.364349E-1  2.994690E-1 
 1.302719E-1 -9.035339E-1 -7.788315E-1  2.810669E-1  5.397034E-2 -1.029633E+0 -8.329315E-1  2.002716E-1 
 3.471375E-3 -1.097534E+0 -9.843292E-1  1.657104E-2 -7.923126E-2 -1.098633E+0 -1.035530E+0  1.087189E-2 
-1.155319E-1 -1.162331E+0 -1.010933E+0  8.766937E-2  1.906586E-2 -1.087830E+0 -1.059029E+0 -6.332397E-4 
-4.232788E-2 -1.058235E+0 -9.770279E-1  4.116821E-2 -6.203461E-2 -1.104828E+0 -9.764328E-1  1.976700E-1 
 1.282654E-1 -1.040932E+0 -8.883286E-1  2.211685E-1  3.707123E-2 -9.732285E-1 -8.017349E-1  2.307663E-1 
 7.586670E-2 -9.886322E-1 -7.951279E-1  3.622665E-1  2.701721E-1 -8.536301E-1 -7.621307E-1  3.409653E-1 
 2.714691E-1 -7.704315E-1 -6.517334E-1  4.055710E-1  2.389679E-1 -8.273315E-1 -6.731339E-1  3.991699E-1 
 3.387680E-1 -7.347336E-1 -7.197342E-1  3.888702E-1  3.432693E-1 -7.395325E-1 -6.087341E-1  4.252701E-1 
 2.962723E-1 -7.701340E-1 -7.005310E-1  4.099655E-1  3.476715E-1 -7.292328E-1 -6.703339E-1  3.972702E-1 
 3.337708E-1 -7.172318E-1 -5.447311E-1  5.244675E-1  3.509674E-1 -7.491302E-1 -6.368332E-1  4.883652E-1 
 4.290695E-1 -6.827316E-1 -6.494293E-1  5.124664E-1  5.147705E-1 -6.155319E-1 -5.249329E-1  6.148682E-1 
 5.550690E-1 -5.741348E-1 -5.749283E-1  6.038666E-1  6.636658E-1 -4.548340E-1 -4.525299E-1  5.975647E-1 
 5.522690E-1 -4.514313E-1 -3.402328E-1  7.135696E-1  6.165695E-1 -4.453278E-1 -3.760300E-1  7.422714E-1 
 7.405701E-1 -3.410339E-1 -3.174286E-1  7.118683E-1  6.607666E-1 -4.128342E-1 -3.408279E-1  8.382721E-1 
 7.778702E-1 -4.129333E-1 -3.788300E-1  7.857666E-1  8.304672E-1 -2.920303E-1 -4.140320E-1  6.769714E-1 
 7.434692E-1 -3.747330E-1 -3.764343E-1  7.232666E-1  7.271652E-1 -3.764343E-1 -4.111328E-1  6.776657E-1 
 7.217712E-1 -3.311310E-1 -3.653336E-1  6.679688E-1  5.768661E-1 -4.623337E-1 -3.622284E-1  6.642685E-1 
 6.415710E-1 -4.904327E-1 -4.761353E-1  6.756668E-1  6.381683E-1 -4.071350E-1 -4.017334E-1  6.630707E-1 
 6.952667E-1 -4.518280E-1 -4.685287E-1  6.971664E-1  6.890717E-1 -4.834290E-1 -5.275345E-1  5.544662E-1 
 6.656723E-1 -2.556305E-1 -3.217316E-1  5.896683E-1  6.235657E-1 -3.173294E-1 -3.440323E-1  6.506653E-1 
 6.831665E-1 -3.795319E-1 -4.299316E-1  6.232681E-1  6.793671E-1 -3.332291E-1 -3.443298E-1  6.532669E-1 
 6.157684E-1 -3.909302E-1 -3.969345E-1  6.615677E-1  7.297668E-1 -4.217300E-1 -5.373306E-1  5.876694E-1 
 6.308670E-1 -4.754333E-1 -5.034332E-1  5.439682E-1  5.791702E-1 -5.191345E-1 -5.936279E-1  6.215668E-1 
 6.948700E-1 -5.464325E-1 -5.977325E-1  5.747681E-1  6.068649E-1 -5.123291E-1 -5.321350E-1  5.056686E-1 
 4.853668E-1 -5.842285E-1 -6.183319E-1  4.840698E-1  5.466690E-1 -5.141296E-1 -5.316315E-1  5.592651E-1 
 5.943680E-1 -4.485321E-1 -4.360352E-1  5.658722E-1  5.562668E-1 -4.500351E-1 -4.425278E-1  6.583710E-1 
 7.392654E-1 -3.284302E-1 -4.181290E-1  6.567688E-1  7.211685E-1 -3.706284E-1 -3.663330E-1  7.205658E-1 
 7.313690E-1 -3.662338E-1 -4.610291E-1  7.495651E-1  9.321671E-1 -2.925339E-1 -4.840317E-1  6.735687E-1 
 8.408661E-1 -3.061295E-1 -4.232330E-1  7.293701E-1  8.436661E-1 -2.593307E-1 -4.133301E-1  6.662674E-1 
 8.405685E-1 -2.360306E-1 -4.127350E-1  6.081696E-1  7.071686E-1 -2.800293E-1 -2.891312E-1  7.291718E-1 
 7.381668E-1 -3.505325E-1 -4.171295E-1  6.797714E-1  7.593689E-1 -3.484344E-1 -4.711304E-1  6.153717E-1 
 7.164688E-1 -3.416290E-1 -3.877335E-1  7.088699E-1  8.038712E-1 -3.722305E-1 -5.501328E-1  6.042709E-1 
 7.568665E-1 -3.329315E-1 -5.012283E-1  5.440674E-1  7.243652E-1 -3.221283E-1 -4.255295E-1  6.133652E-1 
 7.030716E-1 -2.952347E-1 -4.232330E-1  5.768661E-1  7.202682E-1 -2.450333E-1 -3.902283E-1  5.239716E-1 
 6.209717E-1 -3.597336E-1 -4.247284E-1  6.159668E-1  6.793671E-1 -3.680344E-1 -4.295349E-1  6.274719E-1 
 7.311707E-1 -3.001328E-1 -4.230347E-1  5.745697E-1  6.184692E-1 -4.726334E-1 -5.419312E-1  5.870667E-1 
 6.892700E-1 -4.447327E-1 -6.061325E-1  5.103683E-1  6.990662E-1 -4.054337E-1 -6.047287E-1  4.321671E-1 
 5.952682E-1 -5.113297E-1 -7.405319E-1  4.186707E-1  6.712723E-1 -5.353317E-1 -8.299332E-1  3.330688E-1 
 6.505661E-1 -3.820343E-1 -6.455307E-1  3.704681E-1  5.967712E-1 -4.728317E-1 -6.900330E-1  3.830719E-1 
 5.673676E-1 -4.937286E-1 -6.863327E-1  2.864685E-1  5.299683E-1 -3.797302E-1 -6.016312E-1  3.950653E-1 
 5.347672E-1 -5.171280E-1 -6.240311E-1  3.833694E-1  4.955673E-1 -5.191345E-1 -6.932297E-1  3.076706E-1 
 5.318680E-1 -4.548340E-1 -6.577301E-1  4.113693E-1  5.750656E-1 -5.559311E-1 -6.949310E-1  4.139709E-1 
 5.721664E-1 -5.165329E-1 -7.723312E-1  2.217712E-1  4.499664E-1 -5.544281E-1 -7.517319E-1  3.169708E-1 
 5.095673E-1 -5.249329E-1 -6.360321E-1  4.064713E-1  5.445709E-1 -4.556351E-1 -6.602325E-1  2.482681E-1 
 4.848709E-1 -4.053345E-1 -6.491318E-1  3.314667E-1  6.328659E-1 -4.331284E-1 -7.621307E-1  4.752655E-1 
 8.464661E-1 -4.090347E-1 -6.756287E-1  4.984665E-1  7.318649E-1 -3.246307E-1 -5.632324E-1  4.977722E-1 
 7.505722E-1 -3.081284E-1 -5.632324E-1  5.272675E-1  8.464661E-1 -2.356339E-1 -5.459290E-1  4.429703E-1 
 6.769714E-1 -2.894287E-1 -4.986343E-1  4.745712E-1  6.542664E-1 -3.344345E-1 -5.603333E-1  4.375687E-1 
 7.084656E-1 -2.622299E-1 -5.394287E-1  3.620682E-1  5.737686E-1 -3.832321E-1 -5.558319E-1  3.755722E-1 
 4.701691E-1 -4.865341E-1 -6.666336E-1  2.994690E-1  5.561676E-1 -3.790283E-1 -5.958328E-1  3.750687E-1 
 5.686722E-1 -4.486313E-1 -6.491318E-1  3.965683E-1  6.004715E-1 -5.740280E-1 -8.741302E-1  3.142700E-1 
 6.311722E-1 -5.246277E-1 -8.477325E-1  3.061676E-1  6.502686E-1 -4.983292E-1 -8.071289E-1  3.775711E-1 
 7.158661E-1 -4.275284E-1 -7.920303E-1  2.886658E-1  6.859665E-1 -3.147278E-1 -6.973343E-1  2.261658E-1 
 5.340652E-1 -3.788300E-1 -6.685333E-1  2.754669E-1  6.203690E-1 -3.352280E-1 -6.976318E-1  2.680664E-1 
 6.451721E-1 -3.024292E-1 -6.225281E-1  3.670654E-1  5.883713E-1 -4.629288E-1 -6.645279E-1  4.013672E-1 
 6.013718E-1 -4.799347E-1 -7.195282E-1  3.061676E-1  6.528702E-1 -2.847290E-1 -6.408310E-1  3.463669E-1 
 6.977692E-1 -3.583298E-1 -7.201309E-1  4.156723E-1  7.865677E-1 -3.622284E-1 -7.303314E-1  3.905716E-1 
 8.182678E-1 -2.308350E-1 -6.261292E-1  4.004669E-1  7.502670E-1 -3.189316E-1 -7.048340E-1  4.097672E-1 
 8.436661E-1 -2.277298E-1 -6.153336E-1  4.337692E-1  8.706665E-1 -5.142975E-2 -4.441299E-1  4.945679E-1 
 8.255692E-1 -1.662292E-1 -4.601288E-1  5.145721E-1  8.392715E-1 -1.065292E-1 -4.191284E-1  5.543671E-1 
 8.542709E-1 -1.183319E-2 -1.644287E-1  7.757721E-1  9.508667E-1  7.965088E-3 -1.658325E-1  8.086700E-1 
 1.105766E+0  9.107208E-2 -3.087311E-1  7.339706E-1  1.088867E+0  5.747223E-2 -2.622299E-1  7.632675E-1 
 1.103767E+0  7.776642E-2 -2.661285E-1  7.863693E-1  1.248070E+0  2.209702E-1 -3.235321E-1  6.062698E-1 
 1.064667E+0  1.325684E-1 -3.588333E-1  5.769653E-1  1.025566E+0  1.806641E-2 -3.970337E-1  5.949707E-1 
 1.027069E+0  5.816650E-2 -4.159317E-1  5.215683E-1  9.459686E-1  5.165100E-3 -3.686295E-1  5.586700E-1 
 8.771667E-1 -1.275330E-1 -4.960327E-1  5.619659E-1  9.567719E-1 -8.023071E-2 -4.506302E-1  5.508652E-1 
 9.517670E-1  6.866455E-5 -3.694305E-1  5.864716E-1  9.080658E-1 -1.026306E-1 -4.781342E-1  5.454712E-1 
 9.873657E-1  4.756927E-2 -3.551331E-1  6.031723E-1  1.037270E+0  6.806946E-2 -3.116302E-1  7.053680E-1 
 1.074066E+0  6.856537E-2 -3.217316E-1  6.621704E-1  1.114166E+0  2.047653E-1 -2.657318E-1  6.566696E-1 
 1.131866E+0  1.580658E-1 -2.581329E-1  7.129669E-1  1.101067E+0  1.205673E-1 -3.461304E-1  6.089706E-1 
 1.038269E+0  1.170654E-1 -3.118286E-1  5.667648E-1  9.715652E-1 -1.033020E-2 -3.802338E-1  6.042709E-1 
 9.101715E-1 -1.227341E-1 -5.283279E-1  4.664688E-1  8.271713E-1 -1.564331E-1 -5.179291E-1  3.763657E-1 
 6.997681E-1 -2.978287E-1 -7.187347E-1  3.014679E-1  7.144699E-1 -3.607330E-1 -8.760300E-1  1.586685E-1 
 6.825714E-1 -4.013290E-1 -9.200287E-1  9.636688E-2  5.138702E-1 -5.255280E-1 -9.824295E-1  4.686737E-2 
 5.070648E-1 -5.568314E-1 -1.113434E+0 -1.383286E-1  4.060669E-1 -5.728302E-1 -1.135628E+0 -1.903305E-1 
 2.804718E-1 -6.865311E-1 -1.129631E+0 -1.999283E-1  2.886658E-1 -6.300278E-1 -1.216835E+0 -3.700333E-1 
 2.051697E-1 -6.040344E-1 -1.157829E+0 -3.626328E-1  1.083679E-1 -7.350311E-1 -1.193932E+0 -3.139343E-1 
 1.766663E-1 -7.262344E-1 -1.184532E+0 -2.961349E-1  1.198654E-1 -7.403336E-1 -1.113632E+0 -2.232285E-1 
 1.574707E-1 -7.643280E-1 -1.198029E+0 -1.787338E-1  3.491669E-1 -6.697311E-1 -1.168930E+0 -1.775284E-1 
 3.164673E-1 -6.251297E-1 -1.043335E+0 -6.752777E-2  3.368683E-1 -5.949326E-1 -1.040428E+0 -6.262970E-2 
 4.868698E-1 -5.362320E-1 -1.085030E+0 -1.009293E-1  4.489670E-1 -4.758301E-1 -9.782333E-1 -1.422882E-2 
 4.569702E-1 -4.995346E-1 -1.001434E+0 -2.883148E-2  5.200653E-1 -4.445343E-1 -1.035233E+0 -1.353302E-1 
 4.941711E-1 -4.195328E-1 -9.737320E-1  1.636505E-2  5.356674E-1 -4.098282E-1 -9.267349E-1  1.367188E-2 
 5.683670E-1 -2.811279E-1 -8.055344E-1 -1.062775E-2  5.394669E-1 -2.353287E-1 -7.364349E-1  1.285706E-1 
 6.479721E-1 -2.444305E-1 -7.368317E-1  2.148666E-1  7.353668E-1 -1.559296E-1 -6.648331E-1  1.913681E-1 
 6.755676E-1 -2.216339E-1 -6.627350E-1  2.868652E-1  7.378693E-1 -2.178345E-1 -7.133331E-1  2.655716E-1 
 8.100662E-1 -1.067352E-1 -6.367340E-1  2.408676E-1  8.170700E-1 -8.483124E-2 -6.577301E-1  3.211670E-1 
 8.702698E-1 -1.242294E-1 -7.000351E-1  2.479706E-1  8.889694E-1 -7.331848E-3 -6.781311E-1  2.565689E-1 
 8.701706E-1 -1.182327E-1 -6.457291E-1  3.229675E-1  8.258667E-1 -1.686325E-1 -7.508316E-1  1.701660E-1 
 7.707672E-1 -1.049347E-1 -7.470322E-1  9.286499E-2  6.327667E-1 -2.251282E-1 -7.517319E-1  6.436920E-2 
 6.074677E-1 -2.534332E-1 -8.414307E-1  2.067566E-3  6.031723E-1 -2.016296E-1 -7.844315E-1  1.076508E-2 
 5.546722E-1 -2.508316E-1 -7.813339E-1  7.046509E-2  6.577682E-1 -2.184296E-1 -8.262329E-1  7.596588E-2 
 6.927719E-1 -1.318283E-1 -6.924286E-1  1.340714E-1  7.084656E-1 -1.197281E-1 -6.823349E-1  1.998672E-1 
 8.529663E-1 -2.673340E-2 -6.828308E-1  2.376709E-1  8.986664E-1  5.336761E-2 -4.895325E-1  3.592682E-1 
 8.490677E-1  2.356720E-2 -4.635315E-1  3.915710E-1  9.757690E-1  1.481705E-1 -4.632339E-1  3.666687E-1 
 1.025871E+0  2.026672E-1 -4.343338E-1  4.057693E-1  9.800720E-1  1.055679E-1 -4.652328E-1  4.353714E-1 
 1.053467E+0  1.584702E-1 -5.191345E-1  3.339691E-1  1.002869E+0  1.864700E-1 -4.170303E-1  4.222717E-1 
 1.040466E+0  1.490707E-1 -4.857330E-1  4.655685E-1  1.099869E+0  1.755676E-1 -4.761353E-1  3.679657E-1 
 1.031570E+0  2.226715E-1 -4.180298E-1  4.365692E-1  1.067772E+0  1.243668E-1 -5.486298E-1  4.226685E-1 
 1.137665E+0  1.781693E-1 -5.878296E-1  3.086700E-1  1.018570E+0  1.771698E-1 -4.802322E-1  2.893677E-1 
 9.466705E-1  1.401672E-1 -5.978317E-1  2.251663E-1  1.012367E+0  2.311707E-1 -5.821304E-1  1.471710E-1 
 8.603668E-1  1.090698E-1 -5.079346E-1  1.892700E-1  7.695694E-1  3.446960E-2 -6.327286E-1  1.663666E-1 
 8.547668E-1  7.469177E-3 -6.882324E-1  1.257706E-1  7.738647E-1 -4.673004E-2 -6.717300E-1  1.833649E-1 
 7.786713E-1 -1.241302E-1 -7.331314E-1  1.321716E-1  7.917709E-1 -3.533173E-2 -7.385330E-1  1.150665E-1 
 7.817688E-1 -1.568298E-1 -7.607346E-1  2.243652E-1  7.690659E-1 -2.268295E-1 -8.188324E-1  5.056763E-2 
 6.988678E-1 -8.863068E-2 -8.185349E-1 -1.943207E-2  6.894684E-1 -2.119293E-1 -9.032288E-1  2.656555E-2 
 6.966705E-1 -2.549286E-1 -9.716339E-1 -8.802795E-2  6.703720E-1 -1.433334E-1 -9.432297E-1 -1.678314E-1 
 5.930710E-1 -1.989288E-1 -9.421310E-1 -1.508331E-1  5.940704E-1 -2.016296E-1 -9.728317E-1 -2.641296E-1 
 5.142670E-1 -1.416321E-1 -9.751282E-1 -3.247299E-1  4.528656E-1 -2.823334E-1 -1.011032E+0 -2.348328E-1 
 4.710693E-1 -3.463287E-1 -1.100334E+0 -3.682327E-1  3.832703E-1 -2.563324E-1 -9.945297E-1 -3.868332E-1 
 3.250656E-1 -2.970352E-1 -1.041328E+0 -3.766327E-1  4.062653E-1 -3.615341E-1 -1.115829E+0 -3.229294E-1 
 3.758698E-1 -3.129349E-1 -9.473343E-1 -3.030319E-1  3.470688E-1 -3.073349E-1 -9.978333E-1 -2.510300E-1 
 5.021667E-1 -2.800293E-1 -1.065033E+0 -2.758331E-1  5.176697E-1 -2.549286E-1 -9.799347E-1 -2.382278E-1 
 4.835663E-1 -2.685318E-1 -1.026535E+0 -2.317352E-1  5.399704E-1 -2.251282E-1 -1.011131E+0 -2.755280E-1 
 4.717712E-1 -2.364349E-1 -8.887329E-1 -2.168350E-1  3.929672E-1 -2.669296E-1 -9.113312E-1 -2.760315E-1 
 4.468689E-1 -2.154312E-1 -1.053833E+0 -3.845291E-1  4.262695E-1 -2.804337E-1 -1.034332E+0 -2.830353E-1 
 4.324722E-1 -3.732300E-1 -1.085732E+0 -2.721329E-1  4.831696E-1 -2.659302E-1 -1.050934E+0 -3.406296E-1 
 4.501648E-1 -2.134323E-1 -9.308319E-1 -2.502289E-1  4.563675E-1 -2.345352E-1 -9.060287E-1 -1.666336E-1 
 5.507660E-1 -1.588287E-1 -8.666306E-1 -1.620331E-1  5.046692E-1 -1.350327E-1 -7.449341E-1 -3.762817E-2 
 6.335678E-1 -1.551285E-1 -8.183289E-1  3.256989E-2  7.857666E-1  3.036499E-2 -6.981277E-1  5.667114E-2 
 7.515717E-1  4.666901E-2 -6.301346E-1  8.847046E-2  8.171692E-1  7.236481E-2 -6.285324E-1  1.305695E-1 
 8.964691E-1  1.936722E-1 -6.217346E-1  8.496857E-2  8.585663E-1  1.322708E-1 -5.978317E-1  1.772690E-1 
 9.134674E-1  1.059723E-1 -6.049347E-1  1.454697E-1  8.911667E-1  2.789688E-1 -5.405350E-1  7.236481E-2 
 9.508667E-1  2.325668E-1 -5.613327E-1  2.489700E-1  9.600677E-1  2.030716E-1 -5.113297E-1  1.656723E-1 
 9.213715E-1  3.168716E-1 -4.279327E-1  1.337662E-1  8.364716E-1  2.508698E-1 -4.030304E-1  2.350693E-1 
 9.129715E-1  2.408676E-1 -5.205307E-1  1.659698E-1  9.586716E-1  2.983704E-1 -4.572296E-1  1.729660E-1 
 8.783722E-1  2.380676E-1 -4.538345E-1  2.469711E-1  1.041168E+0  3.245697E-1 -5.173340E-1  2.426682E-1 
 1.121567E+0  3.976669E-1 -4.349289E-1  2.357712E-1  9.746704E-1  3.625717E-1 -3.659286E-1  2.810669E-1 
 1.114265E+0  3.981705E-1 -4.328308E-1  2.977676E-1  1.125069E+0  4.552689E-1 -3.865280E-1  2.767715E-1 
 1.102165E+0  3.988647E-1 -4.001312E-1  3.684692E-1  1.194771E+0  4.259720E-1 -4.481277E-1  2.676697E-1 
 1.160568E+0  4.771652E-1 -4.244308E-1  2.396698E-1  1.134468E+0  4.414673E-1 -4.767303E-1  1.797714E-1 
 1.078667E+0  4.282684E-1 -5.315323E-1  3.636932E-2  9.675674E-1  4.175720E-1 -5.282288E-1  6.172180E-3 
 9.263687E-1  2.745667E-1 -6.786346E-1 -2.433777E-3  9.509659E-1  3.199692E-1 -6.763306E-1 -8.753204E-2 
 8.582687E-1  2.431717E-1 -6.290283E-1 -7.083130E-2  8.036652E-1  2.245712E-1 -7.526321E-1 -1.134338E-1 
 9.125671E-1  2.600708E-1 -8.274307E-1 -2.462311E-1  7.696686E-1  1.946716E-1 -7.443314E-1 -2.064285E-1 
 6.564713E-1  5.626678E-2 -8.265305E-1 -2.135315E-1  6.910706E-1  9.186554E-2 -8.644333E-1 -3.358307E-1 
 6.089706E-1  8.416748E-2 -8.662338E-1 -2.928314E-1  6.416702E-1 -5.233765E-3 -9.673309E-1 -3.154297E-1 
 6.887665E-1  5.696869E-2 -9.422302E-1 -3.661346E-1  5.448685E-1  8.270264E-3 -8.809280E-1 -3.650284E-1 
 5.268707E-1 -1.853180E-2 -8.896332E-1 -3.331299E-1  5.753708E-1  8.896637E-2 -8.457336E-1 -3.979340E-1 
 5.566711E-1  1.518707E-1 -7.770309E-1 -3.057327E-1  6.272659E-1  1.031723E-1 -7.902298E-1 -2.777328E-1 
 6.413651E-1  2.288666E-1 -7.301331E-1 -3.566284E-1  6.212692E-1  2.226715E-1 -6.956329E-1 -2.178345E-1 
 6.893692E-1  2.012711E-1 -7.207336E-1 -2.391281E-1  7.030716E-1  2.695694E-1 -6.295319E-1 -2.244339E-1 
 6.528702E-1  2.310715E-1 -6.368332E-1 -1.201324E-1  7.478714E-1  1.692657E-1 -6.924286E-1 -1.120300E-1 
 7.609711E-1  2.380676E-1 -6.040344E-1 -1.376343E-1  6.791687E-1  2.217712E-1 -6.119308E-1 -1.223297E-1 
 7.217712E-1  2.059708E-1 -6.439285E-1 -1.517334E-1  6.983719E-1  2.884674E-1 -4.977341E-1 -9.902954E-2 
 6.691666E-1  2.147675E-1 -5.577316E-1 -6.729126E-3  8.021698E-1  2.192688E-1 -6.163330E-1 -3.903198E-2 
 8.029709E-1  2.837677E-1 -5.521317E-1 -9.183502E-2  7.317657E-1  2.091675E-1 -6.406326E-1 -6.752777E-2 
 8.192673E-1  2.190704E-1 -7.489319E-1 -1.927338E-1  7.477722E-1  2.153702E-1 -7.009277E-1 -2.041321E-1 
 6.416702E-1  6.016541E-2 -7.962341E-1 -1.922302E-1  6.600647E-1  2.656555E-2 -8.978348E-1 -3.256302E-1 
 6.000671E-1  3.376770E-2 -8.879318E-1 -3.376312E-1  5.411682E-1 -5.963135E-2 -1.022430E+0 -4.168320E-1 
 5.817719E-1 -1.473236E-2 -1.055435E+0 -5.475311E-1  5.071716E-1  7.270813E-3 -1.009933E+0 -4.758301E-1 
 4.803696E-1 -8.733368E-2 -1.052132E+0 -4.752350E-1  5.216675E-1  1.826477E-2 -9.913330E-1 -5.340347E-1 
 5.211716E-1  6.887054E-2 -9.171295E-1 -4.048309E-1  5.405655E-1  1.396942E-2 -9.481277E-1 -3.530350E-1 
 7.007675E-1  1.118698E-1 -8.958282E-1 -2.934341E-1  7.129669E-1  2.211685E-1 -7.075348E-1 -2.173309E-1 
 7.553711E-1  2.769699E-1 -7.225342E-1 -1.365280E-1  9.271698E-1  3.701706E-1 -6.117325E-1 -9.793091E-2 
 8.810654E-1  4.504700E-1 -4.628296E-1 -6.828308E-3  9.239655E-1  4.975662E-1 -4.635315E-1 -2.172852E-2 
 1.002869E+0  5.663681E-1 -4.603348E-1  7.705688E-4  9.853668E-1  5.207672E-1 -3.793335E-1  1.176682E-1 
 1.042870E+0  5.347672E-1 -4.132309E-1  5.027008E-2  1.010765E+0  6.566696E-1 -3.647308E-1 -3.433228E-2 
 9.950714E-1  5.834656E-1 -3.854294E-1  5.896759E-2  9.899673E-1  5.184708E-1 -4.600296E-1 -2.763367E-2 
 9.886703E-1  6.131668E-1 -4.489288E-1 -9.542847E-2  9.085693E-1  5.004654E-1 -4.440308E-1  5.767822E-3 
 9.785690E-1  5.137711E-1 -5.036316E-1 -6.552887E-2  9.722672E-1  5.927658E-1 -4.856339E-1 -1.743317E-1 
 8.637695E-1  5.238647E-1 -4.995346E-1 -1.535339E-1  8.687668E-1  4.666672E-1 -6.212311E-1 -2.391281E-1 
 8.257675E-1  4.561691E-1 -6.000290E-1 -2.467346E-1  7.614670E-1  3.721695E-1 -6.229324E-1 -2.172318E-1 
 7.911682E-1  3.434677E-1 -7.131348E-1 -3.097305E-1  7.792664E-1  4.367676E-1 -7.058334E-1 -3.548279E-1 
 7.443695E-1  3.117676E-1 -7.295303E-1 -2.871323E-1  7.262650E-1  3.217697E-1 -7.104340E-1 -4.008331E-1 
 6.429672E-1  3.658676E-1 -6.818314E-1 -4.300308E-1  5.444717E-1  2.551651E-1 -7.650299E-1 -4.216309E-1 
 6.276703E-1  2.277679E-1 -8.586349E-1 -5.651321E-1  4.929657E-1  2.233658E-1 -7.931290E-1 -5.273285E-1 
 4.548721E-1  1.718674E-1 -8.574295E-1 -5.068283E-1  5.148697E-1  1.513672E-1 -8.531342E-1 -5.796280E-1 
 4.340668E-1  2.100677E-1 -7.452316E-1 -5.398331E-1  3.509674E-1  1.480713E-1 -7.897339E-1 -5.537338E-1 
 4.383698E-1  1.747665E-1 -8.616333E-1 -6.425323E-1  3.704681E-1  1.536713E-1 -8.024292E-1 -5.875320E-1 
 3.242722E-1  6.386566E-2 -9.039307E-1 -6.301346E-1  3.745651E-1  8.547211E-2 -9.755325E-1 -7.166290E-1 
 3.138657E-1  3.956604E-2 -9.424286E-1 -6.431351E-1  2.472687E-1 -1.030350E-1 -9.922333E-1 -6.509323E-1 
 2.939682E-1 -5.763245E-2 -1.022629E+0 -7.407303E-1  1.902695E-1 -1.933289E-2 -9.701309E-1 -7.375336E-1 
 1.980667E-1 -1.164322E-1 -1.055534E+0 -7.384338E-1  2.369690E-1 -5.113220E-2 -1.088531E+0 -8.323288E-1 
 1.720657E-1 -8.813477E-2 -1.026833E+0 -8.065338E-1  1.247711E-1 -1.161346E-1 -1.121529E+0 -8.491287E-1 
 1.586685E-1 -1.096344E-1 -1.103828E+0 -8.497314E-1  9.916687E-2 -2.083282E-1 -1.085434E+0 -7.546310E-1 
 1.081696E-1 -2.227325E-1 -1.166031E+0 -8.244324E-1  1.718674E-1 -1.647339E-1 -1.179230E+0 -8.724289E-1 
 1.226654E-1 -2.104340E-1 -1.186134E+0 -8.040314E-1  1.942673E-1 -2.303314E-1 -1.291832E+0 -9.086304E-1 
 1.688690E-1 -1.537323E-1 -1.234329E+0 -9.772339E-1  3.026581E-2 -1.979294E-1 -1.176231E+0 -9.107285E-1 
 1.100693E-1 -2.233353E-1 -1.237030E+0 -9.031296E-1  1.484680E-1 -1.299286E-1 -1.217232E+0 -9.053345E-1 
 1.616669E-1 -1.648331E-1 -1.188332E+0 -7.979279E-1  2.894669E-1 -1.152344E-1 -1.197128E+0 -8.230286E-1 
 3.060684E-1  5.207062E-2 -1.042831E+0 -7.672348E-1  2.941666E-1  5.076599E-2 -9.472351E-1 -6.492310E-1 
 4.672699E-1  1.997681E-1 -8.886337E-1 -5.988312E-1  5.082703E-1  3.164673E-1 -7.166290E-1 -4.612350E-1 
 5.840683E-1  3.267670E-1 -6.801300E-1 -3.656311E-1  7.240677E-1  4.309692E-1 -6.623306E-1 -3.754349E-1 
 7.655716E-1  5.458679E-1 -5.595322E-1 -3.146286E-1  7.245712E-1  4.818649E-1 -5.378342E-1 -2.805328E-1 
 8.302689E-1  5.933685E-1 -5.521317E-1 -3.499298E-1  8.514709E-1  7.007675E-1 -4.666290E-1 -2.783279E-1 
 8.255692E-1  6.145706E-1 -4.788284E-1 -2.391281E-1  8.977661E-1  6.593704E-1 -4.968338E-1 -3.209305E-1 
 8.310699E-1  7.209702E-1 -4.016342E-1 -2.854309E-1  8.329697E-1  7.141647E-1 -4.056320E-1 -2.856293E-1 
 8.901672E-1  8.015671E-1 -3.948288E-1 -3.142319E-1  8.632660E-1  8.353653E-1 -2.476349E-1 -1.979294E-1 
 8.938675E-1  8.477707E-1 -2.680283E-1 -2.119293E-1  9.584656E-1  9.275665E-1 -2.093277E-1 -1.733322E-1 
 9.107666E-1  9.164658E-1 -1.085281E-1 -8.712769E-2  9.291687E-1  8.495712E-1 -2.027283E-1 -1.283340E-1 
 9.914703E-1  9.438705E-1 -2.037277E-1 -1.842346E-1  9.061661E-1  9.048691E-1 -1.388321E-1 -1.049347E-1 
 9.181671E-1  7.997665E-1 -2.437286E-1 -1.517334E-1  8.727722E-1  7.898712E-1 -2.912292E-1 -2.692337E-1 
 7.056656E-1  6.129684E-1 -3.024292E-1 -2.319336E-1  6.364670E-1  4.964676E-1 -5.303345E-1 -3.929291E-1 
 6.648712E-1  4.832687E-1 -5.903320E-1 -4.941330E-1  5.160675E-1  4.246674E-1 -5.941315E-1 -4.865341E-1 
 5.234680E-1  3.709717E-1 -6.827316E-1 -5.848312E-1  4.639664E-1  4.081650E-1 -6.452332E-1 -6.255341E-1 
 3.596649E-1  2.767715E-1 -6.402283E-1 -5.035324E-1  3.760681E-1  2.416687E-1 -6.915283E-1 -6.191330E-1 
 3.845673E-1  3.552704E-1 -6.593323E-1 -5.842285E-1  4.234695E-1  2.810669E-1 -6.526337E-1 -4.183350E-1 
 4.890671E-1  2.737656E-1 -6.433334E-1 -4.924316E-1  4.690704E-1  4.149704E-1 -5.601349E-1 -5.463333E-1 
 4.274673E-1  3.386688E-1 -6.128311E-1 -4.244308E-1  5.106659E-1  2.966690E-1 -6.454315E-1 -4.479294E-1 
 5.050659E-1  3.836670E-1 -5.551300E-1 -4.783325E-1  4.812698E-1  3.659668E-1 -6.090317E-1 -4.068298E-1 
 6.270676E-1  4.131699E-1 -6.804352E-1 -4.726334E-1  6.743698E-1  4.895706E-1 -6.412277E-1 -4.586334E-1 
 6.419678E-1  4.753723E-1 -6.097336E-1 -4.595337E-1  6.549683E-1  5.379715E-1 -6.152344E-1 -5.201340E-1 
 6.112671E-1  5.239716E-1 -5.153351E-1 -4.507294E-1  5.261688E-1  4.432678E-1 -6.024323E-1 -4.954300E-1 
 6.363678E-1  5.243683E-1 -6.514282E-1 -5.632324E-1  5.960693E-1  5.207672E-1 -5.711288E-1 -5.094299E-1 
 5.566711E-1  5.151672E-1 -5.954285E-1 -5.178299E-1  6.282654E-1  5.220718E-1 -6.219330E-1 -5.659332E-1 
 5.228653E-1  4.515686E-1 -5.492325E-1 -4.475327E-1  4.590683E-1  3.604660E-1 -5.913315E-1 -4.937286E-1 
 5.309677E-1  3.976669E-1 -6.622314E-1 -5.661316E-1  4.800720E-1  4.085693E-1 -6.091309E-1 -5.640335E-1 
 4.326706E-1  3.891678E-1 -6.424332E-1 -5.696335E-1  5.052719E-1  5.138702E-1 -5.655289E-1 -6.427307E-1 
 4.612656E-1  5.382690E-1 -5.145340E-1 -5.469284E-1  4.826660E-1  4.709702E-1 -5.823288E-1 -5.190277E-1 
 5.735703E-1  5.397720E-1 -5.800323E-1 -5.737305E-1  5.762711E-1  5.763702E-1 -5.196304E-1 -5.122299E-1 
 6.086655E-1  5.993652E-1 -6.284332E-1 -5.457306E-1  6.973648E-1  6.116714E-1 -5.781326E-1 -6.156311E-1 
 5.495682E-1  6.349716E-1 -5.098343E-1 -5.955353E-1  4.929657E-1  5.405655E-1 -6.210327E-1 -7.043304E-1 
 4.773712E-1  5.706711E-1 -6.216278E-1 -7.707291E-1  3.744659E-1  4.639664E-1 -6.689301E-1 -7.133331E-1 
 3.248672E-1  2.977676E-1 -7.838287E-1 -8.432312E-1  2.457657E-1  3.416672E-1 -7.865295E-1 -9.174347E-1 
 1.679688E-1  2.708664E-1 -7.782288E-1 -8.763351E-1  1.708679E-1  2.725677E-1 -8.035278E-1 -9.437332E-1 
 1.553650E-1  3.698654E-1 -7.157288E-1 -8.975296E-1  2.060699E-1  3.450699E-1 -6.765289E-1 -6.792297E-1 
 3.407669E-1  3.336716E-1 -6.348343E-1 -6.543350E-1  3.459702E-1  4.756699E-1 -5.136337E-1 -6.548309E-1 
 3.468704E-1  5.025711E-1 -4.971313E-1 -5.896301E-1  4.796677E-1  5.565720E-1 -5.044327E-1 -6.155319E-1 
 4.572678E-1  6.535721E-1 -3.597336E-1 -5.340347E-1  4.155655E-1  5.819702E-1 -3.481293E-1 -4.411316E-1 
 5.601654E-1  6.095657E-1 -3.835297E-1 -4.508286E-1  5.697708E-1  7.135696E-1 -2.677307E-1 -3.829346E-1 
 5.784683E-1  7.302704E-1 -2.411346E-1 -3.686295E-1  6.795654E-1  7.930679E-1 -2.513351E-1 -4.175339E-1 
 5.971680E-1  8.452682E-1 -1.388321E-1 -4.178314E-1  5.603714E-1  7.780685E-1 -2.340317E-1 -3.807297E-1 
 6.314697E-1  7.594681E-1 -2.777328E-1 -4.299316E-1  5.867691E-1  7.521667E-1 -2.140350E-1 -4.340286E-1 
 4.992676E-1  6.615677E-1 -3.268280E-1 -4.711304E-1  5.554657E-1  7.471695E-1 -3.216324E-1 -4.723282E-1 
 5.967712E-1  7.225647E-1 -2.650299E-1 -4.419327E-1  4.515686E-1  5.688705E-1 -3.476334E-1 -4.758301E-1 
 4.710693E-1  6.317673E-1 -3.854294E-1 -5.466309E-1  4.656677E-1  5.772705E-1 -3.847351E-1 -4.525299E-1 
 4.759674E-1  5.019684E-1 -4.174347E-1 -4.732285E-1  4.232712E-1  5.595703E-1 -4.121323E-1 -6.289291E-1 
 3.727722E-1  5.420685E-1 -4.299316E-1 -5.632324E-1  3.944702E-1  5.134659E-1 -4.829330E-1 -6.316299E-1 
 4.197693E-1  6.453705E-1 -4.280319E-1 -6.621323E-1  3.736649E-1  6.165695E-1 -3.379288E-1 -5.010300E-1 
 4.894714E-1  5.732651E-1 -4.171295E-1 -4.649353E-1  5.637665E-1  6.381683E-1 -4.003296E-1 -4.958344E-1 
 4.743652E-1  6.353683E-1 -2.849350E-1 -3.989334E-1  6.185684E-1  6.919708E-1 -3.346329E-1 -4.070282E-1 
 7.004700E-1  8.634720E-1 -2.837296E-1 -4.440308E-1  6.184692E-1  7.697678E-1 -2.303314E-1 -4.118347E-1 
 6.242676E-1  7.999649E-1 -3.098297E-1 -4.998322E-1  7.002716E-1  9.064713E-1 -2.773285E-1 -4.532318E-1 
 6.233673E-1  8.427658E-1 -1.586304E-1 -3.528290E-1  6.884689E-1  8.561707E-1 -2.019348E-1 -4.187317E-1 
 6.791687E-1  9.694672E-1 -1.563339E-1 -4.717331E-1  6.246719E-1  9.180679E-1 -1.529312E-1 -3.788300E-1 
 6.985703E-1  8.588715E-1 -2.075348E-1 -3.802338E-1  6.632690E-1  9.570694E-1 -2.763367E-2 -3.311310E-1 
 6.957703E-1  9.759674E-1 -3.923035E-2 -2.003326E-1  8.520660E-1  1.004265E+0 -1.353455E-2 -1.962280E-1 
 8.171692E-1  1.077469E+0  1.161652E-1 -1.438293E-1  8.100662E-1  1.071266E+0  8.246613E-2 -1.244278E-1 
 9.739685E-1  1.138969E+0 -1.383209E-2 -1.728287E-1  9.320679E-1  1.134666E+0  9.786987E-2 -1.616287E-1 
 8.104706E-1  1.020767E+0  3.427124E-2 -1.932297E-1  8.048706E-1  9.967651E-1 -1.296310E-1 -3.613281E-1 
 7.356720E-1  9.543686E-1 -1.257324E-1 -3.683319E-1  6.717682E-1  8.637695E-1 -1.933289E-1 -4.147339E-1 
 6.436691E-1  8.587723E-1 -2.713318E-1 -5.308304E-1  5.327682E-1  7.955704E-1 -2.469330E-1 -5.415344E-1 
 5.057678E-1  7.243652E-1 -3.669281E-1 -5.362320E-1  5.712662E-1  7.515717E-1 -3.925323E-1 -6.504288E-1 
 4.600677E-1  7.158661E-1 -3.469315E-1 -5.762329E-1  4.420700E-1  6.729660E-1 -3.984299E-1 -6.468277E-1 
 4.938660E-1  7.327652E-1 -3.775330E-1 -6.282349E-1  4.480667E-1  7.465668E-1 -2.749329E-1 -5.647278E-1 
 4.339676E-1  7.575684E-1 -2.900314E-1 -6.193314E-1  5.110703E-1  8.521652E-1 -2.382278E-1 -6.104279E-1 
 4.118652E-1  7.946701E-1 -1.749344E-1 -5.191345E-1  4.109650E-1  7.211685E-1 -2.335281E-1 -5.727310E-1 
 4.470673E-1  8.463669E-1 -2.216339E-1 -6.156311E-1  4.524689E-1  7.675705E-1 -2.371292E-1 -5.079346E-1 
 4.021683E-1  6.782684E-1 -2.335281E-1 -5.921326E-1  3.871689E-1  8.358688E-1 -2.137299E-1 -6.599350E-1 
 3.875656E-1  7.653656E-1 -1.684341E-1 -5.004349E-1  3.739700E-1  7.342682E-1 -1.732330E-1 -5.264282E-1 
 4.402695E-1  8.071671E-1 -1.254349E-1 -5.155334E-1  4.045715E-1  8.196716E-1 -8.773041E-2 -4.556351E-1 
 4.686661E-1  8.316650E-1 -1.309280E-1 -4.714279E-1  5.414658E-1  8.928680E-1 -4.143524E-2 -4.203339E-1 
 4.697647E-1  8.443680E-1 -7.923126E-2 -3.920288E-1  5.605698E-1  8.486710E-1 -1.346283E-1 -4.686279E-1 
 5.100708E-1  8.402710E-1 -1.312332E-1 -4.526291E-1  4.402695E-1  6.859665E-1 -2.079315E-1 -4.705353E-1 
 4.074707E-1  6.375656E-1 -3.756332E-1 -7.269287E-1  3.053665E-1  6.932678E-1 -3.680344E-1 -7.967300E-1 
 1.705704E-1  4.967651E-1 -4.752350E-1 -8.003311E-1  1.419678E-1  4.105682E-1 -6.370316E-1 -9.980316E-1 
-3.413391E-2  3.354721E-1 -6.388321E-1 -1.122932E+0 -2.081299E-1  1.623688E-1 -8.319321E-1 -1.191132E+0 
-2.261353E-1  9.226990E-2 -9.693298E-1 -1.385132E+0 -3.671341E-1  7.216644E-2 -9.484329E-1 -1.450928E+0 
-4.510345E-1 -2.252960E-2 -1.025131E+0 -1.385628E+0 -3.858337E-1  1.557159E-2 -9.929352E-1 -1.424034E+0 
-3.445282E-1  1.394653E-1 -9.060287E-1 -1.328835E+0 -2.776337E-1  1.369705E-1 -8.613281E-1 -1.220230E+0 
-1.615295E-1  2.287674E-1 -8.140335E-1 -1.166634E+0 -1.160278E-1  2.801666E-1 -7.027283E-1 -1.072929E+0 
-6.413269E-2  3.350677E-1 -7.105331E-1 -1.105331E+0  5.256653E-2  4.743652E-1 -6.707306E-1 -1.106033E+0 
-4.582977E-2  4.806671E-1 -5.145340E-1 -1.073128E+0 -3.913116E-2  4.844666E-1 -5.705338E-1 -1.045029E+0 
 4.896545E-2  5.599670E-1 -4.870300E-1 -9.921341E-1  1.256561E-2  5.589676E-1 -3.742294E-1 -8.440323E-1 
 1.230698E-1  5.426712E-1 -4.292297E-1 -7.968292E-1  2.718658E-1  6.785660E-1 -3.864288E-1 -7.736282E-1 
 2.811661E-1  7.492676E-1 -2.087326E-1 -6.251297E-1  3.590698E-1  7.990723E-1 -1.573334E-1 -6.085281E-1 
 4.464722E-1  9.937668E-1 -4.273224E-2 -5.477295E-1  4.435654E-1  9.508667E-1  6.687164E-2 -4.095306E-1 
 4.870682E-1  9.536667E-1  2.726746E-2 -4.148331E-1  5.735703E-1  1.067970E+0  5.487061E-2 -4.323349E-1 
 5.626678E-1  1.018669E+0  1.089706E-1 -3.683319E-1  5.151672E-1  1.034370E+0  6.787109E-2 -5.169296E-1 
 4.777679E-1  1.094566E+0  8.197021E-2 -5.769348E-1  4.194717E-1  1.033569E+0  1.757050E-2 -5.203323E-1 
 4.672699E-1  9.015656E-1 -6.192780E-2 -5.234299E-1  3.818665E-1  9.056702E-1  7.270813E-3 -5.703278E-1 
 3.296661E-1  8.699722E-1 -6.443024E-2 -5.315323E-1  4.626694E-1  9.123688E-1 -1.048279E-1 -5.460281E-1 
 4.719696E-1  9.779663E-1  5.516815E-2 -4.839325E-1  3.955688E-1  9.642715E-1  1.096649E-1 -4.261322E-1 
 4.865723E-1  1.024666E+0  8.346558E-2 -4.809341E-1  4.679718E-1  1.069366E+0  1.069717E-1 -4.419327E-1 
 4.963684E-1  9.587708E-1  4.927063E-2 -4.212341E-1  5.011673E-1  9.943695E-1  3.736877E-2 -5.151291E-1 
 4.189682E-1  1.028366E+0  1.313705E-1 -5.234299E-1  3.074722E-1  9.644699E-1  8.866882E-2 -5.749283E-1 
 3.409653E-1  9.498672E-1  1.747131E-2 -6.585312E-1  1.975708E-1  8.838654E-1  5.056763E-2 -6.447296E-1 
 1.194687E-1  7.486649E-1 -1.187286E-1 -7.172318E-1  2.190704E-1  7.337723E-1 -2.223282E-1 -7.815323E-1 
 9.516907E-2  6.800690E-1 -1.522293E-1 -7.561340E-1  4.776764E-2  6.571655E-1 -1.729279E-1 -8.064346E-1 
 8.876801E-2  7.570648E-1 -1.827316E-1 -8.470306E-1  6.276703E-2  7.275696E-1 -9.233093E-2 -7.507324E-1 
 4.257202E-2  6.848679E-1 -1.415329E-1 -7.397308E-1  1.575699E-1  7.527695E-1 -1.628342E-1 -7.830353E-1 
 1.206665E-1  7.386703E-1 -1.355286E-1 -7.141342E-1  1.554718E-1  7.220688E-1 -1.856308E-1 -7.629318E-1 
 1.686707E-1  8.206711E-1 -1.419296E-1 -8.753281E-1  1.156693E-1  7.961655E-1 -1.568298E-1 -7.486343E-1 
 1.305695E-1  6.422653E-1 -2.242279E-1 -7.600327E-1  8.606720E-2  7.089691E-1 -2.110291E-1 -9.005280E-1 
 3.176880E-2  6.426697E-1 -2.538300E-1 -8.162308E-1  5.806732E-2  5.687714E-1 -3.343277E-1 -8.332291E-1 
 1.356506E-2  5.296707E-1 -2.694321E-1 -8.802338E-1 -1.453323E-1  4.830704E-1 -2.555313E-1 -8.826294E-1 
-1.216278E-1  4.882660E-1 -3.666306E-1 -1.003532E+0 -1.087341E-1  5.279694E-1 -3.532333E-1 -1.032433E+0 
-2.227325E-1  4.532700E-1 -3.585281E-1 -1.010033E+0 -1.479340E-1  4.722672E-1 -4.500351E-1 -1.065735E+0 
-1.202316E-1  5.183716E-1 -4.142303E-1 -1.049332E+0 -1.400299E-1  4.615707E-1 -3.949280E-1 -9.729309E-1 
-1.298294E-1  4.554672E-1 -4.536285E-1 -1.085732E+0 -1.513290E-1  5.224686E-1 -3.742294E-1 -1.075233E+0 
-2.467346E-1  4.425659E-1 -3.685303E-1 -1.034935E+0 -2.032318E-1  4.119720E-1 -4.861298E-1 -1.118729E+0 
-2.108307E-1  4.573669E-1 -4.065323E-1 -1.089828E+0 -2.888336E-1  3.994675E-1 -3.779297E-1 -1.067329E+0 
-2.456284E-1  4.627686E-1 -3.890305E-1 -1.101730E+0 -1.973343E-1  5.704651E-1 -2.850342E-1 -9.999313E-1 
-1.948318E-1  4.999695E-1 -2.410278E-1 -8.872299E-1 -8.273315E-2  5.749664E-1 -2.142334E-1 -8.473282E-1 
-1.353455E-2  6.916656E-1 -9.113312E-2 -7.390289E-1  4.696655E-2  6.856689E-1 -1.215286E-1 -6.924286E-1 
 1.968689E-1  7.755661E-1 -6.773376E-2 -6.897278E-1  1.925659E-1  9.294662E-1  7.057190E-2 -6.164322E-1 
 2.336655E-1  8.603668E-1  2.967072E-2 -5.724335E-1  2.673721E-1  9.399719E-1  1.164703E-1 -6.270294E-1 
 1.564713E-1  9.387665E-1  2.070694E-1 -5.585327E-1  2.059708E-1  9.149704E-1  9.577179E-2 -5.278320E-1 
 3.217697E-1  9.454651E-1  1.478653E-1 -5.074310E-1  2.490692E-1  9.995651E-1  2.855682E-1 -4.970322E-1 
 2.676697E-1  1.011971E+0  1.849670E-1 -4.944305E-1  3.755722E-1  1.072472E+0  2.430649E-1 -4.629288E-1 
 2.767715E-1  9.879684E-1  3.363647E-1 -4.068298E-1  2.231674E-1  9.901657E-1  2.673721E-1 -5.195313E-1 
 3.356705E-1  1.084068E+0  1.632690E-1 -5.509338E-1  2.646713E-1  9.934692E-1  2.769699E-1 -4.773331E-1 
 2.572708E-1  9.807663E-1  1.883698E-1 -5.426331E-1  2.867661E-1  1.062767E+0  2.218704E-1 -5.637283E-1 
 2.388687E-1  1.008568E+0  2.566681E-1 -4.521332E-1  2.649689E-1  9.454651E-1  2.642670E-1 -4.961319E-1 
 2.169647E-1  1.069672E+0  2.902679E-1 -5.763321E-1  2.233658E-1  1.042572E+0  2.532654E-1 -4.648285E-1 
 3.129654E-1  9.862671E-1  2.277679E-1 -4.869308E-1  2.725677E-1  1.034866E+0  2.796707E-1 -5.224304E-1 
 1.994705E-1  9.391708E-1  2.011719E-1 -4.623337E-1  2.433701E-1  8.968658E-1  1.618652E-1 -5.925293E-1 
 1.545715E-1  9.065704E-1  1.749649E-1 -5.711288E-1  6.407166E-2  7.600708E-1  1.083679E-1 -5.912323E-1 
 7.257080E-2  7.422714E-1 -1.132965E-2 -7.271347E-1  7.157135E-2  7.635651E-1 -1.483154E-2 -7.008286E-1 
-3.513336E-2  6.420670E-1 -3.323364E-2 -7.084351E-1 -3.012848E-2  6.311722E-1 -5.673218E-2 -8.327332E-1 
-1.280289E-1  7.033691E-1 -1.103210E-2 -8.287277E-1 -1.372299E-1  6.352692E-1 -8.013153E-2 -7.686310E-1 
-3.433228E-2  6.305695E-1 -1.196289E-1 -8.779297E-1 -1.155319E-1  6.925659E-1 -8.263397E-2 -8.865280E-1 
-1.163330E-1  6.191711E-1 -2.018280E-1 -9.193344E-1 -8.723450E-2  6.402664E-1 -1.999283E-1 -1.018433E+0 
-2.450333E-1  6.079712E-1 -1.449280E-1 -1.016533E+0 -3.026352E-1  5.243683E-1 -2.289352E-1 -1.044533E+0 
-2.297287E-1  5.581665E-1 -2.901306E-1 -1.090431E+0 -3.060303E-1  5.154648E-1 -1.720352E-1 -9.747314E-1 
-3.372345E-1  4.544678E-1 -1.584320E-1 -9.373322E-1 -2.397308E-1  6.086655E-1 -1.144333E-1 -9.486313E-1 
-2.109299E-1  6.541672E-1  2.067566E-3 -7.695313E-1 -1.348343E-1  6.012650E-1  3.057098E-2 -7.708282E-1 
-1.588287E-1  7.454681E-1  4.866791E-2 -8.364334E-1 -1.101303E-1  7.410660E-1  6.536865E-2 -7.402344E-1 
-1.041336E-1  6.881714E-1  3.826904E-2 -8.163300E-1 -1.240311E-1  7.694702E-1  3.067017E-2 -9.186325E-1 
-2.026291E-1  7.509689E-1  6.065369E-3 -9.056320E-1 -1.513290E-1  6.383667E-1 -1.455307E-1 -9.087296E-1 
-1.459351E-1  6.556702E-1 -6.092834E-2 -9.453278E-1 -2.855301E-1  6.470718E-1 -3.413391E-2 -9.216309E-1 
-2.130280E-1  5.551682E-1 -1.187286E-1 -9.028320E-1 -2.811279E-1  5.922699E-1 -3.952789E-2 -9.512329E-1 
-3.616333E-1  5.534668E-1 -3.051758E-5 -9.420319E-1 -3.760300E-1  5.589676E-1 -7.312775E-2 -1.001129E+0 
-3.033295E-1  6.072693E-1 -7.572937E-2 -9.671326E-1 -3.690338E-1  4.961700E-1 -3.833008E-2 -8.949280E-1 
-3.538284E-1  5.348663E-1 -8.863068E-2 -9.565277E-1 -2.710342E-1  6.013718E-1 -9.231567E-3 -9.087296E-1 
-3.475342E-1  4.839706E-1 -1.127319E-1 -8.858337E-1 -2.837296E-1  4.879684E-1 -1.673279E-1 -9.734344E-1 
-2.904282E-1  5.649719E-1 -1.047287E-1 -9.937286E-1 -3.546295E-1  4.527664E-1 -1.396332E-1 -8.929291E-1 
-3.215332E-1  4.280701E-1 -1.663284E-1 -9.087296E-1 -3.507309E-1  4.912720E-1  9.567261E-3 -8.968277E-1 
-4.094315E-1  4.618683E-1 -2.243042E-2 -8.329315E-1 -2.893295E-1  5.391693E-1 -2.182770E-2 -8.750305E-1 
-3.029327E-1  6.492691E-1  6.096649E-2 -9.016342E-1 -2.692337E-1  6.483688E-1  6.176758E-2 -7.645340E-1 
-1.426315E-1  7.216721E-1  1.209717E-1 -7.460327E-1 -1.283340E-1  8.044662E-1  2.705688E-1 -6.375351E-1 
-1.328278E-1  7.736664E-1  2.985687E-1 -5.755310E-1 -2.893066E-2  8.919678E-1  2.793655E-1 -6.428299E-1 
 2.571106E-3  9.003677E-1  2.985687E-1 -5.632324E-1  2.266693E-2  8.697662E-1  2.740707E-1 -5.765305E-1 
 4.557037E-2  8.909683E-1  2.453690E-1 -6.202316E-1 -3.433228E-2  8.673706E-1  3.503723E-1 -5.624313E-1 
-4.983521E-2  8.608704E-1  3.036652E-1 -5.790329E-1  4.226685E-2  8.839722E-1  2.763672E-1 -5.938339E-1 
-6.573486E-2  8.451691E-1  3.224716E-1 -5.805283E-1 -5.183411E-2  7.965698E-1  2.202682E-1 -6.165314E-1 
-4.028320E-3  8.467712E-1  2.271652E-1 -7.228317E-1 -1.421280E-1  8.083649E-1  2.445679E-1 -6.378326E-1 
-1.485291E-1  6.983719E-1  2.177658E-1 -6.979294E-1 -1.551285E-1  8.117676E-1  1.945648E-1 -7.626343E-1 
-1.403351E-1  8.062668E-1  2.607651E-1 -6.331329E-1 -9.822845E-2  7.499695E-1  2.217712E-1 -6.713333E-1 
-1.443329E-1  8.836670E-1  3.121719E-1 -7.920303E-1 -2.382278E-1  8.174667E-1  3.111649E-1 -6.719284E-1 
-1.636353E-1  7.868652E-1  2.961655E-1 -6.464310E-1 -1.476288E-1  8.493652E-1  3.485718E-1 -6.700287E-1 
-2.191315E-1  7.540665E-1  3.321686E-1 -6.170349E-1 -1.837311E-1  7.236710E-1  2.199707E-1 -6.956329E-1 
-1.867294E-1  7.398682E-1  2.202682E-1 -7.634277E-1 -2.870331E-1  6.586685E-1  1.692657E-1 -7.326279E-1 
-2.338333E-1  6.180649E-1  6.246948E-2 -8.647308E-1 -3.388290E-1  6.419678E-1  1.339722E-1 -8.771286E-1 
-4.365311E-1  4.914703E-1  7.646942E-2 -7.918320E-1 -3.677292E-1  4.835663E-1  1.557159E-2 -8.842316E-1 
-4.295349E-1  5.253677E-1  7.316589E-2 -9.031296E-1 -4.524307E-1  4.680710E-1  3.386688E-2 -8.323288E-1 
-3.502350E-1  5.515671E-1  9.864807E-3 -9.259338E-1 -3.450317E-1  6.341705E-1  8.916473E-2 -8.944321E-1 
-4.241333E-1  5.424652E-1  1.095657E-1 -8.754349E-1 -3.965302E-1  5.920715E-1  5.596924E-2 -9.111328E-1 
-4.068298E-1  5.759659E-1  1.520691E-1 -8.392334E-1 -4.402313E-1  5.604706E-1  1.617661E-1 -8.456345E-1 
-4.141312E-1  5.831680E-1  1.285706E-1 -9.119339E-1 -5.209351E-1  5.578690E-1  1.781693E-1 -9.104309E-1 
-5.066299E-1  5.384674E-1  7.686615E-2 -8.974304E-1 -4.185333E-1  4.938660E-1  5.867004E-2 -9.150314E-1 
-5.446320E-1  4.846649E-1  1.632690E-1 -8.537292E-1 -5.725327E-1  3.966675E-1  4.846954E-2 -9.034348E-1 
-5.062332E-1  4.798660E-1  5.857086E-2 -9.924316E-1 -5.137329E-1  5.145721E-1  5.937195E-2 -8.819351E-1 
-4.729309E-1  4.330673E-1 -3.631592E-3 -9.037323E-1 -4.134293E-1  5.200653E-1  1.786804E-2 -9.072342E-1 
-4.163284E-1  5.016708E-1  1.118698E-1 -7.971344E-1 -4.416351E-1  4.700699E-1  5.446625E-2 -8.422318E-1 
-3.481293E-1  5.779648E-1  8.847046E-2 -8.287277E-1 -3.135300E-1  6.083679E-1  1.798706E-1 -6.646347E-1 
-2.412338E-1  6.679688E-1  2.625656E-1 -6.588287E-1 -2.258301E-1  7.699661E-1  3.602676E-1 -6.775284E-1 
-2.478333E-1  7.831650E-1  4.333649E-1 -5.219345E-1 -1.941299E-1  7.973709E-1  4.649658E-1 -5.215302E-1 
