# Supplementary material for: Parameters estimation of stochastic finite fault ground motion simulation method and its application in North China
Source: PLoS One. 2025 Dec 3;20(12):e0337602. doi: 10.1371/journal.pone.0337602 (PMC12674566; doi:10.1371/journal.pone.0337602)
Supplement: S1 File — The Strong motion recordings for this study are provided by China Strong Motion Network Centre at Institute of Engineering Mechanics, China Earthquake Administration. (ZIP) [file pone.0337602.s001.zip › S1 File. Acceleration recordings of Pingyuan earthquake/ua0556.dat]

041LYT230806023301
0230806023359 2023-08-06 2:33:59 BTM
PINGYUAN EARTHQUAKE, PINGYUAN,CHN
EPICENTER  37.159N 116.339E DEPTH 10 KM
MAGNITUDE  5.5(Ms)
STATION: 41LYT 34.3N 112.2E
SITE CONDITION: ROCK
INSTRUMENT TYPE: GSMA-24IP/SLJ-100
OBSERVING POINT: GROUND
COMP. UD
UNCORRECTED ACCELERATION          UNIT: CM/SEC/SEC
NO. OF POINTS:  12000  EQUALLY SPACED INTERVALS OF:  0.010  SEC
PEAK VALUE:    -0.151   AT   29.75 SEC    DURATION:  120 SEC
PRE-EVENT TIME:  20  SEC  RECORDER TIME:  2023-08-06 02:35:40 BTM
CSMNC

-1.858711E-2 -2.204704E-2 -3.892708E-2 -3.329659E-2 -3.556633E-2 -3.575706E-2 -2.189636E-2 -2.763557E-2 
-2.003670E-2 -1.321602E-2 -2.260590E-2 -1.016617E-2 -5.657196E-3 -5.846024E-3  2.123451E-2  2.317429E-2 
 2.287292E-2  1.918411E-2  1.367378E-2  1.486397E-2 -3.305435E-3  6.732941E-4 -1.966667E-2 -2.375603E-2 
-2.774620E-2 -3.567696E-2 -2.524567E-2 -3.124619E-2 -5.916595E-3 -1.359558E-2  2.834320E-3  9.202957E-3 
 1.304626E-3  2.269363E-2 -8.163452E-4 -4.575729E-3 -9.086609E-3 -9.496689E-3 -5.395889E-3 -1.474571E-2 
-7.446289E-3 -1.657677E-2 -1.943588E-2 -1.481628E-2 -2.595711E-2 -1.575661E-2 -2.193642E-2 -2.234650E-2 
-1.485825E-3 -6.326675E-3  2.763748E-3 -1.068115E-4 -1.815796E-3  4.734039E-3 -2.935410E-3  7.043839E-3 
 2.834320E-3  3.503799E-3  1.579285E-2 -1.869202E-4  2.834320E-3  8.945465E-4 -1.023674E-2 -2.346039E-3 
-1.131630E-2 -1.090622E-2 -1.597595E-2 -1.023674E-2  4.940033E-4  1.151466E-2  2.649307E-2  2.235413E-2 
 3.397369E-2  2.835464E-2  2.760315E-2  2.518463E-2  9.693146E-3  3.473282E-3 -6.256104E-4 -4.056931E-3 
-1.340675E-2 -1.757622E-2 -2.875710E-2 -2.703667E-2 -3.158569E-2 -4.108620E-2 -4.212570E-2 -4.331589E-2 
-3.594589E-2 -3.567696E-2 -1.955605E-2 -7.076263E-3  1.304626E-3  2.459335E-2  2.969360E-2  3.390312E-2 
 3.926468E-2  4.478455E-2  5.286407E-2  4.880333E-2  4.869461E-2  4.004288E-2  2.567291E-2  2.094460E-2 
 6.153107E-3 -1.377106E-3 -2.895355E-3 -1.556396E-3  7.753372E-3  1.099396E-2  1.512337E-2  4.404068E-3 
 1.185417E-2  9.464264E-3  2.353668E-3  8.573532E-3 -1.079559E-2  8.533478E-3  4.386902E-5  1.144409E-4 
 7.974625E-3 -1.046562E-2 -9.670258E-4 -1.820564E-2 -1.053619E-2 -9.906769E-3 -1.887703E-2 -1.876640E-2 
-1.157570E-2 -7.362366E-4  1.163483E-3  1.132393E-2  4.583359E-3  5.634308E-3  7.303238E-3  8.462906E-3 
-9.670258E-4  2.763748E-3  9.723663E-3  2.313614E-3  1.073456E-2  2.874374E-3 -1.202583E-2 -1.589584E-2 
-1.314545E-2 -1.236534E-2 -1.012611E-2 -6.885529E-3 -1.405716E-3  9.313583E-3  1.903534E-3 -2.786636E-3 
 1.752853E-3 -4.016876E-3 -4.165649E-3  1.083374E-3 -4.463196E-4 -4.917145E-3 -5.168915E-4 -2.605438E-3 
-7.637024E-3 -4.386902E-3 -8.007050E-3 -5.435944E-3 -5.506516E-3 -8.855820E-3 -1.616669E-2 -1.798630E-2 
-1.694679E-2 -1.854706E-2 -8.565903E-3 -1.608658E-2 -1.541710E-2 -2.249718E-2 -2.930641E-2 -2.174568E-2 
-3.128624E-2 -1.593590E-2 -1.042557E-2 -1.206589E-2 -4.796982E-3 -6.956100E-3 -2.416611E-3 -5.956650E-3 
 3.473282E-3  6.334305E-3  3.353119E-3  1.002312E-2  8.344650E-3  1.986313E-2  1.665306E-2  9.504318E-3 
 1.416397E-2  8.752823E-3  1.993370E-2  1.829338E-2  6.044388E-3  1.550293E-2  8.872986E-3  1.494408E-2 
 1.807404E-2  4.552841E-3  8.573532E-3 -2.225876E-3 -6.105423E-3 -1.336670E-2 -2.197647E-2 -1.899719E-2 
-2.212715E-2 -1.817703E-2 -2.122688E-2 -2.312660E-2 -2.230644E-2 -1.642609E-2 -2.249718E-2 -2.476692E-2 
-2.361679E-2 -3.329659E-2 -1.627541E-2 -1.727676E-2 -4.766464E-3  2.763748E-3 -1.636505E-3  1.952362E-2 
 4.323959E-3  1.494408E-2  2.983093E-3 -7.255554E-3  1.185417E-2 -9.195328E-3  1.390457E-2  2.632141E-4 
-1.935959E-3  2.049446E-2 -1.468658E-4  2.224350E-2  1.576424E-2  2.224350E-2  3.852463E-2  3.122330E-2 
 4.057312E-2  3.509331E-2  3.729439E-2  2.727318E-2  2.339363E-2  7.713318E-3 -1.359558E-2 -1.187706E-2 
-2.741623E-2 -2.323532E-2 -1.925659E-2 -2.111626E-2 -7.896423E-3 -3.086090E-3  8.903503E-3  7.123947E-3 
 1.717377E-2  2.943420E-2  2.663422E-2  3.189468E-2  1.721382E-2  2.377319E-2  9.393692E-3  8.382797E-3 
 1.803398E-2  1.123428E-3  1.561356E-2  1.401329E-2  1.542282E-2  1.591301E-2  1.241302E-2  1.296425E-2 
 1.103401E-2 -4.463196E-4  2.231598E-4  8.052826E-3 -5.569458E-4  5.702972E-3  3.473282E-3  5.073547E-3 
 2.874374E-3 -3.662109E-4 -2.605438E-3 -1.966476E-3  2.794266E-3 -1.895905E-3 -1.747131E-3 -6.996155E-3 
-7.335663E-3 -1.124573E-2 -1.765633E-2 -1.310539E-2 -1.023674E-2 -1.474571E-2 -6.696701E-3 -3.196716E-3 
-2.148628E-2 -1.772690E-2 -1.269531E-2 -1.068687E-2 -2.956390E-4 -4.276276E-3  1.863480E-3  5.773544E-3 
-1.150703E-2 -1.485634E-2 -1.996613E-2 -3.366661E-2 -1.906586E-2 -1.128578E-2 -7.446289E-3  4.882813E-3 
 4.774094E-3  2.157402E-2  2.690315E-2  2.928352E-2  4.343414E-2  3.148460E-2  3.516388E-2  3.665352E-2 
 3.088379E-2  2.861404E-2  2.004433E-2  1.449394E-2  4.173279E-3  7.863998E-3 -1.433563E-2 -1.165581E-2 
-1.660538E-2 -2.983665E-2 -1.902580E-2 -3.970718E-2 -3.232574E-2 -3.076553E-2 -3.251648E-2 -3.404617E-2 
-3.161621E-2 -3.348541E-2 -2.290535E-2 -1.228714E-2 -1.832581E-2 -7.146835E-3 -1.873589E-2 -8.525848E-3 
-1.042557E-2 -1.295662E-2 -9.046555E-3 -1.467705E-2 -7.637024E-3 -6.996155E-3 -4.056931E-3 -6.776810E-3 
 9.746552E-4 -2.416611E-3 -5.970001E-4  3.843307E-3 -9.670258E-4  1.163483E-3  5.924225E-3  2.216339E-2 
 2.026367E-2  2.608299E-2  2.839470E-2  2.302361E-2  2.976418E-2  1.896286E-2  1.159286E-2  6.263733E-3 
 2.094269E-3  7.453918E-3 -9.670258E-4 -6.256104E-3 -2.305984E-3 -7.146835E-3 -1.217651E-2 -6.406784E-3 
-1.046562E-2 -2.327538E-2 -8.855820E-3 -9.826660E-3 -8.747101E-3 -1.087570E-2 -1.932716E-2 -8.377075E-3 
-1.921654E-2 -4.615784E-3 -1.146698E-2 -1.563644E-2 -7.705688E-3 -1.932716E-2 -3.755569E-3 -6.696701E-3 
 9.134293E-3  1.665306E-2  1.241302E-2  1.121330E-2  8.640289E-4  1.393318E-2  6.072998E-3  2.298355E-2 
 3.006363E-2  1.192284E-2  2.891350E-2  1.062393E-2  1.539421E-2  1.728439E-2 -1.445770E-3  1.639366E-2 
-3.662109E-4  1.330376E-2  8.052826E-3 -1.186371E-3  1.278305E-2 -7.596970E-3  3.873825E-3  4.138947E-4 
-5.435944E-3  3.738403E-4 -5.025864E-3 -1.362610E-2 -2.635956E-3 -4.575729E-3 -1.855850E-3  9.544373E-3 
 2.834320E-3  1.568413E-2 -7.745743E-3 -1.405716E-3 -5.876541E-3 -1.515579E-2  2.874374E-3 -1.820564E-2 
 1.234055E-3 -6.845474E-3 -1.467705E-2 -5.846024E-3 -3.020668E-2 -2.968597E-2 -3.743553E-2 -4.406548E-2 
-4.260635E-2 -3.661537E-2 -2.729607E-2 -1.645660E-2 -5.846024E-3 -3.456116E-3  1.604080E-3 -1.815796E-3 
 1.352310E-2  1.289368E-2  1.222420E-2  2.265358E-2  6.072998E-3  1.747322E-2  1.416397E-2  7.823944E-3 
 1.367378E-2  1.218414E-2  1.308441E-2  1.069450E-2  1.222420E-2 -2.676010E-3  2.243042E-3 -2.565384E-3 
 1.163483E-3  9.464264E-3  2.834320E-3  9.023666E-3 -3.496170E-3  1.983643E-3 -5.586624E-3 -6.366730E-3 
-1.815796E-3 -7.076263E-3 -1.556396E-3 -6.696701E-3  7.904053E-3  2.162933E-3  5.184174E-3  1.352310E-2 
 8.052826E-3  1.542282E-2  1.166344E-2  1.073456E-2  5.853653E-3  9.723663E-3  8.234024E-3  2.273560E-3 
 1.200294E-2  1.453400E-2  1.360321E-2  1.915359E-2  8.613586E-3  1.092339E-2  1.449394E-2  6.784439E-3 
 1.635361E-2 -3.261566E-4  7.839203E-4 -2.487183E-3 -2.070618E-2 -1.798630E-2 -2.882576E-2 -2.871704E-2 
-2.070618E-2 -1.221657E-2 -1.396561E-2 -1.630592E-2 -2.895355E-3 -4.535675E-3 -7.856369E-3 -9.305954E-3 
-1.008606E-2 -2.195358E-3 -8.155823E-3  7.383347E-3  1.073456E-2 -2.935410E-3  1.907349E-2  2.030373E-2 
 1.837349E-2  2.939415E-2  2.280426E-2  1.598358E-2  2.190399E-2  1.572418E-2  9.023666E-3 -4.507065E-3 
-1.296997E-3  8.943558E-3 -7.856369E-3  1.021385E-2 -4.165649E-3 -8.747101E-3 -4.276276E-3 -1.914597E-2 
-8.226395E-3 -1.508713E-2 -3.126144E-3  3.843307E-3  1.032448E-2  1.702309E-2  1.255417E-2  1.263428E-2 
 1.453400E-2  1.106453E-2  1.752853E-3 -1.258659E-2 -1.984596E-2 -2.565575E-2 -3.940582E-2 -2.297592E-2 
-3.009605E-2 -1.765633E-2 -1.638603E-2 -2.048683E-2 -1.787186E-3 -2.435684E-2 -6.956100E-3 -1.210594E-2 
-8.306503E-3  2.202988E-3 -1.403618E-2  2.353668E-3 -1.083565E-2 -4.467010E-3 -1.124573E-2 -1.787567E-2 
 2.874374E-3 -1.236534E-2  4.144669E-3  3.173828E-3 -4.016876E-3  1.952362E-2  1.051331E-2  2.440453E-2 
 2.153397E-2  1.270294E-2  1.736450E-2  6.046295E-4  2.573013E-3 -9.716034E-3 -6.326675E-3 -5.546570E-3 
-2.716064E-3  4.213333E-3 -2.786636E-3  7.534027E-4 -2.635956E-3  7.944107E-3  5.104065E-3  9.162903E-3 
 8.462906E-3  1.032448E-2  1.773453E-2  1.740456E-2  2.876282E-2  1.363373E-2  1.382446E-2  9.023666E-3 
 4.404068E-3  6.853104E-3 -4.245758E-3 -1.226425E-3 -1.385689E-2 -2.100563E-2 -3.534698E-2 -3.903580E-2 
-3.523636E-2 -3.862572E-2 -1.973534E-2 -2.253532E-2 -1.530647E-2 -8.226395E-3  2.763748E-3  1.699448E-2 
 7.974625E-3  2.697372E-2  2.902412E-2  2.831459E-2  3.427315E-2  2.149391E-2  2.961349E-2  2.380371E-2 
 2.008438E-2  3.174400E-2  1.583290E-2  9.693146E-3  1.546288E-2  9.983063E-3  3.614426E-3 -4.245758E-3 
-2.565384E-3 -6.216049E-3 -1.815796E-3 -6.286621E-3 -1.776695E-2  1.083374E-3 -6.366730E-3  6.784439E-3 
 1.408386E-2  3.694534E-3  2.593422E-2  7.604599E-3  1.103401E-2  1.505470E-2 -3.976822E-3 -8.869171E-4 
-7.106781E-3 -1.266479E-3 -8.747101E-3 -1.236534E-2 -1.128578E-2 -1.403618E-2 -9.235382E-3 -1.210594E-2 
-7.036209E-3 -1.251602E-2 -3.046036E-3 -1.146698E-2 -1.686668E-2 -1.794624E-2 -3.504562E-2 -2.197647E-2 
-3.407669E-2 -1.493645E-2 -2.126694E-2 -2.305603E-2 -3.646851E-3 -2.200699E-2  8.945465E-4 -1.269531E-2 
-4.615784E-3  8.943558E-3  1.084328E-2  2.067375E-2  1.218414E-2  1.390457E-2  3.738403E-4  4.774094E-3 
-7.226944E-3 -6.435394E-3 -1.815796E-3 -3.345490E-3  7.534027E-3  9.746552E-4  6.374359E-3 -3.686905E-3 
 2.162933E-3  8.493423E-3  6.046295E-4  7.453918E-3  3.093719E-3  1.118469E-2  2.653122E-3 -8.636475E-3 
-6.885529E-3 -1.720619E-2 -6.816864E-3 -1.468658E-4 -9.046555E-3 -3.536224E-3 -5.247116E-3 -1.299667E-2 
 1.344681E-3  2.243042E-3  1.863480E-3  5.292892E-3  8.392334E-5  6.183624E-3 -2.305984E-3 -6.175995E-3 
-1.444626E-2 -2.565575E-2 -2.510643E-2 -2.372551E-2 -1.921654E-2 -2.364540E-2 -1.388550E-2 -9.235382E-3 
-4.615784E-3  6.784439E-3  1.062393E-2  1.907349E-2  3.241348E-2  4.478455E-2  3.714371E-2  3.338432E-2 
 2.723312E-2  2.295303E-2  2.783394E-2  2.574348E-2  3.110313E-2  3.479385E-2  3.420448E-2  2.500343E-2 
 1.408386E-2  9.393692E-3  3.284454E-3  6.332397E-4 -6.475449E-3 -1.571655E-2 -1.370621E-2 -1.869583E-2 
-2.599716E-2 -1.772690E-2 -2.789688E-2 -3.318596E-2 -1.612663E-2 -2.264595E-2 -1.783562E-2 -1.150703E-2 
-1.515579E-2 -8.596420E-3 -1.478577E-2 -3.715515E-3 -3.046036E-3 -5.325317E-3  2.054214E-3 -4.062653E-4 
 3.324509E-3 -8.935928E-3 -1.296997E-3  1.234055E-3  3.734589E-3  2.362442E-2  9.572983E-3  1.479340E-2 
 2.459335E-2  2.135468E-2  1.963425E-2  7.194519E-3  1.252365E-2  6.713867E-3 -8.676529E-3 -4.386902E-3 
-1.627541E-2 -2.789688E-2 -2.241707E-2 -1.638603E-2 -1.228714E-2 -1.195717E-2  6.374359E-3  9.763718E-3 
 2.604294E-2  3.390312E-2  1.650429E-2  2.544403E-2  3.433228E-4  2.353668E-3 -5.916595E-3 -1.429558E-2 
 1.422882E-3 -1.068115E-4  1.777458E-2  8.014679E-3  1.375389E-2 -1.064682E-2 -2.118683E-2 -1.884651E-2 
-4.014587E-2 -2.368546E-2 -2.621651E-2 -1.053619E-2  3.873825E-3  1.378441E-2  2.008438E-2  5.292892E-3 
 1.840401E-2  2.026367E-2  1.609421E-2  2.324295E-2  1.971436E-2  2.280426E-2  1.568413E-2  9.572983E-3 
 4.024506E-3 -1.210594E-2 -6.776810E-3 -3.606796E-3 -1.031685E-2 -1.012611E-2 -1.556587E-2 -2.215576E-2 
-1.530647E-2 -6.435394E-3 -4.985809E-3 -3.196716E-3  7.673264E-3  1.092339E-2  9.243011E-3  1.147461E-2 
 4.774094E-3 -3.456116E-3 -9.386063E-3 -5.466461E-3 -9.716034E-3 -2.185631E-2 -2.301598E-2 -1.768684E-2 
-1.336670E-2 -7.255554E-3  2.243042E-3  3.734589E-3  8.613586E-3  1.006317E-2  9.023666E-3  6.893158E-3 
 3.173828E-3  1.028442E-2  1.114464E-2  5.184174E-3  1.300430E-2  1.375389E-2  3.694534E-3  3.953934E-3 
-3.126144E-3 -1.247597E-2 -1.549530E-2 -7.226944E-3 -9.675980E-3 -1.291656E-2 -1.068115E-4 -3.456116E-3 
-8.563995E-4 -3.196716E-3 -9.536743E-3 -8.337021E-3 -6.366730E-3  8.052826E-3  1.103401E-2  1.177406E-2 
 1.494408E-2  1.181412E-2  1.736450E-2  2.060318E-2  1.542282E-2  1.032448E-2  1.475334E-2  1.259422E-2 
 6.004333E-3  1.501465E-2  4.623413E-3 -1.707077E-3  1.062393E-2  9.094238E-3  9.054184E-3  3.814697E-6 
-3.496170E-3 -2.376556E-3 -7.896423E-3  4.552841E-3  5.144119E-3 -5.168915E-4  4.064560E-3  6.046295E-4 
-6.216049E-3 -9.536743E-3 -1.046562E-2 -1.481628E-2 -8.747101E-3 -1.064682E-2 -2.096558E-2 -1.522636E-2 
-2.662659E-2 -1.992607E-2 -1.779556E-2 -3.117561E-2 -1.329613E-2 -1.560593E-2 -1.515579E-2 -2.241707E-2 
-2.696609E-2 -1.243591E-2 -2.070618E-2 -1.459694E-2 -9.605408E-3 -6.475449E-3  3.473282E-3  3.393173E-3 
 4.514694E-3  9.464264E-3  1.065445E-2  8.314133E-3  1.710320E-2  1.065445E-2  1.051331E-2  7.123947E-3 
-2.716064E-3  1.390457E-2 -1.815796E-3  1.274109E-3 -7.362366E-4 -1.519585E-2 -2.866745E-3 -1.429558E-2 
-9.866714E-3 -1.455688E-2 -1.165581E-2  2.231598E-4  2.273560E-3  1.129341E-2  4.323959E-3  2.162933E-3 
-1.869202E-4  1.712799E-3 -6.736755E-3 -9.416580E-3 -5.506516E-3 -6.925583E-3  5.964279E-3 -1.474571E-2 
-5.735397E-3  6.563187E-3  1.163483E-3  3.122330E-2  2.593422E-2  3.859329E-2  4.016304E-2  3.699303E-2 
 4.053307E-2  3.632355E-2  4.135323E-2  2.216339E-2  3.274345E-2  2.265358E-2  1.863289E-2  5.292892E-3 
-8.895874E-3  1.792908E-3 -1.344681E-2 -5.435944E-3 -8.596420E-3 -2.238655E-2 -1.835632E-2 -1.277542E-2 
-1.880646E-2 -1.079559E-2 -8.676529E-3 -3.276825E-3  1.699448E-2  9.243011E-3  1.624298E-2  1.166344E-2 
 8.493423E-3  2.000427E-2  6.044388E-3  5.443573E-3  2.273560E-3 -3.686905E-3 -1.087570E-2 -1.757622E-2 
-1.470566E-2 -1.906586E-2 -1.813698E-2 -2.424622E-2 -2.592659E-2 -2.428627E-2 -2.349663E-2 -1.291656E-2 
-9.386063E-3 -8.115768E-3 -4.165649E-3 -3.536224E-3 -2.826691E-3  2.094269E-3 -9.235382E-3 -1.075554E-2 
 1.832962E-3 -1.405716E-3  1.192284E-2  1.825333E-2  1.121330E-2  1.665306E-2  1.311302E-2  9.803772E-3 
 1.404381E-2  1.706314E-2  1.948357E-2  2.161407E-2  1.959419E-2  1.568413E-2  6.374359E-3 -5.617142E-3 
-9.386063E-3 -1.299667E-2 -2.375603E-2 -3.087616E-2 -3.273582E-2 -3.478622E-2 -3.381538E-2 -3.180695E-2 
-2.606583E-2 -1.481628E-2 -4.096985E-3 -2.416611E-3 -7.745743E-3 -1.299667E-2 -1.612663E-2 -1.653671E-2 
-1.504707E-2 -1.459694E-2 -1.619530E-2 -1.366615E-2 -1.034546E-2 -7.186890E-3 -3.976822E-3 -3.835678E-3 
 2.613068E-3  1.393318E-2  1.304436E-2  8.644104E-3  9.653091E-3  6.483078E-3  6.223679E-3  1.382446E-2 
 9.983063E-3  5.332947E-3  2.097321E-2  1.557350E-2  1.587296E-2  2.056313E-2 -2.716064E-3 -1.895905E-3 
-7.146835E-3 -1.120567E-2 -4.467010E-3 -8.935928E-3 -6.696701E-3 -1.525879E-3 -2.155304E-3 -1.747131E-3 
 8.493423E-3  2.384186E-3  1.553345E-2  2.235413E-2  1.576424E-2  2.600288E-2  2.120399E-2  2.466393E-2 
 2.719307E-2  2.898407E-2  1.989365E-2  2.161407E-2  1.647377E-2  1.270294E-2  2.004433E-2 -6.925583E-3 
 1.144409E-4 -1.113701E-2 -1.876640E-2 -2.003670E-2 -3.512573E-2 -2.171707E-2 -3.292656E-2 -1.377678E-2 
-1.630592E-2 -2.778625E-2 -1.139641E-2 -1.858711E-2 -1.525879E-3 -1.596451E-3  1.144409E-4  2.424240E-3 
-3.606796E-3  5.773544E-3 -9.756088E-3 -2.487183E-3 -4.165649E-3  3.738403E-4  1.501465E-2  1.644135E-3 
 2.064323E-2  1.620293E-2  2.406311E-2  4.142380E-2  3.334427E-2  4.913330E-2  4.701424E-2  4.958344E-2 
 4.515457E-2  4.828453E-2  4.533386E-2  3.017426E-2  3.781319E-2  2.667427E-2  3.047371E-2  1.036453E-2 
 5.483627E-3  1.591301E-2 -5.355835E-3 -4.655838E-3 -2.185631E-2 -1.958656E-2 -2.565575E-2 -4.134560E-2 
-3.031540E-2 -4.815674E-2 -4.216576E-2 -4.163551E-2 -4.614639E-2 -3.269577E-2 -4.041672E-2 -1.962662E-2 
-8.636475E-3 -3.046036E-3  1.516342E-2  1.200294E-2  2.820396E-2  3.617287E-2  3.766441E-2  4.068375E-2 
 2.596283E-2  2.459335E-2  1.620293E-2  2.014160E-3 -1.657677E-2 -2.901649E-2 -4.186630E-2 -4.875565E-2 
-3.616714E-2 -4.532623E-2 -3.262711E-2 -3.303719E-2 -2.528572E-2 -1.586533E-2 -1.787567E-2 -6.816864E-3 
-2.189636E-2 -7.896423E-3 -2.774620E-2 -2.524567E-2 -2.290535E-2 -3.579712E-2 -1.604652E-2 -2.338600E-2 
-1.534653E-2 -1.783562E-2 -6.406784E-3 -3.976822E-3  4.734039E-3  1.196289E-2  1.304436E-2  1.885414E-2 
 1.568413E-2  2.719307E-2  1.308441E-2  1.073456E-2  5.184174E-3  7.823944E-3  6.713867E-3  1.684189E-3 
 3.873825E-3 -2.155304E-3  9.433746E-3  8.203506E-3  1.665306E-2  1.002312E-2  3.284454E-3  1.188469E-2 
 1.344681E-3  6.784439E-3  1.533508E-3  6.332397E-4  7.713318E-3  6.713867E-3  1.308441E-2  8.724213E-3 
 1.442337E-2  1.084328E-2  7.793427E-3  1.360321E-2  7.673264E-3  1.721382E-2  2.004433E-2  2.447319E-2 
 2.570343E-2  8.752823E-3  6.893158E-3  2.313614E-3  3.032684E-4  1.278305E-2  6.072998E-3  1.740456E-2 
 3.017426E-2  1.728439E-2  2.142334E-2 -7.057190E-4 -4.205704E-3  2.313614E-3 -9.126663E-3  4.734039E-3 
 2.632141E-4  6.303787E-3  5.252838E-3  2.914429E-3  1.234055E-3 -1.295662E-2 -1.269531E-2 -2.632713E-2 
-2.502632E-2 -3.731537E-2 -4.964638E-2 -4.339600E-2 -4.711533E-2 -3.888702E-2 -3.243637E-2 -2.968597E-2 
-3.173637E-2 -1.988602E-2 -1.020622E-2 -5.876541E-3  1.457405E-2  2.142334E-2  2.656364E-2  3.166389E-2 
 3.144455E-2  2.850342E-2  2.749443E-2  3.014374E-2  2.567291E-2  2.075386E-2  1.442337E-2 -1.935959E-3 
-1.306534E-2 -9.235382E-3 -2.461624E-2 -3.281593E-2 -3.314590E-2 -3.724670E-2 -2.834702E-2 -3.195572E-2 
-2.536583E-2 -2.491570E-2 -1.630592E-2 -3.046036E-3 -9.305954E-3 -6.105423E-3 -1.303673E-2 -2.487183E-3 
 1.644135E-3  3.803253E-3  2.064323E-2  1.743317E-2  2.552414E-2  2.850342E-2  2.682304E-2  2.675438E-2 
 2.298355E-2  2.146339E-2  2.261353E-2  2.578354E-2  2.090454E-2  2.626419E-2  1.866341E-2  1.755333E-2 
 1.892281E-2  6.223679E-3  2.313423E-2  2.168465E-2  2.056313E-2  1.911354E-2  9.393692E-3  6.483078E-3 
-1.012611E-2  9.746552E-4 -1.589584E-2 -1.992607E-2 -1.366615E-2 -2.439690E-2 -1.496696E-2 -3.076553E-2 
-1.820564E-2 -1.481628E-2 -1.277542E-2  6.744385E-3  5.252838E-3  1.423454E-2  9.023666E-3  8.014679E-3 
 8.462906E-3  2.353668E-3  2.532959E-3  3.993988E-3  1.114464E-2  8.422852E-3  1.185417E-2 -9.645462E-3 
-2.048683E-2 -3.046036E-3 -2.994537E-2 -2.588654E-2 -2.618599E-2 -3.754616E-2 -2.856636E-2 -4.912567E-2 
-4.044533E-2 -3.486633E-2 -3.158569E-2 -6.025314E-3 -4.062653E-4  5.292892E-3  1.963425E-2  2.947426E-2 
 4.161453E-2  5.796432E-2  6.280327E-2  5.565453E-2  5.215454E-2  4.235458E-2  2.280426E-2  1.859283E-2 
 2.723694E-3 -5.695343E-3 -2.605438E-3 -1.746559E-2 -1.344681E-2 -2.461624E-2 -3.128624E-2 -2.595711E-2 
-3.806686E-2 -3.795624E-2 -3.418541E-2 -2.483559E-2 -2.163696E-2 -1.794624E-2 -1.671600E-2 -1.921654E-2 
-1.258659E-2 -8.266449E-3 -1.049614E-2 -1.869202E-4 -3.345490E-3  8.533478E-3  2.649307E-2  1.643372E-2 
 3.934288E-2  2.127457E-2  1.740456E-2  1.486397E-2 -7.057190E-4  9.162903E-3 -1.429558E-2 -1.042557E-2 
-1.090622E-2 -1.251602E-2 -7.856369E-3 -9.866714E-3 -4.386902E-3  4.882813E-3  1.207352E-2  9.353638E-3 
-1.869202E-4 -7.816315E-3 -9.126663E-3 -2.051544E-2 -1.705551E-2 -1.955605E-2 -2.748680E-2 -2.189636E-2 
-2.178574E-2 -2.074623E-2 -1.481628E-2 -2.565384E-3  1.604080E-3  1.084328E-2  2.727318E-2  2.183342E-2 
 2.839470E-2  3.744316E-2  3.330421E-2  3.327370E-2  2.053452E-2  1.356316E-2  1.281357E-2  1.725388E-2 
 1.281357E-2  9.763718E-3  1.013374E-2  2.914429E-3  1.643372E-2  1.825333E-2  1.598358E-2  1.509285E-2 
 1.088333E-2  8.903503E-3  1.218414E-2  9.134293E-3  1.712799E-3  1.728439E-2  4.434586E-3 -5.065918E-3 
-5.136490E-3 -2.100563E-2 -1.716614E-2 -1.817703E-2 -2.621651E-2 -2.927589E-2 -2.998543E-2 -2.819633E-2 
-1.657677E-2 -1.582718E-2 -1.601601E-2 -3.715515E-3 -5.956650E-3  1.983643E-3 -1.186371E-3 -1.213646E-2 
-5.996704E-3 -7.966995E-3 -4.945755E-3 -3.835678E-3 -6.675720E-5  8.382797E-3  1.460457E-2  1.948357E-2 
 1.371384E-2  1.568413E-2  8.083344E-3  1.427460E-2  1.498413E-2  4.583359E-3  1.293373E-2 -7.556915E-3 
 5.104065E-3  3.244400E-3 -1.005554E-2 -3.126144E-3 -2.167702E-2 -1.630592E-2 -2.036667E-2  7.839203E-4 
-4.575729E-3 -1.448631E-2  1.194000E-3 -1.236534E-2  4.064560E-3 -1.075745E-3  5.964279E-3  2.149391E-2 
 2.105331E-2  1.643372E-2  1.192284E-2  1.889420E-2  3.873825E-3  8.943558E-3  6.334305E-3  4.024506E-3 
 7.234573E-3  8.533478E-3  1.743317E-2  7.083893E-3  9.572983E-3  7.564545E-3  5.554199E-3  8.014679E-3 
 2.424240E-3 -2.975464E-3 -7.896423E-3 -9.346008E-3 -1.649666E-2 -1.448631E-2 -1.943588E-2 -2.010536E-2 
-9.605408E-3 -1.873589E-2 -1.567650E-2 -1.869583E-2 -2.521706E-2 -1.154709E-2 -1.202583E-2  4.940033E-4 
 5.104065E-3  6.263733E-3  2.444458E-2  1.810455E-2  1.978302E-2  1.952362E-2  6.893158E-3  1.006317E-2 
 8.314133E-3  4.814148E-3  1.155281E-2  5.702972E-3  1.430321E-2  1.848412E-2  8.792877E-3  1.945305E-2 
 5.813599E-3  8.422852E-3  1.419449E-2  1.151466E-2  1.144409E-2  1.419449E-2  2.384377E-2 -4.056931E-3 
 1.263428E-2  1.479340E-2 -7.406235E-3  1.255417E-2  5.144119E-3  4.583359E-3  1.945496E-4 -1.634598E-2 
-1.459694E-2 -1.973534E-2 -1.914597E-2 -2.197647E-2 -2.338600E-2 -1.295662E-2 -2.040672E-2 -2.096558E-2 
-1.694679E-2 -2.215576E-2 -9.756088E-3 -9.195328E-3 -9.456635E-3 -2.786636E-3 -1.262665E-2 -6.666183E-3 
-1.582718E-2 -1.619530E-2 -1.221657E-2 -2.115631E-2 -7.366180E-3 -6.996155E-3 -2.416611E-3 -9.956360E-4 
 1.083374E-3  5.403519E-3  1.903534E-3 -1.266479E-3 -5.695343E-3 -1.314545E-2 -1.463699E-2 -1.266479E-3 
-7.637024E-3 -3.425598E-3 -6.845474E-3 -1.418686E-2 -3.456116E-3 -1.277542E-2 -7.966995E-3 -8.596420E-3 
-6.256104E-3  4.138947E-4 -6.555557E-3  2.094269E-3 -5.846024E-3  6.113052E-3  9.653091E-3  9.353638E-3 
 2.008438E-2  4.474640E-3  8.274078E-3  4.386902E-5  3.814697E-6 -4.726410E-3 -1.445770E-3  1.125336E-2 
 3.873825E-3  1.796341E-2  8.052826E-3  1.356316E-2  1.721382E-2  6.523132E-3  1.691437E-2 -4.096985E-3 
 6.046295E-4 -6.216049E-3 -1.899719E-2 -8.747101E-3 -2.126694E-2 -3.866196E-3 -7.762909E-4  8.983612E-3 
 1.617432E-2  1.494408E-2  1.166344E-2  4.064560E-3  2.464294E-3 -1.318550E-2  8.203506E-3 -6.406784E-3 
-2.195358E-3  1.017380E-2 -1.556396E-3  3.473282E-3 -5.996704E-3  3.763199E-3 -5.657196E-3 -1.418686E-2 
-1.593590E-2 -1.765633E-2 -8.445740E-3 -9.416580E-3  2.122879E-3  9.572983E-3  3.583908E-3  1.352310E-2 
 1.151466E-2  8.422852E-3  9.202957E-3  1.943588E-3  1.218414E-2 -5.970001E-4  5.332947E-3  1.136398E-2 
-8.445740E-3  1.416397E-2  8.983612E-3 -1.377106E-3  1.159286E-2  5.594254E-3  5.924225E-3  5.245209E-4 
 1.533508E-3 -8.825302E-3 -1.887703E-2 -8.975983E-3 -1.258659E-2 -6.145477E-3 -2.895355E-3 -1.676559E-3 
 8.203506E-3  1.658440E-2  2.343369E-2  2.090454E-2  1.263428E-2  5.252838E-3  3.738403E-4 -6.105423E-3 
-1.575661E-2 -2.659607E-2 -2.644539E-2 -3.556633E-2 -3.556633E-2 -3.888702E-2 -4.912567E-2 -3.642654E-2 
-3.400612E-2 -1.705551E-2 -1.411629E-2 -5.506516E-3  1.863289E-2  1.602364E-2  3.077316E-2  3.386307E-2 
 2.645302E-2  3.218460E-2  2.667427E-2  2.194405E-2  2.473450E-2  2.608299E-2  2.433395E-2  1.628304E-2 
 1.229286E-2  9.162903E-3  6.732941E-4 -6.515503E-3  6.153107E-3  6.563187E-3 -2.006531E-3  1.643372E-2 
 6.744385E-3  1.620293E-2  2.302361E-2  1.166344E-2  2.481461E-2  1.367378E-2  1.769447E-2  2.161407E-2 
 1.065445E-2  1.173401E-2  1.051331E-2  6.454468E-3  9.283066E-3 -1.337051E-3 -1.589584E-2 -1.202583E-2 
-2.327538E-2 -1.832581E-2 -1.869583E-2 -2.718544E-2 -1.351547E-2 -2.424622E-2 -2.521706E-2 -2.916718E-2 
-3.519630E-2 -2.118683E-2 -2.595711E-2 -1.429558E-2 -1.273537E-2 -1.008606E-2  6.332397E-4 -5.395889E-3 
 1.229286E-2  7.303238E-3  2.983093E-3  1.505470E-2  9.914398E-3  9.283066E-3  3.433228E-3  5.702972E-3 
 1.054382E-2  1.285362E-2  1.647377E-2  8.239746E-4  8.163452E-3 -2.195358E-3 -1.612663E-2 -1.604652E-2 
-3.079605E-2 -1.090622E-2 -3.035545E-2 -2.990532E-2 -2.770615E-2 -3.567696E-2 -2.904701E-2 -4.122543E-2 
-1.582718E-2 -1.753616E-2 -6.885529E-3 -2.376556E-3  3.843307E-3  1.173401E-2  1.445389E-2  2.049446E-2 
 1.181412E-2  2.958298E-2  1.650429E-2  2.250290E-2  2.459335E-2  1.784325E-2  2.067375E-2  1.427460E-2 
 1.829338E-2  1.006317E-2  1.419449E-2  1.375389E-2  1.628304E-2  1.453400E-2  8.945465E-4 -8.306503E-3 
-1.314545E-2 -1.496696E-2 -2.033615E-2 -1.318550E-2 -1.332664E-2 -4.356384E-3 -2.895355E-3 -9.456635E-3 
-1.787186E-3 -1.679611E-2 -1.146698E-2 -5.168915E-4 -9.670258E-4  1.427460E-2  1.080322E-2  1.274300E-2 
 2.403450E-2  1.267433E-2  1.062393E-2  1.654434E-2  6.263733E-3  1.151466E-2  1.732445E-2  1.460457E-2 
 2.131462E-2  9.283066E-3  6.784439E-3  5.743027E-3 -5.435944E-3  4.940033E-4  1.382828E-3  6.732941E-4 
-7.186890E-3 -3.976822E-3 -3.236771E-3 -2.416611E-3  6.523132E-3  6.973267E-3  1.237297E-2 -5.168915E-4 
 1.147461E-2  6.593704E-3 -8.377075E-3 -9.670258E-4 -5.025864E-3  6.973267E-3  3.204346E-3  9.134293E-3 
 1.024437E-2 -1.445770E-3  6.044388E-3 -3.623962E-5 -9.645462E-3 -5.876541E-3 -3.946304E-3  4.539490E-4 
 1.568413E-2  1.449394E-2  9.283066E-3  7.604599E-3  3.734589E-3  3.814697E-6  3.993988E-3 -2.155304E-3 
-1.038551E-2 -5.325317E-3 -1.034546E-2 -2.716064E-3 -1.186371E-3  8.274078E-3  1.296425E-2  1.483345E-2 
 1.501465E-2  8.052826E-3 -4.768372E-4 -2.673531E-2 -1.344681E-2 -2.483559E-2 -3.273582E-2 -2.472687E-2 
-3.471565E-2 -2.841568E-2 -3.437614E-2 -3.307533E-2 -3.065681E-2 -2.200699E-2 -2.543640E-2 -1.914597E-2 
-1.444626E-2 -2.402687E-2 -8.596420E-3 -6.435394E-3  7.453918E-3  1.695442E-2  1.680374E-2  3.438377E-2 
 3.651428E-2  2.779388E-2  2.086449E-2  1.103401E-2 -4.615784E-3 -1.120567E-2 -1.835632E-2 -3.605652E-2 
-2.778625E-2 -3.366661E-2 -3.813553E-2 -2.632713E-2 -2.614594E-2 -5.586624E-3 -6.555557E-3  1.021385E-2 
 1.371384E-2  1.438332E-2  2.775383E-2  2.388382E-2  4.105377E-2  3.286362E-2  3.699303E-2  3.043365E-2 
 2.369308E-2  1.684380E-2  1.080322E-2  1.550293E-2  3.614426E-3  6.004333E-3  4.434586E-3 -1.485825E-3 
-5.546570E-3 -1.296997E-3 -1.545715E-2 -1.839638E-2 -1.530647E-2 -1.835632E-2 -1.206589E-2 -1.362610E-2 
-1.707077E-3  1.644135E-3  2.231598E-4 -3.015518E-3 -1.676559E-3  1.274109E-3 -4.837036E-3 -3.576279E-3 
-9.086609E-3 -2.487183E-3 -2.525330E-3 -6.105423E-3  7.453918E-3  3.993988E-3  9.023666E-3  9.723663E-3 
 8.123398E-3  1.360321E-2  3.583908E-3  3.763199E-3  5.332947E-3  8.644104E-3  6.732941E-4 -4.615784E-3 
 1.544952E-4 -4.426956E-3 -1.707077E-3 -3.345490E-3 -4.062653E-4  3.654480E-3  9.874344E-3  9.874344E-3 
 1.535416E-2  2.459335E-2  1.837349E-2  3.252411E-2  3.859329E-2  3.349304E-2  2.570343E-2  1.140404E-2 
 6.072998E-3 -2.565384E-3 -8.975983E-3 -2.975464E-3 -1.855850E-3 -6.515503E-3 -2.956390E-4 -3.623962E-5 
 4.814148E-3  1.200294E-2  8.724213E-3  1.661301E-2  1.639366E-2  8.613586E-3  1.125336E-2 -1.707077E-3 
-1.239586E-2 -1.757622E-2 -3.039551E-2 -2.681541E-2 -3.117561E-2 -2.983665E-2 -2.830696E-2 -2.707672E-2 
-1.180649E-2 -1.794624E-2 -8.825302E-3 -9.086609E-3 -5.996704E-3  9.874344E-3  3.023148E-3  2.004433E-2 
 1.095390E-2  7.673264E-3  1.624298E-2  1.533508E-3  1.073456E-2  2.794266E-3 -4.615784E-3 -8.075714E-3 
-1.459694E-2 -1.377678E-2 -2.111626E-2 -2.457619E-2 -1.779556E-2 -1.612663E-2 -2.040672E-2 -9.086609E-3 
-1.940536E-2 -1.686668E-2 -5.805969E-3 -1.247597E-2 -6.366730E-3 -1.124573E-2  7.534027E-4  6.893158E-3 
 8.613586E-3  2.000427E-2  1.539421E-2  6.824493E-3  7.944107E-3  1.557350E-2  2.613068E-3  1.557350E-2 
 2.138329E-2  1.784325E-2  2.239418E-2  9.572983E-3  1.032448E-2 -3.662109E-4 -3.755569E-3 -1.217651E-2 
-8.485794E-3 -3.166199E-3 -9.975433E-3 -8.869171E-4 -3.086090E-3 -4.985809E-3 -1.630592E-2 -1.884651E-2 
-1.288605E-2 -2.786636E-3 -2.155304E-3 -3.015518E-3  1.252365E-2  5.332947E-3  5.224228E-3  9.243011E-3 
-5.996704E-3 -9.456635E-3 -7.896423E-3 -1.653671E-2 -1.984596E-2 -1.932716E-2 -1.414680E-2 -8.935928E-3 
-2.895355E-3  6.593704E-3 -1.186371E-3  3.133774E-3  1.274109E-3 -1.187706E-2 -3.715515E-3 -1.120567E-2 
-1.966476E-3  6.113052E-3  3.843307E-3  1.520348E-2  1.267433E-2  2.287292E-2  2.328300E-2  2.760315E-2 
 3.029442E-2  2.384377E-2  2.555466E-2  1.863289E-2  2.436447E-2  2.827454E-2  1.930428E-2  7.263184E-3 
 7.343292E-3  1.012802E-3 -7.362366E-4 -7.705688E-3 -4.316330E-3  9.393692E-3 -1.075554E-2  8.752823E-3 
-1.296997E-3 -6.326675E-3  1.840401E-2 -6.145477E-3  7.793427E-3 -1.336670E-2 -2.592659E-2 -1.284599E-2 
-3.601646E-2 -2.245712E-2 -3.158569E-2 -2.137566E-2 -8.935928E-3 -6.256104E-3  3.473282E-3 -4.535675E-3 
 6.593704E-3 -7.516861E-3  2.122879E-3  4.253387E-3  2.464294E-3  1.915359E-2  1.561356E-2  2.555466E-2 
 1.747322E-2  1.367378E-2  1.006317E-2 -3.623962E-5 -9.269714E-4 -2.305984E-3 -8.186340E-3 -1.671600E-2 
-1.407623E-2 -1.847649E-2 -1.556587E-2 -1.530647E-2 -1.481628E-2 -5.876541E-3 -9.006500E-3 -5.435944E-3 
-5.466461E-3 -2.006531E-3  3.244400E-3  8.903503E-3  1.125336E-2 -2.416611E-3  4.962921E-3  4.434586E-3 
-2.376556E-3  2.632141E-4 -1.139641E-2 -5.506516E-3 -4.917145E-3  2.632141E-4  6.303787E-3 -4.507065E-3 
 1.188469E-2  6.046295E-4  2.834320E-3  4.844666E-3 -9.906769E-3  2.943039E-3 -1.478577E-2 -1.660538E-2 
-2.763557E-2 -3.154564E-2 -3.143692E-2 -3.858566E-2 -2.603531E-2 -2.107620E-2 -7.516861E-3  5.292892E-3 
 2.406311E-2  2.067375E-2  3.565407E-2  3.762436E-2  3.233337E-2  4.012299E-2  2.433395E-2  3.122330E-2 
 1.918411E-2  1.073456E-2  1.136398E-2  7.974625E-3  1.196289E-2  8.382797E-3  9.613037E-3  6.153107E-3 
 3.353119E-3 -9.670258E-4  4.814148E-3  8.613586E-3  5.554199E-3  1.714325E-2  6.374359E-3  2.914429E-3 
 9.693146E-3  1.544952E-4 -8.869171E-4 -9.826660E-3 -1.433563E-2 -1.504707E-2 -1.545715E-2 -1.034546E-2 
-9.796143E-3 -3.345490E-3 -5.065918E-3  2.834320E-3  9.353638E-3  4.364014E-3  9.464264E-3 -3.196716E-3 
-6.216049E-3 -6.256104E-3 -2.584648E-2 -2.264595E-2 -2.133560E-2 -2.141571E-2 -1.210594E-2 -5.657196E-3 
 2.794266E-3 -3.126144E-3  8.792877E-3  1.714325E-2  1.054382E-2  8.613586E-3  6.893158E-3  1.065445E-2 
 7.493973E-3  2.541351E-2  2.138329E-2  1.471329E-2  2.310371E-2  8.792877E-3  8.872986E-3  2.273560E-3 
-2.346039E-3 -2.895355E-3 -1.224709E-2 -8.115768E-3 -9.605408E-3 -9.605408E-3  8.392334E-5 -5.916595E-3 
 7.839203E-4 -1.232719E-2 -1.664543E-2 -7.335663E-3 -2.822685E-2 -9.126663E-3 -2.584648E-2 -2.405548E-2 
-1.228714E-2 -2.752686E-2 -7.665634E-3 -2.543640E-2 -1.612663E-2 -1.589584E-2 -1.735687E-2 -7.896423E-3 
-2.066612E-2 -6.065369E-3 -5.355835E-3  6.673813E-3  1.468468E-2  1.576424E-2  1.512337E-2  6.004333E-3 
 6.563187E-3 -7.036209E-3 -6.996155E-3 -1.005554E-2 -1.165581E-2 -2.376556E-3 -8.075714E-3 -2.006531E-3 
 4.922867E-3 -4.463196E-4  5.743027E-3  9.572983E-3  1.644135E-3  4.962921E-3 -4.062653E-4 -2.786636E-3 
 1.684189E-3 -6.776810E-3 -1.046562E-2 -1.768684E-2 -1.701546E-2 -2.014542E-2 -2.480698E-2 -2.234650E-2 
-2.137566E-2 -4.655838E-3 -1.046562E-2 -8.377075E-3  2.914429E-3 -1.226425E-3  1.181412E-2  1.647377E-2 
 1.367378E-2  1.658440E-2  2.105331E-2  1.036453E-2  1.170349E-2  5.773544E-3 -1.422691E-2 -4.426956E-3 
-1.616669E-2 -1.921654E-2 -1.362610E-2 -2.990532E-2 -1.645660E-2 -1.176643E-2 -1.437569E-2 -7.146835E-3 
-6.406784E-3  4.364014E-3  4.253387E-3  4.474640E-3  6.824493E-3  5.662918E-3  7.823944E-3  1.457405E-2 
 9.504318E-3  3.543854E-3  9.983063E-3  9.653091E-3  9.283066E-3  2.834320E-3  1.047325E-2  7.904053E-3 
 2.053452E-2  2.805328E-2  2.641296E-2  3.077316E-2  2.477455E-2  3.613281E-2  9.914398E-3  1.583290E-2 
 6.004333E-3  8.945465E-4  1.024437E-2 -3.976822E-3  1.807404E-2  2.273560E-3  1.803398E-2  1.989365E-2 
 8.684158E-3  1.918411E-2 -3.866196E-3 -1.115799E-3 -4.276276E-3 -1.377678E-2 -1.623535E-2 -2.450562E-2 
-1.943588E-2 -2.346611E-2 -2.446556E-2 -1.817703E-2 -2.506638E-2 -3.124619E-2 -2.603531E-2 -1.865578E-2 
-1.444626E-2  4.138947E-4  1.188469E-2  2.492332E-2  3.055382E-2  2.939415E-2  2.604294E-2  1.833344E-2 
 2.246284E-2  1.814461E-2  2.012444E-2  1.233292E-2  1.069450E-2  1.423454E-2 -6.256104E-4  6.973267E-3 
-5.395889E-3 -9.496689E-3  7.133484E-4 -5.956650E-3  7.604599E-3  4.814148E-3  1.304626E-3 -3.662109E-4 
-6.025314E-3 -6.216049E-3 -2.200699E-2 -2.565575E-2 -2.960587E-2 -2.793694E-2 -2.577591E-2 -3.582573E-2 
-2.983665E-2 -3.139687E-2 -2.856636E-2 -2.122688E-2 -2.320671E-2 -1.485634E-2 -1.306534E-2 -2.305984E-3 
 5.594254E-3  1.983643E-3  2.175331E-2  2.798462E-2  3.744316E-2  5.018425E-2  4.157448E-2  4.325294E-2 
 4.109383E-2  3.852463E-2  2.853394E-2  2.887344E-2  2.596283E-2  1.505470E-2  1.304436E-2 -5.325317E-3 
-1.273537E-2 -2.226639E-2 -2.409554E-2 -2.044678E-2 -1.787567E-2 -1.712608E-2 -2.044678E-2 -1.936531E-2 
-1.955605E-2 -1.251602E-2 -1.824570E-2 -5.765915E-3 -4.796982E-3 -5.916595E-3  4.882813E-3 -1.061630E-2 
 4.623413E-3  3.284454E-3  1.752853E-3  1.341438E-2  7.863998E-3  1.028442E-2  6.713867E-3  3.036308E-2 
 2.861404E-2  3.218460E-2  3.710365E-2  2.377319E-2  3.967285E-2  1.851463E-2  1.036453E-2  8.872986E-3 
 1.604080E-3  3.324509E-3 -6.776810E-3 -1.269531E-2 -2.066612E-2 -2.323532E-2 -3.765678E-2 -4.055595E-2 
-4.070663E-2 -5.270576E-2 -4.070663E-2 -3.318596E-2 -3.441620E-2 -2.618599E-2 -2.264595E-2 -1.563644E-2 
-7.226944E-3 -1.935959E-3  5.144119E-3  4.993439E-3  7.604599E-3  1.460457E-2  1.207352E-2  1.173401E-2 
 1.758385E-2  1.442337E-2  1.244354E-2  1.043320E-2 -1.266479E-3 -6.286621E-3 -1.668549E-2 -2.264595E-2 
-9.456635E-3 -1.087570E-2 -1.347542E-2 -4.655838E-3  1.304626E-3  7.863998E-3  1.043320E-2 -2.487183E-3 
 1.344681E-3  1.416397E-2  8.014679E-3  1.974297E-2  2.112389E-2  1.781464E-2  2.503395E-2  2.153397E-2 
 1.676369E-2  6.303787E-3  8.752823E-3  1.565361E-2  1.032448E-2  3.694534E-3  4.386902E-5 -1.023674E-2 
-1.593590E-2 -1.716614E-2 -2.640533E-2 -2.569580E-2 -3.687668E-2 -3.411674E-2 -1.884651E-2 -2.726555E-2 
-1.023674E-2 -4.016876E-3 -5.325317E-3  8.792877E-3  4.663467E-3  6.454468E-3  8.872986E-3  1.803398E-2 
 2.444458E-2  2.995300E-2  3.818321E-2  3.449440E-2  4.016304E-2  3.785324E-2  2.682304E-2  2.116394E-2 
 2.874374E-3 -7.362366E-4 -9.195328E-3 -4.055595E-2 -2.804565E-2 -2.822685E-2 -3.195572E-2 -8.676529E-3 
-1.295662E-2 -1.258659E-2 -6.656647E-4  8.943558E-3  1.557350E-2  3.002357E-2  4.500389E-2  6.664467E-2 
 7.469368E-2  8.322334E-2  9.026337E-2  6.385422E-2  6.690407E-2  4.280281E-2  2.403450E-2  1.263428E-2 
-1.537704E-2 -1.727676E-2 -4.614639E-2 -5.620575E-2 -7.617569E-2 -8.622551E-2 -8.511543E-2 -8.533669E-2 
-6.961632E-2 -6.022644E-2 -3.307533E-2 -1.940536E-2 -3.623962E-5  1.769447E-2  3.435326E-2  4.180336E-2 
 5.394363E-2  6.903458E-2  7.186317E-2  8.191299E-2  7.834435E-2  7.372284E-2  6.199455E-2  4.478455E-2 
 2.529335E-2  5.033493E-3 -1.400566E-2 -2.081680E-2 -3.646660E-2 -5.594635E-2 -5.292702E-2 -5.959702E-2 
-6.145668E-2 -5.490685E-2 -4.927635E-2 -4.469681E-2 -3.132629E-2 -1.087570E-2 -3.755569E-3  5.403519E-3 
 1.550293E-2  2.127457E-2  2.861404E-2  3.159332E-2  3.032303E-2  3.088379E-2  2.932358E-2  2.649307E-2 
 1.781464E-2  7.839203E-4 -1.053619E-2 -2.759552E-2 -3.813553E-2 -4.327583E-2 -6.082535E-2 -5.955696E-2 
-6.402588E-2 -6.547546E-2 -5.925560E-2 -6.767654E-2 -4.510689E-2 -2.632713E-2  2.054214E-3  3.911400E-2 
 5.442429E-2  6.973457E-2  8.001328E-2  9.517288E-2  7.960320E-2  7.733345E-2  6.344414E-2  3.639412E-2 
 2.663422E-2 -1.932716E-2 -2.696609E-2 -5.404663E-2 -6.533623E-2 -5.117607E-2 -5.884552E-2 -2.822685E-2 
-2.677536E-2 -4.245758E-3  3.284454E-3  3.734589E-3  1.196289E-2 -1.273537E-2  5.363464E-3 -1.855850E-3 
-5.176544E-3  1.021385E-2  9.243011E-3  2.835464E-2  3.055382E-2  4.064369E-2  4.668427E-2  3.218460E-2 
 4.679298E-2  4.306412E-2  3.766441E-2  4.727364E-2  3.319359E-2  3.613281E-2  2.373314E-2  7.133484E-4 
 3.503799E-3 -3.139687E-2 -5.039597E-2 -5.832672E-2 -8.678627E-2 -8.071709E-2 -8.384705E-2 -6.551552E-2 
-4.778671E-2 -3.344536E-2 -8.155823E-3 -1.083565E-2  1.151466E-2  2.135468E-2  2.611351E-2  3.874397E-2 
 4.463387E-2  5.860329E-2  5.912399E-2  5.498314E-2  5.945396E-2  4.668427E-2  3.379440E-2  3.930283E-2 
 1.203346E-2  1.512337E-2  1.531410E-2  1.983643E-3  1.628304E-2  1.255417E-2  1.751328E-2 -8.155823E-3 
-2.086639E-3 -4.837036E-3 -2.644539E-2 -1.880646E-2 -4.469681E-2 -4.022598E-2 -5.907631E-2 -7.497597E-2 
-7.613564E-2 -9.881592E-2 -9.889603E-2 -9.382629E-2 -8.909607E-2 -7.844543E-2 -4.804611E-2 -2.789688E-2 
 1.092339E-2  4.705429E-2  6.940460E-2  1.050529E-1  1.192436E-1  1.326942E-1  1.308632E-1  1.189442E-1 
 1.056042E-1  7.629395E-2  4.541397E-2  6.853104E-3 -3.694534E-2 -7.713699E-2 -1.004963E-1 -1.182270E-1 
-1.377468E-1 -1.336460E-1 -1.342068E-1 -1.286564E-1 -1.056767E-1 -9.174538E-2 -6.041718E-2 -5.445671E-2 
-3.471565E-2 -5.586624E-3 -8.075714E-3  1.468468E-2  2.406311E-2  2.522469E-2  1.714325E-2  2.153397E-2 
 4.434586E-3 -1.012611E-2 -2.456665E-3 -1.601601E-2 -7.776260E-3 -1.537704E-2  1.544952E-4  9.693146E-3 
 1.024437E-2  2.582359E-2  2.939415E-2  3.118324E-2  3.010368E-2  3.710365E-2  3.274345E-2  2.559280E-2 
 2.026367E-2  2.872467E-2  2.529335E-2  3.546333E-2  6.057358E-2  6.005287E-2  7.595444E-2  8.348465E-2 
 7.800293E-2  7.484436E-2  6.768417E-2  5.323410E-2  3.353310E-2  1.840401E-2 -2.117157E-3 -2.659607E-2 
-4.458618E-2 -5.456543E-2 -7.225609E-2 -7.289696E-2 -6.242561E-2 -5.348587E-2 -2.726555E-2 -1.191711E-2 
 8.945465E-4  5.363464E-3  9.763718E-3  3.125381E-2  3.375435E-2  4.083443E-2  5.822372E-2  6.117439E-2 
 7.260323E-2  7.681465E-2  6.839371E-2  6.634331E-2  4.627419E-2  3.684425E-2  2.887344E-2  8.274078E-3 
 1.493454E-3 -2.178574E-2 -3.877640E-2 -5.404663E-2 -7.259560E-2 -9.781647E-2 -1.143856E-1 -1.144657E-1 
-1.384869E-1 -1.293259E-1 -1.315670E-1 -1.189365E-1 -8.321571E-2 -6.905556E-2 -2.759552E-2 -9.935379E-3 
 2.783394E-2  6.415367E-2  7.335281E-2  9.886360E-2  1.046429E-1  1.009541E-1  1.014042E-1  9.357452E-2 
 7.953453E-2  6.236458E-2  3.613281E-2  2.094460E-2 -5.695343E-3 -2.781677E-2 -4.279709E-2 -6.529617E-2 
-7.106590E-2 -9.125710E-2 -8.782578E-2 -9.215546E-2 -1.006870E-1 -7.520676E-2 -8.213615E-2 -6.227684E-2 
-3.877640E-2 -2.074623E-2  1.334381E-2  1.803398E-2  4.221344E-2  4.820442E-2  5.666351E-2  6.947327E-2 
 6.783295E-2  7.733345E-2  6.828308E-2  7.778358E-2  6.664467E-2  5.815315E-2  5.722427E-2  3.055382E-2 
 3.103447E-2  2.269363E-2  1.881409E-2  1.829338E-2  2.763748E-3  7.003784E-3  8.392334E-5 -1.966476E-3 
-4.316330E-3 -2.390671E-2 -2.755547E-2 -3.590584E-2 -3.690720E-2 -4.242706E-2 -2.882576E-2 -1.295662E-2 
 8.943558E-3  5.118370E-2  6.701469E-2  9.249306E-2  9.994316E-2  1.106739E-1  1.040440E-1  9.111404E-2 
 8.225441E-2  6.236458E-2  5.468369E-2  2.999306E-2  1.390457E-2 -1.943588E-2 -4.063606E-2 -5.784607E-2 
-8.999634E-2 -1.027260E-1 -1.173363E-1 -1.275063E-1 -1.248970E-1 -1.191959E-1 -1.125259E-1 -1.032162E-1 
-9.889603E-2 -8.727646E-2 -7.423592E-2 -6.439590E-2 -5.396652E-2 -3.996658E-2 -2.051544E-2 -4.877090E-3 
 1.106453E-2  2.436447E-2  4.507446E-2  5.867386E-2  6.921387E-2  8.739281E-2  8.363342E-2  9.879303E-2 
 1.125031E-1  9.968376E-2  1.105633E-1  1.050129E-1  9.234428E-2  9.819412E-2  8.180428E-2  6.485367E-2 
 6.236458E-2  4.653358E-2  3.729439E-2  3.844452E-2  2.749443E-2  2.622414E-2  2.470398E-2  2.373314E-2 
 1.758385E-2 -5.996704E-3 -1.910591E-2 -4.711533E-2 -7.650566E-2 -8.999634E-2 -1.053371E-1 -1.136456E-1 
-1.229172E-1 -1.088371E-1 -9.513664E-2 -8.417702E-2 -5.434608E-2 -4.365540E-2 -2.376556E-3  1.926422E-2 
 2.887344E-2  6.467438E-2  7.052422E-2  1.043434E-1  1.173439E-1  1.247940E-1  1.361942E-1  1.190128E-1 
 1.136532E-1  8.743286E-2  7.104301E-2  5.539322E-2  3.867340E-2  3.516388E-2  2.373314E-2  1.539421E-2 
 6.483078E-3 -9.269714E-4 -1.012611E-2 -2.927589E-2 -4.283714E-2 -6.171608E-2 -9.215546E-2 -9.952545E-2 
-1.190853E-1 -1.313763E-1 -1.156960E-1 -1.025867E-1 -7.799530E-2 -5.501556E-2 -2.737617E-2 -5.325317E-3 
 1.300430E-2  3.848457E-2  5.398369E-2  6.511307E-2  6.672287E-2  5.871391E-2  4.183388E-2  2.254295E-2 
-3.976822E-3 -4.380608E-2 -7.062531E-2 -1.007156E-1 -1.246662E-1 -1.451969E-1 -1.506767E-1 -1.366272E-1 
-1.185970E-1 -7.650566E-2 -3.463554E-2  8.014679E-3  2.812386E-2  6.053352E-2  8.545303E-2  8.385468E-2 
 9.100342E-2  7.271385E-2  5.029297E-2  2.764320E-2  3.694534E-3 -1.575661E-2 -2.860641E-2 -3.448677E-2 
-3.757668E-2 -4.417610E-2 -5.277634E-2 -5.713654E-2 -5.098534E-2 -4.372597E-2 -2.904701E-2 -8.266449E-3 
 1.717377E-2  5.483437E-2  8.288383E-2  1.156635E-1  1.320934E-1  1.415939E-1  1.462841E-1  1.302338E-1 
 1.246433E-1  1.041546E-1  7.640457E-2  5.882454E-2  3.278351E-2  7.383347E-3 -1.183701E-2 -3.154564E-2 
-4.573631E-2 -4.946709E-2 -5.870628E-2 -6.764603E-2 -6.935692E-2 -7.844543E-2 -9.121704E-2 -9.356689E-2 
-9.837532E-2 -1.120472E-1 -1.008663E-1 -9.375572E-2 -8.365631E-2 -6.384659E-2 -5.650711E-2 -2.558708E-2 
-1.128578E-2  9.023666E-3  2.649307E-2  2.473450E-2  4.194450E-2  3.140450E-2  2.980423E-2  2.909470E-2 
 2.090454E-2  1.825333E-2  2.122879E-3 -3.623962E-5 -5.569458E-4  5.252838E-3  1.874352E-2  3.338432E-2 
 5.182457E-2  6.735420E-2  8.560371E-2  1.048241E-1  1.210632E-1  1.345139E-1  1.303444E-1  1.320934E-1 
 1.134644E-1  7.599449E-2  6.407356E-2  1.810455E-2 -5.569458E-4 -1.273537E-2 -3.780556E-2 -3.765678E-2 
-4.819679E-2 -3.608704E-2 -4.026604E-2 -3.515625E-2 -3.366661E-2 -5.314636E-2 -5.162621E-2 -5.497551E-2 
-6.045532E-2 -6.279564E-2 -5.851555E-2 -4.312706E-2 -2.573586E-2 -6.885529E-3  1.680374E-2  1.814461E-2 
 3.040314E-2  4.373360E-2  3.222466E-2  3.904343E-2  3.230286E-2  1.874352E-2  1.386452E-2 -7.057190E-4 
-4.535675E-3 -1.623535E-2 -2.517700E-2 -2.618599E-2 -2.983665E-2 -3.526688E-2 -4.935646E-2 -5.352592E-2 
-6.611633E-2 -6.905556E-2 -6.726646E-2 -7.725716E-2 -6.410599E-2 -5.329704E-2 -4.372597E-2 -2.558708E-2 
-2.845573E-2 -1.664543E-2 -1.612663E-2 -2.517700E-2 -5.916595E-3 -1.958656E-2  9.283066E-3  3.077316E-2 
 2.321434E-2  5.703354E-2  4.641342E-2  5.059433E-2  4.384422E-2  3.397369E-2  3.978348E-2  2.418327E-2 
 3.282356E-2  2.786446E-2  2.961349E-2  1.989365E-2  2.213287E-2  1.937294E-2  4.882813E-3  1.859283E-2 
 7.839203E-4 -7.637024E-3 -2.096558E-2 -3.780556E-2 -4.737663E-2 -5.721664E-2 -6.514549E-2 -6.369591E-2 
-4.115677E-2 -3.497696E-2 -1.660538E-2 -1.511574E-2 -8.787155E-3  9.613037E-3 -7.362366E-4  3.063202E-3 
 3.433228E-4 -8.047104E-3 -1.016617E-2 -1.221657E-2 -1.284599E-2 -1.783562E-2 -5.395889E-3 -5.695343E-3 
-4.426956E-3  1.080322E-2  3.814697E-6  4.693985E-3 -3.795624E-3 -4.245758E-3  1.270294E-2 -2.456665E-3 
 1.438332E-2  2.477455E-2  2.135468E-2  3.572464E-2  2.470398E-2  1.855469E-2  2.291298E-2  7.863998E-3 
 1.285362E-2  7.863998E-3 -7.106781E-3  7.493973E-3 -7.226944E-3  3.738403E-4  9.464264E-3  2.273560E-3 
 1.792336E-2  1.493454E-3  1.270294E-2  5.073547E-3 -1.325607E-2  6.004333E-3 -9.975433E-3  1.194000E-3 
 2.162933E-3  5.245209E-4  1.453400E-2  8.640289E-4  8.274078E-3  4.173279E-3 -4.062653E-4 -1.411629E-2 
-2.130699E-2 -1.645660E-2 -3.843689E-2 -7.062531E-2 -5.277634E-2 -3.761673E-2 -5.583572E-2 -6.555557E-3 
-6.925583E-3  1.166344E-2  3.245354E-2  2.120399E-2  5.375290E-2  4.399300E-2  6.541443E-2  6.050301E-2 
 6.094360E-2  5.688286E-2  2.924347E-2  3.133392E-2 -3.755569E-3 -2.867699E-2 -6.108665E-2 -7.989693E-2 
-1.042557E-1 -1.260872E-1 -1.308556E-1 -1.376762E-1 -1.206455E-1 -1.082764E-1 -8.496666E-2 -7.628632E-2 
-5.203629E-2 -3.210640E-2 -1.753616E-2  7.753372E-3  2.075386E-2  3.837395E-2  4.109383E-2  5.260468E-2 
 6.135368E-2  6.564331E-2  5.744362E-2  5.152321E-2  3.241348E-2  2.157402E-2  1.140404E-2 -1.023674E-2 
 5.073547E-3 -4.467010E-3  1.550293E-2  1.110458E-2  8.903503E-3  3.040314E-2  6.223679E-3  3.494453E-2 
 3.375435E-2  3.230286E-2  4.820442E-2  3.103447E-2  3.971291E-2  3.252411E-2  2.485466E-2  2.775383E-2 
 3.468323E-2  4.548454E-2  4.660416E-2  4.109383E-2  3.412437E-2  2.887344E-2  1.613426E-2  9.313583E-3 
 3.873825E-3  3.993988E-3  4.104614E-3  2.573013E-3  4.774094E-3 -8.525848E-3 -1.288605E-2 -1.429558E-2 
-1.549530E-2 -1.854706E-2 -3.731537E-2 -3.456688E-2 -4.678535E-2 -5.635643E-2 -5.300713E-2 -7.266617E-2 
-6.577682E-2 -6.071663E-2 -5.922699E-2 -5.560684E-2 -5.072594E-2 -3.724670E-2 -3.616714E-2 -1.791573E-2 
-5.176544E-3  1.498413E-2  3.975296E-2  5.774307E-2  8.560371E-2  9.931374E-2  1.135845E-1  1.185741E-1 
 1.348133E-1  1.388741E-1  1.247139E-1  1.152229E-1  8.765411E-2  7.294464E-2  4.962349E-2  3.006363E-2 
 1.121330E-2 -7.036209E-3 -1.016617E-2 -1.623535E-2  1.903534E-3  6.744385E-3  2.731323E-2  5.264282E-2 
 5.699348E-2  7.443428E-2  5.867386E-2  5.200386E-2  3.729439E-2  1.471329E-2  9.803772E-3 -1.351547E-2 
-1.012611E-2 -1.385689E-2 -1.459694E-2 -1.683617E-2 -2.439690E-2 -2.528572E-2 -4.882622E-2 -5.210686E-2 
-6.451607E-2 -6.831551E-2 -6.793594E-2 -6.469536E-2 -5.538559E-2 -5.843544E-2 -4.499626E-2 -5.475616E-2 
-6.138611E-2 -6.555557E-2 -7.658577E-2 -8.004570E-2 -8.894539E-2 -8.503532E-2 -8.239555E-2 -8.164597E-2 
-6.946564E-2 -5.676651E-2 -4.014587E-2 -2.353668E-2 -1.899719E-2 -2.074623E-2 -2.126694E-2 -2.346611E-2 
-2.621651E-2 -2.964592E-2 -4.529572E-2 -4.931641E-2 -6.845665E-2 -8.302689E-2 -8.056641E-2 -1.042957E-1 
-9.706688E-2 -9.602547E-2 -8.950615E-2 -6.525612E-2 -5.922699E-2 -2.383614E-2  4.283905E-3  2.537346E-2 
 5.532455E-2  6.720352E-2  7.160378E-2  7.253456E-2  7.093430E-2  6.497383E-2  5.740356E-2  5.744362E-2 
 4.824448E-2  5.223465E-2  5.681419E-2  4.466438E-2  5.468369E-2  5.643463E-2  5.517387E-2  6.839371E-2 
 6.899452E-2  6.511307E-2  5.994415E-2  5.677414E-2  6.582451E-2  5.927467E-2  6.556320E-2  7.588387E-2 
 6.396294E-2  8.188438E-2  7.335281E-2  6.709290E-2  7.476425E-2  5.886459E-2  6.593323E-2  4.269409E-2 
 3.029442E-2  2.235413E-2 -1.146317E-3 -1.329613E-2 -3.556633E-2 -4.458618E-2 -6.581688E-2 -7.780647E-2 
-8.272552E-2 -8.812714E-2 -8.052635E-2 -6.860542E-2 -6.130600E-2 -4.741669E-2 -3.534698E-2 -2.867699E-2 
-9.796143E-3 -4.945755E-3  1.676369E-2  2.418327E-2  1.755333E-2  3.662300E-2  4.288292E-2  3.718376E-2 
 4.455376E-2  4.329300E-2  4.165459E-2  4.600334E-2  3.785324E-2  4.176331E-2  3.818321E-2  4.072380E-2 
 4.563332E-2  4.392433E-2  5.085373E-2  5.662346E-2  6.344414E-2  6.325340E-2  6.467438E-2  4.843330E-2 
 3.435326E-2  2.842331E-2  7.303238E-3 -5.617142E-3 -2.141571E-2 -3.154564E-2 -3.452682E-2 -4.853630E-2 
-5.426598E-2 -5.367661E-2 -6.086540E-2 -5.184555E-2 -2.666664E-2 -2.122688E-2 -6.286621E-3  1.624298E-2 
 2.578354E-2  4.314423E-2  4.876328E-2  4.247284E-2  2.820396E-2  2.559280E-2  2.716446E-2  1.434326E-2 
 1.110458E-2  8.945465E-4 -8.935928E-3 -2.670670E-2 -4.029655E-2 -5.359650E-2 -6.767654E-2 -6.179619E-2 
-7.240677E-2 -6.175613E-2 -6.179619E-2 -6.328583E-2 -4.409599E-2 -4.968643E-2 -2.912712E-2 -3.176689E-2 
-3.512573E-2 -5.617142E-3  1.752853E-3  1.229286E-2  1.088333E-2  2.656364E-2  2.745438E-2  1.863289E-2 
 3.591347E-2  1.509285E-2  1.624298E-2  1.691437E-2  1.360321E-2  1.777458E-2  2.834320E-3  1.688385E-2 
 1.147461E-2  8.644104E-3  1.248360E-2 -9.565353E-3 -2.279663E-2 -2.815628E-2 -2.588654E-2 -3.597641E-2 
-3.854561E-2 -2.163696E-2 -1.549530E-2 -7.366180E-3 -2.555847E-4 -3.976822E-3 -1.377106E-3 -4.796982E-3 
-6.675720E-5  9.023666E-3  2.122879E-3  1.401329E-2  1.345444E-2  1.632309E-2  2.950287E-2  1.106453E-2 
-7.896423E-3 -1.224709E-2 -2.104568E-2 -5.307579E-2 -6.920624E-2 -7.158661E-2 -8.257675E-2 -7.985687E-2 
-7.050705E-2 -7.430649E-2 -7.382584E-2 -5.821609E-2 -6.197548E-2 -6.428719E-2 -5.829620E-2 -6.663704E-2 
-6.655693E-2 -6.264687E-2 -5.899620E-2 -4.830551E-2 -4.003716E-2 -4.276276E-3  1.602364E-2  2.269363E-2 
 4.004288E-2  2.801323E-2  3.468323E-2  2.775383E-2  2.313423E-2  2.742386E-2  1.751328E-2  2.827454E-2 
 3.282356E-2  3.125381E-2  3.312302E-2  3.714371E-2  2.559280E-2  4.072380E-2  5.215454E-2  4.828453E-2 
 7.413292E-2  8.128357E-2  9.011459E-2  9.745407E-2  9.044456E-2  8.813286E-2  7.718468E-2  6.280327E-2 
 5.796432E-2  4.530334E-2  4.180336E-2  4.034424E-2  2.175331E-2  1.550293E-2 -1.236534E-2 -3.120613E-2 
-4.823685E-2 -7.509613E-2 -7.959557E-2 -1.069756E-1 -1.142769E-1 -1.137962E-1 -1.186371E-1 -1.129360E-1 
-1.089554E-1 -9.583664E-2 -9.989548E-2 -8.887672E-2 -7.207680E-2 -6.350708E-2 -3.951645E-2 -1.437569E-2 
 5.813599E-3  2.168465E-2  2.574348E-2  2.995300E-2  3.040314E-2  2.421379E-2  3.524399E-2  2.269363E-2 
 2.965355E-2  5.122375E-2  5.264282E-2  6.236458E-2  5.666351E-2  4.980469E-2  2.731323E-2  1.818466E-2 
 9.544373E-3 -5.996704E-3  1.792908E-3  7.133484E-4  1.833344E-2  2.812386E-2  2.500343E-2  3.598404E-2 
 5.088425E-2  4.615402E-2  5.420303E-2  6.076431E-2  3.546333E-2  6.467438E-2  6.143379E-2  6.158447E-2 
 7.599449E-2  6.880379E-2  9.078407E-2  7.290459E-2  9.827423E-2  7.841301E-2  4.221344E-2  4.783440E-2 
 8.752823E-3 -8.716583E-3 -3.329659E-2 -4.685593E-2 -5.721664E-2 -5.542564E-2 -5.821609E-2 -6.127548E-2 
-5.400658E-2 -5.788612E-2 -4.119682E-2 -4.420662E-2 -3.944588E-2 -3.992653E-2 -4.614639E-2 -4.253578E-2 
-4.242706E-2 -3.996658E-2 -4.022598E-2 -2.722549E-2 -2.104568E-2 -9.935379E-3 -3.946304E-3 -7.966995E-3 
 8.382797E-3  9.983063E-3  7.234573E-3  4.144669E-3 -3.086090E-3  5.514145E-3 -1.115799E-3  2.983093E-3 
 3.763199E-3  4.474640E-3  2.619362E-2  2.026367E-2  3.274345E-2  2.928352E-2  2.701378E-2  3.803444E-2 
 2.529335E-2  3.710365E-2  3.155327E-2  3.230286E-2  3.446388E-2  3.680420E-2  3.941345E-2  3.733444E-2 
 3.084373E-2  2.324295E-2  2.477455E-2  4.138947E-4  6.046295E-4 -6.555557E-3 -8.226395E-3 -1.291656E-2 
-2.107620E-2 -2.003670E-2 -4.119682E-2 -3.512573E-2 -4.197693E-2 -5.046654E-2 -5.195618E-2 -5.825615E-2 
-5.098534E-2 -4.130554E-2 -3.608704E-2 -2.163696E-2 -1.102638E-2  4.539490E-4  1.967430E-2  1.743317E-2 
 2.675438E-2  2.790451E-2  3.226280E-2  2.652359E-2  2.496338E-2  2.216339E-2  2.723694E-3  2.082443E-2 
 2.280426E-2  3.431320E-2  4.247284E-2  4.053307E-2  4.381371E-2  3.338432E-2  2.135468E-2  7.644653E-3 
-1.254654E-2 -3.124619E-2 -3.392601E-2 -5.382538E-2 -6.246567E-2 -5.840683E-2 -5.642700E-2 -5.765533E-2 
-3.962708E-2 -4.938698E-2 -6.115532E-2 -4.733658E-2 -6.860542E-2 -4.350662E-2 -4.473686E-2 -4.178619E-2 
-1.716614E-2 -2.554703E-2 -3.166199E-3 -1.437569E-2 -1.936531E-2 -1.742554E-2 -3.612709E-2 -3.746605E-2 
-6.626701E-2 -5.039597E-2 -3.646660E-2 -4.633713E-2 -9.716034E-3 -2.443695E-2 -1.634598E-2 -2.487183E-3 
-9.536743E-3  3.763199E-3 -6.256104E-3  4.253387E-3  9.874344E-3  5.292892E-3  1.393318E-2  1.751328E-2 
 1.054382E-2  3.129387E-2  3.673363E-2  4.846382E-2  7.927322E-2  7.510376E-2  9.424400E-2  9.517288E-2 
 1.020737E-1  1.065445E-1  9.167290E-2  1.001339E-1  1.000538E-1  9.521294E-2  8.244324E-2  7.439423E-2 
 6.821442E-2  6.411362E-2  6.366348E-2  5.435371E-2  4.429436E-2  4.146385E-2  3.800392E-2  3.286362E-2 
 2.503395E-2  2.026367E-2  6.223679E-3 -2.956390E-4 -1.541710E-2 -2.640533E-2 -2.826691E-2 -4.961586E-2 
-3.296661E-2 -5.270576E-2 -4.853630E-2 -4.361534E-2 -4.912567E-2 -2.059555E-2 -2.528572E-2 -1.445770E-3 
-2.605438E-3  1.144409E-2  2.310371E-2  8.314133E-3  1.006317E-2  7.234573E-3  3.803253E-3  1.162338E-2 
 2.533340E-2  2.716446E-2  3.114319E-2  1.781464E-2  3.043365E-2  1.341438E-2 -6.256104E-4  7.904053E-3 
-4.615784E-3  2.273560E-3 -1.418686E-2 -1.575661E-2 -2.275658E-2 -1.895714E-2 -1.008606E-2 -1.109695E-2 
-8.075714E-3 -2.852631E-2 -2.334595E-2 -3.862572E-2 -3.150558E-2 -2.830696E-2 -4.253578E-2 -1.400566E-2 
-2.036667E-2 -1.444626E-2 -1.403618E-2 -2.618599E-2 -1.686668E-2 -3.221703E-2 -2.789688E-2 -3.072548E-2 
-4.845619E-2 -3.564644E-2 -4.696655E-2 -5.043602E-2 -3.679657E-2 -4.085541E-2 -3.046608E-2 -2.256584E-2 
-2.390671E-2 -2.282715E-2 -2.904701E-2 -3.027534E-2 -1.366615E-2 -2.029610E-2 -2.748680E-2 -2.171707E-2 
-3.288651E-2 -2.901649E-2 -2.670670E-2 -3.024673E-2 -2.737617E-2 -1.843643E-2 -1.169586E-2 -7.255554E-3 
 1.453400E-3  7.234573E-3  2.507401E-2  2.470398E-2  2.611351E-2  2.194405E-2  2.613068E-3  8.792877E-3 
 4.283905E-3 -6.626129E-3 -2.010536E-2 -3.359604E-2 -5.046654E-2 -5.188560E-2 -4.894638E-2 -6.138611E-2 
-4.726601E-2 -4.532623E-2 -2.327538E-2 -4.062653E-4  6.973267E-3  3.759384E-2  4.977417E-2  6.411362E-2 
 7.882309E-2  8.549309E-2  8.363342E-2  8.884430E-2  9.663391E-2  8.247375E-2  7.137299E-2  6.470299E-2 
 5.226326E-2  3.952408E-2  2.920341E-2  9.763718E-3 -1.455688E-2 -2.856636E-2 -4.674530E-2 -7.203674E-2 
-8.443642E-2 -9.896660E-2 -1.035461E-1 -9.509659E-2 -9.069633E-2 -8.250618E-2 -7.661629E-2 -6.693649E-2 
-5.657578E-2 -4.946709E-2 -4.383659E-2 -3.988647E-2 -3.541565E-2 -3.668594E-2 -3.892708E-2 -4.480553E-2 
-5.076599E-2 -4.793549E-2 -4.573631E-2 -4.558563E-2 -4.812622E-2 -3.869629E-2 -2.692604E-2 -2.212715E-2 
 6.046295E-4  1.051331E-2  2.153397E-2  3.934288E-2  3.688431E-2  4.332352E-2  4.377365E-2  4.582405E-2 
 4.943466E-2  4.064369E-2  4.641342E-2  3.703308E-2  2.682304E-2  3.341293E-2  2.920341E-2  3.710365E-2 
 3.345299E-2  3.014374E-2  2.969360E-2  2.101326E-2  3.036308E-2  2.697372E-2  3.483391E-2  4.440308E-2 
 4.537392E-2  5.070305E-2  4.951286E-2  4.913330E-2  4.068375E-2  4.399300E-2  3.137398E-2  7.453918E-3 
-6.145477E-3 -2.163696E-2 -3.161621E-2 -4.432678E-2 -3.847694E-2 -3.441620E-2 -2.632713E-2 -9.675980E-3 
 6.334305E-3  2.380371E-2  1.475334E-2  3.289413E-2  4.217339E-2  3.423309E-2  4.608345E-2  4.023361E-2 
 3.993416E-2  3.587341E-2  3.595352E-2  3.241348E-2  2.328300E-2  2.146339E-2  1.606369E-2  2.023315E-2 
 1.512337E-2  7.534027E-4  4.024506E-3 -8.855820E-3 -2.290535E-2 -1.940536E-2 -4.901695E-2 -3.504562E-2 
-2.867699E-2 -4.130554E-2 -1.142693E-2 -2.372551E-2 -1.519585E-2 -7.556915E-3 -1.135635E-2  1.267433E-2 
 1.863480E-3  1.725388E-2  2.742386E-2  1.200294E-2  1.755333E-2  7.263184E-3 -5.466461E-3 -1.165581E-2 
-9.675980E-3 -2.878571E-2 -2.711678E-2 -2.521706E-2 -3.381538E-2 -2.025604E-2 -4.044533E-2 -2.305603E-2 
-2.245712E-2 -1.761627E-2  3.244400E-3 -1.567650E-2 -7.446289E-3 -2.390671E-2 -2.998543E-2 -3.482628E-2 
-4.715538E-2 -3.668594E-2 -3.821564E-2 -3.638649E-2 -2.513695E-2 -2.770615E-2 -3.545570E-2 -2.320671E-2 
-3.139687E-2 -3.236580E-2 -2.770615E-2 -3.418541E-2 -2.387619E-2 -1.463699E-2 -1.035690E-3  9.313583E-3 
 1.181412E-2  2.496338E-2  3.729439E-2  2.749443E-2  2.831459E-2  2.976418E-2  1.926422E-2  1.740456E-2 
 9.393692E-3  1.542282E-2  5.514145E-3  7.534027E-4  1.088333E-2 -2.305984E-3 -3.623962E-5 -4.165649E-3 
-4.655838E-3 -4.877090E-3 -5.657196E-3 -1.296997E-3  3.433228E-3  1.065445E-2  2.276421E-2  3.658295E-2 
 3.654289E-2  4.519463E-2  4.120445E-2  5.535316E-2  5.282402E-2  4.839325E-2  5.103302E-2  3.766441E-2 
 3.230286E-2  1.673317E-2  1.617432E-2 -3.126144E-3 -2.086639E-3 -7.146835E-3 -1.746559E-2 -1.131630E-2 
-3.255653E-2 -2.044678E-2 -1.891708E-2 -2.465630E-2 -1.727676E-2 -2.800560E-2 -2.718544E-2 -2.748680E-2 
-2.737617E-2 -2.517700E-2 -2.510643E-2 -1.645660E-2 -9.716034E-3 -2.265930E-3  1.493454E-3  5.252838E-3 
 1.490402E-2  1.278305E-2  1.553345E-2  2.496338E-2  2.771378E-2  4.105377E-2  5.439377E-2  5.852318E-2 
 6.482315E-2  6.724358E-2  6.686401E-2  7.018280E-2  8.031464E-2  8.378410E-2  7.916451E-2  8.735466E-2 
 9.160423E-2  8.691406E-2  8.672333E-2  8.147430E-2  7.465363E-2  7.040405E-2  5.234337E-2  4.291344E-2 
 2.768326E-2  9.353638E-3  1.334381E-2 -6.885529E-3 -1.843643E-2 -2.200699E-2 -3.892708E-2 -4.096603E-2 
-4.156685E-2 -5.221558E-2 -5.821609E-2 -5.441666E-2 -5.914688E-2 -5.735588E-2 -6.410599E-2 -5.877686E-2 
-4.756546E-2 -5.214691E-2 -2.558708E-2 -2.163696E-2 -1.731682E-2  6.334305E-3  4.213333E-3  1.684380E-2 
 2.365303E-2  2.220345E-2  2.503395E-2  2.812386E-2  2.786446E-2  1.237297E-2  8.462906E-3 -2.155304E-3 
-1.079559E-2 -1.683617E-2 -2.826691E-2 -2.223587E-2 -2.733612E-2 -1.649666E-2 -5.176544E-3 -8.226395E-3 
-3.662109E-4 -9.935379E-3 -6.555557E-3 -1.362610E-2 -2.614594E-2 -2.472687E-2 -3.627586E-2 -3.705597E-2 
-3.988647E-2 -3.344536E-2 -3.251648E-2 -2.577591E-2 -2.416611E-3  7.713318E-3  2.831459E-2  4.023361E-2 
 4.407310E-2  5.480385E-2  5.614281E-2  5.450439E-2  5.338287E-2  4.612350E-2  4.261398E-2  3.103447E-2 
 2.053452E-2  1.192284E-2  2.613068E-3  1.162338E-2  1.065445E-2  6.744385E-3 -3.425598E-3 -6.776810E-3 
-7.776260E-3 -2.249718E-2 -2.003670E-2 -2.387619E-2 -2.562714E-2 -2.450562E-2 -2.420616E-2 -2.226639E-2 
-3.918648E-2 -3.195572E-2 -3.210640E-2 -4.353714E-2 -3.497696E-2 -5.382538E-2 -4.007530E-2 -3.016663E-2 
-3.385544E-2 -1.057625E-2 -1.493645E-2  1.453400E-3  5.033493E-3  8.752823E-3  2.280426E-2  1.106453E-2 
 1.810455E-2  2.008438E-2  1.937294E-2  1.673317E-2  1.039314E-2  9.544373E-3  1.430321E-2  1.889420E-2 
 2.801323E-2  4.444313E-2  5.211449E-2  6.307411E-2  6.966400E-2  6.850433E-2  6.027412E-2  5.755424E-2 
 5.837440E-2  4.977417E-2  4.604340E-2  4.500389E-2  4.276466E-2  3.662300E-2  3.360367E-2  3.956413E-2 
 3.371429E-2  3.155327E-2  3.591347E-2  3.319359E-2  3.267288E-2  2.384377E-2  2.094460E-2  1.542282E-2 
 1.006317E-2  2.573013E-3 -2.006531E-3 -7.226944E-3 -1.835632E-2 -1.180649E-2 -2.714539E-2 -1.906586E-2 
-1.720619E-2 -2.670670E-2 -1.705551E-2 -2.800560E-2 -2.629662E-2 -3.009605E-2 -3.087616E-2 -3.620720E-2 
-4.041672E-2 -4.312706E-2 -4.208565E-2 -4.342651E-2 -4.666710E-2 -4.074669E-2 -5.106544E-2 -4.532623E-2 
-5.527687E-2 -6.134605E-2 -7.188606E-2 -7.468605E-2 -7.739639E-2 -8.041573E-2 -5.910683E-2 -7.162666E-2 
-5.419540E-2 -4.320717E-2 -3.597641E-2 -1.996613E-2 -1.832581E-2 -1.183701E-2 -1.791573E-2 -7.366180E-3 
-3.623962E-5  3.284454E-3  9.243011E-3  9.572983E-3  7.604599E-3  6.523132E-3 -9.670258E-4 -9.866714E-3 
-1.932716E-2 -1.783562E-2 -1.258659E-2 -1.969719E-2 -1.228714E-2 -1.731682E-2 -1.966667E-2 -1.798630E-2 
-1.858711E-2 -2.275658E-2 -3.579712E-2 -2.472687E-2 -2.670670E-2 -2.863693E-2 -2.294540E-2 -1.757622E-2 
-3.276825E-3  3.614426E-3  1.535416E-2  1.814461E-2  2.276421E-2  3.189468E-2  3.930283E-2  3.505325E-2 
 3.163338E-2  3.878403E-2  2.682304E-2  3.364372E-2  2.514458E-2  2.298355E-2  2.615356E-2  2.198410E-2 
 3.859329E-2  1.471329E-2  2.753448E-2  1.479340E-2  4.693985E-3  1.609421E-2 -4.096985E-3  1.252365E-2 
-8.163452E-4  1.516342E-2  1.434326E-2 -1.596451E-3 -1.895905E-3 -2.930641E-2 -3.407669E-2 -4.905701E-2 
-5.572701E-2 -5.646706E-2 -5.303574E-2 -4.674530E-2 -3.903580E-2 -2.510643E-2 -2.539635E-2 -8.047104E-3 
 1.493454E-3  1.234055E-3  3.353119E-3 -1.337051E-3 -2.716064E-3 -5.956650E-3 -2.155304E-4  3.204346E-3 
 2.943039E-3  4.663467E-3  1.471329E-2  1.166344E-2  2.874374E-3  2.983093E-3 -5.765915E-3 -1.485825E-3 
 1.194000E-3  8.382797E-3  1.591301E-2  1.844406E-2  3.058434E-2  3.792381E-2  4.008293E-2  4.671288E-2 
 5.427361E-2  4.999352E-2  6.076431E-2  6.508446E-2  5.737305E-2  6.061363E-2  5.301285E-2  4.943466E-2 
 4.187393E-2  3.297424E-2  2.697372E-2  2.164459E-2  1.818466E-2  3.843307E-3 -2.716064E-3 -1.988602E-2 
-2.524567E-2 -2.372551E-2 -4.163551E-2 -3.675652E-2 -3.955650E-2 -4.681587E-2 -4.424667E-2 -5.057716E-2 
-5.605698E-2 -5.974579E-2 -5.162621E-2 -5.005646E-2 -4.279709E-2 -2.964592E-2 -2.457619E-2 -1.496696E-2 
-1.034546E-2 -7.076263E-3 -1.597595E-2 -1.332664E-2 -7.076263E-3 -5.916595E-3  5.073547E-3  8.792877E-3 
 1.132393E-2  8.613586E-3  1.263428E-2 -1.869202E-4 -3.196716E-3  5.184174E-3 -3.196716E-3  5.924225E-3 
-2.555847E-4  9.346008E-4 -1.377106E-3 -3.046036E-3  7.263184E-3 -1.400566E-2 -1.675606E-2 -1.575661E-2 
-2.346611E-2 -1.969719E-2 -1.757622E-2 -1.299667E-2 -1.075554E-2  3.738403E-4  1.422882E-3 -7.745743E-3 
-3.305435E-3 -1.549530E-2 -1.277542E-2 -1.150703E-2 -2.573586E-2 -1.280594E-2 -2.223587E-2 -1.560593E-2 
-6.885529E-3 -1.042557E-2  4.940033E-4 -1.707077E-3  7.564545E-3 -5.096436E-3  8.945465E-4  1.218414E-2 
 1.084328E-2  2.693367E-2  2.213287E-2  2.779388E-2  2.999306E-2  2.768326E-2  2.451324E-2  2.466393E-2 
 2.850342E-2  1.423454E-2  1.311302E-2  1.229286E-2  9.162903E-3  1.173401E-2  1.483345E-2  2.760315E-2 
 3.725433E-2  3.703308E-2  4.016304E-2  4.522324E-2  4.388428E-2  4.891396E-2  5.614281E-2  5.331421E-2 
 4.373360E-2  4.615402E-2  4.291344E-2  3.699303E-2  4.362297E-2  3.937340E-2  4.310417E-2  4.511452E-2 
 4.630470E-2  5.457306E-2  5.122375E-2  4.448318E-2  4.239464E-2  3.207397E-2  2.604294E-2  2.511406E-2 
 1.002312E-2  8.344650E-3  4.734039E-3 -3.576279E-3 -4.796982E-3 -1.411629E-2 -2.793694E-2 -2.379608E-2 
-2.837563E-2 -4.163551E-2 -2.673531E-2 -3.746605E-2 -3.772545E-2 -3.452682E-2 -5.501556E-2 -4.562569E-2 
-5.635643E-2 -5.516624E-2 -3.933716E-2 -4.547691E-2 -3.243637E-2 -3.206635E-2 -3.668594E-2 -2.767563E-2 
-3.258705E-2 -3.523636E-2 -2.580643E-2 -2.979660E-2 -2.968597E-2 -2.413559E-2 -2.152634E-2 -1.861572E-2 
-2.085686E-2 -1.213646E-2 -2.435684E-2 -2.465630E-2 -1.664543E-2 -2.420616E-2 -1.251602E-2 -2.167702E-2 
-1.895714E-2 -1.567650E-2 -2.856636E-2 -2.018547E-2 -3.545570E-2 -4.320717E-2 -4.275703E-2 -5.214691E-2 
-4.476547E-2 -4.469681E-2 -4.271698E-2 -3.314590E-2 -2.908707E-2 -2.629662E-2 -2.033615E-2 -1.385689E-2 
-1.115799E-3  6.153107E-3  1.434326E-2  1.680374E-2  1.613426E-2  2.354431E-2  1.498413E-2  2.075386E-2 
 1.062393E-2  6.784439E-3  1.088333E-2  5.033493E-3  6.633759E-3  5.813599E-3  8.613586E-3 -3.345490E-3 
 1.002312E-2  3.324509E-3  6.973267E-3  9.202957E-3  6.633759E-3  1.933289E-2  2.613068E-3  1.274300E-2 
 1.083374E-3 -3.345490E-3 -7.295609E-3 -1.940536E-2 -3.106689E-2 -4.614639E-2 -4.566574E-2 -6.033707E-2 
-5.035591E-2 -4.946709E-2 -4.555702E-2 -3.191566E-2 -3.039551E-2 -2.174568E-2 -2.200699E-2 -1.515579E-2 
-1.567650E-2 -4.276276E-3  4.364014E-3 -2.555847E-4  1.289368E-2  1.546288E-2  2.634430E-2  2.619362E-2 
 2.738380E-2  2.872467E-2  2.220345E-2  3.591347E-2  2.593422E-2  2.630424E-2  3.278351E-2  2.779388E-2 
 2.853394E-2  2.284431E-2  1.967430E-2  2.507401E-2  2.842331E-2  2.541351E-2  4.094315E-2  3.174400E-2 
 2.172470E-2  3.833389E-2  2.563286E-2  2.749443E-2  2.947426E-2  1.267433E-2  1.468468E-2  8.613586E-3 
-2.935410E-3 -7.362366E-4 -5.586624E-3 -1.228714E-2 -5.176544E-3 -4.426956E-3 -6.656647E-4  6.824493E-3 
 1.386452E-2  2.131462E-2  2.429390E-2  3.185463E-2  2.794456E-2  3.367424E-2  3.580284E-2  2.775383E-2 
 2.775383E-2  1.140404E-2  9.346008E-4 -8.266449E-3 -1.645660E-2 -1.820564E-2 -2.860641E-2 -3.430557E-2 
-3.411674E-2 -4.152679E-2 -4.525566E-2 -4.581642E-2 -4.532623E-2 -4.231644E-2 -5.035591E-2 -3.914642E-2 
-3.795624E-2 -4.461670E-2 -3.962708E-2 -3.664589E-2 -3.750610E-2 -3.784561E-2 -2.156639E-2 -2.349663E-2 
-1.525879E-3  2.464294E-3 -7.406235E-3  1.062393E-2 -8.377075E-3 -6.956100E-3 -1.928711E-2 -2.498627E-2 
-1.534653E-2 -2.707672E-2 -1.236534E-2 -1.262665E-2 -2.956390E-4  4.844666E-3  8.792877E-3  1.918411E-2 
 1.363373E-2  3.032303E-2  2.354431E-2  1.583290E-2  2.544403E-2  2.049446E-2  1.702309E-2  2.112389E-2 
 1.378441E-2  3.473282E-3  9.544373E-3  1.644135E-3  1.194000E-3  1.267433E-2  1.062393E-2  2.954292E-2 
 2.928352E-2  3.446388E-2  4.261398E-2  3.651428E-2  4.951286E-2  3.960419E-2  4.891396E-2  4.019356E-2 
 3.781319E-2  4.306412E-2  2.228355E-2  3.818321E-2  3.230286E-2  3.923416E-2  4.120445E-2  3.554344E-2 
 5.252457E-2  3.196335E-2  3.561401E-2  2.827454E-2  9.094238E-3  1.524353E-2 -3.623962E-5  9.746552E-4 
-9.605408E-3 -1.798630E-2 -1.072693E-2 -2.964592E-2 -3.273582E-2 -3.627586E-2 -4.417610E-2 -4.208565E-2 
-4.707718E-2 -3.720665E-2 -3.657532E-2 -3.228569E-2 -2.171707E-2 -1.303673E-2  6.153107E-3  7.564545E-3 
 2.809334E-2  3.688431E-2  4.008293E-2  5.077362E-2  4.526329E-2  4.485321E-2  3.401375E-2  3.390312E-2 
 2.947426E-2  1.356316E-2  9.653091E-3  4.583359E-3 -1.098633E-2 -1.083565E-2 -2.424622E-2 -3.787613E-2 
-3.750610E-2 -4.867554E-2 -4.391670E-2 -5.251694E-2 -4.610634E-2 -4.026604E-2 -4.506683E-2 -3.318596E-2 
-4.011536E-2 -3.992653E-2 -3.597641E-2 -3.664589E-2 -2.465630E-2 -1.839638E-2 -1.116562E-2 -5.207062E-3 
 3.284454E-3  1.349449E-2  1.207352E-2  2.079391E-2  1.967430E-2  3.084373E-2  3.043365E-2  1.818466E-2 
 1.881409E-2  1.092339E-2  1.997375E-2  7.263184E-3  8.872986E-3  1.533508E-3 -1.042557E-2 -3.835678E-3 
-1.891708E-2 -1.563644E-2 -2.726555E-2 -2.230644E-2 -1.943588E-2 -2.670670E-2 -1.284599E-2 -1.604652E-2 
-1.113701E-2  1.573563E-3  1.203346E-2  1.229286E-2  2.105331E-2  2.135468E-2  1.758385E-2  2.563286E-2 
 2.019310E-2  2.656364E-2  2.608299E-2  3.453445E-2  2.943420E-2  2.135468E-2  2.272415E-2  1.088333E-2 
 1.982307E-2  2.943039E-3  4.663467E-3  6.784439E-3 -2.756119E-3  1.233292E-2  6.824493E-3  7.673264E-3 
 1.002312E-2  7.644653E-3  1.367378E-2  1.170349E-2  6.183624E-3  1.106453E-2  1.162338E-2  1.837349E-2 
 2.444458E-2  2.131462E-2  1.907349E-2  2.660370E-2  3.192329E-2  2.790451E-2  4.250336E-2  3.721428E-2 
 3.509331E-2  3.993416E-2  2.295303E-2  2.865410E-2  2.291298E-2  9.544373E-3  1.706314E-2  1.017380E-2 
 1.352310E-2  1.255417E-2  8.724213E-3  1.799393E-2  9.763718E-3  1.341438E-2  3.583908E-3 -4.655838E-3 
-1.288605E-2 -1.973534E-2 -1.202583E-2 -2.640533E-2 -1.347542E-2 -8.935928E-3 -4.205704E-3  8.903503E-3 
 1.226425E-2  2.075386E-2  2.775383E-2  2.716446E-2  1.989365E-2  3.040314E-2  2.436447E-2  3.502464E-2 
 3.919411E-2  2.492332E-2  2.753448E-2  1.877403E-2  1.371384E-2  1.617432E-2  1.468468E-2  9.803772E-3 
 1.322365E-2  1.203346E-2  1.762390E-2  2.917290E-2  1.591301E-2  2.965355E-2  3.520393E-2  1.650429E-2 
 3.207397E-2  1.702309E-2  1.285362E-2  2.693367E-2  2.116394E-2  2.500343E-2  1.907349E-2  2.239418E-2 
 1.624298E-2  1.712799E-3 -7.366180E-3 -1.467705E-2 -2.156639E-2 -2.145576E-2 -1.459694E-2 -2.182579E-2 
-1.914597E-2 -1.288605E-2 -1.258659E-2 -1.128578E-2 -7.295609E-3 -1.239586E-2 -1.411629E-2 -1.738548E-2 
-2.402687E-2 -2.111626E-2 -3.135681E-2 -2.755547E-2 -2.510643E-2 -2.927589E-2 -2.688599E-2 -3.046608E-2 
-3.765678E-2 -3.467560E-2 -3.377533E-2 -4.681587E-2 -4.543686E-2 -5.769539E-2 -5.989647E-2 -5.195618E-2 
-5.370712E-2 -5.046654E-2 -5.255699E-2 -4.283714E-2 -4.420662E-2 -4.722595E-2 -4.476547E-2 -4.849625E-2 
-4.521561E-2 -5.143547E-2 -5.750656E-2 -5.892563E-2 -6.633568E-2 -5.288696E-2 -4.972649E-2 -4.637718E-2 
-3.214645E-2 -3.210640E-2 -9.756088E-3 -1.247597E-2 -2.676010E-3  1.092339E-2  7.043839E-3  2.909470E-2 
 2.671432E-2  2.835464E-2  2.522469E-2  2.194405E-2  2.220345E-2  1.468468E-2  1.356316E-2  2.122879E-3 
 7.453918E-3  8.344650E-3  1.712799E-3  1.002312E-2  5.224228E-3  7.673264E-3  1.140404E-2  5.514145E-3 
 9.504318E-3 -1.468658E-4  4.774094E-3  7.944107E-3  5.813599E-3  1.635361E-2  1.237297E-2  1.598358E-2 
 1.516342E-2  2.012444E-2  1.550293E-2  7.194519E-3  1.740456E-2 -2.117157E-3  1.863480E-3 -3.662109E-4 
-2.104568E-2 -3.755569E-3 -1.757622E-2 -1.627541E-2 -1.202583E-2 -2.420616E-2 -1.530647E-2 -1.530647E-2 
-7.596970E-3 -3.866196E-3  8.644104E-3  1.051331E-2  2.388382E-2  3.364372E-2  3.017426E-2  4.507446E-2 
 3.278351E-2  4.321289E-2  4.876328E-2  4.008293E-2  4.809380E-2  4.798317E-2  4.370308E-2  5.915451E-2 
 6.497383E-2  4.392433E-2  5.722427E-2  4.221344E-2  3.546333E-2  3.550339E-2  1.289368E-2  2.425385E-2 
 6.263733E-3  6.414413E-3 -2.416611E-3 -1.217651E-2 -9.496689E-3 -1.735687E-2 -4.655838E-3 -9.416580E-3 
 9.914398E-3  6.303787E-3  1.840401E-2  1.948357E-2  9.763718E-3  2.544403E-2  3.503799E-3  1.743317E-2 
 1.941299E-2  1.442337E-2  1.915359E-2  2.500343E-2  2.403450E-2  1.952362E-2  2.678299E-2  1.144409E-2 
 1.162338E-2  1.132393E-2  8.344650E-3  1.252365E-2  1.408386E-2  6.183624E-3 -1.115799E-3  6.853104E-3 
 2.683640E-3 -5.765915E-3 -1.113701E-2 -1.131630E-2 -1.757622E-2 -2.856636E-2 -2.424622E-2 -3.255653E-2 
-3.724670E-2 -3.217697E-2 -4.067612E-2 -3.698540E-2 -3.813553E-2 -3.884697E-2 -2.457619E-2 -2.912712E-2 
-2.729607E-2 -1.228714E-2 -1.608658E-2 -1.318550E-2 -1.206589E-2 -2.536583E-2 -2.394676E-2 -3.273582E-2 
-3.903580E-2 -4.145622E-2 -5.303574E-2 -4.581642E-2 -4.551697E-2 -3.575706E-2 -2.636719E-2 -3.087616E-2 
-2.051544E-2 -1.999664E-2 -1.601601E-2 -1.668549E-2 -1.917648E-2 -1.537704E-2 -2.267647E-2 -1.761627E-2 
-1.653671E-2 -1.835632E-2 -1.478577E-2 -1.198578E-2 -4.125595E-3 -1.154709E-2 -1.731682E-2 -1.675606E-2 
-3.079605E-2 -3.556633E-2 -3.754616E-2 -4.130554E-2 -3.977585E-2 -4.197693E-2 -2.916718E-2 -3.061676E-2 
-2.253532E-2 -1.336670E-2 -1.899719E-2  4.064560E-3  2.122879E-3  1.829338E-2  2.853394E-2  3.818321E-2 
 6.027412E-2  5.305290E-2  6.768417E-2  6.251335E-2  7.133293E-2  7.331467E-2  6.962395E-2  6.951332E-2 
 6.225395E-2  6.459427E-2  4.586411E-2  5.241394E-2  3.218460E-2  1.844406E-2  1.714325E-2 -7.255554E-3 
-5.136490E-3 -2.036667E-2 -2.137566E-2 -1.098633E-2 -2.100563E-2 -1.180649E-2 -1.571655E-2 -1.597595E-2 
-1.172638E-2 -1.690674E-2 -1.452637E-2 -2.670670E-2 -1.761627E-2 -2.308655E-2 -2.085686E-2 -1.619530E-2 
-3.743553E-2 -2.495575E-2 -3.988647E-2 -4.353714E-2 -4.000664E-2 -5.598640E-2 -4.923630E-2 -5.046654E-2 
-4.093552E-2 -4.342651E-2 -3.880692E-2 -3.269577E-2 -3.754616E-2 -2.152634E-2 -3.646660E-2 -3.072548E-2 
-2.942657E-2 -2.837563E-2 -5.765915E-3 -1.049614E-2  8.274078E-3  1.669312E-2  2.798462E-2  3.725433E-2 
 4.157448E-2  5.118370E-2  5.141449E-2  5.796432E-2  5.703354E-2  5.182457E-2  3.159332E-2  3.189468E-2 
 2.131462E-2  7.194519E-3  9.874344E-3 -1.087570E-2 -8.525848E-3 -1.686668E-2 -2.770615E-2 -2.118683E-2 
-3.493690E-2 -2.126694E-2 -2.644539E-2 -2.726555E-2 -1.947594E-2 -3.266716E-2 -2.558708E-2 -3.553581E-2 
-3.366661E-2 -3.966713E-2 -4.286575E-2 -4.383659E-2 -4.417610E-2 -3.832626E-2 -4.085541E-2 -4.111671E-2 
-4.111671E-2 -3.113556E-2 -3.813553E-2 -3.340530E-2 -4.204559E-2 -4.298592E-2 -4.350662E-2 -5.378532E-2 
-5.028534E-2 -5.937576E-2 -5.914688E-2 -5.553627E-2 -4.130554E-2 -3.877640E-2 -2.796555E-2 -1.150703E-2 
-3.976822E-3  1.848412E-2  1.989365E-2  2.570343E-2  3.252411E-2  3.248405E-2  4.269409E-2  4.139328E-2 
 4.310417E-2  3.803444E-2  4.153442E-2  3.762436E-2  3.017426E-2  3.874397E-2  2.939415E-2  3.334427E-2 
 3.137398E-2  3.163338E-2  2.798462E-2  2.190399E-2  2.980423E-2  1.159286E-2  1.877403E-2  1.214409E-2 
-2.975464E-3  8.792877E-3 -4.467010E-3  1.752853E-3 -1.556396E-3 -3.576279E-3  1.728439E-2  5.554199E-3 
 9.202957E-3  1.084328E-2 -3.236771E-3  7.133484E-4 -5.176544E-3 -1.087570E-2 -1.493645E-2 -1.411629E-2 
-1.578712E-2 -2.208710E-2 -1.064682E-2 -1.720619E-2 -1.765633E-2  3.803253E-3  9.243011E-3  1.546288E-2 
 2.883339E-2  3.323364E-2  3.949356E-2  4.094315E-2  3.706360E-2  3.654289E-2  1.654434E-2  2.567291E-2 
 3.002357E-2  2.131462E-2  3.327370E-2  2.358437E-2  4.221344E-2  3.960419E-2  3.416443E-2  4.716301E-2 
 3.490448E-2  4.533386E-2  4.321289E-2  4.224396E-2  4.355431E-2  4.325294E-2  4.928398E-2  4.124451E-2 
 3.695297E-2  3.017426E-2  2.183342E-2  1.587296E-2  1.930428E-2  1.170349E-2  3.614426E-3  1.766396E-2 
 1.613426E-2  1.278305E-2  2.522469E-2  2.138329E-2  2.030373E-2  2.686310E-2  1.907349E-2  1.829338E-2 
 9.723663E-3  4.962921E-3 -4.463196E-4 -1.005554E-2 -1.183701E-2 -2.137566E-2 -1.727676E-2 -2.059555E-2 
-1.955605E-2 -2.528572E-2 -3.392601E-2 -3.273582E-2 -4.569626E-2 -4.342651E-2 -5.616570E-2 -5.646706E-2 
-5.855560E-2 -7.088661E-2 -5.631638E-2 -6.745720E-2 -6.711578E-2 -6.138611E-2 -7.058716E-2 -5.713654E-2 
-4.920578E-2 -5.106544E-2 -3.173637E-2 -3.232574E-2 -2.755547E-2 -1.522636E-2 -3.307533E-2 -8.525848E-3 
-5.506516E-3 -2.456665E-3  1.740456E-2  1.684380E-2  3.122330E-2  2.425385E-2  3.058434E-2  2.667427E-2 
 1.799393E-2  2.172470E-2  1.930428E-2  1.907349E-2  2.213287E-2  1.933289E-2  1.568413E-2  2.105331E-2 
 1.013374E-2  1.885414E-2  7.644653E-3  6.973267E-3  1.877403E-2  7.194519E-3  2.079391E-2  9.464264E-3 
 3.614426E-3  4.693985E-3 -3.456116E-3 -5.466461E-3 -1.541710E-2 -1.105690E-2 -8.596420E-3 -1.854706E-2 
-1.724625E-2 -1.459694E-2 -2.167702E-2 -1.102638E-2 -9.346008E-3 -1.217651E-2 -1.597595E-2 -1.515579E-2 
-1.835632E-2 -3.288651E-2 -2.375603E-2 -3.191566E-2 -2.837563E-2 -3.050613E-2 -2.521706E-2 -2.625656E-2 
-4.018593E-2 -2.167702E-2 -2.592659E-2 -9.756088E-3  7.534027E-4  3.654480E-3  1.315308E-2  1.777458E-2 
 3.051376E-2  2.336311E-2  3.099442E-2  4.001427E-2  3.751373E-2  4.273415E-2  3.915405E-2  4.023361E-2 
 3.703308E-2  2.716446E-2  3.751373E-2  3.252411E-2  1.907349E-2  2.567291E-2  2.552414E-2  2.146339E-2 
 2.246284E-2  2.112389E-2  1.822281E-2  2.336311E-2  2.984428E-2  2.872467E-2  3.218460E-2  4.031372E-2 
 4.898453E-2  5.051422E-2  5.696297E-2  5.539322E-2  4.619408E-2  5.036354E-2  4.440308E-2  3.621292E-2 
 3.323364E-2  2.906418E-2  1.859283E-2  1.736450E-2  1.688385E-2 -4.245758E-3 -3.755569E-3 -2.155304E-4 
-7.816315E-3  8.640289E-4 -7.637024E-3 -3.606796E-3 -3.623962E-5 -1.355553E-2 -4.205704E-3 -1.139641E-2 
-1.340675E-2 -1.042557E-2 -1.530647E-2 -9.126663E-3 -8.075714E-3 -1.131630E-2 -1.113701E-2 -5.466461E-3 
-1.135635E-2 -1.545715E-2 -1.470566E-2 -2.253532E-2 -1.474571E-2 -1.634598E-2 -2.171707E-2 -8.747101E-3 
-1.742554E-2 -1.269531E-2 -8.306503E-3 -8.855820E-3 -1.186371E-3 -6.256104E-4  1.293373E-2  1.322365E-2 
 2.418327E-2  2.503395E-2  1.661301E-2  2.757454E-2  2.473450E-2  1.501465E-2  1.103401E-2  8.234024E-3 
 6.223679E-3  1.163483E-3 -1.676559E-3  5.893707E-3  9.746552E-4  7.904053E-3  1.002312E-2  4.814148E-3 
 7.003784E-3  4.734039E-3  1.155281E-2  2.874374E-3 -4.575729E-3 -7.762909E-4  4.283905E-3 -6.175995E-3 
-7.596970E-3  1.533508E-3 -9.826660E-3 -1.855850E-3  3.433228E-4 -2.046585E-3  1.792908E-3 -6.816864E-3 
-3.196716E-3 -6.475449E-3 -1.038551E-2 -1.005554E-2 -1.344681E-2 -9.935379E-3 -6.776810E-3 -7.926941E-3 
-1.832581E-2 -1.329613E-2 -1.887703E-2 -3.601646E-2 -2.651596E-2 -4.201698E-2 -5.646706E-2 -4.607582E-2 
-5.590630E-2 -5.147552E-2 -5.449677E-2 -5.531693E-2 -3.914642E-2 -4.689598E-2 -3.523636E-2 -3.642654E-2 
-4.279709E-2 -2.916718E-2 -2.796555E-2 -2.491570E-2 -2.476692E-2 -1.519585E-2 -6.736755E-3 -8.306503E-3 
 2.613068E-3  1.147461E-2  1.185417E-2  1.956367E-2  2.716446E-2  2.969360E-2  2.518463E-2  2.727318E-2 
 2.935410E-2  2.269363E-2  3.122330E-2  3.245354E-2  3.371429E-2  4.094315E-2  4.645348E-2  5.476379E-2 
 5.118370E-2  5.480385E-2  5.003357E-2  4.031372E-2  3.993416E-2  2.522469E-2  2.656364E-2  2.313423E-2 
 2.682304E-2  2.533340E-2  7.534027E-3  2.284431E-2  4.404068E-3  4.283905E-3  8.052826E-3 -1.053619E-2 
 1.144409E-4 -5.546570E-3 -6.366730E-3 -6.145477E-3 -1.012611E-2 -1.224709E-2 -4.615784E-3 -9.605408E-3 
-8.485794E-3 -4.316330E-3 -1.299667E-2  2.794266E-3  1.010323E-2  1.453400E-2  1.408386E-2  2.541351E-2 
 2.026367E-2  1.851463E-2  2.943420E-2  1.751328E-2  2.980423E-2  1.978302E-2  2.012444E-2  2.567291E-2 
 2.273560E-3  1.263428E-2  1.207352E-2  2.353668E-3  8.493423E-3 -7.057190E-4 -9.536743E-3 -1.556587E-2 
-1.951599E-2 -2.305603E-2 -2.625656E-2 -2.696609E-2 -2.938652E-2 -2.588654E-2 -2.990532E-2 -2.908707E-2 
-3.027534E-2 -2.510643E-2 -9.046555E-3 -1.079559E-2 -1.266479E-3 -1.186371E-3  4.993439E-3  1.132393E-2 
 7.753372E-3  1.945305E-2  1.263428E-2  1.989365E-2  1.945305E-2  2.172470E-2  1.680374E-2  1.371384E-2 
 2.123451E-2  3.543854E-3  1.326370E-2 -1.115799E-3 -6.065369E-3 -1.228714E-2 -1.061630E-2 -1.087570E-2 
-2.912712E-2 -7.106781E-3 -2.185631E-2 -1.690674E-2 -1.083565E-2 -2.323532E-2 -1.958656E-2 -2.074623E-2 
-1.876640E-2 -1.694679E-2 -2.036667E-2 -2.368546E-2 -2.334595E-2 -2.908707E-2 -2.294540E-2 -3.508568E-2 
-4.067612E-2 -3.683662E-2 -4.327583E-2 -3.798676E-2 -4.622650E-2 -4.447556E-2 -3.538704E-2 -4.245567E-2 
-3.534698E-2 -2.413559E-2 -2.081680E-2 -1.064682E-2 -6.675720E-5  6.563187E-3  1.058388E-2  1.468468E-2 
 1.945305E-2  2.280426E-2  2.589417E-2  2.153397E-2  1.900291E-2  2.265358E-2  1.628304E-2  2.466393E-2 
 2.369308E-2  1.196289E-2  2.332306E-2  9.834290E-3  2.162933E-3  3.433228E-3 -6.586075E-3 -9.195328E-3 
-1.597595E-2 -1.835632E-2 -2.942657E-2 -2.886581E-2 -2.200699E-2 -2.606583E-2 -2.092552E-2 -1.545715E-2 
-1.928711E-2 -1.750565E-2 -1.224709E-2 -2.308655E-2 -2.003670E-2 -2.029610E-2 -2.919579E-2 -2.565575E-2 
-3.035545E-2 -3.355598E-2 -4.305649E-2 -4.126549E-2 -3.683662E-2 -3.865623E-2 -3.329659E-2 -4.216576E-2 
-3.486633E-2 -3.556633E-2 -3.705597E-2 -4.201698E-2 -5.084610E-2 -4.018593E-2 -5.165672E-2 -4.100609E-2 
-3.582573E-2 -4.093552E-2 -2.796555E-2 -2.543640E-2 -2.133560E-2 -1.325607E-2 -7.226944E-3 -1.228714E-2 
 4.774094E-3  1.088333E-2  5.773544E-3  2.149391E-2  1.211357E-2  2.999306E-2  3.263283E-2  1.945305E-2 
 3.345299E-2  2.086449E-2  3.211403E-2  3.241348E-2  3.300285E-2  3.796387E-2  3.565407E-2  3.613281E-2 
 2.373314E-2  2.939415E-2  1.177406E-2  1.181412E-2  1.736450E-2  6.933212E-3  9.693146E-3  1.293373E-2 
 4.283905E-3  4.386902E-5  1.051331E-2 -2.676010E-3  4.552841E-3  6.673813E-3  4.323959E-3  1.706314E-2 
 5.033493E-3  1.404381E-2  2.071381E-2  1.281357E-2  1.375389E-2  1.222420E-2  4.404068E-3  1.012802E-3 
 1.270294E-2  5.514145E-3  1.717377E-2  2.019310E-2  1.743317E-2  3.405380E-2  2.216339E-2  4.008293E-2 
 3.360367E-2  3.122330E-2  5.115318E-2  3.636360E-2  4.619408E-2  4.120445E-2  3.740311E-2  3.852463E-2 
 3.140450E-2  3.531456E-2  2.559280E-2  1.959419E-2  2.351379E-2  1.695442E-2  9.243011E-3  1.252365E-2 
 4.173279E-3  8.752823E-3  4.814148E-3 -2.006531E-3 -1.445770E-3 -1.459694E-2  1.792908E-3 -6.586075E-3 
-1.448631E-2  2.573013E-3 -2.346039E-3  5.964279E-3  1.676369E-2  1.352310E-2  1.769447E-2  2.097321E-2 
 1.915359E-2  3.014374E-2  1.948357E-2  1.803398E-2  2.466393E-2  1.114464E-2  1.904297E-2  1.475334E-2 
 9.134293E-3  5.594254E-3  1.017380E-2  1.181412E-2  5.702972E-3  1.810455E-2  1.017380E-2  1.505470E-2 
 3.093719E-3 -2.155304E-4  2.834320E-3 -1.828575E-2  3.032684E-4 -1.400566E-2 -1.828575E-2 -1.612663E-2 
-2.670670E-2 -1.582718E-2 -3.325653E-2 -2.051544E-2 -2.450562E-2 -3.817558E-2 -1.616669E-2 -2.789688E-2 
-2.785683E-2 -1.932716E-2 -2.618599E-2 -2.424622E-2 -3.165627E-2 -3.228569E-2 -3.337669E-2 -3.333664E-2 
-2.986717E-2 -2.565575E-2 -1.887703E-2 -2.249718E-2 -1.176643E-2 -1.269531E-2 -1.116562E-2 -1.031685E-2 
-1.884651E-2 -1.530647E-2 -1.601601E-2 -6.435394E-3 -6.925583E-3  6.332397E-4  1.412392E-2  1.129341E-2 
 2.120399E-2  2.690315E-2  2.187347E-2  3.252411E-2  3.587341E-2  3.349304E-2  4.112434E-2  4.161453E-2 
 4.407310E-2  4.556465E-2  4.969406E-2  4.373360E-2  3.908348E-2  4.265404E-2  3.721428E-2  3.878403E-2 
 2.839470E-2  2.459335E-2  2.161407E-2  4.323959E-3  6.933212E-3 -3.866196E-3 -1.213646E-2 -1.560593E-2 
-1.582718E-2 -1.381683E-2 -3.005600E-2 -1.794624E-2 -2.647591E-2 -2.521706E-2 -2.238655E-2 -2.942657E-2 
-1.932716E-2 -3.635597E-2 -1.884651E-2 -2.554703E-2 -2.428627E-2 -1.597595E-2 -2.290535E-2 -1.467705E-2 
-2.606583E-2 -1.765633E-2 -3.482628E-2 -2.636719E-2 -1.731682E-2 -2.070618E-2 -1.105690E-2 -1.463699E-2 
 5.483627E-3  6.044388E-3  1.129341E-2  2.261353E-2  1.695442E-2  2.246284E-2  2.980423E-2  2.522469E-2 
 2.835464E-2  2.824402E-2  3.353310E-2  3.714371E-2  3.233337E-2  4.224396E-2  2.891350E-2  3.643417E-2 
 4.358292E-2  3.591347E-2  3.777313E-2  3.449440E-2  4.198456E-2  3.014374E-2  4.053307E-2  3.833389E-2 
 2.183342E-2  2.980423E-2  2.105331E-2  1.907349E-2  7.604599E-3  1.173401E-2  1.069450E-2 -6.256104E-4 
 1.416397E-2 -3.686905E-3 -2.935410E-3  1.194000E-3 -1.731682E-2 -4.426956E-3 -1.105690E-2 -1.165581E-2 
-8.306503E-3 -1.448631E-2 -8.563995E-4 -8.565903E-3 -1.061630E-2 -1.042557E-2 -4.125595E-3 -1.855850E-3 
-8.485794E-3  4.024506E-3 -4.096985E-3 -2.676010E-3 -6.776810E-3 -1.362610E-2 -9.157181E-3 -2.003670E-2 
-1.429558E-2 -9.235382E-3 -1.236534E-2 -7.596970E-3  6.332397E-4  2.122879E-3 -3.576279E-3  3.583908E-3 
 1.792908E-3 -2.895355E-3  3.133774E-3 -2.117157E-3 -1.596451E-3 -9.046555E-3 -6.845474E-3 -7.637024E-3 
-1.429558E-2 -3.166199E-3 -1.671600E-2 -1.251602E-2 -4.316330E-3 -5.735397E-3 -3.976822E-3  3.393173E-3 
 1.516342E-2  7.263184E-3  2.324295E-2  2.041435E-2  1.121330E-2  2.388382E-2  1.457405E-2  1.442337E-2 
 1.460457E-2  4.962921E-3  1.445389E-2  9.283066E-3 -4.837036E-3  1.344681E-3 -1.176643E-2 -1.519585E-2 
-6.996155E-3 -1.265717E-2 -1.336670E-2 -1.120567E-2 -1.779556E-2 -2.249718E-2 -1.727676E-2 -2.830696E-2 
-3.009605E-2 -3.486633E-2 -2.986717E-2 -2.502632E-2 -3.813553E-2 -2.621651E-2 -3.079605E-2 -2.513695E-2 
-2.338600E-2 -1.850700E-2 -2.085686E-2 -2.588654E-2 -2.305984E-3 -1.437569E-2  8.752823E-3  4.539490E-4 
 4.474640E-3  1.579285E-2 -3.686905E-3  2.097321E-2 -4.985809E-3  8.163452E-3  1.565361E-2  1.163483E-3 
 1.121330E-2  1.644135E-3 -7.762909E-4 -7.226944E-3 -2.935410E-3 -8.596420E-3 -1.381683E-2 -1.470566E-2 
-1.522636E-2 -1.206589E-2 -1.087570E-2 -4.796982E-3  5.245209E-4  5.773544E-3  1.032448E-2  1.259422E-2 
 9.353638E-3  1.337433E-2  1.412392E-2  1.073456E-2  1.222420E-2  1.162338E-2  1.092339E-2  2.613068E-3 
 8.684158E-3  7.493973E-3 -5.617142E-3 -1.855850E-3 -1.102638E-2 -1.072693E-2 -1.217651E-2 -2.532578E-2 
-1.448631E-2 -1.783562E-2 -2.051544E-2 -1.552582E-2 -2.729607E-2 -2.815628E-2 -2.923584E-2 -2.506638E-2 
-2.677536E-2 -3.161621E-2 -1.917648E-2 -2.066612E-2 -1.999664E-2 -1.884651E-2 -1.675606E-2 -1.914597E-2 
-1.809692E-2 -1.530647E-2 -3.284645E-2 -2.152634E-2 -2.066612E-2 -2.405548E-2 -7.637024E-3 -1.336670E-2 
-1.295662E-2 -1.105690E-2 -8.895874E-3 -5.395889E-3 -1.142693E-2 -1.034546E-2 -1.258659E-2 -1.243591E-2 
-9.386063E-3 -1.351547E-2 -1.455688E-2 -1.560593E-2 -1.105690E-2 -1.277542E-2 -1.161575E-2 -1.616669E-2 
-1.157570E-2 -9.935379E-3 -2.878571E-2 -1.560593E-2 -2.752686E-2 -2.755547E-2 -1.299667E-2 -1.835632E-2 
-1.195717E-2 -1.087570E-2 -1.707077E-3 -2.006531E-3  9.243011E-3  1.110458E-2  9.054184E-3  1.214409E-2 
 1.162338E-2  1.889420E-2  1.039314E-2  1.438332E-2  1.706314E-2  1.889420E-2  1.799393E-2  2.127457E-2 
 1.732445E-2  1.434326E-2  2.775383E-2  2.097321E-2  2.887344E-2  3.185463E-2  3.572464E-2  4.120445E-2 
 4.802322E-2  5.610466E-2  4.153442E-2  5.129433E-2  5.461311E-2  5.532455E-2  5.498314E-2  5.308342E-2 
 5.576324E-2  4.690361E-2  5.830383E-2  4.846382E-2  3.822327E-2  3.703308E-2  3.565407E-2  2.816391E-2 
 1.896286E-2  2.410316E-2  1.784325E-2  1.598358E-2  6.303787E-3  5.144119E-3 -7.146835E-3 -1.165581E-2 
-1.616669E-2 -2.517700E-2 -2.707672E-2 -3.780556E-2 -4.052544E-2 -5.355644E-2 -3.921700E-2 -5.411720E-2 
-6.141663E-2 -5.814552E-2 -6.745720E-2 -5.076599E-2 -5.929565E-2 -4.800606E-2 -4.774666E-2 -3.970718E-2 
-2.625656E-2 -3.333664E-2 -1.996613E-2 -2.863693E-2 -1.958656E-2 -1.511574E-2 -2.055550E-2 -3.425598E-3 
-8.825302E-3  5.645752E-4  7.123947E-3  4.253387E-3  1.129341E-2  1.712799E-3  1.233292E-2  7.753372E-3 
 4.474640E-3  1.136398E-2  7.839203E-4  1.509285E-2  1.345444E-2  1.915359E-2  2.127457E-2  1.255417E-2 
 2.596283E-2  2.433395E-2  2.656364E-2  3.237343E-2  2.898407E-2  3.308296E-2  3.248405E-2  2.801323E-2 
 3.289413E-2  2.433395E-2  3.189468E-2  3.759384E-2  2.991295E-2  3.718376E-2  3.360367E-2  3.345299E-2 
 3.546333E-2  3.133392E-2  1.457405E-2  1.173401E-2  1.423454E-2  5.224228E-3  3.284454E-3 -1.895905E-3 
 5.443573E-3  1.422882E-3  1.012802E-3  7.493973E-3 -1.068115E-4  6.044388E-3  1.885414E-2  1.784325E-2 
 2.786446E-2  4.444313E-2  3.010368E-2  4.176331E-2  4.556465E-2  3.617287E-2  3.885460E-2  2.771378E-2 
 3.367424E-2  2.582359E-2  2.146339E-2  1.669312E-2  1.419449E-2  1.606369E-2  8.274078E-3  1.859283E-2 
 1.404381E-2  1.520348E-2  1.930428E-2  1.665306E-2  2.164459E-2  4.663467E-3  1.229286E-2  1.062393E-2 
-7.966995E-3  8.123398E-3 -5.065918E-3 -6.996155E-3 -9.386063E-3 -1.809692E-2 -8.525848E-3 -2.428627E-2 
-2.781677E-2 -3.027534E-2 -3.445625E-2 -2.934647E-2 -3.202629E-2 -3.854561E-2 -3.020668E-2 -2.919579E-2 
-2.983665E-2 -2.960587E-2 -2.890587E-2 -2.651596E-2 -3.284645E-2 -2.215576E-2 -2.878571E-2 -2.353668E-2 
-1.943588E-2 -2.092552E-2 -1.813698E-2 -1.928711E-2 -1.187706E-2 -1.742554E-2 -1.496696E-2 -1.686668E-2 
-1.720619E-2 -1.843643E-2 -1.444626E-2 -8.226395E-3 -1.139641E-2 -6.326675E-3 -5.355835E-3 -7.226944E-3 
-4.426956E-3 -3.496170E-3 -3.755569E-3 -2.265930E-3 -3.835678E-3  3.873825E-3 -3.046036E-3 -4.945755E-3 
 1.270294E-2  8.052826E-3  1.460457E-2  1.706314E-2  1.725388E-2  1.658440E-2  1.043320E-2  2.205467E-2 
 7.604599E-3  1.263428E-2  1.650429E-2  2.914429E-3  2.060318E-2  1.132393E-2  3.763199E-3  1.442337E-2 
 7.823944E-3  1.617432E-2  1.095390E-2  4.693985E-3  1.777458E-2  3.433228E-3  1.121330E-2  1.166344E-2 
 1.832962E-3  6.374359E-3 -5.247116E-3  6.044388E-3 -2.525330E-3 -9.346008E-3  7.043839E-3  3.284454E-3 
 8.462906E-3  1.203346E-2  7.343292E-3  1.684380E-2  1.781464E-2  1.889420E-2  2.332306E-2  2.056313E-2 
 1.833344E-2  8.493423E-3  1.978302E-2  1.121330E-2  4.693985E-3  1.367378E-2  5.645752E-4  9.202957E-3 
 4.138947E-4 -4.245758E-3 -3.456116E-3 -1.057625E-2 -4.917145E-3 -8.266449E-3 -8.855820E-3 -1.023674E-2 
-4.796982E-3 -5.355835E-3 -4.205704E-3 -3.755569E-3 -6.816864E-3 -5.096436E-3 -5.735397E-3 -5.136490E-3 
-6.216049E-3 -5.876541E-3 -1.636505E-3  9.464264E-3  2.763748E-3  8.684158E-3  1.132393E-2  1.006317E-2 
 1.326370E-2  4.514694E-3  1.255417E-2  1.344681E-3  1.039314E-2  7.944107E-3  1.214409E-2  2.187347E-2 
 1.345444E-2  3.297424E-2  2.298355E-2  3.464317E-2  3.718376E-2  3.461456E-2  4.653358E-2  4.295349E-2 
 3.934288E-2  3.949356E-2  3.818321E-2  3.088379E-2  4.362297E-2  3.371429E-2  3.092384E-2  2.608299E-2 
 2.537346E-2  2.604294E-2  1.166344E-2  1.501465E-2  1.493454E-3 -1.186371E-3 -1.072693E-2 -2.145576E-2 
-2.185631E-2 -3.135681E-2 -2.919579E-2 -3.039551E-2 -3.184700E-2 -3.303719E-2 -3.702545E-2 -3.903580E-2 
-3.497696E-2 -3.001595E-2 -2.811623E-2 -2.826691E-2 -1.683617E-2 -7.926941E-3 -2.223587E-2 -1.578712E-2 
-9.346008E-3 -1.649666E-2 -8.716583E-3 -8.676529E-3 -1.180649E-2 -5.695343E-3 -1.657677E-2 -1.698685E-2 
-1.020622E-2 -2.524567E-2 -2.185631E-2 -2.480698E-2 -2.446556E-2 -1.772690E-2 -2.599716E-2 -2.010536E-2 
-8.485794E-3 -3.046036E-3 -5.506516E-3  3.063202E-3  2.202988E-3  5.964279E-3  1.110458E-2  4.213333E-3 
 9.803772E-3  1.344681E-3  6.593704E-3  6.563187E-3  8.640289E-4  2.273560E-3  1.832962E-3  3.614426E-3 
 2.683640E-3  1.181412E-2  5.144119E-3  1.274300E-2  1.591301E-2  1.378441E-2  1.900291E-2  1.371384E-2 
 1.326370E-2  1.017380E-2  1.907349E-2  1.725388E-2  1.397324E-2  1.490402E-2  1.054382E-2  1.851463E-2 
 1.620293E-2  9.313583E-3  2.116394E-2  2.272415E-2  2.317429E-2  2.671432E-2  1.460457E-2  1.896286E-2 
 2.004433E-2  1.859283E-2  1.539421E-2  1.304436E-2  1.021385E-2 -2.525330E-3  5.514145E-3 -1.154709E-2 
-1.161575E-2 -1.005554E-2 -2.111626E-2 -5.247116E-3 -2.681541E-2 -1.955605E-2 -1.642609E-2 -2.886581E-2 
-1.377678E-2 -2.461624E-2 -2.461624E-2 -2.636719E-2 -2.450562E-2 -1.709557E-2 -2.096558E-2 -1.116562E-2 
-4.877090E-3  1.304626E-3  3.953934E-3  1.039314E-2  3.953934E-3 -7.057190E-4  5.033493E-3 -1.042557E-2 
-1.266479E-3 -1.418686E-2 -1.962662E-2 -1.534653E-2 -2.524567E-2 -1.344681E-2 -3.418541E-2 -3.303719E-2 
-2.294540E-2 -2.551651E-2 -2.793694E-2 -3.322601E-2 -2.245712E-2 -2.420616E-2 -2.443695E-2 -1.738548E-2 
-2.197647E-2 -2.521706E-2 -9.756088E-3 -1.455688E-2 -1.858711E-2 -6.286621E-3 -3.126144E-3 -4.686356E-3 
-1.115799E-3  6.113052E-3 -3.715515E-3  4.024506E-3 -5.569458E-4  1.493454E-3  8.792877E-3  4.386902E-5 
 1.609421E-2  6.593704E-3  1.077461E-2  7.823944E-3  5.292892E-3  4.144669E-3  2.683640E-3  2.272415E-2 
 3.583908E-3  2.365303E-2  2.198410E-2  1.788330E-2  3.043365E-2  1.728439E-2  2.324295E-2  1.542282E-2 
 1.989365E-2  1.695442E-2  1.792336E-2  1.665306E-2  1.214409E-2  1.527405E-2  1.241302E-2  1.896286E-2 
 1.948357E-2  2.053452E-2  2.798462E-2  3.151321E-2  1.885414E-2  1.930428E-2  2.652359E-2  1.568413E-2 
 1.207352E-2  1.568413E-2  1.315308E-2  7.303238E-3  7.904053E-3  1.129341E-2  1.058388E-2  9.693146E-3 
 1.207352E-2  1.498413E-2  1.460457E-2  1.267433E-2  5.144119E-3 -2.525330E-3  5.924225E-3  6.853104E-3 
-4.766464E-3 -1.226425E-3 -2.605438E-3 -8.747101E-3 -2.525330E-3 -4.615784E-3 -6.555557E-3 -2.635956E-3 
-1.109695E-2 -1.636505E-3  5.245209E-4 -4.507065E-3  7.493973E-3 -5.395889E-3  4.814148E-3  1.544952E-4 
-6.925583E-3 -1.337051E-3 -1.280594E-2  2.613068E-3 -1.556587E-2 -1.228714E-2 -5.435944E-3 -1.727676E-2 
-1.284599E-2 -1.321602E-2 -9.305954E-3 -1.757622E-2 -1.683617E-2 -1.966667E-2 -1.180649E-2 -1.820564E-2 
-1.787567E-2 -9.866714E-3 -1.895714E-2 -1.347542E-2 -1.794624E-2 -1.575661E-2 -1.645660E-2 -1.742554E-2 
-1.418686E-2 -8.895874E-3 -1.433563E-2 -1.593590E-2 -3.166199E-3 -1.337051E-3 -2.555847E-4  2.424240E-3 
 3.284454E-3  3.993988E-3  1.304436E-2  5.634308E-3  1.062393E-2  1.021385E-2  1.054382E-2  2.064323E-2 
 4.323959E-3  5.184174E-3  6.563187E-3  6.113052E-3  1.304626E-3  4.844666E-3  1.326370E-2  7.493973E-3 
 1.632309E-2  2.123451E-2  2.008438E-2  2.038383E-2  1.725388E-2  2.038383E-2  1.442337E-2  6.263733E-3 
 1.278305E-2  2.054214E-3 -5.168915E-4 -1.869202E-4 -2.077675E-2 -2.122688E-2 -2.096558E-2 -2.741623E-2 
-2.294540E-2 -2.521706E-2 -2.171707E-2 -1.914597E-2 -2.726555E-2 -1.537704E-2 -1.847649E-2 -2.774620E-2 
-2.010536E-2 -2.010536E-2 -1.616669E-2 -2.219582E-2 -1.753616E-2 -8.485794E-3 -5.325317E-3  4.064560E-3 
 3.953934E-3  1.129341E-2  1.304436E-2  9.504318E-3  1.933289E-2  2.466393E-2  1.915359E-2  2.704430E-2 
 2.842331E-2  3.181458E-2  2.507401E-2  8.684158E-3  2.425385E-2  1.162338E-2  1.244354E-2  1.669312E-2 
 6.414413E-3  8.644104E-3  1.028442E-2  2.015305E-2  4.323959E-3  1.237297E-2  1.162338E-2  6.263733E-3 
 1.151466E-2 -6.366730E-3  1.863480E-3 -8.226395E-3 -1.705551E-2 -8.855820E-3 -2.096558E-2 -2.372551E-2 
-2.659607E-2 -3.076553E-2 -2.200699E-2 -3.042603E-2 -2.755547E-2 -1.917648E-2 -2.837563E-2 -9.716034E-3 
-1.914597E-2 -1.914597E-2 -1.154709E-2 -2.767563E-2 -1.012611E-2 -2.487564E-2 -6.145477E-3 -4.205704E-3 
-2.122688E-2  6.563187E-3 -1.254654E-2 -6.956100E-3 -4.575729E-3 -1.128578E-2  7.839203E-4 -1.266479E-3 
-5.395889E-3  2.573013E-3 -3.715515E-3 -8.525848E-3 -2.305984E-3 -1.940536E-2 -7.816315E-3 -1.198578E-2 
-1.604652E-2 -8.565903E-3 -1.455688E-2 -1.362610E-2 -2.208710E-2 -2.338600E-2 -2.264595E-2 -2.945709E-2 
-2.524567E-2 -2.059555E-2 -2.357674E-2 -1.202583E-2 -1.489639E-2 -1.061630E-2 -6.816864E-3 -1.057625E-2 
-9.269714E-4 -7.295609E-3 -1.787186E-3  5.813599E-3  2.231598E-4  7.534027E-4  7.453918E-3  5.332947E-3 
 1.334381E-2  1.308441E-2  1.311302E-2  1.624298E-2  7.383347E-3  2.477455E-2  1.464462E-2  2.649307E-2 
 2.313423E-2  2.284431E-2  4.012299E-2  1.330376E-2  3.520393E-2  1.159286E-2  2.023315E-2  3.435326E-2 
 8.234024E-3  2.716446E-2  1.345444E-2  1.889420E-2  7.383347E-3  1.289368E-2  1.509285E-2  8.945465E-4 
 1.375389E-2  4.173279E-3  1.226425E-2 -3.261566E-4  8.014679E-3  2.384186E-3 -5.617142E-3  2.313614E-3 
-1.601601E-2 -4.463196E-4 -1.228714E-2 -1.935959E-3 -4.276276E-3 -1.228714E-2  2.384186E-3 -7.366180E-3 
-5.096436E-3 -5.586624E-3 -4.945755E-3 -2.025604E-2 -1.034546E-2 -1.705551E-2 -1.895714E-2 -1.344681E-2 
-2.942657E-2 -1.716614E-2 -3.079605E-2 -3.005600E-2 -2.741623E-2 -3.638649E-2 -2.986717E-2 -3.128624E-2 
-3.225708E-2 -3.996658E-2 -2.584648E-2 -2.055550E-2 -3.098679E-2 -1.638603E-2 -2.506638E-2 -2.539635E-2 
-2.323532E-2 -3.281593E-2 -2.666664E-2 -3.072548E-2 -2.338600E-2 -2.066612E-2 -2.521706E-2 -1.806641E-2 
-1.690674E-2 -2.651596E-2 -1.407623E-2 -1.537704E-2 -2.569580E-2 -7.637024E-3 -2.137566E-2 -1.556587E-2 
-1.038551E-2 -1.567650E-2 -1.966476E-3 -1.210594E-2 -7.146835E-3 -2.195358E-3 -4.768372E-4 -5.735397E-3 
-1.556396E-3  7.154465E-3  1.544952E-4  1.255417E-2  7.343292E-3  1.270294E-2  1.449394E-2  1.736450E-2 
 1.747322E-2  8.573532E-3  2.500343E-2  1.468468E-2  1.982307E-2  2.731323E-2  2.846336E-2  2.507401E-2 
 3.036308E-2  4.314423E-2  3.677368E-2  3.829384E-2  3.509331E-2  3.494453E-2  3.625298E-2  3.151321E-2 
 1.889420E-2  2.898407E-2  1.632309E-2  1.889420E-2  2.667427E-2  1.799393E-2  2.235413E-2  1.755333E-2 
 2.991295E-2  1.527405E-2  2.701378E-2  2.231407E-2  1.986313E-2  3.140450E-2  1.214409E-2  2.783394E-2 
 2.101326E-2  1.769447E-2  2.991295E-2  2.749443E-2  2.857399E-2  1.833344E-2  1.900291E-2  2.198410E-2 
 8.493423E-3  9.202957E-3  5.252838E-3 -2.155304E-3  1.123428E-3  2.914429E-3 -8.266449E-3 -1.601601E-2 
-1.265717E-2 -1.526642E-2 -1.549530E-2 -1.858711E-2 -1.183701E-2 -1.925659E-2 -1.802635E-2 -1.463699E-2 
-2.260590E-2 -2.182579E-2 -2.573586E-2 -2.182579E-2 -3.195572E-2 -2.323532E-2 -3.344536E-2 -3.892708E-2 
-2.409554E-2 -4.238701E-2 -2.808571E-2 -3.489685E-2 -4.521561E-2 -3.139687E-2 -3.940582E-2 -3.515625E-2 
-3.713608E-2 -3.806686E-2 -3.024673E-2 -2.863693E-2 -2.469635E-2 -2.085686E-2 -1.463699E-2 -8.226395E-3 
-9.796143E-3 -1.277542E-2 -4.125595E-3 -2.487183E-3 -3.835678E-3  4.283905E-3  4.922867E-3  8.983612E-3 
 8.422852E-3  8.123398E-3  1.524353E-2  2.573013E-3  1.422882E-3  2.983093E-3 -6.996155E-3 -9.956360E-4 
-7.705688E-3 -1.332664E-2 -5.805969E-3 -1.042557E-2 -1.038551E-2 -2.018547E-2 -2.025604E-2 -2.379608E-2 
-3.255653E-2 -1.619530E-2 -2.927589E-2 -2.610588E-2 -2.167702E-2 -1.299667E-2 -4.655838E-3 -1.381683E-2 
 5.514145E-3  3.393173E-3  1.103401E-2  8.314133E-3  8.083344E-3  8.052826E-3 -2.676010E-3  1.121330E-2 
-5.435944E-3 -3.305435E-3  6.374359E-3 -3.196716E-3  3.093719E-3  3.393173E-3  6.113052E-3  5.893707E-3 
 3.353119E-3  8.684158E-3  1.270294E-2  1.751328E-2  9.504318E-3  1.315308E-2  1.553345E-2  9.433746E-3 
 2.019310E-2  8.872986E-3  1.442337E-2  2.090454E-2  3.063202E-3  2.324295E-2  1.524353E-2  7.263184E-3 
 2.023315E-2  1.337433E-2  3.133392E-2  2.809334E-2  2.351379E-2  3.211403E-2  2.563286E-2  1.822281E-2 
 2.161407E-2  1.568413E-2  8.943558E-3  1.829338E-2 -1.895905E-3  4.583359E-3  3.204346E-3 -1.083565E-2 
 3.614426E-3 -9.416580E-3  1.544952E-4  2.632141E-4 -5.395889E-3  4.993439E-3 -3.456116E-3 -8.445740E-3 
-9.536743E-3 -3.015518E-3 -1.951599E-2 -8.935928E-3 -7.036209E-3 -1.794624E-2  4.993439E-3 -4.796982E-3 
-2.155304E-4  2.014160E-3 -2.046585E-3  7.083893E-3  1.422882E-3  4.922867E-3  6.332397E-4 -6.666183E-3 
 3.173828E-3  3.433228E-3 -1.596451E-3 -6.515503E-3 -8.975983E-3 -2.046585E-3 -3.755569E-3 -2.756119E-3 
 2.014160E-3 -3.623962E-5  1.382828E-3 -4.535675E-3  1.863480E-3  3.503799E-3 -7.966995E-3  3.843307E-3 
-1.023674E-2 -1.280594E-2 -6.366730E-3 -1.742554E-2 -1.731682E-2 -1.258659E-2 -1.586533E-2 -2.428627E-2 
-9.975433E-3 -1.467705E-2 -1.113701E-2 -1.679611E-2 -1.496696E-2 -7.856369E-3 -2.271652E-2 -9.826660E-3 
-1.716614E-2 -1.545715E-2 -1.571655E-2 -9.157181E-3 -7.362366E-4 -1.254654E-2  1.088333E-2  9.283066E-3 
 3.204346E-3  1.688385E-2  1.121330E-2  9.134293E-3  1.442337E-2  2.097321E-2  1.062393E-2  1.311302E-2 
 1.553345E-2 -2.046585E-3  1.099396E-2  2.504349E-3 -5.546570E-3 -3.662109E-4 -9.826660E-3  1.234055E-3 
-1.072693E-2 -9.796143E-3 -4.877090E-3 -1.988602E-2 -5.025864E-3 -2.155304E-3 -3.385544E-3  1.712799E-3 
-6.656647E-4  8.123398E-3  8.314133E-3  1.166344E-2  1.810455E-2  1.579285E-2  2.708435E-2  2.995300E-2 
 2.965355E-2  3.364372E-2  3.397369E-2  3.796387E-2  3.449440E-2  3.345299E-2  2.712440E-2  2.015305E-2 
 2.805328E-2  2.548409E-2  1.695442E-2  1.539421E-2  1.490402E-2  1.941299E-2  1.483345E-2  1.784325E-2 
 2.600288E-2  1.572418E-2  1.825333E-2  1.464462E-2  1.520348E-2  1.289368E-2  3.763199E-3  1.661301E-2 
 5.363464E-3  1.573563E-3  7.604599E-3  2.573013E-3 -4.356384E-3 -6.776810E-3 -7.896423E-3 -1.988602E-2 
-1.645660E-2 -2.696609E-2 -2.495575E-2 -2.241707E-2 -2.893639E-2 -8.935928E-3 -1.768684E-2 -8.417130E-3 
 3.953934E-3 -1.720619E-2 -1.115799E-3 -4.726410E-3 -1.053619E-2 -1.186371E-3 -7.486343E-3  3.284454E-3 
-4.276276E-3 -2.525330E-3 -1.966476E-3 -4.615784E-3 -4.575729E-3  1.573563E-3  7.974625E-3  1.644135E-3 
 1.423454E-2  4.922867E-3  1.132393E-2  8.573532E-3  6.593704E-3  3.814697E-6 -7.856369E-3  6.153107E-3 
-1.146698E-2  5.443573E-3 -2.676010E-3  6.732941E-4  5.634308E-3 -7.486343E-3  1.602364E-2 -7.745743E-3 
 6.004333E-3  1.304436E-2  2.273560E-3  1.762390E-2  5.773544E-3  1.740456E-2  1.438332E-2  2.462387E-2 
 3.222466E-2  1.792336E-2  2.805328E-2  1.810455E-2  2.120399E-2  2.213287E-2  1.445389E-2  1.799393E-2 
 1.229286E-2  1.907349E-2  1.989365E-2  2.573013E-3  8.573532E-3  1.170349E-2  6.933212E-3  1.360321E-2 
 6.153107E-3  1.281357E-2  9.544373E-3  1.293373E-2  1.322365E-2 -1.815796E-3  8.014679E-3  3.324509E-3 
 3.503799E-3  2.683640E-3  2.504349E-3 -8.163452E-4 -7.486343E-3  4.386902E-5 -9.046555E-3 -1.947594E-2 
-1.698685E-2 -1.344681E-2 -2.010536E-2 -1.824570E-2 -2.469635E-2 -2.878571E-2 -2.614594E-2 -3.281593E-2 
-3.117561E-2 -3.925705E-2 -3.258705E-2 -3.862572E-2 -3.631592E-2 -2.785683E-2 -3.605652E-2 -2.197647E-2 
-2.573586E-2 -1.616669E-2 -1.221657E-2 -1.828575E-2 -1.508713E-2 -8.636475E-3 -6.776810E-3 -1.187706E-2 
-2.895355E-3 -7.335663E-3 -2.155304E-4  3.204346E-3  2.094269E-3 -3.046036E-3 -4.535675E-3  2.834320E-3 
-3.576279E-3 -5.506516E-3 -1.787186E-3 -3.755569E-3 -6.696701E-3  4.386902E-5 -1.087570E-2 -1.075554E-2 
-6.145477E-3 -8.115768E-3 -1.525879E-3 -3.166199E-3 -4.056931E-3 -7.446289E-3 -1.146317E-3 -4.837036E-3 
-9.756088E-3 -3.166199E-3 -1.433563E-2 -9.716034E-3 -7.335663E-3 -1.303673E-2 -8.895874E-3 -1.519585E-2 
-6.286621E-3 -5.846024E-3 -8.935928E-3 -7.596970E-3 -1.027679E-2 -2.605438E-3 -8.337021E-3 -5.657196E-3 
-6.666183E-3 -1.612663E-2 -9.416580E-3 -8.716583E-3 -1.236534E-2 -1.027679E-2 -1.079559E-2 -3.906250E-3 
-3.662109E-4 -5.207062E-3 -9.956360E-4 -5.735397E-3 -2.195358E-3  4.213333E-3 -2.117157E-3 -6.675720E-5 
-8.855820E-3 -1.445770E-3  3.734589E-3 -6.956100E-3  4.144669E-3  2.424240E-3  6.374359E-3  7.043839E-3 
 6.563187E-3  6.853104E-3 -2.046585E-3  6.713867E-3  5.184174E-3  1.334381E-2  1.252365E-2  1.121330E-2 
 2.205467E-2  1.706314E-2  2.135468E-2  1.039314E-2  1.453400E-2  1.956367E-2  1.099396E-2  2.108383E-2 
 1.322365E-2  1.766396E-2  1.986313E-2  1.881409E-2  2.034378E-2  1.691437E-2  2.351379E-2  2.276421E-2 
 3.010368E-2  2.887344E-2  3.330421E-2  2.775383E-2  2.701378E-2  2.537346E-2  1.620293E-2  2.518463E-2 
 4.514694E-3  2.023315E-2  1.837349E-2  7.534027E-3  2.138329E-2  3.543854E-3  2.116394E-2  1.177406E-2 
 9.914398E-3  1.024437E-2  5.645752E-4  1.498413E-2 -4.535675E-3  1.289368E-2  1.792908E-3 -6.555557E-3 
 8.203506E-3 -3.866196E-3  1.832962E-3 -6.656647E-4  3.654480E-3  4.144669E-3  1.676369E-2  1.483345E-2 
 1.721382E-2  1.892281E-2  1.088333E-2  2.026367E-2  7.793427E-3  6.523132E-3  1.943588E-3  7.123947E-3 
 1.752853E-3 -3.795624E-3  5.662918E-3 -1.224709E-2 -7.366180E-3 -7.966995E-3 -8.155823E-3 -1.355553E-2 
-1.951599E-2 -1.226425E-3 -1.649666E-2 -8.226395E-3 -2.756119E-3 -9.456635E-3  3.284454E-3 -1.226425E-3 
 6.784439E-3 -1.707077E-3 -2.046585E-3  8.052826E-3 -5.765915E-3  3.032684E-4  2.613068E-3 -5.996704E-3 
 3.503799E-3  6.523132E-3 -7.057190E-4  7.133484E-4  1.533508E-3  1.573563E-3  4.814148E-3  5.224228E-3 
-1.266479E-3  5.363464E-3  2.573013E-3 -4.837036E-3  3.393173E-3 -1.053619E-2 -9.346008E-3 -5.136490E-3 
-8.186340E-3 -2.086639E-3  1.083374E-3  8.684158E-3  8.752823E-3  1.576424E-2  1.959419E-2  9.803772E-3 
 1.393318E-2  2.153397E-2  5.033493E-3  1.516342E-2  1.099396E-2  1.043320E-3  4.623413E-3 -8.975983E-3 
 2.122879E-3 -1.575661E-2 -1.053619E-2 -3.385544E-3 -1.113701E-2 -5.395889E-3 -1.720619E-2 -1.392555E-2 
-1.448631E-2 -1.623535E-2 -1.902580E-2 -1.839638E-2 -2.208710E-2 -1.541710E-2 -6.326675E-3 -1.142693E-2 
-7.816315E-3 -7.856369E-3 -1.966476E-3 -1.787186E-3 -3.196716E-3  3.133774E-3 -3.755569E-3  3.433228E-3 
 9.023666E-3 -1.895905E-3  7.043839E-3  7.493973E-3  8.573532E-3  1.572418E-2  9.313583E-3  1.378441E-2 
 1.024437E-2  2.094460E-2  2.395439E-2  1.945305E-2  3.777313E-2  2.500343E-2  3.610420E-2  4.343414E-2 
 3.360367E-2  3.483391E-2  2.373314E-2  3.796387E-2  2.716446E-2  2.596283E-2  3.405380E-2  2.053452E-2 
 2.537346E-2  1.810455E-2  1.479340E-2  1.498413E-2  6.563187E-3  4.734039E-3  6.673813E-3  3.843307E-3 
 2.613068E-3  1.604080E-3  6.732941E-4  5.245209E-4  1.533508E-3  1.203346E-2  8.640289E-4 -3.866196E-3 
 1.832962E-3 -7.255554E-3 -7.057190E-4  3.433228E-4 -6.256104E-4  8.533478E-3  1.203346E-2  4.774094E-3 
 8.493423E-3  1.509285E-2  8.644104E-3  9.023666E-3 -9.269714E-4  8.613586E-3 -8.563995E-4 -5.355835E-3 
 2.384186E-3 -1.712608E-2 -4.062653E-4 -6.656647E-4 -3.866196E-3  1.422882E-3  5.483627E-3 -4.837036E-3 
-2.225876E-3  5.964279E-3 -9.826660E-3  7.123947E-3 -1.057625E-2 -6.816864E-3  2.313614E-3 -9.605408E-3 
 2.353668E-3 -4.096985E-3 -3.835678E-3 -1.337051E-3 -5.176544E-3 -1.191711E-2 -1.247597E-2 -2.089691E-2 
-1.724625E-2 -1.981544E-2 -2.312660E-2 -1.400566E-2 -2.785683E-2 -1.787567E-2 -2.215576E-2 -2.640533E-2 
-2.532578E-2 -2.443695E-2 -2.063560E-2 -2.647591E-2 -1.500702E-2 -2.226639E-2 -1.221657E-2 -1.146698E-2 
-1.027679E-2 -1.337051E-3 -9.496689E-3  1.194000E-3  1.163483E-3  3.353119E-3  4.138947E-4  9.746552E-4 
 3.503799E-3  4.386902E-5  2.532959E-3 -6.216049E-3 -9.496689E-3 -7.335663E-3 -8.115768E-3 -1.254654E-2 
-1.094627E-2 -9.416580E-3 -1.228714E-2 -1.508713E-2 -1.645660E-2 -1.131630E-2 -2.100563E-2 -1.552582E-2 
-1.012611E-2 -1.649666E-2 -6.286621E-3 -9.756088E-3 -1.098633E-2 -6.666183E-3 -6.626129E-3 -1.318550E-2 
-1.075554E-2 -9.456635E-3 -1.664543E-2 -3.866196E-3 -1.604652E-2 -1.906586E-2 -1.023674E-2 -2.290535E-2 
-1.444626E-2 -1.325607E-2 -2.081680E-2 -1.236534E-2 -1.142693E-2 -1.198578E-2 -2.565384E-3 -8.525848E-3 
-6.555557E-3 -1.377106E-3 -5.586624E-3 -1.676559E-3 -8.747101E-3  7.534027E-4  5.773544E-3  2.122879E-3 
 8.462906E-3  8.832932E-3  1.587296E-2  2.168465E-2  2.298355E-2  2.243423E-2  2.086449E-2  1.539421E-2 
 1.810455E-2  1.241302E-2  6.633759E-3  1.021385E-2  9.283066E-3  7.413864E-3  6.454468E-3  2.683640E-3 
-3.536224E-3  1.573563E-3 -1.016617E-2  6.732941E-4 -9.496689E-3 -1.299667E-2 -5.695343E-3 -2.055550E-2 
-3.086090E-3 -2.111626E-2 -1.042557E-2 -5.096436E-3 -7.106781E-3  2.014160E-3  3.173828E-3  1.676369E-2 
 1.062393E-2  2.436447E-2  2.511406E-2  2.559280E-2  2.444458E-2  2.514458E-2  2.622414E-2  1.967430E-2 
 2.254295E-2  1.855469E-2  2.332306E-2  2.164459E-2  2.045441E-2  1.818466E-2  1.069450E-2  1.669312E-2 
 1.978302E-2  1.598358E-2  1.788330E-2  1.326370E-2  1.296425E-2  1.557350E-2  4.962921E-3  2.794266E-3 
 3.654480E-3  1.163483E-3 -1.525879E-3 -4.686356E-3 -4.768372E-4 -5.970001E-4 -5.025864E-3 -8.869171E-4 
-7.556915E-3 -6.515503E-3 -5.996704E-3 -2.230644E-2 -1.351547E-2 -1.549530E-2 -2.282715E-2 -2.182579E-2 
-2.346611E-2 -1.303673E-2 -1.671600E-2 -1.496696E-2 -1.273537E-2 -5.466461E-3 -2.956390E-4 -9.536743E-3 
 4.539490E-4  3.803253E-3  2.122879E-3  3.843307E-3  7.863998E-3  5.332947E-3  1.012802E-3  5.292892E-3 
 2.464294E-3  3.583908E-3 -8.869171E-4 -6.256104E-3 -5.435944E-3 -8.377075E-3 -1.303673E-2 -1.757622E-2 
-2.226639E-2 -1.586533E-2 -1.597595E-2 -2.145576E-2 -8.636475E-3 -1.359558E-2 -6.586075E-3 -4.766464E-3 
-5.735397E-3  5.813599E-3 -7.556915E-3  1.036453E-2  9.693146E-3  1.345444E-2  2.216339E-2  4.283905E-3 
 2.235413E-2  1.807404E-2  1.639366E-2  2.339363E-2  1.807404E-2  1.937294E-2  2.425385E-2  2.388382E-2 
 2.630424E-2  3.442383E-2  2.339363E-2  3.371429E-2  3.051376E-2  3.014374E-2  3.561401E-2  2.734375E-2 
 3.401375E-2  2.693367E-2  3.047371E-2  3.151321E-2  2.835464E-2  2.928352E-2  3.308296E-2  2.447319E-2 
 2.317429E-2  2.596283E-2  1.680374E-2  2.771378E-2  1.408386E-2  1.941299E-2  1.505470E-2  5.073547E-3 
 1.606369E-2 -3.662109E-4 -3.623962E-5 -3.795624E-3 -2.895355E-3 -6.925583E-3 -1.187706E-2 -4.125595E-3 
-1.332664E-2 -6.216049E-3 -5.207062E-3 -1.142693E-2 -3.425598E-3 -9.496689E-3 -7.856369E-3 -2.456665E-3 
-1.131630E-2 -2.956390E-4 -3.623962E-5  3.763199E-3  1.322365E-2  3.734589E-3  1.457405E-2  7.083893E-3 
 1.110458E-2  2.116394E-2  5.634308E-3  1.661301E-2  1.181412E-2  4.814148E-3  1.177406E-2  1.604080E-3 
 3.503799E-3  3.433228E-3  1.065445E-2  4.173279E-3 -2.935410E-3  2.183342E-2  6.713867E-3  1.669312E-2 
 1.706314E-2  1.274300E-2  2.425385E-2  6.933212E-3  2.373314E-2  1.457405E-2  1.654434E-2  1.010323E-2 
 3.063202E-3  1.579285E-2 -2.555847E-4  2.353668E-3 -1.869202E-4 -2.956390E-4  5.594254E-3 -6.956100E-3 
-8.855820E-3 -4.726410E-3 -1.478577E-2 -4.125595E-3 -1.116562E-2 -1.999664E-2 -1.109695E-2 -1.664543E-2 
-1.157570E-2 -1.630592E-2 -2.126694E-2 -1.671600E-2 -1.616669E-2 -8.825302E-3 -5.695343E-3 -7.446289E-3 
-1.068115E-4  1.382828E-3  4.283905E-3  4.993439E-3 -1.445770E-3  7.263184E-3  3.284454E-3 -2.525330E-3 
 3.353119E-3 -2.525330E-3 -4.877090E-3 -9.605408E-3 -7.406235E-3 -5.325317E-3 -1.668549E-2 -1.537704E-2 
-2.305603E-2 -1.869583E-2 -1.306534E-2 -2.286720E-2 -1.519585E-2 -2.115631E-2 -1.582718E-2 -9.756088E-3 
-1.560593E-2 -8.596420E-3 -1.206589E-2 -6.956100E-3 -5.287170E-3 -1.269531E-2 -1.362610E-2 -1.057625E-2 
-9.716034E-3 -7.446289E-3 -8.266449E-3 -1.418686E-2 -4.945755E-3 -1.981544E-2 -1.802635E-2 -1.362610E-2 
-2.569580E-2 -1.429558E-2 -2.003670E-2 -5.136490E-3 -1.183701E-2 -9.305954E-3 -7.057190E-4 -1.444626E-2 
 4.104614E-3 -9.866714E-3 -8.007050E-3  5.245209E-4 -1.935959E-3  2.094269E-3 -1.468658E-4  1.344681E-3 
 3.543854E-3  8.903503E-3  5.363464E-3  1.356316E-2  8.573532E-3  4.474640E-3  1.300430E-2  1.263428E-2 
 1.695442E-2  1.956367E-2  2.127457E-2  2.090454E-2  2.198410E-2  2.876282E-2  2.000427E-2  1.993370E-2 
 3.345299E-2  2.306366E-2  2.876282E-2  3.058434E-2  2.440453E-2  3.584290E-2  2.686310E-2  2.529335E-2 
 2.082443E-2  2.094460E-2  1.978302E-2  1.077461E-2  1.512337E-2  7.673264E-3  1.319313E-2  4.323959E-3 
 3.913879E-3  5.332947E-3 -8.306503E-3 -2.525330E-3 -3.866196E-3 -2.676010E-3 -3.196716E-3 -3.906250E-3 
-6.475449E-3 -6.656647E-4 -6.776810E-3 -1.247597E-2 -7.966995E-3 -2.126694E-2 -9.346008E-3 -1.403618E-2 
-2.141571E-2 -1.586533E-2 -2.569580E-2 -2.111626E-2 -2.677536E-2 -2.364540E-2 -3.266716E-2 -3.098679E-2 
-2.014542E-2 -3.564644E-2 -2.409554E-2 -3.232574E-2 -2.677536E-2 -2.230644E-2 -2.707672E-2 -2.010536E-2 
-3.407669E-2 -2.126694E-2 -2.685547E-2 -2.554703E-2 -2.241707E-2 -2.554703E-2 -1.899719E-2 -3.053665E-2 
-1.452637E-2 -2.014542E-2 -2.629662E-2 -1.612663E-2 -1.906586E-2 -1.154709E-2 -1.936531E-2 -1.657677E-2 
-5.506516E-3 -1.653671E-2 -2.525330E-3 -5.970001E-4 -1.537704E-2 -1.596451E-3 -6.025314E-3 -5.207062E-3 
-6.885529E-3 -6.216049E-3 -8.047104E-3 -1.150703E-2 -2.346039E-3 -1.094627E-2 -4.316330E-3 -1.768684E-2 
-8.825302E-3 -7.516861E-3 -1.914597E-2 -3.906250E-3 -1.418686E-2 -9.265900E-3 -1.683617E-2 -7.556915E-3 
-1.198578E-2 -1.452637E-2 -3.606796E-3 -1.604652E-2 -5.466461E-3 -1.835632E-2 -1.113701E-2 -1.120567E-2 
-1.236534E-2 -5.956650E-3 -1.068687E-2 -1.815796E-3 -1.296997E-3 -1.377106E-3 -5.735397E-3  6.004333E-3 
-4.316330E-3 -2.006531E-3  5.924225E-3 -6.816864E-3  8.945465E-4 -5.395889E-3 -5.956650E-3 -1.636505E-3 
-4.507065E-3 -2.195358E-3  6.046295E-4 -1.337051E-3 -9.956360E-4  5.144119E-3 -5.395889E-3 -3.015518E-3 
 3.244400E-3 -3.166199E-3  2.532959E-3 -2.265930E-3 -3.236771E-3  6.004333E-3  1.943588E-3 -1.556396E-3 
 6.223679E-3  1.344681E-3  4.539490E-4  6.414413E-3 -3.345490E-3 -1.636505E-3 -6.515503E-3 -1.747131E-3 
-9.269714E-4 -1.038551E-2 -7.146835E-3 -1.318550E-2 -6.175995E-3 -1.280594E-2 -1.619530E-2 -1.820564E-2 
-2.118683E-2 -1.388550E-2 -2.267647E-2 -1.239586E-2 -9.675980E-3 -1.169586E-2 -1.485825E-3 -5.325317E-3 
-3.276825E-3 -4.062653E-4 -8.186340E-3  5.224228E-3  2.613068E-3 -2.225876E-3  6.784439E-3  4.386902E-5 
 9.693146E-3  1.155281E-2  9.393692E-3  5.483627E-3  1.218414E-2  1.125336E-2  5.813599E-3  7.194519E-3 
-9.670258E-4  3.093719E-3 -1.676559E-3  9.346008E-4  1.304626E-3 -1.707077E-3 -4.877090E-3 -5.136490E-3 
-7.516861E-3 -5.176544E-3 -9.006500E-3 -2.137566E-2 -5.765915E-3 -8.377075E-3 -1.303673E-2 -1.128578E-2 
-1.321602E-2 -1.340675E-2 -1.720619E-2 -1.053619E-2 -1.753616E-2 -2.193642E-2 -1.329613E-2 -1.582718E-2 
-1.653671E-2 -1.575661E-2 -1.817703E-2 -1.321602E-2 -1.459694E-2 -1.578712E-2 -1.731682E-2 -1.891708E-2 
-6.555557E-3 -8.115768E-3 -1.459694E-2 -1.146698E-2 -7.896423E-3 -1.120567E-2 -1.154709E-2 -9.975433E-3 
-1.552582E-2 -1.545715E-2 -1.340675E-2 -1.053619E-2 -1.496696E-2 -1.105690E-2 -7.255554E-3 -1.288605E-2 
-6.475449E-3 -1.525879E-3 -1.034546E-2 -6.996155E-3 -1.525879E-3 -3.686905E-3 -4.062653E-4 -7.556915E-3 
 1.943588E-3  1.752853E-3 -5.287170E-3  6.483078E-3 -2.956390E-4  1.234055E-3  8.163452E-3 -2.956390E-4 
 8.123398E-3  5.292892E-3 -2.487183E-3  8.724213E-3  2.273560E-3  4.663467E-3  3.734589E-3 -4.796982E-3 
-8.163452E-4  3.473282E-3 -8.163452E-4 -5.586624E-3  1.382828E-3 -3.755569E-3  2.384186E-3  3.093719E-3 
-2.525330E-3  6.263733E-3 -9.956360E-4  4.514694E-3  4.882813E-3 -3.126144E-3  5.033493E-3 -9.496689E-3 
-1.707077E-3  2.504349E-3 -1.318550E-2  1.422882E-3 -4.276276E-3  2.243042E-3 -2.756119E-3 -2.265930E-3 
 7.123947E-3  9.746552E-4  1.069450E-2  2.504349E-3  1.073456E-2  4.922867E-3  1.427460E-2  1.203346E-2 
 6.303787E-3  1.725388E-2  4.734039E-3  1.997375E-2  1.468468E-2  1.051331E-2  7.644653E-3  6.374359E-3 
 9.763718E-3  3.284454E-3  5.403519E-3 -4.686356E-3  3.738403E-4  1.983643E-3 -3.015518E-3  1.832962E-3 
-8.895874E-3 -4.766464E-3 -2.155304E-3 -8.186340E-3  1.533508E-3 -8.935928E-3 -7.295609E-3 -6.175995E-3 
-1.318550E-2 -2.605438E-3 -1.660538E-2 -1.724625E-2 -1.265717E-2 -1.485634E-2 -1.623535E-2 -2.405548E-2 
-1.999664E-2 -2.588654E-2 -2.204704E-2 -2.547646E-2 -2.893639E-2 -2.085686E-2 -1.880646E-2 -1.847649E-2 
-2.029610E-2 -1.414680E-2 -2.118683E-2 -1.176643E-2 -6.925583E-3 -1.195717E-2 -4.837036E-3 -8.377075E-3 
-1.707077E-3  4.552841E-3  1.121330E-2  7.154465E-3  1.132393E-2  1.777458E-2  2.532959E-3  9.433746E-3 
 4.922867E-3  2.122879E-3  1.408386E-2  1.792908E-3  4.552841E-3  1.039314E-2  5.144119E-3  5.363464E-3 
-1.707077E-3  1.382828E-3 -6.406784E-3 -9.675980E-3 -2.487183E-3 -5.506516E-3 -3.715515E-3 -1.213646E-2 
 4.138947E-4 -8.525848E-3 -1.444626E-2 -3.385544E-3 -2.491570E-2 -1.176643E-2 -1.355553E-2 -1.999664E-2 
-1.161575E-2 -2.286720E-2 -1.541710E-2 -1.716614E-2 -2.126694E-2 -1.359558E-2 -2.122688E-2 -1.657677E-2 
-9.235382E-3 -1.262665E-2 -5.325317E-3 -9.006500E-3 -5.805969E-3  1.274109E-3  2.353668E-3  8.640289E-4 
-7.362366E-4  7.904053E-3  8.422852E-3  9.353638E-3  1.062393E-2  1.065445E-2  1.345444E-2  1.054382E-2 
 8.684158E-3  1.356316E-2  5.073547E-3  2.763748E-3  5.702972E-3  9.464264E-3  9.313583E-3  3.324509E-3 
 1.568413E-2  1.263428E-2  1.751328E-2  2.410316E-2  1.851463E-2  1.844406E-2  2.183342E-2  2.120399E-2 
 1.516342E-2  2.261353E-2  1.281357E-2  1.818466E-2  2.019310E-2  1.535416E-2  2.384377E-2  1.114464E-2 
 2.313423E-2  2.537346E-2  2.444458E-2  1.971436E-2  1.222420E-2  3.036308E-2  1.632309E-2  2.220345E-2 
 2.179337E-2  1.132393E-2  3.073311E-2  1.866341E-2  2.019310E-2  2.976418E-2  2.071381E-2  2.861404E-2 
 2.742386E-2  2.470398E-2  3.103447E-2  2.228355E-2  2.876282E-2  3.248405E-2  2.716446E-2  2.909470E-2 
 1.728439E-2  3.103447E-2  2.634430E-2  1.810455E-2  2.466393E-2  1.561356E-2  2.071381E-2  1.363373E-2 
 1.926422E-2  1.125336E-2  8.533478E-3  1.438332E-2  4.404068E-3  1.129341E-2  5.893707E-3  3.324509E-3 
 4.814148E-3  9.723663E-3 -1.747131E-3 -1.895905E-3  2.613068E-3 -7.637024E-3  3.093719E-3 -1.676559E-3 
-2.046585E-3 -6.286621E-3 -7.637024E-3  2.273560E-3 -7.516861E-3 -4.096985E-3 -5.025864E-3 -6.515503E-3 
-5.096436E-3 -1.075554E-2 -1.012611E-2 -1.671600E-2 -5.247116E-3 -6.776810E-3 -1.552582E-2 -6.816864E-3 
-1.634598E-2 -7.366180E-3 -7.366180E-3 -1.705551E-2 -7.036209E-3 -1.776695E-2 -1.657677E-2 -7.146835E-3 
-1.616669E-2 -1.217651E-2 -1.031685E-2 -1.426697E-2 -6.666183E-3 -1.102638E-2 -1.072693E-2 -1.400566E-2 
-1.165581E-2 -4.205704E-3 -1.817703E-2 -7.776260E-3 -1.940536E-2 -8.155823E-3 -5.325317E-3 -2.063560E-2 
-3.276825E-3 -2.793694E-2 -1.262665E-2 -1.578712E-2 -2.275658E-2 -1.575661E-2 -2.606583E-2 -1.146698E-2 
-1.779556E-2 -1.102638E-2 -1.280594E-2 -1.396561E-2 -9.126663E-3 -1.113701E-2 -1.247597E-2 -1.467705E-2 
-1.325607E-2 -1.381683E-2 -1.508713E-2 -1.534653E-2 -1.329613E-2 -1.925659E-2 -1.146698E-2 -9.305954E-3 
-1.206589E-2 -6.956100E-3 -8.895874E-3 -2.605438E-3  1.945496E-4 -1.186371E-3  4.144669E-3  3.503799E-3 
 4.404068E-3  1.028442E-2  1.017380E-2  7.003784E-3  6.374359E-3  7.043839E-3  1.140404E-2  8.123398E-3 
 9.094238E-3  1.200294E-2  3.694534E-3  1.308441E-2  8.493423E-3  4.364014E-3  9.054184E-3  4.844666E-3 
 1.222420E-2  4.583359E-3  4.323959E-3  1.043320E-3 -8.563995E-4  8.724213E-3  4.364014E-3  3.023148E-3 
-5.569458E-4  8.613586E-3  3.284454E-3  7.534027E-4  7.823944E-3 -3.456116E-3  6.046295E-4  1.274109E-3 
 3.803253E-3  3.738403E-4  6.004333E-3  8.123398E-3  5.252838E-3  1.673317E-2  4.213333E-3  1.062393E-2 
 8.274078E-3  1.211357E-2  1.904297E-2  3.543854E-3  1.654434E-2  1.404381E-2  1.360321E-2  1.743317E-2 
 1.177406E-2  9.283066E-3  8.083344E-3  6.113052E-3 -3.662109E-4  1.983643E-3 -5.970001E-4  1.832962E-3 
-6.885529E-3  4.962921E-3  1.229286E-2 -3.276825E-3  1.054382E-2  1.028442E-2  6.744385E-3  7.234573E-3 
 1.330376E-2  1.024437E-2  9.464264E-3  1.349449E-2  7.343292E-3  6.072998E-3 -1.855850E-3  6.183624E-3 
-6.105423E-3 -8.596420E-3  3.814697E-6 -1.180649E-2 -6.736755E-3 -8.565903E-3 -4.686356E-3 -6.736755E-3 
-1.269531E-2  1.163483E-3 -9.157181E-3 -6.845474E-3  5.702972E-3 -2.826691E-3  5.332947E-3  2.243042E-3 
 4.514694E-3  3.324509E-3 -4.205704E-3  8.163452E-3  3.393173E-3  2.273560E-3  3.353119E-3  4.474640E-3 
 1.863480E-3  2.632141E-4  1.684189E-3 -9.675980E-3  7.673264E-3  1.083374E-3 -2.565384E-3  1.285362E-2 
-5.846024E-3  1.244354E-2  1.002312E-2  2.464294E-3  2.914429E-3 -6.515503E-3  3.814697E-6 -1.198578E-2 
-4.056931E-3 -1.824570E-2 -1.452637E-2 -1.575661E-2 -2.185631E-2 -1.049614E-2 -3.273582E-2 -1.589584E-2 
-2.215576E-2 -1.686668E-2 -3.576279E-3 -2.219582E-2 -9.906769E-3 -1.314545E-2 -1.142693E-2 -9.195328E-3 
-1.783562E-2 -9.935379E-3 -9.645462E-3 -7.186890E-3 -1.750565E-2 -1.049614E-2  1.544952E-4 -8.565903E-3 
 9.283066E-3  1.604080E-3  1.382828E-3  6.593704E-3  2.231598E-4  8.123398E-3  9.504318E-3  3.284454E-3 
 5.662918E-3  9.162903E-3  6.633759E-3  1.114464E-2 -1.485825E-3  7.493973E-3  4.514694E-3  4.514694E-3 
 1.233292E-2  5.245209E-4  1.319313E-2  7.823944E-3  9.393692E-3  1.185417E-2  5.363464E-3  1.013374E-2 
 1.028442E-2  1.769447E-2  1.989365E-2  2.183342E-2  3.025436E-2  3.464317E-2  3.490448E-2  3.565407E-2 
 3.401375E-2  3.114319E-2  3.490448E-2  3.178406E-2  3.319359E-2  3.323364E-2  2.444458E-2  2.801323E-2 
 2.395439E-2  2.317429E-2  2.194405E-2  1.129341E-2  1.803398E-2  2.123451E-2  1.464462E-2  1.404381E-2 
 2.321434E-2  1.866341E-2  1.721382E-2  2.596283E-2  1.598358E-2  2.582359E-2  2.619362E-2  1.900291E-2 
 2.876282E-2  1.892281E-2  2.023315E-2  2.920341E-2  2.339363E-2  2.876282E-2  3.103447E-2  2.228355E-2 
 2.935410E-2  2.753448E-2  2.425385E-2  2.555466E-2  1.956367E-2  2.224350E-2  2.880287E-2  2.284431E-2 
 2.280426E-2  2.470398E-2  1.520348E-2  2.876282E-2  2.131462E-2  1.889420E-2  2.321434E-2  1.818466E-2 
 2.213287E-2  1.702309E-2  1.669312E-2  8.573532E-3  1.743317E-2  1.546288E-2  1.967430E-2  9.613037E-3 
 3.093719E-3  1.941299E-2  3.473282E-3  1.244354E-2  5.634308E-3  6.933212E-3  1.486397E-2  1.028442E-2 
 1.721382E-2  1.144409E-2  1.382446E-2  7.194519E-3  9.162903E-3  4.663467E-3  1.943588E-3  6.853104E-3 
-3.046036E-3  1.121330E-2  2.573013E-3 -3.623962E-5  6.263733E-3 -9.956360E-4  1.658440E-2  1.344681E-3 
-1.186371E-3  3.473282E-3 -2.305984E-3  1.832962E-3  1.234055E-3 -9.670258E-4 -1.321602E-2 -4.316330E-3 
-1.042557E-2 -1.809692E-2 -1.489639E-2 -2.063560E-2 -2.781677E-2 -2.204704E-2 -2.305603E-2 -2.986717E-2 
-1.765633E-2 -2.606583E-2 -2.051544E-2 -2.133560E-2 -3.199577E-2 -2.338600E-2 -2.334595E-2 -2.167702E-2 
-1.575661E-2 -1.910591E-2 -1.813698E-2 -6.256104E-3 -1.198578E-2 -1.198578E-2 -8.007050E-3 -1.664543E-2 
-1.351547E-2 -7.705688E-3 -9.416580E-3 -5.247116E-3 -1.027679E-2 -6.105423E-3  1.752853E-3 -9.046555E-3 
 1.533508E-3 -3.866196E-3 -7.057190E-4  8.872986E-3 -1.296997E-3  8.462906E-3 -2.895355E-3  1.644135E-3 
 7.534027E-3 -5.586624E-3  3.583908E-3 -5.506516E-3 -2.305984E-3  5.184174E-3 -6.656647E-4  4.814148E-3 
-3.126144E-3 -1.468658E-4  1.903534E-3 -1.035690E-3  2.162933E-3  6.732941E-4  1.244354E-2  9.834290E-3 
 7.194519E-3  1.542282E-2  1.110458E-2  1.483345E-2  2.306366E-2  1.941299E-2  1.728439E-2  2.000427E-2 
 1.650429E-2  2.414322E-2  2.626419E-2  2.101326E-2  3.118324E-2  2.935410E-2  2.675438E-2  2.630424E-2 
 2.734375E-2  2.749443E-2  1.963425E-2  2.999306E-2  1.930428E-2  1.837349E-2  1.777458E-2  8.014679E-3 
 1.766396E-2  9.746552E-4  1.103401E-2 -2.956390E-4 -7.226944E-3  2.653122E-3 -6.406784E-3 -7.486343E-3 
-1.973534E-2 -7.596970E-3 -1.251602E-2 -1.075554E-2 -1.463699E-2 -1.571655E-2 -6.435394E-3 -1.549530E-2 
-1.146698E-2 -1.034546E-2 -1.303673E-2 -1.630592E-2 -3.276825E-3 -1.444626E-2 -1.381683E-2 -4.426956E-3 
-1.433563E-2 -4.768372E-4 -3.305435E-3 -2.416611E-3  4.144669E-3  3.324509E-3  7.673264E-3  2.122879E-3 
 3.814697E-6 -1.855850E-3 -3.835678E-3 -3.345490E-3 -8.163452E-4 -4.467010E-3  1.863480E-3  1.051331E-2 
 1.344681E-3  1.028442E-2 -2.117157E-3  2.834320E-3  1.349449E-2  5.645752E-4  2.209282E-2  5.104065E-3 
-1.815796E-3  1.095390E-2  6.332397E-4 -2.895355E-3 -4.686356E-3 -6.366730E-3 -1.161575E-2 -4.245758E-3 
-7.665634E-3 -4.575729E-3 -1.023674E-2 -4.507065E-3  8.945465E-4 -9.456635E-3  4.623413E-3 -1.075554E-2 
-3.662109E-4  1.533508E-3  1.194000E-3  9.094238E-3 -9.265900E-3  1.092339E-2 -2.305984E-3 -2.006531E-3 
 5.964279E-3 -1.247597E-2 -1.485825E-3 -6.816864E-3 -6.816864E-3 -8.565903E-3 -1.440620E-2 -9.536743E-3 
-9.935379E-3 -1.444626E-2 -1.675606E-2 -1.467705E-2 -2.152634E-2 -1.824570E-2 -1.806641E-2 -2.554703E-2 
-2.007675E-2 -2.033615E-2 -2.279663E-2 -1.988602E-2 -1.828575E-2 -1.217651E-2 -2.208710E-2 -1.336670E-2 
-1.815796E-3 -1.508713E-2 -3.196716E-3 -3.686905E-3 -1.468658E-4  3.433228E-4 -9.456635E-3 -2.117157E-3 
-8.007050E-3 -1.966476E-3 -4.463196E-4 -1.157570E-2 -6.586075E-3 -8.636475E-3 -4.316330E-3 -3.906250E-3 
-1.265717E-2 -6.366730E-3 -1.560593E-2 -8.855820E-3 -1.012611E-2 -1.269531E-2 -1.935959E-3 -1.541710E-2 
-4.615784E-3 -6.515503E-3 -3.576279E-3 -2.676010E-3 -1.306534E-2  7.839203E-4 -5.025864E-3 -1.445770E-3 
-1.596451E-3 -6.326675E-3  8.752823E-3 -1.676559E-3 -1.895905E-3  4.993439E-3 -2.456665E-3  1.106453E-2 
 3.433228E-4  8.014679E-3  7.644653E-3  4.539490E-4  1.889420E-2 -4.535675E-3  6.303787E-3  2.122879E-3 
-2.975464E-3  4.993439E-3 -4.165649E-3  5.773544E-3 -8.186340E-3 -4.062653E-4 -4.796982E-3 -1.120567E-2 
-7.076263E-3 -1.716614E-2 -1.232719E-2 -1.787567E-2 -1.578712E-2 -1.899719E-2 -2.174568E-2 -1.396561E-2 
-2.230644E-2 -2.115631E-2 -1.563644E-2 -2.424622E-2 -2.595711E-2 -2.327538E-2 -2.696609E-2 -2.789688E-2 
-2.670670E-2 -2.338600E-2 -2.688599E-2 -2.398682E-2 -2.323532E-2 -2.975655E-2 -1.858711E-2 -2.137566E-2 
-1.634598E-2 -1.210594E-2 -1.865578E-2 -9.796143E-3 -8.716583E-3 -3.046036E-3 -2.826691E-3 -7.516861E-3 
 4.434586E-3  2.653122E-3 -8.163452E-4  7.904053E-3  3.473282E-3  8.203506E-3  6.044388E-3  1.140404E-2 
 8.792877E-3  3.023148E-3  7.564545E-3  3.032684E-4  1.967430E-2  2.613068E-3  1.166344E-2  1.896286E-2 
 4.583359E-3  2.183342E-2  1.073456E-2  1.326370E-2  4.514694E-3  1.226425E-2  1.289368E-2 -4.316330E-3 
 1.170349E-2  5.443573E-3  1.163483E-3  1.274300E-2  3.353119E-3  3.694534E-3  1.983643E-3  1.453400E-3 
 1.241302E-2  2.313614E-3  1.099396E-2  7.154465E-3  5.594254E-3  1.423454E-2  5.033493E-3  5.033493E-3 
 1.533508E-3  6.263733E-3  5.073547E-3  2.983093E-3  1.194000E-3  9.746552E-4  5.104065E-3 -2.155304E-3 
-5.168915E-4 -3.425598E-3 -8.563995E-4  3.503799E-3  6.332397E-4  5.443573E-3 -2.555847E-4  5.073547E-3 
 1.188469E-2  6.414413E-3  1.885414E-2  1.412392E-2  9.653091E-3  2.019310E-2  9.393692E-3  1.166344E-2 
 1.188469E-2  5.033493E-3  1.263428E-2  6.183624E-3  1.493454E-3  1.573563E-3  5.645752E-4  3.873825E-3 
 3.173828E-3  5.893707E-3  3.023148E-3  1.453400E-3  4.386902E-5  3.032684E-4 -2.895355E-3 -9.935379E-3 
-1.405716E-3 -7.295609E-3 -4.016876E-3 -1.855850E-3 -1.370621E-2 -3.755569E-3 -4.796982E-3 -1.213646E-2 
-8.007050E-3 -7.366180E-3 -1.679611E-2 -1.683617E-2 -6.626129E-3 -1.724625E-2 -9.906769E-3 -3.496170E-3 
-1.210594E-2  1.453400E-3 -5.876541E-3 -2.265930E-3 -3.046036E-3 -6.105423E-3  8.314133E-3 -6.586075E-3 
-3.425598E-3 -2.456665E-3 -3.835678E-3 -4.686356E-3 -1.195717E-2 -8.855820E-3 -1.392555E-2 -1.221657E-2 
-9.265900E-3 -1.511574E-2 -2.472687E-2 -1.269531E-2 -2.074623E-2 -2.457619E-2 -1.835632E-2 -3.158569E-2 
-2.610588E-2 -2.834702E-2 -1.936531E-2 -2.469635E-2 -2.592659E-2 -1.861572E-2 -2.763557E-2 -2.383614E-2 
-2.770615E-2 -2.890587E-2 -2.312660E-2 -2.234650E-2 -2.104568E-2 -1.079559E-2 -1.638603E-2 -7.366180E-3 
-7.335663E-3 -9.716034E-3  1.344681E-3 -1.224709E-2 -3.305435E-3 -8.787155E-3  2.313614E-3  1.533508E-3 
-8.337021E-3  2.794266E-3 -7.295609E-3  9.803772E-3 -2.487183E-3 -1.405716E-3  5.853653E-3 -3.126144E-3 
 2.794266E-3 -1.377106E-3  6.153107E-3 -6.105423E-3  3.738403E-4  1.083374E-3 -5.735397E-3  3.543854E-3 
-1.169586E-2 -1.468658E-4  7.839203E-4 -8.445740E-3  1.493454E-3 -4.245758E-3  1.083374E-3  1.644135E-3 
-2.756119E-3 -1.676559E-3 -3.385544E-3 -2.046585E-3 -4.877090E-3 -4.426956E-3 -4.615784E-3 -6.816864E-3 
-5.506516E-3 -7.255554E-3 -8.596420E-3 -8.565903E-3 -1.589584E-2 -3.456116E-3 -6.366730E-3 -1.478577E-2 
 2.054214E-3 -1.187706E-2 -8.565903E-3 -5.996704E-3 -1.359558E-2 -8.975983E-3 -1.176643E-2 -3.425598E-3 
-5.876541E-3 -5.065918E-3 -4.165649E-3  1.752853E-3 -1.377106E-3 -4.615784E-3  1.684189E-3 -1.388550E-2 
-9.086609E-3 -6.845474E-3 -7.446289E-3 -6.065369E-3 -9.716034E-3 -6.256104E-4 -5.466461E-3  2.983093E-3 
-2.956390E-4 -5.247116E-3  9.243011E-3  3.814697E-6  8.203506E-3  1.274109E-3  2.794266E-3  8.573532E-3 
-3.126144E-3  5.483627E-3 -5.247116E-3 -7.776260E-3 -8.186340E-3 -1.157570E-2 -1.400566E-2 -8.337021E-3 
-6.586075E-3 -8.007050E-3 -4.686356E-3 -4.016876E-3 -1.405716E-3 -5.136490E-3 -4.056931E-3 -5.657196E-3 
 1.863480E-3 -1.064682E-2 -6.816864E-3 -5.506516E-3 -1.306534E-2 -6.816864E-3 -1.351547E-2 -2.756119E-3 
-1.657677E-2 -5.506516E-3  2.313614E-3 -8.445740E-3  7.863998E-3 -2.195358E-3  4.922867E-3  8.684158E-3 
-1.405716E-3  2.273560E-3 -3.305435E-3 -3.906250E-3  1.344681E-3 -1.815796E-3 -5.996704E-3 -9.956360E-4 
-2.117157E-3 -6.145477E-3  1.863480E-3  2.613068E-3 -7.057190E-4  1.170349E-2  6.973267E-3  8.052826E-3 
 2.060318E-2  8.123398E-3  1.740456E-2  2.038383E-2  1.501465E-2  1.963425E-2  5.893707E-3  1.345444E-2 
 1.013374E-2  3.503799E-3  1.132393E-2  2.243042E-3  8.493423E-3  4.814148E-3  6.563187E-3  2.094269E-3 
-2.046585E-3  9.283066E-3 -3.715515E-3  8.943558E-3 -3.261566E-4 -1.115799E-3  1.132393E-2  6.332397E-4 
 1.457405E-2  4.283905E-3  1.604080E-3  5.554199E-3  2.313614E-3  4.024506E-3  8.392334E-5  3.953934E-3 
 7.839203E-4  3.993988E-3  8.239746E-4 -3.305435E-3 -5.569458E-4 -3.606796E-3 -2.086639E-3 -1.226425E-3 
 1.304626E-3  1.453400E-3  5.292892E-3  3.993988E-3  4.404068E-3  1.983643E-3 -3.425598E-3  7.863998E-3 
 6.113052E-3  3.473282E-3  5.292892E-3  7.673264E-3  2.683640E-3  8.792877E-3  1.684189E-3 -7.816315E-3 
 9.803772E-3 -8.565903E-3  2.384186E-3 -3.662109E-4 -6.885529E-3 -2.956390E-4 -1.090622E-2  3.433228E-4 
-1.061630E-2 -2.305984E-3 -8.115768E-3 -8.445740E-3  4.386902E-5 -3.976822E-3 -2.786636E-3 -1.405716E-3 
 8.083344E-3  8.239746E-4  1.088333E-2  4.623413E-3  4.539490E-4  1.062393E-2  2.874374E-3  4.404068E-3 
 8.644104E-3  4.323959E-3  7.083893E-3  1.103401E-2  7.343292E-3  8.123398E-3  4.922867E-3  7.604599E-3 
 9.874344E-3  1.077461E-2  7.154465E-3  4.882813E-3  2.573013E-3 -3.496170E-3  4.024506E-3 -4.467010E-3 
-5.096436E-3 -1.596451E-3 -7.665634E-3 -3.946304E-3 -3.606796E-3 -4.467010E-3 -3.305435E-3  1.644135E-3 
-3.236771E-3 -2.416611E-3 -1.556396E-3 -3.715515E-3  2.613068E-3 -5.569458E-4 -3.976822E-3 -3.686905E-3 
-7.057190E-4 -6.145477E-3 -6.885529E-3 -8.115768E-3 -1.102638E-2 -5.695343E-3 -9.456635E-3 -5.916595E-3 
-1.310539E-2 -1.344681E-2 -2.305984E-3 -1.318550E-2 -7.406235E-3 -6.996155E-3 -1.668549E-2 -5.735397E-3 
-6.406784E-3 -8.075714E-3 -9.046555E-3 -9.675980E-3 -6.025314E-3 -1.377678E-2 -8.636475E-3 -1.265717E-2 
-1.783562E-2 -5.435944E-3 -1.016617E-2 -4.386902E-3 -4.985809E-3 -5.546570E-3  4.882813E-3 -7.596970E-3 
 2.532959E-3 -5.435944E-3 -8.155823E-3  2.424240E-3 -8.047104E-3 -2.487183E-3 -8.226395E-3 -1.226425E-3 
-8.306503E-3 -1.072693E-2 -8.186340E-3 -1.783562E-2 -1.388550E-2 -2.089691E-2 -1.183701E-2 -1.437569E-2 
-1.839638E-2 -9.046555E-3 -1.627541E-2 -1.396561E-2 -1.105690E-2 -1.634598E-2 -1.102638E-2 -1.377678E-2 
-1.150703E-2 -6.816864E-3 -1.191711E-2 -5.657196E-3  2.763748E-3 -1.075745E-3  2.632141E-4  6.374359E-3 
-3.662109E-4  6.853104E-3  1.416397E-2  1.993370E-2  1.609421E-2  1.643372E-2  2.887344E-2  1.911354E-2 
 3.297424E-2  3.170395E-2  2.324295E-2  3.595352E-2  2.663422E-2  3.230286E-2  3.066444E-2  2.883339E-2 
 3.449440E-2  2.116394E-2  3.166389E-2  2.421379E-2  2.622414E-2  3.289413E-2  1.974297E-2  3.297424E-2 
 1.837349E-2  2.205467E-2  2.105331E-2  1.136398E-2  1.814461E-2  6.334305E-3  8.422852E-3  4.064560E-3 
 8.724213E-3  4.144669E-3  1.024437E-2  1.032448E-2  5.104065E-3  1.717377E-2  1.903534E-3  5.184174E-3 
 3.803253E-3  1.382828E-3  8.052826E-3  3.843307E-3  1.344681E-3  8.274078E-3 -1.035690E-3 -3.236771E-3 
 1.222420E-2 -5.569458E-4  6.593704E-3  1.200294E-2  1.083374E-3  5.662918E-3  7.453918E-3  3.654480E-3 
 1.382446E-2  1.248360E-2  9.693146E-3  1.602364E-2  6.004333E-3  1.509285E-2  1.270294E-2  5.594254E-3 
 1.252365E-2  5.743027E-3  4.774094E-3  1.194000E-3  6.332397E-4  1.903534E-3 -7.186890E-3 -1.296997E-3 
 5.245209E-4 -3.646851E-3 -1.296997E-3 -5.657196E-3 -1.296997E-3 -1.146317E-3 -4.575729E-3 -8.186340E-3 
-7.226944E-3 -5.586624E-3 -7.446289E-3 -7.446289E-3 -9.006500E-3 -3.906250E-3 -1.277542E-2 -7.146835E-3 
-5.176544E-3 -1.325607E-2 -8.855820E-3 -1.318550E-2 -3.795624E-3 -4.985809E-3 -4.766464E-3 -2.786636E-3 
-4.615784E-3  1.194000E-3 -5.207062E-3 -1.556396E-3 -1.414680E-2 -1.277542E-2 -5.956650E-3 -1.921654E-2 
-7.926941E-3 -1.481628E-2 -1.336670E-2 -1.142693E-2 -1.873589E-2 -9.416580E-3 -2.416611E-2 -2.044678E-2 
-1.161575E-2 -1.545715E-2 -1.478577E-2 -1.642609E-2 -1.206589E-2 -1.478577E-2 -3.866196E-3 -1.012611E-2 
-9.496689E-3  2.763748E-3 -7.816315E-3  4.364014E-3  1.043320E-3  2.094269E-3  6.303787E-3  6.046295E-4 
 8.014679E-3  3.873825E-3  4.993439E-3  9.393692E-3  1.568413E-2  1.345444E-2  1.248360E-2  1.069450E-2 
 1.572418E-2  1.877403E-2  7.234573E-3  1.095390E-2  6.223679E-3  6.374359E-3  1.013374E-2  1.043320E-2 
 1.319313E-2  1.624298E-2  1.483345E-2  1.188469E-2  2.138329E-2  1.550293E-2  1.416397E-2  1.643372E-2 
 1.419449E-2  1.352310E-2  1.404381E-2  1.471329E-2  8.792877E-3  1.959419E-2  8.382797E-3  1.516342E-2 
 1.747322E-2  1.084328E-2  2.757454E-2  1.203346E-2  2.649307E-2  2.079391E-2  2.116394E-2  2.231407E-2 
 1.527405E-2  2.619362E-2  9.353638E-3  2.049446E-2  1.982307E-2  2.399445E-2  1.017380E-2  1.125336E-2 
 1.933289E-2  1.144409E-4  1.680374E-2  6.263733E-3  3.738403E-4  7.974625E-3  1.903534E-3  8.903503E-3 
 3.654480E-3 -2.895355E-3  8.163452E-3  4.173279E-3  3.093719E-3  2.353668E-3 -1.747131E-3  2.384186E-3 
 5.743027E-3  4.434586E-3  7.453918E-3  1.360321E-2  2.313614E-3  6.454468E-3  1.200294E-2  3.023148E-3 
 3.473282E-3  8.274078E-3  2.653122E-3  4.144669E-3  4.138947E-4 -7.486343E-3  1.832962E-3 -9.675980E-3 
-4.062653E-4 -1.935959E-3 -1.355553E-2  3.843307E-3 -1.042557E-2 -2.006531E-3 -8.869171E-4 -9.157181E-3 
 1.382828E-3 -5.506516E-3 -1.146317E-3 -6.025314E-3 -4.165649E-3 -1.068687E-2 -5.657196E-3  5.245209E-4 
-9.756088E-3  3.433228E-3 -9.605408E-3 -3.046036E-3 -5.065918E-3 -1.642609E-2 -6.216049E-3 -1.850700E-2 
-7.556915E-3 -1.277542E-2 -1.601601E-2 -7.776260E-3 -1.187706E-2 -5.617142E-3 -1.373672E-2 -8.596420E-3 
-8.565903E-3 -1.046562E-2 -1.183701E-2 -7.637024E-3 -5.025864E-3 -1.839638E-2 -8.163452E-4 -1.049614E-2 
-8.186340E-3 -3.662109E-4 -1.820564E-2 -3.046036E-3 -1.120567E-2 -4.426956E-3 -5.025864E-3 -1.601601E-2 
 1.943588E-3 -1.366615E-2 -3.755569E-3 -5.876541E-3 -1.429558E-2 -5.996704E-3 -1.072693E-2  3.814697E-6 
-1.269531E-2 -2.605438E-3 -5.956650E-3 -6.256104E-3  2.834320E-3 -1.243591E-2 -4.467010E-3 -1.738548E-2 
-7.076263E-3 -1.083565E-2 -1.969719E-2 -5.136490E-3 -1.787567E-2 -4.016876E-3 -8.676529E-3 -1.090622E-2 
-5.247116E-3 -2.014542E-2  4.844666E-3 -1.146317E-3 -1.855850E-3  9.504318E-3 -2.895355E-3  1.147461E-2 
 6.593704E-3  6.633759E-3  2.094269E-3  4.404068E-3  1.341438E-2  1.573563E-3  9.054184E-3  7.303238E-3 
 1.047325E-2  1.308441E-2  9.834290E-3  1.475334E-2  5.033493E-3  5.033493E-3  9.433746E-3  5.702972E-3 
 6.713867E-3  4.064560E-3  4.552841E-3  8.903503E-3  1.136398E-2  8.724213E-3  4.386902E-5  2.014160E-3 
 1.382446E-2  5.893707E-3  8.203506E-3  1.710320E-2  1.084328E-2  2.004433E-2  1.609421E-2  1.930428E-2 
 1.859283E-2  1.583290E-2  2.161407E-2  9.723663E-3  1.796341E-2  9.094238E-3  8.274078E-3  1.367378E-2 
 7.793427E-3  1.442337E-2 -4.386902E-3  7.753372E-3  1.255417E-2 -1.869202E-4  9.983063E-3 -4.726410E-3 
 4.693985E-3  2.313614E-3 -7.146835E-3  6.713867E-3 -4.316330E-3  6.046295E-4  2.723694E-3  1.832962E-3 
 2.613068E-3  9.746552E-4  5.634308E-3  3.353119E-3  7.753372E-3 -2.565384E-3  4.386902E-5  6.824493E-3 
 1.544952E-4  2.313614E-3 -2.117157E-3  2.653122E-3  5.184174E-3  1.422882E-3  3.093719E-3 -3.456116E-3 
-7.366180E-3 -9.265900E-3 -5.506516E-3 -2.716064E-3 -9.645462E-3 -4.917145E-3 -6.845474E-3 -6.736755E-3 
-1.377106E-3 -8.855820E-3 -8.676529E-3 -9.195328E-3 -2.525330E-3 -3.385544E-3 -1.172638E-2 -3.015518E-3 
-6.996155E-3 -6.816864E-3 -4.535675E-3 -1.254654E-2 -1.176643E-2 -1.023674E-2 -7.637024E-3 -6.025314E-3 
-4.507065E-3 -1.296997E-3 -6.475449E-3 -3.086090E-3 -1.636505E-3 -9.496689E-3 -9.006500E-3 -1.306534E-2 
-5.435944E-3 -8.525848E-3 -1.731682E-2 -1.526642E-2 -1.567650E-2 -2.118683E-2 -1.906586E-2 -1.880646E-2 
-3.512573E-2 -2.539635E-2 -2.703667E-2 -2.338600E-2 -2.700615E-2 -2.938652E-2 -1.992607E-2 -2.849579E-2 
-1.645660E-2 -2.040672E-2 -2.267647E-2 -1.396561E-2 -9.305954E-3 -7.926941E-3 -6.816864E-3 -1.707077E-3 
 1.344681E-3  2.632141E-4 -4.062653E-4  5.924225E-3 -3.623962E-5 -1.636505E-3  4.922867E-3  2.632141E-4 
 4.539490E-4  3.204346E-3  8.640289E-4  4.213333E-3  6.713867E-3  7.604599E-3  2.162933E-3  6.973267E-3 
 1.565361E-2  1.352310E-2  1.285362E-2  1.322365E-2  1.959419E-2  1.393318E-2  2.053452E-2  2.403450E-2 
 8.832932E-3  1.527405E-2  1.632309E-2  1.475334E-2  1.904297E-2  1.810455E-2  1.594353E-2  2.336311E-2 
 2.675438E-2  1.773453E-2  1.807404E-2  1.863289E-2  2.365303E-2  2.194405E-2  1.978302E-2  2.541351E-2 
 2.429390E-2  2.365303E-2  2.712440E-2  2.377319E-2  1.546288E-2  1.628304E-2  1.494408E-2  2.064323E-2 
 1.818466E-2  1.315308E-2  1.956367E-2  1.781464E-2  2.295303E-2  1.855469E-2  1.404381E-2  2.377319E-2 
 2.120399E-2  1.553345E-2  1.766396E-2  1.471329E-2  1.278305E-2  1.892281E-2  1.103401E-2  9.504318E-3 
 7.043839E-3  2.231598E-4  1.010323E-2  3.843307E-3  2.532959E-3  1.144409E-4 -1.966476E-3 -1.226425E-3 
-4.726410E-3  5.033493E-3 -1.195717E-2 -1.027679E-2  5.403519E-3 -1.707077E-3 -3.015518E-3 -5.546570E-3 
-1.707077E-3  1.493454E-3  1.234055E-3 -2.225876E-3 -2.456665E-3 -4.507065E-3 -1.815796E-3 -5.176544E-3 
-7.366180E-3  4.064560E-3 -1.090622E-2 -2.956390E-4 -2.605438E-3 -1.053619E-2 -5.247116E-3 -1.884651E-2 
 1.453400E-3 -1.388550E-2 -7.255554E-3  3.814697E-6 -1.075554E-2  9.693146E-3 -1.642609E-2 -9.086609E-3 
-1.262665E-2 -2.189636E-2 -6.586075E-3 -1.932716E-2 -1.463699E-2 -1.921654E-2 -2.171707E-2 -1.686668E-2 
-2.636719E-2 -2.543640E-2 -2.517700E-2 -3.102684E-2 -2.133560E-2 -2.867699E-2 -2.752686E-2 -2.811623E-2 
-2.998543E-2 -2.443695E-2 -3.143692E-2 -1.481628E-2 -2.994537E-2 -2.085686E-2 -1.582718E-2 -2.357674E-2 
-5.996704E-3 -2.126694E-2 -8.855820E-3 -7.486343E-3 -1.429558E-2 -8.155823E-3 -1.578712E-2 -1.400566E-2 
-9.006500E-3 -1.400566E-2 -1.273537E-2 -9.675980E-3 -1.481628E-2 -1.038551E-2 -1.325607E-2 -1.187706E-2 
-1.616669E-2 -1.623535E-2 -9.756088E-3 -1.195717E-2 -4.917145E-3 -1.064682E-2 -2.346039E-3 -2.046585E-3 
-3.536224E-3  6.673813E-3 -7.486343E-3  1.344681E-3  2.763748E-3  3.873825E-3  2.231598E-4 -2.866745E-3 
 7.644653E-3 -6.286621E-3  4.064560E-3 -3.906250E-3  5.645752E-4  1.144409E-4 -5.876541E-3  4.552841E-3 
-6.555557E-3  4.882813E-3 -6.065369E-3  1.194000E-3  1.234055E-3 -2.155304E-4  2.794266E-3 -2.305984E-3 
 1.103401E-2  5.813599E-3  1.073456E-2  3.913879E-3  1.207352E-2  9.504318E-3  5.073547E-3  1.308441E-2 
 3.284454E-3  6.744385E-3  7.493973E-3  1.144409E-2  9.504318E-3  8.613586E-3  1.330376E-2  1.118469E-2 
 1.509285E-2  8.724213E-3  4.144669E-3  9.464264E-3  4.693985E-3  5.403519E-3  4.434586E-3 -1.075745E-3 
 5.252838E-3  7.453918E-3  6.046295E-4  4.213333E-3 -3.261566E-4 -3.425598E-3  5.252838E-3  3.433228E-3 
 1.712799E-3 -3.126144E-3  2.464294E-3 -4.463196E-4 -2.006531E-3  2.094269E-3 -1.027679E-2 -4.205704E-3 
-6.366730E-3 -5.355835E-3 -4.615784E-3 -1.020622E-2  2.014160E-3 -3.046036E-3 -1.377106E-3 -2.046585E-3 
-6.256104E-3  4.024506E-3 -1.115799E-3  7.083893E-3  6.454468E-3 -2.155304E-3  8.943558E-3 -8.869171E-4 
 5.702972E-3  9.983063E-3 -4.016876E-3  4.104614E-3  3.583908E-3  1.684189E-3  3.244400E-3  3.063202E-3 
 2.273560E-3  1.863480E-3 -1.445770E-3 -3.276825E-3 -5.805969E-3 -1.891708E-2 -5.025864E-3 -4.245758E-3 
-2.357674E-2 -1.392555E-2 -1.567650E-2 -1.932716E-2 -1.291656E-2 -1.586533E-2 -1.578712E-2 -1.977539E-2 
-8.787155E-3 -5.207062E-3 -1.046562E-2 -5.916595E-3 -8.855820E-3 -6.326675E-3 -1.061630E-2 -3.646851E-3 
-1.057625E-2 -1.347542E-2 -7.057190E-4 -6.435394E-3 -2.525330E-3 -5.846024E-3  2.914429E-3  1.422882E-3 
 3.803253E-3  7.673264E-3 -7.665634E-3  3.694534E-3  6.223679E-3  4.552841E-3 -1.115799E-3  2.683640E-3 
 6.004333E-3 -1.596451E-3  6.933212E-3  2.683640E-3  3.433228E-4 -3.261566E-4  2.353668E-3  4.663467E-3 
 4.173279E-3  4.434586E-3  2.313614E-3  1.319313E-2  4.434586E-3  9.803772E-3  1.539421E-2  6.732941E-4 
 1.416397E-2  1.170349E-2  1.043320E-2  9.023666E-3  6.223679E-3  8.123398E-3  1.382828E-3  3.543854E-3 
-1.094627E-2 -3.261566E-4 -5.395889E-3 -1.340675E-2 -2.376556E-3 -1.381683E-2 -4.766464E-3 -1.251602E-2 
-5.546570E-3  3.433228E-4 -1.150703E-2 -5.735397E-3 -3.305435E-3 -4.768372E-4 -8.676529E-3  1.792908E-3 
-4.125595E-3 -4.686356E-3  4.693985E-3 -8.676529E-3 -5.970001E-4 -8.787155E-3 -3.576279E-3  1.344681E-3 
-1.049614E-2 -4.615784E-3 -2.305984E-3 -6.256104E-4 -4.205704E-3 -7.816315E-3 -5.168915E-4 -6.515503E-3 
-4.615784E-3  1.028442E-2 -4.535675E-3  1.234055E-3  7.644653E-3  4.104614E-3  4.104614E-3  7.534027E-3 
 5.332947E-3  1.344681E-3  1.349449E-2 -4.016876E-3  5.073547E-3  3.913879E-3 -2.086639E-3  5.554199E-3 
-3.866196E-3  4.922867E-3 -8.445740E-3 -9.235382E-3  1.304626E-3 -3.385544E-3 -2.935410E-3 -3.345490E-3 
-3.456116E-3 -5.168915E-4 -4.877090E-3 -7.335663E-3 -6.256104E-3 -1.861572E-2 -7.926941E-3 -8.485794E-3 
-1.396561E-2 -1.057625E-2 -1.817703E-2 -7.776260E-3 -1.549530E-2 -1.973534E-2 -1.370621E-2 -2.197647E-2 
-1.556587E-2 -6.845474E-3 -1.116562E-2 -1.042557E-2 -7.036209E-3 -2.086639E-3 -5.617142E-3 -5.395889E-3 
-1.266479E-3 -1.265717E-2  2.094269E-3  9.346008E-4 -3.906250E-3  5.403519E-3 -2.265930E-3  2.573013E-3 
-3.623962E-5  7.944107E-3  1.453400E-3 -5.355835E-3  1.259422E-2 -3.015518E-3  3.734589E-3  6.303787E-3 
-2.525330E-3  1.371384E-2  1.012802E-3  7.753372E-3  5.893707E-3 -5.996704E-3  7.904053E-3  2.763748E-3 
 1.012802E-3  2.273560E-3  3.583908E-3  2.384186E-3  4.283905E-3  8.573532E-3 -1.068115E-4  2.632141E-4 
 5.554199E-3  2.094269E-3  3.393173E-3  4.024506E-3  2.573013E-3  7.413864E-3  7.604599E-3 -1.966476E-3 
-1.296997E-3  8.392334E-5 -7.516861E-3  6.483078E-3 -2.195358E-3 -3.456116E-3  8.344650E-3 -2.605438E-3 
 4.962921E-3 -9.269714E-4  4.283905E-3  2.094269E-3 -7.762909E-4  1.546288E-2 -2.565384E-3  1.533508E-3 
 1.296425E-2  1.163483E-3  1.054382E-2  1.092339E-2  1.453400E-3  7.604599E-3  5.662918E-3  1.732445E-2 
 1.192284E-2  1.024437E-2  2.440453E-2  1.028442E-2  2.429390E-2  1.591301E-2  1.654434E-2  1.933289E-2 
 8.123398E-3  2.649307E-2  7.123947E-3  1.438332E-2  1.293373E-2  1.375389E-2  1.952362E-2  9.393692E-3 
 1.032448E-2  1.163483E-3  1.781464E-2  2.632141E-4  9.803772E-3  8.533478E-3 -7.366180E-3  9.504318E-3 
-2.117157E-3  2.914429E-3 -4.917145E-3 -7.255554E-3  2.202988E-3  3.023148E-3 -5.876541E-3 -2.676010E-3 
 3.063202E-3 -6.025314E-3  6.454468E-3  9.346008E-4  2.054214E-3 -1.068115E-4 -1.337051E-3  2.162933E-3 
 3.433228E-3  4.552841E-3 -7.036209E-3  1.535416E-2 -1.787186E-3  1.123428E-3  7.493973E-3 -1.124573E-2 
 8.422852E-3  3.694534E-3  7.644653E-3  2.532959E-3  8.123398E-3  1.371384E-2  5.743027E-3  1.427460E-2 
 7.944107E-3  3.204346E-3  1.371384E-2  1.967430E-2  3.873825E-3  5.363464E-3  1.241302E-2  3.093719E-3 
 7.823944E-3  9.653091E-3 -1.296997E-3  2.504349E-3  4.173279E-3 -3.261566E-4 -2.866745E-3 -1.165581E-2 
-2.155304E-3  4.138947E-4 -6.555557E-3  5.743027E-3 -5.395889E-3 -2.866745E-3  9.914398E-3 -3.126144E-3 
 5.363464E-3  4.064560E-3  2.683640E-3  5.924225E-3  2.122879E-3  1.039314E-2  2.231598E-4  1.903534E-3 
 9.834290E-3  8.640289E-4  1.010323E-2  6.523132E-3  1.712799E-3  1.345444E-2  3.473282E-3  2.273560E-3 
 8.493423E-3  9.346008E-4  3.993988E-3  1.103401E-2  6.853104E-3 -2.487183E-3  5.964279E-3  2.874374E-3 
 8.945465E-4  1.613426E-2 -5.846024E-3  6.744385E-3  8.983612E-3  3.543854E-3  1.572418E-2 -5.287170E-3 
 1.531410E-2  8.945465E-4  2.943039E-3  2.161407E-2 -6.435394E-3  1.125336E-2  9.094238E-3 -2.525330E-3 
 1.341438E-2  9.023666E-3  6.633759E-3  8.983612E-3  7.863998E-3  1.024437E-2  5.662918E-3  2.424240E-3 
 5.292892E-3  1.010323E-2  6.824493E-3 -3.015518E-3  7.453918E-3  7.673264E-3 -4.463196E-4  1.304436E-2 
 2.202988E-3  1.453400E-3  6.263733E-3 -1.405716E-3  5.964279E-3 -2.975464E-3  5.144119E-3  3.473282E-3 
-5.168915E-4  3.433228E-3 -3.755569E-3 -2.117157E-3 -7.226944E-3  2.384186E-3 -1.707077E-3 -7.057190E-4 
-2.305984E-3 -3.755569E-3 -2.956390E-4 -1.445770E-3  7.534027E-4 -8.855820E-3  6.332397E-4 -1.296997E-3 
 3.614426E-3  8.239746E-4  1.644135E-3  4.844666E-3  7.839203E-4  1.095390E-2  1.573563E-3  6.933212E-3 
 8.163452E-3  6.113052E-3  1.315308E-2  1.263428E-2  7.823944E-3  2.794266E-3  8.943558E-3  8.872986E-3 
 3.503799E-3  4.144669E-3  5.813599E-3  1.032448E-2  6.113052E-3  5.893707E-3  8.644104E-3  4.734039E-3 
 9.433746E-3  3.433228E-3  4.364014E-3  1.274109E-3  2.632141E-4  7.604599E-3  1.382828E-3  8.123398E-3 
 3.803253E-3  2.384186E-3  5.443573E-3 -4.096985E-3 -4.245758E-3 -3.385544E-3 -6.996155E-3 -3.755569E-3 
-3.795624E-3 -1.269531E-2 -8.047104E-3 -1.027679E-2 -1.001549E-2 -6.435394E-3 -1.422691E-2 -1.418686E-2 
-9.975433E-3 -5.207062E-3 -1.180649E-2 -1.455688E-2 -1.027679E-2 -7.516861E-3 -6.145477E-3 -7.036209E-3 
-9.645462E-3 -6.406784E-3 -5.247116E-3 -6.256104E-3  3.953934E-3 -8.825302E-3 -2.346039E-3  5.514145E-3 
-7.335663E-3  2.834320E-3 -4.945755E-3 -9.386063E-3 -9.956360E-4 -1.485825E-3 -2.006531E-3 -4.096985E-3 
-2.155304E-3  2.424240E-3 -2.155304E-4 -4.535675E-3  1.943588E-3 -2.195358E-3 -8.563995E-4  8.163452E-3 
-4.056931E-3  3.433228E-3  3.023148E-3 -8.115768E-3  8.752823E-3 -1.485825E-3  6.332397E-4  5.403519E-3 
-2.416611E-3  1.181412E-2  5.813599E-3  6.334305E-3  1.062393E-2  1.054382E-2  9.353638E-3  1.058388E-2 
 1.065445E-2  5.924225E-3  8.014679E-3  3.843307E-3  9.613037E-3  4.623413E-3  2.054214E-3  1.252365E-2 
 6.113052E-3  1.226425E-2  1.114464E-2 -4.535675E-3  1.207352E-2 -3.261566E-4  2.874374E-3  9.834290E-3 
-8.525848E-3  1.423454E-2 -8.869171E-4 -9.269714E-4  2.983093E-3 -4.467010E-3  2.273560E-3 -6.025314E-3 
-2.225876E-3 -2.895355E-3 -4.615784E-3 -4.575729E-3 -4.276276E-3 -1.098633E-2 -6.925583E-3 -1.645660E-2 
-1.042557E-2 -3.046036E-3 -1.493645E-2 -3.126144E-3 -8.525848E-3 -8.163452E-4  1.382828E-3  2.573013E-3 
 4.693985E-3 -3.046036E-3  7.944107E-3  1.945496E-4  9.874344E-3  5.893707E-3 -2.826691E-3  1.546288E-2 
 1.863480E-3  5.702972E-3  7.194519E-3 -1.787186E-3  1.010323E-2  1.573563E-3  4.434586E-3  9.723663E-3 
 6.046295E-4  9.353638E-3  3.873825E-3  5.964279E-3  4.552841E-3 -3.606796E-3  8.752823E-3 -3.536224E-3 
 3.953934E-3 -4.463196E-4 -9.716034E-3 -2.935410E-3 -1.347542E-2 -7.146835E-3 -1.940536E-2 -1.072693E-2 
-1.277542E-2 -2.364540E-2 -1.325607E-2 -2.156639E-2 -1.876640E-2 -2.178574E-2 -1.880646E-2 -1.832581E-2 
-2.159691E-2 -2.543640E-2 -2.334595E-2 -2.528572E-2 -2.510643E-2 -1.612663E-2 -2.405548E-2 -1.027679E-2 
-1.340675E-2 -1.109695E-2 -7.596970E-3 -2.036667E-2 -3.385544E-3 -8.163452E-4  3.843307E-3 -2.305984E-3 
 4.814148E-3  4.882813E-3 -8.377075E-3  1.211357E-2 -9.346008E-3 -3.795624E-3  3.814697E-6  2.231598E-4 
 6.113052E-3 -6.256104E-3  9.202957E-3 -5.996704E-3  4.514694E-3  4.364014E-3 -8.869171E-4 -6.656647E-4 
-6.956100E-3  8.462906E-3 -5.805969E-3  3.204346E-3  6.263733E-3  1.903534E-3  1.322365E-2  8.943558E-3 
 1.226425E-2  5.702972E-3  8.422852E-3  1.390457E-2  4.474640E-3  1.069450E-2  9.613037E-3  1.032448E-2 
 6.523132E-3  8.832932E-3  1.211357E-2 -1.895905E-3  1.106453E-2  6.893158E-3  4.814148E-3  9.954453E-3 
 2.834320E-3  8.203506E-3  7.793427E-3  1.736450E-2  8.943558E-3  7.604599E-3  1.337433E-2  1.203346E-2 
 1.550293E-2  4.364014E-3  1.121330E-2  7.564545E-3  7.343292E-3  1.200294E-2 -8.563995E-4  6.072998E-3 
 1.903534E-3 -1.296997E-3  5.514145E-3 -5.435944E-3 -2.086639E-3 -3.536224E-3 -6.586075E-3  1.533508E-3 
-9.346008E-3 -1.176643E-2 -8.266449E-3 -9.826660E-3 -8.155823E-3 -1.303673E-2 -1.016617E-2 -6.175995E-3 
-8.155823E-3 -2.756119E-3 -1.295662E-2 -8.636475E-3 -5.846024E-3 -1.090622E-2  1.644135E-3 -9.456635E-3 
-7.762909E-4 -1.468658E-4 -9.796143E-3  4.623413E-3 -4.245758E-3 -8.226395E-3 -1.075745E-3 -5.025864E-3 
-2.046585E-3 -1.124573E-2 -1.187706E-2 -4.467010E-3 -1.977539E-2 -6.256104E-3 -1.254654E-2 -2.416611E-2 
-1.549530E-2 -1.817703E-2 -1.094627E-2 -2.096558E-2 -1.619530E-2 -1.541710E-2 -2.290535E-2 -9.346008E-3 
-1.306534E-2 -2.234650E-2 -1.645660E-2 -1.146698E-2 -1.433563E-2 -1.388550E-2 -1.571655E-2 -1.887703E-2 
-1.418686E-2 -5.695343E-3 -1.504707E-2 -1.865578E-2 -8.266449E-3 -9.796143E-3 -1.068687E-2 -1.291656E-2 
-7.816315E-3 -9.906769E-3 -1.165581E-2 -2.956390E-4 -6.515503E-3 -6.065369E-3 -2.565384E-3 -2.605438E-3 
 2.384186E-3  3.913879E-3  2.094269E-3  3.023148E-3  9.283066E-3  4.993439E-3  9.803772E-3  1.144409E-4 
 4.774094E-3  1.583290E-2 -1.186371E-3  1.293373E-2  5.773544E-3  6.673813E-3  9.433746E-3  2.243042E-3 
 1.129341E-2  1.712799E-3  7.604599E-3  3.133774E-3  5.594254E-3  8.613586E-3  1.573563E-3  7.083893E-3 
 8.234024E-3  3.204346E-3  4.138947E-4  1.832962E-3 -1.855850E-3  7.863998E-3  5.924225E-3 -8.869171E-4 
 7.343292E-3  3.913879E-3  6.263733E-3  3.763199E-3  3.503799E-3  3.738403E-4 -7.036209E-3  7.974625E-3 
-2.046585E-3  9.393692E-3  7.194519E-3 -2.525330E-3  1.598358E-2  6.374359E-3  8.083344E-3  3.843307E-3 
 6.593704E-3  3.873825E-3  1.344681E-3  3.734589E-3  8.640289E-4  1.006317E-2 -1.468658E-4 -1.075745E-3 
 4.144669E-3 -3.196716E-3 -2.225876E-3 -3.196716E-3 -3.496170E-3 -1.226425E-3 -8.485794E-3 -5.916595E-3 
-5.136490E-3 -5.546570E-3 -2.975464E-3 -1.254654E-2 -8.155823E-3 -2.155304E-4 -9.046555E-3 -7.366180E-3 
-2.935410E-3 -8.337021E-3 -7.745743E-3 -9.235382E-3 -1.068687E-2 -6.406784E-3 -1.210594E-2 -8.935928E-3 
-2.487183E-3 -1.470566E-2 -1.057625E-2 -5.916595E-3 -1.034546E-2 -5.168915E-4 -9.935379E-3 -1.854706E-2 
-6.475449E-3 -1.321602E-2 -1.359558E-2 -3.606796E-3 -1.198578E-2 -1.057625E-2 -6.326675E-3 -9.756088E-3 
-5.325317E-3 -1.124573E-2 -8.115768E-3 -9.975433E-3 -1.273537E-2 -1.186371E-3 -1.418686E-2 -1.116562E-2 
-1.455688E-2 -1.131630E-2 -8.716583E-3 -2.107620E-2 -9.935379E-3 -1.578712E-2 -1.113701E-2 -2.331543E-2 
-1.683617E-2 -1.154709E-2 -2.688599E-2 -3.496170E-3 -1.742554E-2 -1.712608E-2 -1.213646E-2 -1.537704E-2 
-4.575729E-3 -2.010536E-2 -1.418686E-2 -8.485794E-3 -1.284599E-2 -8.975983E-3 -1.429558E-2 -1.344681E-2 
-9.756088E-3 -1.172638E-2 -6.515503E-3 -1.016617E-2 -9.126663E-3 -3.425598E-3 -7.036209E-3 -1.146317E-3 
-4.766464E-3 -2.786636E-3 -2.525330E-3 -7.146835E-3  2.834320E-3  1.903534E-3 -3.686905E-3  3.993988E-3 
 7.043839E-3  9.746552E-4  6.563187E-3  3.843307E-3  1.422882E-3  8.684158E-3  8.462906E-3  3.393173E-3 
 1.544952E-4  5.702972E-3 -8.869171E-4  1.092339E-2  1.449394E-2 -2.416611E-3  1.259422E-2  6.933212E-3 
 8.462906E-3  1.036453E-2  2.504349E-3  1.576424E-2  1.573563E-3  1.486397E-2  1.684380E-2 -6.736755E-3 
 1.430321E-2  8.792877E-3  1.863480E-3  1.080322E-2  5.645752E-4  9.094238E-3  5.773544E-3  1.533508E-3 
 9.162903E-3 -1.747131E-3 -1.068115E-4  7.083893E-3  4.734039E-3  7.753372E-3  5.224228E-3  1.043320E-3 
 9.162903E-3  1.047325E-2  6.153107E-3  1.684189E-3  8.052826E-3  8.392334E-5  9.346008E-4  7.083893E-3 
-7.366180E-3  5.964279E-3 -2.525330E-3  9.572983E-3  1.214409E-2 -6.696701E-3  3.204346E-3 -4.165649E-3 
 1.945496E-4  3.953934E-3 -1.075745E-3  1.544952E-4  9.393692E-3  8.684158E-3  1.039314E-2  2.632141E-4 
 4.173279E-3  8.792877E-3  1.544952E-4  1.539421E-2  3.503799E-3  6.673813E-3  5.634308E-3 -3.662109E-4 
 7.383347E-3  5.964279E-3  6.004333E-3  2.763748E-3  1.442337E-2  1.218414E-2  8.163452E-3  7.753372E-3 
 1.039314E-2  1.553345E-2  4.404068E-3  4.940033E-4 -2.305984E-3  8.752823E-3 -2.555847E-4 -2.416611E-3 
 5.853653E-3 -8.747101E-3  6.004333E-3 -1.266479E-3 -1.676559E-3 -3.015518E-3 -9.565353E-3  6.223679E-3 
-4.985809E-3  4.514694E-3  1.304626E-3 -1.146317E-3  9.162903E-3  1.863480E-3  7.083893E-3 -2.117157E-3 
-4.316330E-3  1.024437E-2  2.653122E-3  1.274109E-3  1.088333E-2  5.645752E-4  1.013374E-2  5.403519E-3 
 2.504349E-3  1.058388E-2 -6.105423E-3  1.095390E-2  5.594254E-3  5.292892E-3  7.043839E-3 -7.516861E-3 
 8.613586E-3  3.063202E-3  2.243042E-3  3.204346E-3 -3.015518E-3  3.023148E-3  5.073547E-3 -4.276276E-3 
-1.186371E-3  4.213333E-3 -2.635956E-3 -4.768372E-4 -1.966476E-3 -5.466461E-3 -1.075554E-2 -4.877090E-3 
-9.605408E-3 -4.766464E-3 -4.316330E-3 -1.660538E-2  8.392334E-5 -7.556915E-3 -4.276276E-3 -1.075554E-2 
-1.154709E-2  2.122879E-3 -1.001549E-2 -1.377106E-3 -1.135635E-2  1.945496E-4 -2.456665E-3 -8.565903E-3 
 5.554199E-3 -1.522636E-2 -1.226425E-3 -7.637024E-3 -1.124573E-2 -2.225876E-3 -1.224709E-2 -6.666183E-3 
-7.106781E-3 -5.065918E-3 -1.146698E-2 -1.072693E-2 -1.560593E-2 -6.925583E-3 -6.105423E-3 -1.794624E-2 
-3.276825E-3 -1.053619E-2 -3.946304E-3 -8.047104E-3 -1.251602E-2  2.202988E-3 -8.855820E-3 -2.716064E-3 
 2.532959E-3 -2.895355E-3 -1.296997E-3  4.386902E-5  1.903534E-3  4.434586E-3  5.594254E-3 -1.935959E-3 
 3.738403E-4  3.284454E-3  1.684189E-3  2.683640E-3  3.133774E-3  4.734039E-3  3.204346E-3  7.673264E-3 
 4.024506E-3  6.523132E-3  1.344681E-3  4.814148E-3  1.710320E-2  5.743027E-3  2.086449E-2  5.073547E-3 
 9.954453E-3  2.783394E-2  8.239746E-4  1.561356E-2  1.010323E-2  1.181412E-2  2.049446E-2  1.285362E-2 
 2.239418E-2  1.639366E-2  2.265358E-2  1.620293E-2  1.643372E-2  2.477455E-2  1.121330E-2  1.192284E-2 
 1.501465E-2  1.434326E-2  1.218414E-2  1.036453E-2  1.311302E-2  1.851463E-2  1.185417E-2  3.473282E-3 
 1.028442E-2  1.166344E-2  8.872986E-3  8.163452E-3  8.573532E-3  1.032448E-2  1.263428E-2  1.058388E-2 
 1.606369E-2  1.565361E-2  5.964279E-3  1.933289E-2  1.807404E-2  1.922417E-2  2.120399E-2  1.114464E-2 
 2.108383E-2  1.933289E-2  1.259422E-2  1.293373E-2  1.244354E-2  1.330376E-2  1.542282E-2  7.303238E-3 
 1.062393E-2  1.237297E-2  9.353638E-3  1.453400E-2  1.211357E-2  1.185417E-2  7.303238E-3  1.356316E-2 
 6.673813E-3  1.036453E-2  3.063202E-3  1.604080E-3  5.443573E-3 -2.305984E-3  1.177406E-2 -1.053619E-2 
 4.138947E-4 -4.276276E-3 -9.796143E-3 -3.261566E-4 -1.519585E-2 -2.305984E-3 -1.359558E-2 -8.445740E-3 
-6.366730E-3 -1.906586E-2 -1.228714E-2 -1.653671E-2 -1.455688E-2 -1.172638E-2 -1.955605E-2 -1.474571E-2 
-1.303673E-2 -1.526642E-2 -1.690674E-2 -2.294540E-2 -2.051544E-2 -1.981544E-2 -1.444626E-2 -1.534653E-2 
-1.623535E-2 -1.280594E-2 -1.329613E-2 -1.083565E-2 -8.266449E-3 -9.305954E-3 -1.638603E-2 -7.745743E-3 
-6.555557E-3 -1.269531E-2 -1.031685E-2 -1.437569E-2 -1.355553E-2 -7.335663E-3 -1.023674E-2 -1.839638E-2 
-1.124573E-2 -1.064682E-2 -3.906250E-3 -9.195328E-3 -1.776695E-2 -3.261566E-4 -1.545715E-2 -1.226425E-3 
 2.162933E-3 -1.578712E-2  2.273560E-3 -6.626129E-3 -4.062653E-4  8.573532E-3  2.914429E-3  2.573013E-3 
 7.944107E-3  1.200294E-2  6.933212E-3  1.136398E-2  1.453400E-3  6.893158E-3  1.665306E-2  5.363464E-3 
 1.211357E-2  1.509285E-2  9.313583E-3  1.185417E-2  1.024437E-2  9.023666E-3  6.374359E-3  1.162338E-2 
 1.728439E-2  1.367378E-2  1.594353E-2  1.777458E-2  1.930428E-2  2.019310E-2  2.488327E-2  1.490402E-2 
 1.810455E-2  2.343369E-2  1.270294E-2  2.514458E-2  1.986313E-2  1.617432E-2  1.989365E-2  2.004433E-2 
 1.706314E-2  1.673317E-2  1.948357E-2  7.493973E-3  1.810455E-2  1.319313E-2  7.823944E-3  1.475334E-2 
 6.523132E-3  1.501465E-2  9.834290E-3  2.094269E-3  3.433228E-3  9.464264E-3  7.043839E-3 -5.287170E-3 
 3.803253E-3 -1.186371E-3  2.054214E-3  7.133484E-4  3.694534E-3  9.346008E-4 -7.637024E-3  8.644104E-3 
-5.735397E-3  8.983612E-3  4.283905E-3 -1.068115E-4  6.183624E-3  4.552841E-3  1.058388E-2 -8.935928E-3 
 7.863998E-3 -1.337051E-3  2.943039E-3  6.973267E-3 -2.046585E-3  8.052826E-3  2.723694E-3  7.673264E-3 
 1.196289E-2  4.882813E-3 -6.065369E-3  9.914398E-3 -2.826691E-3  2.014160E-3  8.832932E-3 -1.165581E-2 
 8.014679E-3 -4.463196E-4 -3.015518E-3  6.454468E-3 -1.966476E-3  2.532959E-3  4.774094E-3  1.274109E-3 
-3.015518E-3  1.163483E-3 -2.895355E-3  2.632141E-4  4.404068E-3 -6.216049E-3  1.684189E-3  5.245209E-4 
 3.353119E-3  5.104065E-3  1.144409E-4  9.653091E-3  4.693985E-3  1.401329E-2  1.404381E-2  5.645752E-4 
 8.752823E-3  8.573532E-3  5.634308E-3  7.123947E-3  6.044388E-3  1.069450E-2  1.308441E-2  9.202957E-3 
 1.300430E-2  1.002312E-2  6.893158E-3  9.202957E-3  1.144409E-2  1.438332E-2  9.693146E-3  1.039314E-2 
 1.237297E-2  1.337433E-2  1.255417E-2  9.653091E-3  3.324509E-3  1.006317E-2  1.371384E-2  4.844666E-3 
 1.125336E-2  7.234573E-3  9.054184E-3  1.527405E-2  1.281357E-2  1.047325E-2  7.673264E-3  1.095390E-2 
 7.263184E-3  1.036453E-2  9.353638E-3 -1.869202E-4  8.462906E-3  5.403519E-3  5.662918E-3  1.604080E-3 
-9.386063E-3  7.904053E-3 -5.586624E-3 -9.269714E-4 -1.815796E-3 -1.381683E-2 -1.676559E-3 -9.975433E-3 
-1.815796E-3 -1.496696E-2 -1.589584E-2 -1.306534E-2 -1.105690E-2 -7.776260E-3 -1.835632E-2 -1.027679E-2 
-1.526642E-2 -9.386063E-3 -1.221657E-2 -1.232719E-2 -1.336670E-2 -1.683617E-2 -8.007050E-3 -9.386063E-3 
-7.516861E-3 -1.161575E-2 -1.068687E-2 -6.656647E-4 -1.869202E-4 -1.176643E-2 -6.065369E-3 -2.376556E-3 
-8.226395E-3 -2.117157E-3 -7.745743E-3 -2.225876E-3 -3.662109E-4 -2.046585E-3  4.583359E-3 -9.006500E-3 
-5.025864E-3  4.024506E-3 -5.136490E-3 -1.707077E-3  1.573563E-3 -3.646851E-3  1.382828E-3 -1.468658E-4 
 3.393173E-3  2.914429E-3 -5.325317E-3  7.644653E-3  6.973267E-3  6.334305E-3  6.113052E-3  9.504318E-3 
 1.714325E-2  1.159286E-2  1.721382E-2  1.475334E-2  1.170349E-2  1.509285E-2  1.639366E-2  1.967430E-2 
 1.490402E-2  1.948357E-2  2.518463E-2  1.579285E-2  2.194405E-2  1.475334E-2  5.594254E-3  2.041435E-2 
 1.125336E-2  1.367378E-2  1.378441E-2  2.273560E-3  1.557350E-2  6.744385E-3  6.673813E-3  4.552841E-3 
-4.316330E-3  7.123947E-3 -6.996155E-3  4.364014E-3 -3.126144E-3 -6.736755E-3  5.853653E-3 -8.186340E-3 
 6.933212E-3 -4.507065E-3 -2.756119E-3  1.752853E-3 -3.662109E-4  6.853104E-3  1.274109E-3  3.244400E-3 
 4.583359E-3  9.504318E-3  4.734039E-3  1.943588E-3 -8.163452E-4  2.763748E-3  9.746552E-4 -3.715515E-3 
-2.895355E-3 -3.906250E-3 -7.762909E-4 -3.835678E-3  1.144409E-4 -2.525330E-3 -9.346008E-3 -5.207062E-3 
-8.787155E-3 -9.416580E-3 -9.675980E-3 -1.385689E-2 -6.776810E-3 -7.446289E-3 -6.845474E-3 -1.254654E-2 
-1.679611E-2 -3.126144E-3 -1.038551E-2 -8.975983E-3 -5.435944E-3 -1.027679E-2 -5.096436E-3 -6.885529E-3 
-5.569458E-4 -1.057625E-2 -1.493645E-2 -3.576279E-3 -1.396561E-2 -7.486343E-3 -9.305954E-3 -1.549530E-2 
-4.125595E-3 -1.124573E-2 -7.705688E-3 -1.113701E-2 -1.176643E-2 -4.837036E-3 -7.106781E-3 -4.165649E-3 
-1.042557E-2 -1.707077E-3 -7.596970E-3 -1.115799E-3 -1.707077E-3 -1.083565E-2  2.653122E-3 -1.873589E-2 
-5.136490E-3 -4.386902E-3 -1.541710E-2 -7.816315E-3 -1.727676E-2 -2.975464E-3 -1.183701E-2 -1.630592E-2 
-1.563644E-2 -1.679611E-2 -1.020622E-2 -1.336670E-2 -1.195717E-2 -1.657677E-2 -1.049614E-2 -9.796143E-3 
-7.146835E-3 -1.005554E-2 -8.676529E-3 -5.657196E-3 -8.525848E-3 -1.556396E-3 -1.198578E-2 -1.405716E-3 
-1.186371E-3 -2.346039E-3  7.644653E-3 -3.345490E-3  3.654480E-3  1.903534E-3  2.273560E-3  8.644104E-3 
-1.636505E-3  5.743027E-3  6.046295E-4  2.353668E-3  1.311302E-2 -6.256104E-3  4.922867E-3 -1.556396E-3 
-2.895355E-3  1.118469E-2 -7.856369E-3  2.834320E-3  4.138947E-4  2.613068E-3 -1.068115E-4 -6.696701E-3 
-2.555847E-4 -9.416580E-3 -9.956360E-4 -8.047104E-3 -7.926941E-3 -8.417130E-3 -5.435944E-3 -1.068115E-4 
-4.766464E-3 -1.869202E-4 -6.666183E-3 -2.935410E-3 -2.346039E-3  1.863480E-3 -2.756119E-3 -3.686905E-3 
 1.573563E-3 -3.345490E-3 -3.261566E-4 -4.096985E-3 -3.906250E-3 -2.416611E-3  2.162933E-3  4.386902E-5 
 4.514694E-3  3.738403E-4 -2.956390E-4  9.504318E-3 -5.546570E-3  3.324509E-3 -2.225876E-3 -5.695343E-3 
 5.033493E-3 -8.563995E-4 -4.316330E-3 -2.456665E-3  4.213333E-3 -3.015518E-3  7.673264E-3 -2.225876E-3 
-2.155304E-3  6.973267E-3 -1.115799E-3  1.386452E-2  1.863480E-3  8.234024E-3  8.832932E-3  6.454468E-3 
 1.732445E-2  7.413864E-3  1.468468E-2  8.644104E-3  1.479340E-2  1.352310E-2  1.344681E-3  1.363373E-2 
 7.123947E-3  8.422852E-3  1.457405E-2 -7.057190E-4 -2.155304E-4  5.443573E-3  7.839203E-4  7.343292E-3 
 2.273560E-3  2.014160E-3  7.793427E-3  3.133774E-3  7.234573E-3  4.774094E-3 -2.525330E-3 -1.468658E-4 
 2.874374E-3 -3.976822E-3  5.245209E-4 -4.062653E-4 -4.426956E-3  6.633759E-3 -7.362366E-4 -7.057190E-4 
 6.223679E-3 -2.376556E-3  3.803253E-3  4.962921E-3 -4.165649E-3  2.914429E-3 -4.062653E-4 -7.362366E-4 
 1.533508E-3 -6.025314E-3 -7.596970E-3 -4.796982E-3 -2.635956E-3 -7.705688E-3 -5.506516E-3 -6.996155E-3 
-7.335663E-3 -2.555847E-4 -2.046585E-3 -9.645462E-3 -1.102638E-2 -7.486343E-3 -4.535675E-3 -8.337021E-3 
-1.072693E-2 -5.395889E-3 -1.183701E-2 -8.186340E-3 -1.596451E-3 -1.455688E-2 -1.712608E-2 -8.047104E-3 
-1.303673E-2 -1.396561E-2 -1.422691E-2 -1.355553E-2 -1.265717E-2 -1.280594E-2 -8.306503E-3 -1.489639E-2 
-1.347542E-2 -1.318550E-2 -1.388550E-2 -1.288605E-2 -1.247597E-2 -1.455688E-2 -1.001549E-2 -9.675980E-3 
-9.046555E-3 -8.186340E-3 -1.683617E-2 -7.486343E-3 -1.474571E-2 -8.337021E-3 -1.329613E-2 -1.459694E-2 
-1.094627E-2 -1.809692E-2 -3.345490E-3 -2.338600E-2 -1.269531E-2 -1.530647E-2 -2.167702E-2 -1.142693E-2 
-1.981544E-2 -1.373672E-2 -2.152634E-2 -1.169586E-2 -1.873589E-2 -1.686668E-2 -1.802635E-2 -2.498627E-2 
-1.247597E-2 -2.271652E-2 -1.716614E-2 -1.679611E-2 -1.139641E-2 -1.802635E-2 -1.489639E-2 -7.856369E-3 
-2.215576E-2 -5.435944E-3 -2.036667E-2 -9.126663E-3 -1.128578E-2 -2.279663E-2 -8.337021E-3 -1.902580E-2 
-4.837036E-3 -1.981544E-2 -1.444626E-2 -1.195717E-2 -1.176643E-2 -5.876541E-3 -1.273537E-2 -6.996155E-3 
-1.511574E-2 -3.715515E-3 -1.575661E-2 -1.414680E-2 -1.012611E-2 -1.806641E-2 -4.535675E-3 -1.318550E-2 
-1.012611E-2 -3.345490E-3 -1.131630E-2 -9.956360E-4 -1.935959E-3 -5.176544E-3 -5.617142E-3 -7.076263E-3 
 1.144409E-4 -4.467010E-3 -2.155304E-4 -8.163452E-4  4.064560E-3  4.144669E-3 -3.046036E-3  8.014679E-3 
 5.252838E-3  1.863480E-3  7.564545E-3  9.353638E-3  4.774094E-3  6.004333E-3  5.924225E-3  6.374359E-3 
 1.285362E-2  2.313614E-3  1.422882E-3  6.183624E-3  8.239746E-4  4.552841E-3  6.483078E-3  1.194000E-3 
 1.792908E-3  8.123398E-3  4.253387E-3  2.794266E-3  1.043320E-3  2.202988E-3  6.004333E-3  4.364014E-3 
 1.106453E-2  2.794266E-3  6.633759E-3  1.479340E-2  8.983612E-3  1.330376E-2  1.132393E-2  6.113052E-3 
 1.058388E-2  1.617432E-2  4.993439E-3  1.129341E-2  1.449394E-2  1.002312E-2  2.116394E-2  6.563187E-3 
 5.634308E-3  1.568413E-2  6.673813E-3  1.226425E-2  8.792877E-3  4.434586E-3  1.330376E-2  7.263184E-3 
 9.313583E-3  7.003784E-3  4.323959E-3  4.774094E-3  6.414413E-3  1.214409E-2  2.504349E-3  4.583359E-3 
 3.614426E-3  6.824493E-3  9.723663E-3  4.138947E-4  1.573563E-3  3.614426E-3  3.763199E-3  5.363464E-3 
 5.033493E-3  2.613068E-3  5.773544E-3  1.123428E-3  6.893158E-3  2.983093E-3 -4.796982E-3  6.732941E-4 
-9.756088E-3  8.640289E-4 -6.256104E-3 -8.186340E-3  7.194519E-3 -6.776810E-3  3.694534E-3  1.945496E-4 
-1.001549E-2  9.746552E-4 -6.845474E-3 -2.487183E-3 -1.935959E-3 -6.996155E-3 -1.895905E-3 -3.906250E-3 
 5.645752E-4 -4.165649E-3 -7.596970E-3 -7.516861E-3 -7.705688E-3 -2.416611E-3 -1.154709E-2 -7.705688E-3 
-2.956390E-4 -6.366730E-3 -4.316330E-3 -7.295609E-3 -1.619530E-2 -6.956100E-3 -5.025864E-3 -9.496689E-3 
-5.325317E-3 -1.087570E-2 -8.445740E-3 -8.565903E-3 -8.115768E-3 -4.125595E-3 -7.705688E-3 -1.426697E-2 
-6.816864E-3 -2.956390E-4 -1.385689E-2 -5.569458E-4 -3.425598E-3 -4.125595E-3  8.123398E-3 -8.417130E-3 
-4.096985E-3  6.046295E-4 -8.163452E-4  2.613068E-3 -8.563995E-4 -1.596451E-3  3.324509E-3  1.644135E-3 
 2.464294E-3  2.162933E-3 -1.161575E-2 -1.707077E-3  1.043320E-2 -7.762909E-4  1.752853E-3  4.024506E-3 
-1.405716E-3  5.743027E-3  5.224228E-3  1.274109E-3 -2.756119E-3 -8.869171E-4 -1.075745E-3 -6.145477E-3 
-2.487183E-3 -5.996704E-3 -5.355835E-3 -1.468658E-4 -4.535675E-3 -3.866196E-3 -2.555847E-4 -8.895874E-3 
-2.826691E-3 -1.146317E-3 -6.816864E-3 -1.747131E-3 -5.695343E-3 -3.046036E-3  2.464294E-3 -3.715515E-3 
-5.846024E-3 -2.195358E-3 -6.175995E-3  1.083374E-3 -3.866196E-3 -3.276825E-3  8.239746E-4 -3.946304E-3 
 1.155281E-2 -1.676559E-3  4.539490E-4  5.483627E-3  4.144669E-3  1.352310E-2  6.046295E-4  1.110458E-2 
 1.244354E-2  1.002312E-2  1.926422E-2  9.693146E-3  2.632141E-4  1.021385E-2  1.103401E-2  5.483627E-3 
 1.699448E-2  1.304626E-3  9.353638E-3  1.118469E-2  2.014160E-3  1.728439E-2 -5.096436E-3  9.653091E-3 
 1.430321E-2  3.803253E-3  1.524353E-2  4.514694E-3  1.639366E-2  1.416397E-2  1.579285E-2  1.453400E-2 
 4.024506E-3  1.401329E-2  1.211357E-2  1.553345E-2  9.504318E-3  1.095390E-2  2.000427E-2  1.129341E-2 
 1.177406E-2  1.293373E-2  6.374359E-3  5.403519E-3  6.334305E-3  7.413864E-3  4.323959E-3  2.794266E-3 
 4.434586E-3  4.434586E-3  1.088333E-2  5.554199E-3  5.224228E-3  8.234024E-3  9.874344E-3  1.218414E-2 
 1.263428E-2  1.352310E-2  6.004333E-3  1.930428E-2  1.676369E-2  1.326370E-2  1.017380E-2  1.036453E-2 
 1.784325E-2  8.832932E-3  1.699448E-2  7.673264E-3  1.635361E-2  1.438332E-2  1.155281E-2  1.241302E-2 
-5.168915E-4  1.345444E-2  3.063202E-3  6.784439E-3  6.824493E-3  1.792908E-3  5.964279E-3  6.183624E-3 
 1.304436E-2  7.154465E-3  3.803253E-3  6.374359E-3  1.077461E-2  1.270294E-2  1.188469E-2  1.051331E-2 
 1.587296E-2  1.326370E-2  1.293373E-2  1.822281E-2  7.343292E-3  9.613037E-3  1.334381E-2  1.270294E-2 
 1.747322E-2  7.154465E-3  8.903503E-3  1.837349E-2  9.544373E-3  9.243011E-3  1.214409E-2  5.104065E-3 
