# Supplementary material for: Parameters estimation of stochastic finite fault ground motion simulation method and its application in North China
Source: PLoS One. 2025 Dec 3;20(12):e0337602. doi: 10.1371/journal.pone.0337602 (PMC12674566; doi:10.1371/journal.pone.0337602)
Supplement: S1 File — The Strong motion recordings for this study are provided by China Strong Motion Network Centre at Institute of Engineering Mechanics, China Earthquake Administration. (ZIP) [file pone.0337602.s001.zip › S1 File. Acceleration recordings of Pingyuan earthquake/ua0557.dat]

041LYT230806023302
0230806023359 2023-08-06 2:33:59 BTM
PINGYUAN EARTHQUAKE, PINGYUAN,CHN
EPICENTER  37.159N 116.339E DEPTH 10 KM
MAGNITUDE  5.5(Ms)
STATION: 41LYT 34.3N 112.2E
SITE CONDITION: ROCK
INSTRUMENT TYPE: GSMA-24IP/SLJ-100
OBSERVING POINT: GROUND
COMP. EW
UNCORRECTED ACCELERATION          UNIT: CM/SEC/SEC
NO. OF POINTS:  12000  EQUALLY SPACED INTERVALS OF:  0.010  SEC
PEAK VALUE:    -0.175   AT   35.83 SEC    DURATION:  120 SEC
PRE-EVENT TIME:  20  SEC  RECORDER TIME:  2023-08-06 02:35:40 BTM
CSMNC

 2.070904E-2  3.244305E-2  2.186394E-2  2.607298E-2  1.344490E-2 -3.802299E-3  2.589226E-4 -1.199722E-2 
-3.317356E-3  1.180601E-2  4.690647E-3  1.653671E-2  1.474905E-2 -1.566887E-3  5.808830E-3 -5.961895E-3 
-6.148338E-3 -3.057003E-3 -2.386093E-3  8.639812E-3  1.338959E-3  1.802683E-2  1.258802E-2  1.638794E-2 
 1.679802E-2  1.262569E-2  2.108097E-2  1.114845E-3  8.937836E-3 -8.234024E-3 -6.855965E-3 -1.423216E-2 
-2.499723E-2 -2.535343E-3 -2.004290E-2 -1.482821E-2 -6.223202E-3  2.269745E-3  1.054001E-2  4.541874E-3 
 1.046467E-2  4.281998E-3  3.424644E-3  9.011745E-3  1.859665E-3  1.173210E-2  5.920887E-3  1.971722E-3 
 1.608992E-2  1.229000E-2  2.510405E-2  2.443409E-2  2.197504E-2  2.923870E-2  1.847410E-2  1.683474E-2 
 4.281998E-3 -6.743908E-3 -1.907349E-6 -1.039505E-2 -4.024982E-3  3.945827E-3  2.977848E-3  1.862288E-2 
 1.884604E-2  2.480602E-2  2.245998E-2  1.914406E-2  9.645939E-3 -1.306057E-3 -6.259918E-3 -2.287436E-2 
-1.546097E-2 -2.160692E-2 -2.089930E-2 -1.564693E-2 -2.309704E-2 -2.283621E-2 -1.337528E-2  1.096725E-4 
 8.862972E-3  2.190065E-2  2.052307E-2  2.946281E-2  3.035688E-2  2.082109E-2  1.698399E-2  7.782936E-3 
 1.524925E-3 -1.315117E-2 -1.236916E-2 -1.806831E-2 -2.838707E-2 -1.952124E-2 -2.484798E-2 -2.313423E-2 
-2.112293E-2 -2.626324E-2 -2.190495E-2 -2.306032E-2 -1.289129E-2 -2.162933E-3 -1.139641E-4  9.049892E-3 
 3.163815E-3  3.700256E-4  5.187988E-4 -6.595135E-3 -5.664349E-3 -8.011341E-3 -8.160114E-3 -1.642895E-2 
-2.684116E-3  2.643108E-3 -2.348900E-3  4.206657E-3 -1.456690E-2 -7.041931E-3 -2.656126E-2 -2.641201E-2 
-1.553535E-2 -2.712011E-2 -1.009703E-2 -1.844120E-2 -6.743908E-3 -2.423286E-3 -1.902103E-3 -6.148338E-3 
-8.868217E-3 -5.515099E-3 -5.291939E-3  1.243877E-2  7.074833E-3  1.214075E-2  1.724482E-2  1.579189E-2 
 8.862972E-3  6.144047E-3 -2.260208E-4 -1.266718E-2 -2.014160E-3  1.673698E-3 -5.612373E-4  4.318714E-3 
 7.709026E-3  2.047062E-3  1.636982E-3 -2.237320E-3 -2.498150E-3  1.061392E-2  1.072598E-2  1.389170E-2 
 1.970291E-2  1.597786E-2  1.210403E-2  9.160995E-3  5.808830E-3 -3.355026E-3 -5.179882E-3 -1.065636E-2 
-2.175617E-2 -2.298498E-2 -3.110600E-2 -3.375101E-2 -3.322935E-2 -3.274488E-2 -2.663612E-2 -1.158714E-2 
 2.679825E-3  1.567984E-2  3.262901E-2  3.274107E-2  4.231405E-2  3.780699E-2  3.106403E-2  3.076601E-2 
 9.533882E-3  9.160995E-3  2.195835E-3 -2.535343E-3  7.224083E-3  1.258802E-2  1.698399E-2  9.869099E-3 
 1.255083E-2  4.765987E-3 -1.379967E-3 -1.139641E-4 -4.398346E-3  1.094866E-2  1.143408E-2  1.031590E-2 
 1.839876E-2  1.124668E-2  1.549387E-2  1.169395E-2  3.685951E-3  1.363087E-2  8.639812E-3  1.571703E-2 
 1.877165E-2  8.229733E-3  1.310968E-2  6.590843E-3  7.484913E-3  1.226902E-3 -6.968021E-3 -1.039505E-2 
-1.482821E-2 -8.718967E-3 -1.233196E-2 -1.311398E-2 -1.713705E-2 -8.458138E-3 -6.409168E-3 -1.864910E-3 
 1.184273E-2  4.504681E-3  1.273680E-2 -1.907349E-6  7.429123E-4  1.338959E-3 -9.166241E-3  9.049892E-3 
-2.572060E-3  1.452494E-2  7.670879E-3 -1.492023E-3  1.467371E-2 -9.836197E-3  1.426506E-2  2.717018E-3 
-1.139641E-4  1.765394E-2 -1.162434E-2  2.717018E-3 -8.942127E-3 -8.606911E-3  1.226902E-3 -5.664349E-3 
 6.740093E-3 -4.119873E-4 -4.249096E-3 -1.441813E-2 -7.005215E-3 -5.477905E-3 -5.813122E-3  1.150799E-2 
 1.897812E-3  6.516933E-3  5.137920E-3 -7.489204E-3 -9.128094E-3 -1.602030E-2 -1.162434E-2 -2.496004E-2 
-2.469921E-2 -1.810598E-2 -2.157021E-2 -7.564068E-3 -7.862091E-3  1.340771E-2  4.878044E-3  5.100727E-3 
 1.519585E-2 -5.589962E-3  4.580021E-3 -5.979538E-4 -2.386093E-3 -5.477905E-3 -7.452011E-3 -6.297112E-3 
-8.085251E-3 -1.434326E-2 -1.270390E-2 -5.403042E-3 -1.773310E-2 -1.613092E-2 -1.832914E-2 -1.322603E-2 
-6.968021E-3 -4.882336E-3 -6.557941E-3 -9.500980E-3 -7.824898E-3 -1.140118E-2 -8.904934E-3 -8.048058E-3 
-1.269341E-3  4.430771E-3  7.186890E-3  1.102400E-2  6.367683E-3 -5.240440E-4  1.042795E-2  1.113605E-2 
-8.122921E-3 -6.931305E-3 -1.393414E-2 -2.160692E-2 -1.814318E-2 -2.477312E-2 -1.374722E-2  4.020691E-3 
 9.385109E-3  2.812195E-2  4.093599E-2  3.508711E-2  3.758287E-2  2.692986E-2  1.724482E-2  1.072598E-2 
-1.095390E-2 -1.419401E-2 -2.671003E-2 -3.375101E-2 -2.108622E-2 -3.330421E-2 -3.151608E-2 -2.786493E-2 
-2.831221E-2 -2.268696E-2 -1.762104E-2 -8.383274E-3 -5.850315E-3  9.533882E-3 -3.802299E-3  3.051758E-3 
 1.822948E-3 -4.062176E-3  1.668596E-2  5.548000E-3  1.959085E-2  2.435875E-2  2.614689E-2  2.771187E-2 
 2.782393E-2  1.758003E-2  1.225281E-2  6.776810E-3 -5.179882E-3  5.137920E-3 -7.229328E-3  3.834724E-3 
 3.275871E-3  5.362034E-3  1.318407E-2  6.776810E-3  1.590395E-2  1.698399E-2  2.044773E-2  2.104378E-2 
 2.774906E-2  2.592373E-2  2.745104E-2  2.346468E-2  1.109791E-2  7.429123E-4 -9.202957E-3 -2.423286E-3 
-1.158714E-2 -5.589962E-3 -3.726959E-3 -1.102829E-2  3.349781E-3  3.349781E-3  7.709026E-3  1.206684E-2 
 6.963730E-3  1.068878E-2  3.722668E-3 -3.764153E-3  3.700256E-4 -3.371239E-4 -3.392220E-3  2.083778E-3 
 1.785755E-3 -1.054430E-2 -1.157284E-3  2.589226E-4  5.772114E-3  8.713722E-3  5.660057E-3  1.787806E-2 
 5.733967E-3  1.556778E-2  9.160995E-3  7.112980E-3  1.616383E-2  6.106853E-3  1.039076E-2 -1.065636E-2 
-8.160114E-3 -5.664349E-3 -9.650230E-3 -1.143789E-2 -2.157021E-2 -1.575899E-2 -3.550100E-2 -2.887106E-2 
-2.849817E-2 -4.276514E-2 -2.246428E-2 -3.579903E-2 -1.743507E-2 -6.732941E-4 -4.398346E-3  2.234793E-2 
 6.963730E-3  1.944208E-2  1.325893E-2  4.281998E-3  1.526976E-2 -5.515099E-3  1.102400E-2  8.491039E-3 
 1.971722E-3  6.776810E-3  9.660721E-4 -5.291939E-3  2.902985E-3 -6.782055E-3 -1.363611E-2 -9.799004E-3 
-2.332115E-2 -1.184797E-2 -2.481127E-2 -1.106501E-2 -1.050711E-2 -1.337528E-2  7.522106E-3 -1.050711E-2 
 7.596970E-3 -1.529217E-3 -2.870083E-3  1.541901E-2  5.398750E-3  1.810074E-2  1.657391E-2  1.802683E-2 
 2.052307E-2  1.720667E-2  1.467371E-2  1.303482E-2  1.601505E-2  9.533882E-3 -1.157284E-3 -2.410316E-2 
-2.633810E-2 -3.606033E-2 -3.945017E-2 -2.056408E-2 -3.043509E-2 -1.791906E-2 -1.128912E-2 -1.300192E-2 
-1.343250E-3  7.596970E-3  1.109791E-2  1.608992E-2  2.651978E-2  1.728201E-2  2.406073E-2  1.530790E-2 
 1.799011E-2  1.638794E-2 -3.752708E-4  7.559776E-3 -7.266045E-3  1.152992E-3  3.700256E-4  2.306938E-3 
 1.076269E-2  1.117277E-2  2.227306E-2  1.508379E-2  2.741385E-2  1.296091E-2  4.169941E-3  1.079988E-2 
 4.504681E-3  1.318407E-2  8.378983E-3  6.590843E-3  1.785755E-3  7.801056E-4  2.381802E-3 -2.460957E-3 
-2.312183E-3 -3.392220E-3 -3.504276E-3  2.940655E-3 -4.919052E-3 -2.832890E-3 -4.695892E-3 -1.821709E-2 
-5.403042E-3 -1.490211E-2 -8.495331E-3 -1.864910E-3 -3.726959E-3  1.571703E-2  1.594067E-2  1.601505E-2 
 1.385498E-2  1.310968E-2  2.679825E-3 -9.872913E-3 -5.979538E-4 -1.269341E-3 -2.348900E-3 -1.902103E-3 
-8.234024E-3 -6.259918E-3 -1.724911E-2 -1.147509E-2 -1.091623E-2 -2.816296E-2 -1.449203E-2 -1.814318E-2 
-2.332115E-2 -8.458138E-3 -3.094196E-3  6.330013E-3  2.216196E-2  1.959085E-2  1.966572E-2  5.398750E-3 
-2.721310E-3 -4.733086E-3 -2.689695E-2 -3.839016E-3 -9.613037E-3 -5.701065E-3  4.914761E-3 -1.177311E-2 
-6.148338E-3 -1.765919E-2 -1.169920E-2 -1.013422E-2 -8.570194E-3 -2.386093E-3 -2.721310E-3  2.589226E-4 
 4.653931E-3  3.275871E-3 -1.120090E-3 -7.415295E-3 -2.944946E-3  3.700256E-4 -1.974535E-2 -1.467896E-2 
-3.214931E-2 -2.920628E-2 -3.065920E-2 -2.957916E-2  5.187988E-4 -1.300192E-2  1.054001E-2  6.888866E-3 
 1.154470E-2  2.465677E-2  4.653931E-3  2.402401E-2  1.716995E-2  2.704096E-2  2.819586E-2  1.832485E-2 
 2.923870E-2  8.305073E-3  1.962900E-2  1.232767E-2 -8.011341E-3  3.015041E-3 -1.732302E-2 -1.315117E-2 
-1.527500E-2 -2.104807E-2 -1.326323E-2 -2.063894E-2 -6.743908E-3 -8.868217E-3  3.461838E-3  7.857800E-3 
 1.012993E-2  1.728201E-2  6.292820E-3  5.026817E-3  1.152992E-3  8.341789E-3  1.096725E-4  1.301765E-3 
-3.317356E-3 -6.707191E-3 -9.240150E-3 -2.063894E-2 -8.606911E-3 -1.568413E-2 -8.570194E-3 -7.153988E-3 
-7.974148E-3 -4.491806E-4 -2.088070E-3  1.679802E-2  2.290678E-2  2.625895E-2  2.644491E-2  3.225565E-2 
 3.374577E-2  3.132486E-2  4.294682E-2  3.158569E-2  2.972269E-2  2.257109E-2  2.152777E-2  2.275801E-2 
 9.660721E-4  7.801056E-4 -1.371002E-2 -1.516294E-2 -5.664349E-3 -1.948404E-2 -1.397133E-2 -1.777029E-2 
-1.922321E-2 -6.521225E-3 -1.929808E-2 -2.935505E-2 -2.414036E-2 -1.546097E-2 -5.887985E-3  7.057190E-4 
 1.057673E-2  8.603096E-3  1.348209E-2 -4.491806E-4 -2.440119E-2 -1.750994E-2 -4.350996E-2 -4.120111E-2 
-3.542709E-2 -4.600620E-2 -2.060127E-2 -3.114319E-2 -1.665306E-2 -4.286289E-3 -1.169920E-2  2.381802E-3 
 1.468658E-4  1.363087E-2  1.255083E-2  8.713722E-3  7.149696E-3 -1.902103E-3  5.569458E-4 -2.274036E-3 
-3.504276E-3 -1.195908E-2 -1.120090E-3 -5.105019E-3 -4.858971E-4  1.366901E-2  1.370573E-2  3.370905E-2 
 2.260876E-2  3.832769E-2  2.324200E-2  1.467371E-2  2.614689E-2  1.301765E-3  2.227306E-2  5.882740E-3 
 2.567768E-3  1.077652E-3 -8.570194E-3 -3.168106E-3 -2.274036E-3  1.232767E-2  1.024199E-2  2.648306E-2 
 2.562571E-2  3.382111E-2  3.519869E-2  2.350283E-2  2.450800E-2  1.281166E-2  1.616383E-2  4.504681E-3 
 5.584717E-3  8.305073E-3 -2.572060E-3 -4.024982E-3 -1.821709E-2 -2.056408E-2 -2.887106E-2 -2.961636E-2 
-2.022934E-2 -2.961636E-2 -2.086210E-2 -1.043224E-2 -1.054430E-2  1.822948E-3 -1.566887E-3 -9.352207E-3 
 2.829075E-3 -5.887985E-3 -7.637978E-3 -8.959770E-4 -6.111145E-3 -1.864910E-3 -7.303238E-3 -2.348900E-3 
-4.584312E-3 -1.270390E-2 -1.140118E-2 -1.214600E-2 -9.724140E-3 -1.151228E-2  3.759861E-3  1.188087E-2 
 2.104378E-2  3.490067E-2  3.128767E-2  2.391195E-2  2.022505E-2  1.378012E-2 -5.105019E-3 -7.005215E-3 
-1.482821E-2 -2.052689E-2 -1.534891E-2 -2.198029E-2 -2.123499E-2 -1.955795E-2 -1.371002E-2 -1.233196E-2 
-1.184797E-2 -9.331703E-4  6.776810E-3  1.612711E-2  1.616383E-2  3.163815E-3  2.902985E-3 -1.790047E-3 
-1.039505E-2 -3.094196E-3 -1.527500E-2 -2.212906E-2 -6.782055E-3 -1.359797E-2 -7.339954E-3  2.679825E-3 
 8.916855E-4  8.266926E-3  4.057884E-3  1.430178E-2  1.567984E-2  1.076269E-2  1.296091E-2  1.031590E-2 
 1.448774E-2  2.940655E-3  5.958080E-3 -2.460957E-3 -8.681297E-3  4.878044E-3 -6.557941E-3  1.859665E-3 
 8.043766E-3  5.994797E-3  6.292820E-3 -2.312183E-3  8.305073E-3  4.095078E-3 -5.589962E-3  6.180763E-3 
 3.387928E-3  4.448891E-4  5.286694E-3  7.522106E-3  4.467964E-3 -5.254269E-3  1.971722E-3 -9.464264E-3 
 2.643108E-3  1.322174E-2  3.127098E-3  2.957392E-2  2.450800E-2  4.380369E-2  4.000378E-2  2.495480E-2 
 1.974010E-2 -9.574890E-3 -1.221991E-2 -3.546429E-2 -2.272511E-2 -2.790213E-2 -1.736116E-2  6.702900E-3 
-7.266045E-3  5.548000E-3 -5.627155E-3 -6.073952E-3 -7.637978E-3 -5.515099E-3  2.455711E-3 -4.845142E-3 
 1.441383E-2  1.661110E-2  8.639812E-3  1.024199E-2  3.238678E-3  6.516933E-3 -3.371239E-4 -5.813122E-3 
-7.153988E-3 -1.862717E-2 -1.534891E-2 -1.162434E-2 -9.464264E-3 -5.612373E-4  1.040936E-3 -2.125263E-3 
 5.696774E-3  1.135874E-2  6.702900E-3  4.988670E-3  8.937836E-3  6.330013E-3  4.988670E-3  9.273052E-3 
 6.628036E-3  1.971722E-3 -4.882336E-3 -8.942127E-3 -1.996803E-2 -3.158998E-2 -3.170204E-2 -2.309704E-2 
-1.777029E-2 -1.538610E-2 -9.315014E-3 -9.724140E-3 -4.584312E-3 -3.839016E-3 -9.331703E-4  6.888866E-3 
 7.484913E-3  1.433897E-2  1.661110E-2  7.298946E-3  9.235859E-3  1.229000E-2  9.869099E-3  1.679802E-2 
 1.873493E-2  1.534510E-2  7.522106E-3  1.016665E-2 -6.732941E-4 -1.501417E-2 -1.080513E-2 -2.335835E-2 
-2.406597E-2 -2.324629E-2 -2.291107E-2 -1.024628E-2 -2.348900E-3  8.862972E-3  1.240206E-2  1.523304E-2 
 1.210403E-2 -5.925179E-3 -1.669025E-2 -2.481127E-2 -3.002596E-2 -2.391720E-2 -1.169920E-2 -4.398346E-3 
-2.796173E-3  8.677006E-3  4.541874E-3 -2.632141E-4  1.158285E-2  6.218910E-3  7.112980E-3  1.202965E-2 
 1.445103E-2  1.795197E-2  1.068878E-2  1.478577E-2  1.370573E-2  1.255083E-2  2.395010E-2  2.216196E-2 
 1.884604E-2  1.940489E-2  1.348209E-2  1.822948E-3 -2.088070E-3 -1.087904E-2 -2.045202E-2 -9.911060E-3 
-1.482821E-2 -5.105019E-3  2.589226E-4 -1.329994E-2 -4.119873E-4 -3.392220E-3  3.051758E-3  9.757042E-3 
 2.089500E-2  4.570389E-2  3.672600E-2  3.434181E-2  3.031874E-2  2.286911E-2  1.571703E-2 -6.595135E-3 
-1.672697E-2 -1.784515E-2 -2.391720E-2 -2.514601E-2 -1.117706E-2 -1.028299E-2  5.187988E-4  8.080959E-3 
 4.430771E-3  2.618504E-2  1.687193E-2  2.290678E-2  2.070904E-2  3.387928E-3  1.392889E-2 -2.632141E-4 
 1.468658E-4 -1.046896E-2 -2.730608E-2 -3.468227E-2 -3.911495E-2 -3.438425E-2 -3.937531E-2 -3.784800E-2 
-3.870535E-2 -2.868509E-2 -2.604008E-2 -1.978207E-2 -9.240150E-3 -7.862091E-3  6.218910E-3 -1.102829E-2 
-1.157284E-3  6.144047E-3 -1.143789E-2  5.187988E-4 -1.866388E-2 -1.486492E-2 -1.888800E-2 -2.533197E-2 
-2.138424E-2 -1.844120E-2 -8.308887E-3 -2.332115E-2 -6.335258E-3 -1.713705E-2 -1.914930E-2 -2.015400E-2 
-1.877594E-2  8.862972E-3  6.814957E-3  2.558899E-2  3.441668E-2  2.778578E-2  3.128767E-2  2.908993E-2 
 1.150799E-2  1.094866E-2 -8.959770E-4 -1.371002E-2 -1.827240E-3 -1.017094E-2 -1.883507E-4  4.820824E-4 
 1.301765E-3  1.273680E-2  3.424644E-3  1.292372E-2  1.709604E-2  2.074575E-2  2.182579E-2  1.746798E-2 
 1.899481E-2  1.083803E-2  1.255083E-2  3.797054E-3 -7.303238E-3 -7.824898E-3 -1.006031E-2 -5.739212E-3 
-5.925179E-3 -1.192188E-2 -1.207113E-2 -1.114035E-2 -7.564068E-3  5.772114E-3  1.673698E-3  1.840591E-4 
 5.584717E-3 -6.707191E-3 -1.604080E-3 -1.907349E-6 -8.532047E-3 -3.988266E-3 -2.870083E-3 -2.721310E-3 
 2.865791E-3  8.603096E-3  8.305073E-3  7.633686E-3  9.571075E-3  1.608992E-2  2.197504E-2  2.592373E-2 
 3.568268E-2  3.382111E-2  1.627588E-2  7.709026E-3  1.785755E-3 -4.993916E-3 -4.733086E-3 -9.686947E-3 
-1.151228E-2 -1.013422E-2 -9.202957E-3 -7.191181E-3 -4.695892E-3  1.114845E-3  1.301765E-3 -6.732941E-4 
 9.660721E-4  3.685951E-3  8.378983E-3  1.534510E-2  2.126789E-2  1.806402E-2  8.825779E-3  1.264095E-3 
-9.426117E-3 -1.836634E-2 -2.551794E-2 -2.861023E-2 -2.291107E-2 -1.903725E-2 -1.382208E-2 -3.540993E-3 
-8.979321E-3 -1.341200E-2  4.765987E-3  1.710892E-3  7.857800E-3  1.862288E-2  5.064011E-3  1.448774E-2 
 1.415300E-2  1.329565E-2  1.858568E-2  1.206684E-2  8.266926E-3  1.087475E-2  3.797054E-3 -5.068302E-3 
-3.752708E-4 -1.758432E-2 -5.961895E-3  9.288788E-4 -3.839016E-3  1.176882E-2  3.349781E-3  1.859665E-3 
-5.217075E-3 -9.872913E-3 -2.071333E-2 -1.367331E-2 -4.210949E-3 -1.269341E-3  1.314688E-2 -3.764153E-3 
 7.224083E-3 -4.491806E-4 -2.237320E-3  4.393101E-3 -1.827240E-3  1.854801E-2  1.035309E-2  2.570009E-2 
 1.936769E-2  1.027870E-2  2.502966E-2  7.559776E-3  9.347916E-3 -6.968021E-3 -1.266718E-2 -1.389599E-2 
-2.242708E-2 -9.352207E-3 -2.190495E-2 -9.984970E-3 -1.326323E-2 -1.363611E-2 -2.125263E-3 -2.589130E-2 
-1.259327E-2 -2.745533E-2 -2.991390E-2 -1.944733E-2 -3.710318E-2 -2.328300E-2 -3.062201E-2 -2.983904E-2 
-3.241014E-2 -2.265024E-2 -1.039505E-2 -1.304007E-2  1.236486E-2  1.348209E-2  2.316666E-2  1.456308E-2 
 1.426506E-2  2.581167E-2  1.124668E-2  2.111912E-2  9.869099E-3  1.582909E-2  1.675987E-2  4.802704E-3 
 1.966572E-2  8.937836E-3  1.433897E-2  8.155823E-3 -3.317356E-3  9.288788E-4 -2.060127E-2 -1.329994E-2 
-9.650230E-3 -1.143789E-2 -7.472038E-4 -9.352207E-3 -4.919052E-3 -1.069307E-2 -1.940918E-2 -2.257633E-2 
-3.445816E-2 -2.559328E-2 -1.710033E-2 -6.855965E-3  3.349781E-3  1.448774E-2  1.158285E-2  6.814957E-3 
 1.895809E-2  4.653931E-3  9.533882E-3  3.536701E-3  9.533882E-3  1.687193E-2  9.682655E-3  1.661110E-2 
 2.865791E-3  2.625895E-2  2.089500E-2  3.244305E-2  3.389502E-2  1.515865E-2  2.827072E-2  1.459980E-2 
 2.063370E-2  1.985168E-2  3.024483E-2  3.233099E-2  3.888702E-2  4.279804E-2  4.164267E-2  3.437996E-2 
 1.594067E-2  1.646185E-2 -2.498150E-3  1.897812E-3  3.871918E-3  1.173210E-2  9.198666E-3 -4.119873E-4 
-2.237320E-3 -1.970720E-2 -1.553535E-2 -2.086210E-2 -1.378489E-2 -6.819248E-3 -4.119873E-4  1.426506E-2 
 9.049892E-3  1.411581E-2  5.362034E-3 -3.912926E-3 -9.426117E-3 -2.343225E-2 -2.883434E-2 -3.725195E-2 
-3.658199E-2 -4.138708E-2 -3.632116E-2 -2.667332E-2 -2.883434E-2 -1.192188E-2 -4.062176E-3  3.871918E-3 
 1.720667E-2  1.679802E-2  2.756310E-2  2.935076E-2  2.316666E-2  3.247976E-2  2.137899E-2  2.029896E-2 
 2.223587E-2  1.971722E-3  4.169941E-3 -6.893158E-3 -2.684116E-3  6.308556E-4 -1.054430E-2  1.897812E-3 
-8.420944E-3 -9.054184E-3 -8.383274E-3 -1.008034E-3  4.765987E-3  1.599789E-3  1.001787E-2 -2.088070E-3 
 1.487732E-3 -2.982140E-3 -9.202957E-3 -5.477905E-3 -1.415730E-2 -1.836634E-2 -2.194214E-2 -2.011728E-2 
-2.935505E-2 -3.006315E-2 -3.166533E-2 -3.870535E-2 -2.887106E-2 -2.622604E-2 -1.758432E-2 -5.612373E-4 
 1.307297E-2  2.231073E-2  2.786112E-2  2.804708E-2  1.858568E-2  7.038116E-3  1.264095E-3 -1.177311E-2 
-2.484798E-2 -1.911116E-2 -2.749300E-2 -2.376795E-2 -1.587105E-2 -1.847792E-2 -8.495331E-3 -1.307726E-2 
-5.813122E-3 -9.574890E-3 -7.787228E-3  3.871918E-3 -6.968021E-3  8.168221E-4  1.152992E-3  1.202965E-2 
 1.720667E-2  1.270008E-2  1.981497E-2  6.106853E-3  7.633686E-3  1.005507E-2  5.362034E-3  5.362034E-3 
 2.902985E-3  1.785755E-3  1.114845E-3 -2.162933E-3 -1.099110E-2 -6.484032E-3 -1.143789E-2 -9.872913E-3 
-1.140118E-2 -2.700806E-2 -1.367331E-2 -1.911116E-2 -1.594496E-2 -3.876209E-3  3.127098E-3  1.776600E-2 
 1.888371E-2  4.287291E-2  3.486395E-2  3.274107E-2  3.043079E-2  7.522106E-3  7.000923E-3 -1.870203E-2 
-1.683903E-2 -2.026606E-2 -2.421522E-2 -1.169920E-2 -2.130890E-2 -1.374722E-2 -1.363611E-2 -7.936001E-3 
 7.782936E-3  1.515865E-2  1.858568E-2  1.605272E-2  1.653671E-2  1.031590E-2  1.612711E-2  4.690647E-3 
 2.589226E-4  2.119303E-2  3.349781E-3  1.351976E-2  1.933098E-2  1.672268E-2  3.415585E-2  2.838182E-2 
 4.764080E-2  5.430889E-2  4.846001E-2  5.564976E-2  4.387808E-2  2.551365E-2  1.061392E-2 -1.028299E-2 
-3.039789E-2 -3.710318E-2 -3.974819E-2 -4.041815E-2 -2.969027E-2 -1.944733E-2 -1.799393E-2 -4.137039E-3 
-4.695892E-3 -1.343250E-3  1.445103E-2  1.165676E-2  2.450800E-2  2.201271E-2  1.601505E-2  1.564264E-2 
 1.451015E-3 -3.094196E-3 -5.961895E-3 -4.695892E-3 -8.830070E-3 -9.202957E-3 -1.564693E-2 -2.142096E-2 
-1.810598E-2 -1.713705E-2 -1.274204E-2  1.710892E-3 -2.200127E-3  2.157688E-3  9.869099E-3 -3.802299E-3 
 2.096987E-2  1.277494E-2  1.839876E-2  1.918173E-2  4.206657E-3  1.601505E-2 -8.308887E-3 -7.005215E-3 
-1.046896E-2 -2.231503E-2 -2.369308E-2 -2.846098E-2 -2.712011E-2 -2.212906E-2 -1.933527E-2 -1.371002E-2 
-7.266045E-3 -1.939297E-3  7.186890E-3 -1.753330E-3  1.077652E-3  3.015041E-3 -7.080078E-3 -1.065636E-2 
-1.471615E-2 -9.464264E-3  4.020691E-3  1.482296E-2  1.489782E-2  1.765394E-2  2.625895E-2  2.525282E-2 
 2.991009E-2  3.281498E-2  3.035688E-2  2.957392E-2  1.996374E-2  1.497173E-2  9.794712E-3  9.421825E-3 
 3.089905E-3  2.345085E-3  4.951954E-3 -2.423286E-3  6.256104E-3  6.218910E-3  7.186890E-3  1.221609E-2 
 1.512098E-2  1.400375E-2  1.415300E-2  6.144047E-3 -7.637978E-3 -2.237320E-3 -2.149534E-2 -2.738094E-2 
-2.440119E-2 -3.535223E-2 -2.443790E-2 -1.896191E-2 -1.613092E-2 -7.676125E-3 -4.323006E-3 -1.080513E-2 
-7.750034E-3 -8.383274E-3 -1.337528E-2 -1.017094E-2 -2.246428E-2 -1.974535E-2 -2.328300E-2 -2.749300E-2 
-8.942127E-3 -4.472256E-3  2.567768E-3  7.200241E-5 -3.540993E-3 -1.883507E-4 -2.274036E-3 -2.572060E-3 
-1.426935E-2 -1.534891E-2 -2.279902E-2 -1.695108E-2 -1.095390E-2 -1.341200E-2  4.951954E-3 -9.762287E-3 
 4.914761E-3  6.628036E-3 -1.790047E-3  1.985168E-2  1.608992E-2  2.633381E-2  2.096987E-2  3.206968E-2 
 1.925611E-2  8.603096E-3  2.637100E-2  1.575470E-2  2.771187E-2  1.739407E-2  1.374292E-2  1.608992E-2 
 9.385109E-3  1.375675E-3  4.914761E-3  2.141666E-2  1.601505E-2  2.718973E-2  1.854801E-2  1.135874E-2 
 3.201008E-3 -1.125193E-2 -1.095390E-2 -2.306032E-2 -1.993132E-2 -2.164412E-2 -1.832914E-2 -7.005215E-3 
 3.945827E-3  1.690865E-2  2.074575E-2  2.093172E-2  8.453846E-3  2.753735E-3 -6.968021E-3 -1.039505E-2 
-3.910065E-5 -5.664349E-3  3.722668E-3  1.102400E-2  1.445103E-2  2.566290E-2  1.698399E-2  2.767467E-2 
 2.596092E-2  1.083803E-2  1.378012E-2 -2.758980E-3 -7.303238E-3 -7.862091E-3 -2.019215E-2 -1.814318E-2 
-1.978207E-2 -2.499723E-2 -1.922321E-2 -2.831221E-2 -2.451324E-2 -1.877594E-2 -2.287436E-2 -2.684116E-3 
-7.750034E-3 -6.633282E-3 -8.383274E-3 -1.210833E-2 -6.893158E-3  6.308556E-4  1.582909E-2 -7.637978E-3 
 1.150799E-2  1.635075E-2 -7.824898E-3  3.722668E-3 -8.942127E-3 -6.819248E-3 -3.168106E-3 -5.775928E-3 
 7.447720E-3  5.696774E-3  5.398750E-3 -9.713173E-4 -8.644104E-3 -1.343250E-3 -4.547119E-3 -5.979538E-4 
 8.080959E-3  4.839897E-3  1.679802E-2  1.947975E-2  1.493502E-2  1.664877E-2  6.180763E-3  1.076269E-2 
-9.713173E-4 -4.249096E-3 -7.100105E-4 -1.356125E-2 -5.254269E-3 -1.147509E-2 -1.482821E-2 -1.441813E-2 
-1.412010E-2 -1.061821E-2 -7.415295E-3 -1.604080E-3  3.871918E-3  2.604961E-3  1.636982E-3  9.905815E-3 
-2.870083E-3  5.808830E-3  9.459019E-3  2.531052E-3  1.061392E-2 -5.664349E-3 -7.378101E-3 -1.501417E-2 
-1.482821E-2 -4.993916E-3 -1.195908E-2  5.660057E-3  4.914761E-3  1.385498E-2  1.426506E-2  1.176882E-2 
 2.361393E-2  9.385109E-3  1.832485E-2  1.567984E-2  1.497173E-2  9.385109E-3  1.113605E-2  1.940489E-2 
 9.198666E-3  2.543974E-2  1.541901E-2  1.608992E-2  1.623869E-2  2.120972E-3  1.180601E-2 -3.802299E-3 
 5.510807E-3 -1.790047E-3 -1.490211E-2 -4.547119E-3 -2.119732E-2 -9.911060E-3 -2.022934E-2 -2.473593E-2 
-2.104807E-2 -1.706314E-2 -7.080078E-3 -4.119873E-4  1.199198E-2  2.717018E-3  1.843691E-2 -1.716137E-3 
-1.677990E-3  2.345085E-3 -1.937199E-2 -1.881313E-2 -3.494310E-2 -2.831221E-2 -2.983904E-2 -3.077126E-2 
-2.536917E-2 -2.570534E-2 -2.235222E-2 -3.010035E-2 -2.175617E-2 -1.479006E-2 -2.466202E-2 -1.657820E-2 
-1.888800E-2 -1.620626E-2 -5.961895E-3 -9.054184E-3  4.504681E-3 -5.329132E-3  5.100727E-3  1.709604E-2 
 2.643108E-3  2.614689E-2  2.137899E-2  1.158285E-2  2.372599E-2  1.925611E-2  2.249670E-2  2.432203E-2 
 3.110170E-2  2.700377E-2  1.970291E-2  2.622175E-2  1.661110E-2  8.639812E-3  4.820824E-4 -7.862091E-3 
-1.002216E-2 -1.255512E-2 -1.132631E-2 -9.277344E-3 -1.136303E-2 -1.281595E-2 -1.166105E-2 -1.043224E-2 
-5.701065E-3 -1.827240E-3  8.677006E-3  1.024199E-2  2.018690E-2  2.383804E-2  2.096987E-2  3.423071E-2 
 2.741385E-2  3.329897E-2  2.380085E-2  1.579189E-2  1.702070E-2 -7.787228E-3 -1.225710E-2 -2.425194E-2 
-3.784800E-2 -3.468227E-2 -3.419828E-2 -3.073311E-2 -2.484798E-2 -2.049017E-2 -1.810598E-2 -1.382208E-2 
-3.951073E-3  8.378983E-3  1.545668E-2  1.296091E-2  2.800989E-2  2.834511E-2  1.556778E-2  3.102684E-2 
 2.074575E-2  2.901602E-2  3.024483E-2  1.400375E-2  2.145386E-2 -1.139641E-4 -1.081944E-3  6.069660E-3 
 1.412868E-3  5.100727E-3  8.168221E-4 -4.472256E-3 -5.291939E-3 -1.505089E-2 -2.492189E-2 -2.335835E-2 
-3.524113E-2 -3.088188E-2 -2.790213E-2 -2.920628E-2 -1.061821E-2 -1.240635E-2 -4.770279E-3  3.051758E-3 
 8.639812E-3  2.398682E-2  1.936769E-2  2.931404E-2  2.577496E-2  2.234793E-2  2.480602E-2  1.359367E-2 
 2.204990E-2  1.054001E-2  3.424644E-3  4.690647E-3 -3.280163E-3 -1.231194E-3 -5.925179E-3 -3.951073E-3 
-5.441189E-3 -7.899284E-3 -4.435062E-3 -1.110315E-2  9.571075E-3  1.180601E-2  7.931709E-3  9.757042E-3 
-1.028299E-2 -1.157284E-3 -2.656126E-2 -2.570534E-2 -2.462435E-2 -2.857304E-2 -9.388924E-3 -1.583290E-2 
 1.210403E-2  1.158285E-2  1.642466E-2  1.690865E-2  1.128483E-2  7.484913E-3 -1.907349E-6 -7.191181E-3 
-1.940918E-2 -6.148338E-3 -2.294827E-2 -1.695108E-2 -1.475334E-2 -2.116013E-2 -1.371002E-2 -1.024628E-2 
-1.045227E-3 -4.323006E-3  2.567768E-3 -1.641273E-3 -2.572060E-3 -1.529217E-3 -9.984970E-3 -1.441813E-2 
-1.676512E-2 -1.717424E-2 -1.970720E-2 -1.262999E-2 -1.035833E-2 -6.037235E-3 -9.799004E-3 -1.125193E-2 
 4.132748E-3 -2.200127E-3  5.026817E-3  1.337099E-2  2.306938E-3  6.553650E-3 -4.137039E-3 -1.236916E-2 
-1.028299E-2 -2.898312E-2 -2.887106E-2 -2.119732E-2 -3.054714E-2 -2.764225E-2 -2.995110E-2 -2.857304E-2 
-1.162434E-2 -1.203394E-2 -1.753330E-3  8.266926E-3  5.808830E-3  1.530790E-2  1.407766E-2  1.255083E-2 
 5.622864E-3  3.127098E-3 -4.733086E-3 -1.460409E-2 -1.099110E-2 -7.899284E-3  3.461838E-3 -1.231194E-3 
 1.739407E-2  2.216196E-2  1.139593E-2  2.029896E-2  1.638794E-2  2.007580E-2  1.251411E-2  1.638794E-2 
 1.635075E-2  3.759861E-3  5.994797E-3 -1.455307E-3 -1.281595E-2 -1.221991E-2 -1.497698E-2 -2.157021E-2 
-8.830070E-3 -4.858971E-4  4.580021E-3  9.347916E-3  6.031990E-3  1.338959E-3  3.313065E-3 -4.621029E-3 
-1.020908E-2 -4.398346E-3 -1.240635E-2 -5.887985E-3 -4.100323E-3  7.801056E-4 -1.379967E-3 -1.194000E-3 
-9.331703E-4 -2.632141E-4  6.590843E-3 -1.073027E-2  1.530790E-2  2.130508E-2  2.476883E-2  4.305887E-2 
 3.963184E-2  4.980087E-2  4.730606E-2  4.674673E-2  4.402685E-2  4.309607E-2  2.666903E-2  2.473211E-2 
 2.488089E-2  8.900642E-3  1.579189E-2  6.702900E-3  6.665707E-3  4.318714E-3 -4.472256E-3  1.599789E-3 
-6.484032E-3 -1.400805E-2 -1.058102E-2 -4.584312E-3 -6.484032E-3 -3.504276E-3 -2.721310E-3 -1.538610E-2 
-1.120090E-3 -8.160114E-3 -1.572227E-2 -2.423286E-3 -5.813122E-3  7.819653E-3 -2.721310E-3  4.281998E-3 
-6.669998E-3 -2.671003E-2 -2.972794E-2 -5.051327E-2 -4.708624E-2 -5.539322E-2 -4.719830E-2 -4.641628E-2 
-3.866816E-2 -2.846098E-2 -1.914930E-2 -1.418114E-3  4.169941E-3  1.411581E-2  1.266289E-2  1.750469E-2 
 2.305603E-2  4.030180E-2  4.343081E-2  5.311680E-2  6.272697E-2  5.594778E-2  5.367470E-2  3.672600E-2 
 2.793503E-2  1.996374E-2  1.534510E-2  8.751869E-3  5.474091E-3  3.871918E-3 -2.721310E-3 -6.732941E-4 
-1.939297E-3  6.776810E-3  2.418995E-3 -5.552292E-3 -2.758980E-3 -1.803112E-2 -2.261305E-2 -3.140402E-2 
-3.986025E-2 -3.807211E-2 -4.619217E-2 -4.708624E-2 -4.582024E-2 -3.624630E-2 -3.643322E-2 -3.006315E-2 
-1.445532E-2 -1.221991E-2 -8.197308E-3 -1.069307E-2 -6.893158E-3 -5.291939E-3 -2.796173E-3 -4.584312E-3 
 1.451015E-3  8.193016E-3 -3.094196E-3  2.902985E-3 -3.802299E-3 -1.192188E-2 -1.158714E-2 -1.471615E-2 
-7.564068E-3 -7.787228E-3 -1.236916E-2 -5.105019E-3 -9.331703E-4 -5.925179E-3 -5.813122E-3 -9.650230E-3 
-6.557941E-3 -2.832890E-3 -6.782055E-3  7.429123E-4  1.226902E-3 -3.094196E-3  6.740093E-3  7.931709E-3 
 9.198666E-3  1.325893E-2  8.305073E-3  9.794712E-3 -7.100105E-4 -4.398346E-3 -9.016991E-3 -1.397133E-2 
-2.832890E-3 -7.713318E-3  2.604961E-3 -4.119873E-4 -4.210949E-3  2.589226E-4 -1.613092E-2 -2.535343E-3 
-7.974148E-3 -4.919052E-3  9.533882E-3 -2.237320E-3  5.212784E-3  2.083778E-3  2.455711E-3  1.375675E-3 
-1.864910E-3  4.318714E-3  2.679825E-3  7.200241E-5  4.541874E-3  4.393101E-3 -4.993916E-3  2.643108E-3 
-8.085251E-3 -1.151228E-2 -1.158714E-2 -1.918602E-2 -9.500980E-3 -1.497698E-2 -7.005215E-3 -8.644104E-3 
-1.210833E-2 -6.371975E-3 -9.090900E-3 -7.862091E-3  3.983974E-3  2.514172E-2  2.342796E-2  4.074907E-2 
 4.216480E-2  3.650284E-2  3.933382E-2  2.387476E-2  2.752590E-2  1.541901E-2  1.202965E-2  5.772114E-3 
 4.802704E-3  7.819653E-3 -1.902103E-3  1.451015E-3 -1.492023E-3  1.897812E-3  1.749039E-3  2.753735E-3 
 5.286694E-3  1.359367E-2  1.012993E-2  3.349781E-3  1.195478E-2  4.504681E-3  9.571075E-3  2.197504E-2 
 2.059698E-2  2.830791E-2  3.840303E-2  3.769493E-2  3.192091E-2  1.765394E-2  5.772114E-3 -6.259918E-3 
-1.520014E-2 -1.803112E-2 -3.453302E-2 -3.170204E-2 -2.849817E-2 -3.092003E-2 -1.542425E-2 -2.093697E-2 
-1.493931E-2 -1.348734E-2 -1.594496E-2 -4.695892E-3 -1.058102E-2 -8.718967E-3 -2.037811E-2 -2.030325E-2 
-1.914930E-2 -2.473593E-2 -2.022934E-2 -3.144121E-2 -3.490496E-2 -3.278208E-2 -2.760410E-2 -2.440119E-2 
-9.762287E-3 -5.105019E-3 -8.979321E-3 -2.030325E-2 -2.853632E-2 -2.540731E-2 -4.380798E-2 -1.896191E-2 
-2.119732E-2 -2.834892E-2 -1.013422E-2 -3.289413E-2 -1.173592E-2 -1.691389E-2 -1.806831E-2  1.599789E-3 
-1.490211E-2  2.345085E-3 -3.094196E-3  3.573895E-3  1.322174E-2  1.251411E-2  2.141666E-2  1.828766E-2 
 2.812195E-2  1.195478E-2  1.590395E-2  1.296091E-2  1.897812E-3  1.840591E-4 -1.955795E-2 -1.855326E-2 
-1.739836E-2 -6.297112E-3  5.249977E-3  1.396704E-2  2.551365E-2  3.475189E-2  3.773165E-2  3.415585E-2 
 3.933382E-2  3.270292E-2  3.028202E-2  3.132486E-2  3.084087E-2  3.434181E-2  2.555084E-2  1.784086E-2 
 9.980679E-3  4.616737E-3 -2.260208E-4  2.455711E-3  8.751869E-3  2.008915E-3  1.217890E-2  1.381779E-2 
 5.882740E-3  8.378983E-3  3.387928E-3  1.523304E-2  1.418972E-2  1.404095E-2  1.504707E-2 -2.944946E-3 
 6.404877E-3 -1.277924E-2 -1.285315E-2 -8.681297E-3 -1.981926E-2 -3.752708E-4 -1.195908E-2 -1.864910E-3 
-5.612373E-4  6.069660E-3  1.422691E-2  8.900642E-3  1.418972E-2 -1.379967E-3 -8.420944E-3 -1.836634E-2 
-2.127218E-2 -3.416014E-2 -2.473593E-2 -2.183104E-2 -2.123499E-2 -8.383274E-3 -2.198029E-2 -1.810598E-2 
-3.144121E-2 -4.116297E-2 -4.529810E-2 -4.973125E-2 -4.265308E-2 -3.796005E-2 -2.376795E-2 -1.423216E-2 
-3.130913E-3  3.499031E-3  1.258802E-2  1.679802E-2  1.627588E-2  3.281498E-2  3.195810E-2  3.326178E-2 
 3.709888E-2  2.543974E-2  2.111912E-2  1.586580E-2  1.918173E-2  1.817608E-2  1.229000E-2  1.240206E-2 
 9.571075E-3  1.299810E-2  5.286694E-3  1.673698E-3 -5.961895E-3 -3.002596E-2 -3.341532E-2 -4.336119E-2 
-4.436731E-2 -2.775335E-2 -2.581596E-2 -4.472256E-3  1.303482E-2  1.929283E-2  2.350283E-2  1.910686E-2 
 2.350283E-2  1.009274E-2  1.024199E-2  1.050186E-2 -3.951073E-3 -6.037235E-3 -2.572060E-3  2.977848E-3 
-3.912926E-3  7.372856E-3 -7.100105E-4 -9.388924E-3 -2.088070E-3 -1.628017E-2 -1.579618E-2 -1.967001E-2 
-2.261305E-2 -1.810598E-2 -1.981926E-2 -1.259327E-2 -1.128912E-2 -1.758432E-2 -1.575899E-2 -2.041531E-2 
-5.217075E-3 -2.460957E-3  6.442070E-3  2.968597E-2  1.977777E-2  4.540586E-2  3.557205E-2  3.709888E-2 
 4.514503E-2  2.190065E-2  3.259182E-2  7.559776E-3  7.298946E-3  2.829075E-3 -3.057003E-3  1.451015E-3 
-9.352207E-3  2.977848E-3 -4.584312E-3 -8.959770E-4  8.168221E-4  2.865791E-3  4.728794E-3  7.429123E-4 
 8.193016E-3 -5.329132E-3 -3.614902E-3 -6.148338E-3 -1.095390E-2 -5.240440E-4 -5.291939E-3  1.599789E-3 
 5.137920E-3 -7.936001E-3 -1.128912E-2 -1.337528E-2 -1.520014E-2 -6.633282E-3 -7.229328E-3 -4.286289E-3 
 7.801056E-4 -6.669998E-3 -1.039505E-2 -1.289129E-2 -3.912926E-3  1.859665E-3  6.851673E-3  1.229000E-2 
 1.024199E-2  1.981497E-2  9.719849E-3  9.198666E-3  1.508379E-2  7.261753E-3  1.564264E-2  1.638794E-2 
 1.091194E-2  8.378983E-3  1.009274E-2  1.189709E-3  7.559776E-3  1.068878E-2 -2.832890E-3  1.493502E-2 
 1.076269E-2  1.120996E-2  2.614689E-2  1.221609E-2  2.048492E-2  2.182579E-2  1.109791E-2  6.963730E-3 
-2.088070E-3  2.008915E-3 -5.887985E-3 -1.002216E-2 -1.006031E-2 -1.199722E-2 -6.782055E-3  2.791882E-3 
 3.275871E-3 -3.057003E-3  1.785755E-3  1.451015E-3 -4.024982E-3 -1.493931E-2 -1.046896E-2 -2.168226E-2 
-2.019215E-2 -1.639223E-2 -1.888800E-2 -1.024628E-2 -9.984970E-3  8.305073E-3 -5.068302E-3  1.258802E-2 
 1.221609E-2  1.120996E-2  2.130508E-2  5.696774E-3  2.447081E-2  3.201008E-3  8.937836E-3  2.120972E-3 
-1.620626E-2 -7.339954E-3 -2.503395E-2 -1.736116E-2 -1.378489E-2 -1.669025E-2 -1.497698E-2 -1.803112E-2 
-1.061821E-2 -9.948254E-3 -6.148338E-3 -3.371239E-4 -5.979538E-4 -1.641273E-3 -1.231194E-3 -4.119873E-4 
-6.557941E-3 -4.174232E-3 -6.819248E-3 -5.701065E-3 -5.552292E-3 -8.011341E-3 -1.753330E-3 -2.237320E-3 
 7.801056E-4 -2.460957E-3 -3.168106E-3 -7.564068E-3 -2.832890E-3  8.825779E-3  1.173210E-2  3.136206E-2 
 3.717279E-2  4.775286E-2  5.412197E-2  3.847694E-2  4.019070E-2  3.054285E-2  1.884604E-2  1.307297E-2 
 7.298946E-3  5.696774E-3 -2.572060E-3 -1.343250E-3 -6.259918E-3 -5.105019E-3  8.168221E-4 -2.125263E-3 
 5.362034E-3  1.264095E-3  2.306938E-3  5.324841E-3  3.499031E-3  1.642466E-2  1.746798E-2  3.039408E-2 
 4.022789E-2  3.009605E-2  3.445387E-2  2.111912E-2  1.262569E-2  1.068878E-2 -4.491806E-4 -3.752708E-4 
-5.477905E-3 -5.999088E-3 -1.758432E-2 -1.184797E-2 -6.931305E-3 -1.054430E-2  2.717018E-3  7.429123E-4 
 1.068878E-2  8.677006E-3  7.670879E-3  1.638794E-2  2.275801E-2  3.210688E-2  3.501272E-2  3.691292E-2 
 3.370905E-2  3.121281E-2  1.832485E-2  1.914406E-2  6.665707E-3 -1.641273E-3  2.977848E-3 -1.669025E-2 
-5.329132E-3 -1.482821E-2 -2.805090E-2 -2.469921E-2 -3.088188E-2 -2.652407E-2 -3.442097E-2 -1.676512E-2 
-1.669025E-2 -4.360199E-3  9.943962E-3  3.945827E-3  2.376270E-2  2.753735E-3  3.700256E-4  1.636982E-3 
-9.426117E-3 -4.733086E-3 -8.830070E-3 -9.799004E-3 -1.538610E-2 -1.456690E-2 -2.257633E-2 -2.350712E-2 
-2.160692E-2 -3.200006E-2 -2.507114E-2 -2.406597E-2 -3.334093E-2 -3.691721E-2 -5.021524E-2 -6.265736E-2 
-7.003212E-2 -7.781696E-2 -7.535934E-2 -7.807827E-2 -7.997799E-2 -7.085228E-2 -7.655096E-2 -7.811499E-2 
-6.593513E-2 -6.429625E-2 -5.677128E-2 -5.073690E-2 -5.334425E-2 -4.637814E-2 -4.596901E-2 -4.280233E-2 
-2.037811E-2 -5.143166E-3  1.009274E-2  3.568268E-2  5.270672E-2  6.555796E-2  7.636070E-2  7.148075E-2 
 7.889366E-2  9.237766E-2  8.738708E-2  9.167004E-2  8.541203E-2  7.382774E-2  6.682491E-2  5.337667E-2 
 4.313278E-2  2.622175E-2  1.299810E-2  6.776810E-3 -1.939297E-3 -7.303238E-3 -4.882336E-3 -1.195908E-2 
-1.691389E-2 -1.762104E-2 -2.604008E-2 -2.466202E-2 -3.766203E-2 -3.818321E-2 -2.656126E-2 -3.792334E-2 
-2.078819E-2 -1.400805E-2 -1.616907E-2 -2.125263E-3  3.700256E-4  1.638794E-2  2.614689E-2  4.063797E-2 
 5.106783E-2  5.237198E-2  5.143976E-2  2.778578E-2  7.857800E-3 -1.896191E-2 -4.473925E-2 -5.464792E-2 
-7.081413E-2 -6.779718E-2 -6.619501E-2 -8.154202E-2 -5.572796E-2 -4.324913E-2 -3.613520E-2 -2.572060E-3 
 8.639812E-3  2.365208E-2  4.838610E-2  6.116295E-2  6.548405E-2  7.706785E-2  7.423687E-2  7.043791E-2 
 5.173779E-2  3.326178E-2  2.137899E-2 -1.769590E-2 -2.108622E-2 -4.980516E-2 -6.787205E-2 -7.226706E-2 
-9.342527E-2 -8.225012E-2 -9.044504E-2 -7.074022E-2 -5.241299E-2 -2.496004E-2  1.935005E-3  1.553106E-2 
 3.743410E-2  4.041386E-2  5.292988E-2  5.047178E-2  5.248308E-2  5.300474E-2  5.840588E-2  6.004477E-2 
 6.012011E-2  5.985880E-2  5.095577E-2  4.641104E-2  3.024483E-2  2.465677E-2  1.627588E-2  8.378983E-3 
 9.496689E-3  1.068878E-2  1.079988E-2  1.955366E-2  1.579189E-2  7.894993E-3  1.713276E-2  1.381779E-2 
 1.493502E-2  1.981497E-2  2.055979E-2  1.407766E-2  5.249977E-3  3.759861E-3 -4.024982E-3 -9.352207E-3 
-5.961895E-3  4.448891E-4  2.493858E-3 -1.139641E-4 -2.162933E-3 -3.540993E-3 -9.984970E-3 -8.122921E-3 
-1.492023E-3 -7.005215E-3 -7.080078E-3 -9.538174E-3 -8.197308E-3 -2.796173E-3 -6.633282E-3  1.749039E-3 
-1.045227E-3  2.902985E-3  1.400375E-2  7.000923E-3  2.141666E-2  1.910686E-2  1.109791E-2  5.435944E-3 
-1.359797E-2 -2.604008E-2 -4.030704E-2 -4.205704E-2 -6.418419E-2 -6.101799E-2 -6.410933E-2 -7.670021E-2 
-6.202316E-2 -7.990313E-2 -5.077410E-2 -4.019499E-2 -2.566719E-2  3.536701E-3  1.897812E-3  3.691292E-2 
 3.504992E-2  5.013704E-2  5.233383E-2  4.946566E-2  6.157207E-2  4.190397E-2  5.937481E-2  4.980087E-2 
 4.283476E-2  4.447365E-2  2.674294E-2  3.575802E-2  2.815866E-2  2.733898E-2  2.756310E-2  1.292372E-2 
 2.745104E-2  2.577496E-2  2.618504E-2  3.612995E-2  2.115583E-2  2.991009E-2  1.992702E-2 -5.441189E-3 
 1.822948E-3 -2.123499E-2 -3.099394E-2 -3.557634E-2 -6.489229E-2 -6.802130E-2 -8.739090E-2 -8.835936E-2 
-9.066916E-2 -9.722519E-2 -8.839607E-2 -1.006522E-1 -9.029627E-2 -8.865690E-2 -8.724213E-2 -7.524729E-2 
-6.340218E-2 -4.436731E-2 -3.781128E-2 -3.665590E-2 -2.648735E-2 -2.503395E-2 -2.298498E-2 -8.220673E-4 
-8.346081E-3  9.571075E-3  1.646185E-2  4.765987E-3  2.048492E-2  1.504707E-2  2.908993E-2  2.566290E-2 
 5.158901E-2  7.174206E-2  7.457304E-2  1.026220E-1  9.424067E-2  1.133871E-1  1.102948E-1  1.050057E-1 
 1.067567E-1  8.757305E-2  8.019686E-2  6.883574E-2  5.978394E-2  4.853487E-2  5.069494E-2  3.456593E-2 
 2.655697E-2  8.603096E-3 -2.268696E-2 -2.723217E-2 -4.801702E-2 -6.101799E-2 -7.226706E-2 -7.897234E-2 
-7.569408E-2 -7.819033E-2 -7.237911E-2 -7.278919E-2 -6.973410E-2 -6.418419E-2 -5.528116E-2 -3.900290E-2 
-3.255892E-2 -1.225710E-2  1.487732E-3  1.117277E-2  3.504992E-2  4.793882E-2  7.736588E-2  8.533812E-2 
 9.505987E-2  1.045218E-1  8.105373E-2  7.636070E-2  6.071568E-2  4.019070E-2  1.184273E-2  1.971722E-3 
-2.089930E-2 -3.773594E-2 -3.635836E-2 -5.189133E-2 -4.250431E-2 -5.099726E-2 -3.945017E-2 -3.598595E-2 
-3.892803E-2 -2.525806E-2 -9.836197E-3  9.011745E-3  2.409887E-2  5.922604E-2  8.310270E-2  1.042981E-1 
 1.182299E-1  1.302238E-1  1.214700E-1  1.061230E-1  1.033669E-1  7.800007E-2  6.604195E-2  5.375004E-2 
 2.946281E-2  8.155823E-3 -9.128094E-3 -2.104807E-2 -3.017521E-2 -3.300619E-2 -3.486824E-2 -4.526091E-2 
-5.852222E-2 -6.645632E-2 -8.590126E-2 -8.843422E-2 -8.485794E-2 -8.768892E-2 -6.817007E-2 -5.803823E-2 
-4.149914E-2 -2.492189E-2 -1.698828E-2  3.051758E-3 -1.008034E-3 -8.793354E-3 -1.046896E-2 -3.114319E-2 
-4.209518E-2 -5.129528E-2 -5.900621E-2 -4.824114E-2 -4.578209E-2 -3.036118E-2 -1.397133E-2 -1.143789E-2 
-5.105019E-3 -1.750994E-2 -2.697134E-2 -3.777409E-2 -4.794312E-2 -6.042194E-2 -5.997515E-2 -4.943323E-2 
-6.083107E-2 -3.844404E-2 -3.799725E-2 -2.942991E-2 -2.423286E-3 -1.269341E-3  1.985168E-2  1.109791E-2 
 1.530790E-2  2.223587E-2  1.240206E-2  2.365208E-2  2.454567E-2  2.219868E-2  2.782393E-2  2.588701E-2 
 2.048492E-2  2.104378E-2  1.650000E-2  1.929283E-2  9.571075E-3  1.135874E-2  2.134180E-2  2.357674E-2 
 4.320765E-2  4.130793E-2  5.471802E-2  5.375004E-2  4.059982E-2  5.352592E-2  2.897787E-2  2.122974E-2 
 7.038116E-3 -9.686947E-3 -4.695892E-3 -2.093697E-2 -6.371975E-3 -8.942127E-3 -5.143166E-3  5.920887E-3 
 6.680489E-4  1.225281E-2  1.338959E-3  4.951954E-3 -7.452011E-3 -1.572227E-2 -1.013422E-2 -2.604008E-2 
-1.806831E-2 -2.298498E-2 -2.577925E-2 -1.925993E-2 -2.343225E-2 -1.296520E-2 -2.060127E-2 -3.110600E-2 
-3.952408E-2 -5.777693E-2 -5.740404E-2 -5.785131E-2 -4.634094E-2 -3.602314E-2 -1.769590E-2 -8.272171E-3 
 3.536701E-3  2.879190E-2  3.531075E-2  5.557489E-2  5.255795E-2  5.941200E-2  5.583572E-2  4.950285E-2 
 4.860878E-2  4.283476E-2  5.382395E-2  4.346895E-2  4.443693E-2  2.439690E-2  7.447720E-3 -1.013422E-2 
-5.069923E-2 -7.472610E-2 -1.056800E-1 -1.362262E-1 -1.468420E-1 -1.541800E-1 -1.548882E-1 -1.412539E-1 
-1.307869E-1 -1.087723E-1 -7.949400E-2 -4.790592E-2 -1.412010E-2  1.597786E-2  4.298401E-2  5.401087E-2 
 5.337667E-2  4.343081E-2  3.329897E-2  1.996374E-2  1.195478E-2  1.936769E-2  1.474905E-2  2.998400E-2 
 5.069494E-2  4.965210E-2  7.729197E-2  9.457588E-2  1.022120E-1  1.282496E-1  1.313419E-1  1.327567E-1 
 1.384187E-1  1.201291E-1  1.077619E-1  1.003118E-1  7.040071E-2  4.216480E-2  4.878044E-3 -3.535223E-2 
-7.319832E-2 -1.105232E-1 -1.114912E-1 -1.099272E-1 -1.016951E-1 -7.640219E-2 -5.844688E-2 -3.952408E-2 
-3.296804E-2 -1.967001E-2 -1.803112E-2 -2.309704E-2 -1.106501E-2 -1.676512E-2  1.255083E-2  2.633381E-2 
 3.341103E-2  7.170391E-2  7.341766E-2  1.011691E-1  1.123071E-1  1.087308E-1  1.114497E-1  9.032869E-2 
 8.075571E-2  6.034279E-2  4.838610E-2  3.985500E-2  3.143692E-2  2.979803E-2  1.966572E-2  6.553650E-3 
-6.782055E-3 -1.773310E-2 -3.021193E-2 -5.092335E-2 -6.362534E-2 -7.401800E-2 -9.588432E-2 -9.517622E-2 
-1.035943E-1 -1.069102E-1 -9.186125E-2 -8.716726E-2 -6.980896E-2 -5.483389E-2 -3.594828E-2 -2.451324E-2 
-2.645016E-2 -2.946711E-2 -4.466534E-2 -5.367899E-2 -5.695724E-2 -5.364227E-2 -4.075432E-2 -2.153301E-2 
-1.343250E-3  1.392889E-2  3.098965E-2  2.942467E-2  2.763700E-2  1.635075E-2  8.415699E-3  9.011745E-3 
 1.599789E-3  5.660057E-3  5.474091E-3  1.985168E-2  1.836205E-2  3.534794E-2  5.330276E-2  4.719400E-2 
 5.512810E-2  4.220200E-2  2.946281E-2  2.316666E-2  2.201271E-2  3.069210E-2  4.805088E-2  6.775570E-2 
 8.056974E-2  7.312012E-2  4.812479E-2  1.791477E-2 -8.718967E-3 -3.352690E-2 -4.410601E-2 -4.365921E-2 
-3.870535E-2 -1.605701E-2  5.772114E-3  3.713608E-2  5.378675E-2  6.503677E-2  7.058668E-2  5.103111E-2 
 4.700804E-2  3.247976E-2  1.102400E-2  3.797054E-3 -1.218319E-2 -2.678490E-2 -3.416014E-2 -4.697418E-2 
-6.023502E-2 -6.742525E-2 -7.904720E-2 -8.198929E-2 -6.969690E-2 -6.325293E-2 -6.191206E-2 -5.475998E-2 
-5.684614E-2 -6.943607E-2 -6.276798E-2 -6.727600E-2 -6.545019E-2 -5.271101E-2 -5.740404E-2 -3.784800E-2 
-3.617191E-2 -3.073311E-2 -2.521992E-2 -3.974819E-2 -2.335835E-2 -2.734423E-2 -2.484798E-2 -1.188517E-2 
-7.564068E-3  1.072598E-2  2.395010E-2  4.607582E-2  6.719685E-2  8.157587E-2  9.930706E-2  1.130519E-1 
 1.253819E-1  1.322360E-1  1.264987E-1  1.180811E-1  1.080227E-1  9.464979E-2  6.972980E-2  6.012011E-2 
 3.862572E-2  2.455711E-3 -2.014160E-3 -4.123831E-2 -5.759096E-2 -6.790924E-2 -9.081793E-2 -8.433628E-2 
-9.122705E-2 -7.625294E-2 -6.783390E-2 -4.723501E-2 -3.151608E-2 -3.632116E-2 -2.972794E-2 -3.121805E-2 
-2.775335E-2 -2.529526E-2 -2.324629E-2 -2.067614E-2 -1.985598E-2 -1.806831E-2 -1.311398E-2 -2.350712E-2 
-2.499723E-2 -2.149534E-2 -3.311729E-2 -2.242708E-2 -2.123499E-2 -2.786493E-2 -2.521992E-2 -3.803396E-2 
-3.829527E-2 -3.084517E-2 -2.097416E-2 -2.832890E-3  1.884604E-2  3.463984E-2  4.171801E-2  5.583572E-2 
 5.453205E-2  6.209373E-2  7.092190E-2  6.205702E-2  6.451511E-2  5.486679E-2  3.758287E-2  2.767467E-2 
 2.829075E-3 -3.614902E-3 -8.868217E-3 -2.175617E-2 -7.080078E-3 -2.067614E-2  4.820824E-4  1.616383E-2 
 1.173210E-2  5.702782E-2  6.529665E-2  9.178209E-2  1.102948E-1  1.167397E-1  1.297770E-1  1.175590E-1 
 1.148767E-1  9.435177E-2  8.787107E-2  7.375288E-2  7.878208E-2  7.930279E-2  7.073593E-2  8.992004E-2 
 7.688189E-2  8.269310E-2  7.770205E-2  6.369591E-2  5.795908E-2  4.808807E-2  3.978109E-2  3.262901E-2 
 3.627872E-2  2.298069E-2  2.264595E-2 -5.979538E-4 -2.406597E-2 -3.375101E-2 -7.025623E-2 -8.455992E-2 
-9.629297E-2 -1.126461E-1 -1.172652E-1 -1.174140E-1 -1.177492E-1 -1.222572E-1 -1.120133E-1 -1.123109E-1 
-1.050839E-1 -7.912111E-2 -7.241631E-2 -4.421806E-2 -2.872229E-2 -1.520014E-2  1.415300E-2  1.094866E-2 
 3.013277E-2  3.877497E-2  2.488089E-2  2.387476E-2 -2.944946E-3 -2.488518E-2 -3.192520E-2 -5.509520E-2 
-4.902315E-2 -4.541016E-2 -5.103493E-2 -2.976513E-2 -3.863001E-2 -2.346992E-2 -8.458138E-3 -1.605701E-2 
-2.870083E-3 -1.817989E-2 -2.832890E-3  5.733967E-3  4.095078E-3  3.247976E-2  2.678108E-2  4.480982E-2 
 4.801273E-2  4.406500E-2  5.192471E-2  2.536488E-2  1.556778E-2 -2.944946E-3 -1.337528E-2 -2.354431E-2 
-1.918602E-2  4.169941E-3 -4.956245E-3 -2.689695E-2 -1.883507E-4  1.169395E-2 -1.344919E-2  3.601885E-2 
 3.359699E-2  4.659796E-2  6.775570E-2  5.844307E-2  9.163284E-2  7.632303E-2  8.489084E-2  6.302500E-2 
 4.287291E-2  1.940489E-2 -2.641201E-2 -3.933811E-2 -7.878590E-2 -9.908724E-2 -1.195750E-1 -1.142850E-1 
-1.081390E-1 -1.006889E-1 -8.500719E-2 -8.493233E-2 -7.375717E-2 -7.643890E-2 -6.817007E-2 -7.442808E-2 
-6.075716E-2 -5.282307E-2 -5.818701E-2 -5.062532E-2 -5.665922E-2 -5.215216E-2 -5.367899E-2 -4.641628E-2 
-3.479433E-2 -2.071333E-2 -1.717424E-2 -1.035833E-2 -1.289129E-2 -6.633282E-3 -4.210949E-3 -1.814318E-2 
-6.595135E-3 -2.563000E-2 -1.426935E-2 -2.790213E-2 -4.142427E-2 -3.319216E-2 -6.463099E-2 -3.963614E-2 
-3.918934E-2 -2.980232E-2  1.468658E-4  6.478786E-3  4.141998E-2  5.550098E-2  6.365776E-2  6.369591E-2 
 5.307865E-2  3.680086E-2  1.549387E-2  4.914761E-3 -2.632141E-4  1.165676E-2  1.921892E-2  2.610970E-2 
 3.203297E-2  2.800989E-2  2.268267E-2  1.843691E-2  1.791477E-2  7.782936E-3  3.685951E-3  7.447720E-3 
 2.335405E-2  4.246283E-2  4.715681E-2  6.514788E-2  6.146097E-2  5.412197E-2  4.998779E-2  2.424765E-2 
 2.350283E-2  2.216196E-2  3.098965E-2  4.771471E-2  6.194496E-2  7.848406E-2  7.494497E-2  7.997370E-2 
 7.099676E-2  6.667566E-2  6.261492E-2  5.196190E-2  6.127405E-2  5.766106E-2  6.108809E-2  6.380701E-2 
 8.123970E-2  9.163284E-2  8.638096E-2  9.032869E-2  7.073593E-2  6.119967E-2  3.695011E-2  1.337099E-2 
 8.168221E-4 -1.307726E-2 -5.105019E-3  8.916855E-4  2.395010E-2  3.043079E-2  3.594398E-2  3.661489E-2 
 8.341789E-3 -7.080078E-3 -4.202032E-2 -5.833626E-2 -6.522703E-2 -6.761122E-2 -5.576515E-2 -6.451893E-2 
-5.617523E-2 -6.675434E-2 -7.629013E-2 -9.275532E-2 -1.106353E-1 -1.108952E-1 -1.249013E-1 -1.126461E-1 
-1.190162E-1 -1.205430E-1 -1.192393E-1 -1.183453E-1 -1.057181E-1 -1.038923E-1 -8.664608E-2 -9.312725E-2 
-9.163713E-2 -8.415031E-2 -8.351707E-2 -7.141018E-2 -6.556225E-2 -4.380798E-2 -2.153301E-2 -1.046896E-2 
 4.393101E-3  8.937836E-3  9.087086E-3  1.482296E-2  1.679802E-2  2.078295E-2  3.121281E-2  3.989267E-2 
 4.894495E-2  5.974674E-2  5.866671E-2  6.801701E-2  6.257772E-2  5.542564E-2  5.620766E-2  2.711582E-2 
 2.718973E-2  1.650000E-2  1.091194E-2  3.028202E-2  3.136206E-2  5.844307E-2  7.855797E-2  8.552408E-2 
 9.289980E-2  8.183575E-2  6.328583E-2  4.346895E-2  3.143692E-2  2.029896E-2  1.337099E-2  2.137899E-2 
 2.204990E-2  3.583193E-2  4.566574E-2  3.627872E-2  4.138279E-2  2.950001E-2  1.709604E-2  2.447081E-2 
 3.065491E-2  3.784370E-2  4.406500E-2  4.629993E-2  5.073309E-2  3.802967E-2  2.685499E-2  1.914406E-2 
-4.882336E-3  2.829075E-3 -5.999088E-3 -1.583290E-2 -8.979321E-3 -1.542425E-2  1.152992E-3 -4.435062E-3 
 8.564949E-3  2.406073E-2  2.465677E-2  2.759981E-2  1.106071E-2  6.926060E-3 -1.274204E-2 -1.918602E-2 
-2.306032E-2 -3.244734E-2 -3.125525E-2 -3.043509E-2 -2.607727E-2 -1.233196E-2 -3.466129E-3 -3.540993E-3 
 4.467964E-3 -8.681297E-3 -1.028299E-2 -2.160692E-2 -4.336119E-2 -3.568792E-2 -3.516626E-2 -4.485130E-2 
-3.702927E-2 -3.371334E-2 -2.764225E-2 -1.039505E-2 -9.911060E-3  5.622864E-3  9.198666E-3  9.607792E-3 
 2.048492E-2  2.160311E-2  3.009605E-2  4.212809E-2  5.810785E-2  7.200193E-2  8.936071E-2  9.122276E-2 
 9.282494E-2  9.479904E-2  7.472181E-2  5.967283E-2  3.568268E-2  1.612711E-2  8.677006E-3 -2.386093E-3 
 1.840591E-4  1.433897E-2  2.119303E-2  3.430510E-2  6.239176E-2  6.611681E-2  7.699394E-2  9.580469E-2 
 9.565592E-2  1.021748E-1  9.189367E-2  7.312012E-2  4.864693E-2  3.318787E-2  2.424765E-2 -6.297112E-3 
-3.110600E-2 -5.677128E-2 -7.189512E-2 -8.135605E-2 -7.431602E-2 -5.647326E-2 -4.004622E-2 -1.426935E-2 
-1.046896E-2  1.176882E-2  2.219868E-2  2.346468E-2  3.639078E-2  2.201271E-2  2.804708E-2  1.545668E-2 
-2.610207E-3  8.825779E-3  1.538181E-2  2.685499E-2  2.502966E-2  3.590679E-2  2.484369E-2  5.808830E-3 
 8.975029E-3 -1.657820E-2 -8.868217E-3 -9.331703E-4  7.186890E-3  1.675987E-2 -2.014160E-3 -2.610207E-3 
-2.831221E-2 -4.350996E-2 -4.872513E-2 -7.465124E-2 -8.556509E-2 -8.813620E-2 -7.934523E-2 -8.072329E-2 
-7.975435E-2 -6.775999E-2 -6.921291E-2 -6.802130E-2 -6.522703E-2 -6.660509E-2 -6.329012E-2 -6.716394E-2 
-6.004906E-2 -4.820395E-2 -5.222702E-2 -4.585695E-2 -5.855894E-2 -6.910133E-2 -6.891489E-2 -9.413290E-2 
-1.120501E-1 -1.093311E-1 -1.050100E-1 -1.190162E-1 -1.191282E-1 -1.111193E-1 -1.143222E-1 -1.064630E-1 
-9.323931E-2 -8.616114E-2 -7.554531E-2 -5.557919E-2 -4.946995E-2 -4.183435E-2 -1.996803E-2  1.077652E-3 
 3.098965E-2  6.451511E-2  8.977079E-2  1.102209E-1  1.148400E-1  1.298137E-1  1.338749E-1  1.259398E-1 
 1.266479E-1  1.062717E-1  1.077619E-1  1.059737E-1  1.121211E-1  1.248231E-1  1.213207E-1  1.293297E-1 
 1.268339E-1  1.187139E-1  1.153607E-1  1.188998E-1  1.129031E-1  1.351409E-1  1.505251E-1  1.490350E-1 
 1.718698E-1  1.676979E-1  1.598377E-1  1.537290E-1  1.374507E-1  1.250458E-1  1.074266E-1  8.809376E-2 
 7.796192E-2  6.146097E-2  5.229712E-2  3.825378E-2  4.020691E-3 -1.646709E-2 -5.613804E-2 -8.191490E-2 
-1.035199E-1 -1.297812E-1 -1.310849E-1 -1.548133E-1 -1.607361E-1 -1.656899E-1 -1.745930E-1 -1.721721E-1 
-1.678510E-1 -1.518712E-1 -1.557069E-1 -1.454639E-1 -1.370082E-1 -1.422601E-1 -1.399512E-1 -1.451659E-1 
-1.481080E-1 -1.438251E-1 -1.379390E-1 -1.225920E-1 -1.066122E-1 -9.111595E-2 -6.388617E-2 -6.764793E-2 
-5.952835E-2 -4.649019E-2 -4.783106E-2 -3.158998E-2 -2.473593E-2 -9.762287E-3 -7.601261E-3  4.243851E-3 
 1.426506E-2  1.813889E-2  4.250002E-2  4.704475E-2  6.663799E-2  7.513094E-2  6.447792E-2  6.719685E-2 
 7.271004E-2  6.794167E-2  8.243179E-2  9.710884E-2  7.967567E-2  1.039629E-1  8.824301E-2  7.095909E-2 
 6.332302E-2  3.318787E-2  3.531075E-2  4.132748E-3  1.918173E-2 -5.240440E-4 -2.339506E-2 -5.403042E-3 
-2.831221E-2 -2.201700E-2 -2.928114E-2 -3.375101E-2 -3.892803E-2 -3.088188E-2 -2.510929E-2 -1.777029E-2 
-2.162933E-3 -5.739212E-3  1.124668E-2  6.926060E-3  6.590843E-3  2.977848E-3 -4.174232E-3 -1.790047E-3 
-6.595135E-3 -5.254269E-3 -4.323006E-3  1.935005E-3 -8.220673E-4  1.599789E-3 -6.259918E-3 -2.961636E-2 
-3.632116E-2 -5.312109E-2 -5.986309E-2 -5.084801E-2 -3.747606E-2 -9.016991E-3  4.580021E-3  2.532768E-2 
 3.069210E-2  2.722788E-2  4.156876E-2  2.908993E-2  3.624201E-2  3.139973E-2  3.046799E-2  3.963184E-2 
 2.666903E-2  3.825378E-2  2.849388E-2  1.884604E-2  4.616737E-3 -8.718967E-3 -2.198029E-2 -3.449631E-2 
-4.358530E-2 -5.345631E-2 -4.719830E-2 -6.045914E-2 -4.608011E-2 -3.475618E-2 -2.052689E-2 -8.868217E-3 
 7.801056E-4  1.642466E-2  5.212784E-3  1.795197E-2  1.977777E-2  2.633381E-2  4.216480E-2  4.596376E-2 
 5.207396E-2  5.248308E-2  4.454899E-2  4.168081E-2  3.534794E-2  2.607298E-2  2.078295E-2 -4.210949E-3 
-1.609421E-2 -2.972794E-2 -3.661919E-2 -4.682493E-2 -4.600620E-2 -4.179716E-2 -5.353022E-2 -3.442097E-2 
-3.296804E-2 -2.168226E-2 -1.032019E-2 -4.210949E-3  7.745743E-3  6.776810E-3  5.660057E-3  5.548000E-3 
-2.260208E-4 -5.477905E-3  8.937836E-3  4.616737E-3  4.393101E-3  1.236486E-2  1.180601E-2  4.914761E-3 
 1.884604E-2  8.305073E-3 -1.529217E-3  1.687193E-2  1.338959E-3  2.488089E-2  1.638794E-2  7.931709E-3 
 1.713276E-2 -8.681297E-3 -6.484032E-3 -3.214931E-2 -4.496288E-2 -4.425526E-2 -5.282307E-2 -3.166533E-2 
-3.084517E-2  8.305073E-3  3.501272E-2  2.793503E-2  6.227970E-2  4.421377E-2  4.577780E-2  5.423403E-2 
 4.387808E-2  5.412197E-2  4.268599E-2  4.723072E-2  4.208994E-2  3.039408E-2  2.774906E-2  2.134180E-2 
 6.888866E-3  1.467371E-2  7.596970E-3  6.404877E-3  3.136206E-2  2.301788E-2  3.490067E-2  3.314972E-2 
 3.087807E-2  2.290678E-2  1.710892E-3  2.455711E-3 -3.168106E-3 -1.020908E-2 -1.952124E-2 -1.136303E-2 
-2.125263E-3  1.154470E-2  2.737665E-2  2.823305E-2  3.177166E-2  2.841997E-2  2.059698E-2  1.337099E-2 
-4.323006E-3 -1.855326E-2 -4.920912E-2 -7.438993E-2 -9.826803E-2 -1.081023E-1 -9.901333E-2 -1.069841E-1 
-7.707214E-2 -8.619928E-2 -7.565689E-2 -6.664228E-2 -7.196903E-2 -3.948689E-2 -4.082823E-2 -1.296520E-2 
-5.775928E-3  1.162004E-2  2.987194E-2  2.227306E-2  2.976084E-2  3.072882E-2  2.536488E-2  3.058004E-2 
 3.858900E-2  3.862572E-2  4.559183E-2  3.233099E-2  4.473495E-2  2.923870E-2  1.638794E-2  2.041101E-2 
 2.567768E-3  8.266926E-3 -1.069307E-2 -8.868217E-3 -7.676125E-3 -6.073952E-3 -1.566887E-3  9.660721E-4 
 9.496689E-3 -4.174232E-3  1.284885E-2  1.068878E-2  2.506685E-2  3.247976E-2  1.724482E-2  3.151083E-2 
 7.819653E-3  4.653931E-3  6.106853E-3  3.536701E-3  2.376270E-2  1.538181E-2  2.115583E-2  1.940489E-2 
 5.026817E-3  1.810074E-2  8.229733E-3  1.098680E-2  2.763700E-2  2.033567E-2  2.447081E-2  2.622175E-2 
 2.204990E-2  2.536488E-2  2.465677E-2  2.417278E-2  3.884983E-2  3.799295E-2  4.201603E-2  6.030607E-2 
 6.026888E-2  7.043791E-2  7.349205E-2  6.760693E-2  6.522274E-2  5.866671E-2  4.294682E-2  2.305603E-2 
 5.808830E-3 -1.285315E-2 -1.903725E-2 -4.026890E-2 -5.200291E-2 -5.785131E-2 -7.155895E-2 -6.600904E-2 
-7.170820E-2 -7.677412E-2 -8.262300E-2 -8.470917E-2 -8.943892E-2 -7.636499E-2 -5.695724E-2 -5.472231E-2 
-2.428913E-2 -1.069307E-2  2.093172E-2  5.147791E-2  6.608009E-2  1.003118E-1  1.045957E-1  1.121578E-1 
 1.135359E-1  1.052289E-1  9.010601E-2  7.077265E-2  6.250381E-2  4.261208E-2  2.968597E-2  2.946281E-2 
 2.383804E-2  1.303482E-2  3.536701E-3 -1.415730E-2 -3.606033E-2 -4.406929E-2 -5.427504E-2 -6.224728E-2 
-5.148220E-2 -4.872513E-2 -4.049301E-2 -3.315496E-2 -4.149914E-2 -5.356789E-2 -7.025623E-2 -7.986593E-2 
-8.679533E-2 -8.336830E-2 -8.232498E-2 -8.850813E-2 -9.241915E-2 -1.029611E-1 -1.088843E-1 -1.149559E-1 
-1.118269E-1 -1.005030E-1 -9.390926E-2 -8.251095E-2 -7.375717E-2 -5.449915E-2 -3.583717E-2 -2.868509E-2 
-9.388924E-3 -8.048058E-3 -2.908230E-3  1.042795E-2  5.548000E-3  1.128483E-2  8.193016E-3  8.900642E-3 
 1.493502E-2  1.359367E-2  2.130508E-2  1.299810E-2  1.061392E-2  1.456308E-2  9.831905E-3  2.096987E-2 
 2.175188E-2  2.506685E-2  3.039408E-2  3.162289E-2  4.108477E-2  3.355980E-2  3.329897E-2  2.577496E-2 
 1.150799E-2  5.474091E-3 -2.908230E-3 -7.005215E-3 -1.430607E-2 -7.564068E-3 -1.445532E-2 -2.253819E-2 
-1.274204E-2 -7.676125E-3  1.710892E-3  8.043766E-3  2.231073E-2  2.752590E-2  3.482676E-2  4.130793E-2 
 4.004192E-2  3.929710E-2  1.054001E-2  1.266289E-2  1.221609E-2  8.916855E-4  1.173210E-2  5.474091E-3 
 8.789063E-3  8.825779E-3  1.303482E-2  1.273680E-2  6.590843E-3  2.381802E-3 -1.352406E-2 -1.922321E-2 
-2.775335E-2 -3.170204E-2 -1.020908E-2 -8.959770E-4  1.087475E-2  3.821611E-2  2.882910E-2  5.017376E-2 
 5.371284E-2  3.426790E-2  5.602169E-2  3.564596E-2  3.501272E-2  4.115868E-2  3.370905E-2  5.363798E-2 
 4.331970E-2  5.162668E-2  5.989599E-2  4.570389E-2  5.367470E-2  4.801273E-2  3.478909E-2  3.244305E-2 
 3.408194E-2  1.061392E-2  1.031590E-2  5.137920E-3 -1.199722E-2 -2.610207E-3 -2.242708E-2 -6.782055E-3 
-9.872913E-3 -1.132631E-2  4.076958E-4 -1.691389E-2 -1.677990E-3 -1.274204E-2 -1.028299E-2 -9.315014E-3 
-1.620626E-2 -2.348900E-3 -3.355026E-3 -1.677990E-3  3.536701E-3  2.961159E-4 -7.415295E-3 -1.883507E-4 
-1.121426E-2 -1.322603E-2 -1.641273E-3 -3.912926E-3  1.971722E-3  2.083778E-3 -2.423286E-3 -1.035833E-2 
-2.313423E-2 -2.432632E-2 -2.402830E-2 -3.807211E-2 -3.561306E-2 -3.464508E-2 -4.105234E-2 -3.602314E-2 
-4.328728E-2 -3.669310E-2 -4.198313E-2 -4.578209E-2 -3.669310E-2 -4.578209E-2 -3.378820E-2 -3.017521E-2 
-2.790213E-2 -2.179289E-2 -2.317190E-2 -2.842426E-2 -3.039789E-2 -3.244734E-2 -2.894497E-2 -1.743507E-2 
-1.613092E-2  7.057190E-4  9.757042E-3  3.888702E-2  4.991293E-2  5.311680E-2  6.242895E-2  5.389881E-2 
 5.047178E-2  3.806686E-2  3.981781E-2  2.003765E-2  1.933098E-2  1.236486E-2  3.127098E-3  1.076269E-2 
-1.482821E-2 -5.552292E-3 -7.005215E-3 -1.043224E-2  7.857800E-3  2.083778E-3  4.541874E-3  2.195835E-3 
-5.813122E-3 -1.419401E-2 -2.428913E-2 -2.998829E-2 -3.896618E-2 -3.945017E-2 -3.866816E-2 -2.957916E-2 
-1.341200E-2 -1.095390E-2 -2.386093E-3  6.478786E-3 -5.240440E-4 -4.174232E-3 -6.111145E-3 -1.557302E-2 
-2.104807E-2 -2.220297E-2 -2.380514E-2 -2.067614E-2 -7.117271E-3  4.355907E-3  1.292372E-2  3.233099E-2 
 4.570389E-2  5.192471E-2  6.298780E-2  6.630278E-2  6.321096E-2  6.254101E-2  4.976368E-2  4.350567E-2 
 3.270292E-2  1.862288E-2  2.122974E-2  4.206657E-3 -6.732941E-4 -2.870083E-3 -1.654100E-2 -1.650429E-2 
-2.004290E-2 -3.110600E-2 -3.471899E-2 -3.401089E-2 -4.332399E-2 -4.202032E-2 -4.939604E-2 -4.246712E-2 
-3.170204E-2 -3.982210E-2 -2.142096E-2 -2.931833E-2 -3.166533E-2 -1.397133E-2 -1.925993E-2 -3.653049E-3 
 7.819653E-3  8.491039E-3  8.789063E-3  9.421825E-3  1.016665E-2 -1.008034E-3  5.137920E-3  8.491039E-3 
 1.102400E-2  1.344490E-2  7.894993E-3  1.303482E-2 -1.081944E-3 -8.959770E-4  5.569458E-4 -1.006031E-2 
-3.690243E-3 -1.479006E-2 -1.304007E-2 -1.851511E-2 -2.898312E-2 -2.592802E-2 -3.397417E-2 -3.162718E-2 
-3.702927E-2 -3.907728E-2 -4.563332E-2 -4.734707E-2 -3.773594E-2 -3.334093E-2 -1.344919E-2 -2.944946E-3 
 2.381802E-3  1.526976E-2  2.286911E-2  3.098965E-2  4.447365E-2  5.274391E-2  6.350899E-2  6.816578E-2 
 6.958103E-2  7.166672E-2  6.723404E-2  7.881880E-2  8.444405E-2  8.701372E-2  9.248972E-2  1.034408E-1 
 1.107798E-1  1.032181E-1  1.075387E-1  1.023979E-1  9.315968E-2  8.604574E-2  8.023500E-2  7.982492E-2 
 6.931973E-2  7.993698E-2  7.736588E-2  6.786776E-2  8.038378E-2  5.732584E-2  5.848074E-2  5.345201E-2 
 2.908993E-2  2.938795E-2 -2.535343E-3 -1.925993E-2 -4.414320E-2 -6.757402E-2 -7.312393E-2 -9.536219E-2 
-9.350014E-2 -8.858299E-2 -7.826424E-2 -6.440735E-2 -5.639935E-2 -4.749632E-2 -3.963614E-2 -3.691721E-2 
-3.386211E-2 -2.566719E-2 -2.335835E-2 -1.572227E-2 -1.374722E-2 -1.959610E-2 -2.939224E-2 -3.728914E-2 
-3.810930E-2 -4.120111E-2 -3.851891E-2 -3.200006E-2 -3.375101E-2 -4.123831E-2 -4.254198E-2 -3.937531E-2 
-4.436731E-2 -4.585695E-2 -4.168510E-2 -3.226089E-2 -2.168226E-2 -2.149534E-2 -1.676512E-2 -1.855326E-2 
-1.453018E-2 -1.006031E-2 -7.724762E-5  5.510807E-3  3.313065E-3  2.089500E-2  1.076269E-2  2.201271E-2 
 2.413607E-2  1.396704E-2  1.936769E-2 -2.274036E-3 -7.601261E-3 -2.175617E-2 -2.831221E-2 -3.226089E-2 
-3.401089E-2 -2.756691E-2 -2.503395E-2 -2.302313E-2 -1.985598E-2 -1.352406E-2 -1.520014E-2  1.077652E-3 
-1.343250E-3  2.047062E-3  1.897812E-3  1.012993E-2  1.627588E-2  1.582909E-2  3.538465E-2  1.668596E-2 
 2.122974E-2  1.255083E-2  6.680489E-4  3.685951E-3 -4.491806E-4  8.751869E-3  6.144047E-3  1.638794E-2 
 1.556778E-2  7.782936E-3  3.573895E-3 -4.210949E-3 -5.701065E-3 -1.790047E-3  3.089905E-3  9.869099E-3 
 9.571075E-3  1.813889E-2  2.797270E-2  2.305603E-2  3.747082E-2  4.480982E-2  5.382395E-2  6.600475E-2 
 7.963896E-2  8.868980E-2  8.537483E-2  1.033669E-1  1.033297E-1  1.010199E-1  1.018767E-1  9.550667E-2 
 9.155893E-2  7.889366E-2  7.520580E-2  6.786776E-2  6.857491E-2  7.606268E-2  8.656693E-2  8.995676E-2 
 9.390497E-2  1.073899E-1  9.841299E-2  1.054158E-1  9.528399E-2  9.118605E-2  9.170771E-2  8.433199E-2 
 1.003118E-1  7.531786E-2  9.096289E-2  8.205986E-2  6.734610E-2  7.263565E-2  4.387808E-2  4.127073E-2 
 1.338959E-3 -5.477905E-3 -1.967001E-2 -3.609705E-2 -2.555609E-2 -4.127502E-2 -3.673124E-2 -5.040121E-2 
-6.451893E-2 -7.696104E-2 -9.353733E-2 -1.073570E-1 -1.164083E-1 -1.223683E-1 -1.354814E-1 -1.306009E-1 
-1.383862E-1 -1.466560E-1 -1.433401E-1 -1.376410E-1 -1.292973E-1 -1.274719E-1 -1.186061E-1 -1.170421E-1 
-1.118269E-1 -1.043391E-1 -9.171200E-2 -8.269691E-2 -7.684898E-2 -6.228399E-2 -6.012392E-2 -5.204010E-2 
-4.902315E-2 -4.209518E-2 -2.872229E-2 -2.179289E-2 -8.570194E-3  3.909111E-3  8.789063E-3  1.869678E-2 
 2.823305E-2  1.716995E-2  1.504707E-2  9.011745E-3 -1.566887E-3 -8.959770E-4 -4.137039E-3  1.096725E-4 
-8.959770E-4 -4.100323E-3 -1.136303E-2 -1.166105E-2 -6.186008E-3 -7.378101E-3  5.846024E-3  5.435944E-3 
 7.298946E-3  8.043766E-3 -7.713318E-3 -7.153988E-3 -1.501417E-2 -2.209091E-2 -2.294827E-2 -2.887106E-2 
-2.756691E-2 -2.637529E-2 -2.071333E-2 -2.261305E-2 -2.265024E-2 -1.799393E-2 -2.130890E-2 -2.306032E-2 
-2.905703E-2 -3.576231E-2 -4.295111E-2 -3.609705E-2 -2.920628E-2 -2.678490E-2 -1.940918E-2 -1.341200E-2 
-5.403042E-3 -3.764153E-3  5.994797E-3 -3.578186E-3 -1.418114E-3  1.314688E-2  1.106071E-2  3.024483E-2 
 3.587008E-2  4.741669E-2  5.188704E-2  5.784702E-2  7.390165E-2  5.717707E-2  6.499910E-2  7.170391E-2 
 6.749487E-2  7.438564E-2  7.293367E-2  7.088470E-2  5.907679E-2  5.911398E-2  5.497885E-2  3.829098E-2 
 4.004192E-2  2.279472E-2  1.314688E-2  3.201008E-3 -2.063894E-2 -1.676512E-2 -3.762531E-2 -4.172230E-2 
-4.202032E-2 -5.300903E-2 -4.369593E-2 -4.526091E-2 -2.846098E-2 -3.401089E-2 -2.700806E-2 -1.635504E-2 
-2.842426E-2 -2.123499E-2 -2.995110E-2 -3.349018E-2 -3.520298E-2 -4.146099E-2 -5.245018E-2 -5.788898E-2 
-6.165123E-2 -7.964325E-2 -8.403826E-2 -8.657122E-2 -8.523035E-2 -7.934523E-2 -7.249117E-2 -5.975103E-2 
-5.092335E-2 -4.857635E-2 -4.373407E-2 -3.956223E-2 -4.574490E-2 -4.578209E-2 -4.064226E-2 -4.026890E-2 
-4.053020E-2 -2.909422E-2 -2.700806E-2 -2.645016E-2 -1.285315E-2 -9.054184E-3  7.801056E-4  7.484913E-3 
 1.381779E-2  2.055979E-2  2.339077E-2  2.320480E-2  2.126789E-2  1.899481E-2  1.873493E-2  2.849388E-2 
 2.365208E-2  2.465677E-2  2.380085E-2  1.210403E-2  1.076269E-2  2.753735E-3 -9.799004E-3 -3.168106E-3 
-5.031109E-3 -1.583290E-2 -3.764153E-3 -1.557302E-2 -1.605701E-2 -9.799004E-3 -2.440119E-2 -7.527351E-3 
-6.223202E-3  3.424644E-3  2.380085E-2  2.316666E-2  4.272366E-2  5.043507E-2  5.650568E-2  7.546711E-2 
 7.691908E-2  7.628584E-2  7.710600E-2  5.862999E-2  4.607582E-2  4.138279E-2  3.490067E-2  2.942467E-2 
 2.231073E-2  3.061676E-2  2.432203E-2  3.005886E-2  3.858900E-2  2.834511E-2  3.463984E-2  1.929283E-2 
 1.094866E-2  5.064011E-3 -1.017094E-2  9.288788E-4 -4.584312E-3 -1.492023E-3  8.639812E-3  1.338959E-3 
 2.233028E-3 -5.031109E-3 -1.285315E-2 -1.304007E-2 -1.434326E-2 -1.717424E-2 -1.736116E-2 -2.186823E-2 
-2.641201E-2 -3.095722E-2 -3.177595E-2 -3.665590E-2 -4.284000E-2 -4.429197E-2 -5.572796E-2 -4.257917E-2 
-4.183435E-2 -3.658199E-2 -2.726889E-2 -2.995110E-2 -2.496004E-2 -1.739836E-2 -7.839203E-4 -1.455307E-3 
 1.918173E-2  1.750469E-2  2.141666E-2  1.582909E-2  3.499031E-3  9.496689E-3 -1.400805E-2 -8.346081E-3 
-2.399111E-2 -2.604008E-2 -2.250099E-2 -3.002596E-2 -2.764225E-2 -2.738094E-2 -2.078819E-2 -3.367615E-2 
-2.738094E-2 -3.084517E-2 -3.457022E-2 -3.222322E-2 -4.123831E-2 -4.384518E-2 -5.207825E-2 -5.245018E-2 
-6.221008E-2 -5.885696E-2 -5.755329E-2 -6.466818E-2 -5.308294E-2 -5.714417E-2 -5.271101E-2 -5.665922E-2 
-5.110931E-2 -4.041815E-2 -4.067898E-2 -2.142096E-2 -2.663612E-2 -2.186823E-2 -1.046896E-2 -9.388924E-3 
-2.944946E-3 -5.813122E-3 -3.428936E-3  5.808830E-3  7.670879E-3  6.442070E-3  2.543974E-2  1.996374E-2 
 1.344490E-2  3.546000E-2  2.983475E-2  3.378391E-2  4.019070E-2  2.584887E-2  2.570009E-2  2.249670E-2 
 1.344490E-2  2.082109E-2  2.167702E-2  1.240206E-2  1.508379E-2  7.335663E-3  6.292820E-3  1.720667E-2 
 2.361393E-2  3.158569E-2  3.866291E-2  4.782677E-2  4.305887E-2  4.641104E-2  4.466105E-2  3.907299E-2 
 4.942894E-2  4.663467E-2  4.890680E-2  4.350567E-2  3.493786E-2  3.013277E-2  1.661110E-2  1.195478E-2 
 1.098680E-2  7.057190E-4 -5.477905E-3 -1.221991E-2 -2.093697E-2 -2.138424E-2 -2.626324E-2 -1.084232E-2 
-4.137039E-3 -3.752708E-4  1.366901E-2  1.750469E-2  1.746798E-2  1.385498E-2  2.033567E-2  1.601505E-2 
 3.214502E-2  2.804708E-2  1.508379E-2  2.506685E-2  1.935005E-3 -1.939297E-3 -1.695108E-2 -2.022934E-2 
-1.665306E-2 -3.296804E-2 -1.948404E-2 -1.888800E-2 -7.005215E-3 -6.371975E-3 -5.739212E-3 -2.999306E-4 
-5.627155E-3  1.381779E-2  1.046467E-2  1.333284E-2  3.117609E-2  3.166008E-2  3.113890E-2  3.821611E-2 
 3.631687E-2  2.748775E-2  3.702402E-2  3.173494E-2  2.637100E-2  2.830791E-2  1.597786E-2  2.346468E-2 
 1.333284E-2  1.292372E-2  1.113605E-2 -2.274036E-3  4.504681E-3 -1.650429E-2 -1.289129E-2 -2.402830E-2 
-1.929808E-2 -5.366325E-3 -2.898312E-2 -1.724911E-2 -3.244734E-2 -3.721523E-2 -4.202032E-2 -5.505800E-2 
-4.190826E-2 -5.703211E-2 -4.347324E-2 -3.721523E-2 -4.090309E-2 -2.030325E-2 -2.153301E-2 -1.009703E-2 
-1.147509E-2 -1.706314E-2 -1.225710E-2 -2.887106E-2 -2.939224E-2 -3.129196E-2 -3.471899E-2 -2.615213E-2 
-2.760410E-2 -1.814318E-2 -2.008009E-2 -2.008009E-2 -1.814318E-2 -2.127218E-2 -1.404524E-2 -3.002596E-2 
-2.719498E-2 -2.801418E-2 -2.462435E-2 -9.686947E-3 -4.919052E-3  1.143408E-2  1.042795E-2  2.104378E-2 
 2.804708E-2  2.003765E-2  2.234793E-2  1.735592E-2  4.504681E-3  9.049892E-3  3.089905E-3 -1.418114E-3 
 4.802704E-3  3.313065E-3  1.731873E-2  1.590395E-2  2.551365E-2  2.890396E-2  2.063370E-2  2.536488E-2 
 1.232767E-2  8.862972E-3  1.487732E-3 -1.192188E-2 -1.337528E-2 -2.089930E-2 -2.041531E-2 -2.611399E-2 
-2.697134E-2 -2.186823E-2 -3.028631E-2 -2.373028E-2 -2.980232E-2 -2.328300E-2 -2.380514E-2 -3.110600E-2 
-2.354431E-2 -2.566719E-2 -8.234024E-3 -1.602030E-2 -7.080078E-3 -4.547119E-3 -1.032019E-2  5.846024E-3 
 4.448891E-4  1.236486E-2  1.120996E-2  2.260876E-2  2.588701E-2  1.612711E-2  2.637100E-2  1.854801E-2 
 1.463699E-2  1.541901E-2  1.590395E-2  9.682655E-3  1.534510E-2  1.631308E-2  1.690865E-2  2.458286E-2 
 1.538181E-2  1.921892E-2  9.533882E-3  1.303482E-2  1.396704E-2  9.421825E-3  1.396704E-2  9.198666E-3 
 2.525282E-2  1.605272E-2  2.275801E-2  2.558899E-2  1.139593E-2  2.018690E-2  1.638794E-2  1.839876E-2 
 1.743078E-2  1.482296E-2  1.873493E-2  1.597786E-2  1.217890E-2  1.441383E-2  9.198666E-3  7.709026E-3 
 9.160995E-3  5.362034E-3  3.536701E-3  1.098680E-2  1.381779E-2  9.049892E-3  2.640772E-2  2.614689E-2 
 2.484369E-2  3.314972E-2  2.242184E-2  3.039408E-2  2.972269E-2  1.787806E-2  2.815866E-2  2.156591E-2 
 1.847410E-2  9.607792E-3 -1.304007E-2 -1.903725E-2 -3.889132E-2 -4.790592E-2 -6.358814E-2 -7.483721E-2 
-7.889795E-2 -8.325624E-2 -7.506132E-2 -8.441114E-2 -7.662535E-2 -8.232498E-2 -8.150530E-2 -7.360792E-2 
-7.223034E-2 -6.187391E-2 -5.632401E-2 -5.539322E-2 -6.034708E-2 -5.215216E-2 -6.634426E-2 -6.243324E-2 
-5.665922E-2 -6.627035E-2 -5.777693E-2 -6.008625E-2 -5.829811E-2 -4.738426E-2 -3.866816E-2 -3.285694E-2 
-1.929808E-2 -1.479006E-2 -7.936001E-3  9.123802E-3  1.859665E-3  2.175188E-2  3.784370E-2  3.113890E-2 
 6.444073E-2  6.298780E-2  6.034279E-2  6.976700E-2  5.617094E-2  5.181265E-2  3.691292E-2  3.568268E-2 
 3.076601E-2  1.892090E-2  1.262569E-2  6.478786E-3 -4.286289E-3 -9.836197E-3 -3.206253E-3 -8.868217E-3 
-5.515099E-3 -9.331703E-4 -4.062176E-3 -6.186008E-3 -4.024982E-3 -4.621029E-3 -1.045227E-3 -1.902103E-3 
-1.790047E-3  1.001787E-2  5.100727E-3  1.188087E-2  1.556778E-2  1.411581E-2  1.895809E-2  1.933098E-2 
 1.556778E-2  1.653671E-2  1.824999E-2  3.328323E-4 -7.601261E-3 -2.667332E-2 -3.945017E-2 -3.963614E-2 
-4.511213E-2 -4.403210E-2 -4.589415E-2 -3.352690E-2 -3.058434E-2 -2.689695E-2 -2.149534E-2 -2.335835E-2 
-1.229525E-2 -1.359797E-2 -1.102829E-2  3.015041E-3  5.920887E-3  2.666903E-2  3.847694E-2  4.719400E-2 
 5.985880E-2  5.192471E-2  6.209373E-2  4.547977E-2  4.119587E-2  4.268599E-2  2.804708E-2  4.428768E-2 
 3.940773E-2  4.026508E-2  3.985500E-2  3.572083E-2  3.251696E-2  2.082109E-2  1.638794E-2  3.611088E-3 
 6.069660E-3  3.983974E-3 -7.100105E-4  1.374292E-2  1.091194E-2  1.232767E-2  1.214075E-2  1.487732E-3 
 5.435944E-3  1.822948E-3  1.027870E-2  1.035309E-2  8.825779E-3  1.836205E-2  9.980679E-3  8.862972E-3 
-2.632141E-4 -5.179882E-3 -1.769590E-2 -2.667332E-2 -1.460409E-2 -2.779102E-2 -9.984970E-3  2.567768E-3 
-2.014160E-3  2.607298E-2  2.011299E-2  2.875471E-2  3.519869E-2  2.879190E-2  4.410172E-2  4.469776E-2 
 5.516481E-2  5.959797E-2  6.715965E-2  5.959797E-2  5.423403E-2  4.667187E-2  2.730179E-2  2.912664E-2 
 1.061392E-2  1.549387E-2  2.283192E-2  1.716995E-2  2.577496E-2  2.365208E-2  1.418972E-2  2.145386E-2 
 1.467371E-2 -1.289129E-2 -3.317356E-3 -1.944733E-2 -2.294827E-2 -1.829195E-2 -3.345299E-2 -1.743507E-2 
-2.969027E-2 -2.335835E-2 -2.391720E-2 -1.985598E-2 -5.068302E-3 -2.312183E-3  1.880884E-2  2.126789E-2 
 4.298401E-2  3.504992E-2  4.428768E-2  4.469776E-2  3.750896E-2  5.665493E-2  3.143692E-2  3.884983E-2 
 3.519869E-2  2.380085E-2  2.309275E-2  2.242184E-2  1.620197E-2  1.113605E-2  2.149105E-2  1.132202E-2 
 1.225281E-2  1.076269E-2  7.000923E-3  1.087475E-2  1.541901E-2  1.094866E-2  8.564949E-3  1.974010E-2 
 1.567984E-2  1.143408E-2  1.109791E-2  1.824999E-2  2.450800E-2  1.981497E-2  2.413607E-2  1.735592E-2 
 1.344490E-2  2.033567E-2  1.836205E-2  2.670574E-2  2.521610E-2  2.119303E-2  3.180885E-2  2.275801E-2 
 1.426506E-2  2.074575E-2  1.165676E-2  7.224083E-3  6.776810E-3 -2.051353E-3  2.008915E-3 -1.343250E-3 
-9.713173E-4 -2.632141E-4 -6.073952E-3  1.822948E-3 -3.578186E-3 -6.351471E-4 -1.306057E-3 -1.050711E-2 
-5.366325E-3 -1.099110E-2 -5.813122E-3 -5.217075E-3 -3.206253E-3  8.229733E-3  7.819653E-3  1.567984E-2 
 1.623869E-2  1.728201E-2  1.832485E-2  1.582909E-2  2.111912E-2  1.232767E-2  8.229733E-3  1.508379E-2 
 1.236486E-2  1.802683E-2  2.678108E-2  3.259182E-2  3.676367E-2  3.054285E-2  3.925896E-2  3.244305E-2 
 2.950001E-2  3.046799E-2  1.959085E-2  3.735971E-2  3.288984E-2  4.700804E-2  4.797602E-2  4.398966E-2 
 5.382395E-2  3.549671E-2  4.250002E-2  2.964878E-2  2.961206E-2  2.428484E-2  1.661110E-2  1.266289E-2 
-1.939297E-3 -5.961895E-3 -3.028631E-2 -2.756691E-2 -4.384518E-2 -4.920912E-2 -4.280233E-2 -5.774021E-2 
-4.529810E-2 -5.423832E-2 -5.081129E-2 -4.131222E-2 -5.267429E-2 -3.926420E-2 -4.593134E-2 -5.017805E-2 
-4.939604E-2 -6.083107E-2 -5.863428E-2 -6.824398E-2 -5.811214E-2 -6.690311E-2 -6.366205E-2 -5.192900E-2 
-6.526423E-2 -4.053020E-2 -4.131222E-2 -3.069592E-2 -1.628017E-2 -2.432632E-2 -1.605701E-2 -2.127218E-2 
-1.244402E-2 -1.754713E-2 -1.400805E-2 -9.054184E-3 -1.605701E-2  3.685951E-3 -1.032019E-2  1.468658E-4 
 2.531052E-3 -4.323006E-3  1.631308E-2  5.548000E-3  1.970291E-2  2.462006E-2  2.819586E-2  2.994680E-2 
 2.409887E-2  2.894068E-2  2.175188E-2  1.810074E-2  1.273680E-2  7.484913E-3 -5.477905E-3  2.233028E-3 
-1.883507E-4 -6.968021E-3  4.206657E-3 -3.355026E-3  5.398750E-3  4.095078E-3  3.328323E-4  9.719849E-3 
-4.137039E-3  4.988670E-3 -9.713173E-4 -4.658222E-3  2.679825E-3 -8.160114E-3 -1.902103E-3 -1.259327E-2 
-1.304007E-2 -1.799393E-2 -2.104807E-2 -1.963329E-2 -1.691389E-2 -1.192188E-2 -9.315014E-3 -3.988266E-3 
-4.286289E-3  4.355907E-3  1.264095E-3  1.284885E-2  1.284885E-2  1.910686E-2  2.219868E-2  1.582909E-2 
 2.111912E-2  1.750469E-2  1.836205E-2  1.556778E-2  2.491808E-2  2.026176E-2  2.532768E-2  3.117609E-2 
 2.592373E-2  3.743410E-2  2.648306E-2  2.827072E-2  3.166008E-2  2.201271E-2  2.354002E-2  1.951694E-2 
 2.007580E-2  9.459019E-3  1.091194E-2  2.455711E-3 -1.408291E-2 -1.054430E-2 -2.693415E-2 -2.961636E-2 
-3.810930E-2 -4.108906E-2 -4.183435E-2 -4.909801E-2 -3.892803E-2 -5.341911E-2 -4.716110E-2 -4.582024E-2 
-5.178022E-2 -3.557634E-2 -4.280233E-2 -3.267002E-2 -3.386211E-2 -3.844404E-2 -2.510929E-2 -4.436731E-2 
-4.280233E-2 -3.606033E-2 -4.485130E-2 -3.721523E-2 -3.807211E-2 -3.710318E-2 -3.572512E-2 -2.924299E-2 
-2.093697E-2 -1.788235E-2  6.218910E-3  1.392889E-2  1.519585E-2  3.095293E-2  3.132486E-2  2.953672E-2 
 3.285170E-2  3.028202E-2  3.061676E-2  2.748775E-2  2.178907E-2  2.428484E-2  1.009274E-2  2.212381E-2 
 3.214502E-2  2.867985E-2  4.696989E-2  4.149389E-2  5.699110E-2  5.073309E-2  4.171801E-2  5.658102E-2 
 4.436302E-2  4.875803E-2  4.328203E-2  4.037666E-2  3.676367E-2  2.991009E-2  3.225565E-2  1.959085E-2 
 1.050186E-2  3.387928E-3 -6.259918E-3 -1.397133E-2 -6.931305E-3 -8.830070E-3 -1.318932E-2  5.920887E-3 
 8.117676E-3  2.679825E-3  1.176882E-2  2.829075E-3 -4.658222E-3 -4.119873E-4 -7.601261E-3 -7.750034E-3 
-1.642895E-2 -2.179289E-2 -2.540731E-2 -3.114319E-2 -2.861023E-2 -3.155327E-2 -2.157021E-2 -2.138424E-2 
-1.430607E-2 -1.549816E-2 -2.175617E-2 -1.661634E-2 -2.581596E-2 -2.049017E-2 -3.579903E-2 -3.848124E-2 
-4.094028E-2 -5.703211E-2 -4.533529E-2 -5.688334E-2 -5.516911E-2 -5.151892E-2 -5.978823E-2 -4.608011E-2 
-4.198313E-2 -3.833199E-2 -1.583290E-2 -1.572227E-2 -9.762287E-3 -7.839203E-4 -2.175617E-2 -7.601261E-3 
-1.978207E-2 -3.129196E-2 -2.708292E-2 -3.870535E-2 -2.924299E-2 -3.643322E-2 -2.086210E-2 -1.069307E-2 
-1.002216E-2  4.076958E-4  1.822948E-3  3.573895E-3  8.415699E-3  8.155823E-3  4.541874E-3  5.249977E-3 
-5.589962E-3  6.926060E-3  4.076958E-4  3.834724E-3  1.843691E-2  8.117676E-3  2.234793E-2  1.650000E-2 
 1.422691E-2  1.526976E-2  7.559776E-3  8.193016E-3 -3.910065E-5  3.647804E-3  9.123802E-3  1.487732E-3 
 5.100727E-3  9.607792E-3 -1.081944E-3  3.983974E-3  9.660721E-4 -6.732941E-4 -1.379967E-3  2.940655E-3 
 9.831905E-3  2.604961E-3  1.445103E-2  1.258802E-2  1.758003E-2  1.277494E-2  1.906967E-2  1.709604E-2 
-3.371239E-4  1.258802E-2 -1.604080E-3  5.362034E-3  9.347916E-3  8.193016E-3  1.337099E-2  1.109791E-2 
 2.231073E-2  1.288605E-2  1.530790E-2  1.903296E-2  6.628036E-3  5.324841E-3 -3.130913E-3 -1.139641E-4 
-1.120090E-3 -1.493931E-2 -3.317356E-3 -1.110315E-2 -2.317190E-2 -1.579618E-2 -1.944733E-2 -1.847792E-2 
-1.277924E-2 -3.428936E-3  3.685951E-3  1.188087E-2  2.465677E-2  2.715302E-2  2.774906E-2  2.558899E-2 
 2.551365E-2  2.201271E-2  2.141666E-2  1.966572E-2  1.448774E-2  1.996374E-2  1.743078E-2  1.351976E-2 
 1.217890E-2  1.329565E-2  1.318407E-2  2.499294E-2  4.145670E-2  3.903580E-2  5.244589E-2  5.985880E-2 
 5.292988E-2  6.209373E-2  5.214787E-2  5.073309E-2  4.961491E-2  3.087807E-2  3.437996E-2  2.767467E-2 
 2.819586E-2  3.490067E-2  3.430510E-2  4.339409E-2  5.047178E-2  5.062103E-2  5.427074E-2  6.727171E-2 
 6.339788E-2  6.376982E-2  6.779289E-2  5.319071E-2  5.401087E-2  4.305887E-2  2.711582E-2  3.076601E-2 
 1.225281E-2  8.080959E-3  1.375675E-3 -3.317356E-3 -1.677990E-3 -1.609421E-2 -1.244402E-2 -2.399111E-2 
-2.484798E-2 -3.017521E-2 -4.287720E-2 -3.680515E-2 -3.941298E-2 -4.365921E-2 -4.660225E-2 -4.961920E-2 
-5.401516E-2 -6.068230E-2 -6.887722E-2 -6.831932E-2 -7.450199E-2 -7.088900E-2 -6.962204E-2 -7.327318E-2 
-7.263994E-2 -7.994127E-2 -7.234192E-2 -7.580614E-2 -8.184004E-2 -7.308722E-2 -6.388617E-2 -7.122421E-2 
-6.891489E-2 -5.792618E-2 -6.586027E-2 -5.774021E-2 -5.580330E-2 -5.915499E-2 -5.569124E-2 -5.587721E-2 
-4.336119E-2 -3.591108E-2 -2.473593E-2 -8.942127E-3 -1.511574E-4  8.603096E-3  1.530790E-2  1.750469E-2 
 1.079988E-2  1.567984E-2  1.001787E-2 -7.787228E-3 -3.504276E-3 -1.829195E-2 -3.274488E-2 -2.648735E-2 
-3.904009E-2 -3.628397E-2 -4.038095E-2 -4.354715E-2 -3.222322E-2 -4.343605E-2 -3.267002E-2 -2.939224E-2 
-2.808905E-2 -1.173592E-2 -4.100323E-3  3.797054E-3  6.963730E-3  1.910686E-2  2.178907E-2  1.545668E-2 
 1.977777E-2  2.294397E-2  1.716995E-2  1.523304E-2  1.553106E-2  1.217890E-2  7.372856E-3  1.132202E-2 
 1.657391E-2  1.653671E-2  3.121281E-2  3.598070E-2  3.724766E-2  3.944588E-2  3.709888E-2  4.317093E-2 
 3.907299E-2  4.238796E-2  4.372883E-2  4.205275E-2  4.957771E-2  4.115868E-2  4.652309E-2  4.413891E-2 
 4.767799E-2  4.942894E-2  3.203297E-2  4.760408E-2  3.091478E-2  3.158569E-2  3.910971E-2  2.365208E-2 
 3.572083E-2  2.726507E-2  2.570009E-2  2.912664E-2  2.469492E-2  2.443409E-2  3.411865E-2  3.151083E-2 
 3.661489E-2  4.425097E-2  3.907299E-2  5.158901E-2  5.598497E-2  5.762386E-2  5.315399E-2  6.187010E-2 
 4.756594E-2  3.851366E-2  3.996706E-2  1.657391E-2  2.163982E-2  3.647804E-3  3.573895E-3  1.120996E-2 
-9.836197E-3  1.040936E-3 -4.547119E-3 -1.527500E-2 -1.147509E-2 -2.279902E-2 -2.782822E-2 -3.136730E-2 
-3.289413E-2 -3.285694E-2 -3.404903E-2 -3.408623E-2 -3.546429E-2 -3.188801E-2 -3.922606E-2 -3.807211E-2 
-3.561306E-2 -3.192520E-2 -1.993132E-2 -2.346992E-2 -1.412010E-2 -1.262999E-2 -6.073952E-3  1.562119E-3 
 1.301765E-3  1.608992E-2  1.251411E-2  1.761675E-2  1.728201E-2  2.231073E-2  1.459980E-2  6.218910E-3 
 7.968903E-3 -1.043224E-2 -3.839016E-3 -1.695108E-2 -1.225710E-2 -1.769590E-2 -1.434326E-2 -9.388924E-3 
-2.611399E-2 -6.782055E-3 -2.641201E-2 -2.212906E-2 -1.553535E-2 -2.242708E-2 -1.296520E-2 -1.344919E-2 
-9.650230E-3 -4.472256E-3 -5.031109E-3 -8.904934E-3 -9.166241E-3 -2.045202E-2 -1.791906E-2 -2.410316E-2 
-2.723217E-2 -2.104807E-2 -2.250099E-2 -1.274204E-2 -1.542425E-2 -7.415295E-3  8.266926E-3  6.665707E-3 
 1.422691E-2  2.130508E-2  2.115583E-2  2.175188E-2  2.007580E-2  1.910686E-2  1.288605E-2  6.926060E-3 
 2.345085E-3 -5.612373E-4 -8.959770E-4 -7.787228E-3 -8.495331E-3 -7.676125E-3 -1.523733E-2 -8.942127E-3 
-1.501417E-2 -2.689695E-2 -1.784515E-2 -2.887106E-2 -3.144121E-2 -2.212906E-2 -2.250099E-2 -2.034092E-2 
-1.933527E-2 -1.758432E-2 -2.447510E-2 -2.093697E-2 -1.408291E-2 -1.568413E-2 -1.426935E-2 -5.291939E-3 
-4.770279E-3 -4.919052E-3  3.871918E-3 -7.153988E-3 -3.540993E-3 -2.312183E-3 -8.942127E-3  1.003742E-3 
 6.680489E-4  4.355907E-3  7.057190E-4  4.728794E-3  1.076269E-2  5.882740E-3  8.378983E-3 -2.832890E-3 
-1.827240E-3 -2.982140E-3 -3.802299E-3 -6.557941E-3 -9.724140E-3 -5.612373E-4 -7.974148E-3  5.584717E-3 
 1.016665E-2  7.298946E-3  1.422691E-2  9.309769E-3  3.275871E-3  4.653931E-3  7.522106E-3 -5.775928E-3 
 7.112980E-3  7.559776E-3 -3.653049E-3  3.647804E-3 -1.844120E-2 -4.249096E-3  8.168221E-4 -6.148338E-3 
 1.631308E-2  5.435944E-3  1.124668E-2  7.298946E-3  5.137920E-3  3.349781E-3 -2.646923E-3 -1.883507E-4 
-1.039505E-2  5.936623E-4 -9.240150E-3 -6.931305E-3 -2.832890E-3 -1.482821E-2 -1.471615E-2 -1.605701E-2 
-2.682209E-2 -3.032398E-2 -2.000523E-2 -3.024912E-2 -2.063894E-2 -1.989412E-2 -2.585411E-2 -1.721191E-2 
-3.177595E-2 -2.775335E-2 -2.291107E-2 -2.786493E-2 -2.514601E-2 -2.112293E-2 -2.302313E-2 -2.294827E-2 
-8.048058E-3 -1.333809E-2 -1.511574E-4  2.083778E-3 -1.045227E-3  1.608992E-2  3.201008E-3  2.059698E-2 
 1.534510E-2  1.109791E-2  2.905273E-2  2.007580E-2  3.188372E-2  2.912664E-2  2.882910E-2  2.655697E-2 
 2.368879E-2  3.326178E-2  2.778578E-2  2.741385E-2  3.333712E-2  3.389502E-2  3.039408E-2  3.329897E-2 
 2.592373E-2  2.938795E-2  2.838182E-2  2.663183E-2  2.987194E-2  1.843691E-2  3.434181E-2  2.614689E-2 
 1.988888E-2  3.519869E-2  2.309275E-2  2.462006E-2  2.942467E-2  2.074575E-2  2.786112E-2  3.016996E-2 
 2.607298E-2  4.190397E-2  3.449106E-2  3.788090E-2  4.365492E-2  2.614689E-2  3.240490E-2  2.756310E-2 
 2.380085E-2  1.679802E-2  1.955366E-2  2.309275E-2  1.906967E-2  3.307581E-2  2.588701E-2  3.154898E-2 
 1.541901E-2  1.012993E-2  1.378012E-2 -1.195908E-2  5.622864E-3 -3.690243E-3  7.801056E-4  1.057673E-2 
 1.114845E-3  1.351976E-2 -9.016991E-3 -4.323006E-3 -8.495331E-3 -2.600288E-2 -9.948254E-3 -2.209091E-2 
-2.410316E-2 -1.970720E-2 -2.745533E-2 -2.496004E-2 -3.162718E-2 -3.322935E-2 -3.475618E-2 -4.064226E-2 
-4.503727E-2 -4.202032E-2 -3.684235E-2 -3.896618E-2 -2.972794E-2 -3.270817E-2 -2.928114E-2 -2.980232E-2 
-3.401089E-2 -2.905703E-2 -3.572512E-2 -2.902031E-2 -3.397417E-2 -3.002596E-2 -2.030325E-2 -2.700806E-2 
-1.829195E-2 -1.393414E-2 -1.713705E-2 -9.128094E-3 -3.653049E-3  1.935005E-3  1.389170E-2  2.096987E-2 
 2.566290E-2  3.221893E-2  3.817892E-2  3.117609E-2  3.367186E-2  3.463984E-2  2.387476E-2  2.443409E-2 
 1.288605E-2  1.351976E-2  1.657391E-2  5.474091E-3  1.232767E-2  6.106853E-3  2.008915E-3 -1.902103E-3 
-6.351471E-4  2.120972E-3 -9.352207E-3  1.385498E-2  1.240206E-2  2.223587E-2  3.404379E-2  3.296375E-2 
 5.002499E-2  3.426790E-2  5.147791E-2  4.756594E-2  4.805088E-2  5.143976E-2  3.992987E-2  4.391575E-2 
 2.689171E-2  3.661489E-2  2.197504E-2  2.607298E-2  3.125095E-2  2.346468E-2  2.834511E-2  2.245998E-2 
 3.810501E-2  3.166008E-2  3.013277E-2  3.572083E-2  3.020811E-2  3.393269E-2  3.441668E-2  2.700377E-2 
 2.435875E-2  1.571703E-2  1.605272E-2  1.471186E-2  5.696774E-3  1.378012E-2 -3.653049E-3 -2.684116E-3 
-7.724762E-5 -8.570194E-3 -5.515099E-3 -9.724140E-3  5.187988E-4 -9.352207E-3 -1.157284E-3  5.936623E-4 
-1.363611E-2 -3.428936E-3 -7.153988E-3 -7.974148E-3 -1.970720E-2 -2.358103E-2 -3.252125E-2 -4.954529E-2 
-4.261589E-2 -6.388617E-2 -6.608391E-2 -6.273127E-2 -8.068609E-2 -6.537628E-2 -6.794596E-2 -6.533909E-2 
-5.859613E-2 -6.556225E-2 -5.327034E-2 -5.542994E-2 -4.738426E-2 -4.041815E-2 -2.596521E-2 -1.844120E-2 
-2.361917E-2 -8.756161E-3 -1.736116E-2 -1.136303E-2 -1.087904E-2 -1.173592E-2  2.977848E-3 -3.057003E-3 
 4.504681E-3  1.206684E-2  1.523304E-2  2.108097E-2  2.901602E-2  3.743410E-2  3.370905E-2  4.343081E-2 
 4.730606E-2  4.115868E-2  4.991293E-2  5.140305E-2  5.211067E-2  4.671001E-2  4.674673E-2  3.966904E-2 
 3.206968E-2  4.268599E-2  3.184700E-2  3.616810E-2  4.291010E-2  4.644871E-2  4.846001E-2  5.058384E-2 
 5.911398E-2  4.920483E-2  5.799580E-2  4.868364E-2  3.817892E-2  4.250002E-2  2.648306E-2  2.439690E-2 
 2.383804E-2  1.650000E-2  2.778578E-2  2.957392E-2  2.033567E-2  3.110170E-2  2.581167E-2  2.152777E-2 
 2.625895E-2  1.854801E-2  1.147079E-2  6.926060E-3 -5.477905E-3 -1.508808E-2 -1.642895E-2 -3.509235E-2 
-3.315496E-2 -3.494310E-2 -3.211212E-2 -2.559328E-2 -3.777409E-2 -2.145815E-2 -2.637529E-2 -2.365589E-2 
-2.164412E-2 -1.970720E-2 -2.477312E-2 -3.769922E-2 -2.384233E-2 -4.656506E-2 -3.572512E-2 -5.073690E-2 
-5.490923E-2 -4.768229E-2 -6.842995E-2 -4.466534E-2 -6.358814E-2 -4.362202E-2 -2.730608E-2 -3.483105E-2 
-1.750994E-2 -1.858997E-2 -1.855326E-2 -1.832914E-2 -1.266718E-2 -1.583290E-2 -1.527500E-2 -1.691389E-2 
-1.233196E-2 -5.552292E-3 -4.858971E-4  7.411003E-3  9.645939E-3  1.646185E-2  1.869678E-2  2.130508E-2 
 1.877165E-2  1.720667E-2  1.564264E-2  9.943962E-3  6.702900E-3  7.057190E-4 -2.721310E-3 -1.251793E-2 
-1.020908E-2 -1.024628E-2 -1.676512E-2 -5.515099E-3 -9.500980E-3 -5.589962E-3 -8.220673E-4 -1.140118E-2 
-2.908230E-3 -8.420944E-3 -1.572227E-2 -1.445532E-2 -2.432632E-2 -2.361917E-2 -2.790213E-2 -2.712011E-2 
-2.808905E-2 -3.352690E-2 -2.577925E-2 -2.846098E-2 -2.954102E-2 -2.890825E-2 -2.417707E-2 -2.577925E-2 
-1.847792E-2 -7.378101E-3 -1.836634E-2 -3.726959E-3 -9.713173E-4 -4.249096E-3  1.135874E-2  9.123802E-3 
 1.169395E-2  1.687193E-2  1.929283E-2  2.365208E-2  2.231073E-2  2.156591E-2  2.048492E-2  2.227306E-2 
 2.268267E-2  2.197504E-2  2.372599E-2  2.082109E-2  2.268267E-2  1.828766E-2  2.007580E-2  1.255083E-2 
 1.162004E-2  1.240206E-2 -7.787228E-3  2.643108E-3 -1.061821E-2 -1.430607E-2 -4.508972E-3 -1.084232E-2 
-7.862091E-3 -1.274204E-2 -1.076698E-2 -1.978207E-2 -1.382208E-2 -1.449203E-2 -1.706314E-2 -1.892519E-2 
-2.708292E-2 -2.171898E-2 -3.352690E-2 -3.561306E-2 -3.486824E-2 -3.371334E-2 -3.807211E-2 -3.974819E-2 
-4.779434E-2 -5.423832E-2 -4.567099E-2 -5.625010E-2 -4.965591E-2 -4.470205E-2 -4.272795E-2 -4.421806E-2 
-3.986025E-2 -3.010035E-2 -3.773594E-2 -2.361917E-2 -1.974535E-2 -1.680231E-2 -1.765919E-2 -1.832914E-2 
-1.777029E-2 -2.961636E-2 -1.348734E-2 -1.918602E-2 -1.922321E-2 -8.383274E-3 -2.944946E-3 -4.491806E-4 
-5.403042E-3  2.269745E-3 -1.641273E-3 -3.540993E-3 -1.028299E-2 -6.335258E-3 -9.016991E-3 -5.329132E-3 
-4.210949E-3 -8.532047E-3 -8.085251E-3 -2.049017E-2 -2.648735E-2 -4.235506E-2 -2.987719E-2 -3.840733E-2 
-3.479433E-2 -2.358103E-2 -2.883434E-2 -6.743908E-3 -1.229525E-2 -1.529217E-3 -3.540993E-3 -5.240440E-4 
 1.225281E-2  5.176067E-3  1.847410E-2  8.117676E-3  1.400375E-2  2.055979E-2  1.463699E-2  2.529097E-2 
 1.117277E-2  1.191807E-2  9.496689E-3 -7.100105E-4  5.362034E-3 -4.508972E-3  5.920887E-3  6.144047E-3 
 4.914761E-3  1.154470E-2  2.306938E-3  1.333284E-2  7.633686E-3  1.582909E-2  2.428484E-2  2.003765E-2 
 3.594398E-2  3.534794E-2  3.445387E-2  3.668880E-2  3.058004E-2  3.054285E-2  2.935076E-2  2.573776E-2 
 2.789783E-2  1.355696E-2  1.262569E-2  1.117277E-2  2.120972E-3  9.123802E-3  2.083778E-3  2.195835E-3 
 6.069660E-3  5.137920E-3 -4.024982E-3  2.961159E-4  8.713722E-3  1.096725E-4 -1.418114E-3 -8.122921E-3 
-3.951073E-3 -7.637978E-3 -1.132631E-2 -5.515099E-3 -1.527500E-2 -1.702499E-2 -1.173592E-2 -1.806831E-2 
-1.333809E-2 -4.249096E-3 -2.652407E-2 -2.250099E-2 -2.376795E-2 -3.669310E-2 -3.419828E-2 -4.473925E-2 
-3.412294E-2 -3.173923E-2 -2.652407E-2 -1.844120E-2 -1.199722E-2 -8.606911E-3 -1.531219E-2 -2.944946E-3 
-6.186008E-3 -1.039505E-2 -1.106501E-2 -1.348734E-2 -7.713318E-3 -1.870203E-2 -9.240150E-3 -1.006031E-2 
-2.063894E-2 -2.014160E-3 -1.009703E-2 -5.925179E-3 -5.925179E-3 -7.191181E-3  8.713722E-3  1.971722E-3 
 6.702900E-3  4.839897E-3  7.200241E-5  2.047062E-3 -1.455307E-3 -3.912926E-3  3.238678E-3  2.791882E-3 
 6.478786E-3  6.106853E-3  3.722668E-3  2.717018E-3 -1.221991E-2 -7.041931E-3 -1.669025E-2 -1.706314E-2 
-1.609421E-2 -1.907396E-2 -1.419401E-2 -9.388924E-3 -1.045227E-3 -6.669998E-3 -4.360199E-3 -7.637978E-3 
-5.254269E-3 -6.521225E-3 -3.764153E-3  4.020691E-3  2.008915E-3  7.186890E-3  4.690647E-3  2.157688E-3 
 3.461838E-3 -2.999306E-4  1.451015E-3  1.636982E-3 -3.764153E-3  6.851673E-3  1.971722E-3  5.569458E-4 
 1.657391E-2  8.007050E-3  9.385109E-3  8.007050E-3  9.421825E-3  6.516933E-3 -1.045227E-3  1.430178E-2 
 1.114845E-3  5.026817E-3  6.144047E-3 -8.011341E-3  7.709026E-3 -6.557941E-3 -1.467896E-2 -8.011341E-3 
-2.194214E-2 -1.356125E-2 -1.546097E-2 -2.451324E-2 -1.609421E-2 -3.069592E-2 -2.488518E-2 -2.034092E-2 
-2.335835E-2 -1.661634E-2 -2.112293E-2 -3.912926E-3 -5.254269E-3 -3.428936E-3  1.333284E-2  8.266926E-3 
 1.411581E-2  1.608992E-2  6.776810E-3  8.639812E-3 -1.677990E-3 -9.426117E-3 -8.234024E-3 -9.352207E-3 
-9.574890E-3 -1.799393E-2 -4.919052E-3 -1.244402E-2 -1.128912E-2  5.249977E-3 -6.335258E-3  6.926060E-3 
 3.573895E-3  3.480911E-5 -1.492023E-3 -1.140118E-2 -9.724140E-3 -1.993132E-2 -2.507114E-2 -3.229809E-2 
-3.449631E-2 -3.848124E-2 -3.833199E-2 -3.568792E-2 -3.889132E-2 -3.777409E-2 -3.669310E-2 -3.375101E-2 
-2.965307E-2 -2.682209E-2 -2.261305E-2 -1.006031E-2 -1.475334E-2 -5.813122E-3 -1.306057E-3 -3.317356E-3 
-1.790047E-3 -1.378489E-2 -2.908230E-3 -1.236916E-2 -7.750034E-3 -8.346081E-3 -3.653049E-3  5.324841E-3 
-5.775928E-3  8.007050E-3 -3.392220E-3  7.335663E-3  1.180601E-2  8.975029E-3  1.702070E-2  1.389170E-2 
 1.392889E-2  1.851082E-2  2.100706E-2  2.100706E-2  4.112196E-2  3.538465E-2  4.331970E-2  4.551697E-2 
 4.268599E-2  4.473495E-2  3.259182E-2  4.019070E-2  3.214502E-2  3.441668E-2  3.043079E-2  1.962900E-2 
 2.245998E-2  1.582909E-2  1.627588E-2  1.761675E-2  1.974010E-2  2.584887E-2  2.991009E-2  3.147411E-2 
 3.311300E-2  3.281498E-2  2.957392E-2  2.316666E-2  3.132486E-2  3.560877E-2  1.817608E-2  1.959085E-2 
 2.048492E-2  1.325893E-2  1.877165E-2  2.212381E-2  2.141666E-2  2.841997E-2  2.145386E-2  2.059698E-2 
 3.117609E-2  1.564264E-2  1.437569E-2  1.132202E-2  6.292820E-3  7.447720E-3 -1.827240E-3 -4.858971E-4 
 3.089905E-3  3.089905E-3 -3.057003E-3  1.226902E-3 -5.254269E-3 -6.669998E-3 -6.037235E-3 -1.233196E-2 
-7.472038E-4 -8.718967E-3 -3.653049E-3 -3.578186E-3 -9.799004E-3 -8.718967E-3 -1.259327E-2 -1.061821E-2 
-1.575899E-2 -1.169920E-2 -1.937199E-2 -1.784515E-2 -1.505089E-2 -1.359797E-2 -5.552292E-3 -5.589962E-3 
-1.753330E-3 -1.976013E-3  9.347916E-3  1.132202E-2  8.713722E-3  7.186890E-3  4.076958E-4  8.527756E-3 
 6.963730E-3 -1.529217E-3  9.160995E-3  8.789063E-3  1.083803E-2  1.500988E-2  5.548000E-3  1.351976E-2 
 1.147079E-2  1.087475E-2  5.958080E-3  2.418995E-3  4.653931E-3 -7.713318E-3  2.902985E-3 -1.043224E-2 
-9.984970E-3 -8.122921E-3 -1.773310E-2  3.015041E-3 -1.680231E-2 -6.782055E-3  2.195835E-3 -4.845142E-3 
 1.646185E-2  9.831905E-3  1.467371E-2  1.523304E-2  1.668596E-2  2.439690E-2  1.813889E-2  2.387476E-2 
 2.331591E-2  2.320480E-2  2.227306E-2  2.450800E-2  1.858568E-2  1.739407E-2  2.659369E-2  1.631308E-2 
 3.311300E-2  2.815866E-2  2.599812E-2  3.575802E-2  3.054285E-2  4.715681E-2  3.646564E-2  4.045105E-2 
 4.831076E-2  4.540586E-2  4.194069E-2  3.136206E-2  3.385782E-2  2.655697E-2  2.041101E-2  2.096987E-2 
 1.713276E-2  1.452494E-2  2.886677E-2  2.793503E-2  2.514172E-2  3.475189E-2  3.274107E-2  2.424765E-2 
 2.327871E-2  2.607298E-2  1.392889E-2  2.342796E-2  1.914406E-2  1.988888E-2  2.301788E-2  5.958080E-3 
 1.635075E-2  6.888866E-3  1.452494E-2  1.392889E-2  1.422691E-2  1.538181E-2  1.225281E-2  3.072882E-2 
 8.415699E-3  2.361393E-2  1.772881E-2  7.709026E-3  1.277494E-2 -6.669998E-3 -3.392220E-3 -1.438093E-2 
-1.385927E-2 -1.602030E-2 -8.606911E-3 -2.572060E-3 -2.014160E-3  7.670879E-3  5.920887E-3  8.825779E-3 
 7.038116E-3  4.504681E-3  7.968903E-3  1.012993E-2  3.909111E-3  9.273052E-3  2.048492E-2  1.586580E-2 
 1.474905E-2  1.962900E-2  1.862288E-2  1.325893E-2  9.385109E-3  9.011745E-3  4.393101E-3  5.936623E-4 
 2.589226E-4 -1.716137E-3 -1.120090E-3 -7.100105E-4  1.468658E-4  2.961159E-4  9.309769E-3  1.322174E-2 
 3.275871E-3  5.660057E-3  2.233028E-3 -4.658222E-3 -1.529217E-3 -8.122921E-3 -7.974148E-3 -2.274036E-3 
-1.363611E-2 -6.111145E-3 -3.951073E-3 -1.162434E-2 -1.157284E-3 -1.348734E-2 -4.210949E-3 -7.489204E-3 
-1.117706E-2 -3.206253E-3 -1.564693E-2 -7.472038E-4 -1.978207E-2 -1.825523E-2 -1.419401E-2 -2.987719E-2 
-2.652407E-2 -2.890825E-2 -2.387905E-2 -3.013706E-2 -2.998829E-2 -3.483105E-2 -2.656126E-2 -3.043509E-2 
-3.255892E-2 -2.451324E-2 -3.211212E-2 -2.719498E-2 -2.797699E-2 -1.900005E-2 -1.568413E-2 -1.348734E-2 
-6.633282E-3  1.599789E-3 -3.653049E-3 -6.521225E-3  2.604961E-3 -1.120090E-3  2.643108E-3  4.951954E-3 
 3.015041E-3  4.057884E-3  1.247692E-2  6.404877E-3  7.931709E-3  7.522106E-3  8.080959E-3  1.862288E-2 
 9.087086E-3  1.340771E-2  1.661110E-2  1.709604E-2  1.366901E-2  1.564264E-2  1.936769E-2  9.198666E-3 
 1.039076E-2  5.808830E-3  2.902985E-3  2.567768E-3 -7.005215E-3 -3.168106E-3 -1.013422E-2 -1.832914E-2 
-5.813122E-3 -1.497698E-2 -1.490211E-2 -8.868217E-3 -2.153301E-2 -1.523733E-2 -1.028299E-2 -1.229525E-2 
-3.988266E-3 -1.529217E-3  7.112980E-3  1.646185E-2  1.366901E-2  2.469492E-2  2.268267E-2  1.400375E-2 
 1.567984E-2  1.240206E-2  1.612711E-2  1.467371E-2  2.026176E-2  2.108097E-2  1.988888E-2  2.257109E-2 
 1.590395E-2  2.085781E-2  1.683474E-2  1.169395E-2  2.160311E-2  2.681780E-2  2.346468E-2  2.867985E-2 
 2.536488E-2  2.361393E-2  1.813889E-2  5.882740E-3  1.858568E-2  9.943962E-3  1.500988E-2  1.888371E-2 
 1.132202E-2  1.288605E-2  1.374292E-2  2.208710E-2  7.224083E-3  1.765394E-2  1.441383E-2  8.677006E-3 
 1.314688E-2 -2.535343E-3  7.112980E-3 -3.764153E-3 -7.191181E-3  4.951954E-3 -4.119873E-4  4.690647E-3 
 1.897812E-3 -4.770279E-3  2.083778E-3 -6.855965E-3 -5.254269E-3  2.345085E-3 -7.080078E-3  1.113605E-2 
 5.064011E-3  6.330013E-3  1.117277E-2 -6.819248E-3  9.087086E-3 -1.017094E-2  1.040936E-3 -8.220673E-4 
-2.108622E-2  7.801056E-4 -2.015400E-2 -1.277924E-2 -9.762287E-3 -1.669025E-2 -2.944946E-3 -1.864910E-3 
-2.721310E-3  5.846024E-3 -9.713173E-4 -6.259918E-3  1.096725E-4 -1.609421E-2 -6.557941E-3 -8.011341E-3 
-7.191181E-3  5.733967E-3  6.069660E-3  1.027870E-2  5.920887E-3  3.313065E-3  4.393101E-3 -3.168106E-3 
-7.191181E-3 -7.041931E-3 -1.732302E-2 -1.300192E-2 -2.224016E-2 -2.492189E-2 -2.473593E-2 -3.274488E-2 
-2.190495E-2 -2.771616E-2 -2.332115E-2 -1.356125E-2 -1.810598E-2 -1.434326E-2 -6.968021E-3 -1.367331E-2 
-8.868217E-3 -1.233196E-2 -1.762104E-2 -1.847792E-2 -3.229809E-2 -2.231503E-2 -3.848124E-2 -3.367615E-2 
-4.373407E-2 -4.771900E-2 -3.024912E-2 -5.315828E-2 -2.637529E-2 -4.317522E-2 -3.457022E-2 -2.645016E-2 
-5.263615E-2 -3.434706E-2 -4.902315E-2 -4.105234E-2 -5.245018E-2 -4.410601E-2 -3.363895E-2 -4.082823E-2 
-2.585411E-2 -3.568792E-2 -2.570534E-2 -3.665590E-2 -2.373028E-2 -2.149534E-2 -2.358103E-2 -1.076698E-2 
-2.779102E-2 -1.207113E-2 -2.559328E-2 -1.858997E-2 -1.903725E-2 -2.484798E-2 -1.329994E-2 -2.410316E-2 
-2.052689E-2 -2.428913E-2 -2.186823E-2 -3.013706E-2 -1.892519E-2 -2.287436E-2 -1.683903E-2 -5.701065E-3 
-1.594496E-2  3.685951E-3 -4.956245E-3  2.008915E-3  1.385498E-2  1.128483E-2  2.067184E-2  2.443409E-2 
 3.110170E-2  2.901602E-2  4.924297E-2  5.807066E-2  4.834890E-2  6.399393E-2  5.624580E-2  5.971003E-2 
 6.183290E-2  5.289268E-2  6.455183E-2  6.227970E-2  6.801701E-2  6.887293E-2  6.280184E-2  6.384468E-2 
 6.119967E-2  4.767799E-2  5.296803E-2  4.838610E-2  3.158569E-2  4.581499E-2  2.942467E-2  2.890396E-2 
 3.084087E-2  1.918173E-2  2.923870E-2  1.988888E-2  1.962900E-2  2.197504E-2  2.584887E-2  2.014971E-2 
 2.070904E-2  2.178907E-2  4.765987E-3  9.309769E-3 -1.008034E-3 -1.641273E-3 -6.186008E-3 -6.297112E-3 
-6.819248E-3 -1.624298E-2 -8.592606E-4 -1.304007E-2 -1.009703E-2 -1.017094E-2 -1.549816E-2 -1.929808E-2 
-2.075005E-2 -1.240635E-2 -1.583290E-2 -1.341200E-2 -1.371002E-2 -1.039505E-2 -5.701065E-3 -6.819248E-3 
-1.479006E-2  1.935005E-3 -1.006031E-2 -6.968021E-3  3.089905E-3 -4.806995E-3 -1.641273E-3 -1.221991E-2 
-4.845142E-3 -2.496004E-2 -1.687622E-2 -2.589130E-2 -3.241014E-2 -1.922321E-2 -3.427219E-2 -1.307726E-2 
-1.747227E-2 -1.933527E-2 -8.272171E-3 -1.564693E-2 -1.460409E-2 -2.205420E-2 -2.287436E-2 -1.747227E-2 
-2.302313E-2 -1.382208E-2 -7.637978E-3 -6.111145E-3  5.324841E-3  1.359367E-2  1.173210E-2  1.154470E-2 
 1.437569E-2  1.359367E-2  1.500988E-2  1.162004E-2  1.824999E-2  1.061392E-2  9.385109E-3  8.603096E-3 
 2.679825E-3  4.765987E-3  5.187988E-4  7.298946E-3 -2.498150E-3  1.009274E-2  5.137920E-3 -4.491806E-4 
 1.620197E-2  6.680489E-4  1.374292E-2  6.144047E-3 -5.403042E-3  6.144047E-3 -2.088070E-3  6.442070E-3 
 1.214075E-2  1.515865E-2  2.748775E-2  3.154898E-2  3.091478E-2  2.994680E-2  2.815866E-2  2.704096E-2 
 2.190065E-2  1.251411E-2  1.594067E-2  1.418972E-2  7.186890E-3  9.794712E-3  6.218910E-3  8.378983E-3 
 3.722668E-3 -2.260208E-4  5.882740E-3 -7.974148E-3 -4.882336E-3  1.003742E-3 -1.864910E-3  8.043766E-3 
-2.260208E-4 -1.902103E-3  3.051758E-3 -5.589962E-3 -6.037235E-3 -1.389599E-2 -1.181030E-2 -1.609421E-2 
-2.380514E-2 -7.266045E-3 -1.587105E-2 -1.136303E-2 -1.095390E-2 -7.452011E-3 -5.925179E-3 -1.955795E-2 
-5.477905E-3 -1.251793E-2 -7.153988E-3 -1.192188E-2 -1.333809E-2 -9.352207E-3 -2.056408E-2 -8.197308E-3 
-2.093697E-2 -1.888800E-2 -6.707191E-3 -1.348734E-2 -5.999088E-3 -4.286289E-3 -1.455307E-3  1.859665E-3 
-1.529217E-3 -2.999306E-4  3.536701E-3  1.083803E-2  5.994797E-3  9.719849E-3  1.333284E-2  8.825779E-3 
 2.000093E-2  1.061392E-2  1.564264E-2  2.156591E-2  4.206657E-3  2.208710E-2  9.682655E-3 -3.466129E-3 
 8.825779E-3  1.152992E-3  1.806402E-2  1.862288E-2  1.370573E-2  2.212381E-2  1.996374E-2  1.575470E-2 
 2.104378E-2  1.877165E-2  1.720667E-2  2.991009E-2  1.415300E-2  2.588701E-2  2.700377E-2  1.270008E-2 
 2.763700E-2  1.687193E-2  2.596092E-2  2.536488E-2  2.022505E-2  2.555084E-2  1.214075E-2  1.054001E-2 
 1.232767E-2  2.000093E-2  6.814957E-3  1.921892E-2  1.892090E-2  2.493858E-3  2.212381E-2  6.702900E-3 
 8.862972E-3  1.150799E-2  8.549690E-4  9.459019E-3  4.802704E-3  9.385109E-3  7.447720E-3 -1.139641E-4 
 8.677006E-3  3.573895E-3 -1.343250E-3 -4.024982E-3 -8.793354E-3 -4.398346E-3 -7.153988E-3 -6.186008E-3 
-2.274036E-3 -4.806995E-3 -1.790047E-3 -8.793354E-3 -5.627155E-3 -2.646923E-3 -1.713705E-2 -9.352207E-3 
-2.168226E-2 -2.358103E-2 -1.475334E-2 -2.134609E-2 -1.844120E-2 -1.158714E-2 -1.322603E-2 -1.777029E-2 
-3.428936E-3 -1.028299E-2 -4.472256E-3 -8.048058E-3 -3.355026E-3  1.301765E-3 -1.508808E-2 -4.360199E-3 
-1.434326E-2 -7.153988E-3 -1.046896E-2 -7.415295E-3 -1.604080E-3 -1.829195E-2  2.306938E-3 -5.813122E-3 
-1.397133E-2 -1.566887E-3 -6.931305E-3 -5.999088E-3 -6.335258E-3 -2.832890E-3 -9.054184E-3 -5.775928E-3 
-1.907349E-6 -1.147509E-2  4.430771E-3 -4.024982E-3 -9.277344E-3  1.859665E-3 -4.845142E-3  7.857800E-3 
-2.088070E-3  1.077652E-3  6.256104E-3 -1.277924E-2 -5.329132E-3 -1.117706E-2 -1.948404E-2 -1.996803E-2 
-2.753019E-2 -2.328300E-2 -2.540731E-2 -2.775335E-2 -3.099394E-2 -4.187107E-2 -3.922606E-2 -4.507494E-2 
-5.066204E-2 -4.794312E-2 -5.218935E-2 -5.137014E-2 -5.565405E-2 -5.572796E-2 -5.550528E-2 -6.302929E-2 
-5.364227E-2 -5.110931E-2 -5.680799E-2 -4.995394E-2 -4.723501E-2 -4.023218E-2 -4.012012E-2 -3.337812E-2 
-2.194214E-2 -2.983904E-2 -2.149534E-2 -2.402830E-2 -1.832914E-2 -1.125193E-2 -1.866388E-2  5.187988E-4 
-4.472256E-3 -2.423286E-3  1.188087E-2  1.054001E-2  1.333284E-2  2.074575E-2  2.748775E-2  2.603579E-2 
 3.247976E-2  2.529097E-2  3.132486E-2  3.404379E-2  2.700377E-2  4.324484E-2  3.374577E-2  4.063797E-2 
 4.872084E-2  2.856874E-2  4.369211E-2  4.059982E-2  3.851366E-2  4.946566E-2  4.387808E-2  5.624580E-2 
 4.808807E-2  4.704475E-2  5.184984E-2  5.460691E-2  5.225992E-2  5.568695E-2  5.840588E-2  4.942894E-2 
 6.146097E-2  4.875803E-2  5.520296E-2  5.080700E-2  4.671001E-2  4.492092E-2  3.691292E-2  4.685879E-2 
 2.793503E-2  4.361773E-2  3.478909E-2  3.508711E-2  3.642797E-2  2.096987E-2  4.227686E-2  2.163982E-2 
 3.314972E-2  3.512478E-2  2.368879E-2  3.344774E-2  1.575470E-2  1.951694E-2  6.851673E-3  8.378983E-3 
 9.794712E-3 -5.441189E-3  4.281998E-3 -7.339954E-3 -5.813122E-3 -4.100323E-3 -1.218319E-2 -8.495331E-3 
-1.672697E-2 -1.318932E-2 -1.017094E-2 -2.484798E-2 -1.710033E-2 -1.415730E-2 -1.806831E-2 -1.326323E-2 
-2.510929E-2 -2.458715E-2 -3.557634E-2 -3.624630E-2 -3.829527E-2 -5.122089E-2 -3.810930E-2 -4.019499E-2 
-3.740120E-2 -3.688002E-2 -3.669310E-2 -3.982210E-2 -4.678822E-2 -3.900290E-2 -4.298925E-2 -4.868793E-2 
-4.388332E-2 -3.982210E-2 -4.023218E-2 -2.957916E-2 -3.293133E-2 -3.188801E-2 -2.645016E-2 -3.218603E-2 
-3.073311E-2 -3.628397E-2 -2.831221E-2 -3.796005E-2 -3.509235E-2 -2.812624E-2 -3.546429E-2 -2.335835E-2 
-2.980232E-2 -1.858997E-2 -1.695108E-2 -2.157021E-2 -1.896191E-2 -1.590824E-2 -1.497698E-2 -1.944733E-2 
-8.644104E-3 -1.221991E-2 -3.392220E-3 -3.910065E-5 -7.724762E-5  4.820824E-4 -2.088070E-3  1.152992E-3 
-5.366325E-3 -9.613037E-3 -4.956245E-3 -5.961895E-3 -6.484032E-3  4.914761E-3 -4.956245E-3 -3.910065E-5 
 4.728794E-3  1.152992E-3  8.713722E-3  8.415699E-3  8.975029E-3  2.753735E-3  1.135874E-2  5.137920E-3 
-6.148338E-3  3.573895E-3 -5.961895E-3 -3.614902E-3 -4.323006E-3 -1.058102E-2 -4.956245E-3 -1.274204E-2 
-3.392220E-3 -3.130913E-3 -5.887985E-3  2.120972E-3 -3.094196E-3 -3.019333E-3 -7.974148E-3 -6.633282E-3 
-9.650230E-3 -2.026606E-2 -1.508808E-2 -1.363611E-2 -1.661634E-2 -8.048058E-3 -2.348900E-3  5.584717E-3 
 1.374292E-2  1.471186E-2  2.368879E-2  2.126789E-2  2.234793E-2  2.562571E-2  1.791477E-2  2.309275E-2 
 1.612711E-2  1.739407E-2  2.122974E-2  1.266289E-2  2.268267E-2  2.141666E-2  2.603579E-2  2.931404E-2 
 3.102684E-2  3.519869E-2  2.968597E-2  3.311300E-2  2.845669E-2  3.683805E-2  3.300095E-2  3.128767E-2 
 4.138279E-2  3.531075E-2  4.074907E-2  2.834511E-2  3.333712E-2  3.683805E-2  2.182579E-2  2.931404E-2 
 2.119303E-2  2.320480E-2  2.473211E-2  2.651978E-2  2.450800E-2  1.869678E-2  2.294397E-2  9.160995E-3 
 9.087086E-3  4.653931E-3  2.306938E-3 -7.415295E-3 -1.091623E-2 -1.493931E-2 -2.376795E-2 -9.872913E-3 
-3.173923E-2 -2.279902E-2 -2.395391E-2 -3.192520E-2 -1.572227E-2 -3.296804E-2 -1.523733E-2 -2.209091E-2 
-2.015400E-2 -1.262999E-2 -1.978207E-2 -4.584312E-3 -2.306032E-2 -6.782055E-3 -1.661634E-2 -2.898312E-2 
-1.907396E-2 -3.430891E-2 -3.192520E-2 -3.345299E-2 -3.315496E-2 -3.870535E-2 -2.995110E-2 -3.661919E-2 
-3.464508E-2 -3.267002E-2 -4.105234E-2 -2.931833E-2 -3.639507E-2 -2.630091E-2 -2.373028E-2 -1.635504E-2 
-1.523733E-2 -1.620626E-2 -1.231194E-3 -1.587105E-2 -1.013422E-2 -7.637978E-3 -8.197308E-3 -7.117271E-3 
-9.202957E-3  6.888866E-3 -5.887985E-3  8.168221E-4  3.573895E-3 -6.297112E-3  1.935005E-3 -4.845142E-3 
 5.187988E-4 -9.538174E-3 -7.899284E-3  1.077652E-3 -1.456690E-2 -5.366325E-3 -2.572060E-3 -1.210833E-2 
-4.491806E-4  5.510807E-3 -1.081944E-3  1.487732E-3  1.264095E-3 -4.249096E-3 -7.266045E-3 -1.218319E-2 
-2.075005E-2 -1.732302E-2 -2.041531E-2 -2.507114E-2 -1.713705E-2 -2.954102E-2 -2.637529E-2 -2.637529E-2 
-3.628397E-2 -3.207397E-2 -2.838707E-2 -2.011728E-2 -1.754713E-2 -7.601261E-3 -7.100105E-4 -6.707191E-3 
 1.264095E-3  9.943962E-3 -5.217075E-3  9.496689E-3  8.341789E-3  2.604961E-3  1.106071E-2  4.448891E-4 
 1.564264E-2  2.589226E-4  5.958080E-3  1.210403E-2  4.206657E-3  1.079988E-2  1.040936E-3  4.690647E-3 
 5.920887E-3  9.087086E-3  8.117676E-3  1.430178E-2  9.794712E-3  1.225281E-2  2.111912E-2  1.296091E-2 
 1.720667E-2  1.385498E-2  1.605272E-2  1.650000E-2  1.597786E-2  2.692986E-2  2.193785E-2  2.931404E-2 
 3.691292E-2  2.756310E-2  3.564596E-2  3.192091E-2  3.054285E-2  3.493786E-2  2.462006E-2  2.678108E-2 
 1.549387E-2  1.690865E-2  1.214075E-2  7.429123E-4  1.482296E-2 -4.323006E-3 -5.240440E-4  2.083778E-3 
-8.904934E-3 -5.627155E-3 -1.497698E-2 -4.100323E-3 -1.590824E-2 -1.754713E-2 -1.240635E-2 -2.432632E-2 
-1.885128E-2 -2.324629E-2 -2.339506E-2 -2.078819E-2 -2.391720E-2 -2.540731E-2 -2.283621E-2 -2.119732E-2 
-2.052689E-2 -1.974535E-2 -1.639223E-2 -1.620626E-2 -1.572227E-2 -3.057003E-3 -1.423216E-2 -1.888800E-2 
-1.125193E-2 -1.803112E-2 -5.589962E-3 -2.260208E-4 -1.976013E-3  8.080959E-3  7.522106E-3  5.187988E-4 
 5.286694E-3  6.106853E-3  2.531052E-3  3.945827E-3 -4.137039E-3  7.038116E-3 -3.988266E-3 -6.782055E-3 
 2.493858E-3 -1.274204E-2  3.349781E-3  1.189709E-3 -2.460957E-3  3.909111E-3  9.645939E-3 -2.460957E-3 
 3.871918E-3  1.214075E-2 -4.323006E-3  1.895809E-2  2.531052E-3  3.461838E-3  1.001787E-2 -2.982140E-3 
 5.846024E-3 -1.379967E-3  1.859665E-3  3.089905E-3  2.589226E-4 -1.343250E-3  2.233028E-3 -4.210949E-3 
 1.301765E-3  1.338959E-3  9.288788E-4  1.281166E-2 -1.883507E-4  1.162004E-2  1.005507E-2  8.229733E-3 
 8.305073E-3  4.951954E-3  5.212784E-3 -2.572060E-3  1.173210E-2  3.313065E-3  1.221609E-2  1.530790E-2 
 1.184273E-2  1.851082E-2  8.117676E-3  1.281166E-2  1.072598E-2  1.530790E-2  1.668596E-2  1.918173E-2 
 2.387476E-2  2.130508E-2  2.532768E-2  2.182579E-2  2.122974E-2  2.547693E-2  2.786112E-2  2.603579E-2 
 3.229380E-2  3.799295E-2  3.713608E-2  3.609276E-2  3.534794E-2  4.045105E-2  3.035688E-2  3.076601E-2 
 3.054285E-2  2.018690E-2  2.480602E-2  1.836205E-2  1.493502E-2  1.918173E-2  1.854801E-2  1.120996E-2 
 1.586580E-2  1.154470E-2 -6.732941E-4  1.225281E-2 -1.976013E-3 -6.633282E-3  1.562119E-3 -1.154995E-2 
-4.845142E-3 -2.088070E-3 -1.024628E-2 -9.650230E-3 -1.132631E-2 -1.441813E-2 -1.099110E-2 -1.858997E-2 
-1.877594E-2 -1.620626E-2 -1.993132E-2 -1.311398E-2 -1.914930E-2 -1.464128E-2 -1.117706E-2 -1.277924E-2 
-8.011341E-3 -1.132631E-2 -9.872913E-3 -7.936001E-3 -1.084232E-2 -1.300192E-2 -1.307726E-2 -2.253819E-2 
-2.235222E-2 -2.656126E-2 -2.946711E-2 -2.447510E-2 -2.350712E-2 -2.078819E-2 -2.231503E-2 -2.175617E-2 
-2.149534E-2 -1.635504E-2 -2.358103E-2 -7.750034E-3 -1.683903E-2 -1.799393E-2 -1.013422E-2 -2.346992E-2 
 9.660721E-4 -1.300192E-2 -2.348900E-3 -1.511574E-4 -2.498150E-3  5.474091E-3 -1.120090E-3  7.745743E-3 
-6.037235E-3  2.157688E-3 -2.274036E-3 -4.806995E-3 -9.713173E-4 -1.976013E-3 -2.162933E-3 -1.143789E-2 
-1.046896E-2 -1.400805E-2 -1.486492E-2 -2.030325E-2 -2.466202E-2 -2.611399E-2 -3.065920E-2 -2.663612E-2 
-2.402830E-2 -2.566719E-2 -2.130890E-2 -2.332115E-2 -2.171898E-2 -1.348734E-2 -1.605701E-2 -1.307726E-2 
-6.893158E-3 -1.028299E-2 -1.568413E-2 -1.754713E-2 -1.572227E-2 -1.736116E-2 -2.313423E-2 -1.877594E-2 
-2.238894E-2 -1.780796E-2 -8.346081E-3 -1.844120E-2 -5.143166E-3  9.288788E-4  2.083778E-3  7.000923E-3 
 2.753735E-3  1.567984E-2  1.225281E-2  1.001787E-2  1.243877E-2  1.787806E-2  2.383804E-2  1.582909E-2 
 2.681780E-2  3.251696E-2  2.935076E-2  3.199577E-2  3.423071E-2  3.113890E-2  3.009605E-2  3.035688E-2 
 2.540207E-2  2.588701E-2  1.884604E-2  1.247692E-2  8.639812E-3  3.685951E-3  2.381802E-3  1.822948E-3 
-1.231194E-3  3.201008E-3  1.562119E-3 -6.595135E-3  6.851673E-3  1.822948E-3  4.430771E-3  8.491039E-3 
 7.819653E-3  1.933098E-2  6.367683E-3  1.824999E-2  1.553106E-2  1.407766E-2  1.683474E-2 -1.864910E-3 
 1.102400E-2  4.467964E-3  1.338959E-3  8.862972E-3  8.900642E-3  1.150799E-2  1.545668E-2  1.392889E-2 
 1.791477E-2  2.651978E-2  1.664877E-2  2.994680E-2  2.555084E-2  2.834511E-2  3.579473E-2  2.640772E-2 
 3.329897E-2  2.365208E-2  2.741385E-2  2.741385E-2  2.074575E-2  1.843691E-2  1.895809E-2  1.396704E-2 
 1.642466E-2  1.623869E-2  2.865791E-3  1.217890E-2  6.308556E-4  8.527756E-3  5.435944E-3 -4.210949E-3 
 7.149696E-3 -5.403042E-3 -1.157284E-3 -4.621029E-3 -1.902103E-3 -3.094196E-3 -8.122921E-3 -7.839203E-4 
-9.872913E-3 -1.939297E-3 -2.632141E-4 -3.355026E-3  1.079988E-2  6.069660E-3  9.198666E-3  1.735592E-2 
 9.385109E-3  1.612711E-2  6.963730E-3  6.256104E-3  9.571075E-3 -3.764153E-3  6.292820E-3 -6.595135E-3 
-2.051353E-3  7.559776E-3 -8.979321E-3  4.393101E-3  1.375675E-3 -1.864910E-3  4.504681E-3 -3.764153E-3 
 2.233028E-3  2.306938E-3  9.980679E-3  5.362034E-3 -5.979538E-4  2.063370E-2  3.051758E-3  1.035309E-2 
 7.484913E-3  2.829075E-3  1.441383E-2 -6.223202E-3  4.728794E-3 -4.398346E-3 -1.827240E-3 -1.184797E-2 
-2.186823E-2 -8.346081E-3 -2.473593E-2 -2.440119E-2 -2.659893E-2 -2.816296E-2 -2.253819E-2 -3.255892E-2 
-3.304291E-2 -2.604008E-2 -3.311729E-2 -1.929808E-2 -2.283621E-2 -3.039789E-2 -1.687622E-2 -2.238894E-2 
-2.104807E-2 -2.201700E-2 -2.391720E-2 -1.855326E-2 -1.885128E-2 -1.438093E-2 -1.490211E-2 -1.717424E-2 
-1.017094E-2 -1.542425E-2 -1.710033E-2 -1.739836E-2 -2.276230E-2 -1.650429E-2 -2.276230E-2 -2.585411E-2 
-1.996803E-2 -2.052689E-2 -1.479006E-2 -1.657820E-2 -1.147509E-2 -4.062176E-3 -1.110315E-2 -9.128094E-3 
-1.490211E-2 -1.214600E-2 -1.281595E-2 -2.376795E-2 -1.561022E-2 -2.354431E-2 -1.832914E-2 -1.013422E-2 
-1.531219E-2 -8.420944E-3 -1.006031E-2 -3.876209E-3 -1.753330E-3 -6.445885E-3 -5.329132E-3 -4.398346E-3 
-4.323006E-3  1.935005E-3  2.567768E-3  1.077652E-3  1.858568E-2  9.496689E-3  1.892090E-2  3.013277E-2 
 2.149105E-2  3.162289E-2  2.368879E-2  3.832769E-2  3.002071E-2  3.210688E-2  4.104710E-2  2.502966E-2 
 4.134464E-2  3.013277E-2  3.352308E-2  4.123402E-2  3.814173E-2  4.283476E-2  4.268599E-2  4.048872E-2 
 3.996706E-2  4.242611E-2  3.173494E-2  3.527403E-2  2.625895E-2  1.579189E-2  1.705790E-2  1.322174E-2 
 1.292372E-2  1.120996E-2  1.202965E-2  6.740093E-3  3.387928E-3  9.607792E-3  8.549690E-4 -3.504276E-3 
 7.224083E-3  2.961159E-4  8.453846E-3  1.508379E-2  1.109791E-2  2.357674E-2  1.981497E-2  1.974010E-2 
 1.873493E-2  2.201271E-2  2.219868E-2  1.612711E-2  2.335405E-2  1.970291E-2  2.607298E-2  2.029896E-2 
 2.059698E-2  2.141666E-2  1.042795E-2  1.363087E-2  9.421825E-3  6.702900E-3  5.362034E-3  4.914761E-3 
-7.472038E-4  7.149696E-3  2.902985E-3  4.448891E-4  1.061392E-2 -1.306057E-3  1.188087E-2  9.980679E-3 
 7.149696E-3  1.575470E-2  5.212784E-3  1.143408E-2  5.026817E-3  5.026817E-3 -2.684116E-3 -2.423286E-3 
 4.355907E-3 -1.069307E-2  2.753735E-3 -6.111145E-3 -3.764153E-3 -2.908230E-3 -8.532047E-3 -3.317356E-3 
-1.795721E-2 -7.601261E-3 -1.732302E-2 -1.251793E-2 -9.016991E-3 -1.184797E-2 -1.492023E-3 -1.285315E-2 
 2.381802E-3 -3.988266E-3 -1.221991E-2 -9.464264E-3 -1.944733E-2 -1.572227E-2 -2.399111E-2 -2.279902E-2 
-1.613092E-2 -2.760410E-2 -1.572227E-2 -1.248121E-2 -2.242708E-2 -1.006031E-2 -1.434326E-2 -1.087904E-2 
-1.419401E-2 -1.352406E-2 -1.624298E-2 -2.387905E-2 -1.750994E-2 -2.872229E-2 -1.881313E-2 -3.144121E-2 
-2.604008E-2 -2.469921E-2 -3.520298E-2 -1.710033E-2 -2.473593E-2 -1.471615E-2 -1.900005E-2 -5.366325E-3 
-3.428936E-3 -6.893158E-3  3.536701E-3 -7.266045E-3  3.797054E-3 -7.862091E-3 -1.306057E-3 -3.242970E-3 
-1.566887E-3  6.180763E-3  2.829075E-3  1.504707E-2  1.411581E-2  1.709604E-2  1.631308E-2  2.994680E-2 
 2.096987E-2  2.551365E-2  3.732204E-2  2.424765E-2  3.598070E-2  2.808380E-2  2.249670E-2  2.689171E-2 
 2.290678E-2  2.480602E-2  2.458286E-2  2.350283E-2  2.324200E-2  2.678108E-2  1.776600E-2  1.716995E-2 
 2.119303E-2  1.478577E-2  1.895809E-2  1.359367E-2  1.195478E-2  1.955366E-2  1.646185E-2  1.307297E-2 
 1.947975E-2  1.404095E-2  1.009274E-2  1.646185E-2  6.144047E-3  3.834724E-3 -1.902103E-3  1.096725E-4 
-2.684116E-3 -1.076698E-2 -1.716137E-3 -4.360199E-3  7.411003E-3  8.527756E-3  1.132202E-2  1.739407E-2 
 1.705790E-2  2.171469E-2  1.001787E-2  1.813889E-2  2.171469E-2  1.657391E-2  2.085781E-2  1.325893E-2 
 1.318407E-2  1.355696E-2  2.961159E-4  1.232767E-2  9.571075E-3  2.269745E-3  1.109791E-2 -6.351471E-4 
 4.281998E-3  4.616737E-3  9.288788E-4 -4.174232E-3 -6.732941E-4 -2.200127E-3 -8.308887E-3 -9.090900E-3 
-1.661634E-2 -1.221991E-2 -1.970720E-2 -1.710033E-2 -1.587105E-2 -1.996803E-2 -2.231503E-2 -2.209091E-2 
-2.432632E-2 -2.037811E-2 -1.825523E-2 -3.010035E-2 -1.639223E-2 -1.736116E-2 -2.279902E-2 -1.661634E-2 
-1.531219E-2 -1.378489E-2 -1.520014E-2 -5.999088E-3 -5.813122E-3 -1.095390E-2 -6.484032E-3 -8.681297E-3 
-9.315014E-3 -8.830070E-3 -1.143789E-2 -8.793354E-3 -1.598215E-2 -1.858997E-2 -1.974535E-2 -2.402830E-2 
-1.352406E-2 -1.553535E-2 -1.795721E-2 -1.266718E-2 -9.538174E-3 -8.458138E-3 -6.707191E-3 -5.329132E-3 
-5.031109E-3 -3.912926E-3 -5.813122E-3 -3.910065E-5 -1.677990E-3  2.791882E-3  5.286694E-3 -3.130913E-3 
-8.959770E-4  1.636982E-3 -4.733086E-3 -3.428936E-3 -2.260208E-4 -1.902103E-3  2.493858E-3 -3.428936E-3 
 4.095078E-3  3.349781E-3 -6.297112E-3  2.047062E-3 -3.540993E-3 -3.466129E-3  3.536701E-3 -6.732941E-4 
 1.139593E-2  1.407766E-2  7.411003E-3  2.041101E-2  1.657391E-2  1.586580E-2  1.694679E-2  5.362034E-3 
 1.785755E-3  4.690647E-3 -2.944946E-3 -8.048058E-3 -1.455307E-3 -8.756161E-3 -6.484032E-3 -1.251793E-2 
-2.015400E-2 -1.877594E-2 -2.995110E-2 -2.127218E-2 -1.944733E-2 -2.186823E-2 -8.942127E-3 -2.011728E-2 
-1.091623E-2 -5.589962E-3 -1.896191E-2 -3.876209E-3 -1.084232E-2 -2.646923E-3 -5.664349E-3 -9.650230E-3 
-4.491806E-4 -7.601261E-3 -3.912926E-3 -1.359797E-2 -6.521225E-3 -1.713705E-2 -9.500980E-3 -1.121426E-2 
-1.724911E-2 -2.200127E-3 -1.218319E-2  4.281998E-3  2.047062E-3  5.187988E-4  2.345085E-3  4.504681E-3 
 9.421825E-3  5.994797E-3  1.448774E-2  8.975029E-3  1.325893E-2  1.586580E-2  9.533882E-3  1.169395E-2 
 5.286694E-3  9.198666E-3  1.061392E-2  7.335663E-3  1.508379E-2  7.633686E-3  1.176882E-2  1.262569E-2 
 5.733967E-3  1.575470E-2  7.670879E-3  5.660057E-3  7.447720E-3  8.043766E-3  8.639812E-3  5.696774E-3 
 1.273680E-2  1.035309E-2  1.553106E-2  1.221609E-2  1.109791E-2  1.731873E-2  1.586580E-2  1.188087E-2 
 5.696774E-3  7.335663E-3 -7.153988E-3 -1.939297E-3  1.077652E-3 -1.054430E-2 -6.968021E-3 -1.162434E-2 
-1.221991E-2 -1.087904E-2 -6.633282E-3 -9.686947E-3 -4.360199E-3  2.902985E-3 -6.148338E-3  1.935005E-3 
 1.301765E-3 -1.864910E-3  7.931709E-3 -1.455307E-3 -2.721310E-3  4.355907E-3 -1.604080E-3 -3.057003E-3 
-6.557941E-3 -3.876209E-3 -9.650230E-3 -1.173592E-2 -8.085251E-3 -1.073027E-2 -6.743908E-3 -1.426935E-2 
 7.429123E-4 -8.308887E-3 -1.229525E-2  2.345085E-3 -1.493931E-2  2.157688E-3 -3.764153E-3 -8.756161E-3 
 4.020691E-3 -8.383274E-3  2.195835E-3  3.461838E-3 -2.535343E-3  2.345085E-3 -5.329132E-3 -2.646923E-3 
-2.312183E-3 -9.538174E-3 -6.445885E-3 -1.635504E-2 -1.762104E-2 -1.914930E-2 -2.216625E-2 -2.317190E-2 
-2.414036E-2 -1.218319E-2 -1.099110E-2 -7.339954E-3 -3.764153E-3 -2.460957E-3 -3.910065E-5 -3.019333E-3 
-1.157284E-3  3.051758E-3 -1.566887E-3 -1.269341E-3 -1.641273E-3  3.328323E-4 -1.716137E-3 -9.315014E-3 
-4.658222E-3 -1.248121E-2 -1.218319E-2 -9.836197E-3 -1.367331E-2 -1.505089E-2 -1.184797E-2 -1.140118E-2 
-1.423216E-2 -7.899284E-3 -1.866388E-2 -1.404524E-2 -1.713705E-2 -2.209091E-2 -1.385927E-2 -2.361917E-2 
-1.084232E-2 -5.813122E-3  1.003742E-3 -3.752708E-4 -5.589962E-3  1.091194E-2 -1.379967E-3  5.026817E-3 
 5.958080E-3 -2.088070E-3  1.162004E-2 -1.883507E-4  1.971722E-3  8.789063E-3 -1.418114E-3  3.647804E-3 
-2.088070E-3 -7.191181E-3  1.935005E-3 -7.041931E-3 -2.610207E-3  1.636982E-3 -3.540993E-3 -2.312183E-3 
-1.307726E-2  3.089905E-3 -5.240440E-4 -5.217075E-3  3.871918E-3 -6.595135E-3 -1.139641E-4 -7.339954E-3 
-2.796173E-3 -6.557941E-3 -8.122921E-3 -1.566887E-3 -9.538174E-3 -4.658222E-3 -5.850315E-3 -4.806995E-3 
-5.441189E-3  4.243851E-3 -2.535343E-3 -2.386093E-3  2.531052E-3 -7.489204E-3  3.909111E-3 -1.045227E-3 
 3.238678E-3  3.461838E-3  1.077652E-3  1.482296E-2  1.012993E-2  1.586580E-2  1.713276E-2  1.650000E-2 
 1.947975E-2  1.571703E-2  1.784086E-2  1.005507E-2  1.650000E-2  1.348209E-2  5.026817E-3  1.284885E-2 
 1.935005E-3  1.143408E-2  1.158285E-2 -3.371239E-4  1.437569E-2  5.772114E-3  6.180763E-3  1.847410E-2 
 9.571075E-3  1.594067E-2  2.082109E-2  1.657391E-2  2.186394E-2  1.668596E-2  1.921892E-2  1.590395E-2 
 1.556778E-2  2.175188E-2  6.590843E-3  1.478577E-2  4.448891E-4  7.522106E-3  7.411003E-3 -7.266045E-3 
 1.478577E-2 -7.637978E-3  8.193016E-3  6.702900E-3  3.349781E-3  1.378012E-2  1.114845E-3  1.486111E-2 
 4.541874E-3  5.772114E-3  2.008915E-3 -5.627155E-3 -5.887985E-3 -8.868217E-3 -1.221991E-2 -1.505089E-2 
-1.300192E-2 -1.587105E-2 -1.978207E-2 -2.265024E-2 -1.736116E-2 -2.142096E-2 -2.078819E-2 -2.060127E-2 
-2.484798E-2 -2.201700E-2 -2.365589E-2 -1.993132E-2 -2.019215E-2 -2.402830E-2 -1.948404E-2 -1.985598E-2 
-1.996803E-2 -1.344919E-2 -9.464264E-3 -8.346081E-3 -7.713318E-3 -6.893158E-3 -3.242970E-3 -7.862091E-3 
-3.466129E-3 -3.371239E-4 -1.329994E-2 -3.019333E-3 -5.403042E-3 -7.266045E-3 -1.269341E-3 -4.360199E-3 
 2.717018E-3 -6.409168E-3 -3.690243E-3 -6.037235E-3 -6.743908E-3  3.722668E-3 -1.081944E-3 -2.237320E-3 
-8.160114E-3  1.451015E-3 -3.764153E-3 -6.223202E-3  5.882740E-3 -2.423286E-3 -1.008034E-3 -1.231194E-3 
 2.567768E-3 -2.460957E-3  5.936623E-4 -1.343250E-3 -1.147509E-2 -5.887985E-3 -1.523733E-2 -9.352207E-3 
-1.620626E-2 -1.058102E-2 -5.925179E-3 -1.948404E-2 -5.366325E-3 -1.147509E-2 -1.181030E-2 -8.495331E-3 
-1.076698E-2 -9.277344E-3 -7.303238E-3 -4.584312E-3 -4.993916E-3  3.387928E-3  1.785755E-3  3.573895E-3 
-4.658222E-3  2.195835E-3  8.825779E-3 -4.621029E-3  4.393101E-3  6.218910E-3  2.567768E-3  1.226902E-3 
 7.931709E-3  2.207756E-4 -1.194000E-3  2.940655E-3 -8.592606E-4  3.201008E-3 -1.976013E-3  9.235859E-3 
 2.455711E-3  4.057884E-3  1.217890E-2  1.375675E-3  6.814957E-3  3.015041E-3  6.367683E-3  3.015041E-3 
-4.956245E-3  7.745743E-3 -2.051353E-3 -2.999306E-4  8.789063E-3 -1.492023E-3  4.728794E-3 -1.455307E-3 
 2.604961E-3  5.187988E-4 -9.016991E-3  7.857800E-3  5.958080E-3  6.031990E-3  8.229733E-3  1.083803E-2 
 8.453846E-3  5.064011E-3  6.330013E-3 -6.855965E-3  5.548000E-3 -5.366325E-3 -1.140118E-2  1.971722E-3 
-1.743507E-2 -1.455307E-3 -6.111145E-3 -1.262999E-2 -1.061821E-2 -1.739836E-2 -9.762287E-3 -1.993132E-2 
-7.415295E-3 -1.520014E-2 -5.254269E-3 -4.174232E-3 -8.048058E-3  5.548000E-3 -1.039505E-2  9.607792E-3 
-1.269341E-3  2.753735E-3  1.411581E-2 -4.210949E-3  5.362034E-3 -2.014160E-3 -1.492023E-3 -5.701065E-3 
-1.292801E-2 -3.802299E-3 -7.527351E-3 -5.403042E-3 -1.408291E-2 -4.398346E-3  4.580021E-3 -3.466129E-3 
 1.720667E-2  7.709026E-3  8.155823E-3  1.426506E-2  4.728794E-3  1.020384E-2  1.262569E-2  7.709026E-3 
 7.112980E-3  9.869099E-3  8.677006E-3  1.202965E-2  3.015041E-3  1.661110E-2  1.169395E-2  9.496689E-3 
 1.899481E-2  6.888866E-3  1.456308E-2  6.516933E-3  7.000923E-3  7.411003E-3  2.418995E-3  7.670879E-3 
 6.628036E-3  1.255083E-2  9.496689E-3  8.007050E-3  1.247692E-2  1.083803E-2  7.298946E-3  4.839897E-3 
 2.829075E-3 -2.200127E-3 -2.684116E-3 -9.464264E-3 -9.202957E-3 -7.229328E-3 -1.624298E-2 -9.128094E-3 
-1.110315E-2 -1.210833E-2 -7.339954E-3 -1.333809E-2 -6.371975E-3 -4.062176E-3 -1.020908E-2 -8.272171E-3 
 1.636982E-3 -3.540993E-3 -6.409168E-3 -5.291939E-3 -2.019215E-2 -1.087904E-2 -1.531219E-2 -2.447510E-2 
-1.296520E-2 -2.246428E-2 -2.019215E-2 -1.095390E-2 -1.911116E-2 -1.624298E-2 -1.486492E-2 -2.339506E-2 
-1.728630E-2 -2.034092E-2 -2.216625E-2 -1.642895E-2 -2.008009E-2 -1.687622E-2 -8.085251E-3 -1.218319E-2 
-7.229328E-3 -3.206253E-3 -1.479006E-2  2.345085E-3 -3.540993E-3 -6.855965E-3 -4.491806E-4 -5.813122E-3 
-2.535343E-3 -6.371975E-3 -4.062176E-3 -1.028299E-2 -4.993916E-3 -1.117706E-2 -5.143166E-3 -1.158714E-2 
-1.773310E-2 -9.331703E-4 -1.590824E-2 -7.452011E-3 -1.162434E-2 -9.016991E-3 -7.153988E-3 -1.449203E-2 
-7.787228E-3 -1.490211E-2 -9.686947E-3 -1.430607E-2 -1.080513E-2 -1.482821E-2 -1.371002E-2 -2.908230E-3 
-1.531219E-2 -1.455307E-3 -6.931305E-3 -7.191181E-3  1.096725E-4 -9.054184E-3  7.112980E-3 -7.266045E-3 
-7.676125E-3 -3.392220E-3 -1.177311E-2 -1.117706E-2 -1.084232E-2 -8.644104E-3 -2.063894E-2 -8.346081E-3 
-9.277344E-3 -1.225710E-2  7.200241E-5  1.412868E-3 -8.592606E-4  5.882740E-3  5.212784E-3 -1.716137E-3 
 7.596970E-3  3.909111E-3  1.039076E-2  8.453846E-3  3.387928E-3  1.240206E-2  8.080959E-3  6.740093E-3 
 1.120996E-2  5.696774E-3  4.765987E-3  1.482296E-2  8.527756E-3  6.553650E-3  9.943962E-3  4.802704E-3 
 3.349781E-3  4.132748E-3  2.233028E-3  2.047062E-3 -6.186008E-3 -5.179882E-3 -1.194000E-3 -1.266718E-2 
-2.908230E-3 -6.782055E-3 -6.521225E-3 -5.240440E-4 -7.415295E-3  3.797054E-3 -6.371975E-3  5.187988E-4 
 9.719849E-3 -9.331703E-4  1.191807E-2  5.994797E-3  9.235859E-3  1.895809E-2  1.310968E-2  1.910686E-2 
 1.191807E-2  1.150799E-2  1.068878E-2  6.180763E-3  9.235859E-3  7.968903E-3  1.702070E-2  1.031590E-2 
 5.362034E-3  1.135874E-2  4.504681E-3  7.149696E-3  1.284885E-2  9.123802E-3  1.191807E-2  1.866007E-2 
 1.567984E-2  1.914406E-2  2.044773E-2  1.795197E-2  2.491808E-2  2.171469E-2  1.955366E-2  1.810074E-2 
 2.197504E-2  2.078295E-2  1.039076E-2  2.063370E-2  9.757042E-3  1.366901E-2  1.489782E-2  6.740093E-3 
 2.149105E-2  5.510807E-3  1.910686E-2  1.109791E-2  3.871918E-3  1.627588E-2  1.065111E-2  1.273680E-2 
 1.785755E-3  1.523304E-2  1.217890E-2  1.262569E-2  9.309769E-3  1.270008E-2  2.018690E-2  7.709026E-3 
 1.288605E-2  9.011745E-3  8.549690E-4 -4.100323E-3  6.553650E-3 -7.339954E-3 -1.166105E-2 -2.200127E-3 
-1.412010E-2 -6.521225E-3 -8.606911E-3 -1.002216E-2 -4.584312E-3 -1.976013E-3  1.935005E-3 -3.653049E-3 
-3.839016E-3 -2.274036E-3 -3.988266E-3 -3.653049E-3 -3.752708E-4 -6.186008E-3 -1.120090E-3  4.988670E-3 
-3.802299E-3  6.963730E-3 -3.726959E-3  3.051758E-3  9.123802E-3 -4.508972E-3  1.832485E-2  3.163815E-3 
-3.371239E-4  1.277494E-2  6.851673E-3  6.256104E-3  7.411003E-3  1.057673E-2  2.233028E-3  5.100727E-3 
 2.604961E-3  5.249977E-3  3.480911E-5  6.926060E-3  9.831905E-3  2.961159E-4  1.675987E-2  2.195835E-3 
 1.139593E-2  1.057673E-2  7.782936E-3  1.623869E-2 -3.094196E-3  1.277494E-2  1.152992E-3  2.753735E-3 
 1.400375E-2  3.275871E-3  1.586580E-2  1.273680E-2  1.553106E-2  1.478577E-2  1.016665E-2  1.396704E-2 
 1.307297E-2  6.628036E-3  6.851673E-3  1.288605E-2  4.132748E-3  7.968903E-3  8.975029E-3  3.238678E-3 
 9.198666E-3  8.341789E-3  6.628036E-3  5.474091E-3  6.702900E-3  1.430178E-2  3.328323E-4  5.882740E-3 
 1.284885E-2 -4.584312E-3  5.994797E-3  3.722668E-3  5.994797E-3  5.994797E-3 -2.274036E-3  5.696774E-3 
-2.260208E-4  4.914761E-3  7.038116E-3  3.349781E-3  1.474905E-2  1.635075E-2  2.134180E-2  2.190065E-2 
 1.698399E-2  2.529097E-2  1.500988E-2  1.813889E-2  1.545668E-2  1.173210E-2  1.847410E-2  3.051758E-3 
 1.247692E-2  7.038116E-3  9.347916E-3  1.448774E-2  1.636982E-3  1.195478E-2  5.622864E-3  5.362034E-3 
 1.301765E-3 -7.489204E-3  3.983974E-3 -8.234024E-3 -5.143166E-3  3.834724E-3 -5.961895E-3  7.522106E-3 
-3.951073E-3  1.599789E-3  2.753735E-3 -2.162933E-3  1.713276E-2 -4.398346E-3  9.198666E-3  1.046467E-2 
 5.920887E-3  1.124668E-2  1.785755E-3  9.943962E-3 -2.348900E-3  4.541874E-3 -2.684116E-3 -7.787228E-3 
-1.306057E-3 -8.644104E-3 -4.956245E-3 -1.199722E-2 -8.644104E-3 -8.942127E-3 -9.836197E-3 -3.988266E-3 
-1.046896E-2 -6.855965E-3 -8.592606E-4 -5.925179E-3 -6.259918E-3 -3.280163E-3 -2.982140E-3 -1.008034E-3 
 4.448891E-4  3.909111E-3 -1.976013E-3 -2.014160E-3 -2.982140E-3 -1.140118E-2 -3.392220E-3 -1.061821E-2 
-1.006031E-2 -9.202957E-3 -1.613092E-2 -8.644104E-3 -1.099110E-2 -6.782055E-3 -4.137039E-3 -9.128094E-3 
-1.194000E-3 -2.758980E-3 -7.824898E-3 -2.312183E-3 -7.824898E-3 -5.366325E-3 -9.724140E-3 -6.819248E-3 
-7.936001E-3 -1.281595E-2 -1.274204E-2 -2.045202E-2 -7.839203E-4 -1.750994E-2 -7.824898E-3 -4.100323E-3 
-1.959610E-2 -3.540993E-3 -1.497698E-2 -1.054430E-2 -2.298498E-2 -1.836634E-2 -1.739836E-2 -3.341532E-2 
-1.333809E-2 -1.542425E-2 -1.754713E-2 -3.614902E-3 -8.383274E-3 -5.291939E-3 -6.557941E-3 -8.160114E-3 
-8.592606E-4 -1.154995E-2 -4.286289E-3 -1.076698E-2 -1.333809E-2 -5.403042E-3 -1.009703E-2 -5.031109E-3 
-7.676125E-3 -1.343250E-3 -2.237320E-3 -2.870083E-3 -2.832890E-3 -5.143166E-3  2.381802E-3 -6.223202E-3 
-5.999088E-3 -3.504276E-3 -4.770279E-3 -1.604080E-3 -5.291939E-3 -2.460957E-3 -5.813122E-3 -4.845142E-3 
-1.306057E-3 -9.948254E-3 -1.455307E-3 -6.521225E-3 -1.415730E-2 -4.733086E-3 -1.695108E-2 -1.486492E-2 
-1.128912E-2 -2.030325E-2 -9.724140E-3 -1.128912E-2 -1.329994E-2 -6.409168E-3 -7.339954E-3 -4.621029E-3 
-4.733086E-3 -2.088070E-3 -4.062176E-3 -4.695892E-3 -3.242970E-3 -3.540993E-3 -5.515099E-3 -1.032019E-2 
-5.612373E-4 -7.936001E-3 -7.339954E-3 -3.355026E-3 -1.590824E-2 -5.775928E-3 -4.249096E-3 -7.974148E-3 
 1.152992E-3  6.106853E-3 -2.088070E-3 -2.125263E-3  1.188087E-2  1.859665E-3  8.862972E-3  1.530790E-2 
 3.499031E-3  1.348209E-2  6.256104E-3  1.191807E-2  8.007050E-3  3.834724E-3  1.769209E-2  3.499031E-3 
 8.677006E-3  7.894993E-3  8.789063E-3  8.229733E-3  1.040936E-3  5.435944E-3 -1.139641E-4  3.611088E-3 
 6.740093E-3  2.643108E-3 -1.231194E-3  1.407766E-2  8.155823E-3  5.510807E-3  1.348209E-2  6.665707E-3 
 1.001787E-2  5.324841E-3  1.675987E-2  7.149696E-3  7.186890E-3  1.683474E-2  7.522106E-3  1.091194E-2 
 5.696774E-3  4.914761E-3  5.958080E-3  9.288788E-4 -2.646923E-3  4.839897E-3 -2.237320E-3  6.031990E-3 
 6.665707E-3  1.040936E-3  1.325893E-2  3.700256E-4  4.467964E-3 -5.925179E-3  1.935005E-3  5.569458E-4 
-1.329994E-2 -6.484032E-3 -1.713705E-2 -2.237320E-3 -1.501417E-2 -9.574890E-3 -1.045227E-3 -8.644104E-3 
 2.120972E-3  7.801056E-4  1.020384E-2  4.076958E-4  8.453846E-3  6.218910E-3 -4.858971E-4  1.199198E-2 
-4.398346E-3  6.590843E-3  5.733967E-3 -5.441189E-3  4.243851E-3 -9.331703E-4  5.398750E-3  4.169941E-3 
 1.040936E-3  7.372856E-3  8.305073E-3  8.677006E-3  6.590843E-3  9.496689E-3  1.139593E-2  1.035309E-2 
 1.106071E-2  1.027870E-2  8.603096E-3  1.035309E-2  4.057884E-3  1.296091E-2  1.072598E-2  8.168221E-4 
 1.646185E-2  2.865791E-3  5.100727E-3  9.645939E-3  2.008915E-3  8.713722E-3  5.846024E-3  1.199198E-2 
 8.229733E-3  5.846024E-3  4.206657E-3  6.814957E-3  6.180763E-3  1.935005E-3  9.533882E-3  1.971722E-3 
 7.596970E-3  8.751869E-3  6.478786E-3  9.682655E-3  6.851673E-3  1.113605E-2  1.152992E-3  4.281998E-3 
 4.076958E-4 -4.286289E-3  3.424644E-3 -8.308887E-3  1.562119E-3 -6.371975E-3 -3.280163E-3 -7.724762E-5 
-1.285315E-2 -3.317356E-3 -1.471615E-2 -1.102829E-2 -9.128094E-3 -1.218319E-2 -1.363611E-2 -9.984970E-3 
-4.435062E-3 -5.179882E-3 -4.584312E-3 -5.850315E-3 -6.259918E-3 -7.862091E-3 -6.595135E-3 -9.948254E-3 
-2.125263E-3 -1.296520E-2 -4.249096E-3  6.680489E-4 -5.477905E-3  2.679825E-3 -1.827240E-3  1.109791E-2 
-2.870083E-3  4.988670E-3  9.571075E-3 -3.504276E-3  1.225281E-2 -6.732941E-4  5.212784E-3  9.087086E-3 
-3.466129E-3  4.467964E-3  1.301765E-3 -1.045227E-3  4.132748E-3 -4.491806E-4 -4.024982E-3  1.971722E-3 
 2.083778E-3 -1.231194E-3  8.117676E-3  9.905815E-3  3.722668E-3  1.314688E-2  5.435944E-3  4.728794E-3 
 1.713276E-2  2.753735E-3  1.050186E-2  1.504707E-2  9.049892E-3  1.486111E-2  4.206657E-3  1.046467E-2 
 8.193016E-3  6.308556E-4  7.782936E-3 -2.684116E-3  3.700256E-4 -4.658222E-3 -4.956245E-3 -4.919052E-3 
-7.527351E-3  2.195835E-3 -1.158714E-2  1.524925E-3 -3.876209E-3 -8.197308E-3  1.673698E-3 -1.162434E-2 
-5.240440E-4 -8.868217E-3 -1.389599E-2 -8.979321E-3 -1.095390E-2 -9.872913E-3 -9.054184E-3 -3.951073E-3 
-5.552292E-3 -1.883507E-4 -2.796173E-3 -3.839016E-3 -4.286289E-3 -8.346081E-3 -5.441189E-3 -5.515099E-3 
 3.700256E-4  3.700256E-4  4.504681E-3  4.355907E-3  5.622864E-3  6.218910E-3 -2.125263E-3  3.797054E-3 
 6.308556E-4 -4.508972E-3 -6.409168E-3 -1.902103E-3 -6.633282E-3 -1.677990E-3 -4.360199E-3 -1.114035E-2 
 6.180763E-3 -1.329994E-2 -1.081944E-3 -3.371239E-4 -4.360199E-3  2.829075E-3 -6.931305E-3  6.292820E-3 
-3.839016E-3  7.335663E-3  2.679825E-3  2.345085E-3  9.459019E-3  3.238678E-3  7.224083E-3  7.224083E-3 
 1.471186E-2  6.740093E-3  1.296091E-2  1.005507E-2  8.639812E-3  1.728201E-2  1.251411E-2  1.497173E-2 
 1.724482E-2  1.217890E-2  1.344490E-2  1.564264E-2  9.123802E-3  8.266926E-3  3.647804E-3 -1.081944E-3 
-2.498150E-3 -3.752708E-4 -3.540993E-3 -7.839203E-4 -5.612373E-4 -8.606911E-3  1.096725E-4 -3.726959E-3 
-3.242970E-3 -4.323006E-3 -1.348734E-2 -1.158714E-2 -1.087904E-2 -1.151228E-2 -1.300192E-2 -8.644104E-3 
-1.598215E-2 -1.713705E-2 -1.624298E-2 -2.052689E-2 -1.579618E-2 -2.011728E-2 -2.238894E-2 -2.190495E-2 
-2.060127E-2 -2.544403E-2 -2.324629E-2 -2.004290E-2 -2.265024E-2 -1.788235E-2 -1.922321E-2 -1.344919E-2 
-1.907396E-2 -2.041531E-2 -9.538174E-3 -1.944733E-2 -1.367331E-2 -9.948254E-3 -1.743507E-2 -5.813122E-3 
-4.472256E-3 -2.312183E-3  1.487732E-3  2.493858E-3  9.943962E-3  3.945827E-3  1.057673E-2  1.251411E-2 
 5.286694E-3  1.396704E-2  9.831905E-3  1.344490E-2  9.571075E-3  6.665707E-3  1.705790E-2  5.249977E-3 
 1.810074E-2  1.590395E-2  1.400375E-2  2.510405E-2  1.623869E-2  2.231073E-2  1.921892E-2  2.774906E-2 
 2.402401E-2  2.324200E-2  2.551365E-2  2.108097E-2  2.670574E-2  1.758003E-2  2.700377E-2  2.327871E-2 
 1.780272E-2  2.450800E-2  1.746798E-2  2.022505E-2  1.910686E-2  1.724482E-2  2.163982E-2  1.400375E-2 
 1.772881E-2  1.821280E-2  1.005507E-2  1.359367E-2  1.761675E-2  1.139593E-2  6.963730E-3  1.232767E-2 
 4.281998E-3  5.882740E-3  1.162004E-2  1.329565E-2  3.424644E-3  1.096725E-4  7.968903E-3 -1.061821E-2 
-1.939297E-3 -2.274036E-3 -1.661634E-2 -6.557941E-3 -1.352406E-2 -1.099110E-2 -1.210833E-2 -1.512623E-2 
-1.080513E-2 -2.380514E-2 -1.620626E-2 -1.989412E-2 -1.613092E-2 -1.322603E-2 -2.454996E-2 -1.032019E-2 
-2.577925E-2 -1.873922E-2 -1.829195E-2 -2.779102E-2 -1.832914E-2 -2.458715E-2 -1.877594E-2 -2.540731E-2 
-1.676512E-2 -1.836634E-2 -1.367331E-2 -1.266718E-2 -1.881313E-2 -6.037235E-3 -2.093697E-2 -1.378489E-2 
-1.233196E-2 -1.672697E-2 -8.756161E-3 -1.184797E-2 -1.285315E-2 -4.323006E-3 -1.248121E-2 -1.248121E-2 
 5.435944E-3 -4.919052E-3  4.690647E-3  9.347916E-3 -3.242970E-3  2.381802E-3  3.759861E-3  1.897812E-3 
 1.322174E-2  1.065111E-2  8.527756E-3  1.623869E-2  7.819653E-3  1.560593E-2  1.065111E-2  5.249977E-3 
 1.474905E-2  6.702900E-3  9.385109E-3  9.235859E-3  9.347916E-3  1.601505E-2  7.559776E-3  9.459019E-3 
 1.113605E-2  8.713722E-3  9.905815E-3  3.313065E-3  8.043766E-3  1.020384E-2  5.733967E-3  3.349781E-3 
 7.149696E-3  6.404877E-3  5.510807E-3  5.622864E-3  2.083778E-3  7.261753E-3 -2.535343E-3  2.493858E-3 
 1.785755E-3 -4.100323E-3  1.040936E-3 -7.713318E-3  3.051758E-3 -5.240440E-4 -3.206253E-3 -1.716137E-3 
-5.291939E-3 -1.139641E-4 -9.277344E-3 -2.237320E-3 -1.322603E-2 -1.419401E-2 -6.037235E-3 -1.810598E-2 
-3.764153E-3 -1.184797E-2 -1.046896E-2 -6.335258E-3 -1.341200E-2 -1.753330E-3 -1.538610E-2 -1.128912E-2 
-1.120090E-3 -3.764153E-3 -3.019333E-3 -2.944946E-3  1.152992E-3 -3.466129E-3  6.218910E-3 -2.572060E-3 
-4.621029E-3  3.387928E-3 -1.099110E-2 -5.612373E-4 -3.317356E-3 -6.633282E-3 -5.179882E-3 -8.234024E-3 
-5.627155E-3 -1.061821E-2 -6.855965E-3 -7.266045E-3 -4.137039E-3 -7.191181E-3 -9.686947E-3 -9.799004E-3 
-2.088070E-3  3.015041E-3 -7.787228E-3 -1.753330E-3 -1.902103E-3 -4.733086E-3 -3.242970E-3 -2.721310E-3 
-1.677990E-3 -7.472038E-4 -5.217075E-3 -6.186008E-3  2.306938E-3 -3.371239E-4  2.531052E-3 -1.907349E-6 
-5.979538E-4 -4.119873E-4  1.599789E-3  5.474091E-3 -2.312183E-3  1.031590E-2 -3.752708E-4  5.435944E-3 
 7.522106E-3 -2.162933E-3  1.120996E-2 -7.787228E-3  7.559776E-3 -4.858971E-4 -3.130913E-3  1.301765E-3 
-8.570194E-3  5.212784E-3 -8.644104E-3 -5.979538E-4  2.083778E-3  8.341789E-3 -9.713173E-4  1.451015E-3 
 1.102400E-2 -3.094196E-3  9.421825E-3  1.301765E-3  6.308556E-4  6.218910E-3 -2.125263E-3  5.622864E-3 
 2.940655E-3 -4.508972E-3  6.367683E-3  2.120972E-3  4.076958E-4  4.448891E-4 -2.572060E-3  1.003742E-3 
 1.673698E-3  1.264095E-3  5.660057E-3  7.298946E-3 -4.210949E-3  2.791882E-3  4.504681E-3 -1.379967E-3 
 1.524925E-3  2.865791E-3 -2.498150E-3  1.468658E-4  1.226902E-3 -6.073952E-3  2.940655E-3 -8.420944E-3 
-1.790047E-3 -9.713173E-4 -1.095390E-2  6.106853E-3 -1.017094E-2 -2.386093E-3 -1.753330E-3 -1.400805E-2 
-3.578186E-3 -1.128912E-2 -9.538174E-3 -1.333809E-2 -9.948254E-3 -1.728630E-2 -1.322603E-2 -5.105019E-3 
-1.415730E-2 -3.094196E-3 -1.583290E-2 -5.627155E-3 -8.272171E-3 -1.959610E-2 -5.850315E-3 -2.104807E-2 
-1.326323E-2 -1.624298E-2 -2.089930E-2 -1.702499E-2 -2.175617E-2 -1.680231E-2 -2.883434E-2 -2.082491E-2 
-1.877594E-2 -2.358103E-2 -2.492189E-2 -2.268696E-2 -1.993132E-2 -3.267002E-2 -1.672697E-2 -2.607727E-2 
-2.622604E-2 -1.676512E-2 -3.147793E-2 -1.750994E-2 -2.507114E-2 -1.911116E-2 -1.840401E-2 -2.749300E-2 
-1.065636E-2 -2.559328E-2 -1.542425E-2 -1.367331E-2 -2.034092E-2 -1.274204E-2 -1.400805E-2 -3.242970E-3 
-1.445532E-2 -2.944946E-3 -6.931305E-3 -6.186008E-3  4.355907E-3 -5.739212E-3  7.224083E-3 -2.944946E-3 
 9.273052E-3  8.305073E-3  3.536701E-3  1.824999E-2  4.616737E-3  1.683474E-2  9.571075E-3  8.937836E-3 
 1.642466E-2  1.840591E-4  2.294397E-2  1.716995E-2  1.635075E-2  2.614689E-2  1.318407E-2  2.875471E-2 
 2.465677E-2  2.435875E-2  2.033567E-2  2.052307E-2  2.797270E-2  1.668596E-2  2.420998E-2  2.395010E-2 
 2.644491E-2  2.540207E-2  2.000093E-2  2.376270E-2  1.556778E-2  1.314688E-2  1.318407E-2  1.199198E-2 
 1.173210E-2  8.229733E-3  1.046467E-2  1.359367E-2  1.754284E-2  1.832485E-2  1.169395E-2  1.389170E-2 
 2.659369E-2  1.631308E-2  1.556778E-2  2.488089E-2  1.616383E-2  2.219868E-2  1.534510E-2  1.661110E-2 
 1.541901E-2  9.682655E-3  1.292372E-2  2.493858E-3  1.221609E-2  3.313065E-3  3.127098E-3  8.305073E-3 
 3.685951E-3  1.396704E-2 -1.976013E-3  9.757042E-3  1.489782E-2  3.573895E-3  1.247692E-2 -1.418114E-3 
 6.292820E-3  3.163815E-3 -6.259918E-3  5.808830E-3 -2.051353E-3 -1.939297E-3 -3.653049E-3 -2.721310E-3 
-4.993916E-3 -7.974148E-3 -6.335258E-3 -1.151228E-2 -9.426117E-3 -1.993132E-2 -1.486492E-2 -7.713318E-3 
-1.236916E-2 -7.713318E-3 -8.011341E-3 -2.646923E-3  2.207756E-4 -7.839203E-4  9.288788E-4 -1.753330E-3 
-1.492023E-3 -5.850315E-3 -6.521225E-3 -2.312183E-3 -9.948254E-3 -9.799004E-3 -1.438093E-2 -1.564693E-2 
-1.184797E-2 -2.127218E-2 -1.762104E-2 -2.056408E-2 -1.531219E-2 -1.147509E-2 -2.097416E-2 -9.464264E-3 
-1.229525E-2 -1.315117E-2 -9.166241E-3 -1.374722E-2 -9.724140E-3 -1.061821E-2 -8.718967E-3 -7.527351E-3 
-4.695892E-3 -2.460957E-3 -1.147509E-2 -8.495331E-3 -9.799004E-3 -1.419401E-2 -1.043224E-2 -1.523733E-2 
-5.850315E-3 -7.862091E-3 -1.322603E-2 -9.464264E-3 -8.793354E-3 -1.046896E-2 -5.477905E-3 -1.864910E-3 
-1.542425E-2 -7.229328E-3 -1.032019E-2 -4.993916E-3 -7.303238E-3 -9.574890E-3 -4.858971E-4 -8.830070E-3 
 1.451015E-3 -3.168106E-3 -2.460957E-3  1.859665E-3  1.935005E-3  4.690647E-3  3.349781E-3  3.685951E-3 
 5.510807E-3  4.541874E-3 -1.883507E-4  5.846024E-3  2.455711E-3 -3.168106E-3  7.429123E-4 -3.280163E-3 
-3.764153E-3  6.680489E-4 -5.240440E-4  1.822948E-3  3.871918E-3  6.665707E-3  2.345085E-3  3.647804E-3 
 1.292372E-2  1.106071E-2  9.011745E-3  8.266926E-3  1.255083E-2  7.335663E-3  9.645939E-3  1.348209E-2 
 1.599789E-3  7.709026E-3  9.757042E-3  7.670879E-3  1.504707E-2  1.519585E-2  1.329565E-2  2.260876E-2 
 2.473211E-2  2.011299E-2  2.432203E-2  2.264595E-2  2.614689E-2  2.331591E-2  1.906967E-2  2.286911E-2 
 2.055979E-2  1.787806E-2  1.776600E-2  1.340771E-2  8.007050E-3  8.341789E-3  4.541874E-3  1.068878E-2 
 1.206684E-2  9.496689E-3  1.400375E-2  1.124668E-2  1.303482E-2  6.404877E-3  3.051758E-3  1.150799E-2 
 7.931709E-3  1.971722E-3  4.580021E-3  1.524925E-3 -2.632141E-4  6.478786E-3  1.114845E-3  5.249977E-3 
 7.038116E-3  9.288788E-4  9.794712E-3  6.144047E-3  5.398750E-3  2.345085E-3  3.349781E-3  4.318714E-3 
-1.194000E-3  9.831905E-3 -4.547119E-3 -6.521225E-3  5.994797E-3 -3.910065E-5 -2.051353E-3 -4.658222E-3 
-1.455307E-3  1.040936E-3  1.524925E-3 -2.162933E-3  1.785755E-3  1.785755E-3  3.983974E-3  4.951954E-3 
 5.936623E-4  1.232767E-2  3.480911E-5  9.943962E-3  1.113605E-2  4.169941E-3  1.266289E-2  3.328323E-4 
 1.921892E-2  5.882740E-3  1.206684E-2  1.854801E-2  6.180763E-3  2.745104E-2  2.977848E-3  1.243877E-2 
 1.426506E-2  4.318714E-3  1.772881E-2  6.031990E-3  9.087086E-3  1.152992E-3 -3.912926E-3  9.288788E-4 
-1.035833E-2 -1.203394E-2 -9.762287E-3 -1.672697E-2 -9.500980E-3 -1.713705E-2 -1.803112E-2 -1.471615E-2 
-1.575899E-2 -1.341200E-2 -2.000523E-2 -3.876209E-3 -1.747227E-2 -9.538174E-3 -5.329132E-3 -1.356125E-2 
 2.791882E-3 -1.184797E-2 -1.566887E-3  3.480911E-5 -8.904934E-3 -3.317356E-3 -8.308887E-3 -8.756161E-3 
-4.733086E-3 -1.132631E-2 -1.125193E-2 -7.936001E-3 -1.527500E-2 -1.020908E-2 -1.344919E-2 -1.348734E-2 
-1.650429E-2 -1.739836E-2 -1.385927E-2 -2.052689E-2 -1.210833E-2 -1.825523E-2 -1.561022E-2 -1.669025E-2 
-2.220297E-2 -1.050711E-2 -2.216625E-2 -1.642895E-2 -1.374722E-2 -1.151228E-2 -1.080513E-2 -1.221991E-2 
-1.343250E-3 -1.333809E-2 -8.272171E-3 -1.453018E-2 -5.999088E-3 -7.899284E-3 -1.412010E-2 -1.976013E-3 
-1.002216E-2  2.306938E-3 -8.606911E-3 -1.081944E-3  1.338959E-3  3.127098E-3  1.020384E-2  5.362034E-3 
 1.620197E-2  1.247692E-2  1.713276E-2  1.061392E-2  1.780272E-2  1.303482E-2  9.049892E-3  1.538181E-2 
 6.106853E-3  1.247692E-2  1.079988E-2  1.188087E-2  9.794712E-3  7.484913E-3  9.160995E-3  5.176067E-3 
 8.266926E-3  2.083778E-3  2.961159E-4  4.132748E-3 -2.870083E-3 -1.139641E-4  5.569458E-4 -2.982140E-3 
 2.455711E-3  4.206657E-3  7.200241E-5  7.261753E-3  4.243851E-3 -1.139641E-4  1.128483E-2  1.061392E-2 
 9.198666E-3  4.243851E-3  8.080959E-3  6.330013E-3  4.802704E-3  1.120996E-2  1.971722E-3  9.571075E-3 
 9.235859E-3  1.046467E-2  9.607792E-3  2.345085E-3  1.206684E-2  4.206657E-3  4.095078E-3  1.077652E-3 
-1.231194E-3  6.553650E-3 -4.882336E-3  1.935005E-3  4.393101E-3 -1.827240E-3  6.776810E-3 -2.684116E-3 
 7.429123E-4  5.249977E-3 -7.229328E-3 -5.999088E-3 -1.087904E-2 -1.460409E-2 -1.296520E-2 -1.441813E-2 
-1.561022E-2 -1.527500E-2 -1.866388E-2 -1.724911E-2 -1.493931E-2 -2.782822E-2 -1.564693E-2 -1.102829E-2 
-2.708292E-2 -1.441813E-2 -1.359797E-2 -1.736116E-2 -1.091623E-2 -1.453018E-2 -1.352406E-2 -1.858997E-2 
-1.177311E-2 -8.681297E-3 -1.188517E-2 -6.037235E-3 -7.339954E-3 -5.664349E-3 -9.948254E-3 -1.418114E-3 
-4.956245E-3 -5.217075E-3  1.897812E-3 -6.111145E-3 -1.194000E-3 -8.308887E-3 -2.088070E-3 -2.460957E-3 
-8.959770E-4  2.829075E-3 -8.458138E-3  1.710892E-3  1.897812E-3  1.636982E-3 -3.242970E-3  5.187988E-4 
 2.679825E-3 -5.031109E-3  3.349781E-3  1.710892E-3  4.504681E-3  3.089905E-3  2.643108E-3  2.531052E-3 
 6.680489E-4  1.562119E-3 -4.806995E-3  2.531052E-3 -8.011341E-3 -6.931305E-3 -1.907349E-6 -1.490211E-2 
-4.286289E-3 -6.595135E-3 -6.782055E-3 -4.137039E-3 -7.005215E-3 -4.210949E-3 -7.750034E-3 -4.210949E-3 
-1.404524E-2 -1.976013E-3 -6.595135E-3 -1.456690E-2 -1.641273E-3 -1.192188E-2 -7.637978E-3 -1.136303E-2 
-4.956245E-3 -1.231194E-3 -4.993916E-3 -1.231194E-3 -1.790047E-3  9.288788E-4 -8.644104E-3  1.375675E-3 
-6.259918E-3 -6.743908E-3 -1.231194E-3 -1.639223E-2 -4.806995E-3 -1.318932E-2 -1.024628E-2 -4.137039E-3 
-1.300192E-2 -7.862091E-3 -6.335258E-3 -3.540993E-3 -8.122921E-3 -1.151228E-2 -2.721310E-3 -9.799004E-3 
-7.974148E-3  8.341789E-3 -7.005215E-3 -1.976013E-3  6.256104E-3  1.338959E-3 -2.758980E-3  2.083778E-3 
 1.897812E-3 -5.105019E-3  5.324841E-3 -1.065636E-2 -1.511574E-4  9.660721E-4 -4.695892E-3  2.679825E-3 
-5.739212E-3  4.653931E-3 -4.621029E-3 -5.739212E-3  2.753735E-3 -6.732941E-4 -1.081944E-3 -1.902103E-3 
-2.535343E-3 -3.752708E-4 -2.460957E-3 -1.418114E-3  4.393101E-3 -7.303238E-3  8.916855E-4  1.226902E-3 
-3.912926E-3 -6.351471E-4 -9.166241E-3  3.238678E-3 -1.939297E-3 -6.148338E-3  4.580021E-3 -4.882336E-3 
 9.288788E-4  1.001787E-2  1.152992E-3  2.791882E-3  1.152992E-3  3.238678E-3  7.801056E-4 -2.125263E-3 
 6.740093E-3 -5.291939E-3  2.345085E-3 -2.312183E-3 -7.787228E-3  2.381802E-3 -9.352207E-3 -6.855965E-3 
-1.382208E-2 -8.197308E-3 -1.173592E-2 -2.220297E-2 -6.186008E-3 -2.320910E-2 -1.847792E-2 -1.642895E-2 
-2.637529E-2 -8.346081E-3 -2.075005E-2 -1.367331E-2 -1.192188E-2 -2.190495E-2 -1.024628E-2 -1.497698E-2 
-1.262999E-2 -1.210833E-2 -1.248121E-2 -1.255512E-2 -1.192188E-2 -6.409168E-3 -1.095390E-2 -1.084232E-2 
-5.366325E-3 -5.627155E-3 -2.312183E-3  7.429123E-4 -2.999306E-4  2.902985E-3  4.653931E-3 -6.259918E-3 
-4.845142E-3  1.152992E-3 -9.650230E-3  5.137920E-3  2.589226E-4 -1.343250E-3  1.232767E-2  2.679825E-3 
 1.135874E-2  4.393101E-3  1.087475E-2  9.831905E-3  3.015041E-3  1.858568E-2  7.801056E-4  3.349781E-3 
 1.296091E-2  2.008915E-3  1.042795E-2  1.054001E-2  3.722668E-3  8.862972E-3  5.398750E-3  1.467371E-2 
 1.027870E-2  7.894993E-3  1.936769E-2  7.224083E-3  1.921892E-2  9.794712E-3  1.366901E-2  1.895809E-2 
 5.920887E-3  2.279472E-2  6.888866E-3  1.370573E-2  1.247692E-2  1.348209E-2  1.623869E-2  7.894993E-3 
 1.083803E-2  4.820824E-4  1.433897E-2 -4.956245E-3  6.665707E-3  8.007050E-3 -6.782055E-3  1.143408E-2 
 1.451015E-3  7.596970E-3  3.275871E-3  3.536701E-3  8.117676E-3  6.814957E-3 -2.348900E-3 -1.827240E-3 
 2.195835E-3 -1.181030E-2 -6.732941E-4 -6.148338E-3 -4.508972E-3 -6.968021E-3 -1.285315E-2 -1.296520E-2 
-1.344919E-2 -9.836197E-3 -2.052689E-2  3.759861E-3 -1.546097E-2 -1.315117E-2  1.412868E-3 -1.836634E-2 
 1.226902E-3 -3.988266E-3 -9.713173E-4 -2.088070E-3  1.189709E-3  7.522106E-3 -3.752708E-4  6.702900E-3 
 3.313065E-3 -3.355026E-3  3.871918E-3  9.980679E-3 -4.695892E-3 -2.610207E-3  3.945827E-3 -7.005215E-3 
-1.492023E-3  2.083778E-3 -5.217075E-3  1.301765E-3  1.152992E-3  2.345085E-3  4.580021E-3 -5.105019E-3 
 6.442070E-3  8.305073E-3 -9.713173E-4  9.533882E-3 -3.876209E-3 -4.845142E-3  5.324841E-3 -8.681297E-3 
-3.094196E-3 -5.775928E-3 -8.868217E-3 -6.893158E-3 -1.035833E-2 -4.210949E-3 -1.225710E-2 -7.080078E-3 
-7.839203E-4 -1.128912E-2  1.040936E-3 -1.864910E-3 -8.495331E-3  2.643108E-3 -1.032019E-2 -1.114035E-2 
-1.008034E-3 -6.521225E-3 -3.317356E-3  3.647804E-3  1.189709E-3 -4.621029E-3  3.759861E-3 -9.331703E-4 
-3.242970E-3  1.057673E-2 -7.452011E-3  9.757042E-3  8.639812E-3  4.318714E-3  2.219868E-2 -1.269341E-3 
 2.182579E-2  1.188087E-2  1.284885E-2  3.512478E-2  1.165676E-2  3.016996E-2  2.610970E-2  1.545668E-2 
 3.091478E-2  2.614689E-2  2.476883E-2  2.488089E-2  2.327871E-2  2.465677E-2  2.141666E-2  1.899481E-2 
 2.011299E-2  2.484369E-2  2.208710E-2  1.363087E-2  2.361393E-2  2.286911E-2  1.102400E-2  2.163982E-2 
 1.567984E-2  1.590395E-2  1.895809E-2  1.281166E-2  1.940489E-2  1.076269E-2  2.007580E-2  1.698399E-2 
 1.366901E-2  1.605272E-2  6.963730E-3  1.001787E-2  1.859665E-3  9.087086E-3  5.882740E-3  6.926060E-3 
 3.871918E-3  9.660721E-4  2.829075E-3  6.308556E-4  4.988670E-3 -5.701065E-3  2.604961E-3 -3.371239E-4 
 4.020691E-3  4.318714E-3  1.935005E-3  3.797054E-3  6.680489E-4  5.920887E-3 -5.775928E-3 -1.492023E-3 
-3.206253E-3 -1.028299E-2 -5.291939E-3 -1.939297E-3 -5.739212E-3 -1.065636E-2 -4.472256E-3 -4.733086E-3 
-6.595135E-3 -5.739212E-3 -5.068302E-3  7.200241E-5 -2.684116E-3 -1.883507E-4 -2.260208E-4 -3.614902E-3 
 3.573895E-3 -2.982140E-3  1.673698E-3 -1.418114E-3 -4.584312E-3  3.945827E-3 -1.864910E-3  7.819653E-3 
 5.846024E-3  3.536701E-3  8.975029E-3 -1.139641E-4  2.902985E-3  9.347916E-3  4.095078E-3  9.831905E-3 
 1.340771E-2  8.007050E-3  1.549387E-2  1.385498E-2  1.847410E-2  2.316666E-2  1.847410E-2  2.149105E-2 
 2.331591E-2  2.651978E-2  2.037382E-2  1.824999E-2  2.055979E-2  2.264595E-2  2.264595E-2  2.204990E-2 
 2.491808E-2  2.566290E-2  2.070904E-2  1.970291E-2  2.871799E-2  1.437569E-2  1.933098E-2  2.514172E-2 
 9.719849E-3  1.672268E-2  1.392889E-2  1.225281E-2  1.605272E-2  1.430178E-2  1.374292E-2  1.363087E-2 
 1.486111E-2  1.590395E-2  1.050186E-2  1.785755E-3  9.496689E-3  3.759861E-3 -2.260208E-4  1.188087E-2 
 2.589226E-4  6.442070E-3  7.038116E-3 -4.286289E-3  1.191807E-2 -4.491806E-4  4.802704E-3  9.571075E-3 
-4.119873E-4  1.616383E-2  8.453846E-3  9.347916E-3  1.150799E-2  8.453846E-3  5.808830E-3  3.611088E-3 
 5.100727E-3 -6.732941E-4  6.308556E-4 -5.999088E-3 -2.498150E-3 -3.614902E-3 -8.420944E-3  1.859665E-3 
-4.435062E-3 -5.240440E-4  2.008915E-3 -1.371002E-2  1.301765E-3 -1.192188E-2 -9.762287E-3 -8.592606E-4 
-1.918602E-2  3.015041E-3 -1.221991E-2 -1.274204E-2 -5.850315E-3 -1.192188E-2 -7.266045E-3 -1.408291E-2 
-8.606911E-3 -8.308887E-3 -1.020908E-2 -8.942127E-3 -2.944946E-3 -8.756161E-3 -4.882336E-3 -1.356125E-2 
-8.308887E-3 -2.260208E-4 -1.195908E-2 -1.492023E-3 -6.931305E-3  3.313065E-3  4.653931E-3  4.728794E-3 
 8.975029E-3 -6.732941E-4  7.670879E-3 -1.492023E-3  5.660057E-3  3.238678E-3 -5.961895E-3  1.087475E-2 
-1.902103E-3 -1.976013E-3  1.636982E-3 -5.961895E-3  2.589226E-4 -7.266045E-3 -1.976013E-3  2.306938E-3 
-6.445885E-3  1.710892E-3 -6.223202E-3 -2.162933E-3 -3.371239E-4 -9.016991E-3  1.451015E-3 -9.984970E-3 
 3.700256E-4 -1.902103E-3 -1.039505E-2 -9.713173E-4 -7.676125E-3 -1.604080E-3 -1.069307E-2  1.840591E-4 
-3.242970E-3 -1.311398E-2 -1.529217E-3 -8.718967E-3 -7.266045E-3 -1.095390E-2 -9.836197E-3 -1.073027E-2 
-1.192188E-2 -1.460409E-2 -1.266718E-2 -1.575899E-2 -1.501417E-2 -4.584312E-3 -1.400805E-2 -4.323006E-3 
-8.048058E-3 -5.627155E-3 -2.684116E-3 -1.602030E-2 -2.572060E-3 -2.535343E-3 -2.260208E-4 -6.223202E-3 
 1.710892E-3  1.189709E-3 -1.169920E-2  1.147079E-2 -7.452011E-3 -2.944946E-3 -1.864910E-3 -2.870083E-3 
 5.548000E-3 -8.718967E-3  4.951954E-3 -9.166241E-3 -2.999306E-4 -3.910065E-5 -2.684116E-3 -2.312183E-3 
-1.389599E-2 -4.119873E-4 -1.412010E-2 -8.458138E-3 -8.495331E-3 -1.605701E-2 -6.633282E-3 -1.162434E-2 
-5.217075E-3 -9.613037E-3 -8.942127E-3 -9.713173E-4 -1.002216E-2 -3.876209E-3 -5.477905E-3 -5.701065E-3 
-7.936001E-3 -9.500980E-3 -3.839016E-3 -1.527500E-2 -4.472256E-3 -7.489204E-3 -7.005215E-3  1.114845E-3 
-6.893158E-3  3.480911E-5 -2.646923E-3  4.802704E-3  1.152992E-3 -3.130913E-3 -2.125263E-3 -3.988266E-3 
 4.076958E-4 -9.090900E-3 -1.677990E-3 -5.775928E-3 -6.371975E-3 -9.713173E-4 -7.601261E-3  1.226902E-3 
-4.472256E-3 -3.057003E-3  6.404877E-3  1.338959E-3  8.155823E-3  8.789063E-3  8.900642E-3  1.586580E-2 
 1.035309E-2  8.527756E-3  9.682655E-3  8.193016E-3  8.453846E-3  3.238678E-3  2.047062E-3  2.902985E-3 
-2.200127E-3  1.189709E-3 -6.297112E-3  3.700256E-4  1.077652E-3 -6.259918E-3  8.789063E-3 -2.200127E-3 
 4.095078E-3  5.958080E-3 -1.976013E-3  1.124668E-2  5.474091E-3  3.611088E-3  9.757042E-3  8.378983E-3 
 1.210403E-2  5.622864E-3  6.106853E-3  1.497173E-2  3.983974E-3  1.608992E-2  1.310968E-2  5.696774E-3 
 1.202965E-2  7.857800E-3  1.329565E-2  3.275871E-3  8.639812E-3  9.235859E-3  2.940655E-3  1.437569E-2 
 1.154470E-2  5.176067E-3  7.894993E-3  1.325893E-2  9.682655E-3  8.305073E-3  7.372856E-3  7.057190E-4 
 5.026817E-3  1.348209E-2  3.759861E-3 -7.839203E-4  5.994797E-3  5.548000E-3  3.461838E-3  1.468658E-4 
 6.665707E-3  4.318714E-3  1.451015E-3  1.035309E-2  3.685951E-3  4.653931E-3  4.951954E-3 -4.858971E-4 
 2.753735E-3  2.047062E-3 -2.348900E-3 -3.988266E-3 -2.832890E-3 -1.028299E-2 -4.658222E-3 -1.374722E-2 
-1.359797E-2 -5.329132E-3 -2.220297E-2 -8.160114E-3 -1.598215E-2 -1.397133E-2 -1.087904E-2 -1.914930E-2 
-7.005215E-3 -1.467896E-2 -9.613037E-3 -1.426935E-2 -9.686947E-3 -6.371975E-3 -1.348734E-2 -5.925179E-3 
-6.743908E-3 -1.352406E-2 -1.385927E-2 -1.289129E-2 -2.004290E-2 -1.359797E-2 -1.844120E-2 -2.387905E-2 
-1.639223E-2 -2.004290E-2 -1.579618E-2 -1.940918E-2 -1.706314E-2 -1.594496E-2 -2.168226E-2 -7.713318E-3 
-1.702499E-2 -5.961895E-3 -8.122921E-3 -1.520014E-2 -1.139641E-4 -1.114035E-2 -5.291939E-3 -6.073952E-3 
-3.094196E-3 -5.179882E-3 -5.179882E-3 -2.982140E-3 -5.589962E-3  4.653931E-3 -3.466129E-3 -2.610207E-3 
 3.089905E-3 -2.999306E-4  4.076958E-4 -4.621029E-3 -4.398346E-3 -7.472038E-4 -6.669998E-3 -6.223202E-3 
-6.073952E-3 -4.024982E-3 -3.988266E-3 -1.207113E-2 -8.420944E-3 -4.286289E-3 -1.002216E-2 -7.936001E-3 
-2.162933E-3 -5.254269E-3 -5.329132E-3 -3.764153E-3 -3.094196E-3  1.040936E-3 -6.148338E-3 -3.578186E-3 
 3.797054E-3 -1.006031E-2 -4.993916E-3  3.328323E-4 -5.627155E-3  5.584717E-3 -1.379967E-3 -5.515099E-3 
 8.453846E-3  1.096725E-4  1.338959E-3  1.240206E-2  6.330013E-3  1.079988E-2  1.687193E-2  1.575470E-2 
 2.268267E-2  2.160311E-2  2.480602E-2  2.149105E-2  1.843691E-2  2.696705E-2  1.120996E-2  1.173210E-2 
 6.590843E-3  8.751869E-3  1.143408E-2 -5.240440E-4  9.831905E-3  3.349781E-3  8.080959E-3 -3.802299E-3 
 1.524925E-3  4.653931E-3 -9.911060E-3  1.243877E-2 -3.764153E-3 -1.566887E-3  2.604961E-3 -2.162933E-3 
 7.074833E-3 -9.277344E-3 -2.610207E-3  7.801056E-4 -3.317356E-3 -2.260208E-4 -4.435062E-3 -1.231194E-3 
-2.162933E-3 -5.552292E-3 -7.839203E-4 -6.037235E-3 -6.855965E-3 -2.944946E-3 -6.371975E-3 -2.832890E-3 
-4.733086E-3 -1.604080E-3 -2.646923E-3 -9.277344E-3 -4.398346E-3 -7.005215E-3 -1.385927E-2 -7.787228E-3 
-6.931305E-3 -1.806831E-2 -1.371002E-2 -1.512623E-2 -1.810598E-2 -9.574890E-3 -1.255512E-2 -1.970720E-2 
-1.847792E-2 -1.426935E-2 -2.037811E-2 -9.650230E-3 -8.234024E-3 -1.888800E-2 -5.664349E-3 -1.385927E-2 
-1.061821E-2 -9.202957E-3 -1.683903E-2 -2.610207E-3 -1.408291E-2 -5.366325E-3 -3.578186E-3 -2.328300E-2 
-5.627155E-3 -1.140118E-2 -2.000523E-2 -8.606911E-3 -1.531219E-2 -8.346081E-3 -1.058102E-2 -1.616907E-2 
-8.272171E-3 -1.777029E-2 -1.881313E-2 -1.356125E-2 -1.691389E-2 -1.229525E-2 -1.408291E-2 -2.056408E-2 
-1.154995E-2 -1.151228E-2 -1.359797E-2 -1.344919E-2 -7.936001E-3 -1.490211E-2 -1.546097E-2 -8.160114E-3 
-2.067614E-2 -8.681297E-3 -1.568413E-2 -4.882336E-3 -4.858971E-4 -1.445532E-2 -5.068302E-3 -1.262999E-2 
-5.664349E-3 -1.139641E-4 -4.770279E-3 -7.117271E-3 -4.491806E-4  7.057190E-4  7.429123E-4 -1.009703E-2 
-3.242970E-3 -1.511574E-4 -9.948254E-3  6.776810E-3 -4.137039E-3 -4.858971E-4 -2.646923E-3 -9.388924E-3 
-1.045227E-3 -2.051353E-3 -5.031109E-3 -1.024628E-2  2.455711E-3  1.840591E-4 -3.802299E-3 -4.733086E-3 
-2.125263E-3  3.313065E-3 -5.701065E-3 -4.547119E-3 -6.148338E-3  5.187988E-4 -7.378101E-3 -5.403042E-3 
 1.935005E-3 -1.199722E-2  2.902985E-3 -5.627155E-3 -3.726959E-3 -2.162933E-3 -1.080513E-2  4.765987E-3 
-1.716137E-3  6.553650E-3  2.829075E-3  1.114845E-3  9.459019E-3  2.902985E-3  8.305073E-3  2.418995E-3 
 5.187988E-4  1.087475E-2  3.424644E-3  2.977848E-3  1.404095E-2  1.338959E-3  1.024199E-2  6.180763E-3 
 5.936623E-4  1.061392E-2 -3.802299E-3  1.225281E-2  3.945827E-3  6.106853E-3  1.210403E-2 -3.540993E-3 
 1.363087E-2  8.491039E-3  8.155823E-3  1.128483E-2  7.000923E-3  1.165676E-2  1.147079E-2  5.920887E-3 
 9.943962E-3  1.459980E-2  1.039076E-2  1.232767E-2  1.273680E-2  1.512098E-2  1.083803E-2  1.564264E-2 
 1.236486E-2  1.597786E-2  1.526976E-2  3.983974E-3  1.843691E-2  9.757042E-3  1.523304E-2  1.016665E-2 
 8.639812E-3  2.108097E-2  8.491039E-3  1.612711E-2  6.367683E-3  1.672268E-2  1.400375E-2  8.117676E-3 
 2.171469E-2  2.381802E-3  1.467371E-2  7.819653E-3  5.362034E-3  1.366901E-2  2.008915E-3  7.149696E-3 
 7.074833E-3  5.548000E-3 -3.540993E-3 -2.908230E-3 -8.756161E-3 -1.343250E-3 -2.237320E-3 -1.505089E-2 
-1.231194E-3 -9.948254E-3 -4.919052E-3 -1.259327E-2 -1.769590E-2 -4.119873E-4 -1.311398E-2 -1.073027E-2 
-7.637978E-3 -1.255512E-2 -1.169920E-2 -1.464128E-2 -1.467896E-2 -1.356125E-2 -1.371002E-2 -1.765919E-2 
-1.520014E-2 -1.397133E-2 -1.609421E-2 -1.676512E-2 -1.475334E-2 -1.453018E-2 -1.710033E-2 -1.181030E-2 
-1.534891E-2 -9.388924E-3 -1.322603E-2 -1.136303E-2 -1.306057E-3 -1.240635E-2  4.988670E-3 -1.035833E-2 
-4.770279E-3  1.277494E-2 -1.486492E-2  3.238678E-3 -3.466129E-3 -6.669998E-3  4.448891E-4 -8.272171E-3 
 8.168221E-4 -9.613037E-3 -4.993916E-3 -9.500980E-3 -8.868217E-3  2.791882E-3 -1.151228E-2 -1.322603E-2 
-7.601261E-3 -4.993916E-3 -7.266045E-3 -7.005215E-3 -2.632141E-4  4.430771E-3  1.840591E-4 -3.988266E-3 
 2.306938E-3  4.057884E-3  4.653931E-3  5.846024E-3  8.080959E-3  1.147079E-2  1.452494E-2  1.303482E-2 
 1.579189E-2  1.594067E-2  4.580021E-3  1.229000E-2  9.980679E-3  7.968903E-3  1.117277E-2  1.599789E-3 
 8.266926E-3  9.719849E-3  5.622864E-3  8.043766E-3  9.682655E-3  1.061392E-2  1.180601E-2  3.201008E-3 
 5.733967E-3  7.596970E-3  4.541874E-3  7.484913E-3  7.074833E-3  8.117676E-3  3.797054E-3  1.113605E-2 
 4.206657E-3  1.206684E-2  7.633686E-3  7.186890E-3  1.247692E-2  5.474091E-3  2.484369E-2  4.653931E-3 
 1.526976E-2  1.143408E-2  5.696774E-3  1.836205E-2  4.541874E-3  1.661110E-2  5.324841E-3  1.087475E-2 
 1.567984E-2  4.690647E-3  1.057673E-2  4.281998E-3  5.733967E-3  7.782936E-3  2.961159E-4  4.541874E-3 
 4.504681E-3  3.945827E-3  2.865791E-3  4.076958E-4  5.064011E-3  2.829075E-3  6.740093E-3  5.846024E-3 
 4.504681E-3  4.988670E-3  2.753735E-3  2.455711E-3  2.381802E-3  3.461838E-3 -4.249096E-3  1.077652E-3 
 1.710892E-3 -4.621029E-3 -4.491806E-4 -6.259918E-3 -9.016991E-3 -3.876209E-3 -9.538174E-3 -1.493931E-2 
-8.904934E-3 -1.046896E-2 -4.956245E-3 -1.639223E-2 -2.358103E-2 -7.005215E-3 -2.563000E-2 -1.344919E-2 
-1.214600E-2 -2.797699E-2 -1.326323E-2 -2.611399E-2 -1.940918E-2 -1.281595E-2 -1.810598E-2 -1.914930E-2 
-1.721191E-2 -1.274204E-2 -1.784515E-2 -1.020908E-2 -1.680231E-2 -1.166105E-2 -5.240440E-4 -1.121426E-2 
-3.614902E-3 -5.979538E-4 -5.961895E-3 -3.578186E-3 -6.037235E-3 -4.695892E-3 -1.091623E-2 -7.974148E-3 
-3.130913E-3 -1.046896E-2 -7.378101E-3 -8.570194E-3 -4.360199E-3 -2.796173E-3 -1.883507E-4 -4.845142E-3 
-3.466129E-3 -3.371239E-4 -9.984970E-3  5.137920E-3 -1.529217E-3 -7.153988E-3 -1.231194E-3 -2.944946E-3 
-5.031109E-3 -4.547119E-3 -2.498150E-3 -1.456690E-2 -4.882336E-3 -8.458138E-3 -1.218319E-2 -3.802299E-3 
-1.028299E-2 -2.632141E-4 -4.398346E-3 -1.169920E-2 -7.824898E-3 -1.641273E-3 -5.961895E-3 -1.631832E-2 
-2.796173E-3 -5.403042E-3 -2.982140E-3 -2.535343E-3  2.531052E-3  4.169941E-3 -2.908230E-3  8.341789E-3 
-4.286289E-3  1.199198E-2  9.123802E-3  4.690647E-3  8.080959E-3  8.603096E-3  1.664877E-2  9.288788E-4 
 1.843691E-2  5.733967E-3  8.453846E-3  1.270008E-2  3.275871E-3  1.389170E-2  9.160995E-3  9.459019E-3 
 1.404095E-2  1.050186E-2 -1.566887E-3  1.486111E-2  3.536701E-3  8.713722E-3  1.743078E-2 -1.045227E-3 
 1.862288E-2  1.027870E-2  7.968903E-3  1.880884E-2  9.719849E-3  1.027870E-2  1.214075E-2  1.184273E-2 
 7.596970E-3  1.065111E-2  7.224083E-3  7.224083E-3  1.128483E-2  2.047062E-3  6.888866E-3  2.418995E-3 
 1.562119E-3  4.020691E-3 -2.162933E-3  5.474091E-3  1.264095E-3  6.442070E-3  7.112980E-3 -3.690243E-3 
 2.493858E-3  1.451015E-3 -1.045227E-3  4.076958E-4 -1.939297E-3  2.381802E-3  3.797054E-3 -1.008034E-3 
 3.313065E-3  2.829075E-3  2.643108E-3  3.647804E-3  4.988670E-3  8.491039E-3  5.286694E-3  6.106853E-3 
 7.000923E-3  8.453846E-3  6.702900E-3  6.180763E-3  2.455711E-3  8.341789E-3  1.165676E-2  4.430771E-3 
 1.441383E-2  1.113605E-2  1.374292E-2  1.985168E-2  1.750469E-2  2.014971E-2  1.724482E-2  1.720667E-2 
 1.389170E-2  1.802683E-2  1.947975E-2  1.195478E-2  2.137899E-2  2.026176E-2  2.227306E-2  2.312994E-2 
 1.608992E-2  3.046799E-2  1.582909E-2  2.096987E-2  2.014971E-2  8.677006E-3  2.100706E-2  1.210403E-2 
 1.959085E-2  1.012993E-2  1.005507E-2  1.012993E-2  1.188087E-2  1.374292E-2  3.611088E-3  1.106071E-2 
 2.455711E-3  5.286694E-3  8.549690E-4  4.206657E-3  6.308556E-4 -6.595135E-3  1.152992E-3 -4.919052E-3 
-4.858971E-4 -7.527351E-3 -1.352406E-2 -4.547119E-3 -4.806995E-3 -1.304007E-2 -7.378101E-3 -6.521225E-3 
-1.192188E-2 -6.669998E-3 -1.486492E-2 -1.080513E-2 -8.681297E-3 -1.110315E-2 -6.186008E-3 -1.747227E-2 
-1.177311E-2 -5.850315E-3 -1.508808E-2 -1.221991E-2 -9.202957E-3 -1.534891E-2 -1.426935E-2 -1.445532E-2 
-1.318932E-2 -1.128912E-2 -1.557302E-2 -6.521225E-3 -6.931305E-3 -8.420944E-3 -8.495331E-3 -6.707191E-3 
-1.157284E-3 -5.403042E-3 -7.100105E-4 -1.379967E-3 -4.472256E-3 -2.312183E-3 -2.088070E-3 -5.979538E-4 
-3.764153E-3  2.961159E-4  7.261753E-3  1.451015E-3  6.665707E-3  2.717018E-3 -4.658222E-3  8.491039E-3 
 1.040936E-3  4.839897E-3  8.341789E-3 -3.614902E-3  9.273052E-3  2.902985E-3  2.679825E-3  5.958080E-3 
-5.979538E-4  8.341789E-3 -4.733086E-3  7.335663E-3  1.562119E-3 -7.100105E-4  1.039076E-2 -4.584312E-3 
 1.251411E-2  3.051758E-3  5.324841E-3  8.229733E-3  3.349781E-3  1.225281E-2  8.677006E-3  9.160995E-3 
 6.367683E-3  1.165676E-2  1.039076E-2  9.273052E-3  9.459019E-3  1.299810E-2  1.113605E-2  9.385109E-3 
 1.310968E-2  1.106071E-2  1.545668E-2  1.445103E-2  1.716995E-2  2.126789E-2  1.635075E-2  1.739407E-2 
 1.556778E-2  1.482296E-2  1.426506E-2  8.677006E-3  1.255083E-2  1.117277E-2  1.124668E-2  3.909111E-3 
 4.076958E-4  1.281166E-2  5.026817E-3  7.596970E-3  9.533882E-3  4.467964E-3  1.001787E-2  8.229733E-3 
 1.459980E-2  7.224083E-3  1.971722E-3  1.012993E-2  1.710892E-3  6.404877E-3  2.493858E-3 -2.386093E-3 
 8.639812E-3  2.961159E-4  4.057884E-3  2.753735E-3  3.700256E-4  5.882740E-3  5.362034E-3  7.411003E-3 
-3.371239E-4  6.367683E-3  5.569458E-4  7.447720E-3  5.398750E-3 -5.240440E-4  1.526976E-2 -7.637978E-3 
 4.988670E-3  5.846024E-3 -2.721310E-3  3.051758E-3 -8.868217E-3  7.224083E-3 -3.876209E-3 -5.589962E-3 
-3.951073E-3 -9.090900E-3 -2.758980E-3 -9.724140E-3 -5.925179E-3 -1.099110E-2 -7.489204E-3 -4.806995E-3 
-6.855965E-3 -7.080078E-3 -4.695892E-3 -6.521225E-3 -6.371975E-3  1.264095E-3 -1.065636E-2 -5.612373E-4 
-2.260208E-4 -1.306057E-3  6.144047E-3 -4.062176E-3  4.169941E-3 -3.752708E-4 -2.237320E-3  4.878044E-3 
-6.259918E-3  5.187988E-4 -3.614902E-3 -1.902103E-3  1.065111E-2 -8.346081E-3  5.846024E-3  2.207756E-4 
-5.105019E-3  1.195478E-2 -5.143166E-3  2.418995E-3 -7.100105E-4  2.940655E-3  1.375675E-3 -1.379967E-3 
 5.958080E-3 -6.073952E-3  2.865791E-3 -4.323006E-3 -1.455307E-3 -2.312183E-3 -2.051353E-3  5.249977E-3 
-1.418114E-3  4.541874E-3  1.226902E-3  2.207756E-4 -2.460957E-3  1.338959E-3 -6.521225E-3 -8.570194E-3 
-2.348900E-3 -6.259918E-3 -1.492023E-3 -4.658222E-3 -2.870083E-3 -3.130913E-3  5.187988E-4 -1.306057E-3 
 2.455711E-3  1.487732E-3  2.589226E-4  8.975029E-3 -5.068302E-3  7.000923E-3  4.355907E-3 -7.472038E-4 
 8.229733E-3  3.275871E-3  4.541874E-3  6.180763E-3  1.251411E-2  6.776810E-3  1.668596E-2  6.628036E-3 
 6.553650E-3  1.519585E-2  3.089905E-3  1.836205E-2  7.335663E-3  1.027870E-2  1.031590E-2  7.038116E-3 
 1.597786E-2  7.186890E-3  1.545668E-2  9.198666E-3  1.545668E-2  1.299810E-2  4.653931E-3  1.608992E-2 
 6.330013E-3  9.645939E-3  1.296091E-2  2.381802E-3  7.261753E-3  8.341789E-3  2.083778E-3  8.713722E-3 
 3.015041E-3 -8.592606E-4  3.424644E-3 -1.081944E-3  1.301765E-3  1.003742E-3 -4.508972E-3 -4.174232E-3 
-1.139641E-4 -5.366325E-3 -2.423286E-3 -2.908230E-3 -6.968021E-3  3.238678E-3 -4.174232E-3 -3.355026E-3 
 4.690647E-3 -8.197308E-3 -6.148338E-3 -3.242970E-3 -1.385927E-2 -7.824898E-3 -7.489204E-3 -9.911060E-3 
-7.713318E-3 -1.006031E-2 -1.035833E-2 -7.824898E-3 -5.441189E-3 -8.458138E-3 -3.839016E-3 -4.584312E-3 
-2.646923E-3  4.802704E-3  1.935005E-3 -2.870083E-3 -3.912926E-3 -4.024982E-3 -2.684116E-3 -5.775928E-3 
-8.532047E-3 -4.210949E-3 -9.166241E-3 -7.080078E-3 -1.902103E-3 -9.277344E-3 -1.024628E-2 -2.684116E-3 
-5.552292E-3 -5.925179E-3 -5.254269E-3 -3.280163E-3 -3.540993E-3 -5.441189E-3 -1.418114E-3 -7.005215E-3 
-5.329132E-3 -5.515099E-3 -8.904934E-3 -8.756161E-3 -5.701065E-3 -8.606911E-3 -3.392220E-3 -1.939297E-3 
-1.716137E-3  1.710892E-3 -7.378101E-3 -7.724762E-5 -9.054184E-3 -1.269341E-3 -3.206253E-3 -5.961895E-3 
-2.572060E-3 -9.538174E-3  4.318714E-3 -1.270390E-2  1.822948E-3 -2.125263E-3 -9.054184E-3  4.243851E-3 
-2.125263E-3  5.958080E-3  1.152992E-3  1.270008E-2  4.914761E-3  8.305073E-3  1.124668E-2  3.089905E-3 
 1.337099E-2  5.958080E-3  1.288605E-2  1.076269E-2  1.560593E-2  9.160995E-3  9.645939E-3  1.754284E-2 
 1.562119E-3  1.579189E-2  5.569458E-4  9.087086E-3  8.193016E-3 -4.770279E-3  8.305073E-3 -2.348900E-3 
 1.046467E-2 -4.210949E-3  1.226902E-3  3.685951E-3 -2.632141E-4  3.909111E-3 -1.529217E-3  2.679825E-3 
-5.961895E-3  7.074833E-3 -4.286289E-3 -1.269341E-3  4.430771E-3 -5.813122E-3  6.628036E-3 -2.610207E-3 
 4.448891E-4  6.218910E-3 -5.031109E-3  6.367683E-3  3.387928E-3  7.057190E-4  2.008915E-3 -1.902103E-3 
 6.628036E-3 -3.910065E-5  5.212784E-3  5.696774E-3  8.080959E-3  8.677006E-3 -1.902103E-3  9.198666E-3 
 6.926060E-3  5.936623E-4  3.611088E-3  4.020691E-3  2.589226E-4 -7.839203E-4  3.328323E-4  4.448891E-4 
 2.345085E-3 -4.658222E-3 -4.398346E-3 -3.504276E-3 -6.557941E-3 -1.753330E-3 -1.139641E-4 -5.999088E-3 
-6.371975E-3  1.114845E-3 -4.882336E-3 -2.348900E-3 -1.120090E-3 -5.477905E-3 -1.157284E-3 -1.976013E-3 
 3.536701E-3 -4.210949E-3 -1.939297E-3  3.685951E-3 -4.024982E-3 -4.119873E-4 -1.379967E-3 -7.489204E-3 
-4.695892E-3  1.822948E-3 -1.177311E-2 -5.887985E-3 -7.100105E-4 -7.489204E-3  3.275871E-3 -9.724140E-3 
-1.002216E-2 -4.119873E-4 -9.836197E-3 -5.105019E-3 -5.775928E-3 -7.601261E-3 -1.492023E-3 -6.743908E-3 
-5.217075E-3 -5.813122E-3 -3.912926E-3 -6.073952E-3 -4.956245E-3  4.281998E-3 -2.796173E-3 -7.100105E-4 
 7.057190E-4  5.882740E-3  5.510807E-3 -9.713173E-4  3.461838E-3  4.467964E-3  2.381802E-3  1.040936E-3 
 2.157688E-3 -5.979538E-4  3.647804E-3  2.083778E-3  6.553650E-3  4.839897E-3 -3.371239E-4  4.839897E-3 
-5.887985E-3  4.467964E-3 -2.088070E-3 -6.223202E-3  7.224083E-3 -7.415295E-3  3.163815E-3  1.599789E-3 
-7.489204E-3  3.685951E-3 -6.968021E-3 -3.317356E-3 -8.220673E-4 -6.521225E-3 -1.008034E-3 -3.392220E-3 
-2.237320E-3 -5.627155E-3 -5.366325E-3 -6.968021E-3 -9.911060E-3 -2.684116E-3 -9.574890E-3 -7.452011E-3 
-2.274036E-3 -9.315014E-3 -6.782055E-3 -7.564068E-3 -1.307726E-2 -6.297112E-3 -6.148338E-3 -6.186008E-3 
-8.592606E-4 -7.229328E-3 -6.037235E-3 -4.770279E-3 -6.557941E-3 -4.993916E-3 -6.595135E-3 -1.609421E-2 
-1.050711E-2 -6.484032E-3 -2.134609E-2 -7.750034E-3 -1.125193E-2 -1.043224E-2  4.820824E-4 -1.389599E-2 
-6.521225E-3 -2.535343E-3 -3.094196E-3 -7.724762E-5 -1.120090E-3 -1.753330E-3  2.207756E-4  6.680489E-4 
 4.076958E-4  4.076958E-4 -9.240150E-3 -2.274036E-3  7.745743E-3 -2.758980E-3 -1.566887E-3  1.487732E-3 
-8.606911E-3 -3.726959E-3 -1.790047E-3 -7.601261E-3 -8.122921E-3 -7.489204E-3 -1.095390E-2 -1.464128E-2 
-1.221991E-2 -1.453018E-2 -1.400805E-2 -6.259918E-3 -9.166241E-3 -9.166241E-3 -4.323006E-3 -1.501417E-2 
-8.495331E-3 -8.681297E-3 -1.479006E-2 -8.458138E-3 -1.393414E-2 -1.050711E-2 -6.073952E-3 -9.128094E-3 
-7.637978E-3 -4.621029E-3 -9.872913E-3 -4.100323E-3 -8.606911E-3 -8.085251E-3 -2.498150E-3 -7.041931E-3 
 6.292820E-3 -6.186008E-3 -2.088070E-3  2.120972E-3 -2.460957E-3  5.548000E-3 -8.308887E-3  7.429123E-4 
-2.999306E-4 -5.999088E-3  9.660721E-4 -7.452011E-3 -1.374722E-2 -7.415295E-3 -9.538174E-3 -1.430607E-2 
-3.690243E-3 -1.829195E-2 -9.984970E-3 -7.229328E-3 -1.568413E-2  3.387928E-3 -1.568413E-2 -4.137039E-3 
 1.599789E-3 -9.388924E-3  3.387928E-3 -5.068302E-3  3.051758E-3  4.076958E-4  3.328323E-4 -1.231194E-3 
-9.948254E-3 -3.752708E-4 -4.323006E-3 -2.423286E-3 -6.782055E-3 -6.819248E-3  2.753735E-3 -5.813122E-3 
-7.601261E-3 -2.796173E-3 -5.031109E-3 -5.925179E-3 -5.701065E-3 -3.653049E-3 -4.100323E-3 -2.162933E-3 
 3.700256E-4 -1.120090E-3  3.573895E-3 -9.713173E-4 -1.081944E-3 -2.014160E-3 -2.684116E-3  1.487732E-3 
 1.524925E-3  1.859665E-3 -2.796173E-3  8.007050E-3  4.206657E-3  1.710892E-3 -1.008034E-3  1.749039E-3 
 6.069660E-3 -5.143166E-3  3.797054E-3 -6.371975E-3  2.269745E-3  9.288788E-4 -2.684116E-3 -7.100105E-4 
-1.076698E-2  1.710892E-3 -8.570194E-3 -3.206253E-3 -7.839203E-4 -5.291939E-3 -2.423286E-3 -4.491806E-4 
 2.643108E-3 -3.317356E-3 -3.540993E-3 -2.162933E-3  1.003742E-3  9.660721E-4  5.510807E-3  5.176067E-3 
 7.112980E-3  5.324841E-3  2.531052E-3  9.719849E-3  5.187988E-4  1.468658E-4  1.189709E-3  5.569458E-4 
 5.474091E-3 -6.297112E-3 -4.210949E-3  3.313065E-3 -4.286289E-3 -4.621029E-3 -1.677990E-3 -6.782055E-3 
