# Supplementary material for: Parameters estimation of stochastic finite fault ground motion simulation method and its application in North China
Source: PLoS One. 2025 Dec 3;20(12):e0337602. doi: 10.1371/journal.pone.0337602 (PMC12674566; doi:10.1371/journal.pone.0337602)
Supplement: S1 File — The Strong motion recordings for this study are provided by China Strong Motion Network Centre at Institute of Engineering Mechanics, China Earthquake Administration. (ZIP) [file pone.0337602.s001.zip › S1 File. Acceleration recordings of Pingyuan earthquake/ua0558.dat]

041LYT230806023303
0230806023359 2023-08-06 2:33:59 BTM
PINGYUAN EARTHQUAKE, PINGYUAN,CHN
EPICENTER  37.159N 116.339E DEPTH 10 KM
MAGNITUDE  5.5(Ms)
STATION: 41LYT 34.3N 112.2E
SITE CONDITION: ROCK
INSTRUMENT TYPE: GSMA-24IP/SLJ-100
OBSERVING POINT: GROUND
COMP. NS
UNCORRECTED ACCELERATION          UNIT: CM/SEC/SEC
NO. OF POINTS:  12000  EQUALLY SPACED INTERVALS OF:  0.010  SEC
PEAK VALUE:    -0.193   AT   29.63 SEC    DURATION:  120 SEC
PRE-EVENT TIME:  20  SEC  RECORDER TIME:  2023-08-06 02:35:40 BTM
CSMNC

 2.225494E-2  3.119278E-2  1.991653E-2  2.572632E-2  1.804352E-2  1.279449E-2  2.978516E-2  1.614380E-2 
 1.659393E-2  2.158356E-2  4.673004E-3  1.011276E-2  2.033234E-3 -1.637650E-2 -1.339722E-2 -2.385712E-2 
-1.882553E-2 -2.024460E-2 -2.195358E-2 -8.026123E-3 -7.316589E-3  1.134491E-2  2.845764E-3  1.272583E-2 
 1.316452E-2  1.037598E-2  3.261566E-2  1.707458E-2  2.519608E-2  1.380539E-2  2.054596E-2  1.909637E-2 
 6.423950E-3  2.438354E-2  1.132965E-3 -1.586914E-3  1.655579E-3 -7.614136E-3 -1.741409E-2 -2.776718E-2 
-1.920700E-2 -1.786423E-2 -1.059723E-2  7.583618E-3  8.285522E-3  2.072525E-2  1.715469E-2 -5.035400E-4 
 1.026154E-3 -9.296417E-3 -2.964020E-3 -2.815247E-3 -9.296417E-3 -5.794525E-3 -1.596451E-2 -1.327515E-2 
-1.424408E-2 -2.080536E-2 -1.596451E-2 -2.277374E-2 -1.015472E-2  1.434326E-3 -3.814697E-3  9.624481E-3 
 8.884430E-3  9.296417E-3  1.514435E-2  1.309586E-2 -3.963470E-3 -9.296417E-3 -9.883881E-3 -2.192688E-2 
-1.301575E-2 -1.588440E-2 -9.216309E-3 -3.295898E-3 -2.586365E-3 -5.603790E-3 -9.555817E-3 -4.043579E-3 
-3.074646E-3  9.925842E-3  8.255005E-3  1.763535E-2  2.195358E-2  1.711655E-2  2.840424E-2  2.356339E-2 
 1.644516E-2  1.052475E-2  1.354599E-2  1.078415E-2  1.026154E-3  8.544922E-3  1.544952E-3 -4.264832E-3 
-8.049011E-4 -1.245499E-2 -2.478409E-2 -3.276443E-2 -2.613449E-2 -1.484680E-2 -8.064270E-3  4.745483E-3 
-1.544952E-3 -9.037018E-3 -8.995056E-3 -2.020645E-2 -2.981567E-2 -3.160477E-2 -2.274704E-2 -2.430725E-2 
-7.724762E-3 -1.323700E-3 -5.683899E-3  5.424500E-3 -3.295898E-3  1.167297E-2 -4.306793E-3 -1.995087E-3 
 1.138306E-2  1.335144E-4  1.301575E-2  8.735657E-4  8.583069E-3  8.583069E-3  1.056290E-2  4.486084E-3 
-8.666992E-3 -1.108551E-2 -1.439667E-2 -2.254486E-3 -5.973816E-3  4.264832E-3  1.037598E-2  1.562500E-2 
 1.946640E-2  1.745605E-2  6.614685E-3 -7.026672E-3  2.925873E-3  3.963470E-3  1.174927E-3  6.874084E-3 
 1.003647E-2  4.413605E-3  6.095886E-3 -3.253937E-3 -1.402664E-2 -6.763458E-3 -1.488495E-2 -1.093674E-2 
-5.722046E-5 -1.434326E-3 -1.354218E-3 -1.735687E-3  2.323151E-3 -6.355286E-3 -9.185791E-3 -9.777069E-3 
-1.290512E-2 -1.735687E-3 -6.465912E-3 -4.196167E-3 -9.460449E-4 -4.825592E-3  8.354187E-4  4.413605E-3 
 2.033234E-3  4.154205E-3  1.629639E-2  1.476288E-2  1.968384E-2  1.644516E-2  8.476257E-3  8.434296E-3 
 4.074097E-3  1.450348E-2  6.683350E-3  3.185272E-3  9.483337E-3  8.735657E-3  6.942749E-3 -5.306244E-3 
-2.777100E-3 -7.465363E-3  8.049011E-4  9.666443E-3 -1.243591E-3  1.156616E-2  7.583618E-3 -2.296448E-3 
-2.475739E-3 -9.746552E-3 -6.317139E-3 -9.883881E-3 -5.233765E-3  4.302979E-3 -9.143829E-3 -2.059937E-4 
 5.306244E-3 -4.455566E-3  9.536743E-5 -4.264832E-3  5.760193E-4  2.254486E-3  1.029587E-2  1.473618E-2 
 7.205963E-3  1.063538E-2  2.994537E-3 -3.253937E-3 -1.529694E-2 -1.465607E-2 -1.868439E-2 -1.588440E-2 
 4.566193E-3 -1.396179E-3  6.465912E-3 -1.396179E-3  3.704071E-3  8.323669E-3 -3.116608E-3  1.722336E-2 
 5.756378E-3  2.356339E-2  3.004456E-2  2.248383E-2  3.034592E-2  2.033234E-3  2.214432E-2  7.244110E-3 
-6.866455E-4  1.659393E-2 -1.499557E-2 -2.216339E-3 -5.565643E-3 -5.565643E-3 -2.704620E-3 -1.339722E-2 
 2.033234E-3  5.035400E-4  1.064301E-3 -2.143860E-3 -1.525879E-5 -2.735138E-3  2.773285E-3  1.264572E-2 
-6.835938E-3 -4.524231E-3 -7.316589E-3 -2.002716E-2 -2.058411E-2 -2.262497E-2 -1.409531E-2 -1.912689E-2 
-3.704071E-3  4.302979E-3 -8.995056E-3 -1.434326E-3 -5.905151E-3  1.454544E-2  4.116058E-3  1.914978E-3 
 9.105682E-3 -1.979446E-2 -9.143829E-3 -1.752472E-2 -2.817535E-2 -2.214432E-2 -1.372528E-2 -4.306793E-3 
-7.667542E-4 -7.205963E-3 -5.126953E-3 -1.323700E-3 -3.227234E-3  7.465363E-3  3.253937E-3  1.231384E-2 
 1.588440E-2  1.681519E-2  1.603317E-2  9.033203E-3  1.476288E-3 -1.588440E-2 -1.711655E-2 -2.270508E-2 
-2.631378E-2 -2.061462E-2 -1.164627E-2 -2.441406E-4 -3.963470E-3 -1.238632E-2 -2.326965E-3  2.445221E-3 
-1.525879E-5  9.925842E-3  3.852844E-3  1.884460E-3  6.465912E-3  2.296448E-3  1.126480E-2  2.158356E-2 
 2.061462E-2  2.817535E-2  3.924561E-2  2.680588E-2  1.413345E-2  2.994537E-3 -2.925873E-3 -2.433777E-3 
-1.469421E-2 -1.037598E-2 -1.644516E-2 -2.125549E-2 -3.856659E-3 -1.607513E-2 -1.994705E-2 -1.685715E-2 
-1.640701E-2 -1.458359E-2 -1.499557E-2 -8.064270E-3 -9.593964E-3  6.313324E-3  6.313324E-3  2.270508E-2 
 1.786423E-2  9.666443E-3  3.261566E-2  1.707458E-2  2.184296E-2  2.218628E-2  2.110291E-2  1.830292E-2 
 2.441406E-2  1.897430E-2  1.231384E-2  1.044464E-2 -3.227234E-3  6.725311E-3 -5.714417E-3  3.074646E-3 
 3.784180E-3  4.455566E-3  2.017593E-2  1.566315E-2  8.213043E-3  1.174927E-3 -1.323700E-3 -8.514404E-3 
-4.264832E-3 -1.048660E-2 -1.033401E-2 -1.178360E-2 -1.093674E-2 -1.033401E-2 -2.270508E-2 -1.476669E-2 
-2.478409E-2 -2.113724E-2 -2.009583E-2 -2.311707E-2 -7.614136E-3 -1.294708E-2 -2.746582E-4  1.174927E-3 
-1.182556E-2 -6.561279E-4 -2.994537E-3 -4.264832E-3  1.735687E-3  1.914978E-3  7.629395E-4  2.735138E-3 
 9.075165E-3  1.026154E-3  6.313324E-3  5.535126E-3  6.645203E-3  4.413605E-3 -5.416870E-3 -2.059937E-4 
-1.812363E-2 -1.223373E-2 -1.342392E-2 -9.963989E-3 -4.272461E-4 -5.535126E-3  7.465363E-3 -7.614136E-3 
-8.064270E-3 -9.593964E-3 -1.286697E-2 -1.231384E-2 -7.766724E-3  1.465607E-2 -1.995087E-3  8.434296E-3 
 1.152420E-2 -6.725311E-3  1.141357E-2 -3.185272E-3  8.064270E-3  1.130295E-2  6.561279E-4  2.072525E-2 
-7.804871E-3  3.376007E-3 -9.841919E-4 -1.495361E-2 -6.496429E-3 -2.780533E-2 -1.249695E-2 -1.074600E-2 
-1.064301E-3  1.421356E-2  8.476257E-3  6.164551E-3  1.879501E-2  1.625443E-2  1.536560E-2  1.950455E-2 
 4.455566E-3  8.434296E-3 -7.465363E-3  2.624512E-3 -9.777069E-3 -2.106476E-2 -5.714417E-3 -2.445602E-2 
-3.704071E-3 -1.123428E-2 -1.324463E-2 -9.155273E-4 -5.905151E-3  1.074600E-2  4.894257E-3  8.953094E-3 
 1.521301E-2  1.473618E-2  7.694244E-3  1.243591E-3  2.105713E-3  1.525879E-5  1.283646E-2  1.063538E-2 
 1.670456E-2  1.294327E-2  1.246643E-2  2.359390E-2  9.536743E-5  2.365112E-3 -2.845764E-3 -1.465607E-2 
-7.804871E-3 -7.656097E-3 -1.629639E-2 -1.797485E-2 -9.365082E-3 -1.715469E-2 -7.095337E-3 -1.320648E-2 
-7.873535E-3 -7.465363E-3 -1.555634E-2 -1.136780E-3 -2.236557E-2 -1.316452E-2 -8.804321E-3 -4.825592E-3 
 5.973816E-3  3.547668E-4  4.375458E-3 -8.064270E-3  9.075165E-3  4.455566E-3 -5.867004E-3  2.513885E-3 
-2.777100E-3  4.196167E-3  2.746582E-4 -3.967285E-4  1.026154E-3  4.154205E-3  9.666443E-3  4.043579E-3 
-8.285522E-3 -1.715469E-2 -1.670456E-2 -4.745483E-3 -5.233765E-3  4.302979E-3  1.070404E-2 -2.063751E-3 
 1.886368E-2  1.700592E-2  1.603317E-2  2.415466E-2  2.058411E-2  3.413391E-2  3.224564E-2  2.926636E-2 
 2.963638E-2  2.791595E-2  2.605438E-2  1.994324E-2  1.439285E-2  8.354187E-4 -6.465912E-3 -9.105682E-3 
-1.648712E-2 -1.666641E-2 -3.060532E-2 -2.840424E-2 -2.590561E-2 -4.173660E-2 -3.324509E-2 -3.384399E-2 
-3.134537E-2 -1.324463E-2 -7.434845E-3 -1.804352E-3  1.070404E-2  6.465912E-3  1.409531E-2  8.026123E-3 
 7.629395E-4  7.873535E-3 -8.136749E-3  1.313400E-2  5.306244E-3  6.725311E-3  1.901627E-2  4.894257E-3 
 1.696396E-2  1.011276E-2  1.029587E-2  5.043030E-3  5.035400E-4 -8.049011E-4 -1.294708E-2 -1.614380E-2 
-9.445190E-3 -7.434845E-3  2.365112E-3  5.756378E-3  6.015778E-3  1.011276E-2 -3.334045E-3  5.535126E-3 
-1.216507E-2 -7.846832E-3 -1.015472E-2 -1.570511E-2  1.238632E-2 -4.116058E-3  7.694244E-3 -3.227234E-3 
-1.476288E-3  9.513855E-3 -1.309586E-2 -5.035400E-4 -6.687164E-3  4.302979E-3  1.007462E-2  9.216309E-3 
 1.391602E-2 -1.011658E-2  3.036499E-3 -3.295898E-3 -1.923370E-2 -9.296417E-3 -2.948380E-2 -2.329636E-2 
-1.652527E-2 -1.193619E-2 -4.936218E-3 -1.078415E-2  5.603790E-3  4.653931E-4  7.392883E-3  9.593964E-3 
 1.156616E-2  1.346588E-2  1.018524E-2  1.715469E-2  2.475739E-3  7.244110E-3  3.036499E-3  4.486084E-3 
-4.676819E-3 -1.368713E-2 -1.510620E-2 -3.175354E-2 -1.912689E-2 -2.307510E-2 -2.415466E-2 -2.300644E-2 
-1.368713E-2  4.825592E-3  7.656097E-3  2.255630E-2  2.542496E-2  2.706528E-2  2.590561E-2  3.808594E-2 
 3.581619E-2  1.983643E-2  3.041458E-2  1.853561E-2  1.436615E-2  6.916046E-3  4.936218E-3  3.185272E-3 
-1.354599E-2 -3.517151E-3 -1.946640E-2 -1.726532E-2 -1.216888E-3 -8.846283E-3 -9.536743E-5 -9.666443E-3 
-1.134491E-2 -3.547668E-4 -3.925323E-3 -5.035400E-4  1.525879E-5  6.423950E-3  1.540375E-2  1.964569E-2 
 2.568436E-2  1.842499E-2  2.147293E-2  5.973816E-3 -6.763458E-3  1.227570E-2 -1.111603E-2 -3.116608E-3 
 2.773285E-3 -1.096725E-2  1.238632E-2 -4.196167E-3  5.233765E-3  1.111603E-2  2.063751E-3  1.611328E-2 
 4.234314E-4  4.043579E-3  2.994537E-3 -3.967285E-4 -3.147125E-3 -1.056671E-2 -4.306793E-3 -7.915497E-3 
-3.166199E-4 -3.925323E-3 -2.326965E-3 -9.216309E-3 -6.496429E-3  1.396179E-3 -1.178360E-2 -3.185272E-3 
-1.994705E-2 -7.953644E-3 -1.245499E-2 -1.216507E-2 -1.804352E-3 -2.333450E-2  4.455566E-3 -9.841919E-4 
 6.465912E-3  1.003647E-2  4.486084E-3  7.312775E-3  6.423950E-3  2.683640E-2  1.927567E-2  2.866364E-2 
 2.851486E-2  3.332520E-2  2.989578E-2  1.573563E-2  1.685333E-2  1.625061E-3  5.683899E-3 -5.035400E-4 
-4.825592E-3 -7.545471E-3 -1.715469E-2 -1.354599E-2 -1.879501E-2 -1.279449E-2 -1.640701E-2 -1.849365E-2 
-5.455017E-3 -1.171494E-2 -1.760483E-2 -2.192688E-2 -3.194427E-2 -3.041458E-2 -3.648376E-2 -4.401398E-2 
-2.564621E-2 -2.676392E-2 -1.972580E-2  1.132965E-3 -2.143860E-3  6.942749E-3  1.063538E-2  2.259445E-2 
 3.268433E-2  3.119278E-2  3.827286E-2  3.779602E-2  3.983307E-2  3.242493E-2  2.069473E-2  2.174377E-3 
-8.956909E-3 -9.777069E-3 -1.793671E-2 -2.296448E-2 -1.938629E-2 -1.588440E-2 -1.648712E-2 -2.059937E-4 
-5.496979E-3 -8.396149E-3  1.243591E-3 -1.018524E-2 -1.458359E-2 -1.849365E-2 -1.372528E-2 -1.048660E-2 
-1.476288E-3  1.499557E-2  8.434296E-3  1.462555E-2  2.207565E-2  1.532364E-2  2.382278E-2  2.166367E-2 
 1.309586E-2  1.666641E-2  1.029587E-2  1.450348E-2  2.177429E-2  6.534576E-3  5.683899E-3  3.143311E-3 
-1.093674E-2 -2.236557E-2 -3.790665E-2 -3.562546E-2 -3.555679E-2 -3.168488E-2 -3.115463E-2 -3.007507E-2 
-1.510620E-2 -1.763535E-2 -6.275177E-3 -8.884430E-3 -1.085663E-2 -2.777100E-3 -1.652527E-2 -4.653931E-4 
 3.334045E-3 -1.216888E-3  7.583618E-3  2.994537E-3  1.491547E-2  1.629639E-2  1.104355E-2  2.363586E-2 
 2.471542E-2  2.188492E-2  1.249313E-2  2.994537E-3  2.746582E-4 -6.015778E-3  3.704071E-3 -5.416870E-3 
 5.455017E-3  1.182556E-2 -1.094818E-3  1.886368E-2 -5.455017E-3 -5.306244E-3 -1.298523E-2 -2.385712E-2 
-1.756668E-2 -3.067398E-2 -1.499557E-2 -2.121353E-2  7.614136E-3  1.719284E-2  2.199554E-2  3.730392E-2 
 2.188492E-2  2.795410E-2  1.175308E-2  7.205963E-3  5.943298E-3  5.603790E-3  1.037598E-2  2.403259E-3 
 6.725311E-3 -1.625061E-3 -8.514404E-3 -3.746033E-3 -7.316589E-3 -4.634857E-3 -5.603790E-3 -8.106232E-3 
-7.175446E-3 -8.956909E-3 -5.535126E-3 -4.043579E-3 -4.936218E-3 -8.049011E-4 -3.967285E-4 -1.033401E-2 
-8.106232E-3 -2.254486E-3 -4.272461E-4  7.694244E-3  9.593964E-3  3.482819E-3  5.153656E-3  1.145554E-2 
 1.097488E-2  1.156616E-2  1.257324E-2  1.480484E-2  1.331329E-2  9.895325E-3  6.763458E-3  8.773804E-3 
 1.465607E-2  1.950455E-2  2.002335E-2  1.134491E-2  8.735657E-3  1.502991E-3 -1.216888E-3 -2.883911E-3 
-1.622391E-2 -1.447678E-2 -9.777069E-3 -1.357651E-2 -6.095886E-3 -5.084991E-3 -6.275177E-3  5.603790E-3 
 1.395416E-2  2.099609E-2  8.804321E-3  1.655579E-3 -1.000595E-2 -2.590561E-2 -2.415466E-2 -4.043579E-2 
-4.222488E-2 -4.609680E-2 -4.579544E-2 -2.579498E-2 -2.419662E-2 -1.946640E-2 -2.192688E-2 -2.389526E-2 
-1.946640E-2 -2.136612E-2 -1.003647E-2 -3.894806E-3  4.154205E-3  2.408600E-2  3.421402E-2  3.399277E-2 
 3.667450E-2  5.093384E-2  4.252625E-2  3.037643E-2  3.875351E-2  2.724457E-2  1.953506E-2  1.279449E-2 
-1.365662E-2 -3.611374E-2 -5.526352E-2 -6.140518E-2 -7.094574E-2 -7.842636E-2 -6.494522E-2 -6.069565E-2 
-4.911423E-2 -2.572632E-2 -2.009583E-2 -2.240372E-2 -8.255005E-3  4.005432E-3  1.272583E-2  3.860474E-2 
 4.550552E-2  5.790329E-2  6.479645E-2  5.574417E-2  5.883408E-2  4.263306E-2  4.069519E-2  3.227615E-2 
 2.546310E-2  3.048325E-2  1.145554E-2  2.925873E-3 -3.784180E-3  4.653931E-4  2.323151E-3 -1.164627E-2 
-9.857178E-3 -3.894806E-3 -1.134491E-2 -2.147675E-2 -1.815414E-2 -2.642441E-2 -1.666641E-2 -4.264832E-3 
-1.432419E-2 -2.666473E-3 -1.435471E-2 -8.255005E-3 -6.904602E-3 -1.964569E-2 -2.254486E-3 -9.555817E-3 
 8.213043E-3  2.624512E-2  2.940369E-2  3.745651E-2  4.144287E-2  4.736328E-2  3.376389E-2  1.741409E-2 
 5.863190E-3  3.524780E-3 -1.216888E-3  8.995056E-3  1.231384E-2  5.123138E-3  1.719284E-2 -4.413605E-3 
 1.766205E-3  5.233765E-3 -1.093674E-2  2.403259E-3 -1.495361E-2 -5.046844E-3 -1.599503E-2 -3.119659E-2 
-3.004456E-2 -3.324509E-2 -2.434540E-2 -3.853607E-2 -1.521683E-2 -1.443481E-2 -6.576538E-3  4.154205E-3 
-2.555847E-3  3.665924E-3 -1.048660E-2 -1.735687E-3 -2.746582E-4 -7.656097E-3 -9.536743E-5 -2.815247E-3 
-1.339722E-2  1.804352E-3 -4.863739E-3 -1.439667E-2 -2.296448E-3 -1.622391E-2 -7.545471E-3 -8.434296E-3 
-9.963989E-3 -3.967285E-4 -1.000595E-2  9.216309E-3  1.894379E-2  2.240372E-2  3.045654E-2  3.246307E-2 
 3.659439E-2  2.467346E-2  2.221298E-2  9.624481E-3 -4.524231E-3 -4.825592E-3 -2.203369E-2 -3.261566E-2 
-3.171539E-2 -3.346634E-2 -2.326584E-2 -9.185791E-3  7.583618E-3  2.981567E-2  3.153610E-2  4.263306E-2 
 4.285431E-2  1.171494E-2  1.115417E-2  1.007462E-2 -1.354218E-3 -9.460449E-4 -8.323669E-3 -2.221680E-2 
-2.810669E-2 -2.121353E-2 -2.452469E-2 -2.322388E-2 -1.257706E-2 -6.687164E-3 -7.846832E-3 -1.819611E-2 
-1.719666E-2 -1.793671E-2 -2.315521E-2 -1.137543E-2 -8.255005E-3 -1.540375E-2 -1.368713E-2 -1.394653E-2 
-1.279449E-2 -4.413605E-3  6.916046E-3  1.160431E-2  1.823425E-2  3.186417E-2  3.160477E-2  2.497482E-2 
 2.102280E-2  1.272583E-2  3.814697E-3 -2.746582E-4  2.323151E-3  1.804352E-3  6.763458E-3  1.998520E-2 
 1.365280E-2  4.974365E-3  1.525879E-5 -7.724762E-3 -5.794525E-3 -7.656097E-3 -4.005432E-3  2.174377E-3 
-9.075165E-3 -1.402664E-2 -1.026535E-2 -2.475357E-2 -1.923370E-2 -4.524231E-3 -1.085663E-2 -1.354218E-3 
-6.141663E-4 -3.406525E-3  2.174377E-3  7.022858E-3  8.773804E-3  1.361465E-2  1.655579E-2  2.117538E-2 
 3.913498E-2  2.721405E-2  3.682327E-2  3.533554E-2  1.462555E-2  2.076340E-2  2.063751E-3 -9.925842E-3 
-1.331711E-2 -8.136749E-3 -1.186371E-2 -9.883881E-3 -7.026672E-3 -4.524231E-3  9.963989E-3  2.624512E-3 
 1.599503E-2  2.925873E-3  1.476288E-3  5.084991E-3 -6.015778E-3  4.375458E-3 -8.136749E-3  4.974365E-3 
-8.773804E-3 -1.432419E-2 -9.536743E-5 -1.570511E-2  7.629395E-4 -3.746033E-3 -6.465912E-3 -1.056671E-2 
-1.983643E-2 -1.096725E-2 -2.091599E-2  2.994537E-3  1.335144E-4 -5.825043E-3  9.555817E-3 -2.216339E-3 
 2.147293E-2  1.696396E-2  2.572632E-2  3.957367E-2  2.102280E-2  3.466415E-2  1.231384E-2 -5.084991E-3 
-1.301575E-2 -1.167679E-2 -7.244110E-3 -2.017593E-2 -9.555817E-3 -2.125549E-2 -2.378464E-2 -3.521347E-2 
-4.289627E-2 -4.218674E-2 -5.563354E-2 -4.073715E-2 -4.095459E-2 -2.017593E-2 -4.413605E-3 -5.825043E-3 
 1.640320E-2  2.311325E-2  3.786469E-2  3.302383E-2  3.052521E-2  4.006577E-2  2.218628E-2  2.885437E-2 
 2.665329E-2  1.737595E-2  2.024460E-2  9.773254E-3  4.634857E-3 -7.354736E-3 -8.956909E-3 -6.984711E-3 
-1.830673E-2 -1.737595E-2 -1.663589E-2 -1.666641E-2 -1.711655E-2 -5.035400E-4 -2.025604E-3 -1.272583E-2 
-3.894806E-3 -1.950455E-2 -9.254456E-3 -1.741409E-2 -1.320648E-2 -2.433777E-3 -3.635406E-3  2.195358E-2 
 1.283646E-2  2.948380E-2  2.188492E-2  3.346634E-2  4.058456E-2  2.087402E-2  3.522491E-2  1.845551E-2 
 1.242447E-2  7.873535E-3  5.344391E-3 -1.015472E-2 -9.407043E-3 -9.216309E-3 -9.925842E-3 -8.735657E-3 
-1.823425E-2 -1.286697E-2 -2.225494E-2 -2.513885E-3 -1.995087E-3 -3.963470E-3 -6.126404E-3 -1.577377E-2 
-1.402664E-2 -2.274704E-2 -1.171494E-2 -1.361465E-2 -5.947113E-3  4.196167E-3  3.814697E-3  6.355286E-3 
 2.845764E-3  1.313400E-2  8.926392E-3  5.306244E-3  5.153656E-3  1.174927E-3  4.222870E-3  3.074646E-3 
 3.376007E-3 -1.726532E-2 -2.508545E-2 -2.184677E-2 -3.235626E-2 -2.657700E-2 -2.806473E-2 -2.907562E-2 
-2.352524E-2 -1.882553E-2 -6.053925E-3 -6.237030E-3 -2.845764E-3  1.190567E-2 -3.547668E-4  8.049011E-4 
 7.694244E-3 -5.126953E-3  9.704590E-3  1.335526E-2  2.233505E-2  2.173615E-2  6.645203E-3  1.596451E-2 
 7.724762E-3  1.171494E-2  1.555634E-2  2.270508E-2  2.747345E-2  3.160477E-2  3.961563E-2  1.976395E-2 
 2.732468E-2  3.238297E-2  3.600311E-2  4.207611E-2  3.026581E-2  2.080536E-2  5.493164E-3  5.275726E-3 
-4.714966E-3 -1.175690E-2 -1.245499E-2 -1.741409E-2 -6.614685E-3 -1.260376E-2 -2.002716E-2 -1.916504E-2 
-2.020645E-2 -1.137543E-2 -3.597260E-3 -8.354187E-4  2.994537E-3  7.175446E-3  1.320648E-2  2.323151E-3 
-5.046844E-3  2.254486E-3 -1.402664E-2 -4.413605E-3  3.074646E-3 -1.044464E-2 -2.964020E-3 -8.434296E-3 
-4.413605E-3 -1.260376E-2 -1.596451E-2 -1.104355E-2 -2.452469E-2 -1.458359E-2 -2.046585E-2 -2.482605E-2 
-3.179550E-2 -4.039383E-2 -3.354645E-2 -4.527664E-2 -3.462601E-2 -2.169418E-2 -1.629639E-2  2.883911E-3 
 8.884430E-3 -1.640320E-4 -2.777100E-3 -4.486084E-3 -1.394653E-2 -9.407043E-3 -6.793976E-3  6.275177E-3 
 1.678467E-2  1.942444E-2  3.738403E-2  2.426529E-2  2.110291E-2  1.920319E-2  1.190567E-2  1.633453E-2 
 7.656097E-3  2.002335E-2  1.285553E-3 -2.441406E-4 -1.476288E-3 -2.367401E-2 -1.003647E-2 -1.611710E-2 
 1.655579E-3  2.174377E-3 -4.936218E-3  3.143311E-3 -9.593964E-3  3.112793E-3  1.476288E-3 -4.154205E-3 
 6.561279E-4  2.445221E-3  2.624512E-3 -6.206512E-3 -6.763458E-3 -1.156616E-2 -3.334045E-3 -4.264832E-3 
 2.746582E-4  1.879501E-2 -4.825592E-3  4.455566E-3  1.026535E-2  3.555298E-3  2.467346E-2  2.475357E-2 
 4.348373E-2  5.812454E-2  5.228424E-2  4.773331E-2  3.130341E-2  1.439285E-2  7.312775E-3 -4.116058E-3 
-7.503510E-3 -2.815247E-3 -9.254456E-3 -8.396149E-3 -4.333496E-3 -1.067352E-2 -1.946640E-2 -1.190567E-2 
-1.793671E-2 -2.106476E-2 -1.022720E-2 -1.801682E-2 -9.407043E-3 -9.185791E-3 -7.804871E-3 -5.416870E-3 
-1.421356E-2 -4.894257E-3  5.340576E-5  6.561279E-4 -6.015778E-3 -1.041412E-2 -1.972580E-2 -1.823425E-2 
-9.334564E-3 -1.640701E-2 -1.581573E-2  1.693726E-3 -2.994537E-3 -2.964020E-3  4.116058E-3 -9.925842E-3 
 1.290512E-2  1.205444E-2  2.173615E-2  2.281570E-2  1.763535E-2  4.077530E-2  2.687454E-2  3.104401E-2 
 2.523422E-2  1.320648E-2  7.724762E-3  7.545471E-3  9.853363E-3  2.883911E-3  4.116058E-3  8.213043E-3 
 1.141357E-2  1.503372E-2  1.909637E-2  5.424500E-3 -1.323700E-3  4.566193E-3  5.275726E-3  1.995087E-3 
 3.128052E-4 -1.174927E-3  8.735657E-4  6.504059E-3 -1.766205E-3 -6.687164E-3 -3.227234E-3 -5.126953E-3 
-2.441406E-4 -4.306793E-3 -1.096725E-2 -1.152420E-2 -2.385712E-2 -3.123474E-2 -3.663635E-2 -3.309631E-2 
-3.376389E-2 -2.214432E-2 -8.216858E-3 -1.912689E-2 -1.219559E-2 -1.409531E-2 -1.871490E-2 -1.901627E-2 
-2.393723E-2 -2.978516E-2 -2.877426E-2 -2.084351E-2 -1.648712E-2 -1.766205E-3 -7.503510E-3 -3.704071E-3 
 3.334045E-3 -6.317139E-3  5.794525E-3  1.290512E-2  1.212311E-2  2.676392E-2  3.440475E-2  2.151489E-2 
 1.953506E-2  7.244110E-3 -3.036499E-3  2.296448E-3 -7.244110E-3  6.141663E-4 -3.967285E-4  6.793976E-3 
 2.870560E-2  2.076340E-2  2.717590E-2  2.832413E-2  2.162552E-2  2.043533E-2  1.346588E-2  1.070404E-2 
-4.653931E-4  8.625031E-3  1.041412E-2  1.067352E-2  1.100540E-2  5.645752E-3  1.856613E-2 -2.925873E-3 
 3.814697E-3 -3.925323E-3 -2.188492E-2 -1.914978E-3 -4.116058E-3  4.634857E-3  2.964020E-3  2.348328E-2 
 1.666641E-2  5.863190E-3  1.976395E-2  3.852844E-3  1.335526E-2  7.244110E-3  8.926392E-3  4.673004E-3 
-9.334564E-3 -1.611710E-2 -1.964569E-2 -1.368713E-2 -2.624512E-2 -1.853561E-2 -2.113724E-2 -8.956909E-3 
 2.883911E-3 -6.645203E-3  1.625061E-3 -9.155273E-4  4.863739E-3 -4.375458E-3 -1.733398E-2 -2.072525E-2 
-2.825546E-2 -1.715469E-2 -8.995056E-3 -1.223373E-2 -1.439667E-2 -8.216858E-3 -6.534576E-3 -2.555847E-3 
 1.015472E-2  1.111603E-2  1.741409E-2  2.102280E-2  1.655579E-2  1.111603E-2 -3.185272E-3  1.285553E-3 
-2.925873E-3 -1.279449E-2 -9.075165E-3 -2.184677E-2 -1.849365E-2 -4.226685E-3 -2.746582E-4  7.354736E-3 
 9.925842E-3  1.186371E-2  1.890564E-2  7.244110E-3  1.003647E-2  1.082611E-2 -2.815247E-3  1.432419E-2 
 4.005432E-3 -9.365082E-3 -1.901627E-2 -2.676392E-2 -2.680588E-2 -2.523422E-2 -1.465607E-2 -3.946686E-2 
-2.262497E-2 -6.645203E-3 -1.573563E-2 -9.155273E-4 -7.316589E-3  2.254486E-3  9.925842E-3  5.344391E-3 
 1.760483E-2  2.035522E-2  2.143478E-2  2.628326E-2  2.628326E-2  2.233505E-2  8.365631E-3  5.943298E-3 
 7.804871E-3 -8.064270E-3 -9.254456E-3 -1.458359E-2 -2.296448E-2 -1.123428E-2 -1.398468E-2 -1.253510E-2 
-2.058411E-2 -1.886368E-2 -1.264572E-2 -2.490616E-2 -1.435471E-2 -1.022720E-2 -8.136749E-3  5.565643E-3 
 2.236557E-2  2.240372E-2  2.147293E-2  2.367401E-2  2.251434E-2  1.447296E-2  7.843018E-3  1.700592E-2 
 2.475739E-3  1.678467E-2  2.687454E-2  1.078415E-2  1.503372E-2  7.312775E-3  1.506424E-2  1.186371E-2 
 1.026535E-2  1.573563E-2 -9.460449E-4  9.483337E-3  6.534576E-3  4.413605E-3 -3.253937E-3 -1.044464E-2 
-5.275726E-3 -2.125549E-2 -1.335526E-2 -1.529694E-2 -1.581573E-2 -1.592636E-2 -9.815216E-3 -9.963989E-3 
-2.560425E-2 -1.089478E-2 -1.801682E-2 -1.137543E-2 -5.126953E-3 -5.603790E-3  1.503372E-2  1.409531E-2 
 3.853607E-2  3.250504E-2  2.154541E-2  3.432465E-2  1.458359E-2  1.488495E-2 -7.095337E-3 -1.681519E-2 
-2.169418E-2 -1.529694E-2  2.925873E-3  6.313324E-3  1.305389E-2 -4.272461E-4  1.503372E-2 -8.926392E-3 
-1.313400E-2 -6.904602E-3 -2.795410E-2 -1.096725E-2 -2.105713E-3  9.925842E-3  1.175308E-2  1.625443E-2 
 1.979446E-2  1.763535E-2  1.786423E-2  4.863739E-3  3.223419E-3  8.846283E-3  2.773285E-3  3.074646E-3 
-9.841919E-4  5.760193E-4  4.604340E-3 -6.015778E-3 -3.295898E-3 -1.905441E-2 -1.745605E-2 -7.396698E-3 
-1.692581E-2  1.735687E-3 -2.815247E-3 -3.894806E-3  1.301575E-2  5.016327E-3 -2.059937E-4 -8.026123E-3 
-6.355286E-3 -2.475739E-3 -3.406525E-3 -5.004883E-3 -1.532364E-2 -1.376724E-2 -1.335526E-2 -1.491547E-2 
-1.469421E-2 -1.286697E-2 -1.346588E-2 -5.455017E-3  7.312775E-3  3.704071E-3  1.693726E-3  1.544952E-3 
 1.525879E-5 -4.634857E-3 -1.914978E-3 -6.126404E-3 -5.535126E-3 -2.216339E-3 -3.814697E-3  1.544952E-3 
-4.604340E-3  7.053375E-3 -7.247925E-4 -8.174896E-3 -1.506805E-3 -1.197433E-2  5.035400E-4  1.279449E-2 
 2.244568E-2  3.034592E-2  2.460480E-2  2.024460E-2  1.819611E-2  1.212311E-2  2.254486E-3 -6.053925E-3 
-7.984161E-3  1.354218E-3  9.254456E-3 -5.722046E-5  7.843018E-3  9.624481E-3  1.766205E-3  1.592636E-2 
 2.174377E-3  5.645752E-3 -1.285553E-3 -1.279449E-2  5.973816E-3 -1.227570E-2 -1.208496E-2 -3.555298E-3 
-1.056671E-2 -9.105682E-3 -8.434296E-3 -9.216309E-3 -4.306793E-3  2.254486E-3  1.138306E-2  2.195358E-2 
 1.346588E-2  1.782608E-2  9.624481E-3 -5.084991E-3 -6.561279E-4 -1.596451E-2 -1.845551E-2 -1.584625E-2 
-9.704590E-3 -4.306793E-3 -2.069473E-2 -1.320648E-2 -1.298523E-2 -1.286697E-2 -5.496979E-3 -4.863739E-3 
 7.762909E-3  5.825043E-3  1.100540E-2  1.223373E-2  6.835938E-3  1.048279E-2  7.312775E-3  8.255005E-3 
 2.475739E-3  5.340576E-5 -2.441406E-4 -4.116058E-3  2.274323E-2  1.964569E-2  1.812363E-2  2.888489E-2 
 1.279449E-2  2.393341E-2 -5.275726E-3 -8.804321E-3 -1.644516E-2 -2.721405E-2 -1.391602E-2 -3.745651E-2 
-1.927567E-2 -2.352524E-2 -2.147675E-2 -2.251434E-2 -2.993393E-2 -2.560425E-2 -2.363586E-2 -1.447678E-2 
-6.164551E-3  1.357651E-2  7.247925E-4  1.149368E-2  1.693344E-2  8.213043E-3  6.423950E-3  6.683350E-3 
 9.555817E-3  7.053375E-3  2.374649E-2  1.514435E-2  7.694244E-3  1.132965E-3 -1.044464E-2 -1.383591E-2 
-1.782608E-2 -1.253510E-2 -1.398468E-2 -5.386353E-3  5.455017E-4 -6.141663E-4 -7.766724E-3 -6.355286E-3 
 1.029587E-2  5.760193E-4  4.005432E-3  8.926392E-3 -8.625031E-3 -2.105713E-3  2.441406E-4 -3.376007E-3 
 4.455566E-3 -9.155273E-4  8.213043E-3  1.961517E-2  8.583069E-3  1.272583E-2  3.036499E-3 -1.018524E-2 
 1.354218E-3 -1.339722E-2 -1.566696E-2 -5.535126E-3 -8.586884E-3  1.323700E-3 -8.735657E-4 -1.174927E-3 
-9.815216E-3 -1.193619E-2 -8.285522E-3 -1.838684E-2 -1.856613E-2 -1.350403E-2 -4.634857E-3 -1.253510E-2 
 3.963470E-3  1.298523E-2  7.694244E-3  2.546310E-2  3.443527E-2  4.009628E-2  3.533554E-2  4.378510E-2 
 4.203415E-2  2.631378E-2  2.229309E-2  1.152420E-2 -3.894806E-3 -1.506805E-3  6.828308E-4 -1.737595E-2 
-1.927567E-2 -2.311707E-2 -2.359390E-2 -1.663589E-2 -1.666641E-2 -1.357651E-2 -4.894257E-3 -8.735657E-4 
 5.195618E-3  7.392883E-3 -8.174896E-3 -8.666992E-3 -1.689529E-2 -1.886368E-2 -2.445602E-2 -1.979446E-2 
-8.323669E-3  5.306244E-3  2.903366E-2  1.540375E-2  3.507614E-2  3.406525E-2  2.642441E-2  3.432465E-2 
 1.853561E-2  2.635574E-2  2.397537E-2  2.844620E-2  4.259491E-2  4.337311E-2  2.594376E-2  2.441406E-2 
 2.032471E-2  2.063751E-3  2.254486E-3 -1.037598E-2 -1.611710E-2 -2.162552E-2 -2.456665E-2 -2.005386E-2 
-2.925491E-2 -3.276443E-2 -2.601624E-2 -1.808548E-2 -1.894379E-2 -1.521683E-2 -1.741409E-2 -2.713394E-2 
-4.825592E-3 -1.145554E-2 -2.154541E-2 -6.237030E-3 -9.624481E-3  2.323151E-3 -5.046844E-3  5.863190E-3 
-1.335144E-4 -6.126404E-3  8.884430E-3 -3.894806E-3  1.434326E-3 -4.043579E-3  8.663177E-3  1.022339E-2 
 1.033401E-2  1.063538E-2  3.295898E-3  8.403778E-3  1.138306E-2  1.264572E-2  4.222870E-3  4.333496E-3 
 6.206512E-3  1.730347E-2  6.275177E-3  7.762909E-3  1.029587E-2  8.026123E-3  2.069473E-2  4.936218E-3 
-5.760193E-4 -6.141663E-4  3.555298E-3  7.175446E-3  9.105682E-3  9.483337E-3 -3.376007E-3 -1.434326E-3 
-8.735657E-4 -2.216339E-3 -1.238632E-2 -1.745605E-2 -6.237030E-3 -1.298523E-2 -1.003647E-2 -7.694244E-3 
-7.503510E-3  4.264832E-3  1.070404E-2  1.331329E-2  1.141357E-2  1.666641E-2  4.043579E-3 -2.433777E-3 
 3.253937E-3  1.953125E-3  3.894806E-3  5.084991E-3  2.002335E-2  1.603317E-2  9.746552E-3  9.841919E-4 
-4.894257E-3 -4.783630E-3 -2.356720E-2 -1.763535E-2 -1.856613E-2 -1.692581E-2 -4.863739E-3 -1.074600E-2 
-7.915497E-3 -8.586884E-3 -1.327515E-2 -9.296417E-3 -1.145554E-2 -1.227570E-2 -7.316589E-3 -5.756378E-3 
 9.815216E-3  9.853363E-3 -6.053925E-3 -3.185272E-3 -8.804321E-3 -1.450348E-2 -5.195618E-3 -3.555298E-3 
-3.147125E-3 -1.094818E-3  1.884460E-3  3.932953E-3 -9.037018E-3 -8.735657E-3 -8.106232E-3 -9.963989E-3 
-9.841919E-4 -5.126953E-3  1.243591E-3  5.455017E-4  8.995056E-3  1.134491E-2 -8.586884E-3  8.434296E-3 
 1.544952E-3 -1.354218E-3  6.015778E-3 -7.614136E-3 -2.059937E-4 -3.555298E-3  4.196167E-3  3.746033E-3 
-5.973816E-3 -3.547668E-4 -5.153656E-3 -1.145554E-2 -9.105682E-3 -1.257706E-2 -2.147675E-2 -5.756378E-3 
-3.074646E-3 -6.866455E-4  5.794525E-3  1.029587E-2  2.706528E-2  2.527618E-2  3.037643E-2  2.713394E-2 
 2.236557E-2  2.374649E-2  1.700592E-2  8.735657E-4 -8.846283E-3 -2.994537E-3 -1.584625E-2 -5.794525E-3 
-1.056671E-2 -1.581573E-2 -1.245499E-2 -2.300644E-2 -4.894257E-3 -8.956909E-3 -7.583618E-3 -3.227234E-3 
 9.963989E-3  2.054596E-2  1.138306E-2  1.428604E-2  4.333496E-3  3.963470E-3  4.264832E-3 -6.725311E-3 
-1.849365E-2 -1.443481E-2 -1.503372E-2 -1.406479E-2 -2.059937E-4 -2.883911E-3  2.666473E-3  1.298523E-2 
 1.622391E-2  1.812363E-2  2.039337E-2  2.218628E-2  2.356339E-2  2.296448E-2  2.095413E-2  1.678467E-2 
 1.331329E-2  1.395416E-2  5.794525E-3  2.666473E-3 -7.057190E-3 -1.327515E-2 -1.064301E-3 -9.254456E-3 
-8.995056E-3 -1.305389E-2 -2.441406E-2 -2.203369E-2 -2.266693E-2 -1.920700E-2 -2.724457E-2 -1.223373E-2 
 1.213074E-3  3.746033E-3  8.434296E-3 -1.544952E-3 -3.517151E-3 -3.074646E-3  3.295898E-3 -5.722046E-5 
 8.693695E-3  1.752472E-2  2.225494E-2  1.789474E-2  1.525497E-2  2.881622E-2  1.149368E-2  3.048325E-2 
 3.168488E-2  1.864624E-2  2.348328E-2 -3.856659E-3  1.275635E-2  3.482819E-3 -5.386353E-3  5.645752E-3 
-2.110672E-2 -1.804352E-2 -2.452469E-2 -2.214432E-2 -2.236557E-2 -2.125549E-2 -6.237030E-3 -3.967285E-4 
 2.039337E-2  1.588440E-2  2.605438E-2  2.166367E-2  1.178360E-2  4.894257E-3 -2.467346E-2 -2.311707E-2 
-2.277374E-2 -1.737595E-2 -1.685715E-2 -2.050400E-2 -1.450348E-2 -1.208496E-2 -6.423950E-3 -9.185791E-3 
-9.365082E-3 -7.583618E-3 -1.476288E-3  9.536743E-5 -6.561279E-4  4.894257E-3 -4.936218E-3 -1.100540E-2 
-9.815216E-3 -1.290512E-2 -1.707458E-2 -1.506424E-2 -9.746552E-3 -9.593964E-3  4.634857E-3  1.152420E-2 
 9.704590E-3  1.897430E-2  2.277374E-2  2.534485E-2  1.111603E-2  4.714966E-3 -4.653931E-4 -1.901627E-2 
-6.496429E-3 -1.223373E-2 -6.561279E-4  1.041412E-2  5.645752E-3  1.652527E-2 -5.794525E-3 -5.035400E-4 
-5.340576E-4  5.275726E-3  1.029587E-2  5.306244E-3  1.540375E-2  1.026535E-2  1.670456E-2  8.773804E-3 
-1.914978E-3 -2.147675E-2 -2.125549E-2 -2.665710E-2 -3.387451E-2 -2.184677E-2 -2.795410E-2 -1.197433E-2 
-1.995087E-3  1.846313E-3  5.760193E-4 -1.396179E-3  4.413605E-3  8.285522E-3  1.737595E-2  2.341461E-2 
 2.464294E-2  1.566315E-2  2.166367E-2  1.387405E-2 -5.275726E-3  2.033234E-3 -5.496979E-3 -2.624512E-3 
 5.084991E-3 -1.174927E-3  2.883911E-3  2.925873E-3  1.655579E-2  2.002335E-2  1.260376E-2  1.488495E-2 
 1.350403E-2  1.998520E-2  1.126480E-2  1.417542E-2  2.046585E-2  1.178360E-2  2.907562E-2  2.546310E-2 
 2.184296E-2  3.082275E-2  1.558304E-2  1.756287E-2  9.105682E-3 -5.565643E-3 -1.275635E-2 -2.192688E-2 
-1.070404E-2 -2.307510E-2 -2.795410E-2 -2.553558E-2 -4.006577E-2 -4.285431E-2 -4.415512E-2 -4.591370E-2 
-5.220413E-2 -3.730392E-2 -2.993393E-2 -2.531433E-2 -1.540375E-2 -1.786423E-2 -5.794525E-3 -1.323700E-3 
 3.074646E-3  1.141357E-2  1.391602E-2  2.270508E-2  3.112411E-2  2.683640E-2  1.748276E-2  2.323151E-3 
 2.033234E-3 -9.555817E-3 -1.365662E-2 -3.334045E-3 -2.329636E-2 -5.756378E-3 -9.185791E-3 -1.995087E-3 
 7.873535E-3 -3.295898E-3  2.307510E-2  1.197433E-2  1.864624E-2  1.879501E-2  1.268387E-2  1.305389E-2 
 5.863190E-3  1.585388E-2  2.883911E-3  1.238632E-2  2.084351E-2  2.479553E-2  2.251434E-2  1.625443E-2 
 2.512360E-2  1.517487E-2  2.661514E-2  2.687454E-2  1.752472E-2  2.490616E-2  1.715469E-2  1.856613E-2 
 1.558304E-2 -3.967285E-4 -5.386353E-3 -1.268387E-2 -1.391602E-2 -5.344391E-3 -1.484680E-2 -9.216309E-3 
 4.634857E-3  7.873535E-3  1.629639E-2  1.633453E-2  2.218628E-2  1.968384E-2  2.281570E-2  2.594376E-2 
 1.715469E-2  2.862549E-2  1.801300E-2  1.279449E-2  8.804321E-3 -1.272583E-2 -1.745605E-2 -3.123474E-2 
-3.860474E-2 -3.920364E-2 -4.225540E-2 -4.434586E-2 -2.776718E-2 -2.348709E-2 -3.946686E-2 -2.586365E-2 
-3.037643E-2 -2.620697E-2 -3.517151E-3 -9.475708E-3 -1.174927E-3  2.925873E-3  2.586365E-3  9.555817E-3 
 8.403778E-3  1.760483E-2  1.484299E-2  1.197433E-2  1.942444E-2  1.972580E-2  1.719284E-2  2.937317E-2 
 2.993393E-2  2.311325E-2  2.140427E-2  1.242447E-2  7.656097E-3 -3.784180E-3  1.212311E-2  7.434845E-3 
 4.894257E-3  7.022858E-3  1.243591E-3  5.905151E-3 -2.994537E-3  9.365082E-3 -1.275635E-2 -4.783630E-3 
-7.667542E-4 -5.004883E-3 -8.773804E-3 -2.922440E-2 -1.141357E-2 -2.959442E-2 -1.696396E-2 -1.547623E-2 
-2.329636E-2 -8.255005E-3 -1.432419E-2  5.340576E-5 -4.333496E-3 -6.874084E-3  1.476288E-3  1.502991E-3 
 8.926392E-3  6.683350E-3  9.033203E-3  1.693344E-2  2.370453E-2  2.106476E-2  1.111603E-2  6.763458E-3 
-4.486084E-3 -6.275177E-3 -1.659393E-2 -2.359390E-2 -2.508545E-2 -2.676392E-2 -1.074600E-2 -6.206512E-3 
-7.984161E-3 -1.164627E-2 -7.244110E-3 -3.665924E-3  2.883911E-3  1.007462E-2  5.275726E-3  1.279449E-2 
 7.656097E-3  5.043030E-3 -4.375458E-3 -2.221680E-2 -1.193619E-2 -1.286697E-2 -1.324463E-2 -8.804321E-3 
-6.206512E-3 -9.841919E-4 -1.544952E-3 -1.335144E-4 -1.145554E-2 -1.018524E-2 -4.264832E-3 -2.666473E-3 
 9.925842E-3  6.683350E-3  8.132935E-3  5.905151E-3  1.525879E-5  1.625061E-3 -2.132416E-2 -2.780533E-2 
-3.086472E-2 -4.740524E-2 -4.196548E-2 -5.071640E-2 -5.332565E-2 -5.138397E-2 -5.287552E-2 -4.356384E-2 
-4.941559E-2 -4.557419E-2 -4.538345E-2 -3.194427E-2 -2.188492E-2 -1.562500E-2  3.746033E-3  2.845764E-3 
 2.046585E-2  1.994324E-2  5.306244E-3 -1.525879E-5 -3.963470E-3 -6.164551E-3 -1.063538E-2 -9.365082E-3 
-9.365082E-3 -5.714417E-3 -7.175446E-3  6.835938E-3 -3.967285E-4 -2.666473E-3  1.503372E-2  4.116058E-3 
 1.808548E-2  1.558304E-2  1.018524E-2  1.484299E-2  1.648331E-2  2.881622E-2  1.789474E-2  3.175354E-2 
 2.370453E-2  1.782608E-2  1.320648E-2 -7.095337E-3  6.233215E-3 -1.171494E-2 -3.295898E-3  1.052475E-2 
 2.773285E-3  9.815216E-3  9.746552E-3  9.105682E-3  5.195618E-3  9.666443E-3  4.455566E-3  4.333496E-3 
 1.808548E-2  1.771545E-2  2.408600E-2  3.063583E-2  2.777481E-2  3.853607E-2  4.285431E-2  4.322433E-2 
 4.840469E-2  4.360580E-2  4.982376E-2  4.855347E-2  3.693390E-2  3.600311E-2  2.203369E-2  1.838303E-2 
 2.505493E-2  2.091599E-2  2.862549E-2  2.847290E-2  2.754593E-2  3.179550E-2  6.504059E-3 -1.547623E-2 
-1.473618E-2 -2.594376E-2 -3.857422E-2 -3.942490E-2 -4.512405E-2 -5.127716E-2 -4.605484E-2 -5.108643E-2 
-5.015564E-2 -3.857422E-2 -4.002380E-2 -2.493668E-2 -1.607513E-2 -7.545471E-3  1.134491E-2  1.901627E-2 
 3.190613E-2  3.361511E-2  2.732468E-2  2.471542E-2  1.413345E-2  3.593445E-3 -1.026154E-3 -1.231384E-2 
-1.383591E-2 -1.152420E-2 -8.026123E-3  7.843018E-3 -3.963470E-3  1.693726E-3  2.054596E-2  6.763458E-3 
 1.532364E-2  1.205444E-2  2.994537E-3  7.545471E-3  9.536743E-5 -2.883911E-3 -2.221680E-2 -3.101349E-2 
-3.372574E-2 -3.562546E-2 -2.754593E-2 -2.415466E-2 -7.724762E-3  3.253937E-3  2.225494E-2  4.665375E-2 
 3.913498E-2  4.382324E-2  4.132462E-2  1.506424E-2  2.553558E-2  1.521301E-2  3.295898E-3  1.290512E-2 
 2.845764E-3 -1.693726E-3 -1.305389E-2 -2.687454E-2 -3.726578E-2 -3.872681E-2 -4.006577E-2 -3.007507E-2 
-2.780533E-2 -1.901627E-2  8.663177E-3  8.773804E-3  3.294373E-2  3.998566E-2  5.898285E-2  8.107376E-2 
 7.626343E-2  8.714294E-2  6.285477E-2  5.228424E-2  3.671646E-2  2.575302E-2  4.783630E-3 -1.845551E-2 
-2.195358E-2 -3.901672E-2 -3.659439E-2 -4.058456E-2 -3.410721E-2 -3.350449E-2 -2.099609E-2 -1.234436E-2 
-1.752472E-2 -1.320648E-2 -1.398468E-2 -5.126953E-3 -2.475739E-3  6.164551E-3  1.238632E-2  8.663177E-3 
 1.707458E-2  2.713394E-2  2.192307E-2  3.354645E-2  3.939438E-2  3.957367E-2  5.656433E-2  5.377579E-2 
 5.224609E-2  5.164337E-2  4.836655E-2  3.495407E-2  6.916046E-3 -1.443481E-2 -4.144669E-2 -6.583405E-2 
-8.248520E-2 -9.310532E-2 -9.187698E-2 -9.243393E-2 -8.394623E-2 -6.971359E-2 -7.582474E-2 -7.064438E-2 
-5.220413E-2 -4.218674E-2 -2.769470E-2 -2.214432E-2 -1.290512E-2 -3.517151E-3 -4.566193E-3  1.059341E-2 
 5.603790E-3  6.763458E-3  2.248383E-2  1.767349E-2  3.387451E-2  3.387451E-2  3.633499E-2  4.475403E-2 
 4.177475E-2  4.944611E-2  4.591370E-2  5.820465E-2  5.116653E-2  5.838394E-2  5.645370E-2  3.980637E-2 
 4.747391E-2  1.756287E-2  3.019333E-2  1.689529E-2 -4.154205E-3 -5.683899E-3 -3.559494E-2 -2.490616E-2 
-4.505539E-2 -4.594421E-2 -5.179596E-2 -6.356430E-2 -5.663681E-2 -8.204651E-2 -8.241653E-2 -1.040535E-1 
-1.116142E-1 -1.038361E-1 -1.164970E-1 -1.061440E-1 -1.065140E-1 -9.887695E-2 -8.193588E-2 -8.383560E-2 
-7.321548E-2 -7.641602E-2 -7.544708E-2 -5.790710E-2 -6.058502E-2 -3.566360E-2 -1.555634E-2 -4.825592E-3 
 4.520416E-2  6.017303E-2  7.526398E-2  9.835434E-2  9.370422E-2  1.076355E-1  9.683609E-2  9.299469E-2 
 8.427429E-2  6.729507E-2  7.407379E-2  6.241608E-2  6.144333E-2  5.015564E-2  3.592300E-2  3.164291E-2 
 2.587509E-2  3.197479E-2  3.745651E-2  3.600311E-2  5.574417E-2  6.963348E-2  6.870651E-2  8.804321E-2 
 7.153320E-2  7.939529E-2  7.876587E-2  5.675507E-2  6.401443E-2  4.609299E-2  5.205536E-2  4.069519E-2 
 4.613495E-2  4.363632E-2  2.493286E-2  2.885437E-2 -6.793976E-3 -1.257706E-2 -3.507614E-2 -5.149460E-2 
-3.641510E-2 -3.153610E-2 -2.300644E-2 -1.182556E-2  5.035400E-4  5.016327E-3  1.719284E-2  3.253937E-3 
 6.763458E-3  2.105713E-3 -1.074600E-2  3.223419E-3 -1.514435E-2 -1.808548E-2 -1.372528E-2 -8.995056E-3 
 5.863190E-3  8.213043E-3  1.618576E-2  1.104355E-2  4.074097E-3 -1.285553E-3 -1.950455E-2 -3.626633E-2 
-5.641556E-2 -6.364441E-2 -7.530594E-2 -8.938599E-2 -8.912659E-2 -1.022644E-1 -8.915710E-2 -8.498383E-2 
-8.360672E-2 -7.228470E-2 -8.215714E-2 -6.919479E-2 -6.356430E-2 -6.174469E-2 -5.872345E-2 -3.834534E-2 
-2.683640E-2 -6.423950E-3  1.439285E-2  1.160431E-2  2.743530E-2  1.436615E-2  1.525497E-2  1.846313E-3 
-1.801682E-2 -2.695465E-2 -3.499603E-2 -3.484726E-2 -4.877472E-2 -4.468536E-2 -4.553604E-2 -4.155350E-2 
-3.726578E-2 -3.026581E-2 -3.242493E-2 -3.909683E-2 -2.803421E-2 -3.629684E-2 -3.901672E-2 -3.197479E-2 
-2.575684E-2 -8.586884E-3  7.022858E-3  1.074600E-2  1.417542E-2  1.935577E-2  2.978516E-2  3.931427E-2 
 3.998566E-2  4.680634E-2  4.725647E-2  5.853653E-2  6.163406E-2  4.326630E-2  4.036331E-2  2.944565E-2 
 2.657318E-2  2.743530E-2  1.536560E-2  1.771545E-2  1.249313E-2  1.000595E-2  1.737595E-2  9.704590E-3 
 1.432419E-2  1.152420E-2  2.174377E-3  1.257324E-2 -3.547668E-4  1.174927E-3  1.804352E-2  3.350449E-2 
 6.382370E-2  7.727432E-2  1.001434E-1  1.125565E-1  1.252556E-1  1.275253E-1  1.120644E-1  1.035728E-1 
 6.900406E-2  6.591415E-2  3.607559E-2  5.084991E-3  4.653931E-4 -2.814484E-2 -1.495361E-2 -7.434845E-3 
 9.666443E-3  3.309631E-2  4.062653E-2  6.092453E-2  6.181335E-2  4.866409E-2  4.203415E-2  2.628326E-2 
 6.763458E-3 -6.874084E-3 -3.421402E-2 -4.486465E-2 -5.671692E-2 -6.107712E-2 -5.891418E-2 -6.986618E-2 
-6.472397E-2 -8.185577E-2 -7.671356E-2 -7.652664E-2 -9.422684E-2 -7.857513E-2 -8.889389E-2 -6.930542E-2 
-4.717636E-2 -2.795410E-2  1.726532E-2  3.384399E-2  8.401489E-2  1.166458E-1  1.316261E-1  1.416435E-1 
 1.282349E-1  1.216049E-1  8.681488E-2  6.881332E-2  4.136276E-2  1.909637E-2  1.376343E-2 -1.655579E-2 
-3.883362E-2 -7.768631E-2 -1.056938E-1 -1.182556E-1 -1.312866E-1 -1.113243E-1 -8.606720E-2 -4.699707E-2 
 3.253937E-3  4.315567E-2  7.429504E-2  8.547592E-2  9.899521E-2  9.347534E-2  8.967590E-2  6.785583E-2 
 4.315567E-2  3.145599E-2  6.916046E-3  1.272583E-2  4.234314E-4  5.043030E-3  3.932953E-3  1.174927E-3 
 1.132965E-3 -1.834488E-2 -2.087402E-2 -3.946686E-2 -3.156662E-2 -2.110672E-2 -1.000595E-2  7.915497E-3 
 1.536560E-2  3.440475E-2  4.267502E-2  3.391647E-2  2.721405E-2  1.134491E-2 -8.174896E-3 -2.024460E-2 
-4.985428E-2 -6.561661E-2 -6.192398E-2 -5.213547E-2 -3.629684E-2 -2.113724E-2  1.132965E-3  1.599503E-2 
 2.546310E-2  4.077530E-2  5.004501E-2  4.654312E-2  4.877472E-2  4.885483E-2  1.864624E-2 -5.455017E-3 
-2.870560E-2 -7.537460E-2 -9.102631E-2 -1.081543E-1 -1.398964E-1 -1.367264E-1 -1.320343E-1 -1.131859E-1 
-7.321548E-2 -5.246353E-2 -1.808548E-2  1.689529E-2  3.272629E-2  6.613541E-2  8.614349E-2  1.024132E-1 
 1.178741E-1  1.148949E-1  1.254349E-1  1.155357E-1  9.992599E-2  8.673477E-2  5.965424E-2  4.620361E-2 
 1.752472E-2  4.745483E-3  3.593445E-3  2.063751E-3  1.640320E-2  3.036499E-3  1.760483E-2  7.915497E-3 
-8.735657E-3  8.026123E-3 -2.326584E-2 -2.613449E-2 -3.395462E-2 -4.553604E-2 -4.591370E-2 -6.390381E-2 
-6.338501E-2 -7.846451E-2 -7.548523E-2 -5.615616E-2 -3.976440E-2 -1.249695E-2  1.372528E-2  3.376389E-2 
 4.360580E-2  4.602432E-2  4.363632E-2  2.501297E-2  9.483337E-3  1.502991E-3 -2.803421E-2 -3.939438E-2 
-5.268478E-2 -6.423569E-2 -6.196594E-2 -7.809448E-2 -8.681488E-2 -1.071167E-1 -1.271935E-1 -1.441765E-1 
-1.739769E-1 -1.901054E-1 -1.930466E-1 -1.822052E-1 -1.626167E-1 -1.398964E-1 -1.093864E-1 -7.027435E-2 
-2.516556E-2  2.262497E-2  6.312561E-2  8.688354E-2  1.179543E-1  1.313934E-1  1.397858E-1  1.425743E-1 
 1.283035E-1  1.169434E-1  9.537506E-2  8.815384E-2  5.354309E-2  3.965378E-2  4.516602E-2  3.954315E-2 
 5.704498E-2  5.749512E-2  5.838394E-2  5.745316E-2  5.354309E-2  5.768585E-2  5.701447E-2  5.689621E-2 
 6.300354E-2  6.390381E-2  6.032562E-2  5.347443E-2  5.455399E-2  4.956436E-2  4.974365E-2  5.671310E-2 
 4.453278E-2  3.179550E-2  1.331329E-2  6.015778E-3 -1.067352E-2 -2.844620E-2 -3.440475E-2 -5.689621E-2 
-5.756378E-2 -5.488586E-2 -6.721497E-2 -6.565475E-2 -6.498718E-2 -6.405640E-2 -5.417633E-2 -4.669571E-2 
-3.160477E-2 -9.334564E-3  9.334564E-3  3.536606E-2  5.805588E-2  6.651306E-2  7.217407E-2  8.252335E-2 
 8.398438E-2  7.049561E-2  7.276535E-2  5.846405E-2  4.699326E-2  5.034637E-2  3.007507E-2  3.197479E-2 
 2.512360E-2  2.512360E-2  2.847290E-2  1.450348E-2  2.724457E-2  1.946640E-2  2.195358E-2  3.615570E-2 
 2.948380E-2  2.315521E-2  1.469421E-2  1.067352E-2 -1.995087E-3 -2.099609E-2 -3.637695E-2 -5.213547E-2 
-6.136703E-2 -6.233597E-2 -7.187653E-2 -8.036423E-2 -7.321548E-2 -6.062698E-2 -5.891418E-2 -4.371643E-2 
-3.905487E-2 -4.870605E-2 -2.661514E-2 -2.993393E-2 -1.946640E-2 -1.171494E-2 -1.618576E-2 -7.667542E-4 
-2.513885E-3  4.974365E-3 -9.536743E-5  1.193619E-2  2.490616E-2  3.417587E-2  4.926300E-2  4.144287E-2 
 3.454590E-2  1.771545E-2  5.760193E-4 -1.346588E-2 -2.560425E-2 -3.127670E-2 -2.624512E-2 -2.069473E-2 
-1.123428E-2 -1.914978E-3 -5.714417E-3  3.746033E-3 -2.254486E-3 -2.691650E-2 -4.367447E-2 -6.840515E-2 
-7.179642E-2 -5.119705E-2 -3.004456E-2 -5.306244E-3  2.784348E-2  5.052567E-2  5.425644E-2  5.544281E-2 
 3.957367E-2  2.952576E-2  2.680588E-2  2.147293E-2  2.032471E-2  4.333496E-3 -7.984161E-3 -6.015778E-3 
-1.320648E-2 -6.561279E-4  1.249313E-2  8.476257E-3  2.173615E-2  3.376007E-3  3.894806E-3 -7.953644E-3 
-3.860474E-2 -2.851486E-2 -5.626678E-2 -6.580353E-2 -8.129501E-2 -9.701538E-2 -9.221649E-2 -9.455490E-2 
-8.059692E-2 -8.442688E-2 -6.468582E-2 -5.302429E-2 -3.477478E-2 -3.071594E-2 -4.255676E-2 -2.985382E-2 
-4.546356E-2 -3.153610E-2 -2.925491E-2 -4.419708E-2 -4.937363E-2 -6.352615E-2 -8.029556E-2 -9.023666E-2 
-8.289719E-2 -8.342361E-2 -6.185532E-2 -4.471588E-2 -2.099609E-2  1.167297E-2  2.244568E-2  5.198288E-2 
 7.526398E-2  7.984543E-2  8.606339E-2  8.498383E-2  7.384491E-2  6.628418E-2  6.163406E-2  3.741455E-2 
 2.765274E-2  3.123474E-2  7.312775E-3 -1.766205E-3 -2.028656E-2 -3.466415E-2 -2.445602E-2 -3.328705E-2 
-1.879501E-2 -1.063538E-2 -1.543427E-2  2.441406E-4 -3.147125E-3 -4.974365E-3  9.483337E-3  6.576538E-3 
 2.370453E-2  3.838348E-2  3.309631E-2  4.416275E-2  3.075409E-2  4.378510E-2  5.768585E-2  4.971313E-2 
 6.218338E-2  4.170609E-2  4.360580E-2  3.525543E-2  7.205963E-3 -7.667542E-4 -3.648376E-2 -4.114532E-2 
-5.451584E-2 -6.650543E-2 -5.473709E-2 -6.319427E-2 -4.628372E-2 -2.884674E-2 -1.801682E-2 -2.568436E-2 
-1.912689E-2  4.604340E-3  1.243591E-3 -2.147675E-2 -4.333496E-3 -7.205963E-3 -5.529404E-2 -2.959442E-2 
-5.842590E-2 -6.453705E-2 -4.985428E-2 -5.291367E-2 -3.486633E-3  7.629395E-4  3.942490E-2  5.026627E-2 
 6.163406E-2  7.690430E-2  6.017303E-2  7.064438E-2  5.999374E-2  6.163406E-2  5.511475E-2  5.689621E-2 
 4.721451E-2  3.648376E-2  3.562546E-2  3.399277E-2  4.293442E-2  3.581619E-2  4.695511E-2  4.337311E-2 
 5.298615E-2  4.781342E-2  3.458405E-2  3.395462E-2  2.240372E-2  3.704453E-2  3.659439E-2  4.162598E-2 
 6.166458E-2  8.327484E-2  9.523392E-2  1.088638E-1  1.109161E-1  1.200027E-1  1.226845E-1  1.133347E-1 
 1.228333E-1  8.759308E-2  8.412552E-2  5.946350E-2  3.671646E-2  3.361511E-2 -1.480484E-2 -8.216858E-3 
-2.952576E-2 -3.864670E-2 -3.708649E-2 -6.624603E-2 -5.827713E-2 -6.811523E-2 -7.016373E-2 -6.919479E-2 
-6.129456E-2 -3.935623E-2 -2.315521E-2  4.486084E-3  2.367401E-2  3.402328E-2  3.447342E-2  3.264618E-2 
 2.482605E-2  6.465912E-3 -8.926392E-3 -1.428604E-2 -9.185791E-3 -1.846313E-3  4.783630E-3 -1.766205E-3 
-8.174896E-3 -2.199554E-2 -5.019379E-2 -6.479645E-2 -9.247589E-2 -1.068153E-1 -1.054344E-1 -1.144142E-1 
-1.056252E-1 -1.096458E-1 -1.068153E-1 -9.671402E-2 -9.012604E-2 -8.196640E-2 -8.416367E-2 -6.997681E-2 
-6.595612E-2 -4.650497E-2 -2.888489E-2 -2.806473E-2 -4.863739E-3  6.942749E-3  2.061462E-2  2.631378E-2 
 3.969574E-2  3.998566E-2  2.285385E-2  2.866364E-2  1.998520E-2  2.140427E-2  2.099609E-2  2.140427E-2 
 1.730347E-2  2.143860E-3 -2.746582E-4 -9.883881E-3  9.155273E-4  2.403259E-3  2.704620E-3 -6.385803E-3 
-3.238678E-2 -3.127670E-2 -5.086517E-2 -5.369568E-2 -4.889679E-2 -4.594421E-2 -2.713394E-2 -1.894379E-2 
 6.835938E-3  1.067352E-2  2.162552E-2  3.268433E-2  4.047394E-2  5.946350E-2  6.375504E-2  8.997345E-2 
 9.809494E-2  1.147461E-1  1.182861E-1  1.037254E-1  9.407425E-2  7.474518E-2  7.887650E-2  6.345367E-2 
 5.850601E-2  5.704498E-2  4.892349E-2  6.103516E-2  5.712509E-2  5.313492E-2  4.978561E-2  3.864288E-2 
 3.406525E-2  2.017593E-2  5.535126E-3 -5.645752E-3 -2.758408E-2 -3.793716E-2 -4.419708E-2 -6.040573E-2 
-6.375504E-2 -5.999374E-2 -6.315613E-2 -5.257416E-2 -5.343628E-2 -4.185486E-2 -1.614380E-2 -1.283646E-2 
 7.873535E-3 -3.295898E-3 -1.447678E-2 -1.715469E-2 -4.568481E-2 -5.071640E-2 -6.319427E-2 -7.205582E-2 
-6.833649E-2 -6.088638E-2 -5.175400E-2 -4.997635E-2 -3.019714E-2 -1.540375E-2 -6.645203E-3  7.724762E-3 
 3.143311E-3  1.022339E-2  1.171494E-2  8.365631E-3  2.374649E-2  1.171494E-2  2.815247E-3  1.011276E-2 
 3.894806E-3 -7.984161E-3 -2.017593E-2 -2.873611E-2 -2.482605E-2 -2.322388E-2 -1.424408E-2 -8.995056E-3 
-1.625443E-2  1.044464E-2  1.532364E-2  1.819611E-2  3.101349E-2  1.991653E-2  2.821350E-2  1.987457E-2 
 2.221298E-2  1.640320E-2  8.663177E-3  1.774597E-2  1.443481E-2  2.512360E-2  1.622391E-2  1.164627E-2 
 5.455017E-4 -1.387405E-2 -2.091599E-2 -3.935623E-2 -4.952621E-2 -3.991699E-2 -2.795410E-2 -2.065659E-2 
-5.084991E-3 -2.704620E-3  1.383591E-2  2.024460E-2  6.984711E-3  7.545471E-3  7.503510E-3  3.112793E-3 
 1.521301E-2  2.009583E-2  2.471542E-2  4.226303E-2  4.322433E-2  6.036377E-2  5.946350E-2  4.188538E-2 
 2.777481E-2  1.132965E-3 -2.020645E-2 -4.028702E-2 -5.324554E-2 -5.455399E-2 -4.572678E-2 -3.883362E-2 
-2.378464E-2 -1.450348E-2 -1.599503E-2 -6.355286E-3 -8.995056E-3 -1.562500E-2 -2.166367E-2 -4.073715E-2 
-5.485535E-2 -5.466461E-2 -6.867599E-2 -8.208466E-2 -7.455444E-2 -8.684540E-2 -8.930588E-2 -8.744431E-2 
-1.013069E-1 -1.002541E-1 -1.051369E-1 -9.876633E-2 -9.224701E-2 -8.103561E-2 -5.354691E-2 -4.136658E-2 
-2.382660E-2 -1.424408E-2 -9.666443E-3 -1.044464E-2 -1.190567E-2 -9.075165E-3 -1.469421E-2 -2.419662E-2 
-4.445648E-2 -3.872681E-2 -3.965378E-2 -3.667450E-2 -1.495361E-2 -1.674652E-2 -4.936218E-3 -1.178360E-2 
-2.959442E-2 -4.240417E-2 -6.677628E-2 -8.349609E-2 -1.102753E-1 -1.112862E-1 -1.210861E-1 -1.306572E-1 
-1.128159E-1 -1.142235E-1 -8.826447E-2 -7.433701E-2 -5.384445E-2 -2.579498E-2 -2.616501E-2 -9.407043E-3 
-1.570511E-2 -9.777069E-3  7.095337E-3  1.074600E-2  2.177429E-2  2.400589E-2  3.738403E-2  4.039383E-2 
 4.073334E-2  5.183411E-2  5.086517E-2  5.738449E-2  6.773376E-2  7.965469E-2  9.623337E-2  9.184647E-2 
 9.832382E-2  1.115456E-1  1.091652E-1  1.195946E-1  1.117363E-1  1.152344E-1  1.347542E-1  1.356049E-1 
 1.391830E-1  1.479759E-1  1.582565E-1  1.449547E-1  1.316261E-1  1.140442E-1  7.854462E-2  5.403519E-2 
 3.332520E-2  1.782608E-2  1.175308E-2  1.111603E-2  5.943298E-3  1.243591E-3  9.155273E-4 -1.394653E-2 
-2.560425E-2 -3.093719E-2 -4.181671E-2 -3.752518E-2 -4.404449E-2 -4.155350E-2 -3.834534E-2 -3.581619E-2 
-1.249695E-2 -1.018524E-2  8.434296E-3  1.272583E-2  1.234436E-2  2.248383E-2  1.275635E-2  9.334564E-3 
 6.126404E-3 -3.074646E-3 -9.334564E-3 -1.547623E-2 -4.255676E-2 -4.430389E-2 -5.898666E-2 -8.025360E-2 
-7.306671E-2 -9.746552E-2 -1.103554E-1 -1.141548E-1 -1.242447E-1 -1.272659E-1 -1.369171E-1 -1.415367E-1 
-1.335564E-1 -1.201859E-1 -9.157562E-2 -7.369614E-2 -6.334686E-2 -3.112411E-2 -2.188492E-2 -5.455017E-3 
 7.995605E-3  1.570511E-2  3.823471E-2  4.363632E-2  6.677628E-2  7.671356E-2  8.550644E-2  1.031647E-1 
 1.172829E-1  1.346054E-1  1.255531E-1  1.317749E-1  1.323357E-1  1.276360E-1  1.359062E-1  1.267433E-1 
 1.166840E-1  1.097946E-1  9.172440E-2  7.317352E-2  5.175400E-2  3.156281E-2  2.959442E-2  7.545471E-3 
 7.804871E-3  1.003647E-2 -3.894806E-3  3.555298E-3  2.441406E-4  6.793976E-3  3.143311E-3  1.577377E-2 
 2.817535E-2  3.458405E-2  6.058502E-2  5.295563E-2  6.125641E-2  6.543350E-2  4.982376E-2  4.792404E-2 
 4.553604E-2  3.082275E-2  3.257370E-2  3.894424E-2  1.581573E-2  3.089523E-2  1.510620E-2  8.064270E-3 
 1.622391E-2  3.223419E-3  2.207565E-2  5.683899E-3  3.216553E-2  2.903366E-2  1.666641E-2  3.652573E-2 
 2.095413E-2  3.317642E-2  3.369522E-2  3.514481E-2  2.639389E-2  2.512360E-2  9.033203E-3 -9.841919E-4 
-2.365112E-3 -3.741455E-2 -4.762650E-2 -6.919479E-2 -7.828522E-2 -8.602524E-2 -9.366608E-2 -8.949661E-2 
-9.493637E-2 -8.993530E-2 -8.833694E-2 -8.785629E-2 -8.889389E-2 -7.775497E-2 -7.194519E-2 -8.301544E-2 
-8.036423E-2 -8.751678E-2 -9.701538E-2 -9.053421E-2 -8.368683E-2 -7.738495E-2 -7.872391E-2 -6.680679E-2 
-6.177521E-2 -5.950546E-2 -4.334641E-2 -5.213547E-2 -4.371643E-2 -3.875351E-2 -2.631378E-2 -1.767349E-2 
-3.048706E-2 -1.555634E-2 -1.573563E-2 -4.333496E-3  3.704071E-3  1.730347E-2  3.261566E-2  5.146408E-2 
 7.533646E-2  8.383560E-2  1.014557E-1  9.746552E-2  1.134033E-1  1.159744E-1  1.116257E-1  9.988403E-2 
 7.846451E-2  7.168579E-2  4.632568E-2  3.000641E-2  7.503510E-3 -3.253937E-3 -7.286072E-3 -1.797485E-2 
-2.214432E-2 -2.296448E-2 -2.918625E-2 -2.151489E-2 -1.059723E-2 -9.883881E-3  3.704071E-3  6.614685E-3 
 2.054596E-2  2.855301E-2  3.782654E-2  3.998566E-2  4.259491E-2  4.259491E-2  2.713394E-2  2.687454E-2 
 1.995087E-3 -7.396698E-3 -1.789474E-2 -3.339386E-2 -4.274368E-2 -5.552673E-2 -6.207657E-2 -5.894470E-2 
-5.246353E-2 -5.760574E-2 -4.747391E-2 -5.369568E-2 -5.209351E-2 -3.935623E-2 -3.350449E-2 -2.605438E-2 
 2.624512E-3  1.819611E-2  3.495407E-2  5.745316E-2  4.304504E-2  6.990433E-2  6.256485E-2  5.254364E-2 
 5.663300E-2  3.108597E-2  3.082275E-2  9.704590E-3  5.424500E-3 -5.153656E-3 -2.776718E-2 -2.698517E-2 
-5.619431E-2 -4.497528E-2 -4.956436E-2 -7.690430E-2 -5.362701E-2 -7.340622E-2 -6.166458E-2 -5.090714E-2 
-5.444717E-2 -2.907562E-2 -2.620697E-2 -4.074097E-3  5.153656E-3  9.105682E-3  2.635574E-2  4.903412E-2 
 7.004547E-2  9.932327E-2  1.054344E-1  1.118431E-1  1.359863E-1  1.203728E-1  1.198540E-1  1.086044E-1 
 9.329605E-2  8.029556E-2  5.961609E-2  4.714584E-2  2.851486E-2  9.704590E-3 -1.562500E-2 -3.145599E-2 
-5.079651E-2 -6.598663E-2 -7.883453E-2 -8.945465E-2 -8.565521E-2 -8.345413E-2 -7.507706E-2 -5.742645E-2 
-4.654694E-2 -2.873611E-2 -2.043533E-2 -9.296417E-3 -1.190567E-2 -1.078415E-2  1.735687E-3 -2.214432E-2 
-9.857178E-3 -2.609634E-2 -1.968384E-2 -1.555634E-2 -3.562546E-2 -1.946640E-2 -3.860474E-2 -2.825546E-2 
-3.261566E-2 -3.551483E-2 -3.540421E-2 -4.769516E-2 -4.531479E-2 -4.635620E-2 -4.974365E-2 -4.065704E-2 
-2.702713E-2 -1.309586E-2  1.603317E-2  1.864624E-2  5.533600E-2  6.766510E-2  7.701492E-2  1.005936E-1 
 9.247589E-2  1.053658E-1  8.707428E-2  8.342361E-2  6.736374E-2  3.615570E-2  8.804321E-3 -1.577377E-2 
-2.285385E-2 -4.423523E-2 -3.663635E-2 -4.483414E-2 -3.991699E-2 -3.633499E-2 -4.363632E-2 -2.452469E-2 
-3.592682E-2 -2.251434E-2 -1.320648E-2 -1.584625E-2 -3.295898E-3 -1.409531E-2 -7.694244E-3 -2.925873E-3 
 1.354218E-3  2.810287E-2  2.974319E-2  4.199600E-2  6.099319E-2  5.157471E-2  4.788589E-2  4.006577E-2 
 2.132416E-2  1.521301E-2  8.544922E-3 -1.067352E-2 -1.499557E-2 -3.484726E-2 -5.116653E-2 -4.643631E-2 
-5.902481E-2 -5.444717E-2 -5.298615E-2 -5.727386E-2 -4.833603E-2 -4.553604E-2 -4.557419E-2 -4.218674E-2 
-3.607559E-2 -3.238678E-2 -2.352524E-2 -2.654648E-2 -2.978516E-2 -3.778458E-2 -4.643631E-2 -4.006577E-2 
-3.976440E-2 -2.963638E-2 -1.801682E-2 -1.136780E-3  4.894257E-3  2.069473E-2  2.996445E-2  1.812363E-2 
 3.492355E-2  2.233505E-2  2.177429E-2  2.274323E-2  1.219559E-2  2.408600E-2  1.141357E-2  9.334564E-3 
 2.296448E-3 -7.766724E-3 -1.063538E-2 -1.953506E-2 -2.102661E-2 -2.642441E-2 -2.866364E-2 -2.695465E-2 
-3.056717E-2 -2.370453E-2 -8.476257E-3  5.535126E-3  2.583313E-2  3.663635E-2  3.466415E-2  2.981567E-2 
 3.030396E-2  2.356339E-2  1.763535E-2  2.318573E-2  2.482605E-2  3.238297E-2  4.330444E-2  4.605484E-2 
 4.565430E-2  5.522537E-2  6.732559E-2  7.895279E-2  9.165573E-2  9.701538E-2  9.839630E-2  9.712601E-2 
 1.019745E-1  9.943390E-2  8.509445E-2  7.489395E-2  5.693436E-2  4.315567E-2  2.724457E-2  8.174896E-3 
 8.625031E-3  6.095886E-3  1.637650E-2  2.084351E-2  8.514404E-3  1.629639E-2  1.629639E-2  1.648331E-2 
 1.454544E-2  7.312775E-3  1.119614E-2  3.963470E-3  7.915497E-3  1.029587E-2  8.049011E-4  1.078415E-2 
 6.275177E-3  1.914978E-3 -4.375458E-3 -2.050400E-2 -2.318573E-2 -3.343582E-2 -2.449417E-2 -2.527618E-2 
-3.380585E-2 -3.071594E-2 -3.764725E-2 -4.039383E-2 -5.160522E-2 -4.434586E-2 -4.799652E-2 -5.846405E-2 
-4.773712E-2 -5.187607E-2 -5.254364E-2 -5.298615E-2 -3.939438E-2 -3.022385E-2 -2.583694E-2 -9.334564E-3 
-2.441406E-4  1.354599E-2  1.301575E-2  2.616501E-2  2.989578E-2  2.765274E-2  5.116653E-2  5.645370E-2 
 6.509399E-2  7.556534E-2  8.472443E-2  9.005356E-2  9.429550E-2  8.859634E-2  7.094574E-2  6.583405E-2 
 5.686569E-2  4.628372E-2  5.298615E-2  4.907608E-2  4.103470E-2  5.179596E-2  3.127289E-2  3.164291E-2 
 1.883316E-2 -1.082611E-2  2.059937E-4 -2.661514E-2 -3.361511E-2 -3.663635E-2 -5.704498E-2 -4.743576E-2 
-6.110382E-2 -6.349564E-2 -6.729507E-2 -7.626724E-2 -5.756378E-2 -5.384445E-2 -5.328369E-2 -3.734589E-2 
-1.711655E-2 -2.352524E-2 -4.226685E-3 -2.254486E-3 -2.154541E-2 -1.216507E-2 -3.693390E-2 -3.175354E-2 
-5.175400E-2 -6.062698E-2 -5.228424E-2 -7.127380E-2 -4.550552E-2 -5.704498E-2 -5.980682E-2 -6.092453E-2 
-7.008362E-2 -5.846405E-2 -7.030487E-2 -7.563400E-2 -7.921600E-2 -9.031677E-2 -8.766556E-2 -7.306671E-2 
-7.496643E-2 -6.136703E-2 -4.147720E-2 -3.518677E-2 -2.665710E-2 -1.942444E-2 -1.275635E-2 -1.104355E-2 
-5.344391E-3  1.502991E-3  7.286072E-3  2.254486E-3  1.070404E-2  1.715469E-2  1.063538E-2  1.611328E-2 
 5.825043E-3  1.521301E-2  1.838303E-2  1.372528E-2  2.456284E-2  2.020645E-2  3.183365E-2  3.246307E-2 
 2.892303E-2  2.862549E-2  2.609634E-2  2.888489E-2  4.211426E-2  4.460526E-2  4.352570E-2  5.153275E-2 
 4.851532E-2  6.036377E-2  5.216599E-2  5.976486E-2  4.848480E-2  3.261566E-2  3.689575E-2  1.637650E-2 
 5.340576E-5 -1.447678E-2 -1.003647E-2 -2.296448E-2 -2.095413E-2 -2.557373E-2 -3.283691E-2 -1.972580E-2 
-2.814484E-2 -1.331711E-2 -1.994705E-2 -2.728653E-2 -1.797485E-2 -2.922440E-2 -3.060532E-2 -3.015518E-2 
-2.795410E-2 -2.493668E-2 -1.652527E-2 -1.335526E-2 -2.445602E-2 -2.579498E-2 -2.758408E-2 -2.397537E-2 
-1.618576E-2 -1.942444E-2 -1.868439E-2 -1.517487E-2 -1.514435E-2 -1.968384E-2 -2.613449E-2 -2.870560E-2 
-2.929688E-2 -2.851486E-2 -3.294373E-2 -3.428650E-2 -2.627563E-2 -2.393723E-2 -1.540375E-2 -3.635406E-3 
-4.745483E-3 -2.586365E-3  4.783630E-3  6.465912E-3  5.123138E-3  1.346588E-2  1.447296E-2  2.292633E-2 
 3.671646E-2  3.857422E-2  4.661560E-2  3.395462E-2  2.773285E-2  2.516556E-2  8.365631E-3  1.275635E-2 
 1.879501E-2  1.901627E-2  3.697586E-2  4.408646E-2  3.294373E-2  3.328323E-2  2.195358E-2  2.512360E-2 
 2.542496E-2  1.428604E-2  3.063583E-2  2.564621E-2  3.864288E-2  5.641556E-2  4.397583E-2  5.533600E-2 
 5.928421E-2  5.291367E-2  4.680634E-2  4.751587E-2  4.877472E-2  3.734589E-2  5.116653E-2  5.228424E-2 
 4.784393E-2  5.235291E-2  4.769516E-2  5.257416E-2  3.376389E-2  2.825546E-2  2.248383E-2  9.075165E-3 
 2.300644E-2  1.156616E-2  1.652527E-2  2.322388E-2  2.646637E-2  4.401398E-2  4.229355E-2  5.138397E-2 
 5.254364E-2  5.559540E-2  5.850601E-2  5.265427E-2  4.293442E-2  2.270508E-2  1.141357E-2 -8.365631E-3 
-3.302383E-2 -4.587555E-2 -6.010437E-2 -7.325363E-2 -6.755447E-2 -7.172394E-2 -7.671356E-2 -7.399368E-2 
-7.124710E-2 -6.870651E-2 -7.816696E-2 -7.019424E-2 -6.844711E-2 -6.863403E-2 -5.131531E-2 -3.257370E-2 
-2.151489E-2 -1.555634E-2 -3.376007E-3 -5.344391E-3 -1.130676E-2 -1.827621E-2 -2.478409E-2 -2.717590E-2 
-3.216553E-2 -1.923370E-2 -2.650452E-2 -3.503418E-2 -1.841354E-2 -3.212357E-2 -2.192688E-2 -1.510620E-2 
-2.706528E-2 -1.510620E-2 -2.240372E-2 -2.139664E-2 -3.499603E-2 -3.883362E-2 -2.776718E-2 -4.110718E-2 
-3.942490E-2 -4.211426E-2 -5.179596E-2 -6.092453E-2 -6.226349E-2 -6.569672E-2 -7.135391E-2 -6.881714E-2 
-6.136703E-2 -4.930496E-2 -4.788589E-2 -3.913498E-2 -3.045654E-2 -2.497482E-2 -1.134491E-2 -1.735687E-3 
 7.656097E-3  1.622391E-2  2.564621E-2  3.611374E-2  3.302383E-2  2.404404E-2  1.376343E-2  1.026535E-2 
 1.327515E-2  1.033401E-2  5.424500E-3  6.355286E-3  1.167297E-2  8.663177E-3  9.746552E-3  8.693695E-3 
 1.216507E-2  1.152420E-2  1.670456E-2  1.253510E-2 -8.926392E-3 -3.665924E-3 -1.998520E-2 -1.279449E-2 
-1.029587E-2 -1.618576E-2 -2.475739E-3 -1.193619E-2  5.195618E-3  3.635406E-3 -3.074646E-3 -3.376007E-3 
-6.385803E-3 -3.963470E-3 -3.597260E-3 -4.333496E-3  6.561279E-4  6.233215E-3  5.493164E-3  1.987457E-2 
 4.154205E-3  5.340576E-5 -6.534576E-3 -4.074097E-3 -6.687164E-3 -1.648712E-2 -2.365112E-3 -2.437592E-2 
-3.784180E-3  2.063751E-3 -3.784180E-3  1.033401E-2  1.450348E-2  2.873611E-2  2.646637E-2  3.957367E-2 
 4.985428E-2  5.656433E-2  7.362366E-2  7.802582E-2  6.874466E-2  5.995560E-2  4.792404E-2  3.596497E-2 
 1.547623E-2  3.406525E-3 -2.964020E-3 -2.002716E-2 -5.496979E-3 -2.143860E-3 -6.206512E-3  7.247925E-4 
 6.423950E-3  4.745483E-3 -7.694244E-3 -2.254486E-3 -1.488495E-2 -2.549362E-2 -2.553558E-2 -3.160477E-2 
-3.726578E-2 -4.687500E-2 -4.192352E-2 -4.676437E-2 -5.179596E-2 -4.803467E-2 -4.412460E-2 -4.617691E-2 
-3.760529E-2 -2.333450E-2 -3.648376E-2 -2.534485E-2 -2.255630E-2 -1.506424E-2 -1.190567E-2 -1.670456E-2 
 1.583099E-3 -2.363586E-2 -3.967285E-4 -3.376007E-3 -1.573563E-2 -1.335144E-4 -1.145554E-2  1.164627E-2 
-1.094818E-3  1.711655E-2  2.330399E-2  2.169418E-2  4.956436E-2  3.931427E-2  3.950500E-2  3.354645E-2 
 3.361511E-2  3.432465E-2  3.291321E-2  3.216553E-2  3.078461E-2  3.145599E-2  2.501297E-2  2.955627E-2 
 1.327515E-2  2.059937E-4 -2.254486E-3 -8.323669E-3 -1.212692E-2 -2.560425E-2 -3.030396E-2 -3.797531E-2 
-3.842545E-2 -3.842545E-2 -3.957367E-2 -4.296494E-2 -4.483414E-2 -3.577423E-2 -4.285431E-2 -4.013443E-2 
-3.980637E-2 -4.218674E-2 -3.283691E-2 -3.536606E-2 -3.991699E-2 -3.615570E-2 -3.674698E-2 -3.156662E-2 
-2.803421E-2 -4.088593E-2 -3.972626E-2 -4.367447E-2 -3.887558E-2 -2.471542E-2 -3.074646E-2 -2.452469E-2 
-2.329636E-2 -3.063583E-2 -4.162598E-2 -4.799652E-2 -5.019379E-2 -5.898666E-2 -4.281616E-2 -4.218674E-2 
-4.538345E-2 -3.365707E-2 -3.704453E-2 -2.244568E-2 -1.387405E-2 -1.104355E-2  1.525879E-5  3.253937E-3 
 1.514435E-2  1.920319E-2  1.912308E-2  1.577377E-2  1.290512E-2  1.409531E-2  4.154205E-3 -1.804352E-3 
-7.503510E-3 -1.238632E-2 -1.048660E-2 -4.894257E-3 -1.685715E-2 -3.168488E-2 -3.313446E-2 -3.242493E-2 
-2.855682E-2 -2.117538E-2 -1.354218E-3 -4.196167E-3  1.104355E-2  2.702332E-2  1.104355E-2  2.065277E-2 
 1.704407E-2  1.886368E-2  1.529312E-2  1.588440E-2  3.119278E-2  1.436615E-2  2.620316E-2  3.402328E-2 
 1.946640E-2  2.467346E-2  3.197479E-2  3.685379E-2  3.704453E-2  5.120468E-2  6.006622E-2  6.021500E-2 
 8.494568E-2  8.871460E-2  9.441376E-2  1.017151E-1  9.340286E-2  1.093445E-1  9.571457E-2  9.455490E-2 
 9.511566E-2  8.211517E-2  9.705353E-2  9.463501E-2  9.344482E-2  7.358551E-2  6.792450E-2  6.759644E-2 
 5.023575E-2  5.261612E-2  4.248428E-2  4.423523E-2  6.021500E-2  6.800461E-2  6.304550E-2  6.893539E-2 
 7.589340E-2  6.826401E-2  6.684494E-2  5.946350E-2  5.142593E-2  3.730392E-2  3.268433E-2  3.309631E-2 
 2.043533E-2  1.383591E-2  1.517487E-2  1.942444E-2  1.145554E-2  8.255005E-3  1.391602E-2  6.614685E-3 
 5.565643E-3  1.793289E-2  6.164551E-3 -4.825592E-3  1.525879E-5 -1.108551E-2 -1.871490E-2 -3.007507E-2 
-3.749466E-2 -3.663635E-2 -2.456665E-2 -1.104355E-2 -1.037598E-2 -6.206512E-3  7.629395E-4  9.925842E-3 
 4.486084E-3  5.535126E-3  7.583618E-3 -2.063751E-3  5.153656E-3  5.943298E-3 -1.335526E-2 -3.334045E-3 
 3.635406E-3 -2.296448E-3  1.741409E-2  2.845764E-3 -2.174377E-3 -1.136780E-3 -1.394653E-2  4.375458E-3 
-7.873535E-3 -4.043579E-3  1.190567E-2  6.141663E-4  7.995605E-3  1.243591E-3 -7.316589E-3 -2.025604E-3 
-1.216888E-3  9.155273E-4  1.354218E-3 -1.022720E-2 -1.666641E-2 -1.678467E-2 -1.901627E-2 -1.666641E-2 
-1.141357E-2  6.053925E-3  1.473618E-2  3.048325E-2  3.663635E-2  3.041458E-2  4.229355E-2  3.399277E-2 
 3.194427E-2  2.557373E-2  9.555817E-3  1.409531E-2  1.145554E-2  1.566315E-2  1.376343E-2  6.504059E-3 
 8.773804E-3  3.665924E-3 -1.136780E-3 -2.746582E-4  5.424500E-3  6.793976E-3  1.830292E-2  2.620316E-2 
 2.259445E-2  1.979446E-2  2.084351E-2  1.454544E-2  5.153656E-3  4.005432E-3 -9.296417E-3 -4.413605E-3 
-2.433777E-3  1.064301E-3 -5.905151E-3 -2.199554E-2 -2.940369E-2 -3.659439E-2 -3.559494E-2 -4.840469E-2 
-3.182602E-2 -3.767395E-2 -2.978516E-2 -3.007507E-2 -5.268478E-2 -5.119705E-2 -6.833649E-2 -5.369568E-2 
-5.682373E-2 -5.309677E-2 -4.892349E-2 -5.466461E-2 -4.445648E-2 -3.663635E-2 -2.691650E-2 -2.918625E-2 
-1.275635E-2 -1.015472E-2 -7.984161E-3 -2.815247E-3 -7.873535E-3 -4.936218E-3  5.340576E-5  1.380539E-2 
 7.545471E-3  1.529312E-2  2.501297E-2  2.348328E-2  3.909302E-2  4.252625E-2  5.473328E-2  5.503464E-2 
 6.781387E-2  8.237457E-2  7.399368E-2  8.856583E-2  8.789444E-2  9.411621E-2  1.060638E-1  1.071854E-1 
 1.086731E-1  9.970474E-2  1.010742E-1  1.108742E-1  1.036148E-1  9.120560E-2  1.001854E-1  8.185577E-2 
 5.891418E-2  6.058502E-2  3.585434E-2  2.322388E-2  2.654648E-2  1.503372E-2  7.915497E-3 -3.166199E-4 
-1.063538E-2 -8.174896E-3 -1.413345E-2 -2.616501E-2 -2.549362E-2 -3.927612E-2 -4.166412E-2 -3.570557E-2 
-4.319382E-2 -4.121399E-2 -3.514481E-2 -2.631378E-2 -3.004456E-2 -2.564621E-2 -2.408600E-2 -2.940369E-2 
-8.106232E-3  9.841919E-4  9.536743E-5 -2.704620E-3 -5.496979E-3 -7.434845E-3 -2.255630E-2 -3.279495E-2 
-3.447723E-2 -4.445648E-2 -4.196548E-2 -3.801346E-2 -5.570602E-2 -6.770706E-2 -7.947540E-2 -7.898712E-2 
-8.640671E-2 -9.645462E-2 -9.437561E-2 -9.720612E-2 -9.604645E-2 -9.243393E-2 -8.871460E-2 -9.444427E-2 
-7.224655E-2 -6.822586E-2 -6.796646E-2 -4.062653E-2 -4.304504E-2 -2.873611E-2 -2.419662E-2 -1.197433E-2 
-4.196167E-3 -1.968384E-2 -9.445190E-3 -1.573563E-2 -1.175690E-2 -1.748657E-2 -2.374649E-2 -2.344513E-2 
-2.616501E-2 -2.059937E-4 -4.676819E-3 -4.974365E-3  1.875305E-2  2.885437E-2  4.248428E-2  6.032562E-2 
 6.867599E-2  6.893539E-2  8.677292E-2  9.526443E-2  9.161377E-2  9.962463E-2  9.828568E-2  1.098633E-1 
 1.033134E-1  1.022758E-1  1.029053E-1  8.703613E-2  9.541321E-2  7.947540E-2  7.273483E-2  5.082321E-2 
 4.345322E-2  4.442596E-2  1.551437E-2  2.471542E-2  1.152420E-2  5.756378E-3  3.784180E-3 -3.227234E-3 
-1.026154E-3 -2.654648E-2 -1.856613E-2 -1.916504E-2 -2.717590E-2 -1.711655E-2 -2.769470E-2 -2.624512E-2 
-3.026581E-2 -2.970505E-2 -2.471542E-2 -3.425598E-2 -2.210617E-2 -7.286072E-3  9.155273E-4  1.320648E-2 
 1.771545E-2  2.233505E-2  1.931381E-2  1.603317E-2 -1.094818E-3 -1.707458E-2 -1.607513E-2 -3.317642E-2 
-3.410721E-2 -4.188538E-2 -4.445648E-2 -4.281616E-2 -4.307556E-2 -3.052521E-2 -4.550552E-2 -4.222488E-2 
-3.838348E-2 -4.754639E-2 -4.479599E-2 -4.926682E-2 -5.932617E-2 -5.295563E-2 -4.632568E-2 -3.920364E-2 
-4.036713E-2 -5.324554E-2 -4.985428E-2 -6.140518E-2 -6.148529E-2 -6.561661E-2 -7.500458E-2 -6.736374E-2 
-6.565475E-2 -5.272675E-2 -5.354691E-2 -5.846405E-2 -5.332565E-2 -5.891418E-2 -5.939484E-2 -6.632614E-2 
-6.140518E-2 -4.982376E-2 -4.490662E-2 -2.214432E-2 -2.844620E-2 -2.385712E-2 -2.121353E-2 -3.205490E-2 
-3.235626E-2 -4.501724E-2 -3.834534E-2 -5.686569E-2 -4.956436E-2 -3.674698E-2 -3.857422E-2 -1.521683E-2 
-2.513885E-3  2.590561E-2  3.536606E-2  5.101395E-2  5.928421E-2  5.537415E-2  8.148575E-2  9.441376E-2 
 9.556580E-2  1.017456E-1  1.122551E-1  1.098328E-1  1.137428E-1  1.078262E-1  9.433365E-2  8.301544E-2 
 6.379318E-2  5.775452E-2  2.940369E-2  1.845551E-2  1.104355E-2  8.476257E-3  1.923370E-2  1.532364E-2 
 3.197479E-2  1.294327E-2  1.149368E-2  1.175308E-2 -1.849365E-2 -2.050400E-2 -2.788544E-2 -2.546692E-2 
-2.274704E-2 -2.713394E-2 -2.065659E-2 -2.557373E-2 -2.598572E-2 -1.037598E-2 -1.354599E-2 -1.056671E-2 
 3.929138E-4  5.645752E-3  1.018524E-2  1.920319E-2  2.426529E-2  1.164627E-2  2.493286E-2  2.803421E-2 
 1.514435E-2  1.380539E-2  1.544952E-3  3.852844E-3 -1.026154E-3 -1.450348E-2 -4.863739E-3 -9.746552E-3 
-2.063751E-3  6.053925E-3 -7.804871E-3 -2.254486E-3 -4.974365E-3  3.482819E-3  4.974365E-3  1.335144E-4 
-8.735657E-4 -7.316589E-3 -5.760193E-4 -8.956909E-3 -1.085663E-2 -2.199554E-2 -2.035522E-2 -1.015472E-2 
-1.111603E-2 -6.465912E-3 -1.243591E-3 -4.714966E-3 -2.624512E-3  2.091599E-2  9.483337E-3  1.625443E-2 
 2.337646E-2  1.629639E-2  2.814484E-2  1.927567E-2  1.402283E-2  1.491547E-2  2.072525E-2  2.791595E-2 
 2.732468E-2  1.901627E-2  1.652527E-2  2.117538E-2  4.604340E-3  1.100540E-2  1.130295E-2 -1.193619E-2 
 5.905151E-3 -2.105713E-3 -1.443481E-2 -1.320648E-2 -2.087402E-2 -1.525497E-2 -1.938629E-2 -1.164627E-2 
-9.963989E-3 -1.294708E-2 -7.614136E-3  4.234314E-4 -5.905151E-3 -1.294708E-2 -1.216888E-3 -2.025604E-3 
 4.074097E-3  9.666443E-3  9.666443E-3  8.953094E-3  1.029587E-2  1.216507E-2  6.206512E-3 -4.714966E-3 
-7.545471E-3 -2.883911E-3 -1.231384E-2 -1.037598E-2 -8.216858E-3 -1.044464E-2 -3.227234E-3  5.683899E-3 
-1.995087E-3 -3.116608E-3  2.964020E-3 -8.136749E-3 -1.476288E-3 -9.334564E-3 -8.846283E-3 -2.475739E-3 
-6.164551E-3 -3.967285E-4 -1.499557E-2 -1.558685E-2 -1.830673E-2 -1.983643E-2 -1.178360E-2 -1.555634E-2 
-7.244110E-3 -9.963989E-3 -9.407043E-3  5.043030E-3 -3.665924E-3  3.406525E-3  8.663177E-3  1.182556E-2 
 2.218628E-2  1.264572E-2  2.620316E-2  1.331329E-2  1.525497E-2  2.907562E-2  1.175308E-2  1.909637E-2 
 1.335526E-2  1.316452E-2  1.488495E-2  1.491547E-2  2.065277E-2  1.961517E-2  2.959442E-2  4.054642E-2 
 5.283356E-2  5.496597E-2  5.205536E-2  5.809402E-2  4.997635E-2  4.434586E-2  4.412460E-2  3.641510E-2 
 4.021454E-2  3.633499E-2  3.417587E-2  2.229309E-2  1.398468E-2  2.542496E-2  2.106476E-2  1.935577E-2 
 1.540375E-2  1.480484E-2  8.106232E-3  1.138306E-2  1.845551E-2 -1.205444E-2 -8.323669E-3 -1.495361E-2 
-3.887558E-2 -2.780533E-2 -4.915619E-2 -5.235672E-2 -5.019379E-2 -5.648422E-2 -5.589676E-2 -7.094574E-2 
-6.948471E-2 -7.533646E-2 -7.343674E-2 -8.345413E-2 -8.122635E-2 -7.984543E-2 -7.969666E-2 -4.710388E-2 
-5.533600E-2 -4.330444E-2 -2.877426E-2 -3.246689E-2 -2.177429E-2 -2.795410E-2 -3.823471E-2 -2.877426E-2 
-2.166367E-2 -3.182602E-2 -1.879501E-2 -3.190613E-2 -2.959442E-2 -1.927567E-2 -3.372574E-2 -2.333450E-2 
-4.110718E-2 -4.792404E-2 -6.256485E-2 -6.673431E-2 -7.153702E-2 -8.688354E-2 -7.474518E-2 -8.006668E-2 
-6.114578E-2 -7.153702E-2 -5.801392E-2 -5.395508E-2 -5.641556E-2 -1.879501E-2 -3.093719E-2 -1.205444E-2 
-5.340576E-4 -6.866455E-4  1.026535E-2  1.495361E-2  1.171494E-2  6.576538E-3  1.603317E-2  1.313400E-2 
 1.193619E-2  3.334045E-3  1.213074E-3  5.153656E-3  6.095886E-3  2.746582E-4 -3.517151E-3  7.953644E-3 
 1.361465E-2  1.957321E-2  1.663589E-2  1.681519E-2  2.240372E-2  2.609634E-2  4.438400E-2  4.680634E-2 
 5.120468E-2  6.196594E-2  6.028366E-2  7.276535E-2  6.245422E-2  4.654312E-2  5.332565E-2  4.147339E-2 
 3.320313E-2  3.887558E-2  3.320313E-2  3.488541E-2  4.363632E-2  4.714584E-2  5.343628E-2  4.781342E-2 
 5.134583E-2  5.824280E-2  5.697632E-2  6.926346E-2  6.848526E-2  7.295609E-2  7.816315E-2  7.906342E-2 
 8.308411E-2  7.120514E-2  7.466507E-2  7.083511E-2  6.434631E-2  6.043625E-2  4.613495E-2  4.218292E-2 
 2.862549E-2  2.218628E-2  1.070404E-2 -3.704071E-3 -1.735687E-3 -1.365662E-2 -1.752472E-2 -1.622391E-2 
-2.538681E-2 -2.970505E-2 -3.272629E-2 -2.173615E-2 -1.789474E-2 -2.605438E-2 -1.070404E-2 -1.313400E-2 
-9.037018E-3 -6.206512E-3 -1.719666E-2 -1.285553E-3 -1.078415E-2  4.783630E-3 -5.722046E-5 -1.324463E-2 
-1.335144E-4 -1.655579E-2 -7.846832E-3 -1.547623E-2 -1.469421E-2 -2.162552E-2 -2.918625E-2 -2.341461E-2 
-3.391647E-2 -3.905487E-2 -5.187607E-2 -3.939438E-2 -5.023575E-2 -5.526352E-2 -5.272675E-2 -7.250595E-2 
-6.706619E-2 -7.314682E-2 -7.213593E-2 -6.844711E-2 -7.422638E-2 -5.760574E-2 -5.779648E-2 -5.224609E-2 
-4.170609E-2 -4.389572E-2 -3.570557E-2 -3.391647E-2 -2.132416E-2 -3.689575E-2 -3.749466E-2 -3.276443E-2 
-5.768585E-2 -5.242538E-2 -7.224655E-2 -7.861710E-2 -7.589722E-2 -8.085632E-2 -7.328415E-2 -8.025360E-2 
-6.166458E-2 -5.544662E-2 -4.471588E-2 -3.264618E-2 -3.235626E-2 -1.167679E-2 -1.968384E-2  3.929138E-4 
-1.525879E-5 -1.134491E-2  7.286072E-3 -6.687164E-3  3.112793E-3  2.365112E-3  7.915497E-3  1.406479E-2 
 1.719284E-2  3.793335E-2  3.477478E-2  3.007507E-2  2.810287E-2  2.475357E-2  1.145554E-2  1.398468E-2 
 6.874084E-3 -3.253937E-3  6.313324E-3  8.255005E-3  1.707458E-2  5.943298E-3  2.815247E-3  1.443481E-2 
 5.825043E-3  1.633453E-2  8.735657E-3  7.247925E-4  1.640320E-4 -3.746033E-3  7.247925E-4 -1.704407E-2 
-1.316452E-2 -1.510620E-2 -1.540375E-2 -1.812363E-2 -1.987457E-2 -2.054596E-2 -2.363586E-2 -1.629639E-2 
-2.255630E-2 -2.445602E-2 -3.227615E-2 -2.095413E-2 -2.002716E-2 -1.059723E-2 -8.735657E-4 -1.216888E-3 
 1.085281E-2  1.983643E-2  2.750397E-2  2.009583E-2  3.205490E-2  3.335571E-2  4.475403E-2  5.872345E-2 
 5.559540E-2  7.183456E-2  6.930542E-2  8.260345E-2  9.150314E-2  8.416367E-2  9.172440E-2  8.696365E-2 
 8.893585E-2  7.641602E-2  7.381439E-2  6.807327E-2  5.965424E-2  7.772446E-2  6.751633E-2  6.624603E-2 
 6.222534E-2  6.204605E-2  5.928421E-2  4.438400E-2  4.728317E-2  2.683640E-2  3.086472E-2  3.764343E-2 
 3.279495E-2  4.162598E-2  3.153610E-2  3.719330E-2  2.847290E-2  1.551437E-2  1.905441E-2 -9.445190E-3 
-1.335526E-2 -2.105713E-3 -1.182556E-2 -9.815216E-3 -1.309586E-2 -1.424408E-2 -1.629639E-2 -2.262497E-2 
-2.903366E-2 -4.140472E-2 -3.771591E-2 -4.453659E-2 -5.857468E-2 -5.980682E-2 -6.259537E-2 -6.136703E-2 
-5.280685E-2 -4.874420E-2 -4.140472E-2 -4.050446E-2 -4.475403E-2 -3.384399E-2 -5.056381E-2 -4.795456E-2 
-4.185486E-2 -5.004501E-2 -3.302383E-2 -4.173660E-2 -2.575684E-2 -2.646637E-2 -3.153610E-2 -1.693726E-3 
-1.655579E-3  6.385803E-3  7.873535E-3  8.735657E-3  1.093292E-2  8.583069E-3  1.633453E-2  1.387405E-2 
 1.689529E-2  2.970505E-2  3.097534E-2  2.158356E-2  2.620316E-2  1.819611E-2  2.964020E-3  8.255005E-3 
 9.536743E-4 -5.714417E-3  6.645203E-3  1.283646E-2  1.603317E-2  1.659393E-2  1.272583E-2  1.450348E-2 
 3.295898E-3 -7.434845E-3 -1.972580E-2 -3.287506E-2 -3.685379E-2 -3.164673E-2 -1.633453E-2 -2.069473E-2 
-9.777069E-3 -9.365082E-3 -1.678467E-2 -1.335526E-2 -2.493668E-2 -1.942444E-2 -2.814484E-2 -1.458359E-2 
-9.075165E-3 -2.460480E-2 -9.593964E-3 -2.274704E-2 -2.244568E-2 -2.244568E-2 -3.644562E-2 -2.002716E-2 
-1.529694E-2 -7.133484E-3  1.916504E-2  1.164627E-2  1.879501E-2  3.309631E-2  1.503372E-2  2.981567E-2 
 1.614380E-2  1.884460E-3  5.973816E-3  6.053925E-3  1.704407E-2  3.555298E-3  1.555634E-2  1.942444E-2 
 1.573563E-2  1.842499E-2  1.398468E-2  9.513855E-3  8.434296E-3  1.625443E-2  1.920319E-2  1.815414E-2 
 1.283646E-2  3.384399E-2  3.350449E-2  3.842545E-2  5.209351E-2  4.114532E-2  5.008316E-2  4.706573E-2 
 4.326630E-2  3.503418E-2  3.060532E-2  3.499603E-2  2.948380E-2  3.156281E-2  3.075409E-2  1.946640E-2 
 1.741409E-2  2.698517E-2  1.946640E-2  1.979446E-2  1.532364E-2  2.883911E-3 -6.496429E-3 -1.372528E-2 
-2.251434E-2 -3.887558E-2 -3.887558E-2 -4.129410E-2 -3.399658E-2 -4.307556E-2 -3.454590E-2 -2.821350E-2 
-3.499603E-2 -1.581573E-2 -2.497482E-2 -1.391602E-2 -6.835938E-3  1.884460E-3  1.320648E-2  7.995605E-3 
 1.849365E-2  1.108551E-2  1.205444E-2  1.503372E-2  7.995605E-3  9.624481E-3  4.974365E-3  1.935577E-2 
 2.356339E-2  9.033203E-3  2.441406E-2  2.389526E-2  1.570511E-2  1.950455E-2  9.666443E-3 -8.354187E-4 
-8.735657E-3 -1.476288E-3  3.295898E-3 -6.866455E-4  8.365631E-3  1.231384E-2  1.272583E-2  1.488495E-2 
 1.469421E-2  1.219559E-2  1.510620E-2  1.834488E-2  1.611328E-2  1.447296E-2  9.296417E-3  7.022858E-3 
 5.794525E-3  2.704620E-3 -6.206512E-3 -4.333496E-3  1.094818E-3 -4.272461E-4  1.357651E-2  1.178360E-2 
 4.413605E-3  1.603317E-2  3.894806E-3  1.354218E-3  1.213074E-3 -1.532364E-2 -8.846283E-3 -5.947113E-3 
-1.174927E-3 -3.444672E-3 -9.883881E-3 -5.455017E-3 -6.793976E-3 -1.715469E-2 -2.557373E-2 -2.482605E-2 
-4.036713E-2 -4.129410E-2 -3.715515E-2 -5.660629E-2 -5.034637E-2 -5.198669E-2 -5.730438E-2 -4.181671E-2 
-4.836655E-2 -3.730392E-2 -3.372574E-2 -2.393723E-2 -1.048660E-2 -2.475357E-2 -1.905441E-2 -2.657700E-2 
-2.035522E-2 -2.143478E-2 -3.220367E-2 -2.337646E-2 -2.858353E-2 -2.482605E-2 -2.266693E-2 -3.160477E-2 
-3.257370E-2 -3.674698E-2 -3.823471E-2 -3.436661E-2 -4.218674E-2 -3.283691E-2 -3.343582E-2 -3.030396E-2 
-2.102661E-2 -3.123474E-2 -2.151489E-2 -2.277374E-2 -2.844620E-2 -2.382660E-2 -1.663589E-2 -2.151489E-2 
-1.737595E-2  6.206512E-3  8.884430E-3  1.685333E-2  1.756287E-2  1.532364E-2  1.685333E-2  3.963470E-3 
 4.222870E-3 -2.254486E-3 -9.365082E-3 -3.486633E-3 -4.413605E-3 -1.022720E-2 -1.119614E-2 -9.445190E-3 
-1.543427E-2 -6.946564E-3 -7.873535E-3 -1.987457E-2 -4.676819E-3 -1.804352E-3 -3.856659E-3  4.154205E-3 
-2.513885E-3  4.005432E-3 -2.624512E-3 -1.372528E-2 -1.223373E-2 -2.765656E-2 -2.311707E-2 -1.957703E-2 
-2.143478E-2 -2.017593E-2 -2.266693E-2 -1.935577E-2 -1.756668E-2 -8.514404E-3 -5.794525E-3 -9.185791E-3 
-3.856659E-3  8.773804E-3  1.141357E-2  1.029587E-2  1.637650E-2  1.830292E-2  1.737595E-2  2.311325E-2 
 2.445602E-2  2.173615E-2  2.989578E-2  3.466415E-2  3.808594E-2  3.156281E-2  2.780533E-2  3.443527E-2 
 2.903366E-2  3.194427E-2  3.101349E-2  2.646637E-2  2.773285E-2  2.184296E-2  2.650452E-2  1.287460E-2 
 1.387405E-2  1.536560E-2 -2.815247E-3  1.190567E-2 -6.793976E-3 -9.296417E-3 -9.334564E-3 -2.292633E-2 
-9.857178E-3 -2.646637E-2 -2.966690E-2 -2.601624E-2 -2.795410E-2 -2.519608E-2 -1.644516E-2 -1.957703E-2 
-1.890564E-2 -8.586884E-3 -1.160431E-2 -6.275177E-3 -9.460449E-4  3.295898E-3  4.634857E-3  2.099609E-2 
 1.346588E-2  1.566315E-2  2.628326E-2  2.005386E-2  3.998566E-2  1.875305E-2  1.439285E-2  2.281570E-2 
 8.049011E-4  1.301575E-2  1.097488E-2  2.063751E-3  1.123428E-2  1.383591E-2  1.983643E-2  1.603317E-2 
 1.722336E-2  2.337646E-2  2.765274E-2  2.836609E-2  2.549362E-2  3.194427E-2  2.028275E-2  2.382278E-2 
 2.620316E-2  1.305389E-2  1.737595E-2  7.656097E-3  6.164551E-3 -6.763458E-3 -1.692581E-2 -2.031708E-2 
-3.093719E-2 -1.346588E-2 -1.205444E-2 -1.212692E-2 -1.212692E-2 -4.196167E-3 -4.783630E-3 -1.846313E-3 
 1.029587E-2  2.845764E-3  2.005386E-2  2.188492E-2  3.868484E-2  3.615570E-2  4.226303E-2  5.194473E-2 
 4.255295E-2  6.900406E-2  5.250549E-2  5.723572E-2  5.678558E-2  4.490280E-2  4.903412E-2  3.086472E-2 
 2.095413E-2  1.778412E-2  1.383591E-2  1.272583E-2  1.402283E-2  9.033203E-3  1.450348E-2  1.178360E-2 
 1.067352E-2  3.746033E-3 -7.766724E-3 -3.253937E-3 -1.283646E-2 -1.201630E-2 -4.196167E-3 -1.394653E-2 
-1.558685E-2 -8.323669E-3 -1.242447E-2 -2.251434E-2 -2.795410E-2 -2.877426E-2 -2.534485E-2 -2.423477E-2 
-2.352524E-2 -1.380539E-2 -7.503510E-3 -3.894806E-3  5.756378E-3  1.766205E-3 -7.766724E-3  4.974365E-3 
 5.386353E-3 -2.883911E-3  6.725311E-3 -3.227234E-3 -8.434296E-3 -9.155273E-4 -4.894257E-3 -1.815414E-2 
-2.896500E-2 -2.989578E-2 -3.935623E-2 -3.767395E-2 -3.201675E-2 -3.466415E-2 -3.488541E-2 -2.270508E-2 
-1.644516E-2 -2.061462E-2 -1.197433E-2 -1.879501E-2 -1.372528E-2 -1.093674E-2 -2.437592E-2 -1.938629E-2 
-2.270508E-2 -1.692581E-2 -1.331711E-2 -1.707458E-2 -1.998520E-2 -2.188492E-2 -9.513855E-3 -6.355286E-3 
 1.167297E-2  2.512360E-2  3.514481E-2  4.650497E-2  4.993439E-2  5.403519E-2  4.252625E-2  5.216599E-2 
 5.421448E-2  4.810333E-2  5.034637E-2  4.565430E-2  4.088593E-2  5.012512E-2  5.898285E-2  3.894424E-2 
 4.956436E-2  5.134583E-2  4.088593E-2  4.840469E-2  2.121353E-2  2.911377E-2  2.259445E-2  6.053925E-3 
 2.009583E-2 -7.244110E-3 -1.208496E-2 -2.166367E-2 -2.724457E-2 -2.836609E-2 -3.220367E-2 -2.516556E-2 
-3.391647E-2 -1.637650E-2 -1.957703E-2 -2.262497E-2 -2.020645E-2 -2.788544E-2 -2.523422E-2 -2.590561E-2 
-3.760529E-2 -4.199600E-2 -3.507614E-2 -4.676437E-2 -3.663635E-2 -4.557419E-2 -6.122589E-2 -5.198669E-2 
-6.572723E-2 -5.950546E-2 -5.265427E-2 -5.887604E-2 -5.723572E-2 -5.187607E-2 -5.138397E-2 -6.177521E-2 
-5.783463E-2 -6.501389E-2 -5.462646E-2 -5.246353E-2 -5.518723E-2 -3.551483E-2 -4.997635E-2 -2.642441E-2 
-2.106476E-2 -2.914429E-2 -6.874084E-3 -1.063538E-2  3.334045E-3  2.666473E-3 -1.136780E-3 -2.845764E-3 
-1.108551E-2 -3.967285E-4  6.141663E-4 -8.174896E-3 -7.396698E-3 -5.416870E-3 -5.046844E-3  3.814697E-3 
-2.845764E-3  5.683899E-3  9.483337E-3  1.674652E-2  4.043579E-2  3.555298E-2  5.578613E-2  5.730438E-2 
 5.213547E-2  6.587601E-2  4.509354E-2  3.820419E-2  3.261566E-2  1.860428E-2  2.832413E-2  2.076340E-2 
 1.219559E-2  2.929306E-2  2.046585E-2  2.356339E-2  2.959442E-2  1.436615E-2  2.065277E-2  2.624512E-2 
 3.674316E-2  3.328323E-2  3.935623E-2  4.512405E-2  3.909302E-2  4.997635E-2  3.961563E-2  4.382324E-2 
 2.762604E-2  2.866364E-2  3.823471E-2  8.693695E-3  1.935577E-2  5.825043E-3  9.513855E-3  1.517487E-2 
 4.455566E-3  1.838303E-2 -5.344391E-3  7.724762E-3  1.175308E-2 -6.496429E-3  1.141357E-2  4.455566E-3 
 6.095886E-3  1.190567E-2  3.852844E-3  4.455566E-3 -7.465363E-3 -7.846832E-3 -5.867004E-3 -2.095413E-2 
-3.130722E-2 -3.030396E-2 -2.963638E-2 -3.458405E-2 -2.665710E-2 -2.691650E-2 -2.348709E-2 -1.611710E-2 
-9.365082E-3 -9.296417E-3 -1.964569E-2 -1.421356E-2 -2.352524E-2 -2.542496E-2 -2.803421E-2 -4.408646E-2 
-4.371643E-2 -4.032516E-2 -3.834534E-2 -3.678513E-2 -3.879547E-2 -4.050446E-2 -3.589630E-2 -3.693390E-2 
-4.125595E-2 -4.084396E-2 -4.058456E-2 -4.319382E-2 -3.741455E-2 -3.831482E-2 -4.710388E-2 -4.237366E-2 
-4.620361E-2 -4.170609E-2 -3.637695E-2 -4.430389E-2 -3.771591E-2 -3.756714E-2 -3.220367E-2 -3.901672E-2 
-4.036713E-2 -3.637695E-2 -5.213547E-2 -3.536606E-2 -4.654694E-2 -4.728699E-2 -5.093384E-2 -5.820465E-2 
-3.570557E-2 -5.794525E-2 -4.255676E-2 -4.062653E-2 -3.574371E-2 -2.568436E-2 -3.443527E-2 -2.151489E-2 
-2.836609E-2 -9.407043E-3 -1.022720E-2 -6.095886E-3 -4.264832E-3 -8.285522E-3  3.929138E-4 -1.434326E-3 
 1.428604E-2  7.694244E-3  5.943298E-3  1.570511E-2  1.752472E-2  1.834488E-2  1.666641E-2  1.499557E-2 
 2.203369E-2  2.426529E-2  3.030396E-2  3.369522E-2  2.661514E-2  4.144287E-2  4.125595E-2  4.650497E-2 
 4.903412E-2  4.680634E-2  4.926300E-2  4.468536E-2  5.064392E-2  3.603363E-2  4.356384E-2  4.609299E-2 
 3.857422E-2  4.620361E-2  3.875351E-2  4.222488E-2  3.443527E-2  3.682327E-2  3.440475E-2  2.844620E-2 
 4.203415E-2  2.743530E-2  3.827286E-2  3.823471E-2  1.573563E-2  3.309631E-2  2.929306E-2  3.123474E-2 
 3.149414E-2  2.121353E-2  2.844620E-2  2.192307E-2  2.858353E-2  2.035522E-2  2.229309E-2  2.467346E-2 
 1.734543E-2  3.343582E-2  2.251434E-2  2.482605E-2  1.592636E-2  6.576538E-3  1.458359E-2 -1.104355E-2 
-2.125549E-2 -2.460480E-2 -3.492355E-2 -3.894424E-2 -3.935623E-2 -3.566360E-2 -4.259491E-2 -2.955627E-2 
-1.588440E-2 -2.471542E-2 -2.192688E-2 -2.341461E-2 -2.039719E-2 -2.378464E-2 -2.397537E-2 -2.411652E-2 
-3.227615E-2 -1.804352E-2 -2.043533E-2 -2.058411E-2 -1.819611E-2 -1.827621E-2 -1.670456E-2 -1.167679E-2 
-6.496429E-3 -1.648712E-2 -6.645203E-3 -1.454544E-2 -1.488495E-2 -9.475708E-3 -2.773666E-2 -2.542496E-2 
-2.732468E-2 -3.723526E-2 -3.350449E-2 -3.972626E-2 -5.522537E-2 -4.486465E-2 -3.991699E-2 -4.211426E-2 
-3.369522E-2 -2.989578E-2 -2.214432E-2 -1.175690E-2 -1.402664E-2 -1.104355E-2 -3.814697E-3 -1.178360E-2 
 2.254486E-3 -1.766205E-3 -4.196167E-3  2.143860E-3 -8.735657E-3  7.503510E-3  5.424500E-3  1.409531E-2 
 1.652527E-2  2.337646E-2  2.993393E-2  1.663589E-2  2.631378E-2  9.746552E-3  2.788544E-2  1.935577E-2 
 2.169418E-2  3.056335E-2  5.535126E-3  2.501297E-2  2.323151E-3  7.133484E-3  4.043579E-3 -1.160431E-2 
 1.476288E-3 -5.565643E-3 -7.286072E-3 -5.496979E-3  6.141663E-4  1.583099E-3  1.141357E-2  8.773804E-3 
 4.974365E-3  8.693695E-3  8.476257E-3  8.514404E-3  3.963470E-3  5.683899E-3  3.253937E-3  5.645752E-3 
 1.234436E-2  1.413345E-2  1.048279E-2  1.041412E-2  1.447296E-2  1.517487E-2  1.953506E-2  1.719284E-2 
 2.501297E-2  2.981567E-2  3.093338E-2  3.816605E-2  2.274323E-2  2.467346E-2  2.799606E-2  1.842499E-2 
 3.063583E-2  2.747345E-2  2.423477E-2  3.156281E-2  2.899551E-2  2.590561E-2  1.223373E-2  9.296417E-3 
 5.565643E-3 -1.064301E-3  4.043579E-3  3.253937E-3  4.116058E-3  1.583099E-3  1.089478E-2  3.128052E-4 
-7.724762E-3 -2.475739E-3 -2.199554E-2 -8.365631E-3 -9.143829E-3 -1.249695E-2  3.143311E-3 -1.625061E-3 
 1.294327E-2  1.484299E-2  8.434296E-3  1.238632E-2  7.312775E-3  8.995056E-3  8.132935E-3  8.735657E-3 
 9.105682E-3  8.625031E-3  1.652527E-2  1.167297E-2  7.022858E-3  2.883911E-3  6.275177E-3  6.275177E-3 
 1.324463E-2  1.961517E-2  4.863739E-3  2.028275E-2  1.771545E-2  1.421356E-2  1.592636E-2  6.763458E-3 
 7.175446E-3  1.914978E-3  5.455017E-4 -1.491547E-2 -1.689529E-2 -2.147675E-2 -1.760483E-2 -2.002716E-2 
-3.074646E-2 -1.622391E-2 -1.789474E-2 -9.963989E-3 -1.625061E-3  3.852844E-3  3.406525E-3  9.624481E-3 
 1.663589E-2  1.141357E-2  1.327515E-2  1.213074E-3  3.555298E-3  3.746033E-3  6.141663E-4 -3.444672E-3 
-4.604340E-3 -3.635406E-3 -1.510620E-2 -1.212692E-2 -2.482605E-2 -2.907562E-2 -3.175354E-2 -3.440475E-2 
-3.205490E-2 -3.857422E-2 -2.288437E-2 -2.769470E-2 -2.039719E-2 -1.305389E-2 -1.551437E-2 -1.272583E-2 
-1.275635E-2 -1.995087E-3 -6.015778E-3 -4.783630E-3 -1.156616E-2 -7.316589E-3 -2.254486E-3 -3.547668E-4 
-6.126404E-3 -7.316589E-3  5.340576E-5 -3.856659E-3 -3.444672E-3 -1.238632E-2  3.814697E-3 -7.133484E-3 
-1.396179E-3 -5.760193E-4 -2.546692E-2 -1.354599E-2 -2.281570E-2 -1.253510E-2 -1.815414E-2 -1.517487E-2 
-2.883911E-3 -1.119614E-2  1.484299E-2  6.534576E-3  2.735138E-3  1.156616E-2  8.693695E-3  2.557373E-2 
 1.938629E-2  2.464294E-2  2.803421E-2  1.998520E-2  3.406525E-2  2.538300E-2  2.825546E-2  2.981567E-2 
 3.067398E-2  3.812408E-2  2.598572E-2  3.559494E-2  2.587509E-2  2.438354E-2  2.948380E-2  1.536560E-2 
 1.544571E-2  7.873535E-3  1.074600E-2  2.225494E-2  2.076340E-2  2.963638E-2  3.812408E-2  3.704453E-2 
 5.246353E-2  4.389572E-2  3.719330E-2  3.909302E-2  2.966309E-2  3.566360E-2  2.765274E-2  2.672577E-2 
 3.317642E-2  3.235626E-2  3.268433E-2  3.887558E-2  4.036331E-2  3.760529E-2  4.032516E-2  3.969574E-2 
 4.524612E-2  3.723526E-2  3.603363E-2  4.322433E-2  4.434586E-2  4.978561E-2  5.421448E-2  5.157471E-2 
 5.637360E-2  6.781387E-2  4.859543E-2  5.499649E-2  5.365372E-2  4.203415E-2  5.511475E-2  4.497528E-2 
 4.460526E-2  3.715515E-2  3.477478E-2  3.451538E-2  3.283310E-2  3.406525E-2  2.072525E-2  2.806473E-2 
 2.836609E-2  2.039337E-2  9.513855E-3  5.340576E-5  3.074646E-3 -1.216507E-2 -7.175446E-3 -8.476257E-3 
-2.262497E-2 -5.756378E-3 -7.465363E-3 -1.884460E-3 -9.815216E-3 -1.499557E-2  1.804352E-3 -1.011658E-2 
-1.242447E-2 -1.473618E-2 -2.128601E-2 -2.128601E-2 -1.760483E-2 -2.154541E-2 -2.341461E-2 -2.192688E-2 
-1.484680E-2 -1.145554E-2 -7.095337E-3 -1.766205E-3 -1.152420E-2 -1.476288E-3 -2.746582E-4  3.482819E-3 
-1.544952E-3 -6.206512E-3 -6.275177E-3 -1.026535E-2 -9.296417E-3 -1.882553E-2 -1.611710E-2 -1.968384E-2 
-6.015778E-3  1.323700E-3 -1.914978E-3  5.943298E-3  4.486084E-3  9.445190E-3  6.504059E-3  9.155273E-4 
 9.536743E-5 -7.095337E-3 -5.760193E-4 -9.155273E-4 -1.663589E-2 -9.777069E-3 -1.909637E-2 -2.449417E-2 
-1.182556E-2 -2.248383E-2 -1.741409E-2 -1.719666E-2 -7.583618E-3 -4.566193E-3 -1.622391E-2  9.536743E-4 
-7.133484E-3  3.334045E-3  7.244110E-3 -4.154205E-3  1.719284E-2  9.033203E-3  1.685333E-2  3.007507E-2 
 1.082611E-2  1.700592E-2  1.082611E-2 -4.653931E-4  6.725311E-3 -1.078415E-2 -7.614136E-3 -6.984711E-3 
-4.566193E-3  2.964020E-3 -1.264572E-2  3.295898E-3 -1.216888E-3 -6.465912E-3  7.545471E-3  9.841919E-4 
 3.894806E-3  4.234314E-4 -2.326965E-3  5.714417E-3 -4.486084E-3 -6.355286E-3  7.247925E-4  2.964020E-3 
-1.914978E-3 -1.316452E-2 -1.625061E-3 -1.689529E-2 -1.406479E-2 -2.624512E-3 -2.434540E-2 -9.513855E-3 
-1.190567E-2 -1.171494E-2 -1.167679E-2 -1.868439E-2 -1.272583E-2 -1.860428E-2 -4.306793E-3  1.655579E-3 
 3.295898E-3  7.434845E-3  1.193619E-2  1.633453E-2  1.056290E-2  8.926392E-3  5.123138E-3  1.064301E-3 
 1.130295E-2  1.085281E-2 -4.272461E-4  6.534576E-3 -2.433777E-3  2.746582E-4 -1.625061E-3 -7.694244E-3 
-7.694244E-3 -1.540375E-2  5.863190E-3 -2.441406E-4  6.141663E-4 -3.074646E-3 -1.804352E-3  1.995087E-3 
-1.290512E-2  1.434326E-3 -1.052475E-2 -5.714417E-3  2.365112E-3  2.441406E-4 -6.866455E-4 -4.333496E-3 
-5.947113E-3 -2.883911E-3 -5.416870E-3 -1.491547E-2 -4.154205E-3 -2.069473E-2 -1.245499E-2 -1.186371E-2 
-2.069473E-2 -1.603699E-2 -2.333450E-2 -1.089478E-2 -1.774597E-2 -1.488495E-2 -1.346588E-2 -1.838684E-2 
-2.964020E-3  5.760193E-4 -3.547668E-4  3.524780E-3  8.693695E-3  1.149368E-2  1.022339E-2  8.926392E-3 
 1.119614E-2  1.246643E-2  2.058411E-2  2.330399E-2  2.784348E-2  3.637314E-2  2.657318E-2  3.332520E-2 
 3.846359E-2  2.814484E-2  3.216553E-2  3.164291E-2  2.978516E-2  3.719330E-2  1.801300E-2  1.249313E-2 
 2.393341E-2  8.365631E-3  1.197433E-2  9.403229E-3  7.133484E-3  1.089478E-2  7.133484E-3  1.078415E-2 
 5.195618E-3  2.773285E-3 -3.036499E-3  4.154205E-3 -9.841919E-4 -1.804352E-3  4.196167E-3 -4.524231E-3 
 1.365280E-2  1.287460E-2  1.305389E-2  1.562500E-2  1.063538E-2  1.041412E-2  4.302979E-3 -1.525879E-5 
-5.794525E-3 -4.116058E-3 -7.846832E-3 -1.914978E-3 -1.093674E-2 -1.406479E-2 -5.306244E-3 -7.656097E-3 
-7.984161E-3 -1.685715E-2 -1.022720E-2 -1.421356E-2 -1.286697E-2 -6.946564E-3 -1.860428E-2 -1.193619E-2 
-9.777069E-3 -1.469421E-2 -4.455566E-3 -5.867004E-3 -4.226685E-3 -1.625061E-3 -5.344391E-3  7.953644E-3 
 3.665924E-3  4.455566E-3  4.783630E-3  2.174377E-3  1.064301E-3 -1.428604E-2 -6.645203E-3 -2.747345E-2 
-2.516556E-2 -2.095413E-2 -4.456711E-2 -3.108597E-2 -5.201721E-2 -4.702377E-2 -4.367447E-2 -5.589676E-2 
-3.898621E-2 -5.026627E-2 -3.879547E-2 -3.354645E-2 -3.857422E-2 -3.350449E-2 -3.957367E-2 -3.264618E-2 
-3.529358E-2 -3.738403E-2 -3.715515E-2 -3.738403E-2 -3.849411E-2 -3.618622E-2 -3.678513E-2 -5.574417E-2 
-4.509354E-2 -5.228424E-2 -6.013489E-2 -5.756378E-2 -6.472397E-2 -5.503464E-2 -6.248474E-2 -5.377579E-2 
-4.896545E-2 -4.695511E-2 -4.415512E-2 -4.423523E-2 -3.294373E-2 -3.756714E-2 -3.805542E-2 -3.417587E-2 
-3.011703E-2 -2.605438E-2 -1.566696E-2 -1.730347E-2 -1.793671E-2 -2.174377E-3  2.735138E-3  7.247925E-4 
 9.105682E-3  1.659393E-2  2.009583E-2  4.263306E-2  3.320313E-2  3.697586E-2  4.784393E-2  3.704453E-2 
 5.071640E-2  3.834534E-2  4.784393E-2  4.650497E-2  4.769516E-2  5.216599E-2  3.961563E-2  5.350494E-2 
 3.283310E-2  4.721451E-2  4.397583E-2  3.793335E-2  4.818344E-2  3.328323E-2  5.030441E-2  5.052567E-2 
 5.175400E-2  5.503464E-2  6.241608E-2  6.665421E-2  6.069565E-2  6.263351E-2  5.853653E-2  5.291367E-2 
 5.578613E-2  5.704498E-2  5.220413E-2  5.339432E-2  4.352570E-2  4.442596E-2  4.855347E-2  3.529358E-2 
 3.067398E-2  3.268433E-2  3.961563E-2  4.106522E-2  3.250504E-2  3.376389E-2  3.294373E-2  3.011322E-2 
 2.911377E-2  2.132416E-2  1.879501E-2  1.205444E-2  1.089478E-2  1.585388E-2  1.596451E-2  1.614380E-2 
 5.943298E-3  9.666443E-3  1.044464E-2  2.555847E-3  1.264572E-2  7.244110E-3  1.447296E-2  2.788544E-2 
 4.005432E-3  4.745483E-3 -9.155273E-4 -1.614380E-2 -1.104355E-2 -3.328705E-2 -2.773666E-2 -4.017639E-2 
-4.520416E-2 -3.603363E-2 -6.092453E-2 -5.261612E-2 -7.455444E-2 -7.198715E-2 -6.274414E-2 -7.373428E-2 
-6.259537E-2 -5.824661E-2 -4.214478E-2 -3.641510E-2 -3.894424E-2 -4.557419E-2 -3.540421E-2 -4.348373E-2 
-4.579544E-2 -3.957367E-2 -4.978561E-2 -4.803467E-2 -4.982376E-2 -3.764725E-2 -4.103470E-2 -4.367447E-2 
-3.302383E-2 -2.017593E-2 -2.207565E-2 -2.493668E-2 -1.476669E-2 -1.797485E-2 -1.201630E-2 -6.275177E-3 
-1.346588E-2 -1.678467E-2 -5.603790E-3 -6.015778E-3  8.735657E-4  2.964020E-3  3.524780E-3  9.666443E-3 
 5.683899E-3  1.711655E-2  1.544571E-2  1.585388E-2  1.797485E-2  2.590561E-2  2.952576E-2  1.812363E-2 
 2.095413E-2  1.450348E-2  1.685333E-2  2.419281E-2  1.000595E-2  1.279449E-2  1.495361E-2  7.583618E-3 
 1.599503E-2  3.112793E-3  1.640320E-4  1.243591E-3 -1.208496E-2 -4.074097E-3 -1.335526E-2 -2.382660E-2 
-1.730347E-2 -1.909637E-2 -1.126480E-2 -6.946564E-3 -1.525497E-2 -9.883881E-3 -8.804321E-3 -1.190567E-2 
-1.503372E-2 -2.009583E-2 -1.629639E-2 -1.827621E-2 -1.272583E-2 -1.223373E-2 -1.260376E-2 -1.119614E-2 
-1.104355E-2  2.513885E-3 -7.503510E-3 -1.391602E-2  1.766205E-3  8.804321E-3  8.884430E-3  1.909637E-2 
 2.628326E-2  3.570557E-2  4.412460E-2  4.587555E-2  5.861282E-2  4.747391E-2  5.552292E-2  6.107330E-2 
 4.922485E-2  4.680634E-2  4.531479E-2  4.974365E-2  3.790283E-2  5.377579E-2  4.550552E-2  3.544617E-2 
 4.516602E-2  3.015518E-2  3.730392E-2  2.352524E-2  1.186371E-2  1.227570E-2  9.155273E-4  7.995605E-3 
 1.804352E-3 -3.555298E-3  1.056290E-2  4.116058E-3  8.255005E-3  1.473618E-2  9.536743E-4  1.447296E-2 
 7.873535E-3  1.041412E-2  8.514404E-3 -1.421356E-2  2.063751E-3 -1.558685E-2 -5.046844E-3 -1.022720E-2 
-3.041458E-2 -1.100540E-2 -2.788544E-2 -1.737595E-2 -2.233505E-2 -3.246689E-2 -2.221680E-2 -2.221680E-2 
-2.274704E-2 -1.864624E-2 -2.847672E-2 -3.887558E-2 -2.985382E-2 -3.726578E-2 -3.194427E-2 -3.905487E-2 
-3.842545E-2 -2.899551E-2 -3.145599E-2 -3.078461E-2 -3.536606E-2 -3.682709E-2 -2.996445E-2 -2.486420E-2 
-2.873611E-2 -2.963638E-2 -3.410721E-2 -2.668381E-2 -3.488541E-2 -3.752518E-2 -3.611374E-2 -4.665375E-2 
-3.186417E-2 -2.881622E-2 -2.955627E-2 -2.072525E-2 -2.087402E-2 -1.584625E-2 -6.015778E-3 -1.543427E-2 
-9.777069E-3 -1.380539E-2 -1.469421E-2 -8.106232E-3 -2.739716E-2 -1.722717E-2 -2.929688E-2 -1.450348E-2 
-1.711655E-2 -2.419662E-2 -3.963470E-3 -3.220367E-2 -4.604340E-3 -1.305389E-2 -8.396149E-3  1.396179E-3 
-2.136612E-2  8.735657E-4 -1.078415E-2 -7.175446E-3 -2.139664E-2 -2.471542E-2 -2.255630E-2 -2.903366E-2 
-2.382660E-2 -4.151535E-2 -3.015518E-2 -3.827667E-2 -2.668381E-2 -2.933502E-2 -3.041458E-2 -1.663589E-2 
-2.680588E-2  5.275726E-3 -8.396149E-3 -3.635406E-3  3.036499E-3 -9.536743E-5  1.715469E-2  9.593964E-3 
 1.778412E-2  1.741409E-2  1.998520E-2  1.745605E-2  2.061462E-2  7.465363E-3  1.208496E-2  1.745605E-2 
 4.745483E-3  2.166367E-2  1.000595E-2  1.294327E-2  2.479553E-2  2.624512E-2  2.721405E-2  2.430344E-2 
 2.866364E-2  1.640320E-2  2.646637E-2  2.687454E-2  8.693695E-3  1.696396E-2  1.115417E-2  2.467346E-2 
 2.531433E-2  1.111603E-2  2.210617E-2  1.726532E-2  2.091599E-2  1.797485E-2  1.257324E-2  1.439285E-2 
 1.890564E-2  2.136612E-2  2.624512E-2  1.860428E-2  6.206512E-3  2.613449E-2  1.447296E-2  1.357651E-2 
 2.043533E-2  1.227570E-2  2.777481E-2  2.829361E-2  2.568436E-2  2.583313E-2  3.201294E-2  2.970505E-2 
 3.402328E-2  3.562546E-2  2.493286E-2  3.011322E-2  2.095413E-2  2.635574E-2  1.152420E-2  1.476288E-3 
-2.433777E-3 -1.525497E-2 -1.625061E-3 -1.849365E-2 -1.618576E-2 -1.432419E-2 -1.190567E-2 -5.565643E-3 
-9.365082E-3 -4.043579E-3 -7.354736E-3 -3.486633E-3 -5.046844E-3 -9.555817E-3 -6.237030E-3 -1.056671E-2 
-1.644516E-2  1.145554E-2 -1.354218E-3  1.953125E-3  1.689529E-2  1.354599E-2  2.169418E-2  1.514435E-2 
 3.168488E-2  1.339340E-2  2.475357E-2  2.583313E-2  1.521301E-2  2.330399E-2  8.026123E-3  2.575302E-2 
 1.648331E-2  1.085281E-2  2.356339E-2  1.715469E-2  2.184296E-2  2.154541E-2  1.737595E-2  1.622391E-2 
 5.825043E-3  4.486084E-3 -1.586914E-3 -1.625443E-2 -1.856613E-2 -1.942444E-2 -2.840424E-2 -2.274704E-2 
-1.741409E-2 -2.166367E-2 -1.640701E-2 -1.663589E-2 -9.513855E-3 -1.830673E-2 -1.681519E-2 -1.648712E-2 
-2.303696E-2 -1.383591E-2 -2.154541E-2 -2.389526E-2 -3.369522E-2 -2.367401E-2 -3.123474E-2 -4.158401E-2 
-3.235626E-2 -5.302429E-2 -4.188538E-2 -4.408646E-2 -5.660629E-2 -4.915619E-2 -5.377579E-2 -4.240417E-2 
-3.697586E-2 -3.577423E-2 -2.255630E-2 -2.117538E-2 -1.819611E-2 -4.333496E-3 -3.704071E-3 -6.385803E-3 
-5.794525E-3 -8.216858E-3 -3.517151E-3 -6.614685E-3 -1.253510E-2 -1.264572E-2 -1.320648E-2 -4.524231E-3 
-1.175690E-2 -2.192688E-2 -1.607513E-2 -2.393723E-2 -1.909637E-2 -1.570511E-2 -2.180481E-2 -1.547623E-2 
-2.139664E-2 -1.666641E-2 -1.048660E-2 -1.935577E-2 -1.197433E-2 -9.407043E-3  2.365112E-3  6.355286E-3 
 5.084991E-3  2.303314E-2  1.666641E-2  2.948380E-2  2.378464E-2  2.024460E-2  2.516556E-2  1.249313E-2 
 2.810287E-2  2.065277E-2  2.829361E-2  2.501297E-2  2.721405E-2  4.281616E-2  3.328323E-2  4.255295E-2 
 3.123474E-2  3.458405E-2  4.490280E-2  2.933502E-2  2.966309E-2  2.281570E-2  1.964569E-2  2.810287E-2 
 2.069473E-2  1.465607E-2  1.834488E-2  2.378464E-2  1.726532E-2  1.842499E-2  2.203369E-2  1.562500E-2 
 2.598572E-2  2.348328E-2  2.393341E-2  2.300644E-2  9.746552E-3  3.279495E-2  2.382278E-2  1.022339E-2 
 2.251434E-2  1.201630E-2  2.799606E-2  3.663635E-2  3.019333E-2  3.127289E-2  2.803421E-2  2.035522E-2 
 2.106476E-2  1.320648E-2  4.005432E-3  1.171494E-2 -9.254456E-3  6.141663E-4 -3.147125E-3 -2.594376E-2 
-1.152420E-2 -2.426529E-2 -1.819611E-2 -2.128601E-2 -2.762604E-2 -2.035522E-2 -3.082657E-2 -2.337646E-2 
-2.188492E-2 -2.285385E-2 -3.980637E-2 -2.937698E-2 -3.019714E-2 -4.646683E-2 -2.240372E-2 -3.518677E-2 
-2.814484E-2 -1.272583E-2 -2.255630E-2 -2.054596E-2 -2.657700E-2 -2.296448E-2 -2.631378E-2 -3.946686E-2 
-3.007507E-2 -3.153610E-2 -3.574371E-2 -2.609634E-2 -2.940369E-2 -3.052521E-2 -2.758408E-2 -2.266693E-2 
-1.573563E-2 -2.020645E-2 -1.827621E-2 -2.650452E-2 -2.311707E-2 -9.037018E-3 -2.099609E-2 -1.696396E-2 
-2.799606E-2 -2.721405E-2 -1.931381E-2 -3.067398E-2 -2.709579E-2 -2.452469E-2 -2.810669E-2 -2.430725E-2 
-1.190567E-2 -2.400589E-2 -1.797485E-2 -1.871490E-2 -9.624481E-3 -1.766205E-3 -1.208496E-2  1.243591E-3 
-8.476257E-3  5.016327E-3  5.035400E-4 -3.166199E-4  9.033203E-3 -5.046844E-3  1.920319E-2  1.283646E-2 
 3.295898E-3  1.138306E-2  2.033234E-3  6.385803E-3  5.863190E-3  3.704071E-3 -2.994537E-3  3.963470E-3 
 9.075165E-3 -6.984711E-3  8.995056E-3 -2.059937E-4 -6.904602E-3  1.093292E-2  2.216339E-3  8.953094E-3 
 7.247925E-4  4.974365E-3  1.313400E-2 -3.856659E-3  1.201630E-2  1.566315E-2  1.722336E-2  3.332520E-2 
 2.996445E-2  3.399277E-2  3.410339E-2  3.484344E-2  3.700638E-2  3.037643E-2  4.050446E-2  3.846359E-2 
 3.849411E-2  5.224609E-2  5.101395E-2  4.978561E-2  4.859543E-2  5.067444E-2  4.687500E-2  3.507614E-2 
 3.711319E-2  3.242493E-2  2.262497E-2  2.907562E-2  2.587509E-2  1.938629E-2  1.450348E-2  1.741409E-2 
 2.374649E-2  1.089478E-2  1.376343E-2  4.673004E-3  2.105713E-3  6.206512E-3 -8.586884E-3 -2.326965E-3 
-1.678467E-2 -2.169418E-2 -1.257706E-2 -2.058411E-2 -2.322388E-2 -2.121353E-2 -2.072525E-2 -1.704407E-2 
-1.238632E-2 -2.948380E-2 -2.035522E-2 -1.715469E-2 -2.650452E-2 -1.324463E-2 -2.821350E-2 -2.620697E-2 
-2.013397E-2 -3.313446E-2 -2.084351E-2 -3.048706E-2 -3.033447E-2 -1.931381E-2 -2.329636E-2 -1.286697E-2 
-1.879501E-2 -1.439667E-2 -9.666443E-3 -7.247925E-4 -5.004883E-3 -1.059723E-2 -9.624481E-3 -1.964569E-2 
-6.423950E-3 -1.491547E-2 -2.994537E-3  1.132965E-3  7.053375E-3  1.730347E-2  1.525497E-2  1.834488E-2 
-3.444672E-3  1.264572E-2 -5.722046E-5  3.929138E-4  3.746033E-3 -1.272583E-2  8.773804E-3 -5.004883E-3 
 6.942749E-3  2.323151E-3 -8.625031E-3  3.704071E-3 -1.264572E-2 -7.915497E-3 -1.372528E-2 -5.455017E-3 
 3.524780E-3  8.663177E-3  2.553558E-2  1.458359E-2  2.400589E-2  2.836609E-2  2.642441E-2  2.806473E-2 
 1.804352E-2  2.341461E-2  2.467346E-2  2.039337E-2  2.981567E-2  2.568436E-2  2.322388E-2  3.097534E-2 
 2.128601E-2  2.248383E-2  1.361465E-2  1.391602E-2  1.301575E-2  8.693695E-3  2.274323E-2  1.469421E-2 
 2.046585E-2  2.475357E-2  2.672577E-2  2.341461E-2  1.760483E-2  2.531433E-2  1.823425E-2  2.084351E-2 
 2.564621E-2  2.017593E-2  1.681519E-2  2.259445E-2  1.875305E-2  1.689529E-2  2.095413E-2  1.875305E-2 
 1.991653E-2  2.296448E-2  3.201294E-2  1.070404E-2  1.074600E-2  1.618576E-2  5.973816E-3  1.618576E-2 
 5.493164E-3  1.067352E-2  9.033203E-3  8.735657E-3  6.645203E-3 -1.956940E-3 -5.496979E-3 -1.476669E-2 
-1.108551E-2 -2.303696E-2 -1.938629E-2 -2.069473E-2 -2.315521E-2 -1.532364E-2 -1.406479E-2 -1.409531E-2 
-1.841354E-2 -1.640701E-2 -1.100540E-2 -1.160431E-2 -8.884430E-3  3.253937E-3 -5.603790E-3  6.645203E-3 
 1.398468E-2 -1.335144E-4  3.074646E-3  1.132965E-3 -6.866455E-4 -8.846283E-3 -4.264832E-3 -5.947113E-3 
-1.566696E-2  4.375458E-3  2.735138E-3 -1.174927E-3  5.455017E-3  3.704071E-3  1.119614E-2  2.323151E-3 
 5.683899E-3  5.825043E-3  2.746582E-4  1.361465E-2  1.301575E-2  1.156616E-2  9.445190E-3  1.536560E-2 
 2.043533E-2  1.249313E-2  1.849365E-2  2.065277E-2  1.123428E-2  1.782608E-2  1.588440E-2  6.874084E-3 
 4.894257E-3  7.629395E-4  6.504059E-3 -6.141663E-4 -1.586914E-3 -8.354187E-4 -1.394653E-2 -4.745483E-3 
-1.003647E-2 -1.629639E-2 -1.596451E-2 -2.385712E-2 -1.428604E-2 -1.819611E-2 -1.745605E-2 -1.905441E-2 
-2.296448E-2 -1.573563E-2 -1.938629E-2 -2.285385E-2 -3.033447E-2 -2.195358E-2 -2.609634E-2 -3.495407E-2 
-2.672577E-2 -2.735519E-2 -2.195358E-2 -2.110672E-2 -1.011658E-2 -1.503372E-2 -2.553558E-2 -1.599503E-2 
-2.575684E-2 -2.285385E-2 -2.214432E-2 -1.797485E-2 -1.756668E-2 -1.376724E-2 -2.143860E-3 -1.793671E-2 
-1.242447E-2 -9.254456E-3 -3.074646E-3 -5.714417E-3 -3.555298E-3 -1.693726E-3 -1.111603E-2  1.070404E-2 
-5.947113E-3 -1.766205E-3 -5.004883E-3 -1.584625E-2 -2.441406E-4 -2.285385E-2 -1.137543E-2 -2.207565E-2 
-2.620697E-2 -1.253510E-2 -1.558685E-2 -7.915497E-3 -2.493668E-2 -2.777100E-3 -1.052475E-2 -1.897430E-2 
-4.375458E-3 -1.417542E-2 -6.275177E-3 -5.340576E-4  3.406525E-3 -8.174896E-3  2.059937E-4 -3.784180E-3 
-2.883911E-3 -5.233765E-3 -1.998520E-2 -1.164627E-2 -2.784348E-2 -1.983643E-2 -1.715469E-2 -2.162552E-2 
-2.542496E-2 -2.501678E-2 -8.174896E-3 -2.173615E-2 -1.439667E-2 -1.245499E-2 -1.637650E-2 -1.070404E-2 
-1.354599E-2 -6.496429E-3 -2.348709E-2 -2.013397E-2 -1.815414E-2 -3.115463E-2 -2.683640E-2 -3.317642E-2 
-2.832413E-2 -2.575684E-2 -1.599503E-2 -1.067352E-2 -2.221680E-2 -1.018524E-2 -6.423950E-3 -1.882553E-2 
-1.041412E-2 -8.884430E-3 -1.972580E-2 -1.175690E-2 -1.096725E-2 -1.711655E-2 -1.227570E-2 -6.645203E-3 
-6.984711E-3  7.247925E-4  3.334045E-3  1.953125E-3  8.804321E-3  3.746033E-3  1.201630E-2  7.545471E-3 
-2.704620E-3  1.884460E-3  9.536743E-4  5.340576E-5 -4.566193E-3 -7.667542E-4 -3.116608E-3 -6.053925E-3 
 7.614136E-3  9.624481E-3 -1.130676E-2  2.845764E-3  3.852844E-3 -3.963470E-3  2.105713E-3 -9.475708E-3 
 9.536743E-4 -6.423950E-3  5.905151E-3  6.835938E-3  2.746582E-4  1.160431E-2  3.482819E-3  5.565643E-3 
 6.835938E-3  6.504059E-3 -4.272461E-4  9.403229E-3  5.123138E-3 -8.735657E-4  5.043030E-3 -3.227234E-3 
-2.704620E-3 -9.445190E-3 -8.476257E-3 -1.093674E-2 -1.760483E-2 -4.074097E-3 -7.133484E-3 -1.156616E-2 
-9.925842E-3 -1.815414E-2 -8.396149E-3 -8.396149E-3 -8.396149E-3 -3.444672E-3 -1.186371E-2  2.845764E-3 
 4.154205E-3  6.576538E-3  6.614685E-3 -3.166199E-4  1.674652E-2 -2.883911E-3 -5.340576E-4  5.645752E-3 
-8.434296E-3 -5.340576E-4 -4.566193E-3  1.354218E-3 -1.100540E-2 -1.074600E-2 -1.735687E-3 -1.245499E-2 
-5.756378E-3 -1.015472E-2 -1.231384E-2 -8.735657E-4 -1.136780E-3 -1.275635E-2 -1.529694E-2 -1.432419E-2 
-1.372528E-2 -1.383591E-2 -1.465607E-2 -1.484680E-2 -1.368713E-2  2.815247E-3 -1.174927E-3 -9.777069E-3 
-3.555298E-3 -6.534576E-3  1.476288E-3  1.323700E-3 -3.334045E-3  2.105713E-3 -1.995087E-3 -2.666473E-3 
 5.943298E-3 -5.035400E-4 -6.984711E-3 -3.147125E-3 -8.884430E-3  3.746033E-3 -6.725311E-3 -2.143860E-3 
 1.257324E-2  4.455566E-3  2.911377E-2  2.091599E-2  1.357651E-2  1.935577E-2  2.330399E-2  9.925842E-3 
 1.324463E-2  2.192307E-2  3.894806E-3  3.235626E-2  1.942444E-2  1.622391E-2  2.393341E-2  1.078415E-2 
 2.385330E-2  1.629639E-2  1.570511E-2  2.061462E-2  1.622391E-2  1.976395E-2  2.836609E-2  1.547623E-2 
 1.774597E-2  1.912308E-2  1.849365E-2  2.665329E-2  1.503372E-2  2.542496E-2  2.087402E-2  2.914429E-2 
 3.771591E-2  3.358459E-2  3.611374E-2  3.067398E-2  4.237366E-2  3.242493E-2  3.928375E-2  3.894424E-2 
 3.503418E-2  4.974365E-2  4.453278E-2  4.337311E-2  4.058456E-2  4.714584E-2  4.624557E-2  4.330444E-2 
 4.259491E-2  3.723526E-2  3.507614E-2  3.376389E-2  3.749466E-2  3.328323E-2  3.250504E-2  3.115463E-2 
 3.495407E-2  3.581619E-2  2.888489E-2  2.706528E-2  2.221298E-2  3.101349E-2  2.620316E-2  2.199554E-2 
 2.218628E-2  1.558304E-2  2.706528E-2  2.285385E-2  1.912308E-2  2.262497E-2  2.039337E-2  2.117538E-2 
 2.885437E-2  2.121353E-2  7.205963E-3  1.976395E-2  6.423950E-3 -2.513885E-3  2.216339E-3 -1.372528E-2 
-1.134491E-2 -6.946564E-3 -1.372528E-2 -1.890564E-2 -2.795410E-2 -3.037643E-2 -2.236557E-2 -3.130722E-2 
-3.115463E-2 -2.646637E-2 -3.253555E-2 -1.961517E-2 -1.696396E-2 -1.804352E-2 -1.845551E-2 -1.793671E-2 
-1.096725E-2 -1.264572E-2 -1.134491E-2 -4.196167E-3 -5.867004E-3 -3.856659E-3  4.043579E-3 -8.434296E-3 
-7.503510E-3 -8.323669E-3 -1.070404E-2 -6.984711E-3 -7.503510E-3 -1.335144E-4  1.640320E-4  7.873535E-3 
 1.868439E-2  1.987457E-2  8.064270E-3  2.676392E-2  2.166367E-2  1.827621E-2  2.344513E-2  7.133484E-3 
 2.013397E-2  1.082611E-2  3.000641E-2  2.445602E-2  1.640320E-2  2.292633E-2  1.588440E-2  2.054596E-2 
 6.206512E-3  1.715469E-2  1.190567E-2  1.398468E-2  2.251434E-2  1.864624E-2  1.748276E-2  1.618576E-2 
 2.166367E-2  1.815414E-2  1.778412E-2  1.406479E-2  1.164627E-2  1.413345E-2  1.637650E-2  1.525497E-2 
 1.398468E-2  1.447296E-2  1.592636E-2  1.041412E-2  4.604340E-3  6.576538E-3 -9.155273E-4  3.784180E-3 
 1.469421E-2  5.645752E-3 -3.486633E-3 -4.264832E-3  8.735657E-4 -5.035400E-4 -1.026535E-2 -8.064270E-3 
-1.726532E-2 -1.134491E-2  1.625061E-3 -1.704407E-2 -9.704590E-3 -3.894806E-3 -3.074646E-3  2.624512E-3 
-1.804352E-3  1.059341E-2  4.673004E-3  8.693695E-3  2.102280E-2  1.741409E-2  1.506424E-2  6.725311E-3 
 1.380539E-2  1.506424E-2  5.683899E-3  6.095886E-3  4.375458E-3  2.704620E-3  9.075165E-3  6.095886E-3 
 8.049011E-4  6.984711E-3  1.067352E-2  1.383591E-2  1.532364E-2  1.860428E-2  1.674652E-2  2.054596E-2 
 2.505493E-2  2.236557E-2  1.860428E-2  1.182556E-2  2.043533E-2  1.011276E-2  5.123138E-3  1.995087E-3 
-8.956909E-3 -3.166199E-4 -9.334564E-3 -6.275177E-3 -1.674652E-2 -1.841354E-2 -1.238632E-2 -3.101349E-2 
-1.946640E-2 -2.303696E-2 -2.754593E-2 -1.447678E-2 -7.953644E-3 -9.185791E-3 -7.205963E-3 -6.874084E-3 
-3.555298E-3  1.174927E-3 -1.238632E-2 -4.196167E-3 -1.376724E-2 -1.283646E-2 -4.486084E-3 -2.188492E-2 
-2.397537E-2 -3.462601E-2 -3.410721E-2 -3.484726E-2 -4.259491E-2 -4.468536E-2 -4.345703E-2 -4.527664E-2 
-3.402710E-2 -3.477478E-2 -4.687500E-2 -2.996445E-2 -3.562546E-2 -2.490616E-2 -2.441406E-2 -2.858353E-2 
-1.756668E-2 -2.251434E-2 -8.026123E-3 -1.428604E-2 -1.666641E-2 -1.655579E-2 -1.711655E-2 -1.056671E-2 
-2.046585E-2 -1.052475E-2 -8.064270E-3 -6.275177E-3  1.164627E-2  1.243591E-3 -5.760193E-4  6.164551E-3 
-2.441406E-4  1.223373E-2  4.455566E-3  8.255005E-3  1.640320E-2  8.583069E-3  2.743530E-2  1.130295E-2 
 1.305389E-2  2.579498E-2  1.063538E-2  2.348328E-2  1.704407E-2  1.212311E-2  1.767349E-2  1.026535E-2 
 2.005386E-2  1.439285E-2  1.253510E-2  5.825043E-3 -2.143860E-3  1.782608E-2 -3.074646E-3  3.704071E-3 
 2.174377E-3  1.476288E-3  2.385330E-2  3.894806E-3  1.361465E-2  5.645752E-3  1.111603E-2  3.524780E-3 
-7.656097E-3  9.033203E-3 -7.244110E-3  2.254486E-3  9.445190E-3  4.074097E-3  6.053925E-3 -5.496979E-3 
-1.804352E-3  2.964020E-3 -7.846832E-3  6.095886E-3 -4.154205E-3 -8.396149E-3  8.995056E-3 -2.735138E-3 
-5.233765E-3 -6.793976E-3 -6.534576E-3 -3.295898E-3 -2.925873E-3  6.385803E-3  8.213043E-3  1.279449E-2 
 2.691650E-2  2.214432E-2  1.637650E-2  1.350403E-2  7.312775E-3  1.119614E-2  3.074646E-3 -1.064301E-3 
-5.340576E-4 -2.735138E-3  3.444672E-3 -6.237030E-3 -7.694244E-3 -2.925873E-3 -9.185791E-3 -7.545471E-3 
-1.469421E-2 -9.143829E-3 -9.475708E-3 -1.495361E-2 -8.049011E-4 -1.398468E-2 -1.398468E-2 -6.496429E-3 
-1.044464E-2 -4.783630E-3 -1.130676E-2 -6.275177E-3 -6.614685E-3 -9.555817E-3 -1.655579E-3 -5.416870E-3 
-1.141357E-2 -6.206512E-3 -5.973816E-3 -8.926392E-3  3.444672E-3 -8.926392E-3 -5.084991E-3  4.375458E-3 
 1.335144E-4  4.863739E-3 -1.007462E-2  4.005432E-3 -4.264832E-3 -4.196167E-3  5.760193E-4 -1.488495E-2 
 5.340576E-5 -9.777069E-3  3.406525E-3  9.365082E-3  2.964020E-3  9.185791E-3  8.106232E-3  8.434296E-3 
 9.513855E-3  1.495361E-2  8.213043E-3  2.005386E-2  2.594376E-2  1.909637E-2  1.879501E-2  1.953506E-2 
 2.225494E-2  1.842499E-2  1.283646E-2  7.392883E-3  4.333496E-3  1.059341E-2  1.223373E-2  8.255005E-3 
 1.361465E-2  8.174896E-3  1.719284E-2  2.255630E-2  1.290512E-2  2.296448E-2  1.581573E-2  1.309586E-2 
 1.875305E-2  1.823425E-2  1.022339E-2  4.974365E-3  1.205444E-2  8.926392E-3  1.383591E-2  7.953644E-3 
 1.279449E-2  1.920319E-2  1.782608E-2  2.333450E-2  1.525497E-2  1.439285E-2  1.476288E-2  1.104355E-2 
 2.845764E-3  8.026123E-3 -1.914978E-3 -5.386353E-3  6.534576E-3 -1.272583E-2 -1.119614E-2 -1.823425E-2 
-2.363586E-2 -1.622391E-2 -2.523422E-2 -1.510620E-2 -1.920700E-2 -1.160431E-2 -6.793976E-3 -8.666992E-3 
-4.936218E-3 -1.756668E-2 -4.825592E-3 -1.588440E-2 -1.584625E-2 -1.152420E-2 -1.629639E-2 -4.894257E-3 
-8.434296E-3 -1.506805E-3 -1.786423E-2 -1.260376E-2 -7.396698E-3 -1.123428E-2 -2.254486E-3 -1.111603E-2 
 4.936218E-3  2.445221E-3  9.143829E-3  1.734543E-2  6.835938E-3  1.570511E-2  8.365631E-3  1.257324E-2 
 1.901627E-2  5.683899E-3  1.521301E-2  1.395416E-2  7.312775E-3  1.689529E-2  6.984711E-3  1.130295E-2 
 1.115417E-2  1.514435E-2  1.395416E-2  1.078415E-2  1.670456E-2  8.026123E-3  2.642441E-2  1.152420E-2 
 1.287460E-2  1.495361E-2  5.714417E-3  2.296448E-2  1.275635E-2  1.998520E-2  8.625031E-3  1.856613E-2 
 2.296448E-2  1.268387E-2  1.499557E-2  5.603790E-3  1.734543E-2  4.196167E-3  8.323669E-3  4.566193E-3 
-2.475739E-3 -1.914978E-3 -1.766205E-3  2.143860E-3 -8.666992E-3 -8.693695E-3 -1.160431E-2  1.026154E-3 
-1.219559E-2 -1.018524E-2 -5.344391E-3 -1.886368E-2  3.547668E-4 -9.475708E-3 -1.726532E-2 -9.857178E-3 
-1.026535E-2 -7.057190E-3 -6.355286E-3 -7.503510E-3 -8.396149E-3 -1.476288E-3 -5.386353E-3 -5.126953E-3 
-4.116058E-3 -9.963989E-3 -9.841919E-4 -3.376007E-3 -5.947113E-3  2.143860E-3 -2.735138E-3 -6.126404E-3 
 1.089478E-2  6.126404E-3 -7.247925E-4  1.130295E-2  5.794525E-3  9.143829E-3  2.883911E-3  6.053925E-3 
 3.704071E-3 -5.947113E-3  8.773804E-3  2.216339E-3  6.275177E-3  3.036499E-3  2.964020E-3  3.963470E-3 
-4.306793E-3  3.593445E-3 -8.026123E-3 -1.693726E-3  9.593964E-3  1.213074E-3 -6.561279E-4 -4.524231E-3 
-1.586914E-3 -9.155273E-4 -1.588440E-2 -4.676819E-3 -1.033401E-2 -1.484680E-2  5.863190E-3 -4.604340E-3 
-2.025604E-3  1.434326E-3  6.141663E-4 -1.335144E-4  3.665924E-3  2.845764E-3 -1.995087E-3 -2.296448E-3 
-2.105713E-3  1.094818E-3 -1.357651E-2 -1.283646E-2 -1.178360E-2 -1.558685E-2 -2.363586E-2 -2.397537E-2 
-2.892685E-2 -3.153610E-2 -2.698517E-2 -4.401398E-2 -3.626633E-2 -3.525543E-2 -3.492355E-2 -2.434540E-2 
-2.419662E-2 -1.532364E-2 -1.439667E-2 -5.905151E-3  6.465912E-3  3.444672E-3  4.486084E-3  6.126404E-3 
 7.392883E-3  1.011276E-2  7.804871E-3  1.301575E-2  1.037598E-2  1.063538E-2  1.741409E-2  9.773254E-3 
 1.152420E-2  8.583069E-3  4.375458E-3  8.403778E-3  6.984711E-3  8.132935E-3  1.093292E-2  1.145554E-2 
 1.916504E-2  2.117538E-2  1.201630E-2  1.406479E-2  1.253510E-2  1.473618E-2  1.588440E-2  9.403229E-3 
 1.167297E-2  1.756287E-2  1.666641E-2  1.439285E-2  9.445190E-3  6.355286E-3  9.254456E-3 -8.735657E-4 
 1.914978E-3 -4.306793E-3 -1.778412E-2 -1.029587E-2 -1.219559E-2 -1.629639E-2 -2.013397E-2 -3.037643E-2 
-2.542496E-2 -2.985382E-2 -4.188538E-2 -3.406525E-2 -4.140472E-2 -3.995514E-2 -2.810669E-2 -3.421402E-2 
-3.574371E-2 -2.326584E-2 -2.192688E-2 -2.180481E-2 -1.447678E-2 -1.868439E-2 -1.417542E-2 -1.938629E-2 
-1.786423E-2 -1.290512E-2 -2.825546E-2 -2.341461E-2 -1.905441E-2 -1.961517E-2 -1.089478E-2 -2.069473E-2 
-1.394653E-2 -6.725311E-3 -8.884430E-3  7.053375E-3 -4.604340E-3  7.247925E-4  7.629395E-4  1.735687E-3 
 7.354736E-3  2.059937E-4  5.825043E-3 -2.624512E-3  1.640320E-2  8.026123E-3  1.074600E-2  1.134491E-2 
 4.936218E-3  2.181625E-2  9.143829E-3  2.296448E-2  1.883316E-2  1.354599E-2  2.389526E-2  2.229309E-2 
 1.666641E-2  1.205444E-2  1.473618E-2  8.514404E-3  1.342392E-2  1.558304E-2  9.895325E-3  1.514435E-2 
 1.719284E-2  2.188492E-2  1.868439E-2  1.443481E-2  2.601624E-2  1.964569E-2  2.080536E-2  2.102280E-2 
 1.398468E-2  2.333450E-2  1.834488E-2  1.622391E-2  9.593964E-3  8.583069E-3  8.583069E-3  2.216339E-3 
 5.535126E-3 -1.354218E-3  9.841919E-4 -5.645752E-3 -9.155273E-4  5.195618E-3 -2.883911E-3 -3.963470E-3 
-6.725311E-3 -1.434326E-3 -1.555634E-2 -1.201630E-2 -9.624481E-3 -1.923370E-2 -6.904602E-3 -1.041412E-2 
-1.450348E-2 -1.283646E-2 -8.956909E-3 -1.365662E-2 -1.301575E-2 -8.846283E-3 -2.296448E-2 -1.890564E-2 
-1.670456E-2 -2.180481E-2 -1.808548E-2 -3.168488E-2 -2.940369E-2 -1.618576E-2 -2.356720E-2 -2.199554E-2 
-2.508545E-2 -2.449417E-2 -1.916504E-2 -1.886368E-2 -1.994705E-2 -2.177429E-2 -1.789474E-2 -2.549362E-2 
-1.417542E-2 -2.229691E-2 -2.803421E-2 -1.666641E-2 -2.512360E-2 -7.724762E-3 -1.856613E-2 -2.426529E-2 
-1.227570E-2 -2.214432E-2 -1.637650E-2 -2.184677E-2 -3.115463E-2 -2.683640E-2 -2.277374E-2 -1.484680E-2 
-1.696396E-2 -1.886368E-2 -9.216309E-3 -1.223373E-2 -9.857178E-3 -7.434845E-3 -1.268387E-2 -1.927567E-2 
-1.514435E-2 -8.323669E-3 -1.752472E-2 -1.819611E-2 -1.767349E-2 -1.540375E-2 -1.484680E-2 -1.767349E-2 
-1.536560E-2 -1.331711E-2 -1.164627E-2 -9.365082E-3 -1.704407E-2 -1.525497E-2 -1.581573E-2 -2.274704E-2 
-1.480484E-2 -2.009583E-2 -1.760483E-2 -1.678467E-2 -1.223373E-2 -7.545471E-3 -9.075165E-3 -6.946564E-3 
-1.059723E-2  1.132965E-3 -8.693695E-3 -5.455017E-3 -4.306793E-3 -1.368713E-2  1.655579E-3 -9.037018E-3 
-6.874084E-3 -6.645203E-3 -6.874084E-3 -8.396149E-3 -1.849365E-2 -5.046844E-3 -1.964569E-2 -1.830673E-2 
-1.041412E-2 -1.696396E-2 -6.763458E-3 -1.894379E-2 -1.517487E-2 -1.884460E-3 -1.093674E-2 -2.994537E-3 
-1.136780E-3 -4.306793E-3  1.201630E-2  6.164551E-3  3.894806E-3  8.995056E-3  5.905151E-3  8.773804E-3 
-4.783630E-3  6.683350E-3  2.323151E-3 -7.396698E-3  8.476257E-3  6.561279E-4 -2.143860E-3 -6.385803E-3 
 2.773285E-3 -9.460449E-4 -4.863739E-3  1.476288E-3 -8.476257E-3 -6.534576E-3 -1.285553E-3 -2.735138E-3 
-1.245499E-2 -6.237030E-3 -1.376724E-2 -1.119614E-2 -1.044464E-2 -2.337646E-2 -1.443481E-2 -2.300644E-2 
-1.193619E-2 -1.521683E-2 -2.903366E-2 -2.035522E-2 -2.993393E-2 -2.724457E-2 -3.331375E-2 -3.846359E-2 
-3.510666E-2 -4.024506E-2 -2.907562E-2 -3.119659E-2 -2.709579E-2 -2.896500E-2 -3.421402E-2 -2.058411E-2 
-2.922440E-2 -1.786423E-2 -1.629639E-2 -2.646637E-2 -4.936218E-3 -1.164627E-2 -1.607513E-2 -5.825043E-3 
-1.242447E-2 -6.164551E-3 -4.974365E-3 -1.022720E-2 -5.046844E-3 -1.257706E-2 -4.745483E-3 -4.074097E-3 
-1.063538E-2 -8.544922E-3 -2.225494E-2 -1.018524E-2 -2.408600E-2 -1.391602E-2 -8.773804E-3 -2.225494E-2 
 9.365082E-3 -7.614136E-3 -1.335144E-4 -4.413605E-3 -8.396149E-3 -9.841919E-4 -1.506424E-2 -3.116608E-3 
-1.313400E-2 -1.260376E-2 -8.884430E-3 -6.126404E-3 -9.857178E-3 -1.391602E-2 -1.111603E-2 -9.407043E-3 
-6.164551E-3 -6.206512E-3 -7.583618E-3 -9.254456E-3  2.174377E-3 -5.340576E-4 -3.963470E-3 -4.566193E-3 
-5.004883E-3 -1.525879E-5 -4.226685E-3 -1.525879E-5  2.059937E-4 -5.004883E-3  5.455017E-3  7.175446E-3 
-1.335144E-4  5.084991E-3  9.445190E-3  8.884430E-3  8.323669E-3  8.583069E-3  1.015472E-2  1.094818E-3 
 7.804871E-3  1.242447E-2 -5.046844E-3  1.625061E-3 -5.722046E-5  1.544952E-3  7.095337E-3  4.524231E-3 
 1.436615E-2  6.275177E-3  1.674652E-2  2.028275E-2  1.186371E-2  1.629639E-2  1.305389E-2  1.424408E-2 
 8.174896E-3  1.603317E-2  7.953644E-3  8.354187E-4  1.778412E-2  1.231384E-2  4.302979E-3  1.884460E-3 
 5.943298E-3 -7.247925E-4  3.482819E-3  2.105713E-3 -4.974365E-3  3.295898E-3 -4.272461E-4  7.724762E-3 
-5.455017E-3 -1.655579E-3  2.254486E-3 -1.331711E-2 -3.925323E-3 -1.480484E-2 -1.663589E-2 -1.517487E-2 
-1.003647E-2 -3.856659E-3 -6.984711E-3 -6.874084E-3 -7.984161E-3  1.502991E-3 -2.735138E-3  1.335144E-4 
-3.486633E-3  2.704620E-3  1.674652E-2  9.593964E-3  1.208496E-2  9.895325E-3  9.365082E-3  9.746552E-3 
 1.424408E-2  5.153656E-3  2.445221E-3  4.005432E-3  2.445221E-3  7.175446E-3 -5.714417E-3  1.735687E-3 
-3.555298E-3 -1.323700E-3  6.835938E-3 -2.964020E-3  6.275177E-3  4.222870E-3  1.655579E-2  2.229309E-2 
 6.233215E-3  1.592636E-2  7.053375E-3  3.593445E-3  9.853363E-3 -5.756378E-3 -2.704620E-3 -1.130676E-2 
-5.233765E-3 -1.026154E-3 -1.797485E-2 -7.724762E-3 -7.724762E-3 -7.286072E-3 -6.423950E-3 -3.597260E-3 
-2.105713E-3 -4.226685E-3  4.604340E-3 -9.536743E-5  1.070404E-2  7.629395E-4 -1.525879E-5  1.763535E-2 
-2.555847E-3  1.458359E-2  1.380539E-2  4.745483E-3  1.242447E-2  9.895325E-3  7.205963E-3 -6.725311E-3 
 5.275726E-3 -7.026672E-3 -2.063751E-3 -5.386353E-3 -1.164627E-2 -2.777100E-3 -1.674652E-2  8.255005E-3 
-3.963470E-3  1.026154E-3  1.923370E-2  6.614685E-3  1.849365E-2  1.544571E-2  1.860428E-2  1.771545E-2 
 2.009583E-2  3.492355E-2  2.739334E-2  2.568436E-2  1.596451E-2  2.456284E-2  3.011322E-2  1.774597E-2 
 3.734589E-2  2.642441E-2  3.164291E-2  4.419327E-2  3.108597E-2  3.585434E-2  4.088593E-2  3.682327E-2 
 3.481293E-2  3.469467E-2  3.216553E-2  2.926636E-2  2.244568E-2  3.775406E-2  2.300644E-2  2.005386E-2 
 2.952576E-2  1.838303E-2  2.881622E-2  1.987457E-2  2.400589E-2  2.292633E-2  2.147293E-2  3.574371E-2 
 2.717590E-2  2.877426E-2  3.067398E-2  2.616501E-2  2.650452E-2  2.143478E-2  1.473618E-2  1.134491E-2 
 1.320648E-2  1.424408E-2  1.275635E-2  4.634857E-3  6.645203E-3  1.234436E-2  1.064301E-3  3.112793E-3 
 3.704071E-3 -1.476288E-3  4.936218E-3  2.143860E-3 -2.704620E-3 -3.894806E-3 -8.106232E-3 -5.867004E-3 
 4.333496E-3 -1.544952E-3 -3.746033E-3 -9.841919E-4 -7.396698E-3  8.625031E-3  1.476288E-3 -8.064270E-3 
 6.126404E-3 -3.665924E-3 -3.746033E-3  2.033234E-3 -7.846832E-3 -6.904602E-3  1.335144E-4  1.026154E-3 
 2.883911E-3 -1.884460E-3 -1.064301E-3  1.766205E-3 -3.253937E-3 -2.735138E-3  2.586365E-3 -7.095337E-3 
-3.784180E-3  1.544952E-3 -1.946640E-2 -1.018524E-2 -1.566696E-2 -1.681519E-2 -1.294708E-2 -2.132416E-2 
-1.532364E-2 -2.084351E-2 -1.573563E-2 -1.376724E-2 -8.884430E-3 -1.603699E-2 -7.205963E-3 -1.227570E-2 
-1.909637E-2 -3.295898E-3 -2.017593E-2 -1.417542E-2 -1.514435E-2 -6.576538E-3 -8.884430E-3 -2.087402E-2 
-1.078415E-2 -1.663589E-2 -1.070404E-2 -1.599503E-2 -1.100540E-2 -1.264572E-2 -5.947113E-3  1.417542E-2 
-3.253937E-3  1.123428E-2  1.000595E-2  7.873535E-3  1.823425E-2  6.465912E-3  2.348328E-2  7.915497E-3 
 1.331329E-2  2.933502E-2  1.517487E-2  1.786423E-2  2.099609E-2  2.188492E-2  1.510620E-2  2.270508E-2 
 1.838303E-2  1.160431E-2  2.106476E-2  2.698517E-2  1.793289E-2  2.087402E-2  2.303314E-2  1.830292E-2 
 2.866364E-2  1.953506E-2  2.736282E-2  2.262497E-2  1.648331E-2  3.276443E-2  2.318573E-2  1.853561E-2 
 2.583313E-2  2.274323E-2  2.285385E-2  2.966309E-2  2.199554E-2  1.700592E-2  2.438354E-2  2.672577E-2 
 2.140427E-2  2.102280E-2  1.890564E-2  1.774597E-2  9.925842E-3  5.493164E-3  6.942749E-3 -5.947113E-3 
 8.174896E-3  1.149368E-2  8.285522E-3  1.022339E-2  1.064301E-3  1.246643E-2 -1.094818E-3 -2.025604E-3 
 5.905151E-3 -9.365082E-3  3.932953E-3  3.334045E-3  3.128052E-4  4.375458E-3 -1.335144E-4  9.925842E-3 
 3.482819E-3  4.745483E-3  6.984711E-3 -2.735138E-3  1.953125E-3  5.153656E-3  6.916046E-3 -6.496429E-3 
-1.245499E-2 -5.947113E-3 -1.402664E-2 -1.093674E-2 -2.845764E-3 -9.746552E-3 -4.974365E-3  5.386353E-3 
-4.524231E-3 -4.936218E-3 -5.496979E-3 -1.190567E-2 -7.095337E-3 -1.685715E-2 -2.374649E-2 -2.840424E-2 
-2.292633E-2 -1.346588E-2 -2.240372E-2 -1.216507E-2 -1.834488E-2 -1.156616E-2 -7.244110E-3 -1.659393E-2 
-9.155273E-4 -1.629639E-2 -1.640320E-4  1.502991E-3 -6.793976E-3 -1.243591E-3 -4.566193E-3  1.735687E-3 
-1.100540E-2  6.141663E-4 -1.243591E-3 -2.815247E-3 -2.777100E-3  6.504059E-3  1.029587E-2 -2.555847E-3 
 5.043030E-3  6.164551E-3  6.465912E-3  1.995087E-3  1.611328E-2  3.665924E-3  1.243591E-3  2.065277E-2 
 5.683899E-3  7.022858E-3  4.524231E-3  5.016327E-3  8.476257E-3  2.666473E-3  6.534576E-3 -2.254486E-3 
-2.433777E-3  6.645203E-3 -3.166199E-4 -2.586365E-3  3.784180E-3 -9.460449E-4  3.482819E-3  6.423950E-3 
-3.185272E-3  3.074646E-3 -6.576538E-3  6.423950E-3  8.365631E-3 -1.070404E-2  1.115417E-2 -1.956940E-3 
-5.344391E-3  5.153656E-3  1.323700E-3  2.441406E-4  4.333496E-3  1.469421E-2  4.745483E-3  6.534576E-3 
 3.814697E-3  8.365631E-3  3.704071E-3  8.735657E-3  1.681519E-2  4.783630E-3  2.501297E-2  2.102280E-2 
 2.713394E-2  2.717590E-2  2.672577E-2  3.693390E-2  2.143478E-2  3.477478E-2  2.136612E-2  1.864624E-2 
 3.007507E-2  2.132416E-2  2.497482E-2  1.566315E-2  1.387405E-2  1.003647E-2  3.074646E-3  2.296448E-3 
 2.586365E-3 -4.745483E-3 -2.407074E-3  1.033401E-2 -1.766205E-3 -3.253937E-3 -3.406525E-3 -1.000595E-2 
-7.614136E-3 -1.376724E-2 -1.458359E-2 -1.525497E-2 -1.193619E-2  3.112793E-3 -1.305389E-2 -1.212692E-2 
-3.665924E-3 -1.763535E-2 -6.496429E-3 -1.085663E-2 -6.874084E-3 -9.037018E-3 -1.346588E-2  1.583099E-3 
-1.186371E-2 -1.145554E-2 -8.884430E-3 -1.722717E-2 -1.026535E-2 -1.450348E-2 -1.257706E-2 -1.126480E-2 
-1.525497E-2  1.525879E-5 -9.883881E-3 -1.056671E-2 -1.022720E-2 -1.182556E-2 -2.254486E-3 -1.543427E-2 
-2.407074E-3 -5.386353E-3 -5.722046E-5  1.443481E-2  2.105713E-3  7.095337E-3  2.105713E-3  6.206512E-3 
 4.783630E-3 -4.264832E-3  1.018524E-2  6.828308E-4  3.185272E-3  1.689529E-2  5.016327E-3  8.846283E-3 
-2.964020E-3  5.973816E-3  7.312775E-3 -1.434326E-3  1.510620E-2 -8.995056E-3  4.673004E-3  1.514435E-2 
 9.963989E-3  1.275635E-2  1.029587E-2  2.303314E-2  1.484299E-2  2.419281E-2  2.058411E-2  1.473618E-2 
 2.147293E-2  2.203369E-2  2.281570E-2  1.264572E-2  1.640320E-2  1.264572E-2  8.953094E-3  1.119614E-2 
 3.746033E-3  2.033234E-3  7.133484E-3  1.123428E-2  7.762909E-3  3.932953E-3  2.773285E-3  2.704620E-3 
 3.406525E-3  4.333496E-3 -7.667542E-4  3.128052E-4  2.323151E-3  3.704071E-3  1.242447E-2  4.196167E-3 
 1.015472E-2  1.450348E-2  8.773804E-3  1.484299E-2  1.078415E-2  1.082611E-2  1.253510E-2  1.257324E-2 
 1.611328E-2  7.244110E-3  3.746033E-3  1.227570E-2  8.213043E-3  1.044464E-2  8.514404E-3  1.383591E-2 
 1.436615E-2  1.640320E-2  1.350403E-2 -2.143860E-3  1.715469E-2 -1.243591E-3  8.365631E-3  1.246643E-2 
-3.486633E-3  1.130295E-2  2.883911E-3  1.704407E-2  2.964020E-3  2.586365E-3  6.313324E-3 -7.694244E-3 
 1.126480E-2  4.333496E-3 -2.025604E-3  5.645752E-3  3.929138E-4  1.190567E-2  5.943298E-3 -2.513885E-3 
 7.583618E-3 -4.653931E-4  7.804871E-3  1.026154E-3  1.174927E-3  7.545471E-3  4.264832E-3  1.618576E-2 
 9.445190E-3  1.130295E-2  1.029587E-2  1.000595E-2  9.746552E-3  4.154205E-3  1.082611E-2  2.735138E-3 
 5.233765E-3  1.298523E-2  8.323669E-3  2.845764E-3 -2.407074E-3 -6.141663E-4 -5.825043E-3 -7.026672E-3 
-4.074097E-3 -1.134491E-2 -6.561279E-4  4.783630E-3 -5.722046E-5  6.355286E-3 -2.174377E-3  6.141663E-4 
 5.153656E-3 -4.074097E-3  3.746033E-3 -2.143860E-3 -5.603790E-3  5.683899E-3 -8.735657E-4 -5.455017E-3 
-5.046844E-3 -1.735687E-3 -9.841919E-4 -5.603790E-3 -5.233765E-3 -5.947113E-3 -1.361465E-2 -1.201630E-2 
-5.794525E-3 -1.815414E-2 -1.283646E-2 -1.085663E-2 -2.158356E-2 -1.398468E-2 -1.696396E-2 -2.274704E-2 
-1.543427E-2 -5.496979E-3 -1.231384E-2 -1.588440E-2 -4.566193E-3 -1.182556E-2 -1.884460E-3  1.884460E-3 
-8.396149E-3  3.036499E-3 -2.883911E-3  1.145554E-2  7.434845E-3 -3.036499E-3  1.454544E-2  3.704071E-3 
 8.953094E-3  6.233215E-3  4.604340E-3  2.704620E-3 -3.597260E-3  8.804321E-3  3.112793E-3  1.026154E-3 
 5.756378E-3  2.964020E-3 -1.766205E-3  9.773254E-3  2.216339E-3 -1.735687E-3  2.845764E-3  3.929138E-4 
 4.196167E-3 -6.793976E-3  6.126404E-3  1.625061E-3  1.846313E-3  7.915497E-3 -2.407074E-3 -2.746582E-4 
-3.376007E-3  4.413605E-3  6.534576E-3  4.653931E-4 -1.396179E-3  7.804871E-3  4.196167E-3  9.925842E-3 
 1.044464E-2  7.175446E-3  1.909637E-2  1.573563E-2  2.333450E-2  9.445190E-3  1.994324E-2  1.976395E-2 
 1.041412E-2  1.614380E-2  1.655579E-3  1.681519E-2  5.455017E-4  7.545471E-3  1.115417E-2 -6.015778E-3 
 1.995087E-3 -4.043579E-3  2.925873E-3 -1.041412E-2 -5.153656E-3 -7.545471E-3 -1.413345E-2  5.825043E-3 
-1.290512E-2 -9.075165E-3 -7.354736E-3 -1.644516E-2 -5.455017E-3 -1.357651E-2 -8.255005E-3 -1.149368E-2 
-1.592636E-2 -2.174377E-3 -3.116608E-3 -7.354736E-3 -9.624481E-3 -4.974365E-3 -2.883911E-3 -8.625031E-3 
-5.455017E-3 -7.804871E-3 -1.033401E-2 -1.064301E-3 -9.445190E-3 -5.867004E-3 -9.777069E-3 -1.566696E-2 
 2.105713E-3 -1.465607E-2 -1.056671E-2 -7.583618E-3 -1.540375E-2 -1.846313E-3 -5.645752E-3 -5.794525E-3 
-8.476257E-3 -6.095886E-3 -5.683899E-3 -4.043579E-3 -4.486084E-3 -7.915497E-3 -5.760193E-4 -2.925873E-3 
-6.561279E-4 -8.735657E-3 -1.205444E-2 -1.067352E-2 -1.409531E-2 -9.624481E-3 -1.938629E-2 -1.789474E-2 
-2.177429E-2 -1.830673E-2 -9.704590E-3 -2.747345E-2 -1.972580E-2 -2.311707E-2 -1.584625E-2 -1.435471E-2 
-2.251434E-2 -9.254456E-3 -1.804352E-2 -4.375458E-3 -1.804352E-3 -1.227570E-2 -1.581573E-2 -9.746552E-3 
-7.766724E-3 -1.640701E-2 -1.670456E-2 -2.065659E-2 -2.329636E-2 -1.782608E-2 -1.432419E-2 -2.255630E-2 
-1.354599E-2 -2.095413E-2 -1.473618E-2 -1.573563E-2 -2.586365E-2 -2.259445E-2 -3.108597E-2 -1.205444E-2 
-2.449417E-2 -2.136612E-2 -1.424408E-2 -2.356720E-2 -6.946564E-3 -2.076721E-2 -1.350403E-2 -1.059723E-2 
-2.225494E-2 -7.205963E-3 -1.171494E-2 -2.005386E-2 -1.495361E-2 -1.570511E-2 -1.834488E-2 -1.573563E-2 
-1.625443E-2 -1.964569E-2 -1.409531E-2 -6.946564E-3 -9.777069E-3 -7.434845E-3 -1.652527E-2 -1.525497E-2 
-2.143860E-3 -1.935577E-2 -8.926392E-3 -5.306244E-3 -1.234436E-2  5.714417E-3 -3.856659E-3 -5.035400E-4 
-1.995087E-3 -5.794525E-3  5.195618E-3 -6.095886E-3  2.964020E-3 -2.704620E-3 -1.995087E-3  8.693695E-3 
 5.825043E-3  1.134491E-2 -3.555298E-3  9.746552E-3  4.524231E-3 -2.586365E-3  9.513855E-3 -3.597260E-3 
 6.465912E-3  8.213043E-3  3.185272E-3 -1.396179E-3 -4.196167E-3 -3.894806E-3 -5.386353E-3 -4.413605E-3 
-9.185791E-3 -3.185272E-3 -4.524231E-3  3.406525E-3  1.175308E-2  4.825592E-3  6.126404E-3  8.693695E-3 
 1.443481E-2  1.078415E-2  1.156616E-2  8.995056E-3  7.953644E-3  1.637650E-2  8.434296E-3  7.656097E-3 
 4.333496E-3 -1.323700E-3 -5.035400E-4 -2.735138E-3 -1.298523E-2 -9.593964E-3 -1.819611E-2 -1.905441E-2 
-7.667542E-4 -2.810669E-2 -1.678467E-2 -1.428604E-2 -1.938629E-2 -1.290512E-2 -2.236557E-2 -1.089478E-2 
-2.248383E-2 -7.545471E-3 -1.037598E-2 -1.875687E-2 -1.268387E-2 -1.644516E-2 -1.413345E-2 -1.473618E-2 
-9.777069E-3 -1.875687E-2 -1.309586E-2 -9.925842E-3 -9.365082E-3 -7.724762E-3 -1.301575E-2 -9.216309E-3 
-4.455566E-3 -1.108551E-2 -1.294708E-2 -1.141357E-2 -1.730347E-2 -8.846283E-3 -8.926392E-3 -1.611710E-2 
-1.618576E-2 -1.063538E-2 -1.085663E-2 -1.015472E-2 -9.746552E-3 -1.532364E-2 -6.355286E-3 -1.434326E-3 
 5.386353E-3  3.894806E-3 -2.063751E-3  3.894806E-3  7.995605E-3  4.333496E-3  8.049011E-4  6.355286E-3 
 5.340576E-5  7.095337E-3  8.926392E-3 -1.476288E-3  4.116058E-3  5.760193E-4 -1.914978E-3 -2.475739E-3 
-2.063751E-3 -6.793976E-3 -4.074097E-3  7.053375E-3  5.603790E-3  3.932953E-3  3.036499E-3  8.514404E-3 
 2.815247E-3  5.455017E-4  1.141357E-2  2.883911E-3  6.942749E-3  1.648331E-2  1.149368E-2  1.391602E-2 
 1.111603E-2  1.320648E-2  1.402283E-2  1.100540E-2  1.536560E-2  6.164551E-3  7.762909E-3  1.350403E-2 
 8.403778E-3  8.663177E-3  2.403259E-3  7.762909E-3  6.275177E-3  2.254486E-3  7.762909E-3 -6.725311E-3 
 1.953125E-3  1.766205E-3 -2.441406E-4  1.655579E-3 -8.026123E-3  3.128052E-4 -3.116608E-3  4.524231E-3 
-9.460449E-4 -1.804352E-3 -2.296448E-3 -3.704071E-3  3.593445E-3 -1.406479E-2 -7.503510E-3 -1.134491E-2 
-1.603699E-2 -6.984711E-3 -1.722717E-2 -1.421356E-2 -1.376724E-2 -1.219559E-2 -3.894806E-3 -1.834488E-2 
-1.670456E-2 -1.283646E-2 -1.774597E-2 -1.607513E-2 -1.342392E-2 -1.469421E-2 -2.065659E-2 -5.084991E-3 
-5.455017E-3 -1.294708E-2 -9.254456E-3 -6.206512E-3 -1.476669E-2 -2.017593E-2 -1.313400E-2 -2.758408E-2 
-1.760483E-2 -8.956909E-3 -1.495361E-2 -8.995056E-3 -1.562500E-2 -9.105682E-3 -1.000595E-2 -1.208496E-2 
-7.175446E-3 -1.972580E-2 -1.067352E-2 -8.666992E-3 -3.227234E-3 -3.376007E-3 -1.380539E-2  2.296448E-3 
-9.883881E-3 -5.046844E-3 -5.603790E-3 -1.197433E-2 -4.226685E-3 -5.825043E-3  4.524231E-3 -7.656097E-3 
-5.344391E-3 -7.354736E-3  2.441406E-4  3.547668E-4 -5.683899E-3  8.403778E-3 -5.603790E-3  7.953644E-3 
 1.216507E-2  3.932953E-3  1.070404E-2  1.015472E-2  1.029587E-2  1.521301E-2  7.434845E-3  7.915497E-3 
 2.348328E-2  2.140427E-2  3.317642E-2  3.101349E-2  1.972580E-2  2.683640E-2  2.747345E-2  2.061462E-2 
 2.866364E-2  2.676392E-2  1.942444E-2  3.145599E-2  2.374649E-2  1.998520E-2  1.361465E-2  7.762909E-3 
 1.696396E-2  6.835938E-3  5.084991E-3  4.566193E-3  1.285553E-3  1.383591E-2  8.804321E-3  4.863739E-3 
 5.233765E-3  2.143860E-3  5.386353E-3 -2.143860E-3  6.141663E-4  9.536743E-5 -6.793976E-3 -1.655579E-3 
 4.936218E-3 -2.059937E-4 -1.655579E-3  2.624512E-3  2.815247E-3  6.645203E-3 -3.597260E-3  2.746582E-4 
-1.216888E-3  1.285553E-3  9.296417E-3 -7.583618E-3 -7.247925E-4 -5.973816E-3 -8.064270E-3 -6.465912E-3 
-1.394653E-2 -8.216858E-3 -1.540375E-2 -1.655579E-3 -5.126953E-3 -1.096725E-2 -6.496429E-3 -1.782608E-2 
-5.306244E-3 -1.685715E-2 -2.009583E-2 -1.767349E-2 -2.799606E-2 -1.264572E-2 -2.121353E-2 -2.419662E-2 
-1.801682E-2 -2.076721E-2 -1.953506E-2 -2.277374E-2 -2.344513E-2 -2.918625E-2 -2.452469E-2 -2.762604E-2 
-2.311707E-2 -2.136612E-2 -3.540421E-2 -2.113724E-2 -2.162552E-2 -2.266693E-2 -1.957703E-2 -2.106476E-2 
-1.614380E-2 -1.156616E-2 -3.784180E-3 -8.773804E-3 -5.344391E-3 -4.825592E-3 -2.586365E-3 -4.604340E-3 
-2.624512E-3  1.995087E-3 -9.365082E-3  4.234314E-4  5.275726E-3  5.760193E-4  1.026154E-3  3.635406E-3 
 1.056290E-2  1.573563E-2  9.925842E-3  9.216309E-3  1.607513E-2  1.614380E-2  2.221298E-2  1.585388E-2 
 1.331329E-2  1.581573E-2  2.236557E-2  2.233505E-2  1.387405E-2  2.877426E-2  1.078415E-2  2.110291E-2 
 2.777481E-2  9.105682E-3  2.080536E-2  4.264832E-3  1.860428E-2  8.625031E-3  2.143860E-3  3.334045E-3 
-8.956909E-3  6.683350E-3 -5.714417E-3 -4.936218E-3 -6.576538E-3 -4.653931E-4 -1.383591E-2 -1.465607E-2 
-6.835938E-3 -2.560425E-2 -1.503372E-2 -1.581573E-2 -1.361465E-2 -1.465607E-2 -2.538681E-2 -1.841354E-2 
-2.065659E-2 -3.015518E-2 -2.344513E-2 -2.687454E-2 -2.959442E-2 -2.397537E-2 -2.393723E-2 -2.706528E-2 
-2.762604E-2 -2.899551E-2 -2.326584E-2 -1.916504E-2 -3.220367E-2 -2.490616E-2 -2.445602E-2 -2.464676E-2 
-1.465607E-2 -1.707458E-2 -2.147675E-2 -1.476669E-2 -9.407043E-3 -1.327515E-2 -4.306793E-3 -1.279449E-2 
-8.544922E-3 -3.856659E-3 -8.846283E-3 -3.166199E-4 -1.897430E-2 -1.167679E-2 -8.434296E-3 -1.760483E-2 
-1.063538E-2 -1.443481E-2 -1.134491E-2 -1.104355E-2  8.735657E-4 -1.029587E-2 -8.136749E-3  3.852844E-3 
-3.856659E-3  9.815216E-3 -1.884460E-3  7.022858E-3  4.714966E-3 -2.216339E-3  1.894379E-2  4.413605E-3 
 1.037598E-2  1.067352E-2  9.075165E-3  1.443481E-2  1.029587E-2  1.544571E-2  3.555298E-3  1.633453E-2 
 2.344513E-2  1.469421E-2  1.097488E-2  1.607513E-2  2.002335E-2  4.745483E-3  1.864624E-2  1.063538E-2 
 8.884430E-3  2.266312E-2  1.205444E-2  2.050400E-2  1.126480E-2  1.793289E-2  2.166367E-2  1.406479E-2 
 3.115463E-2  1.834488E-2  2.564621E-2  3.011322E-2  2.780533E-2  2.672577E-2  1.752472E-2  3.011322E-2 
 1.991653E-2  2.840424E-2  2.054596E-2  1.923370E-2  2.475357E-2  1.547623E-2  3.048325E-2  9.075165E-3 
 1.670456E-2  1.514435E-2  7.804871E-3  2.095413E-2  2.555847E-3  1.555634E-2  8.663177E-3  1.115417E-2 
 2.292633E-2 -1.846313E-3  1.577377E-2  1.044464E-2  8.255005E-3  1.663589E-2  1.953125E-3  1.879501E-2 
 1.186371E-2  1.547623E-2  2.024460E-2  1.268387E-2  1.316452E-2 -6.141663E-4  4.714966E-3  8.735657E-4 
-4.306793E-3 -5.683899E-3 -1.175690E-2 -1.136780E-3 -2.925873E-3 -9.746552E-3 -8.956909E-3 -9.365082E-3 
-5.947113E-3 -9.075165E-3 -1.056671E-2 -5.275726E-3 -3.856659E-3 -4.653931E-4  1.335144E-4 -4.524231E-3 
 1.735687E-3 -6.164551E-3 -4.116058E-3  3.635406E-3 -7.873535E-3  1.640320E-4 -9.746552E-3 -4.745483E-3 
 2.513885E-3 -8.396149E-3 -6.317139E-3 -1.376724E-2 -1.625061E-3 -9.857178E-3 -1.268387E-2 -5.645752E-3 
-1.212692E-2  3.295898E-3 -5.004883E-3 -8.735657E-4  1.132965E-3 -6.206512E-3  3.894806E-3 -1.063538E-2 
-4.306793E-3 -6.237030E-3 -1.551437E-2 -1.640320E-4 -1.094818E-3 -9.460449E-4 -3.334045E-3  6.141663E-4 
 2.033234E-3  4.653931E-4  3.444672E-3  3.524780E-3  6.206512E-3 -3.547668E-4  1.246643E-2  1.644516E-2 
 6.984711E-3  9.254456E-3  9.365082E-3  1.614380E-2  1.480484E-2  1.246643E-2  1.279449E-2  1.383591E-2 
 2.154541E-2  1.290512E-2  1.160431E-2  2.017593E-2  1.711655E-2  2.069473E-2  1.577377E-2  1.480484E-2 
 1.815414E-2  1.789474E-2  2.773285E-2  1.912308E-2  2.125549E-2  2.523422E-2  1.797485E-2  2.750397E-2 
 2.143478E-2  2.028275E-2  2.266312E-2  1.916504E-2  2.654648E-2  2.110291E-2  1.734543E-2  1.685333E-2 
 1.756287E-2  1.909637E-2  7.095337E-3  8.663177E-3  3.665924E-3 -3.547668E-4  1.033401E-2  1.735687E-3 
 6.793976E-3  2.105713E-3 -1.995087E-3  4.005432E-3 -1.525879E-5 -1.354218E-3 -9.460449E-4  3.253937E-3 
-6.866455E-4  1.953125E-3 -4.863739E-3  1.285553E-3 -3.116608E-3 -4.116058E-3  1.174927E-3 -1.026535E-2 
-3.253937E-3 -8.434296E-3 -9.155273E-4 -9.155273E-4 -9.254456E-3 -8.106232E-3 -9.963989E-3 -1.201630E-2 
-1.286697E-2 -1.264572E-2 -1.648712E-2 -5.794525E-3 -3.074646E-3 -9.777069E-3 -5.947113E-3 -7.614136E-3 
-4.005432E-3  1.846313E-3 -2.025604E-3  2.365112E-3  4.074097E-3  8.434296E-3  1.175308E-2  8.846283E-3 
 1.115417E-2  1.097488E-2  1.033401E-2  9.334564E-3  1.361465E-2  1.108551E-2  1.484299E-2  2.337646E-2 
 1.883316E-2  1.923370E-2  1.473618E-2  1.406479E-2  2.095413E-2  2.072525E-2  1.588440E-2  2.177429E-2 
 2.225494E-2  1.938629E-2  2.914429E-2  2.333450E-2  2.203369E-2  2.084351E-2  2.039337E-2  2.452469E-2 
 1.838303E-2  1.782608E-2  1.488495E-2  1.272583E-2  1.413345E-2  1.011276E-2  3.406525E-3  8.213043E-3 
 9.746552E-3  4.302979E-3  4.604340E-3  1.625061E-3 -2.143860E-3 -3.555298E-3  3.894806E-3  8.064270E-3 
 8.735657E-4 -2.883911E-3  3.334045E-3  1.132965E-3 -5.344391E-3  1.213074E-3 -6.763458E-3 -4.154205E-3 
 3.253937E-3 -7.614136E-3 -4.074097E-3 -5.565643E-3 -3.517151E-3 -5.004883E-3 -7.873535E-3 -6.614685E-3 
-1.372528E-2 -1.323700E-3 -7.503510E-3 -1.350403E-2 -2.704620E-3 -7.614136E-3 -8.365631E-3 -7.133484E-3 
-7.614136E-3 -2.105713E-3 -1.285553E-3 -2.815247E-3  1.022339E-2  4.375458E-3  2.704620E-3  2.513885E-3 
-8.049011E-4  1.521301E-2 -6.866455E-4  9.075165E-3  8.434296E-3  2.704620E-3  1.823425E-2  1.064301E-3 
 1.458359E-2  2.513885E-3  9.254456E-3  1.845551E-2  5.863190E-3  2.687454E-2  5.565643E-3  1.972580E-2 
 2.788544E-2  1.454544E-2  2.166367E-2  1.156616E-2  1.763535E-2  1.056290E-2  6.385803E-3  1.398468E-2 
 3.406525E-3  6.164551E-3  1.585388E-2  6.465912E-3  9.773254E-3  1.476288E-3  1.396179E-3  2.925873E-3 
-4.455566E-3 -9.155273E-4 -9.704590E-3  5.153656E-3 -1.026154E-3  9.155273E-4 -2.735138E-3 -1.160431E-2 
 1.804352E-3 -1.439667E-2 -7.804871E-3 -9.037018E-3 -1.756668E-2 -9.815216E-3 -9.216309E-3 -1.093674E-2 
-9.445190E-3 -1.391602E-2 -1.272583E-2 -7.694244E-3 -1.476669E-2 -1.078415E-2 -1.670456E-2 -1.294708E-2 
-7.614136E-3 -1.234436E-2 -1.272583E-2 -1.588440E-2 -8.136749E-3 -1.543427E-2 -1.223373E-2 -1.462555E-2 
-2.236557E-2 -9.777069E-3 -1.584625E-2 -1.082611E-2 -1.178360E-2 -9.445190E-3 -9.143829E-3 -9.704590E-3 
-9.155273E-4 -1.186371E-2 -5.275726E-3 -7.465363E-3  1.070404E-2  5.714417E-3 -4.116058E-3  8.544922E-3 
-3.547668E-4  1.145554E-2 -1.434326E-3  5.424500E-3  2.845764E-3  4.714966E-3  1.752472E-2  9.365082E-3 
 1.514435E-2  1.108551E-2  1.801300E-2  1.421356E-2  2.013397E-2  1.599503E-2  1.141357E-2  1.931381E-2 
 1.905441E-2  2.151489E-2  1.458359E-2  1.670456E-2  1.476288E-2  1.503372E-2  1.570511E-2  1.368332E-2 
 1.499557E-2  1.000595E-2  1.786423E-2  1.842499E-2  5.863190E-3  8.583069E-3  8.285522E-3  3.253937E-3 
 5.493164E-3  5.493164E-3 -2.925873E-3  1.766205E-3  6.683350E-3  4.234314E-4  2.174377E-3  9.536743E-5 
-1.956940E-3 -3.856659E-3 -7.667542E-4 -6.496429E-3 -9.254456E-3 -1.914978E-3 -2.815247E-3  1.735687E-3 
-5.416870E-3 -1.434326E-3  1.914978E-3 -1.914978E-3  6.355286E-3  3.929138E-4  1.655579E-3  1.625061E-3 
 8.132935E-3  1.517487E-2 -8.049011E-4  7.286072E-3  9.445190E-3  5.760193E-4  6.916046E-3 -4.306793E-3 
-1.243591E-3  4.634857E-3  5.340576E-5  2.704620E-3 -6.614685E-3 -1.022720E-2 -8.514404E-3 -1.018524E-2 
-1.465607E-2 -1.070404E-2 -1.469421E-2 -1.037598E-2  7.354736E-3 -7.766724E-3 -5.722046E-5  6.793976E-3 
-8.544922E-3  3.524780E-3  8.735657E-4 -3.635406E-3 -4.154205E-3 -8.434296E-3  7.247925E-4 -9.254456E-3 
-5.416870E-3 -2.326965E-3 -9.857178E-3 -4.264832E-3 -1.000595E-2 -9.143829E-3 -1.398468E-2 -6.984711E-3 
-3.227234E-3 -4.005432E-3  2.059937E-4 -6.275177E-3  1.625061E-3 -3.376007E-3 -5.340576E-4 -5.722046E-5 
-8.354187E-4  4.043579E-3  2.845764E-3  7.915497E-3  2.883911E-3  3.593445E-3 -1.243591E-3  5.493164E-3 
 4.653931E-4 -8.884430E-3 -1.136780E-3 -5.535126E-3  6.206512E-3  2.033234E-3 -3.074646E-3  3.547668E-4 
-9.536743E-5  1.655579E-3 -5.416870E-3  3.482819E-3 -8.625031E-3 -6.423950E-3  8.285522E-3 -6.496429E-3 
-5.035400E-4 -5.683899E-3 -3.597260E-3 -6.141663E-4 -8.365631E-3 -5.344391E-3 -1.123428E-2 -6.095886E-3 
-7.095337E-3  3.524780E-3 -7.175446E-3 -1.547623E-2 -1.216888E-3 -1.052475E-2 -8.255005E-3 -1.864624E-2 
-1.488495E-2 -1.056671E-2 -1.205444E-2 -7.915497E-3 -1.286697E-2 -8.396149E-3 -1.488495E-2 -3.597260E-3 
-1.339722E-2 -1.428604E-2 -5.084991E-3 -1.797485E-2  1.655579E-3 -7.095337E-3 -1.003647E-2 -3.185272E-3 
-1.111603E-2 -3.856659E-3 -5.344391E-3 -2.174377E-3 -5.306244E-3 -1.003647E-2  6.233215E-3 -2.586365E-3 
-7.095337E-3  8.323669E-3 -7.583618E-3 -1.243591E-3  1.476288E-3 -3.597260E-3 -7.133484E-3 -4.333496E-3 
 5.603790E-3 -2.143860E-3  1.132965E-3 -1.164627E-2 -1.026154E-3 -2.746582E-4 -7.396698E-3 -2.624512E-3 
-1.290512E-2 -4.714966E-3 -7.434845E-3 -1.052475E-2 -1.070404E-2 -1.283646E-2 -1.339722E-2 -1.290512E-2 
-1.447678E-2 -1.547623E-2 -1.927567E-2 -1.968384E-2 -7.244110E-3 -2.058411E-2 -1.782608E-2 -1.540375E-2 
-2.005386E-2 -1.488495E-2 -2.397537E-2 -1.327515E-2 -1.923370E-2 -2.266693E-2 -5.496979E-3 -1.473618E-2 
-1.678467E-2 -9.815216E-3 -1.562500E-2 -1.149368E-2 -1.205444E-2 -8.735657E-3 -8.434296E-3 -7.175446E-3 
 1.149368E-2  3.295898E-3  7.995605E-3  6.835938E-3  2.883911E-3  1.182556E-2 -1.136780E-3  2.666473E-3 
-1.914978E-3  4.333496E-3  1.007462E-2  2.666473E-3  1.111603E-2 -3.036499E-3  5.973816E-3  8.476257E-3 
-2.365112E-3  1.346588E-2  1.544952E-3  8.735657E-3  1.607513E-2  4.634857E-3  6.645203E-3 -1.640320E-4 
 1.846313E-3  1.174927E-3 -2.994537E-3 -5.825043E-3 -8.174896E-3 -3.406525E-3 -8.049011E-4 -1.846313E-3 
-3.036499E-3 -5.344391E-3 -3.555298E-3 -2.063751E-3 -7.286072E-3 -5.344391E-3 -5.084991E-3 -1.599503E-2 
-4.604340E-3  2.323151E-3 -1.257706E-2  3.334045E-3 -1.884460E-3 -3.963470E-3  6.164551E-3 -7.057190E-3 
-3.253937E-3 -9.624481E-3  6.763458E-3  6.423950E-3 -4.116058E-3  1.298523E-2 -2.666473E-3  2.254486E-3 
 1.056290E-2 -3.486633E-3  2.773285E-3  1.213074E-3 -3.547668E-4  6.576538E-3 -3.406525E-3  4.673004E-3 
 1.354218E-3 -1.396179E-3  1.029587E-2 -1.884460E-3  8.365631E-3 -1.174927E-3  8.174896E-3  1.231384E-2 
-7.244110E-3  8.773804E-3 -6.423950E-3  1.064301E-3 -1.766205E-3 -1.094818E-3  7.629395E-4 -1.011658E-2 
 2.441406E-4 -9.185791E-3 -1.846313E-3 -1.894379E-2 -6.984711E-3 -5.195618E-3 -1.957703E-2 -3.185272E-3 
-1.465607E-2 -8.285522E-3 -3.597260E-3 -1.655579E-3 -9.841919E-4 -1.323700E-3 -8.434296E-3 -4.863739E-3 
-1.136780E-3 -1.279449E-2 -2.994537E-3 -8.136749E-3  5.386353E-3  5.973816E-3 -3.444672E-3  5.035400E-4 
 3.665924E-3  9.075165E-3 -7.247925E-4  2.128601E-2  4.894257E-3  8.693695E-3  2.609634E-2  1.082611E-2 
 2.367401E-2  1.551437E-2  1.968384E-2  1.659393E-2  1.745605E-2  2.020645E-2  1.022339E-2  1.503372E-2 
 1.633453E-2  1.313400E-2  1.316452E-2  1.834488E-2  5.683899E-3  7.022858E-3  1.450348E-2  4.524231E-3 
 7.583618E-3  7.915497E-3  7.614136E-3  1.633453E-2  8.663177E-3  7.503510E-3  9.143829E-3 -3.547668E-4 
 7.915497E-3  8.132935E-3 -8.354187E-4  8.953094E-3  5.275726E-3  8.846283E-3  1.257324E-2 -9.155273E-4 
 1.033401E-2  1.033401E-2  7.205963E-3  8.064270E-3  4.264832E-3  1.108551E-2  7.724762E-3  1.260376E-2 
 1.097488E-2 -3.547668E-4  1.011276E-2  6.164551E-3 -9.155273E-4  7.053375E-3 -6.763458E-3 -1.115417E-2 
 2.586365E-3 -1.735687E-3 -6.423950E-3 -2.254486E-3 -1.995087E-3 -7.724762E-3 -7.247925E-4 -3.784180E-3 
-9.075165E-3  2.143860E-3 -9.254456E-3  7.205963E-3 -4.116058E-3 -9.777069E-3  7.392883E-3 -1.570511E-2 
 7.503510E-3 -7.545471E-3 -8.586884E-3  1.108551E-2 -8.586884E-3  1.063538E-2 -3.967285E-4 -1.376724E-2 
 1.174927E-3 -3.784180E-3 -6.835938E-3 -6.687164E-3 -9.704590E-3 -6.687164E-3 -8.354187E-4 -2.063751E-3 
-6.725311E-3 -2.254486E-3 -3.517151E-3 -1.082611E-2 -2.063751E-3 -5.386353E-3 -1.592636E-2 -5.603790E-3 
-6.015778E-3 -1.476288E-3 -3.894806E-3 -1.290512E-2 -7.026672E-3 -1.510620E-2 -8.434296E-3 -1.149368E-2 
-1.391602E-2 -1.279449E-2 -1.130676E-2 -5.760193E-4 -9.883881E-3 -2.624512E-3 -3.486633E-3  2.403259E-3 
-1.476288E-3 -3.185272E-3  3.074646E-3 -1.285553E-3  9.513855E-3  4.673004E-3  5.825043E-3  1.766205E-3 
 6.423950E-3  5.344391E-3  5.195618E-3  4.455566E-3 -1.766205E-3  4.566193E-3  2.513885E-3  1.298523E-2 
 5.306244E-3  5.760193E-4  1.067352E-2  1.216507E-2  9.033203E-3  6.233215E-3  1.029587E-2  6.984711E-3 
 9.815216E-3  1.309586E-2  6.793976E-3  1.029587E-2  7.465363E-3  8.583069E-3  9.773254E-3  3.334045E-3 
 1.026535E-2  2.403259E-3  1.216507E-2  1.462555E-2  1.396179E-3  6.942749E-3  6.141663E-4  8.174896E-3 
 5.233765E-3  1.354218E-3  6.793976E-3 -6.053925E-3  2.735138E-3  1.238632E-2 -1.476288E-3  1.354218E-3 
 3.376007E-3 -5.416870E-3 -2.475739E-3 -7.953644E-3 -7.026672E-3 -7.354736E-3 -5.275726E-3  6.561279E-4 
-5.535126E-3 -2.624512E-3 -6.355286E-3 -6.576538E-3 -8.106232E-3 -7.984161E-3 -8.846283E-3 -1.763535E-2 
-1.175690E-2 -8.926392E-3 -1.797485E-2 -1.923370E-2 -9.963989E-3 -1.864624E-2 -1.208496E-2 -5.565643E-3 
-1.890564E-2 -1.212692E-2 -8.323669E-3 -5.973816E-3 -4.005432E-3 -7.026672E-3 -6.793976E-3 -4.745483E-3 
-2.105713E-3  1.213074E-3 -1.914978E-3 -1.015472E-2  4.196167E-3  6.385803E-3 -4.894257E-3  3.112793E-3 
-4.974365E-3  1.132965E-3  1.846313E-3 -1.208496E-2  3.036499E-3 -1.260376E-2 -5.306244E-3  3.143311E-3 
-1.517487E-2 -2.025604E-3 -1.015472E-2 -9.777069E-3 -5.645752E-3 -8.476257E-3 -1.104355E-2 -1.350403E-2 
-2.475739E-3  2.441406E-4 -1.804352E-3 -8.365631E-3 -4.825592E-3 -4.486084E-3 -9.334564E-3 -4.974365E-3 
-1.190567E-2 -1.089478E-2 -4.154205E-3 -1.406479E-2 -6.687164E-3 -2.177429E-2 -1.659393E-2 -6.053925E-3 
-2.501678E-2 -2.964020E-3 -1.733398E-2 -2.173615E-2 -1.119614E-2 -1.350403E-2 -1.439667E-2 -2.099609E-2 
-1.324463E-2 -1.272583E-2 -1.089478E-2 -8.544922E-3 -3.963470E-3 -9.185791E-3  3.376007E-3 -3.166199E-4 
-2.735138E-3  4.566193E-3 -5.084991E-3  5.683899E-3 -2.216339E-3  1.476288E-3  4.005432E-3  2.624512E-3 
 1.037598E-2  7.843018E-3  9.143829E-3 -1.846313E-3  6.164551E-3  4.154205E-3 -2.815247E-3  1.115417E-2 
 1.064301E-3  2.704620E-3  1.298523E-2  1.126480E-2  1.346588E-2  6.465912E-3  1.126480E-2  1.808548E-2 
 1.033401E-2  1.808548E-2  1.257324E-2  1.264572E-2  1.853561E-2  1.249313E-2  1.339340E-2  9.536743E-4 
 1.290512E-2  8.544922E-3  1.064301E-3  9.216309E-3  3.444672E-3  1.070404E-2  6.164551E-3  2.106476E-2 
 1.029587E-2 -1.396179E-3  8.174896E-3  2.704620E-3  9.365082E-3  2.704620E-3  6.465912E-3  6.534576E-3 
 1.242447E-2  1.525497E-2  1.141357E-2  6.984711E-3  5.943298E-3  1.734543E-2  4.264832E-3  1.093292E-2 
 6.465912E-3  2.365112E-3  8.953094E-3 -1.026154E-3  6.645203E-3  1.323700E-3  2.735138E-3 -4.196167E-3 
-1.026154E-3 -4.524231E-3 -1.719666E-2  2.445221E-3 -1.529694E-2 -3.376007E-3 -7.614136E-3 -1.286697E-2 
-4.783630E-3 -1.797485E-2 -2.513885E-3 -2.106476E-2 -1.137543E-2 -1.424408E-2 -1.458359E-2 -7.286072E-3 
-2.367401E-2 -1.115417E-2 -2.348709E-2 -1.577377E-2 -1.167679E-2 -2.091599E-2 -1.063538E-2 -1.443481E-2 
-6.534576E-3 -3.376007E-3 -9.666443E-3 -8.255005E-3 -1.260376E-2 -7.244110E-3 -6.496429E-3 -7.766724E-3 
-1.253510E-2 -1.387405E-2 -3.334045E-3 -7.205963E-3 -1.544952E-3 -8.255005E-3 -9.513855E-3 -2.216339E-3 
-9.365082E-3 -7.545471E-3 -9.475708E-3 -1.766205E-3 -8.049011E-4  5.794525E-3  5.645752E-3  3.253937E-3 
 1.346588E-2  6.835938E-3  1.272583E-2  7.465363E-3  6.534576E-3  7.762909E-3  3.036499E-3  1.752472E-2 
 5.123138E-3 -1.243591E-3  8.926392E-3  1.735687E-3  4.302979E-3  7.247925E-4  1.640320E-4  6.835938E-3 
 4.673004E-3  1.126480E-2  9.483337E-3  8.625031E-3  1.368332E-2  1.309586E-2  1.510620E-2  1.305389E-2 
 1.290512E-2  1.666641E-2  1.316452E-2  2.557373E-2  2.121353E-2  1.313400E-2  2.542496E-2  1.465607E-2 
 2.173615E-2  1.894379E-2  1.223373E-2  2.382278E-2  1.957321E-2  2.508545E-2  2.575302E-2  1.856613E-2 
 2.169418E-2  1.380539E-2  1.536560E-2  2.210617E-2  1.100540E-2  2.177429E-2  2.076340E-2  1.842499E-2 
 1.696396E-2  1.037598E-2  1.771545E-2  7.205963E-3  1.469421E-2  1.126480E-2  2.365112E-3  9.624481E-3 
 8.285522E-3  7.656097E-3  1.655579E-3  1.285553E-3 -1.335144E-4  1.064301E-3  2.059937E-4 -6.126404E-3 
-8.049011E-4  3.932953E-3 -4.653931E-4  2.555847E-3  4.894257E-3 -1.640320E-4 -2.063751E-3 -4.566193E-3 
 1.502991E-3 -4.894257E-3 -8.544922E-3 -1.640320E-4 -4.486084E-3  4.074097E-3 -3.967285E-4 -9.407043E-3 
-2.735138E-3 -1.434326E-3 -5.714417E-3 -8.666992E-3 -3.116608E-3 -9.963989E-3 -5.722046E-5 -3.444672E-3 
-8.396149E-3 -6.561279E-4 -1.532364E-2 -2.143860E-3 -1.257706E-2 -1.387405E-2 -1.357651E-2 -2.601624E-2 
-1.108551E-2 -1.476669E-2 -1.488495E-2 -2.303696E-2 -1.596451E-2 -1.119614E-2 -1.879501E-2 -1.022720E-2 
-9.075165E-3 -1.443481E-2 -7.766724E-3  1.804352E-3 -7.465363E-3 -2.746582E-4  3.547668E-4 -3.814697E-3 
 5.195618E-3 -1.506805E-3  1.693726E-3 -6.866455E-4  5.645752E-3  1.056290E-2 -2.964020E-3  7.354736E-3 
-8.049011E-4  1.003647E-2  9.216309E-3  1.174927E-3  1.771545E-2  9.334564E-3  2.076340E-2  2.598572E-2 
 2.538300E-2  2.147293E-2  2.087402E-2  2.259445E-2  2.147293E-2  2.829361E-2  1.842499E-2  1.372528E-2 
 2.154541E-2  2.534485E-2  2.028275E-2  1.503372E-2  1.942444E-2  2.516556E-2  1.886368E-2  1.774597E-2 
 1.625443E-2  1.413345E-2  1.953506E-2  1.737595E-2  1.789474E-2  1.849365E-2  1.305389E-2  1.696396E-2 
 1.875305E-2  1.287460E-2  1.272583E-2  8.174896E-3  1.082611E-2  2.147293E-2  8.773804E-3  5.344391E-3 
 1.231384E-2  1.026154E-3  7.022858E-3  7.286072E-3 -4.653931E-4  9.296417E-3  3.894806E-3  3.665924E-3 
 8.064270E-3 -5.794525E-3 -2.326965E-3  6.504059E-3 -4.116058E-3 -6.126404E-3 -4.043579E-3 -9.963989E-3 
-1.625061E-3 -1.640320E-4 -4.264832E-3 -1.219559E-2 -1.540375E-2 -5.084991E-3 -1.964569E-2 -1.868439E-2 
-1.927567E-2 -1.756668E-2 -1.242447E-2 -1.447678E-2 -8.136749E-3 -1.909637E-2 -9.746552E-3 -1.912689E-2 
-1.205444E-2 -8.666992E-3 -2.315521E-2 -2.735138E-3 -1.368713E-2 -2.555847E-3 -3.784180E-3 -1.279449E-2 
-1.766205E-3 -1.722717E-2 -1.059723E-2 -9.513855E-3 -1.283646E-2 -1.197433E-2 -1.294708E-2 -1.804352E-3 
-6.164551E-3 -1.115417E-2 -5.496979E-3 -8.365631E-3 -6.015778E-3 -6.095886E-3 -8.026123E-3 -3.704071E-3 
-2.845764E-3  9.925842E-3  3.185272E-3 -6.053925E-3  4.974365E-3  4.604340E-3 -9.155273E-4  1.243591E-3 
 5.603790E-3 -3.635406E-3  3.524780E-3  1.056290E-2  2.994537E-3  8.773804E-3  7.762909E-3  2.513885E-3 
 4.413605E-3  6.095886E-3 -6.866455E-4  5.973816E-3  6.984711E-3  2.033234E-3  1.268387E-2 -2.365112E-3 
 2.746582E-4 -9.536743E-5 -1.070404E-2  2.624512E-3 -1.115417E-2 -4.634857E-3 -6.561279E-4 -1.316452E-2 
 2.254486E-3 -8.216858E-3 -1.421356E-2 -3.253937E-3 -9.075165E-3 -3.116608E-3 -7.095337E-3 -1.227570E-2 
-8.049011E-4 -2.407074E-3 -6.317139E-3 -5.306244E-3 -7.026672E-3 -2.407074E-3 -5.496979E-3 -1.462555E-2 
-6.126404E-3 -1.033401E-2 -1.327515E-2 -5.496979E-3 -6.576538E-3 -2.043533E-2 -1.521683E-2 -8.586884E-3 
-2.136612E-2 -1.011658E-2 -1.886368E-2 -8.476257E-3 -3.635406E-3 -8.884430E-3 -9.460449E-4 -1.570511E-2 
-8.666992E-3 -5.233765E-3 -1.115417E-2 -1.476669E-2 -1.022720E-2 -1.283646E-2 -1.264572E-2 -1.577377E-2 
-1.480484E-2 -1.771545E-2 -2.423477E-2 -9.105682E-3 -2.035522E-2 -1.819611E-2 -1.923370E-2 -2.598572E-2 
-1.331711E-2 -4.714966E-3 -1.007462E-2 -1.633453E-2 -2.815247E-3 -2.845764E-3 -2.475739E-3 -4.524231E-3 
-8.354187E-4  4.333496E-3 -3.166199E-4  7.312775E-3  1.174927E-3  4.604340E-3 -5.126953E-3 -4.974365E-3 
 2.624512E-3 -1.368713E-2  1.285553E-3 -9.185791E-3 -5.306244E-3  3.524780E-3 -8.365631E-3 -6.141663E-4 
-1.018524E-2 -3.166199E-4 -4.333496E-3 -8.174896E-3  7.629395E-4 -1.029587E-2 -3.074646E-3  9.536743E-5 
-5.416870E-3 -3.547668E-4 -7.434845E-3 -7.656097E-3  4.264832E-3 -9.407043E-3 -1.544952E-3 -8.396149E-3 
-1.126480E-2  8.884430E-3 -9.593964E-3  9.536743E-4 -2.994537E-3 -2.704620E-3  1.846313E-3 -1.730347E-2 
-3.925323E-3 -1.067352E-2 -1.096725E-2 -5.340576E-4 -9.624481E-3 -1.011658E-2 -6.317139E-3 -1.283646E-2 
-9.185791E-3 -6.015778E-3 -1.033401E-2 -8.846283E-3 -6.645203E-3  1.914978E-3 -4.863739E-3 -4.974365E-3 
-1.033401E-2 -6.874084E-3 -5.306244E-3 -1.517487E-2  1.396179E-3 -1.007462E-2 -3.406525E-3  9.841919E-4 
-2.296448E-3  6.275177E-3 -5.756378E-3  2.925873E-3 -5.084991E-3  3.253937E-3 -4.653931E-4 -7.583618E-3 
 1.085281E-2 -1.323700E-3  8.625031E-3 -8.735657E-4 -5.126953E-3  4.524231E-3 -2.704620E-3  1.625061E-3 
 2.063751E-3  1.174927E-3 -4.043579E-3  7.915497E-3  1.884460E-3  5.683899E-3  6.504059E-3 -4.455566E-3 
 1.242447E-2  2.475739E-3  9.815216E-3  4.936218E-3  3.444672E-3  3.015518E-2  1.603317E-2  1.436615E-2 
 2.080536E-2  1.666641E-2  1.625443E-2  1.350403E-2  1.495361E-2  1.540375E-2  1.778412E-2  2.259445E-2 
 2.441406E-2  1.897430E-2  1.834488E-2  1.905441E-2  1.957321E-2  1.830292E-2  1.346588E-2  1.655579E-2 
 1.305389E-2  2.415466E-2  1.562500E-2  1.082611E-2  2.274323E-2  9.555817E-3  2.423477E-2  4.524231E-3 
 7.503510E-3  2.210617E-2 -6.763458E-3  1.719284E-2  8.323669E-3  1.323700E-3  7.583618E-3 -3.547668E-4 
 1.201630E-2  5.340576E-5  5.016327E-3 -6.866455E-4 -2.174377E-3  1.842499E-2  6.126404E-3 -1.506805E-3 
 3.253937E-3  4.566193E-3  1.285553E-3 -2.586365E-3  1.640320E-4 -5.760193E-4 -6.015778E-3 -3.334045E-3 
-2.216339E-3 -7.804871E-3 -1.037598E-2 -1.164627E-2 -1.193619E-2 -1.324463E-2 -9.624481E-3 -1.372528E-2 
-8.586884E-3  2.475739E-3 -8.956909E-3 -4.974365E-3 -4.863739E-3 -4.375458E-3 -2.059937E-4 -9.666443E-3 
-3.894806E-3 -5.153656E-3 -9.513855E-3 -7.667542E-4 -1.640320E-4 -4.604340E-3 -1.625061E-3 -8.773804E-3 
-5.153656E-3 -4.333496E-3 -7.026672E-3 -5.046844E-3 -8.514404E-3 -1.094818E-3 -7.915497E-3 -8.064270E-3 
-1.320648E-2 -5.947113E-3 -1.089478E-2 -1.335526E-2 -7.766724E-3 -1.700592E-2 -2.063751E-3 -1.082611E-2 
 1.640320E-4 -1.171494E-2 -1.719666E-2 -6.645203E-3 -1.748657E-2 -6.946564E-3 -1.853561E-2 -1.216507E-2 
-8.396149E-3 -8.884430E-3 -2.433777E-3 -1.216507E-2 -8.365631E-3 -4.486084E-3 -7.804871E-3 -4.566193E-3 
-2.063751E-3 -1.884460E-3 -4.116058E-3  1.804352E-3  5.344391E-3 -2.475739E-3  4.455566E-3  6.423950E-3 
 8.064270E-3  9.185791E-3  8.663177E-3  1.156616E-2  1.398468E-2  2.400589E-2  1.950455E-2  2.199554E-2 
 2.389526E-2  2.140427E-2  2.821350E-2  2.311325E-2  2.430344E-2  2.993393E-2  2.605438E-2  2.974319E-2 
 3.570557E-2  2.847290E-2  3.555298E-2  2.609634E-2  1.979446E-2  3.510284E-2  1.447296E-2  2.471542E-2 
 2.438354E-2  1.443481E-2  2.747345E-2  7.095337E-3  1.320648E-2  1.883316E-2  1.171494E-2  7.286072E-3 
 4.783630E-3  6.053925E-3 -1.335144E-4  1.007462E-2  1.335144E-4 -4.745483E-3  4.043579E-3 -6.423950E-3 
 7.247925E-4  3.406525E-3 -4.306793E-3  2.059937E-4 -1.243591E-3  6.763458E-3  4.005432E-3 -5.722046E-5 
 5.756378E-3 -9.536743E-5  1.914978E-3 -2.815247E-3 -4.524231E-3 -7.465363E-3 -7.873535E-3 -6.206512E-3 
-5.084991E-3 -7.724762E-3 -1.555634E-2 -2.216339E-3 -7.434845E-3 -1.279449E-2 -8.773804E-3 -7.766724E-3 
-7.434845E-3  1.132965E-3  4.413605E-3 -1.041412E-2 -1.525879E-5 -4.825592E-3 -6.687164E-3 -5.760193E-4 
-1.111603E-2 -3.856659E-3 -8.396149E-3 -8.216858E-3 -5.714417E-3 -8.174896E-3 -1.279449E-2 -2.341461E-2 
-1.361465E-2 -2.125549E-2 -2.169418E-2 -2.482605E-2 -2.203369E-2 -1.275635E-2 -2.084351E-2 -1.454544E-2 
-2.594376E-2 -9.777069E-3 -1.141357E-2 -1.871490E-2 -1.499557E-2 -1.458359E-2 -8.884430E-3 -1.633453E-2 
 2.666473E-3 -1.592636E-2 -1.298523E-2 -5.825043E-3 -1.130676E-2 -2.777100E-3 -8.773804E-3 -5.973816E-3 
-3.036499E-3  1.544952E-3 -6.423950E-3  1.625061E-3 -1.037598E-2 -4.634857E-3  4.524231E-3 -1.439667E-2 
 4.673004E-3 -3.334045E-3 -8.106232E-3  9.895325E-3  4.302979E-3 -4.653931E-4  1.693726E-3  2.555847E-3 
 1.243591E-3  4.524231E-3  4.653931E-4  1.354218E-3  3.112793E-3  3.932953E-3  1.350403E-2  2.441406E-4 
 2.441406E-4  5.084991E-3  5.035400E-4  4.745483E-3 -2.216339E-3  5.195618E-3  3.406525E-3  1.476288E-3 
 1.104355E-2  4.005432E-3  3.814697E-3  6.465912E-3  8.663177E-3  1.313400E-2  1.402283E-2  8.323669E-3 
 1.029587E-2  2.024460E-2  1.681519E-2  8.132935E-3  9.075165E-3  1.119614E-2  9.445190E-3  5.973816E-3 
 4.783630E-3  6.645203E-3  5.153656E-3  1.257324E-2  8.213043E-3  8.514404E-3  1.108551E-2  2.555847E-3 
 1.115417E-2  5.016327E-3  5.344391E-3  9.254456E-3  3.334045E-3  1.089478E-2  9.963989E-3  2.033234E-3 
-1.693726E-3  3.143311E-3  1.285553E-3 -6.126404E-3  5.233765E-3  2.254486E-3  3.074646E-3  1.156616E-2 
 5.275726E-3  1.219559E-2 -9.841919E-4  8.213043E-3  7.354736E-3 -4.634857E-3  7.095337E-3 -3.814697E-3 
 3.593445E-3  2.143860E-3  3.143311E-3 -4.413605E-3 -1.586914E-3  1.804352E-3 -8.956909E-3 -2.063751E-3 
-9.105682E-3 -3.894806E-3 -9.037018E-3  2.513885E-3  2.994537E-3 -9.746552E-3 -6.141663E-4 -2.777100E-3 
 3.185272E-3 -1.914978E-3 -4.604340E-3  4.074097E-3  2.815247E-3  2.513885E-3  8.403778E-3  3.929138E-4 
-5.306244E-3  9.841919E-4 -5.973816E-3 -3.486633E-3 -4.714966E-3 -7.846832E-3 -4.936218E-3 -7.175446E-3 
 2.883911E-3  3.223419E-3 -3.894806E-3  1.583099E-3  7.953644E-3  4.222870E-3  8.174896E-3  8.514404E-3 
 9.185791E-3  1.845551E-2  1.465607E-2  1.748276E-2  1.424408E-2  1.193619E-2  1.000595E-2  8.285522E-3 
 1.234436E-2  4.074097E-3  5.714417E-3  1.000595E-2  7.133484E-3  1.323700E-3 -8.735657E-4  3.406525E-3 
 1.525879E-5  4.653931E-4  4.486084E-3 -2.174377E-3  1.213074E-3  2.704620E-3  2.441406E-4  5.565643E-3 
-4.264832E-3  9.841919E-4  4.634857E-3 -4.375458E-3  8.064270E-3  1.525879E-5 -1.625061E-3  7.804871E-3 
 6.053925E-3  8.625031E-3 -4.116058E-3  1.082611E-2  4.673004E-3  2.365112E-3  1.287460E-2 -2.555847E-3 
 1.156616E-2  8.106232E-3  1.324463E-2  9.624481E-3  5.195618E-3  1.186371E-2  6.835938E-3  9.815216E-3 
 6.233215E-3  9.895325E-3  7.095337E-3  1.085281E-2  1.372528E-2  1.272583E-2  9.704590E-3  7.175446E-3 
 1.216507E-2  1.003647E-2  1.111603E-2  9.483337E-3  9.216309E-3  1.689529E-2  1.588440E-2  1.197433E-2 
 9.143829E-3  8.476257E-3  1.033401E-2  5.565643E-3  7.392883E-3  4.894257E-3  3.295898E-3  5.344391E-3 
 4.196167E-3  9.483337E-3  1.846313E-3  3.406525E-3  6.313324E-3  1.396179E-3  6.355286E-3  2.773285E-3 
 5.683899E-3  5.794525E-3  5.424500E-3  7.545471E-3 -3.784180E-3  3.334045E-3  8.354187E-4 -5.756378E-3 
 5.195618E-3 -4.226685E-3 -3.036499E-3  2.403259E-3  4.074097E-3  2.666473E-3  4.234314E-4  4.222870E-3 
-4.745483E-3 -2.746582E-4 -9.296417E-3 -4.604340E-3 -8.396149E-3 -1.044464E-2  7.804871E-3 -2.139664E-2 
-1.156616E-2 -9.407043E-3 -1.689529E-2 -1.152420E-2 -2.356720E-2 -9.216309E-3 -2.210617E-2 -1.391602E-2 
-4.455566E-3 -1.540375E-2 -1.052475E-2 -1.357651E-2 -8.926392E-3 -1.383591E-2 -1.145554E-2 -8.804321E-3 
-1.253510E-2 -8.396149E-3 -8.735657E-4 -1.063538E-2 -1.309586E-2 -3.856659E-3 -1.603699E-2 -7.804871E-3 
-1.026535E-2 -1.029587E-2 -4.306793E-3 -7.846832E-3  6.313324E-3 -3.517151E-3 -4.745483E-3  5.233765E-3 
-3.856659E-3  4.074097E-3 -4.272461E-4  2.704620E-3  1.357651E-2  1.766205E-3  2.061462E-2  7.312775E-3 
 4.222870E-3  2.207565E-2  6.916046E-3  1.931381E-2  1.357651E-2  1.968384E-2  1.476288E-2  1.488495E-2 
 3.175354E-2  1.413345E-2  2.352524E-2  1.927567E-2  1.879501E-2  1.711655E-2  1.652527E-2  2.266312E-2 
 1.309586E-2  2.419281E-2  2.654648E-2  2.151489E-2  1.946640E-2  2.475357E-2  1.964569E-2  1.778412E-2 
 2.054596E-2  1.730347E-2  1.927567E-2  2.289581E-2  2.858353E-2  2.035522E-2  2.113342E-2  1.782608E-2 
 2.274323E-2  1.678467E-2  9.895325E-3  1.961517E-2  3.524780E-3  1.782608E-2  1.693344E-2  5.756378E-3 
 9.895325E-3  5.344391E-3  6.233215E-3  3.482819E-3  7.843018E-3  1.804352E-3  7.995605E-3  3.524780E-3 
 7.694244E-3  9.815216E-3 -2.407074E-3  1.309586E-2  3.746033E-3  8.285522E-3  6.984711E-3  2.666473E-3 
 6.725311E-3  3.852844E-3  1.760483E-2  2.105713E-3  5.424500E-3  6.423950E-3 -2.704620E-3  8.846283E-3 
-1.026154E-3  8.049011E-4  4.116058E-3 -2.964020E-3  4.783630E-3  1.846313E-3 -6.725311E-3  1.525879E-5 
-3.116608E-3 -6.614685E-3 -6.164551E-3 -8.773804E-3 -8.476257E-3 -5.233765E-3 -4.226685E-3 -1.000595E-2 
-8.586884E-3 -1.536560E-2 -1.223373E-2 -1.275635E-2 -2.072525E-2 -9.624481E-3 -1.957703E-2 -1.596451E-2 
-1.766205E-3 -1.968384E-2 -1.897430E-2 -1.197433E-2 -2.002716E-2 -1.391602E-2 -1.406479E-2 -1.674652E-2 
-1.644516E-2 -1.216507E-2 -9.815216E-3 -1.547623E-2 -1.648712E-2 -2.017593E-2 -1.581573E-2 -2.050400E-2 
-2.136612E-2 -1.208496E-2 -1.793671E-2 -1.763535E-2 -1.015472E-2 -1.424408E-2 -1.599503E-2 -1.592636E-2 
-1.543427E-2 -1.130676E-2 -1.741409E-2 -1.339722E-2 -8.586884E-3 -1.238632E-2 -5.126953E-3 -1.914978E-3 
-9.883881E-3 -5.867004E-3 -4.825592E-3 -3.185272E-3 -2.407074E-3 -4.486084E-3 -1.995087E-3 -1.846313E-3 
 6.504059E-3 -4.653931E-4 -5.275726E-3 -2.815247E-3 -8.735657E-4 -4.894257E-3 -2.704620E-3 -1.094818E-3 
-3.814697E-3  5.043030E-3  3.932953E-3  3.185272E-3 -7.953644E-3  1.285553E-3 -2.555847E-3 -5.153656E-3 
-2.994537E-3 -9.777069E-3  1.995087E-3 -1.137543E-2  8.026123E-3 -2.174377E-3 -1.205444E-2  3.128052E-4 
-8.434296E-3 -4.653931E-4 -9.475708E-3  7.247925E-4 -8.323669E-3 -2.025604E-3  9.666443E-3 -2.735138E-3 
 4.413605E-3 -2.216339E-3  6.504059E-3  5.714417E-3  4.413605E-3 -2.105713E-3 -3.925323E-3  6.053925E-3 
-9.841919E-4  8.106232E-3 -1.018524E-2  3.074646E-3  2.964020E-3 -1.067352E-2  2.666473E-3 -6.725311E-3 
 4.486084E-3 -6.355286E-3  6.095886E-3  4.264832E-3 -2.174377E-3  6.164551E-3  1.914978E-3  3.852844E-3 
-4.936218E-3  7.724762E-3 -6.725311E-3  3.929138E-4  1.104355E-2 -4.783630E-3  1.995087E-3 -6.496429E-3 
-5.496979E-3 -2.746582E-4 -1.100540E-2 -2.296448E-3 -6.385803E-3 -7.286072E-3  1.544952E-3 -7.057190E-3 
-6.465912E-3 -9.704590E-3 -5.867004E-3 -7.205963E-3 -8.773804E-3 -1.041412E-2 -1.961517E-2 -6.053925E-3 
-1.434326E-3 -1.041412E-2 -8.586884E-3 -4.486084E-3 -7.133484E-3 -4.783630E-3 -6.095886E-3 -5.947113E-3 
-3.147125E-3 -6.984711E-3  2.845764E-3 -2.063751E-3 -9.475708E-3 -1.174927E-3 -8.735657E-4 -5.306244E-3 
-6.904602E-3  7.629395E-4 -7.205963E-3 -4.783630E-3  3.482819E-3 -6.793976E-3 -9.143829E-3 -8.285522E-3 
-9.155273E-4 -8.735657E-3 -8.026123E-3  1.625061E-3 -7.465363E-3 -8.735657E-4  6.053925E-3 -6.725311E-3 
-6.725311E-3  1.476288E-3 -8.735657E-3 -1.396179E-3 -1.323700E-3 -4.745483E-3  5.153656E-3 -7.026672E-3 
-8.354187E-4  4.486084E-3 -7.583618E-3 -2.105713E-3 -3.814697E-3 -5.756378E-3 -1.243591E-3 -7.316589E-3 
-8.773804E-3 -8.106232E-3  1.766205E-3 -5.535126E-3 -9.624481E-3  1.625061E-3 -6.164551E-3 -3.295898E-3 
-6.355286E-3 -8.735657E-4 -1.476288E-3 -6.237030E-3  7.175446E-3  2.735138E-3 -1.396179E-3  3.547668E-4 
 6.828308E-4 -1.735687E-3 -1.525879E-5 -1.766205E-3  5.340576E-5  1.693726E-3  4.154205E-3  3.185272E-3 
-1.175690E-2 -2.441406E-4 -7.026672E-3 -9.666443E-3  1.583099E-3 -1.383591E-2 -5.275726E-3 -5.825043E-3 
-5.603790E-3  2.323151E-3 -1.227570E-2 -3.227234E-3  3.929138E-4 -3.555298E-3  3.376007E-3  1.396179E-3 
 2.586365E-3  3.524780E-3  1.070404E-2  5.195618E-3 -4.653931E-4  7.205963E-3  1.544952E-3  4.714966E-3 
 8.926392E-3  4.604340E-3  2.704620E-3  4.154205E-3  6.504059E-3  7.503510E-3  2.925873E-3  1.735687E-3 
 6.015778E-3 -9.155273E-4 -1.323700E-3  3.547668E-4 -2.407074E-3  5.123138E-3  1.190567E-2 -1.914978E-3 
 2.845764E-3  9.555817E-3 -4.375458E-3  1.190567E-2  5.645752E-3  6.095886E-3  1.529312E-2  1.884460E-3 
 1.536560E-2  1.279449E-2  4.375458E-3  8.403778E-3  8.583069E-3  6.126404E-3  7.583618E-3  7.614136E-3 
 3.036499E-3  7.133484E-3  4.043579E-3  4.074097E-3  9.105682E-3  7.247925E-4  1.434326E-3  5.455017E-3 
-2.174377E-3  2.555847E-3  1.995087E-3 -3.166199E-4  5.863190E-3  4.375458E-3 -2.216339E-3 -3.856659E-3 
 3.128052E-4 -2.845764E-3 -4.486084E-3  7.629395E-4 -6.164551E-3 -4.074097E-3  8.625031E-3 -7.175446E-3 
-5.645752E-3 -2.845764E-3 -1.015472E-2 -2.296448E-3 -1.070404E-2 -8.625031E-3 -6.645203E-3 -1.056671E-2 
-8.049011E-4 -4.226685E-3 -1.629639E-2 -1.085663E-2 -1.428604E-2 -1.450348E-2 -1.279449E-2 -1.547623E-2 
-8.106232E-3 -1.871490E-2 -4.074097E-3 -3.746033E-3 -1.316452E-2 -2.666473E-3 -1.432419E-2 -4.043579E-3 
-4.306793E-3 -8.995056E-3 -2.666473E-3 -1.015472E-2 -7.583618E-3 -1.914978E-3 -1.149368E-2 -1.421356E-2 
-1.544952E-3 -1.715469E-2 -1.190567E-2 -1.141357E-2 -2.274704E-2 -3.635406E-3 -1.625443E-2 -9.075165E-3 
-1.126480E-2 -2.110672E-2 -6.645203E-3 -1.447678E-2 -8.136749E-3 -1.108551E-2 -1.082611E-2 -1.108551E-2 
-1.268387E-2 -5.126953E-3 -1.547623E-2 -1.223373E-2 -1.331711E-2 -1.413345E-2 -9.746552E-3 -1.771545E-2 
-1.987457E-2 -1.629639E-2 -1.264572E-2 -1.596451E-2 -2.087402E-2 -1.741409E-2 -1.834488E-2 -1.707458E-2 
-1.558685E-2 -1.722717E-2 -1.443481E-2 -1.592636E-2 -5.126953E-3 -7.095337E-3 -1.104355E-2 -4.375458E-3 
-2.174377E-3 -1.655579E-3 -9.143829E-3  3.223419E-3 -4.226685E-3 -4.825592E-3  4.196167E-3  1.243591E-3 
 4.653931E-4 -5.233765E-3  4.974365E-3 -4.226685E-3  4.634857E-3  5.756378E-3  3.963470E-3  8.255005E-3 
 7.545471E-3  1.946640E-2  4.455566E-3  1.067352E-2  1.305389E-2  1.123428E-2  1.149368E-2  1.216507E-2 
 1.532364E-2  7.804871E-3  1.637650E-2  1.473618E-2  1.178360E-2  1.637650E-2  1.938629E-2  2.076340E-2 
 2.207565E-2  1.931381E-2  1.819611E-2  2.873611E-2  2.881622E-2  2.475357E-2  2.214432E-2  2.292633E-2 
 2.773285E-2  1.562500E-2  1.313400E-2  2.192307E-2  1.138306E-2  1.138306E-2  2.240372E-2  1.614380E-2 
