# Supplementary material for: Parameters estimation of stochastic finite fault ground motion simulation method and its application in North China
Source: PLoS One. 2025 Dec 3;20(12):e0337602. doi: 10.1371/journal.pone.0337602 (PMC12674566; doi:10.1371/journal.pone.0337602)
Supplement: S1 File — The Strong motion recordings for this study are provided by China Strong Motion Network Centre at Institute of Engineering Mechanics, China Earthquake Administration. (ZIP) [file pone.0337602.s001.zip › S1 File. Acceleration recordings of Pingyuan earthquake/ua0559.dat]

041FXT230806023301
0230806023359 2023-08-06 2:33:59 BTM
PINGYUAN EARTHQUAKE, PINGYUAN,CHN
EPICENTER  37.159N 116.339E DEPTH 10 KM
MAGNITUDE  5.5(Ms)
STATION: 41FXT 35.8N 115.5E
SITE CONDITION: SOIL
INSTRUMENT TYPE: GSMA-24IP/SLJ-100
OBSERVING POINT: GROUND
COMP. UD
UNCORRECTED ACCELERATION          UNIT: CM/SEC/SEC
NO. OF POINTS:  12000  EQUALLY SPACED INTERVALS OF:  0.010  SEC
PEAK VALUE:    2.419   AT   48.91 SEC    DURATION:  120 SEC
PRE-EVENT TIME:  20  SEC  RECORDER TIME:  2023-08-06 02:34:00 BTM
CSMNC

-5.938458E-2 -4.388666E-2 -2.114749E-2 -2.132559E-2 -3.223348E-2 -2.791262E-2 -2.013350E-2  2.161932E-2 
 5.118442E-2  3.142452E-2 -2.400851E-2 -6.588149E-2 -4.171157E-2  5.764484E-3  3.854752E-2  3.371930E-2 
 2.564335E-2  1.607633E-2  9.162426E-3  7.016420E-3 -5.411625E-3 -2.302456E-2 -5.595660E-2 -3.807569E-2 
-1.745701E-3  3.088832E-2  5.231643E-2  3.944135E-2  2.433133E-2 -3.861666E-3 -1.420355E-2 -1.286268E-2 
-1.456070E-2 -1.718354E-2  2.844334E-3  4.185534E-2  5.848551E-2  4.090238E-2 -9.643555E-3 -5.574870E-2 
-9.374666E-2 -8.552170E-2 -2.770352E-2  3.038144E-2  6.194234E-2  5.207849E-2  1.789451E-2 -2.561760E-2 
-3.741956E-2 -2.254748E-2 -1.462054E-2 -1.116347E-2  7.493496E-3  3.914332E-2  5.788946E-2  4.018641E-2 
-7.050514E-3 -3.876066E-2 -4.376769E-2 -1.402450E-2  1.682138E-2  2.656651E-2  2.647734E-2  2.498746E-2 
 3.216934E-2  6.181479E-3 -3.980350E-2 -5.691051E-2 -3.837347E-2  4.293919E-4  3.294444E-2  2.966642E-2 
 5.228519E-3 -2.189255E-2 -4.430366E-2 -3.017759E-2 -1.566648E-3  2.266240E-2  4.239249E-2  3.529930E-2 
 7.046461E-3 -1.652765E-2 -1.968670E-2  8.864403E-3  3.464341E-2  2.164936E-2 -2.013683E-3 -2.973056E-2 
-5.035353E-2 -3.795552E-2 -1.935863E-2 -1.855469E-2 -3.146648E-3  3.151441E-2  4.137850E-2  2.743149E-2 
 1.536131E-2  1.979351E-3 -2.210069E-2 -2.150464E-2  1.175404E-3  2.054644E-2  3.747439E-2  3.950143E-2 
 4.185534E-2  1.008630E-2 -3.646564E-2 -5.780458E-2 -5.989051E-2 -4.084659E-2 -3.262162E-2  1.035452E-2 
 4.373336E-2  1.887751E-2 -5.235672E-4 -7.706642E-3 -7.467508E-3  4.293919E-4  1.875830E-2  2.266240E-2 
 1.026440E-2 -1.682568E-2 -2.099848E-2  2.123237E-2  4.346538E-2  4.248142E-2  1.255941E-2 -3.586960E-2 
-6.635761E-2 -6.498647E-2 -2.502155E-2  2.886152E-2  6.024432E-2  4.733944E-2  2.158952E-2 -1.384568E-2 
-4.180050E-2 -4.728460E-2 -3.604865E-2 -8.540630E-3 -1.030684E-3  2.147031E-2  4.903841E-2  4.909730E-2 
 4.149842E-2  2.367496E-3 -3.962469E-2 -4.031062E-2 -4.913163E-2 -4.802966E-2  1.309633E-2  4.626632E-2 
 6.909537E-2  9.597731E-2  2.960634E-2 -4.728460E-2 -1.020916E-1 -1.218505E-1 -3.977370E-2  3.604436E-2 
 8.763242E-2  1.124885E-1  7.237339E-2 -2.371550E-3 -7.327247E-2 -8.257055E-2 -6.048656E-2 -1.867366E-2 
 4.632473E-3  1.989150E-2  4.510450E-2  4.379249E-2  4.519343E-2  1.965237E-2 -3.637648E-2 -7.696748E-2 
-5.649352E-2 -6.841660E-3  3.401732E-2  3.476238E-2  7.046461E-3 -2.856255E-4 -2.427649E-2 -3.813457E-2 
-2.543855E-2  9.728432E-3  4.194546E-2  6.089950E-2  6.030345E-2  1.449633E-2 -1.864362E-2 -1.819658E-2 
 1.714945E-2  5.115438E-2  4.865050E-2 -8.451700E-3 -9.413362E-2 -9.669757E-2 -3.727055E-2 -1.688552E-2 
-1.658750E-2 -5.441666E-3 -2.725649E-2 -3.445148E-4  3.944135E-2  1.494336E-2  3.833938E-2  3.157353E-2 
 2.361631E-2  6.545949E-2  3.261638E-2 -2.460480E-3 -3.831625E-3  2.480841E-2  4.608750E-2 -4.874468E-2 
-1.206887E-1 -6.456947E-2 -1.903152E-2 -2.859759E-2  7.910490E-3  5.124331E-2  5.219746E-2  3.649139E-2 
-2.797151E-2 -2.844858E-2 -6.722689E-3 -3.181648E-2  1.956344E-2  5.315042E-2  2.913046E-2  1.294732E-2 
 6.599426E-3  3.205037E-2  1.956344E-2 -5.586767E-2 -8.021665E-2 -4.582357E-2 -1.500750E-2  7.523298E-3 
 2.948737E-2  5.252552E-2  4.686236E-2  2.078533E-2  6.685257E-4 -2.132559E-2 -4.308152E-2 -5.059266E-2 
-2.165365E-2  1.387143E-2  3.357053E-2  5.118442E-2  3.655052E-2  1.399040E-2 -4.487514E-3 -3.178668E-2 
-4.317164E-2 -4.779053E-2 -4.710555E-2 -2.987957E-2  1.556945E-2  5.353832E-2  6.167436E-2  4.364347E-2 
 9.963512E-4 -2.651167E-2 -3.917766E-2 -2.841949E-2  3.350496E-3  3.768349E-2  6.510139E-2  5.547547E-2 
 1.896739E-2 -1.420355E-2 -1.912069E-2 -2.016354E-2 -5.005550E-2 -7.288456E-2 -5.917549E-2 -2.427649E-2 
 2.465940E-2  7.445931E-2  6.203246E-2  9.728432E-3 -2.704859E-2 -5.643368E-2 -3.968453E-2  4.930496E-3 
 4.421043E-2  6.697941E-2  4.286933E-2 -1.089573E-3 -4.430366E-2 -5.741763E-2 -4.662848E-2 -2.940249E-2 
-4.487514E-3 -3.593683E-3 -6.454468E-3  1.312542E-2  4.122949E-2  6.870747E-2  8.134437E-2  4.984236E-2 
-1.199770E-2 -3.953552E-2 -3.354549E-3  2.096438E-2 -2.699614E-3 -4.964590E-3 -2.210069E-2 -6.117249E-2 
-5.354261E-2 -5.273867E-2 -3.923750E-2  1.062250E-2  1.705933E-2  3.470349E-2  6.024432E-2  8.536339E-3 
-1.792860E-2  1.506352E-2  3.988838E-2  3.824949E-2 -1.954556E-3 -2.132559E-2 -2.475357E-2 -3.905869E-2 
-5.443668E-2 -3.250170E-2  1.583743E-2  3.499508E-3 -4.696608E-3  1.646352E-2  2.960634E-2  4.927635E-2 
 6.683040E-2  3.380942E-2 -6.245613E-3 -1.000643E-3 -5.411625E-3 -3.801584E-3 -2.755451E-2 -5.133748E-2 
-4.776049E-2 -3.396249E-2  1.313686E-4  1.223135E-2  3.562641E-2  2.045751E-2 -2.460456E-2 -2.308464E-2 
-1.342869E-2  9.663105E-4  3.488135E-2  6.349230E-2  5.633950E-2  1.872849E-2 -3.500557E-2 -4.153252E-2 
-4.329062E-2 -7.812953E-2 -6.251359E-2 -3.324747E-2 -6.725788E-4  3.368950E-2  5.276346E-2  5.940938E-2 
 2.948737E-2  1.130748E-2  3.890538E-2  7.031751E-2  5.294251E-2  1.911640E-2 -2.257752E-2 -7.178164E-2 
-6.856370E-2 -3.873062E-2  9.072304E-3  4.859138E-2  2.519631E-2 -2.782249E-2 -6.173849E-2 -6.906962E-2 
-5.348349E-2 -1.328468E-3  3.136539E-2  2.510643E-2  1.297641E-2  2.540445E-2  7.696342E-2  6.623435E-2 
 2.456427E-3 -5.029464E-2 -8.683252E-2 -6.135154E-2 -3.801584E-3  3.604436E-2  5.714440E-2  5.449247E-2 
 1.533151E-2 -6.990671E-3 -3.354549E-3 -1.626492E-3  9.758472E-3 -2.007461E-2 -5.053258E-2 -2.269650E-2 
 2.033830E-2  6.236053E-2  5.830646E-2 -1.804757E-2 -6.990457E-2 -7.500052E-2 -3.992248E-2  1.187444E-2 
 6.450415E-3 -5.143642E-3  9.758472E-3  2.153039E-2  1.303649E-2  1.229143E-2  4.363298E-3 -5.679607E-3 
 4.721403E-3  4.065514E-3  9.311438E-3  9.400368E-3  6.360531E-3 -1.223660E-2 -2.040267E-2  2.515316E-4 
 1.026440E-2  9.609461E-3  1.816249E-2  2.814651E-2  1.044345E-2  4.293919E-4 -5.649567E-3 -1.060486E-3 
 4.274368E-3 -4.129648E-3  9.663105E-4 -1.166964E-2 -1.867366E-2 -1.807761E-2 -3.378367E-2 -3.846264E-2 
-3.029656E-2 -2.388954E-2 -7.646561E-3  1.771545E-2  3.437543E-2  4.492545E-2  4.182553E-2  2.847433E-2 
 8.327484E-3 -1.172948E-2 -2.028251E-2 -9.851694E-3  2.316952E-2  5.258441E-2  4.900837E-2  3.678322E-3 
-4.978752E-2 -8.546162E-2 -7.923269E-2 -3.983355E-2 -8.242607E-3  1.598740E-2  2.376533E-2  2.260351E-2 
 2.445030E-2  2.799749E-2  1.688147E-2  5.496502E-3  1.029444E-2  1.142740E-2  2.644753E-2  2.924943E-2 
 1.837134E-2  8.268356E-3 -1.411366E-2 -4.066753E-2 -6.367564E-2 -6.504655E-2 -7.002354E-2 -5.416870E-2 
-1.358509E-3  2.629852E-2  3.705740E-2  6.557846E-2  6.304550E-2  1.533151E-2  1.239777E-5 -2.555847E-4 
-4.935265E-4  8.834362E-3  2.555346E-2  7.362533E-2  9.365249E-2  6.250930E-2 -2.144551E-2 -1.357086E-1 
-2.038376E-1 -1.643786E-1 -4.320168E-2  7.532430E-2  1.437213E-1  1.081073E-1  3.756452E-2 -2.207160E-2 
-5.786467E-2 -6.588149E-2 -6.477857E-2 -5.113602E-3  8.611250E-2  1.621695E-1  1.090605E-1 -2.314353E-2 
-9.672666E-2 -1.286156E-1 -1.062045E-1 -5.464554E-2 -3.891468E-3  2.898049E-2  6.539941E-2  8.486152E-2 
 6.313443E-2  3.169346E-2  9.162426E-3  9.460449E-3 -1.590157E-2 -9.941578E-3  2.057648E-2  3.956032E-2 
 3.887534E-2 -2.749562E-2 -7.723570E-2 -9.881353E-2 -7.309365E-2 -1.226568E-2  7.612467E-3 -2.427649E-2 
-2.078962E-2  4.716039E-2  4.996252E-2  5.374742E-2  6.209135E-2  1.688147E-2 -6.007671E-3  9.042501E-3 
 1.822233E-2 -2.427649E-2 -5.840063E-2 -6.975555E-2 -4.636049E-2  2.835536E-2  6.921434E-2  2.042747E-2 
-7.261658E-2 -8.251047E-2 -4.904509E-3  6.697941E-2  9.162641E-2  3.991842E-2 -1.697469E-2  1.238036E-2 
 5.446243E-2  1.583743E-2 -3.887963E-2 -3.697252E-2 -5.869865E-2 -6.865263E-2 -1.918054E-2  2.719235E-2 
 8.551645E-2  9.213233E-2  1.926541E-2 -9.008050E-2 -1.559145E-1 -6.248355E-2  8.709645E-2  1.305485E-1 
 5.157137E-2 -4.662848E-2 -6.695366E-2 -2.436566E-2  3.515053E-2  3.833938E-2 -1.402450E-2 -3.870058E-2 
-1.208758E-2  2.993441E-2  4.376340E-2  2.647734E-2 -4.934549E-3 -1.906061E-2 -1.557469E-2 -9.911537E-3 
-3.772497E-3  3.410339E-3  1.100945E-2  2.516508E-3 -1.569366E-2 -3.825355E-2 -3.613758E-2 -1.390553E-2 
 1.717949E-2  5.648851E-2  5.064750E-2  1.968241E-2  9.490490E-3  4.751444E-3 -2.275658E-2 -5.154562E-2 
-5.619550E-2 -3.068447E-2  6.867409E-3  2.242446E-2  1.831150E-2 -3.682613E-3  6.084442E-4  2.367640E-2 
 2.251339E-2  1.062250E-2 -9.166479E-3 -4.606485E-3  2.406335E-2  4.412031E-2  2.397442E-2 -2.451468E-2 
-4.793954E-2 -5.583763E-2 -4.430366E-2 -6.812572E-3  1.825237E-2  1.145649E-2  7.642508E-3  2.456427E-3 
-7.974625E-3  8.655310E-3  1.753640E-2  2.582145E-2  3.634238E-2  3.580546E-2  3.631234E-2  2.459931E-2 
 1.193333E-2 -1.420355E-2 -6.495762E-2 -1.067705E-1 -8.820367E-2 -1.661754E-2  4.656434E-2  8.524847E-2 
 7.663536E-2  6.748438E-3 -3.139949E-2  1.217246E-2  2.224541E-2 -3.560162E-2 -7.893467E-2 -5.536056E-2 
 3.765345E-2  1.162434E-1  1.050375E-1  2.367496E-3 -1.439047E-1 -1.885786E-1 -6.132150E-2  4.665351E-2 
 4.733944E-2  4.215336E-2  5.946946E-2  6.084037E-2  5.476046E-2  6.161451E-2 -6.901503E-3 -8.197451E-2 
-6.960654E-2 -2.818060E-2  2.778840E-2  5.943942E-2  5.091548E-2  1.404953E-2 -5.583763E-2 -1.109126E-1 
-7.723570E-2  2.605438E-3  3.425646E-2  4.418039E-2  8.137441E-2  6.975150E-2  3.976345E-3  3.738403E-3 
-4.278660E-3 -5.169463E-2 -4.019165E-2 -1.411366E-2  1.264334E-3  4.289842E-2  5.628037E-2 -5.536079E-4 
-6.811666E-2 -1.096015E-1 -5.822158E-2  3.228951E-2  3.672934E-2 -3.384590E-3 -3.557158E-2  2.039433E-3 
 5.929041E-2  5.446243E-2  1.074147E-2 -2.156448E-2  6.748438E-3  5.666733E-2  6.489348E-2  1.518250E-2 
-1.417351E-2 -1.846457E-2 -2.815056E-2 -7.914543E-3 -4.249573E-3 -2.117658E-2 -2.460456E-2 -2.660155E-2 
-4.314160E-2 -5.840063E-2 -2.895570E-2  2.093434E-2  4.504442E-2  5.103445E-2  5.204844E-2  4.674339E-2 
 2.591133E-2  2.039433E-3 -1.342869E-2 -2.734661E-2 -3.640652E-2 -2.743554E-2 -3.921509E-3 -6.245613E-3 
-2.788258E-2 -3.825355E-2 -2.683949E-2 -1.402450E-2  1.530147E-2  6.438637E-2  5.285239E-2  3.261638E-2 
 3.124547E-2  2.331853E-2  3.678942E-2  3.520942E-2  1.339436E-2 -1.518655E-2 -5.166554E-2 -6.966567E-2 
-6.829548E-2 -8.686256E-2 -8.030558E-2 -5.291653E-2 -1.590157E-2  6.700945E-2  9.764647E-2  8.939147E-2 
 7.955647E-2  5.061746E-2  2.692437E-2  2.236438E-2  2.147031E-2 -1.429248E-2 -4.397655E-2 -4.945970E-2 
-4.561567E-2 -6.248355E-2 -6.048656E-2 -3.840256E-2 -4.770160E-2 -2.886653E-2 -1.006055E-2  3.419638E-2 
 1.056335E-1  1.161835E-1  7.779741E-2  5.287409E-3 -3.905869E-2 -2.824068E-2  1.351333E-2  5.648851E-2 
 3.860736E-2 -1.709366E-2 -6.516552E-2 -8.483553E-2 -7.598448E-2 -4.457259E-2 -1.268625E-3 -1.640868E-2 
-6.573677E-3  5.708432E-2  4.063344E-2  6.939340E-2  1.056335E-1 -3.265619E-3 -8.650470E-2 -1.094825E-1 
-5.589747E-2  5.476046E-2  5.365753E-2  1.995039E-2  2.605438E-3 -1.316047E-2  6.438637E-2  1.057825E-1 
 2.575397E-3 -8.322668E-2 -1.600575E-1 -1.273935E-1  5.803847E-2  1.071835E-1  1.074514E-1  9.559035E-2 
-2.946258E-2 -1.318045E-1 -1.202705E-1 -3.277063E-2  4.251146E-2  8.292341E-2  6.972146E-2  1.717949E-2 
-3.828359E-2  1.646352E-2  1.011333E-1  3.476238E-2 -4.785061E-2 -1.468847E-1 -1.458716E-1  4.009748E-2 
 1.250355E-1  9.511352E-2 -9.732485E-3 -1.216717E-1 -1.174996E-1 -5.157566E-2  2.883148E-2  8.214951E-2 
 7.738042E-2  3.944135E-2  1.482439E-2 -4.591370E-2 -5.068159E-2  1.086044E-2  1.857948E-2  5.270338E-2 
 5.544543E-2  3.401732E-2  3.902435E-2  2.489853E-2 -1.313066E-2 -6.144047E-2 -5.834055E-2 -6.102347E-2 
-6.531453E-2 -2.779365E-2 -3.533602E-3 -2.937555E-3  1.085520E-3  1.443386E-3 -9.911537E-3  1.026440E-2 
 2.948737E-2  2.272248E-2  3.291440E-2  5.884337E-2  7.517552E-2  6.539941E-2  3.613353E-2  4.185438E-3 
-2.916455E-2 -6.179857E-2 -8.531260E-2 -1.088266E-1 -1.098995E-1 -6.531453E-2 -3.861666E-3  4.689240E-2 
 5.327034E-2  4.185534E-2  4.429936E-2  3.586531E-2  3.035140E-2  3.008342E-2  3.366041E-2  4.668331E-2 
 5.622053E-2  4.090238E-2  1.348352E-2 -2.490258E-2 -7.979870E-2 -9.687567E-2 -8.707070E-2 -6.766963E-2 
-5.354261E-2 -2.585554E-2  3.398752E-2  2.147031E-2  1.855040E-2  8.208942E-2  6.832051E-2  1.881838E-2 
-1.062655E-2 -2.967048E-2 -7.467508E-3  9.251356E-3  2.275252E-2  4.483652E-2  2.722239E-2  6.438637E-2 
 1.133523E-1  2.075553E-2 -8.346462E-2 -1.356785E-1 -1.485236E-1 -9.088564E-2 -3.474474E-3  6.146550E-2 
 3.261638E-2 -3.044558E-2 -3.232360E-2  1.267838E-2  1.500344E-2 -2.007461E-2 -1.673651E-2  3.449440E-2 
 1.145744E-1  1.673255E-1  1.467614E-1 -8.816719E-4 -1.391065E-1 -1.311486E-1 -5.819154E-2 -5.560637E-3 
 4.498553E-2  5.294251E-2 -5.494356E-2 -1.184525E-1 -8.066368E-2 -6.961584E-3  2.006936E-2 -2.255440E-4 
 1.121831E-2  4.766750E-2  1.309063E-1  2.090194E-1  1.509335E-1 -4.734349E-2 -1.587167E-1 -1.869097E-1 
-1.277215E-1  6.498241E-2  1.011634E-1 -5.023479E-3 -7.812953E-2 -7.359958E-2 -2.636266E-2  3.589392E-3 
-1.202750E-2 -4.233670E-2  3.303432E-2  1.017294E-1  1.131735E-1  7.723141E-2  2.396345E-3  2.248430E-2 
 5.878353E-2  4.465747E-2 -3.098249E-2 -1.149666E-1 -9.669757E-2 -3.429055E-2 -5.590677E-3 -2.219057E-2 
-5.205250E-2 -6.367564E-2 -1.110363E-2  3.363037E-2  4.507446E-2  7.854247E-2  4.960442E-2 -1.080561E-2 
-3.804564E-2 -3.706169E-2  7.880449E-3  7.943630E-2  6.823134E-2 -8.516312E-4 -8.242607E-3 -2.371550E-3 
 4.355431E-2  5.183935E-2 -4.045963E-2 -1.019125E-1 -1.103766E-1 -5.363250E-2  2.483845E-2  7.630730E-2 
 8.804941E-2  4.388237E-2 -2.001452E-2 -5.571866E-2 -6.585169E-2 -7.744455E-2 -4.644966E-2 -1.819658E-2 
 5.585432E-3  5.937934E-2  9.395051E-2  1.056335E-1  5.806851E-2 -1.512766E-2 -5.783463E-2 -8.379269E-2 
-7.300353E-2  7.880449E-3  7.398343E-2  5.610132E-2  2.769947E-2 -9.047508E-3 -3.092265E-2 -3.202558E-2 
-3.902864E-2 -3.396249E-2 -3.527355E-2 -1.348758E-2  3.702736E-2  8.417535E-2  6.104851E-2  2.096438E-2 
 2.245450E-2 -1.473951E-2 -3.062463E-2 -1.435256E-2  1.077151E-2  3.562641E-2  3.916502E-3 -4.561567E-2 
-7.419562E-2 -6.564260E-2 -5.112863E-2 -3.631663E-2  6.062508E-3  3.541851E-2  4.665351E-2  5.321050E-2 
 4.802442E-2  2.856350E-2  1.869941E-2  2.147031E-2  1.607633E-2  8.625507E-3 -9.851694E-3 -6.454468E-3 
-5.381584E-3 -4.639053E-2 -5.688047E-2 -3.938651E-2 -6.486750E-2 -8.572960E-2 -2.785254E-2  3.714633E-2 
 8.971834E-2  1.193724E-1  7.955647E-2  5.645514E-3 -4.790950E-2  1.920462E-3  8.268547E-2  5.985641E-2 
-2.368069E-2 -6.981468E-2 -1.048925E-1 -9.306169E-2 -1.089573E-3  2.510643E-2 -2.415752E-2 -9.169054E-2 
-9.937954E-2 -2.287555E-2  8.250642E-2  1.528115E-1  1.209815E-1  6.382036E-2  2.567244E-2  4.587936E-2 
 7.040644E-2  2.325845E-2 -4.910254E-2 -1.112707E-1 -8.859062E-2 -2.302456E-2  1.762652E-2 -1.554465E-2 
-6.173849E-2 -2.090859E-2 -5.381584E-3 -1.429248E-2  1.017547E-2  3.398752E-2  5.973339E-3 -2.043486E-3 
 3.625250E-2  2.570248E-2  4.882932E-2  2.430153E-2 -4.820848E-2 -4.799962E-2 -4.805970E-2 -3.226352E-2 
-2.481270E-2 -1.897168E-2  1.649332E-2  3.589535E-2  1.661253E-2  2.507639E-2  6.927443E-2  4.313731E-2 
 5.496502E-3 -1.968670E-2 -1.596689E-3  4.060435E-2 -4.594350E-2 -7.833862E-2  2.889132E-2  4.021645E-2 
 2.761030E-2  6.453538E-2 -1.503754E-2 -1.061447E-1 -5.035353E-2  8.238316E-3  2.218485E-3  3.562641E-2 
 4.346538E-2 -4.010677E-3 -2.224970E-2 -3.694248E-2  2.426386E-3  4.966450E-2 -1.241469E-2 -8.969355E-2 
-8.614659E-2  5.824327E-3  1.146934E-1  1.220844E-1  1.807332E-2 -2.955151E-2 -4.561567E-2 -1.119266E-1 
-4.498959E-2  7.067442E-2  3.786230E-2 -2.302456E-2 -5.500555E-3 -8.063555E-3 -1.390553E-2  4.596853E-2 
 5.574346E-2  1.497340E-2 -8.808613E-3  1.387143E-2  3.532839E-2  1.196337E-2 -4.606485E-3 -1.640868E-2 
-1.652765E-2 -3.157854E-2  1.592398E-3  2.886152E-2 -1.959753E-2 -1.798868E-2 -1.190853E-2 -2.895570E-2 
-2.737570E-2 -1.125264E-2 -3.402162E-2 -5.577755E-2 -1.041865E-2  3.792143E-2  5.982637E-2  3.398752E-2 
 7.225513E-3 -1.053762E-2 -1.149154E-2  2.516651E-2  3.354049E-2  2.024841E-2  1.357245E-2  2.951741E-2 
 1.804352E-2 -8.421659E-3 -5.560637E-3 -1.807761E-2 -3.727055E-2 -4.087663E-2 -6.096601E-3  6.718397E-3 
-2.729654E-3 -9.315491E-3 -3.575063E-2 -1.062655E-2  4.921746E-2  6.903553E-2  4.453421E-3 -2.847862E-2 
 2.698445E-2  3.321242E-2  8.864403E-3  9.966373E-3 -1.938868E-2 -8.090162E-2 -4.838657E-2 -1.712370E-2 
-6.215549E-2 -2.123666E-2  3.383851E-2  2.126241E-2 -1.587248E-2 -2.511048E-2  3.371930E-2  1.094484E-1 
 3.765345E-2 -7.678866E-2  2.942848E-2  6.513143E-2  2.430153E-2  9.627533E-2  5.374742E-2 -2.812052E-2 
-5.053258E-2 -5.533051E-2 -7.318258E-2 -4.755259E-2  1.917553E-2 -5.917549E-3 -4.984760E-2 -6.969547E-2 
 1.026440E-2  6.045246E-2 -2.997637E-3 -7.944584E-3  3.052473E-3  3.887534E-2  6.125736E-2  4.194546E-2 
-3.366470E-2 -5.720854E-2  3.202033E-2  1.979351E-3 -4.120469E-2 -2.186251E-2 -4.796958E-2 -7.920265E-2 
-1.393461E-2  6.781340E-2  4.042530E-2  4.653430E-2  4.090238E-2  1.318550E-2  4.835248E-2  8.161235E-2 
 5.175042E-2 -3.104162E-2 -2.436566E-2 -2.451468E-2 -4.263449E-2 -2.937269E-2 -6.799769E-2 -8.122969E-2 
-6.918955E-2 -5.292654E-3  5.079651E-2  4.450846E-2  2.850437E-2  4.185438E-3  1.855040E-2  3.008342E-2 
 2.829552E-2 -1.447678E-3 -3.730059E-2 -1.789856E-2 -5.202532E-3 -7.110596E-3  9.221315E-3  4.269052E-2 
 2.254343E-2 -3.429055E-2 -4.031062E-2 -7.497549E-3  3.634238E-2  4.286933E-2  2.659631E-2  1.244044E-2 
-1.232553E-2 -2.326369E-2 -3.494549E-2 -4.564452E-2 -3.759861E-2 -6.722689E-3  1.068234E-2 -2.252579E-3 
 5.341935E-2  9.594750E-2  3.374934E-2 -9.706020E-4  6.384850E-4 -6.365538E-3  1.053333E-2  1.819253E-2 
-3.104162E-2 -6.209660E-2 -6.224561E-2 -6.948757E-2 -2.576661E-2 -9.404659E-3 -2.955151E-2 -1.023960E-2 
 1.327443E-2  4.704142E-2  4.957438E-2  2.290130E-2  4.584932E-2  8.846736E-2  5.532646E-2 -3.146648E-3 
 7.225513E-3  1.306653E-2 -1.193857E-2 -4.552555E-2 -4.990649E-2 -1.578259E-2 -3.712153E-2 -8.128953E-2 
-6.886148E-2 -2.505159E-2  1.959348E-2  3.655052E-2  1.160645E-2  1.527143E-2  5.350852E-2  4.513431E-2 
 3.428531E-2  5.386639E-2  4.662442E-2  9.281397E-3 -3.128052E-2 -2.025366E-2 -1.780963E-2 -6.343770E-2 
-4.767156E-2 -2.868748E-2 -3.309870E-2 -9.077549E-3 -2.555847E-4 -1.954556E-3  3.082848E-2  6.882739E-2 
 4.117036E-2  2.248430E-2  3.911352E-2  1.941442E-2 -1.989555E-2 -4.031062E-2 -4.696608E-3  3.320456E-3 
-5.777454E-2 -6.364560E-2 -2.624369E-2 -1.146150E-2  1.679134E-2  2.430153E-2 -3.652573E-3  1.983142E-2 
 4.573035E-2  1.947331E-2  1.103950E-2  2.749038E-2  2.480841E-2 -1.125264E-2 -3.414154E-2 -1.470947E-2 
-3.652573E-3 -1.968670E-2 -3.325701E-3  3.767490E-3 -4.475069E-2 -2.373958E-2  4.468751E-2  3.371930E-2 
-1.026964E-2 -4.934549E-3 -1.178956E-2 -5.708957E-2 -1.044750E-2  5.657840E-2  3.705740E-2  1.545048E-2 
 2.993345E-3 -1.059747E-2  1.830339E-3  5.717444E-2  4.292846E-2 -3.744960E-2 -1.262355E-2  1.729846E-2 
-1.920962E-2 -3.804564E-2 -1.688552E-2 -3.130960E-2 -5.723858E-2 -5.411625E-3 -4.646778E-4 -2.323365E-2 
-3.445148E-4  1.980138E-2  1.250052E-2  3.574634E-2  7.389331E-2  1.217246E-2 -1.894164E-2  1.884842E-2 
 2.451038E-2 -5.500555E-3 -1.626492E-3  1.983142E-2 -3.786659E-2 -3.670454E-2  5.079508E-3 -2.862763E-2 
-3.941655E-2  7.046461E-3  8.178473E-3 -2.815056E-2  2.331853E-2  4.188538E-2  8.834362E-3  1.872849E-2 
 8.178473E-3  4.781485E-3  1.837134E-2  4.218340E-2  1.419830E-2 -5.413866E-2 -2.600551E-2  1.995039E-2 
-2.084947E-2 -4.242659E-2 -6.305695E-3 -4.343963E-2 -7.312369E-2  1.145649E-2  5.359840E-2  2.796745E-2 
 3.485250E-2  1.551032E-2 -2.210069E-2 -2.729654E-3  1.667237E-2  1.598740E-2 -7.653236E-5 -1.089549E-2 
 2.486467E-3  5.824327E-3  5.317450E-3 -3.027678E-3 -4.337955E-2 -5.127764E-2  1.938438E-2  3.908443E-2 
 4.751849E-2  6.438637E-2 -2.582669E-2 -5.795360E-2  1.115322E-3  6.062508E-3 -1.950860E-2  1.911640E-2 
 1.965237E-2 -5.208254E-2 -3.676367E-2 -1.020956E-2  9.549379E-3  2.626848E-2  3.458333E-2  3.318334E-2 
-2.156448E-2  5.228519E-3  2.835536E-2 -1.462054E-2 -1.780963E-2  1.479435E-2 -1.017952E-2 -6.135154E-2 
-1.656532E-3  9.668350E-3 -3.116059E-2 -1.503754E-2  1.166534E-2  2.144051E-2  9.072304E-3  1.890731E-2 
-1.482868E-2 -2.260756E-2  5.585432E-3 -7.050514E-3  1.470542E-2  3.258753E-2  3.550744E-2  1.020551E-2 
-8.808613E-3  6.748438E-3 -8.516312E-4  2.367496E-3  1.133752E-2  7.940531E-3 -1.253462E-2 -1.530552E-2 
-1.450157E-2 -4.031062E-2 -3.560162E-2 -3.670454E-2 -3.327656E-2  3.261328E-3  4.486537E-2  5.937934E-2 
 4.069352E-2  3.246737E-2 -4.696608E-3 -1.989555E-2  5.436420E-3  1.264930E-2  6.032467E-3 -2.323365E-2 
-2.224970E-2 -2.242851E-2 -2.660155E-2 -1.515651E-2 -3.959560E-2 -6.829548E-2 -1.560354E-2  8.182144E-2 
 7.335734E-2  4.975343E-2  3.342152E-2 -3.297853E-2 -1.724362E-2  5.297232E-2  2.692437E-2 -2.484250E-2 
 6.837368E-3 -1.980662E-2 -4.326057E-2 -1.459050E-2 -2.901554E-2 -3.738952E-2 -5.178452E-2 -1.271248E-2 
 4.400134E-2  3.130531E-2 -3.235579E-3  1.220250E-2  3.944135E-2  3.276539E-2  1.536131E-2 -3.777766E-2 
-1.074648E-2 -3.265619E-3 -3.867149E-2  2.018952E-2  1.938438E-2 -1.545453E-2  1.800299E-3  3.950143E-2 
 2.671552E-2  5.258322E-3  9.963512E-4 -2.892566E-2 -1.447678E-3  2.200747E-2  1.357245E-2 -4.040480E-3 
-1.327968E-2 -3.986359E-2 -7.005358E-2 -3.899860E-2 -2.904463E-2 -1.116347E-2  1.509237E-2  3.360033E-2 
 2.978539E-2  1.869941E-2  3.079844E-2  7.999420E-3  1.291752E-2  2.287149E-2  2.525544E-2  2.397442E-2 
 1.753640E-2 -1.417637E-3 -4.156256E-2 -1.366663E-2 -1.986551E-2 -4.242659E-2 -1.751161E-2 -1.360750E-2 
-1.757050E-2  4.304409E-3  2.701449E-2  2.873421E-3  1.402044E-2  1.697040E-2  7.195473E-3  1.735735E-2 
 3.171444E-3  1.443386E-3 -3.366470E-2 -3.917766E-2  3.827333E-3  1.384139E-2 -6.841660E-3 -1.870370E-2 
-5.113602E-3  2.575397E-3  2.510643E-2  4.102135E-2  4.331636E-2  2.302051E-2 -8.215904E-4 -1.060486E-3 
-9.196520E-3 -3.742695E-3 -2.093863E-2 -4.001260E-2 -1.751161E-2 -5.649567E-3 -3.119063E-2 -4.072762E-2 
 1.681328E-3  3.190136E-2  3.991842E-2  3.515053E-2  2.310944E-2  1.196337E-2 -2.034259E-2 -3.735948E-2 
-2.749562E-2 -1.912069E-2 -2.669573E-3  1.038432E-2  1.664233E-2  3.094745E-2  1.467538E-2 -5.709648E-3 
 7.403374E-3  1.464534E-2  1.899743E-2  2.591133E-2  1.545048E-2  1.651525E-3 -6.394625E-3 -4.236650E-2 
-6.835461E-2 -6.042767E-2 -5.038357E-2 -2.016354E-2  1.688147E-2  4.251146E-2  4.206443E-2  3.345132E-2 
 2.763939E-2  1.059246E-2  2.277374E-3 -2.856255E-4  9.221315E-3  1.252937E-2  7.523298E-3  1.017547E-2 
-9.114742E-4 -2.341247E-2 -4.877448E-2 -5.482459E-2 -1.712370E-2  2.567244E-2  2.859330E-2  2.796745E-2 
 3.482246E-2  1.804352E-2  3.440380E-3 -1.345849E-2 -4.418468E-2 -5.470562E-2 -4.430366E-2 -2.907515E-3 
 3.252745E-2  2.680540E-2  2.343750E-2  7.254362E-3  3.559351E-3  2.331853E-2  2.179837E-2  2.662635E-2 
 2.939844E-2  1.187444E-2  1.163530E-2  1.375151E-2 -3.333664E-2 -6.367564E-2 -5.452657E-2 -5.172467E-2 
-2.624369E-2 -7.378578E-3 -7.974625E-3 -1.954556E-3  1.053333E-2  2.221537E-2  3.094745E-2  5.103445E-2 
 4.876947E-2  1.855040E-2  9.609461E-3  6.181479E-3 -2.463460E-2 -3.536367E-2 -2.394867E-2 -1.283264E-2 
 3.320456E-3  4.243851E-5 -1.298666E-3  1.860380E-3 -3.056526E-3  5.854368E-3  2.382541E-2  1.676130E-2 
 7.374525E-3  2.516651E-2  1.103950E-2 -1.390553E-2 -1.700449E-2 -3.715158E-2 -4.525757E-2 -2.987957E-2 
-1.897168E-2 -8.123636E-3  2.277374E-3  1.622534E-2  2.236438E-2  2.722239E-2  3.020239E-2 -1.298666E-3 
-8.540630E-3  1.625538E-2  2.284145E-2  1.965237E-2  9.966373E-3 -1.199770E-2 -2.245855E-2 -5.172491E-3 
-6.245613E-3 -1.804757E-2 -1.846457E-2 -9.643555E-3  9.311438E-3  1.756644E-2  1.083136E-2 -1.605058E-2 
-2.853847E-2 -5.381584E-3  1.369238E-2  9.400368E-3  1.023531E-2  3.231525E-3 -2.302456E-2 -1.023960E-2 
 2.552342E-2  2.990437E-2  9.579420E-3  9.579420E-3  3.211045E-2  3.583550E-2  8.208513E-3 -1.992559E-2 
-2.871752E-2 -4.016161E-2 -4.305267E-2 -4.102564E-2 -2.931356E-2 -1.369667E-2 -5.530596E-3  1.899743E-2 
 3.336143E-2  4.790545E-2  4.775643E-2  3.434539E-2  3.243852E-2  1.025200E-4 -3.369451E-2 -3.536367E-2 
-1.754165E-2 -2.326369E-2 -3.700256E-2 -2.421665E-2 -2.841949E-2 -1.235557E-2  2.257347E-2  2.051735E-2 
 2.880239E-2  5.759144E-2  5.157137E-2  3.503036E-2  2.179837E-2 -2.523065E-2 -5.804253E-2 -5.384064E-2 
-4.743361E-2 -4.087663E-2 -1.560354E-2  1.273847E-2  3.196144E-2  5.675745E-2  6.033349E-2  4.733944E-2 
 1.863933E-2  5.079508E-3  9.817362E-3 -1.009059E-2 -2.129650E-2 -3.738952E-2 -4.230762E-2 -4.463148E-2 
-6.421256E-2 -4.209852E-2 -1.000047E-2 -1.775503E-3  8.864403E-3  3.747439E-2  6.650233E-2  7.520437E-2 
 5.175042E-2  2.576232E-2  1.503348E-2 -1.879263E-2 -5.276752E-2 -5.643368E-2 -4.379749E-2 -5.288768E-2 
-2.970052E-2  3.452444E-2  4.793549E-2  3.768349E-2  1.524138E-2  1.899743E-2  3.556752E-2  1.139736E-2 
-5.679607E-3 -3.027678E-3  4.594326E-4 -1.661754E-2 -7.080555E-3 -2.019358E-2 -6.197667E-2 -3.747964E-2 
-9.434700E-3 -8.510590E-3  7.374525E-3  3.705740E-2  3.389835E-2  3.640151E-2  2.570248E-2 -1.938868E-2 
-1.897168E-2 -1.444149E-2 -1.631951E-2 -1.646852E-2 -1.423264E-2 -1.488853E-2  9.877443E-3  3.491139E-2 
-1.805544E-3  4.840374E-3  1.038432E-2 -1.060486E-3  1.270843E-2  3.291368E-3 -3.444672E-3 -2.133608E-3 
 1.229143E-2  7.076502E-3 -7.586479E-3 -1.408362E-2 -1.202750E-2  1.184440E-2  1.020551E-2  7.642508E-3 
 2.063632E-2  2.063632E-2  1.360250E-2  3.350496E-3 -3.005862E-2 -5.589747E-2 -3.581047E-2 -1.822662E-2 
-1.980662E-2 -1.599169E-2  6.390333E-3  2.346730E-2  1.625538E-2  1.986146E-2  2.331853E-2  1.184440E-2 
-1.417637E-3 -1.298165E-2  2.307415E-3  8.566380E-3 -9.434700E-3  8.357525E-3  1.551032E-2 -1.804757E-2 
-1.920962E-2  8.417368E-3  1.440740E-2  5.764484E-3  1.348352E-2  3.929234E-2  4.376340E-2  1.339436E-2 
-1.456070E-2 -2.883649E-2 -4.689670E-2 -5.384064E-2 -3.688264E-2 -3.196549E-2 -3.166747E-2 -5.470514E-3 
 2.030849E-2  4.024649E-2  3.863740E-2  2.880239E-2  5.169034E-2  3.601432E-2 -2.729654E-3 -4.100561E-3 
-9.851694E-3 -1.333857E-2 -1.134253E-2 -1.497865E-2 -3.306866E-2 -4.567456E-2 -1.277256E-2  2.277374E-3 
-2.829957E-2 -2.445555E-2  3.723645E-2  6.611538E-2  3.872633E-2  3.288531E-2  1.968241E-2 -1.721358E-2 
-2.278662E-2 -1.602149E-2 -1.909065E-2 -2.117658E-2 -8.659601E-3  7.642508E-3  1.044345E-2  7.761478E-3 
-3.533602E-3  3.648520E-3  2.883148E-2  2.069473E-3 -1.864362E-2  8.983374E-3 -1.894474E-3 -1.906061E-2 
-2.669573E-3 -1.262355E-2 -1.777959E-2  1.425838E-2 -1.852465E-2 -3.402162E-2  3.541851E-2  2.051735E-2 
 6.211519E-3  5.535650E-2  1.804352E-2 -3.488660E-2 -1.003051E-2 -3.772497E-3 -2.320361E-2 -5.917549E-3 
 5.943298E-3  7.046461E-3  3.377938E-2  1.893735E-2 -5.062270E-2  5.466461E-3  6.599545E-2 -2.075958E-2 
-2.821064E-2  1.025200E-4 -2.788258E-2 -2.788258E-2 -2.233958E-2 -1.605058E-2  1.771450E-3  1.229143E-2 
 1.473427E-3 -4.646778E-4  2.412343E-2  4.486537E-2  3.285551E-2  1.828146E-2  2.552342E-2  6.777525E-3 
-2.654147E-2 -2.669048E-2 -2.883649E-2 -3.783655E-2 -1.059747E-2 -3.445148E-4 -1.301169E-2  8.148432E-3 
 1.998043E-2  2.188444E-3 -2.555847E-4  1.062250E-2  6.539345E-3  1.294374E-3  3.648520E-3 -4.487514E-3 
-1.664662E-2 -2.371049E-2 -1.250458E-2  1.825237E-2  2.558351E-2  1.005650E-2  1.327443E-2  1.649332E-2 
-8.421659E-3 -9.136677E-3  1.810336E-2  3.976345E-3 -8.421659E-3  9.221315E-3 -8.779526E-3 -1.971650E-2 
 3.231525E-3 -1.507521E-3 -4.346371E-4  1.055479E-3 -2.677965E-2 -9.851694E-3  2.191734E-2  5.195141E-4 
-1.289153E-2  1.261950E-2  5.198479E-3 -1.777959E-2  4.894733E-4  2.575397E-3 -1.268625E-3  3.079844E-2 
 2.081537E-2 -4.323053E-2 -2.996850E-2  1.747751E-2 -7.557631E-3 -2.133608E-3  2.468944E-2  2.153039E-2 
 1.673245E-2 -1.131248E-2 -1.348758E-2  3.112316E-3 -2.072954E-2 -6.126642E-3  3.130531E-2 -1.977658E-2 
-4.838657E-2  1.121831E-2  2.069545E-2  5.496502E-3  8.595467E-3 -1.333857E-2  1.929545E-2  2.638841E-2 
-3.020763E-2 -4.487514E-3  1.992035E-2  1.476550E-2  3.413653E-2 -3.891468E-3 -5.625463E-2 -1.268625E-3 
 3.470349E-2 -2.290559E-2 -1.217651E-2  9.996414E-3 -1.745701E-3  3.440380E-3 -1.980662E-2 -2.093863E-2 
-1.104450E-2 -1.065660E-2  1.708937E-2  2.203631E-2  1.446748E-2  1.509237E-2 -4.636526E-3 -1.384568E-2 
 2.307415E-3 -1.666546E-4 -1.146150E-2  2.396345E-3 -1.387596E-3  9.877443E-3  3.383851E-2 -2.043486E-3 
-1.736259E-2  1.124835E-2  1.202345E-2 -4.346371E-4  8.029461E-3 -4.278660E-3 -2.108765E-2 -1.888251E-2 
-2.222061E-2 -1.050758E-2 -2.254748E-2 -1.459050E-2  2.838445E-2  3.202033E-2  1.384139E-2  2.277374E-3 
 1.694036E-2  1.407933E-2  2.635479E-3  5.675316E-3 -1.214647E-2 -1.915050E-2 -5.739689E-3 -2.639532E-3 
-2.609491E-3 -3.652573E-3 -2.260756E-2 -1.861358E-2  6.748438E-3  2.144051E-2  3.106737E-2  3.130531E-2 
 1.121831E-2 -2.123666E-2 -8.868694E-3  8.089304E-3 -2.067065E-2 -2.371049E-2  4.363298E-3 -2.699614E-3 
-2.397847E-2 -9.345531E-3 -3.861666E-3 -6.245613E-3  1.717949E-2  2.206635E-2  2.545357E-3 -1.539564E-2 
 2.456427E-3  4.707146E-2  3.515053E-2 -4.249573E-3  5.287409E-3  9.966373E-3 -1.000047E-2 -3.623486E-3 
 2.486467E-3 -1.342869E-2 -2.433658E-2 -7.706642E-3  4.125357E-3 -2.508163E-2 -3.837347E-2  1.949310E-3 
 2.987552E-2  2.873421E-3  2.307415E-3  1.410937E-2 -8.540630E-3  2.396345E-3  1.485443E-2 -1.864672E-3 
-7.855654E-3  4.960299E-3  9.370327E-3 -4.100561E-3 -8.898497E-3 -1.625967E-2 -1.184869E-2  3.104210E-4 
 7.165432E-3  3.556752E-2  2.984548E-2 -9.762526E-3 -9.047508E-3  3.380299E-3 -8.957624E-3 -4.815578E-3 
 7.283688E-4 -1.348758E-2  9.251356E-3  1.404953E-2 -6.066561E-3  4.930496E-3 -9.822607E-3 -4.725695E-3 
 1.855040E-2 -6.573677E-3 -8.212566E-3  1.300645E-2  7.850409E-3 -1.268625E-3 -7.974625E-3 -2.379966E-2 
-2.582669E-2 -8.600473E-3 -6.245613E-3  5.764484E-3  2.287149E-2  1.366234E-2  1.089048E-2 -6.156683E-3 
-1.733255E-2  1.059246E-2  1.136732E-2  4.900455E-3  1.959348E-2  1.774549E-2  5.195141E-4 -1.524663E-2 
-2.055168E-2 -1.497865E-2 -1.172948E-2 -2.514052E-2 -1.473951E-2  1.878834E-2  2.233434E-2  1.682138E-2 
 1.783442E-2  9.311438E-3  4.781485E-3  9.937525E-3 -1.000643E-3 -2.699614E-3  6.330490E-3 -2.162695E-3 
 6.688356E-3 -7.467508E-3 -3.706169E-2 -2.913451E-2 -1.429248E-2  4.602432E-3  7.821321E-3 -3.176689E-3 
-1.271248E-2 -9.706020E-4  1.020551E-2 -7.110596E-3  6.983280E-4  1.250052E-2  2.895141E-2  3.366041E-2 
 1.133752E-2 -7.706642E-3 -2.996850E-2 -9.196520E-3  1.807332E-2  1.276851E-2 -2.550602E-3 -6.394625E-3 
-6.725788E-4 -1.524663E-2 -1.745152E-2 -1.855469E-2 -8.272648E-3  1.616549E-2  1.822233E-2  2.156043E-2 
 1.402044E-2  4.423380E-3  8.208513E-3  6.718397E-3 -1.000047E-2 -1.906061E-2 -1.125264E-2 -1.631951E-2 
-1.453066E-2 -1.467967E-2 -1.795864E-2 -9.404659E-3 -5.411625E-3 -7.326603E-4  4.363298E-3  1.378131E-2 
 1.604652E-2  2.227545E-2  2.880239E-2  2.212644E-2  2.209640E-2  1.053333E-2  9.064674E-4  5.228519E-3 
-7.080555E-3 -3.068447E-2 -2.332258E-2 -7.557631E-3 -1.307058E-2 -8.242607E-3 -9.285688E-3 -1.324964E-2 
-8.421659E-3 -1.030684E-3  6.658316E-3  6.986380E-3  1.267838E-2  1.816249E-2  2.522540E-2  8.119345E-3 
-1.378560E-2 -4.398584E-3 -7.855654E-3 -1.244450E-2 -3.801584E-3  5.615473E-3  1.255941E-2  8.953333E-3 
 5.168438E-3  3.916502E-3 -2.878666E-3 -1.390553E-2 -7.139683E-3 -1.104450E-2 -4.314160E-2 -2.987957E-2 
 1.288748E-2  1.494336E-2  4.572392E-3  9.460449E-3  1.622534E-2  1.440740E-2  3.320456E-3 -5.836487E-4 
 1.089048E-2  2.844453E-2  3.559732E-2  2.611947E-2  2.754450E-3 -2.362061E-2 -2.043152E-2 -6.692648E-3 
-2.019358E-2 -3.056455E-2 -1.450157E-2  2.009392E-3 -5.083561E-3 -2.189255E-2 -2.645254E-2 -4.845619E-3 
 2.027845E-2  2.287149E-2  2.227545E-2  1.434731E-2  1.244044E-2  2.373552E-2  1.434731E-2 -8.451700E-3 
-1.563358E-2 -6.365538E-3 -1.656532E-3 -2.013683E-3 -1.685619E-3  1.175404E-3  9.639502E-3  1.273847E-2 
 5.824327E-3  4.293919E-4 -6.725788E-4  1.239777E-5  5.195141E-4 -9.114742E-4 -3.623486E-3 -1.178956E-2 
-2.043152E-2 -2.645254E-2 -1.861358E-2 -6.037474E-3  1.204491E-3  1.261950E-2  1.911640E-2  2.731252E-2 
 2.987552E-2  1.908636E-2  1.583743E-2  2.236438E-2  1.136732E-2 -4.398584E-3 -3.563643E-3 -1.268363E-2 
-5.500555E-3  2.382541E-2  2.719235E-2  1.139736E-2 -5.202532E-3 -1.217651E-2 -6.901503E-3 -2.520561E-3 
 3.261328E-3  1.521230E-2  2.495742E-2  3.476238E-2  3.693843E-2  1.574850E-2 -1.835585E-3 -3.503561E-3 
-5.947590E-3 -9.792566E-3 -5.798578E-3  1.979351E-3 -6.454468E-3 -1.694465E-2 -2.856255E-4  2.731252E-2 
 4.695249E-2  6.548953E-2  5.186939E-2  2.153039E-2  1.455641E-2  4.781485E-3 -3.156662E-4 -2.004457E-2 
-4.531765E-2 -2.525949E-2  9.728432E-3  3.014350E-2  2.924943E-2  1.434731E-2 -2.496147E-2 -5.685067E-2 
-5.536056E-2 -6.889153E-2 -6.424165E-2 -2.797151E-2  9.907484E-3  6.414843E-2  1.218765E-1  1.594875E-1 
 1.492643E-1  7.985449E-2 -4.040480E-3 -9.499860E-2 -1.635447E-1 -1.314766E-1 -5.747652E-2 -6.663561E-3 
 5.997539E-2  1.251245E-1  1.347504E-1  8.313251E-2  8.178473E-3 -6.167865E-2 -1.618755E-1 -2.216597E-1 
-1.378245E-1 -3.178668E-2  2.528548E-2  7.359552E-2  8.578444E-2  4.751849E-2 -3.068447E-2 -7.178164E-2 
-8.960366E-2 -1.542466E-1 -1.274235E-1 -1.625967E-2  3.655052E-2  6.370139E-2  8.113551E-2  7.222438E-2 
 4.492545E-2  5.228639E-2  6.584644E-2  7.582426E-3 -3.095269E-2 -5.872869E-2 -7.869649E-2 -5.238056E-2 
-7.500052E-2 -6.346750E-2  2.766943E-2  1.179423E-1  2.097344E-1  2.119105E-1  6.286645E-2 -1.298375E-1 
-2.800136E-1 -3.009646E-1 -1.450965E-1 -2.406764E-2 -1.014948E-2  7.493496E-3  5.615473E-3  2.495742E-2 
 5.943942E-2  5.845547E-2  2.561331E-2 -4.451251E-2 -9.464049E-2 -7.744455E-2 -5.422854E-2 -7.553768E-2 
-4.621148E-2  8.363938E-2  2.466304E-1  3.381543E-1  2.983084E-1  1.119514E-1 -1.240857E-1 -1.771345E-1 
-1.116285E-1 -5.980158E-2  1.413941E-2  5.756140E-2  1.032794E-1  1.568043E-1  1.848783E-1  1.525135E-1 
-6.757951E-2 -2.432966E-1 -1.497457E-1 -6.266260E-2 -6.355667E-2  1.092052E-2  7.794642E-2  1.307874E-1 
 2.542593E-1  2.918704E-1  1.143064E-1 -1.183636E-1 -1.761806E-1 -1.358576E-1 -2.299452E-2  1.798425E-1 
 2.069924E-1  1.270614E-1  8.715534E-2  3.320456E-3 -3.801584E-3  1.293864E-1  2.146513E-1  9.395051E-2 
-1.524875E-1 -3.528216E-1 -4.716446E-1 -4.355836E-1 -2.147455E-1 -1.220655E-2  7.881141E-2  1.617224E-1 
 3.174114E-1  3.667643E-1  1.679213E-1 -1.031046E-1 -3.446255E-1 -3.627455E-1 -7.237864E-2  1.717954E-1 
 1.529903E-1 -7.690859E-2 -3.503776E-1 -4.544487E-1 -3.911476E-1 -3.510635E-1 -4.150195E-1 -5.074675E-1 
-5.077956E-1 -2.029135E-1  3.950775E-1  7.998576E-1  7.044294E-1  4.260125E-1  2.608755E-1  1.586823E-1 
 1.753125E-1  2.173345E-1  9.624553E-2  7.403374E-3  5.678630E-2  3.702736E-2 -1.112406E-1 -1.610415E-1 
-6.725168E-2  4.426932E-2  1.370153E-1  1.438403E-1  1.328135E-1  6.405830E-2 -2.752745E-1 -6.750185E-1 
-8.924596E-1 -9.138577E-1 -7.219875E-1 -4.333787E-1  6.727743E-2  7.117314E-1  9.476795E-1  6.457775E-1 
-5.860949E-2 -9.728365E-1 -1.519151E+0 -1.416808E+0 -8.004875E-1  2.857015E-1  1.403870E+0  1.883722E+0 
 1.659576E+0  1.012352E+0  9.934545E-2 -5.723486E-1 -6.575246E-1 -5.902295E-1 -4.260466E-1  6.697941E-2 
 7.204335E-1  1.092998E+0  9.347444E-1  4.656205E-1 -1.483455E-1 -5.858786E-1 -5.983956E-1 -3.145845E-1 
 2.410274E-1  8.833642E-1  1.147327E+0  7.958345E-1  1.817794E-1 -3.630147E-1 -7.790296E-1 -7.921436E-1 
-4.124866E-1 -2.129276E-1 -4.526906E-1 -7.332237E-1 -8.629246E-1 -6.394045E-1  5.675745E-2  4.883595E-1 
 3.794014E-1 -2.910447E-2 -4.715855E-1 -3.346126E-1  2.496104E-1  5.401864E-1  5.299644E-1  5.203085E-1 
 1.724215E-1 -4.230065E-1 -5.296705E-1 -2.007685E-1  1.271515E-1  3.659604E-1  6.301315E-1  9.105153E-1 
 9.473214E-1  8.653345E-1  7.051744E-1  1.667883E-1 -3.279667E-1 -4.625556E-1 -5.564337E-1 -6.351125E-1 
-6.150556E-1 -5.675495E-1 -6.348746E-1 -7.019005E-1 -6.914697E-1 -8.982406E-1 -1.075746E+0 -8.751435E-1 
-4.234836E-1  1.069744E-1  5.036185E-1  7.806354E-1  9.259825E-1  8.239083E-1  7.370934E-1  9.264894E-1 
 1.096901E+0  1.048919E+0  9.982543E-1  5.893013E-1 -2.086356E-1 -7.088146E-1 -8.281746E-1 -6.731706E-1 
-2.950935E-1  7.878137E-2  1.802595E-1  4.355431E-2  8.468246E-2  3.592844E-1  6.042323E-1  4.716403E-1 
-3.664470E-2 -4.380276E-1 -5.305946E-1 -3.933537E-1 -2.889545E-1 -3.963037E-1 -7.943187E-1 -1.427418E+0 
-1.812499E+0 -1.678506E+0 -1.091035E+0 -4.235437E-1  9.058332E-2  6.063783E-1  9.125714E-1  9.210353E-1 
 9.077435E-1  8.238196E-1  5.538363E-1  4.774225E-1  6.332905E-1  5.237055E-1  2.837944E-1  2.143834E-1 
 1.173754E-1 -1.469746E-1 -4.038436E-1 -5.059476E-1 -5.284195E-1 -3.019185E-1  3.451874E-1  8.654532E-1 
 9.630575E-1  8.743944E-1  7.077374E-1  5.473695E-1  2.394474E-1 -1.105857E-1 -4.692307E-1 -8.369665E-1 
-7.236266E-1 -2.534297E-1  2.141154E-1  3.585694E-1  7.821536E-2 -2.386477E-1 -4.054537E-1 -3.309166E-1 
-6.132150E-2  1.107595E-1 -1.306126E-1 -6.044157E-1 -9.859505E-1 -9.884837E-1 -4.970367E-1 -6.018853E-2 
 2.089894E-1  2.655253E-1  9.010649E-2  8.316231E-2  1.953695E-1  3.918583E-1  5.782745E-1  5.451634E-1 
 4.214823E-1  2.950294E-1 -3.205538E-3 -2.571845E-1 -7.658052E-2  2.187643E-1  4.403174E-1  6.567745E-1 
 7.895465E-1  7.332485E-1  2.426965E-1 -3.953207E-1 -7.374556E-1 -9.053335E-1 -8.405426E-1 -3.478146E-1 
-2.675056E-2 -1.991885E-1 -2.746487E-1 -2.042847E-1 -2.531316E-1 -4.014297E-1 -4.211297E-1 -2.645166E-1 
-1.169336E-1  1.967103E-1  6.903625E-1  1.130787E+0  1.075623E+0  5.454915E-1  3.294444E-2 -4.135895E-1 
-6.752276E-1 -9.021745E-1 -9.671745E-1 -5.272865E-1  1.545093E-1  8.719206E-1  1.261383E+0  1.147476E+0 
 7.852845E-1  3.311505E-1 -2.702086E-1 -7.161765E-1 -7.248185E-1 -6.100185E-1 -3.093696E-1 -5.899668E-2 
-3.813457E-2  2.202244E-1  4.696145E-1  3.516843E-1  6.376052E-2 -6.483769E-2 -6.784868E-2 -4.269457E-2 
 8.930135E-2  6.414843E-2 -2.816226E-1 -6.283476E-1 -5.840607E-1 -2.694037E-1  1.061695E-1  3.026295E-1 
 8.176136E-2 -2.998915E-1 -5.488937E-1 -3.139286E-1  1.118624E-1  4.253273E-1  8.483462E-1  8.121963E-1 
 1.405025E-1 -3.351185E-1 -1.885195E-1 -7.434464E-2 -2.220476E-1 -2.376046E-1 -2.084277E-1  1.071143E-2 
 2.469573E-1  3.812485E-1  3.352334E-1 -3.155386E-1 -8.634017E-1 -7.542045E-1 -4.173446E-1 -1.248906E-1 
 6.563830E-2  4.719043E-2 -6.570268E-2  4.808450E-2  4.946485E-1  9.992676E-1  8.334756E-1  2.189133E-1 
-7.818961E-2 -3.110976E-1 -5.361085E-1 -4.441366E-1 -1.647065E-1 -3.482652E-2  3.574634E-2  2.266624E-1 
 2.887714E-1  2.050555E-1  2.528548E-2 -1.697435E-1 -1.428316E-1  7.413244E-2  2.949104E-1  4.565303E-1 
 4.733393E-1  2.429943E-1  6.063151E-2  2.793741E-2 -1.249206E-1 -4.343915E-1 -6.336825E-1 -4.698565E-1 
-2.464855E-1 -1.847045E-1 -1.266487E-1 -1.766276E-1 -3.631635E-1 -3.183396E-1  1.860414E-1  7.531564E-1 
 8.377962E-1  5.836985E-1  3.837824E-1  7.556248E-2 -2.254446E-1 -1.044755E-1  8.328152E-2 -1.498656E-1 
-5.217736E-1 -4.745655E-1 -2.020197E-1 -1.515336E-1 -1.341887E-1 -6.006956E-2 -1.900985E-1 -2.621026E-1 
 1.346614E-1  7.195394E-1  9.785542E-1  6.439004E-1  1.727195E-1  8.170152E-2  5.508852E-2  1.512241E-2 
 7.109237E-2 -2.089045E-1 -6.970425E-1 -5.335157E-1 -5.094957E-2  3.857732E-2  7.916832E-2  9.639430E-2 
 1.574605E-1  4.225554E-1  5.442395E-1  5.227823E-1  3.278425E-1 -1.020615E-1 -5.416515E-1 -7.063117E-1 
-3.530595E-1  1.012523E-1  1.187465E-1  9.395051E-2  2.252614E-1  3.610349E-2 -1.686707E-1 -2.262497E-1 
-4.825225E-1 -4.229176E-1  1.077151E-2  1.997204E-1  1.932833E-1  1.386545E-1 -1.533556E-2 -2.031226E-1 
-3.931746E-1 -4.861286E-1 -5.637946E-1 -4.593956E-1  4.840374E-3  1.501884E-1  1.146634E-1  3.293324E-1 
 4.678855E-1  4.986415E-1  4.090843E-1  2.670155E-1  6.730747E-2 -2.423136E-1 -4.261656E-1 -3.055546E-1 
-7.017255E-2  5.511737E-2  1.296244E-1  4.989386E-3  1.313686E-4  3.222094E-1  5.251665E-1  6.033983E-1 
 4.914594E-1  1.668785E-1 -4.412556E-2 -1.724555E-1 -3.659046E-1 -4.375806E-1 -3.498716E-1 -2.915766E-1 
-3.515997E-1 -3.533576E-1 -7.300353E-2  5.395532E-2 -2.170997E-1 -3.869157E-1 -2.506576E-1 -6.588149E-2 
 1.160045E-1  3.632774E-1  4.388573E-1  3.969254E-1  4.050014E-1  2.128334E-1 -1.415505E-1 -2.856467E-1 
-2.063706E-1 -9.917068E-2  3.726649E-2  9.263945E-2  4.221344E-2  1.585035E-1  4.159095E-1  5.521374E-1 
 5.467734E-1  4.646964E-1  1.890213E-1 -1.076946E-1 -1.198535E-1  1.059015E-1  3.682253E-1  3.198254E-1 
 2.698445E-2 -2.536087E-1 -5.106866E-1 -5.397737E-1 -3.780046E-1 -3.116045E-1 -3.800015E-1 -2.513435E-1 
 3.124547E-2  4.298830E-2 -1.289153E-2 -3.068447E-2 -7.234859E-2  6.069136E-2  3.896835E-1  6.625264E-1 
 6.414564E-1  4.782565E-1  1.478343E-1 -2.496145E-1 -3.855157E-1 -4.443157E-1 -6.166646E-1 -7.351305E-1 
-6.045055E-1 -3.620005E-1  1.038454E-1  6.066763E-1  6.387444E-1  5.078504E-1  2.419214E-1 -8.707070E-2 
-2.127786E-1 -2.085166E-1 -1.247454E-2  2.501750E-2 -1.144295E-1 -1.570475E-1 -3.698685E-1 -6.191087E-1 
-4.719725E-1 -1.922746E-1 -2.168016E-1 -2.198415E-1 -1.566305E-1 -3.844125E-1 -4.861887E-1 -3.112166E-1 
-1.750185E-1 -9.180951E-2  4.713035E-2  4.023495E-1  6.107004E-1  4.485135E-1  3.510294E-1  3.744833E-1 
 3.801165E-1  4.638324E-1  5.845923E-1  6.250055E-1  6.315913E-1  4.438643E-1  1.309955E-1 -3.163767E-2 
-2.122717E-1 -2.653506E-1 -1.536205E-1 -1.174996E-1 -1.044750E-2  4.879951E-2 -1.590147E-1 -4.340045E-1 
-4.662507E-1 -3.049586E-1 -1.861646E-1 -1.084096E-1 -1.520405E-1 -2.878516E-1 -1.912906E-1  3.038144E-2 
 8.653045E-2 -4.114461E-2 -2.210636E-1 -2.550685E-1 -2.457407E-1 -1.808896E-1 -1.194365E-1 -1.474216E-1 
-3.730059E-2 -6.757951E-2 -1.808596E-1 -1.525176E-1 -1.679256E-1 -4.907250E-2  1.709313E-1  3.404493E-1 
 5.420644E-1  6.880674E-1  6.101935E-1  4.455335E-1  4.656804E-1  4.312875E-1  8.861637E-2 -2.132256E-1 
-2.928286E-1 -3.112166E-1 -1.505206E-1  1.068254E-1  1.209815E-1  1.166534E-2 -8.054352E-2 -1.542757E-1 
-1.420865E-1 -6.930852E-2  4.456735E-2 -2.133608E-3 -1.086776E-1  5.952835E-2  2.070525E-1  1.654475E-1 
 9.472537E-2 -5.613565E-2 -1.141317E-1  6.265831E-2  1.366284E-1 -5.157566E-2 -2.268755E-1 -3.853667E-1 
-6.178565E-1 -5.400715E-1 -1.629786E-1  1.076305E-1  2.176914E-1  2.579553E-1  4.016933E-1  4.843063E-1 
 3.352034E-1  1.977534E-1  3.282547E-2 -7.911348E-2 -1.453066E-2 -1.180956E-1 -3.177435E-1 -3.352087E-1 
-2.510157E-1 -1.013465E-1 -5.473447E-2 -1.749885E-1 -1.828866E-1 -4.722452E-2  1.168394E-1  2.023134E-1 
 4.844236E-2 -1.815157E-1 -3.440297E-1 -2.953615E-1 -1.247454E-2  2.117252E-2  3.082514E-3  1.734045E-1 
 2.337253E-1  2.373614E-1  2.572105E-1  3.383625E-1  3.498664E-1  3.363955E-1  3.846765E-1  2.732434E-1 
 2.898049E-2 -2.880607E-1 -4.645226E-1 -5.157235E-1 -4.139175E-1  7.580137E-2  3.703413E-1  2.968774E-1 
 2.428155E-1  9.842134E-2 -1.424737E-1 -4.430935E-1 -6.223867E-1 -4.698267E-1 -2.804005E-1  2.009940E-2 
 5.026355E-1  7.379875E-1  7.801285E-1  7.818565E-1  4.341483E-1 -1.160986E-1 -2.685096E-1 -2.473197E-1 
-2.960775E-1 -3.247776E-1 -4.989445E-1 -5.086005E-1 -2.603135E-1  7.893038E-2  3.407474E-1  2.717245E-1 
 1.777530E-2 -2.642477E-1 -3.246286E-1 -7.142448E-2  2.167974E-1  3.169343E-1  2.930624E-1  1.868165E-1 
-2.245855E-2 -1.326985E-1 -1.878035E-1 -1.800845E-1 -1.584187E-1 -1.817837E-1 -1.081417E-1 -1.823206E-1 
-4.147215E-1 -5.099416E-1 -4.158247E-1 -2.633836E-1  2.448034E-2  3.546054E-1  2.784593E-1  1.002395E-1 
 1.602614E-1  1.799314E-1  1.576095E-1  3.196163E-1  4.943204E-1  4.940224E-1  4.054785E-1  1.729574E-1 
-4.671764E-2 -1.833336E-1 -2.533996E-1 -1.397026E-1 -3.437948E-2  4.075336E-2  1.641064E-1  2.144134E-1 
 7.735038E-2 -1.014955E-1 -9.416366E-2  9.996414E-3  6.748652E-2  3.965044E-2 -9.797859E-2 -2.661555E-1 
-2.025266E-1  3.380942E-2  1.803784E-1  3.310313E-1  4.367414E-1  3.341014E-1  2.910364E-1  3.196163E-1 
 3.640151E-2 -2.541146E-1 -2.876725E-1 -2.336407E-1 -9.532666E-2 -6.176853E-2 -1.324306E-1 -2.313156E-1 
-2.224345E-1 -4.646778E-4  1.624675E-1  2.121484E-1  1.208625E-1  9.141731E-2  2.558393E-1  2.352755E-1 
-1.819658E-2 -3.673055E-1 -6.342187E-1 -4.930136E-1 -1.228936E-1  5.151153E-2  8.474135E-2 -5.470514E-3 
-1.585076E-1 -2.139115E-1 -2.749176E-1 -2.360547E-1 -2.018116E-1 -2.681227E-1 -7.207966E-2  2.018664E-1 
 1.670275E-1  1.052754E-1  6.900644E-2 -8.721948E-2 -5.407953E-2  2.262154E-1  5.569954E-1  5.753243E-1 
 2.517564E-1  4.617739E-2 -1.518915E-1 -3.804185E-1 -2.882986E-1  5.142236E-2  1.594574E-1  6.429744E-2 
 2.281525E-1  3.856595E-1  3.196163E-1  2.934804E-1  1.990945E-1 -1.947856E-2 -8.558059E-2 -1.006055E-2 
 1.453605E-1  3.805933E-1  3.596714E-1  8.188033E-2 -2.493465E-1 -5.647786E-1 -6.794596E-1 -4.999576E-1 
-9.937954E-2  1.091504E-1  1.042924E-1  1.604705E-1  1.765044E-1  1.688454E-1  8.417535E-2 -8.114052E-2 
-2.633536E-1 -4.520645E-1 -4.685755E-1 -2.643375E-1 -4.338503E-3  2.013304E-1  3.966274E-1  3.423865E-1 
 7.907939E-2 -6.927848E-2 -2.888355E-1 -4.833276E-1 -4.688437E-1 -4.348986E-1 -3.764255E-1 -2.501216E-1 
-1.929007E-1 -2.358756E-1 -1.307616E-1  1.834185E-1  4.592724E-1  6.587415E-1  7.701745E-1  6.643443E-1 
 4.185324E-1  1.982903E-1  7.940745E-2  4.766750E-2  2.543449E-2 -6.579161E-2 -2.066095E-1 -3.386655E-1 
-4.361205E-1 -4.097147E-1 -2.970016E-1 -2.680926E-1 -3.327346E-1 -2.773015E-1 -3.423047E-2  2.675214E-1 
 5.253453E-1  5.603335E-1  5.012045E-1  4.119453E-1  1.793954E-1  5.625033E-2  2.307415E-3 -1.717706E-1 
-3.281157E-1 -2.241335E-1  5.645943E-2  2.042205E-1  3.203623E-1  4.273834E-1  2.893074E-1 -8.820367E-2 
-4.325435E-1 -5.303566E-1 -5.146506E-1 -3.424206E-1  6.829047E-2  2.455573E-1  9.773540E-2  7.124138E-2 
 1.968005E-1  2.201355E-1  1.220844E-1  1.622884E-1  2.874894E-1  2.550344E-1  2.461233E-1  3.531744E-1 
 2.426965E-1 -1.897116E-1 -4.804966E-1 -4.699466E-1 -3.568745E-1 -9.014058E-2  1.576693E-1  2.279143E-1 
 1.743884E-1  7.237339E-2  8.599353E-2  3.544831E-2 -1.121945E-1 -9.774065E-2 -2.791262E-2 -1.479275E-1 
-3.963337E-1 -4.620485E-1 -3.359826E-1 -1.319535E-1  1.503973E-1  3.202424E-1  1.763854E-1 -1.722176E-1 
-3.310356E-1 -1.982055E-1  3.717637E-2  3.006625E-1  3.532643E-1  1.575494E-1  1.663713E-1  3.878944E-1 
 4.013655E-1  1.631224E-1 -2.776361E-2 -1.760054E-2  2.352738E-2  3.512049E-2 -5.181456E-2 -2.835896E-1 
-3.062105E-1 -6.319857E-2  1.097765E-1  4.549146E-2 -1.906056E-1 -4.360006E-1 -5.657616E-1 -4.600215E-1 
-1.408055E-1  2.380764E-1  4.435964E-1  2.535145E-1 -1.041775E-1 -2.100065E-1 -1.562135E-1 -1.424146E-1 
-5.100965E-2  2.716351E-2  1.148124E-1  3.374095E-1  4.493773E-1  3.899815E-1  1.639874E-1 -1.465867E-1 
-3.211715E-1 -4.028606E-1 -3.050475E-1 -3.619766E-2  1.288793E-1  2.443054E-1  3.897424E-1  3.203025E-1 
 5.943942E-2 -1.459050E-2 -4.865551E-2 -2.100666E-1 -1.976986E-1 -1.783867E-1 -2.805207E-1 -3.042135E-1 
-1.202116E-1  1.207733E-1  1.133225E-1  1.083455E-1  7.514548E-2 -6.704354E-2 -4.436350E-2  7.463837E-2 
 2.195694E-1  9.663343E-2 -3.118427E-1 -4.733136E-1 -2.972095E-1 -9.490848E-2  2.704334E-2  8.751345E-2 
 1.070344E-1  1.680405E-1  1.315324E-1  9.052348E-2  1.646135E-1  1.240215E-1  1.007164E-1  1.989753E-1 
 1.547785E-1  3.738546E-2  1.202345E-2 -1.689386E-1 -3.617027E-1 -3.063295E-1 -2.548597E-1 -2.143586E-1 
-1.194966E-1 -5.109859E-2  1.673245E-2  7.848334E-2  7.731438E-3 -1.467357E-1 -6.281161E-2  1.254225E-1 
 2.269003E-1  3.674505E-1  3.429525E-1  1.343033E-1  4.173636E-2 -1.777959E-2 -2.673175E-1 -4.996896E-1 
-4.528396E-1 -2.371576E-1 -4.746270E-2 -1.805544E-3  2.337837E-2  2.004654E-1  3.853915E-1  3.975215E-1 
 2.676704E-1  9.064245E-2 -1.760054E-2  2.415252E-2  5.145240E-2 -5.252957E-2 -1.304035E-1 -4.907250E-2 
 9.532142E-2  1.640465E-1  1.390424E-1  1.400855E-1  1.777854E-1 -2.084947E-2 -2.399886E-1 -1.495075E-1 
-7.085848E-2 -7.002354E-2  7.389331E-2  1.787694E-1  1.077795E-1  3.529930E-2  2.427244E-2  1.768541E-2 
-1.503754E-2 -2.311468E-3 -9.226561E-3 -1.050415E-1 -9.282255E-2 -5.035353E-2 -4.478049E-2 -7.613349E-2 
-1.213145E-1  5.690646E-2  2.737503E-1  2.344115E-1  1.285744E-2 -2.594566E-2  1.317403E-1  1.745374E-1 
 2.229965E-1  2.367954E-1  8.450341E-2 -1.306727E-1 -2.865705E-1 -3.677225E-1 -4.286397E-1 -2.963455E-1 
-4.126358E-2  1.659544E-1  2.579255E-1  2.147415E-1  2.507133E-1  2.306554E-1  1.953340E-2 -2.502155E-2 
 7.034731E-2 -1.003036E-1 -3.186677E-1 -2.743216E-1 -1.875055E-1 -1.074555E-1  9.064245E-2  2.696373E-1 
 2.003164E-1  4.185534E-2 -4.633069E-2 -1.962676E-1 -3.282347E-1 -3.105316E-1 -1.777306E-1 -1.027765E-1 
 3.154445E-2  3.017354E-1  2.956855E-1  2.680540E-2 -1.908736E-1 -2.351005E-1 -1.174695E-1  7.767844E-2 
 2.265725E-1  2.146513E-1  6.069136E-2 -2.128675E-1 -3.935316E-1 -4.521246E-1 -5.378666E-1 -5.000176E-1 
-2.987597E-1 -1.161876E-1 -7.425547E-2  1.196115E-1  4.465764E-1  3.880734E-1  1.348104E-1 -5.804253E-2 
-3.520167E-1 -4.194605E-1 -1.254566E-1  1.971245E-2  8.822846E-2  3.242664E-1  4.236884E-1  3.784475E-1 
 2.839134E-1  1.666393E-1  1.817193E-1  1.952505E-1  1.331415E-1  1.048584E-1  3.568649E-2 -3.506565E-2 
-1.295097E-1 -3.795846E-1 -4.273286E-1 -2.083087E-1 -1.087966E-1 -5.673170E-2  1.796935E-1  5.164635E-1 
 6.396084E-1  5.686784E-1  4.934263E-1  4.722364E-1  4.749784E-1  3.302565E-1  5.490947E-2 -3.394406E-1 
-6.500435E-1 -5.667455E-1 -2.227926E-1  6.119752E-2  1.303995E-1  1.817193E-1  1.770403E-1 -5.643368E-2 
-1.964166E-1 -3.691268E-2  9.350348E-2  1.979351E-3  5.195141E-4  6.474447E-2 -4.755497E-3 -3.062463E-2 
-4.484057E-2 -1.440237E-1 -2.397506E-1 -2.184117E-1 -6.400347E-2  1.052754E-1  2.292254E-1  3.327594E-1 
 4.121845E-1  3.889973E-1  2.528584E-1  3.774238E-2 -1.186025E-1 -1.176186E-1 -8.313656E-2 -6.030750E-2 
 4.334450E-3  8.712649E-2  9.129834E-2  2.781844E-2  1.068234E-2  3.884530E-2 -2.824068E-2 -8.137870E-2 
 3.512049E-2  3.941131E-2 -6.558251E-2  7.794642E-2  2.885623E-1  2.153075E-1  6.200242E-2  3.171444E-3 
-8.239150E-2 -1.569586E-1 -1.650345E-1 -1.385105E-1 -1.769855E-1 -2.163846E-1 -1.282876E-1 -8.280849E-2 
-1.136246E-1 -7.804060E-2  5.148244E-2  1.797824E-1  1.771305E-1  1.170185E-1  5.085635E-2 -1.578226E-1 
-2.712216E-1 -1.556165E-1 -1.477497E-1 -1.525776E-1 -1.153536E-1 -1.646767E-1 -2.550385E-1 -3.344336E-1 
-2.894907E-1 -2.575727E-1 -6.725168E-2  3.685825E-1  5.103545E-1  3.351445E-1  1.832993E-1  3.640151E-2 
-2.090235E-1 -2.289915E-1  6.560850E-2  1.416655E-1  1.202345E-2 -6.731153E-2 -2.863617E-1 -5.606356E-1 
-4.681575E-1 -1.111815E-1 -6.961584E-3 -5.160570E-2 -2.153468E-2 -9.934950E-2 -2.294686E-1 -2.194245E-1 
-2.415752E-2  2.091975E-1  3.278124E-1  2.658234E-1  1.697395E-1  2.282715E-1  2.513094E-1  1.614544E-1 
 1.098037E-2 -1.077535E-1 -1.146686E-1 -9.738255E-2 -1.467655E-1 -2.434757E-1 -9.791851E-2  1.305485E-1 
 1.339464E-1  8.486152E-2  2.758050E-2 -8.790565E-2 -1.768067E-1 -1.678956E-1 -1.690576E-1 -1.338017E-1 
 2.507639E-2  1.762364E-1  1.875904E-1  1.200285E-1  1.650305E-1  9.594750E-2 -5.711961E-2  2.048731E-2 
 2.218645E-1  3.337433E-1  2.036545E-1  1.217246E-2 -1.095717E-1 -9.547567E-2  8.954048E-2  1.865184E-1 
 2.213573E-1  2.451994E-1  1.692924E-1  1.872635E-1  3.234913E-1  1.692624E-1 -1.236985E-1 -1.489706E-1 
-1.516836E-1 -2.682717E-1 -3.331215E-1 -2.729206E-1 -3.199196E-1 -4.276567E-1 -1.872375E-1  8.447337E-2 
-2.046156E-2 -1.407757E-1 -3.011751E-2 -6.451058E-2 -1.498055E-1  7.404232E-2  2.155163E-1  1.527214E-1 
 2.390604E-1  4.015145E-1  4.084885E-1  2.231455E-1  7.890034E-2  3.345132E-2 -1.755846E-1 -2.830236E-1 
-1.061745E-1  7.690334E-2  2.138474E-1  3.380053E-1  3.728445E-1  1.661334E-1  7.247925E-5  1.106930E-2 
-7.047057E-2 -2.067065E-2  9.392142E-2 -7.950068E-2 -2.494955E-1 -1.752276E-1 -1.318045E-1 -9.291267E-2 
 9.162641E-2  1.719143E-1  1.195514E-1 -2.508163E-2 -2.719965E-1 -3.965125E-1 -2.547107E-1  8.951044E-2 
 4.089055E-1  4.581103E-1  2.517264E-1 -2.996850E-2 -2.666917E-1 -2.419856E-1 -1.143706E-1 -8.939552E-2 
 8.688736E-2  1.885743E-1  7.326746E-2  8.915234E-2  2.862973E-1  3.028085E-1  8.822846E-2  2.436137E-2 
-7.649064E-2 -2.968225E-1 -2.982826E-1 -1.256955E-1 -5.074167E-2 -1.347256E-1 -2.135236E-1 -3.094885E-1 
-3.259697E-1 -1.639917E-1  7.597947E-2  2.986655E-1  2.800984E-1  1.146045E-1  5.613136E-2 -5.816269E-2 
-3.111875E-1 -3.809855E-1 -2.769735E-1 -2.035697E-1 -8.534265E-2  4.331636E-2  3.020239E-2 -6.388450E-2 
 3.920341E-2  1.948335E-1  1.777563E-1  6.808233E-2 -1.265595E-1 -2.527146E-1 -1.622925E-1  1.268234E-1 
 3.099904E-1  1.510234E-1 -1.174095E-1 -3.031707E-1 -3.878095E-1 -2.399285E-1  1.499505E-1  4.295294E-1 
 4.663055E-1  3.043575E-1  7.609940E-2  3.059053E-2  4.391241E-2  8.864403E-3 -5.828619E-3  5.917144E-2 
 8.647037E-2 -1.297486E-1 -3.046606E-1 -2.785237E-1 -2.675855E-1 -2.171595E-1 -3.971457E-2  7.466841E-2 
 1.029215E-1  3.013475E-1  4.247315E-1  2.368543E-1  7.052541E-2  6.450415E-3 -7.225847E-2 -9.705448E-2 
 3.407741E-2  1.448834E-1  4.748845E-2 -2.645254E-2  1.162734E-1  2.697575E-1  2.828104E-1  2.166784E-1 
 1.226139E-2 -2.122717E-1 -2.634137E-1 -2.870176E-1 -3.454306E-1 -3.476355E-1 -2.976565E-1 -9.106469E-2 
 2.004354E-1  3.381245E-1  3.320444E-1  1.372845E-1 -1.235197E-1 -2.817426E-1 -3.637595E-1 -2.838876E-1 
-2.231207E-1 -2.157295E-1 -1.293607E-1 -1.189005E-1 -3.479648E-2  1.560595E-1  2.480605E-1  2.580745E-1 
 1.927464E-1  1.179125E-1  1.382074E-1  2.941954E-1  3.563933E-1  2.404015E-1  1.779945E-1  7.606936E-2 
-5.774450E-2 -1.295395E-1 -1.073966E-1  2.388430E-2  1.619530E-2 -1.694465E-2 -3.539252E-2 -2.420447E-1 
-3.785415E-1 -2.939615E-1 -1.363945E-1 -7.339168E-2  8.774519E-3  1.894684E-1  1.968005E-1  1.253035E-1 
 1.820774E-1  2.581043E-1  1.584435E-1 -5.100965E-2 -1.680446E-1 -2.292297E-1 -2.113776E-1 -1.491497E-1 
-4.189491E-3  1.948624E-1  1.866374E-1  2.034464E-1  2.883244E-1  9.418941E-2 -1.517427E-1 -7.091761E-2 
 6.137633E-2 -7.339168E-2 -2.044337E-1 -2.558737E-1 -3.435526E-1 -2.811165E-1  2.364635E-2  2.605774E-1 
 1.959953E-1  1.455693E-1  1.683383E-1  8.495045E-2 -5.923557E-2 -1.951356E-1 -2.235377E-1 -3.295455E-1 
-3.994036E-1 -1.823795E-1  3.956032E-2  1.001203E-1  6.608534E-2  8.471251E-2  1.971574E-1  3.755264E-1 
 4.125714E-1  1.208925E-1 -8.069253E-2 -3.563166E-2  5.881333E-2  1.774585E-1  8.495045E-2 -1.791015E-1 
-2.175467E-1 -8.596849E-2  3.881550E-2  2.301793E-1  3.708475E-1  3.257563E-1  1.858325E-1  9.338450E-2 
 7.702231E-2 -7.619262E-2 -2.964945E-1 -3.083556E-1 -1.861055E-1 -1.202116E-1 -6.772852E-2  5.616140E-2 
 4.218340E-2 -5.753660E-2 -8.763647E-2 -1.197946E-1 -1.229537E-1 -8.000755E-2  1.205349E-2  2.537441E-2 
 4.155397E-3  1.655340E-2 -1.071875E-1 -2.524755E-1 -2.358165E-1 -1.207476E-1 -8.859062E-2 -1.406856E-1 
-1.156216E-1  2.865338E-2  1.756403E-1  2.633793E-1  3.164575E-1  2.364974E-1  6.956339E-3 -2.170105E-1 
-2.739336E-1 -1.361265E-1  6.024432E-2  1.744184E-1  2.016873E-1  2.179303E-1  2.415934E-1  2.766113E-1 
 2.855525E-1  1.628244E-1  8.864403E-3  4.468751E-2  5.660844E-2 -1.126416E-1 -2.242527E-1 -2.538466E-1 
-3.512416E-1 -4.468195E-1 -2.820995E-1  2.227545E-2  1.990354E-1  1.924484E-1  7.451940E-2 -5.181456E-2 
-1.714425E-1 -1.655769E-2  1.915843E-1  6.897640E-2 -5.106950E-2 -6.352663E-2 -1.221485E-1 -2.309885E-1 
-2.283356E-1  1.118851E-2  2.527094E-1  2.747633E-1  2.451105E-1  2.413845E-1  9.192443E-2 -8.039451E-2 
-1.168735E-1 -1.667335E-1 -3.469205E-1 -3.381886E-1 -9.201765E-2 -7.839847E-2 -1.233406E-1  1.558213E-1 
 4.940825E-1  5.818505E-1  5.777385E-1  4.818923E-1  1.214883E-1 -1.192577E-1 -1.111217E-1 -1.602149E-2 
 2.675214E-1  5.025454E-1  3.742754E-1  4.793549E-2 -1.148765E-1 -1.973705E-1 -2.088747E-1 -9.237552E-2 
-2.539365E-1 -4.589787E-1 -4.295335E-1 -4.320965E-1 -4.433026E-1 -3.336587E-1 -1.655416E-1 -5.646348E-2 
 6.373048E-2  1.005373E-1  5.988646E-2  7.127142E-2 -7.532859E-2 -2.764666E-1 -3.045707E-1 -2.219577E-1 
-4.853559E-2  1.073625E-1  1.058714E-1  8.915234E-2  2.185564E-1  3.689404E-1  3.417003E-1  2.299104E-1 
 1.118324E-1 -6.939769E-2 -1.560345E-1 -6.468868E-2  2.844453E-2  1.187444E-2  1.123395E-1  1.954584E-1 
-4.019165E-2 -2.257125E-1 -2.858846E-1 -2.975376E-1 -1.815157E-1 -2.701855E-2  1.872034E-1  1.629145E-1 
-6.650662E-2 -6.480861E-2  2.644753E-2  3.991842E-2  1.855645E-1  4.705083E-1  4.241645E-1  1.315024E-1 
 1.450624E-1  2.600114E-1  1.393404E-1 -1.418185E-1 -3.774986E-1 -4.390707E-1 -3.871837E-1 -1.500435E-1 
 1.382973E-1  2.139664E-1  3.080235E-1  4.543254E-1  3.464093E-1  9.761643E-2 -3.445148E-4  7.940531E-3 
-1.060555E-1 -2.540555E-1 -1.653626E-1  6.158543E-2  2.117014E-1  1.757295E-1  4.870415E-3 -1.831555E-2 
 9.696031E-2  5.666733E-2 -1.187515E-1 -2.640395E-1 -4.186857E-1 -4.727476E-1 -3.743095E-1 -3.116937E-1 
-2.925305E-1 -2.113485E-1 -8.754754E-2 -9.481955E-2 -9.681654E-2  6.712842E-2  1.637194E-1  2.190034E-1 
 3.801465E-1  5.451343E-1  5.722845E-1  4.226155E-1  3.281703E-1  3.050735E-1  7.156944E-2 -1.482856E-1 
-1.433086E-1 -1.536205E-1 -2.140007E-1 -6.445050E-2  1.902435E-1  1.310253E-1 -1.888251E-2  6.373048E-2 
 7.690334E-2 -7.455349E-2  2.597046E-2  2.845094E-1  1.884553E-1  4.661322E-3 -3.381348E-2 -2.421937E-1 
-4.171956E-1 -3.261185E-1 -3.427775E-1 -4.622276E-1 -3.292475E-1 -1.279006E-1 -8.069253E-2 -1.369605E-1 
-4.370761E-2  2.558684E-1  3.133883E-1  2.511604E-1  2.692504E-1  9.690142E-2 -1.167846E-1 -1.521306E-1 
-1.059957E-1 -9.568357E-2  2.611947E-2  3.118384E-1  4.216914E-1  2.179005E-1 -4.646778E-4 -1.786246E-1 
-4.399645E-1 -5.070205E-1 -3.272805E-1 -8.483553E-2  8.834362E-3 -1.004226E-1 -1.054597E-1  1.100945E-2 
 1.003284E-1  1.242003E-1  1.879785E-1  2.436795E-1  1.341844E-1 -1.358509E-3 -2.633262E-2 -1.011376E-1 
-2.620125E-1 -1.511467E-1  7.791519E-3 -6.445050E-2 -1.523986E-1 -9.622049E-2  1.969495E-1  4.673784E-1 
 6.700375E-1  7.491333E-1  4.283373E-1  1.180315E-1  4.423952E-2 -1.882217E-1 -3.549676E-1 -2.766457E-1 
-3.600035E-1 -3.990755E-1 -1.976686E-1 -9.345531E-3  4.021645E-2 -2.293563E-2 -1.058767E-1 -2.018406E-1 
-2.350705E-1 -1.531436E-1 -3.214455E-2 -1.470947E-2  5.362749E-2  1.640174E-1  1.446748E-2 -1.108236E-1 
-1.386297E-1 -1.335037E-1 -6.075454E-2 -1.333547E-1 -9.538555E-2  2.167673E-1  3.323724E-1  2.153075E-1 
 2.946725E-1  3.196163E-1  2.733634E-1  3.135073E-1  6.718850E-2 -1.399705E-1 -1.442916E-1 -1.784456E-1 
-1.847646E-1 -2.156997E-1 -1.807106E-1 -4.183054E-2  9.055352E-2  1.204455E-1  9.016538E-2  9.964347E-2 
-3.524351E-2 -3.302016E-1 -2.917855E-1  6.483340E-2  2.229965E-1  3.803544E-1  4.470234E-1  1.384165E-1 
-1.196766E-2 -5.887747E-2 -3.423016E-1 -5.991406E-1 -5.985746E-1 -3.433146E-1 -1.207185E-1  1.917553E-2 
 2.592664E-1  3.495984E-1  3.181865E-1  4.051504E-1  3.686724E-1  2.896054E-1  1.807363E-1 -1.394045E-1 
-3.138695E-1 -4.054236E-1 -5.715137E-1 -4.108176E-1  2.713346E-2  1.242604E-1 -3.753853E-2  1.134715E-1 
 3.315084E-1  3.363063E-1  2.893374E-1  2.581043E-1  1.967404E-1  4.266047E-2 -2.937555E-3  1.431553E-1 
 8.819842E-2 -2.585256E-1 -3.854856E-1 -3.586035E-1 -4.683967E-1 -2.880306E-1  1.276875E-1  2.576864E-1 
 1.729283E-1  2.115223E-1  3.107953E-1  1.740603E-1 -7.378578E-3  1.786447E-2  4.099131E-2  4.874039E-2 
 1.912863E-1  3.645294E-1  3.625624E-1  2.203734E-1  8.796048E-2 -2.179046E-1 -5.643015E-1 -5.054417E-1 
-1.521306E-1  2.251425E-1  5.845635E-1  6.819885E-1  3.834543E-1  1.465225E-1  6.370139E-2  4.140830E-2 
 2.806644E-1  4.258044E-1  2.204635E-1 -1.655769E-2 -1.982646E-1 -4.599025E-1 -5.628116E-1 -4.229476E-1 
-4.058406E-1 -4.454186E-1 -2.533405E-1  1.470294E-1  4.509573E-1  7.222514E-1  1.091685E+0  1.092729E+0 
 5.615854E-1 -2.628477E-1 -1.064362E+0 -1.455194E+0 -1.107455E+0 -3.967805E-1  1.586747E-2  1.195514E-1 
-1.807706E-1 -6.347256E-1 -6.129696E-1 -2.060435E-1  1.441684E-1  2.592065E-1  6.283641E-2 -2.647846E-1 
-2.969115E-1 -2.069376E-1 -2.171595E-1 -8.158755E-2  1.870544E-1  3.222094E-1  2.922873E-1  2.631705E-1 
 3.431313E-1  3.841693E-1  1.948335E-1  1.834185E-1  3.012285E-1  5.616140E-2 -1.381526E-1 -2.373955E-1 
-5.581915E-1 -4.893477E-1  1.770403E-1  5.781255E-1  4.352515E-1  2.310433E-1  1.312635E-1  3.318334E-2 
-1.202705E-1 -1.859267E-1 -1.774025E-1 -3.868265E-1 -4.875896E-1 -1.661754E-2  3.641725E-1  1.098955E-1 
-2.688076E-1 -4.666677E-1 -5.614705E-1 -4.979906E-1 -2.196035E-1  1.761165E-1  5.478754E-1  7.645113E-1 
 6.738515E-1  2.683864E-1 -2.528336E-1 -6.268275E-1 -7.194245E-1 -6.861947E-1 -6.016145E-1 -4.013405E-1 
-3.352375E-1 -2.844837E-1 -1.986525E-1 -2.418365E-1 -8.805466E-2  4.382253E-2 -4.859567E-2  2.847433E-2 
 4.080114E-1  6.338563E-1  5.993454E-1  6.170185E-1  3.022714E-1 -1.698625E-1 -3.521657E-1 -2.291996E-1 
 1.916444E-1  4.508684E-1  5.087745E-1  6.542413E-1  8.683443E-1  9.414506E-1  9.338503E-1  9.103365E-1 
 6.785014E-1  5.516014E-1  6.827924E-1  7.197485E-1  3.073685E-1 -2.061327E-1 -2.794476E-1 -2.388265E-1 
-3.122895E-1 -3.897765E-1 -7.063706E-1 -1.398897E+0 -1.740198E+0 -1.462645E+0 -1.215878E+0 -1.174363E+0 
-1.204732E+0 -1.239780E+0 -1.304989E+0 -9.633005E-1 -1.586566E-1  3.630695E-1  7.203145E-1  1.125005E+0 
 1.436532E+0  1.424374E+0  8.374095E-1  7.991338E-2 -3.586626E-1 -2.155807E-1  5.417063E-1  1.557383E+0 
 1.925714E+0  1.374573E+0  6.861904E-1 -5.888700E-3 -7.261596E-1 -1.092406E+0 -9.283717E-1 -5.674305E-1 
-5.158725E-1 -7.064605E-1 -7.764966E-1 -8.240325E-1 -9.247956E-1 -5.850146E-1 -2.587645E-1 -3.556225E-1 
-2.752745E-1 -1.145785E-1 -1.447678E-3  2.610245E-1  7.083635E-1  1.241891E+0  1.595083E+0  1.716351E+0 
 1.751309E+0  1.459242E+0  7.010915E-1  1.254525E-1 -9.077549E-3  1.683984E-1  4.936645E-1  5.414383E-1 
 2.578354E-1 -7.640147E-2 -2.954516E-1 -6.474216E-1 -1.197340E+0 -1.628050E+0 -1.654068E+0 -1.218263E+0 
-5.387907E-1  1.907794E-1  5.830724E-1  4.800155E-1  1.246774E-1 -2.992365E-1 -6.775515E-1 -6.199725E-1 
 2.459931E-2  5.501115E-1  8.189616E-1  9.532824E-1  7.421005E-1  3.658404E-1 -1.740355E-1 -9.266427E-1 
-1.583376E+0 -1.956714E+0 -1.974030E+0 -1.299684E+0 -2.046726E-1  7.083933E-1  1.363426E+0  1.568202E+0 
 1.208482E+0  5.795853E-1  3.593733E-1  5.406334E-1  5.243914E-1  4.699714E-1  3.500755E-1  6.644249E-2 
 1.467314E-1  7.230563E-1  1.199094E+0  1.236109E+0  9.669313E-1  3.715925E-1 -2.622516E-1 -5.837035E-1 
-6.584785E-1 -7.307196E-1 -8.514507E-1 -7.677946E-1 -7.142985E-1 -7.565887E-1 -8.254626E-1 -9.413955E-1 
-7.880607E-1 -5.103285E-1 -9.923053E-2  2.627535E-1  6.158543E-2 -4.481306E-1 -9.599326E-1 -1.560070E+0 
-1.949830E+0 -1.522310E+0 -7.759306E-1  8.029461E-3  1.162020E+0  1.796431E+0  1.603934E+0  1.326441E+0 
 1.106349E+0  7.405505E-1  4.487815E-1  4.569473E-1  4.545045E-1  3.844674E-1  4.219894E-1  4.546235E-1 
 2.524414E-1  1.324534E-2  3.658032E-2  1.323063E-1  2.548254E-1  5.060034E-1  5.771124E-1  8.042049E-2 
-4.926856E-1 -7.109907E-1 -7.842455E-1 -5.885017E-1 -3.994327E-1 -6.625905E-1 -1.141342E+0 -1.256291E+0 
-6.113005E-1  4.446094E-1  1.076397E+0  9.455032E-1  5.955603E-1  2.254105E-1 -9.523654E-2  6.808233E-2 
 1.130545E-1 -3.722527E-1 -7.096796E-1 -5.929716E-1 -2.841856E-1  2.089293E-1  9.357285E-1  1.270829E+0 
 1.173851E+0  1.000937E+0  6.525724E-1  9.386134E-2 -5.944617E-1 -9.986756E-1 -1.091840E+0 -1.163158E+0 
-1.180533E+0 -5.608747E-1  7.372124E-1  1.477304E+0  1.494112E+0  1.156625E+0  9.746742E-2 -1.151385E+0 
-1.518763E+0 -1.238469E+0 -9.647906E-1 -3.988075E-1  2.966685E-1  3.975513E-1  1.014314E-1  3.559732E-2 
 1.820474E-1  2.850754E-1  4.785845E-1  8.433995E-1  1.006451E+0  7.651374E-1  3.418493E-1 -2.493465E-1 
-6.515045E-1 -6.653025E-1 -5.641825E-1 -9.347868E-2  3.912923E-1  5.518394E-1  7.969966E-1  1.023318E+0 
 1.172451E+0  1.188306E+0  5.440314E-1 -4.942355E-1 -9.596045E-1 -9.783506E-1 -9.487267E-1 -7.352195E-1 
-7.219577E-1 -1.016469E+0 -1.164438E+0 -8.709116E-1 -5.736296E-1 -8.102636E-1 -7.619236E-1 -2.387066E-1 
 6.379032E-2  6.212795E-1  1.635108E+0  2.354784E+0  2.177815E+0  1.299590E+0  3.528173E-1 -6.326096E-1 
-1.385933E+0 -1.449472E+0 -1.285945E+0 -1.040728E+0 -9.025955E-2  1.148460E+0  1.647744E+0  1.629624E+0 
 1.422109E+0  8.694763E-1  8.923531E-3 -1.071186E+0 -1.842600E+0 -1.863789E+0 -1.117857E+0 -2.606463E-2 
 5.717773E-1  5.197713E-1  1.914055E-1 -3.490067E-1 -8.428376E-1 -8.924296E-1 -5.688915E-1  4.426932E-2 
 3.762424E-1 -2.520561E-3 -8.415055E-2  4.812374E-1  9.209466E-1  1.301198E+0  1.380414E+0  5.022473E-1 
-3.245685E-1 -2.973585E-1 -1.774325E-1 -5.717816E-1 -1.171741E+0 -1.334642E+0 -1.036883E+0 -4.748936E-1 
 3.472445E-1  9.649053E-1  7.786975E-1  1.270025E-1 -4.360607E-1 -8.001895E-1 -8.257015E-1 -3.960056E-1 
 2.077374E-1  3.195274E-1  3.017654E-1  8.127923E-1  1.451195E+0  1.614396E+0  1.128344E+0  4.047935E-1 
-3.164325E-1 -7.717876E-1 -9.620185E-1 -1.222316E+0 -1.198831E+0 -1.084955E+0 -8.806276E-1 -1.998146E-1 
 3.438764E-1  6.330814E-1  8.860173E-1  9.263105E-1  6.169283E-1  1.408005E-1 -1.923046E-1 -5.360487E-1 
-4.686046E-1  3.893855E-1  1.158056E+0  1.116720E+0  4.353404E-1 -3.803296E-1 -7.726526E-1 -6.459606E-1 
-3.552656E-1 -9.821653E-2 -1.778195E-1 -5.231736E-1 -7.228816E-1 -7.647545E-1 -5.065737E-1  2.069035E-1 
 1.168964E+0  1.975455E+0  2.419218E+0  2.041767E+0  6.347203E-1 -6.538587E-1 -1.175079E+0 -1.296465E+0 
-1.219187E+0 -7.681816E-1  1.860380E-3  5.162854E-1  8.287964E-1  1.096871E+0  9.792705E-1  4.208565E-1 
-1.086776E-1 -3.670075E-1 -8.266845E-1 -1.148971E+0 -5.272865E-1  2.150695E-1  2.395074E-1  2.006745E-1 
 1.309655E-1 -1.522496E-1 -9.478951E-2 -9.017467E-3 -1.246815E-1 -1.557956E-1 -1.747506E-1 -1.326396E-1 
 5.583334E-2  5.318713E-1  9.905953E-1  9.118862E-1  4.204993E-1 -3.248067E-1 -1.080455E+0 -1.399135E+0 
-1.285259E+0 -1.001359E+0 -5.698445E-1 -1.258147E-1  2.721415E-1  7.006745E-1  7.115824E-1  3.178585E-1 
 7.219434E-2 -1.271248E-2  1.832993E-1  6.086135E-1  7.779822E-1  4.383805E-1 -3.271315E-1 -8.867075E-1 
-1.074733E+0 -1.054109E+0 -3.647425E-1  8.093352E-1  1.335711E+0  9.159985E-1  1.689644E-1 -6.349046E-1 
-9.516475E-1 -6.054296E-1 -2.529526E-1 -7.154369E-2 -3.211451E-2  2.570248E-2  1.188655E-1  1.145363E-3 
-2.246995E-1 -3.010247E-1 -1.749585E-1  1.024444E-1  3.324025E-1  2.085423E-1  1.495624E-1  2.933304E-1 
 3.321345E-1  5.427494E-1  6.240814E-1  1.972175E-1 -1.757636E-1 -7.088757E-2  2.401035E-1  4.521494E-1 
 5.462964E-1  5.616443E-1  2.906485E-1 -2.778087E-1 -5.204616E-1 -4.147816E-1 -5.755966E-1 -8.965125E-1 
-6.809196E-1  1.092052E-2  3.910244E-1  6.472385E-1  9.054184E-1  2.465703E-1 -8.307977E-1 -1.303349E+0 
-1.462794E+0 -1.368051E+0 -6.309705E-1  4.144783E-1  7.723794E-1  4.069984E-1 -5.980158E-2 -4.388025E-1 
-4.726286E-1 -2.013350E-2  6.100144E-1  8.082623E-1  7.153673E-1  7.425175E-1  7.423384E-1  9.089055E-1 
 1.095381E+0  8.131495E-1  3.649764E-1  5.628037E-2 -2.161167E-1 -4.205337E-1 -4.765625E-1 -2.681227E-1 
-1.471827E-1 -4.018176E-1 -3.484406E-1  9.091139E-2  2.295535E-1  1.456885E-1  5.821753E-2 -1.850026E-1 
-3.661137E-1 -2.040765E-1  1.253035E-1  8.178473E-3 -6.357687E-1 -9.767115E-1 -7.994745E-1 -5.050836E-1 
-1.115985E-1  2.685053E-1  3.095133E-1  2.718134E-1  2.108374E-1 -1.064427E-1 -4.895265E-1 -8.160746E-1 
-5.899026E-1  9.648442E-2  3.827684E-1  3.959713E-1  4.691374E-1  3.855405E-1  3.297205E-1  5.677843E-1 
 6.527514E-1  4.641304E-1  2.721715E-1 -2.376962E-2 -4.971855E-1 -6.588056E-1 -1.822906E-1  1.415753E-1 
 6.274748E-2  1.194913E-1  2.228174E-1  1.163325E-1 -6.015849E-2  1.636593E-1  4.423745E-1  1.804385E-1 
-4.782057E-2 -2.068186E-1 -6.582096E-1 -7.398996E-1 -3.110087E-1 -9.315491E-3 -1.673651E-2 -1.930785E-1 
-2.970016E-1 -2.568567E-1 -2.224646E-1 -1.287646E-1  3.386831E-2 -2.958155E-2 -3.161936E-1 -4.237816E-1 
-4.161227E-1 -2.233586E-1  3.351734E-1  7.734525E-1  9.745317E-1  9.392743E-1  7.496994E-1  5.704064E-1 
 1.893795E-1  1.169538E-2  4.686005E-1  8.906074E-1  6.467915E-1  3.193185E-1  1.230385E-1 -3.658457E-1 
-6.821415E-1 -6.280496E-1 -6.971617E-1 -6.267385E-1 -2.053275E-1 -4.484057E-2 -1.415505E-1 -2.823386E-1 
-3.766637E-1 -2.044635E-1 -2.217195E-1 -3.227806E-1 -2.052164E-2  2.316694E-1  7.508540E-2 -2.674665E-1 
-4.037545E-1 -9.869361E-2  3.357403E-1  6.751335E-1  9.192176E-1  6.324265E-1  1.835973E-1  2.510705E-1 
 3.553803E-1  3.093944E-1  3.227465E-1  2.599225E-1  1.949525E-1  1.806765E-1 -7.726550E-2 -5.127425E-1 
-9.134696E-1 -1.381790E+0 -1.564570E+0 -1.315330E+0 -9.688137E-1 -5.579536E-1 -2.208846E-1 -1.093335E-1 
-2.545326E-1 -4.430346E-1 -3.485005E-1  6.384850E-4  2.476735E-1  1.007164E-1  2.651675E-1  8.287663E-1 
 9.110513E-1  9.392452E-1  1.167861E+0  9.871373E-1  7.446034E-1  9.478283E-1  8.698645E-1  3.186035E-1 
 1.673844E-1  1.003585E-1 -2.314646E-1 -2.964346E-1 -4.469156E-2  3.220015E-1  4.967043E-1  4.128695E-1 
 3.386831E-2 -6.646767E-1 -9.292357E-1 -7.263687E-1 -7.157586E-1 -6.743627E-1 -3.983006E-1 -3.129756E-1 
-5.422475E-1 -5.865345E-1 -2.682416E-1 -1.909335E-1 -2.922926E-1  1.369238E-2  2.819765E-1  2.546763E-1 
 1.740603E-1  1.094184E-1  1.125174E-1 -9.226561E-3  8.489037E-2  5.188484E-1  6.818683E-1  5.353885E-1 
 4.337015E-1  3.504925E-1  1.737325E-1  1.062593E-1  1.043813E-1 -3.756857E-2 -2.054176E-1 -2.028546E-1 
-3.920770E-2  3.521314E-1  8.906074E-1  1.094010E+0  9.014854E-1  3.577945E-1 -4.947126E-1 -1.128050E+0 
-1.280193E+0 -1.303111E+0 -1.282935E+0 -8.765147E-1 -2.760196E-1  1.289985E-1  3.872094E-1  5.525844E-1 
 5.198615E-1  2.547064E-1 -1.081116E-1 -4.633296E-1 -5.442145E-1 -1.882217E-1 -8.596849E-2 -3.985386E-1 
-2.773905E-1  2.529783E-1  6.760874E-1  7.762833E-1  4.891045E-1 -1.074855E-1 -7.054477E-1 -5.796795E-1 
 1.038454E-1  7.886815E-1  1.247077E+0  1.153526E+0  7.826614E-1  2.423985E-1 -4.408886E-1 -9.750726E-1 
-1.217816E+0 -1.201722E+0 -1.195821E+0 -9.997785E-1 -6.127305E-1 -3.282645E-1  1.321530E-2  4.566205E-1 
 8.276935E-1  9.837403E-1  1.153586E+0  1.292109E+0  9.114094E-1  2.707405E-1 -2.142096E-1 -5.272865E-1 
-5.410855E-1 -2.544725E-1  2.758074E-1  8.521013E-1  8.261733E-1  4.880323E-1  4.788234E-1  2.426665E-1 
-8.799458E-2 -1.159797E-1 -4.960835E-1 -1.079591E+0 -9.730456E-1 -3.433447E-1  1.289394E-1  4.095614E-1 
 5.656683E-1  5.630155E-1  1.611555E-1 -4.006846E-1 -4.314706E-1 -3.958266E-1 -4.007745E-1  1.022365E-1 
 4.775715E-1  1.221445E-1 -3.207536E-1 -3.444176E-1 -3.783927E-1 -6.068895E-1 -6.808596E-1 -4.995406E-1 
-4.404416E-1 -3.787496E-1 -2.064061E-2  3.476238E-2 -2.636817E-1 -4.115627E-1 -2.699697E-1 -7.115650E-2 
 1.533151E-2  2.763133E-1  3.365743E-1  1.304893E-1  2.655544E-1  6.195514E-1  1.008327E+0  1.280038E+0 
 1.206038E+0  8.374686E-1  4.711635E-1  1.458974E-1 -2.507775E-1 -3.697195E-1 -3.378606E-1 -3.313935E-1 
-3.293366E-1 -5.049345E-1 -3.933537E-1 -4.335070E-2  1.542044E-2 -2.922368E-2 -9.440255E-2 -3.391125E-1 
-4.007146E-1 -3.619766E-2  2.569413E-1  4.286354E-1  7.367654E-1  7.939863E-1  3.027184E-1 -1.832147E-1 
-1.804125E-1 -3.733063E-2  1.651525E-3 -5.762553E-2 -1.792805E-1 -3.147936E-1 -2.643967E-1  1.697683E-1 
 3.518033E-1  1.255114E-1  2.324145E-1  5.614064E-1  6.676235E-1  6.725404E-1  5.644765E-1  1.052463E-1 
-5.290747E-1 -8.301716E-1 -9.095955E-1 -9.064965E-1 -5.628116E-1 -3.502586E-1 -3.471885E-1 -2.497337E-1 
-3.155687E-1 -4.636276E-1 -6.145196E-1 -6.756446E-1 -5.099416E-1 -3.146446E-1 -1.999035E-1 -1.176786E-1 
 9.803343E-2  5.099075E-1  8.366346E-1  7.767606E-1  6.584144E-1  8.692083E-1  1.025763E+0  7.629323E-1 
 2.622464E-1 -1.480176E-1 -3.683486E-1 -5.262136E-1 -6.590745E-1 -6.710546E-1 -6.651535E-1 -6.381526E-1 
-2.916965E-1  1.306083E-1  3.117194E-1  3.662884E-1  2.563455E-1  2.701449E-2 -2.224045E-1 -3.790777E-1 
-3.538346E-1 -3.561895E-1 -4.925666E-1 -5.191207E-1 -1.882217E-1  1.361513E-1  1.474164E-1  1.207135E-1 
 1.377313E-1  1.978724E-1  2.867143E-1  4.795084E-1  6.550164E-1  4.497354E-1  2.654655E-1  1.476855E-1 
-1.251285E-1 -2.581086E-1 -3.622396E-1 -2.478266E-1  4.704142E-2  3.914332E-2 -5.556965E-2 -1.710546E-1 
-4.608865E-1 -6.825285E-1 -8.181605E-1 -9.071517E-1 -6.786547E-1 -3.289497E-1  6.057143E-2  3.796093E-1 
 2.765524E-1  8.366847E-2  3.839850E-2  2.927945E-1  6.122494E-1  6.181505E-1  4.500935E-1  6.474447E-2 
-2.497046E-1 -2.620726E-1 -2.977166E-1 -5.404296E-1 -5.739875E-1 -2.318525E-1  3.696847E-2  3.643804E-1 
 7.850165E-1  8.759146E-1  5.831923E-1  1.997204E-1 -1.006055E-2 -6.939769E-2 -7.470250E-2 -4.549551E-2 
 9.579420E-3  4.474640E-2  2.147415E-1  5.271335E-1  6.937003E-1  6.582055E-1  6.115344E-1  7.791443E-1 
 1.116273E+0  1.439662E+0  1.515092E+0  1.312553E+0  9.005313E-1  2.341723E-1 -2.700596E-1 -4.612436E-1 
-5.421586E-1 -4.436605E-1 -1.928406E-1  1.117435E-1  2.184064E-1 -5.780458E-2 -3.685577E-1 -4.646416E-1 
-5.004935E-1 -4.540615E-1 -5.085707E-1 -8.442686E-1 -9.162116E-1 -4.726875E-1  2.233434E-2  2.406394E-1 
 1.543605E-1 -8.668351E-2 -1.584487E-1 -1.277816E-1 -1.895926E-1 -3.913267E-1 -8.175056E-1 -1.048536E+0 
-8.497217E-1 -4.697375E-1 -1.137147E-1  1.533775E-1  3.037915E-1  2.086015E-1  1.793954E-1  3.631284E-1 
 4.482155E-1  2.443054E-1 -1.398215E-1 -3.429265E-1 -3.149426E-1 -2.269347E-1 -2.494955E-1 -2.047026E-1 
 2.021837E-2  1.311445E-1  1.574605E-1  1.103950E-2 -4.639857E-1 -1.010121E+0 -1.324003E+0 -1.421696E+0 
-1.439667E+0 -1.174751E+0 -6.070685E-1 -1.984136E-1 -1.425636E-1 -1.386297E-1 -4.510856E-2  8.625507E-3 
 4.999137E-2  1.706924E-1  2.562864E-1  2.063074E-1  2.068133E-1  2.051444E-1  1.346014E-1  2.843904E-1 
 4.748595E-1  4.345365E-1  1.268535E-1 -3.577986E-1 -6.243246E-1 -5.428436E-1 -2.669005E-1 -1.230426E-1 
 1.872849E-2  3.648274E-1  4.316754E-1  4.067004E-1  4.880915E-1  3.397334E-1  1.723325E-1  2.417724E-1 
 5.288315E-1  7.381954E-1  7.368255E-1  9.750972E-1  1.200644E+0  8.918285E-1  6.287904E-1  5.898385E-1 
 5.324385E-1  6.656265E-1  8.075466E-1  7.504745E-1  5.546114E-1  3.499854E-1  2.575085E-1  2.642734E-1 
 2.870724E-1  2.478814E-1  1.786203E-1  9.693146E-2  2.516651E-2 -3.920770E-2 -6.514549E-3  5.151153E-2 
-6.037474E-3 -1.832445E-1 -6.221786E-1 -8.754416E-1 -7.100966E-1 -5.994985E-1 -4.306955E-1 -2.618361E-2 
 2.927053E-1  4.496753E-1  6.680703E-1  7.104194E-1  5.037675E-1  4.292014E-1  3.462903E-1  1.719444E-1 
 1.269424E-1  2.246654E-1  3.830965E-1  4.073853E-1  2.445433E-1  1.164813E-1  6.838036E-2 -7.619262E-2 
-2.581086E-1 -3.429265E-1 -4.630616E-1 -6.541865E-1 -7.322996E-1 -7.826955E-1 -8.140185E-1 -6.236687E-1 
-5.736296E-1 -7.849905E-1 -8.712697E-1 -6.844656E-1 -4.525115E-1 -4.529285E-1 -2.640696E-1  2.266240E-2 
-1.232517E-1 -2.764966E-1 -1.555877E-1 -1.212845E-1 -2.294385E-1 -1.123135E-1  2.059195E-1  4.037504E-1 
 4.639814E-1  5.267155E-1  4.278305E-1  1.119514E-1 -4.495955E-2 -1.038496E-1 -2.426405E-1 -2.919645E-1 
-1.853895E-1 -1.369305E-1 -2.509856E-1 -2.930076E-1 -3.508546E-1 -3.980026E-1 -1.272147E-1  7.037640E-2 
-3.181648E-2 -1.089165E-1 -4.019666E-1 -7.345047E-1 -4.761455E-1  2.650738E-2  3.818455E-1  5.816724E-1 
 6.401453E-1  4.558454E-1  6.218147E-2 -7.383847E-2  5.231643E-2  1.575794E-1  6.724739E-2  3.658032E-2 
 1.972475E-1  1.928663E-1  3.315084E-1  5.989573E-1  6.672654E-1  6.090605E-1  5.723433E-1  5.854275E-1 
 2.763734E-1 -3.446865E-2  2.978539E-2  1.311445E-1  5.294251E-2 -1.254265E-1 -1.607435E-1 -2.004707E-1 
-2.789407E-1 -2.413595E-1 -2.158186E-1 -2.976866E-1 -3.457286E-1 -1.586566E-1 -4.704547E-2 -7.780266E-2 
 9.535146E-2  4.114394E-1  6.973064E-1  8.818154E-1  9.150453E-1  7.451994E-1  4.293504E-1  2.880239E-2 
-2.018406E-1  9.570932E-2  3.972824E-1  2.153075E-1  1.095674E-1  1.983194E-1  9.240150E-2 -4.817867E-2 
-1.607726E-1 -4.063175E-1 -5.540197E-1 -2.637415E-1  1.974554E-1  3.102584E-1  2.006445E-1  7.049632E-2 
-1.779985E-1 -4.099836E-1 -4.599626E-1 -4.014597E-1 -3.054945E-1 -2.161765E-1 -1.878936E-1 -5.044365E-2 
 7.818532E-2 -3.026652E-2 -4.639053E-2 -1.366663E-2 -1.231916E-1 -8.981252E-2  1.110575E-1  1.713784E-1 
 2.769947E-2  7.254362E-3  1.155875E-1  6.525040E-2  3.672934E-2  1.035774E-1 -1.846457E-2 -3.947568E-2 
 1.621695E-1  1.529903E-1  3.392839E-2 -1.164565E-1 -3.469806E-1 -4.911656E-1 -4.748936E-1 -2.675266E-1 
-1.058166E-1 -1.156216E-1 -1.411927E-1 -1.955225E-1 -3.157177E-1 -2.367697E-1 -2.946258E-2 -1.336825E-1 
-2.820995E-1 -3.655477E-1 -5.733316E-1 -5.691595E-1 -4.107876E-1 -3.814025E-1 -2.924116E-1 -5.854964E-2 
 8.319235E-2 -4.793954E-2 -3.539245E-1 -4.266727E-1 -3.254926E-1 -3.608985E-1 -2.674365E-1 -9.321070E-2 
 8.473396E-4  2.269003E-1  5.892425E-1  7.315793E-1  5.640285E-1  6.167495E-1  7.227874E-1  5.151224E-1 
 3.152065E-1  2.126553E-1  1.553144E-1  1.107295E-1  1.691134E-1  2.453485E-1  1.697094E-1  1.869655E-1 
 2.078273E-1  1.724515E-1  2.886224E-1  4.248505E-1  3.884313E-1  1.065874E-1 -2.674966E-1 -4.920895E-1 
-5.126536E-1 -3.991647E-1 -2.601645E-1 -2.324185E-1 -3.797927E-1 -5.412936E-1 -5.725865E-1 -4.639256E-1 
-2.884176E-1 -6.656647E-2  1.831803E-1  2.535443E-1  2.247255E-1  2.560775E-1  2.662404E-1  2.359304E-1 
 1.497414E-1  1.294165E-1  1.626465E-1  1.895285E-1  2.775054E-1  1.798124E-1  5.777049E-2  1.627655E-1 
 1.545393E-1 -3.056526E-3 -2.009466E-1 -3.883166E-1 -4.541805E-1 -4.948015E-1 -4.997485E-1 -4.139767E-1 
-2.693737E-1 -2.099175E-1 -2.578406E-1 -1.854196E-1 -1.012866E-1 -1.491857E-2  1.290884E-1  1.895573E-1 
 3.179774E-1  4.645174E-1  4.738455E-1  4.144783E-1  3.035834E-1  2.231455E-1  3.574064E-1  6.239924E-1 
 6.460164E-1  5.479953E-1  5.535984E-1  4.113793E-1  2.455573E-1  2.211785E-1  1.315615E-1  1.881838E-2 
-4.311156E-2 -2.586746E-1 -5.470157E-1 -5.328295E-1 -3.982406E-1 -4.027705E-1 -3.091605E-1 -2.149837E-1 
-3.443575E-1 -4.149606E-1 -3.843226E-1 -4.976325E-1 -4.748037E-1 -1.362157E-1  2.886224E-1  6.544204E-1 
 6.885743E-1  3.883715E-1  1.156774E-1  9.877443E-3 -6.108260E-2 -1.321626E-1 -1.236985E-1 -2.181726E-1 
-3.772595E-1 -3.689747E-1 -1.237876E-1  1.444964E-1  1.280744E-1  1.275985E-1  1.604404E-1 -3.312755E-2 
-1.639025E-1 -1.335335E-1 -1.993077E-1 -3.462055E-1 -3.580077E-1 -2.603736E-1 -1.103766E-1  1.875830E-2 
 1.706634E-1  3.323724E-1  1.674144E-1 -1.588356E-1 -2.148056E-1 -6.874251E-2  1.234531E-3  8.855653E-2 
 2.686844E-1  3.363955E-1  3.734105E-1  5.342264E-1  7.352455E-1  7.563164E-1  6.128454E-1  4.798954E-1 
 4.344463E-1  4.560535E-1  3.550224E-1  2.538123E-1  1.706634E-1 -5.583763E-2 -1.646767E-1 -1.541567E-1 
-1.509376E-1 -1.382716E-1 -1.978176E-1 -2.305706E-1 -3.230786E-1 -4.922085E-1 -4.213977E-1 -2.122126E-1 
-1.221485E-1 -1.467357E-1 -1.927516E-1 -4.240496E-1 -8.431656E-1 -9.797215E-1 -8.689146E-1 -7.437737E-1 
-5.703816E-1 -3.960655E-1 -3.181605E-1 -2.996535E-1 -2.275016E-1 -2.223155E-1 -2.080996E-1 -1.310296E-1 
-3.259158E-2  2.261555E-1  4.963474E-1  5.716283E-1  5.032914E-1  4.880323E-1  4.128995E-1  2.154264E-1 
 1.305785E-1  1.563575E-1  1.622884E-1  2.336955E-1  4.802835E-1  5.776484E-1  6.366284E-1  7.834964E-1 
 6.124585E-1  2.264235E-1 -5.613565E-2 -7.908368E-2  3.851748E-2  2.161124E-1  4.203794E-1  4.832044E-1 
 3.380353E-1  1.128755E-1  2.823544E-2 -2.079506E-1 -5.527387E-1 -6.671505E-1 -6.777606E-1 -5.172436E-1 
-1.700416E-1  9.150743E-2  9.514236E-2  3.658032E-2  1.318004E-1  2.255595E-1  1.711695E-1  2.772951E-2 
-2.134047E-1 -4.224706E-1 -2.829347E-1  1.932430E-2  2.036545E-1  2.460043E-1  2.327714E-1  2.426364E-1 
 2.153039E-2 -3.212607E-1 -4.552236E-1 -5.210576E-1 -5.437975E-1 -3.265057E-1 -2.457452E-2  1.007755E-1 
 1.728985E-1  3.721883E-1  5.060923E-1  3.422675E-1  1.642854E-1  1.541224E-1  1.266444E-1  4.847145E-2 
-1.830657E-1 -4.404716E-1 -5.502646E-1 -5.254686E-1 -2.094705E-1  6.668139E-2  6.271744E-2  1.165414E-1 
 1.578474E-1  3.976941E-2 -1.217315E-1 -2.352195E-1 -2.490485E-1 -2.161167E-1 -8.865070E-2  3.726649E-2 
 6.256843E-2  1.529903E-1  2.608755E-1  3.155344E-1  2.969964E-1  2.722304E-1  2.773564E-1  9.785533E-2 
-1.111517E-1 -1.036115E-1  3.363037E-2  1.273594E-1  9.308648E-2  1.179423E-1  2.008824E-1  2.398643E-1 
 3.592243E-1  3.991303E-1  1.933725E-1 -1.394935E-1 -4.442856E-1 -5.241575E-1 -3.705547E-1 -1.020017E-1 
 1.644344E-1  2.392094E-1  8.018231E-2 -1.698625E-1 -3.350296E-1 -3.103526E-1 -1.404777E-1  7.896042E-2 
 3.242364E-1  4.263103E-1  2.649884E-1  6.146550E-2  3.124547E-2  2.024324E-1  3.446214E-1  3.490324E-1 
 4.085484E-1  4.967945E-1  4.935455E-1  4.342084E-1  3.214943E-1  6.379032E-2 -2.504785E-1 -3.678715E-1 
-2.853487E-1 -1.467955E-1  2.153039E-2  8.596349E-2 -1.437557E-1 -4.528396E-1 -4.932816E-1 -3.327947E-1 
-2.729206E-1 -2.772715E-1 -1.009886E-1  3.053045E-2  7.076502E-3  2.898049E-2 -5.494356E-2 -1.809196E-1 
-1.795485E-1 -2.041955E-1 -2.951837E-1 -3.714776E-1 -3.261485E-1 -1.489115E-1  3.085852E-2  8.599353E-2 
-5.327463E-2 -2.333426E-1 -2.445486E-1 -1.678066E-1 -1.536560E-2  1.876204E-1  2.399244E-1  2.785485E-1 
 3.030164E-1  2.750025E-1  3.228955E-1  2.924664E-1  1.910484E-1  6.185341E-2 -9.616065E-2 -2.677946E-1 
-4.225307E-1 -3.815217E-1 -1.505806E-1  7.699347E-2  1.784415E-1  1.769814E-1  2.802753E-2 -7.893467E-2 
-2.970052E-2  3.306341E-2  2.626848E-2 -9.824657E-2  2.277374E-3  1.129653E-1 -3.256154E-2 -9.037852E-2 
-2.910447E-2  6.459546E-2 -1.763058E-2 -1.919765E-1 -3.030217E-1 -4.088507E-1 -4.087017E-1 -2.250276E-1 
-4.302263E-2 -1.965656E-1 -3.853667E-1 -3.526425E-1 -2.990575E-1 -1.928706E-1  1.942365E-1  6.184485E-1 
 5.014434E-1  1.554635E-1  1.884842E-2  1.771545E-2 -1.006055E-2 -7.941151E-2 -4.272461E-2 -9.047508E-3 
-3.145862E-2 -1.262355E-2  1.804974E-1  2.667465E-1  1.888423E-1  2.496104E-1  1.548374E-1 -4.269457E-2 
-1.907246E-1 -1.481366E-1  1.276875E-1  2.490735E-1  4.010084E-1  5.717773E-1  5.673075E-1  4.811773E-1 
 2.787275E-1  1.470542E-2 -2.646356E-1 -3.774986E-1 -2.056856E-1  5.490947E-2  1.380584E-1  8.790040E-2 
 1.183593E-1  1.352875E-1  1.448245E-1  1.533775E-1  1.098654E-1  3.026247E-2 -1.272745E-1 -1.756747E-1 
-5.175447E-2  3.675938E-2  4.334450E-3 -8.406067E-2 -1.876545E-1 -2.906826E-1 -3.240325E-1 -2.202296E-1 
-5.801368E-2  5.487943E-2  1.758485E-1  2.579553E-1  1.894383E-1 -1.030684E-3 -1.813769E-2  1.471183E-1 
 1.823454E-1  2.021644E-1  2.613523E-1  3.324025E-1  2.887113E-1  1.356444E-1  1.436913E-1  1.350193E-1 
 6.602550E-2  4.781485E-3 -1.498656E-1 -3.373246E-1 -4.422596E-1 -4.502165E-1 -3.232276E-1 -6.293058E-2 
 6.125736E-2  6.990051E-2  4.164743E-2 -8.820367E-2 -2.484226E-1 -3.242407E-1 -8.242154E-2  2.814693E-1 
 4.236283E-1  3.912923E-1  2.627535E-1  2.391434E-2 -1.454847E-1 -5.327463E-2 -3.044558E-2 -1.680746E-1 
-1.639917E-1 -1.512065E-1 -2.759607E-1 -3.151217E-1 -1.954925E-1  2.396345E-3  1.404433E-1  7.162833E-2 
-1.143169E-2 -4.919147E-2 -1.418185E-1 -2.831426E-1 -4.077775E-1 -4.400246E-1 -4.534657E-1 -4.269407E-1 
-3.736537E-1 -2.941105E-1 -2.353697E-1 -2.344456E-1 -2.220476E-1 -3.568156E-1 -4.284606E-1 -1.582396E-1 
 1.260784E-1  2.042205E-1  1.581163E-1 -4.835749E-2 -2.307496E-1 -1.667926E-1 -4.311156E-2  7.457948E-2 
 1.193125E-1  1.279254E-1  1.962633E-1  1.264954E-1 -1.056767E-2 -1.392255E-1 -3.036475E-1 -3.589315E-1 
-2.079806E-1 -7.896447E-2 -1.309705E-1 -1.250985E-1 -9.702682E-3  4.927635E-2  3.753448E-2  1.298335E-1 
 1.962335E-1  1.069744E-1  1.123683E-1  1.214585E-1  2.933836E-2 -7.121563E-2 -3.884959E-2  4.736948E-2 
-6.576157E-2 -1.146085E-1 -4.525757E-2 -3.035665E-2 -3.384352E-2 -6.677556E-2 -9.196520E-3  5.839634E-2 
 2.227545E-2 -1.298666E-3  4.459739E-2  1.823153E-1  2.768204E-1  2.333674E-1  1.205053E-1 -6.425381E-4 
 6.614447E-2  2.027905E-1  9.037447E-2  2.396345E-3  1.088824E-1  1.985285E-1  3.240874E-1  5.108905E-1 
 5.766954E-1  5.821784E-1  7.039523E-1  6.528704E-1  3.683743E-1  3.265615E-1  4.283674E-1  3.192594E-1 
 1.649404E-1  1.730773E-1  1.559105E-1  7.061553E-2  2.031183E-1  3.011985E-1  8.557653E-2 -1.203005E-1 
-2.727416E-1 -4.580257E-1 -5.036235E-1 -3.877807E-1 -1.967745E-1 -8.006763E-2 -1.340396E-1 -2.410016E-1 
-3.098755E-1 -3.548486E-1 -3.427186E-1 -2.073245E-1 -1.410735E-1 -2.166235E-1 -1.732607E-1 -1.107635E-1 
-1.481066E-1 -2.318525E-1 -4.057217E-1 -4.503355E-1 -1.881616E-1  2.230265E-1  5.459085E-1  6.670864E-1 
 4.996254E-1  7.487750E-2 -2.582576E-1 -3.695705E-1 -3.521066E-1 -1.528456E-1  1.146934E-1  2.003765E-1 
 1.531684E-1  1.882765E-1  1.687853E-1 -6.731153E-2 -2.107227E-1 -2.454426E-1 -3.002796E-1 -1.574645E-1 
 4.197431E-2  1.492944E-1  2.034464E-1  2.579553E-1  3.505523E-1  2.831085E-1  1.308165E-1  3.082848E-2 
-4.248548E-2 -1.485837E-1 -2.818916E-1 -2.576916E-1 -1.746316E-1 -8.102059E-2  7.806635E-2  1.871433E-1 
 1.675034E-1  7.225513E-3 -1.231616E-1 -1.808896E-1 -2.113485E-1 -1.990097E-1 -1.007795E-1  4.102135E-2 
 1.849031E-2  4.686236E-2  2.479715E-1  2.847474E-1  1.603813E-1  6.149530E-2 -7.076859E-2 -1.633656E-1 
-5.664253E-2  1.055443E-1  3.087983E-1  4.942315E-1  5.079703E-1  4.683325E-1  2.788465E-1  6.861830E-2 
 2.385449E-2 -7.911348E-2 -4.388666E-2  1.326945E-1  6.522131E-2 -1.074855E-1 -1.376455E-1 -8.465648E-2 
-2.075958E-2  8.143353E-2  1.208925E-1 -1.387596E-3 -1.363647E-1 -8.367348E-2  8.173132E-2  5.571437E-2 
-1.245327E-1 -1.816347E-1 -1.815455E-1 -2.110205E-1 -9.359765E-2  9.779549E-2  4.024649E-2 -2.317927E-1 
-3.345225E-1 -1.468256E-1  4.742837E-2  2.131314E-1  4.785845E-1  5.221264E-1  2.858205E-1  1.316214E-1 
-2.096868E-2 -2.506275E-1 -2.368596E-1 -2.055168E-2  5.106449E-2  9.639502E-3 -5.226159E-2 -1.234896E-1 
-8.468652E-2 -3.017759E-2 -1.411326E-1 -2.543235E-1 -1.246517E-1  1.175404E-3 -7.339168E-2 -9.088564E-2 
-8.477569E-2 -8.829260E-2  8.039045E-2  1.548374E-1  2.594137E-2 -2.627349E-2 -1.894164E-2 -1.083565E-2 
 1.556945E-2 -8.313656E-2 -2.267857E-1 -1.257846E-1  6.807327E-3 -9.842563E-2 -1.489115E-1 -1.414607E-1 
-3.199496E-1 -3.801205E-1 -1.803837E-1 -4.141355E-2  8.384752E-2  2.633495E-1  2.948503E-1  2.595644E-1 
 2.728565E-1  2.082145E-1  2.302051E-2 -1.523685E-1 -2.848716E-1 -3.836975E-1 -4.178505E-1 -3.828325E-1 
-2.371867E-1 -5.652261E-2  4.969335E-2  1.917553E-2 -9.428358E-2 -1.042376E-1 -6.603479E-3  7.800651E-2 
 4.355431E-2 -1.733255E-2  2.695322E-3 -4.484057E-2 -8.772659E-2  5.285239E-2  1.736734E-1  2.311623E-1 
 4.159694E-1  4.843965E-1  3.982065E-1  4.264295E-1  4.635644E-1  4.834723E-1  4.811773E-1  3.847065E-1 
 2.993803E-1  1.730473E-1  2.090430E-2 -1.521659E-2 -1.524663E-2 -1.313066E-2  5.771041E-2  9.877849E-2 
 7.508540E-2  1.331115E-1  2.138765E-1  2.728565E-1  3.066523E-1  1.614544E-1  6.181479E-3 -4.859567E-2 
-1.131487E-1 -1.592526E-1 -1.844957E-1 -1.288545E-1 -4.957867E-2 -1.084695E-1 -1.703396E-1 -1.132376E-1 
-1.107347E-1 -1.244435E-1  2.325845E-2  1.238725E-1  1.167204E-1  1.669674E-1  1.252735E-1 -7.795167E-2 
-2.449055E-1 -2.556345E-1 -2.204087E-1 -2.379615E-1 -1.284666E-1  2.135134E-2 -6.352663E-2 -2.580197E-1 
-5.153656E-1 -7.985206E-1 -8.518677E-1 -6.819327E-1 -4.640155E-1 -2.857356E-1 -1.273646E-1 -2.916455E-2 
-3.768754E-2 -7.988858E-2 -1.016445E-1 -5.640364E-2  1.229143E-2  6.212139E-2  5.976748E-2 -3.768754E-2 
-7.443452E-2  5.517745E-2  2.398944E-1  3.465583E-1  3.041193E-1  1.864884E-1  7.744050E-2  1.136732E-2 
 1.148653E-2 -8.337569E-2 -1.881015E-1 -1.363347E-1 -5.869865E-2  7.359552E-2  1.367474E-1  6.450415E-3 
-7.777262E-2 -8.054352E-2 -6.334758E-2 -3.968453E-2 -1.152346E-1 -2.073545E-1 -2.290506E-1 -2.296765E-1 
-1.660185E-1  2.214909E-4  1.140673E-1 -2.266765E-2 -2.169216E-1 -2.612376E-1 -1.827075E-1 -2.552867E-2 
 9.320545E-2  1.612754E-1  1.540923E-1  1.518574E-1  2.147114E-1  2.370033E-1  2.356625E-1  2.076485E-1 
 1.931934E-1  1.390424E-1  6.185341E-2  1.308763E-1  2.526505E-1  2.742875E-1  1.213095E-1 -1.004226E-1 
-1.408055E-1 -4.063869E-2 -5.220151E-2 -1.421757E-1 -2.076826E-1 -2.569466E-1 -1.393745E-1  8.179140E-2 
 2.097945E-1  2.748535E-1  3.178585E-1  3.819344E-1  4.279494E-1  3.491814E-1  2.107174E-1  1.273005E-1 
 8.092737E-2 -4.820848E-2 -1.485536E-1 -5.530167E-2 -1.649761E-2 -8.334565E-2 -2.993870E-2  4.722047E-2 
 3.082514E-3 -6.623864E-2 -2.996850E-2  7.714248E-2  1.490264E-1  2.035055E-1  2.536335E-1  1.771004E-1 
 7.350636E-2  1.112065E-1  1.819584E-1  1.693513E-1  1.014905E-1  6.784344E-2  1.130748E-2 -8.302689E-3 
 1.152303E-1  2.066054E-1  1.792164E-1  9.767652E-2  9.460640E-2  1.718554E-1  1.857734E-1  1.677725E-1 
 9.511352E-2 -6.921864E-2 -1.363347E-1 -1.367517E-1 -2.475286E-1 -3.529105E-1 -3.384566E-1 -3.132737E-1 
-3.171775E-1 -1.893535E-1 -6.996369E-2 -1.591935E-1 -2.052686E-1 -1.326985E-1 -7.497048E-2 -6.844449E-2 
-9.553456E-2 -8.680248E-2 -1.051605E-1 -1.241155E-1 -3.238249E-2  1.126075E-1  1.643744E-1  1.154084E-1 
 1.394293E-1  8.360934E-2 -7.914352E-2 -8.596849E-2 -1.154726E-1 -1.694455E-1 -1.495075E-1 -9.568357E-2 
 7.308841E-2  2.179594E-1  2.923775E-1  2.486265E-1  1.656563E-1  1.775475E-1  1.212795E-1  5.793571E-4 
-1.599977E-1 -2.844837E-1 -3.611066E-1 -4.268215E-1 -4.188347E-1 -4.334676E-1 -3.574116E-1 -1.390765E-1 
 9.817362E-3  7.943630E-2  1.129653E-1  7.365537E-2  2.224541E-2  3.193140E-2 -5.143642E-3 -6.930852E-2 
-5.190349E-2 -7.735562E-2 -8.906770E-2  8.098650E-2  2.510405E-1  1.945355E-1  1.357045E-1  2.426364E-1 
 2.641244E-1  2.045484E-1  1.231575E-1 -9.574366E-2 -3.197706E-1 -2.933655E-1 -4.889369E-2  1.215775E-1 
 1.191044E-1  5.568433E-2 -5.941367E-2 -2.270246E-1 -2.703576E-1 -2.827556E-1 -3.755906E-1 -3.741305E-1 
-2.804005E-1 -4.317164E-2  2.403114E-1  4.064023E-1  5.344343E-1  5.352695E-1  4.032135E-1  3.082623E-1 
 2.433224E-1  1.273293E-1  2.158952E-2 -6.203651E-2 -1.250696E-1 -1.250095E-1 -9.619069E-2  1.539040E-2 
 1.031303E-1  8.039045E-2  5.616140E-2 -3.181648E-2 -1.425035E-1 -1.394637E-1 -5.303669E-2  5.943298E-3 
-1.581264E-2 -5.869865E-2 -8.176565E-2 -8.626652E-2 -2.326369E-2  1.101334E-1  1.604705E-1  1.245284E-1 
 1.007164E-1  4.912734E-2 -8.838654E-3 -4.978752E-2 -5.175447E-2 -1.321959E-2 -5.276752E-2 -1.495967E-1 
-1.154425E-1  2.787852E-2  6.557846E-2  3.982949E-2 -2.639532E-3 -1.542466E-1 -2.735167E-1 -3.029916E-1 
-3.186076E-1 -2.601056E-1 -1.256657E-1  4.933643E-2  3.005733E-1  5.211134E-1  5.465343E-1  5.267754E-1 
 5.064204E-1  3.278725E-1  2.283313E-1  2.346494E-1  8.161235E-2 -2.239847E-2  6.277752E-2  1.737924E-1 
 2.331295E-1  1.937304E-1  7.797647E-2 -5.890751E-2 -2.487507E-1 -4.277456E-1 -3.995526E-1 -2.482135E-1 
-1.878035E-1 -1.759427E-1 -1.834526E-1 -2.506275E-1 -3.006966E-1 -3.128266E-1 -3.886447E-1 -4.764135E-1 
-4.262257E-1 -2.747977E-1 -1.821115E-1 -1.136246E-1 -1.128268E-2  4.668331E-2  1.138885E-1  1.602614E-1 
 1.715865E-1  1.676235E-1  6.933331E-2  4.578948E-2  9.913635E-2  9.597731E-2  2.007043E-1  3.167853E-1 
 2.741973E-1  3.212855E-1  4.256253E-1  3.457534E-1  2.323844E-1  1.275985E-1  2.641749E-2  2.230549E-2 
-1.834559E-2 -3.065467E-2  6.522131E-2  1.111474E-1  8.194041E-2  2.179837E-2 -8.233261E-2 -2.214806E-1 
-3.323765E-1 -4.559987E-1 -4.785886E-1 -3.001895E-1 -1.292415E-1 -4.603267E-2 -7.628250E-2 -1.597295E-1 
-2.092617E-1 -2.121525E-1 -1.558256E-1 -1.231325E-1 -5.297661E-2  5.526304E-3 -4.484057E-2 -7.124567E-2 
-4.838657E-2  2.188730E-2  1.131735E-1  9.824252E-2 -4.934549E-3 -9.511757E-2 -1.029556E-1 -3.831363E-2 
 3.839850E-2  1.776073E-1  3.381844E-1  3.799074E-1  3.422964E-1  2.958643E-1  1.711695E-1  1.485443E-2 
-6.063557E-2 -1.047435E-1 -1.029556E-1 -6.239462E-2 -2.478361E-2  1.837134E-2  1.092052E-2 -9.941578E-3 
-3.205538E-3 -1.169968E-2  1.184440E-2  1.112065E-1  2.326224E-1  3.596125E-1  4.508684E-1  4.539075E-1 
 4.092934E-1  3.587184E-1  2.937484E-1  1.705434E-1  1.181436E-2 -9.395552E-2 -1.069496E-1 -2.153468E-2 
 1.212504E-1  1.101935E-1 -2.460480E-3  2.635479E-3 -9.163070E-2 -2.392435E-1 -2.161167E-1 -1.952245E-1 
-1.546636E-1 -2.919364E-2 -6.617951E-2 -2.643075E-1 -4.122486E-1 -5.048745E-1 -4.607666E-1 -2.837095E-1 
-1.651835E-1 -1.707566E-1 -2.198415E-1 -1.934366E-1 -1.519816E-1 -1.247716E-1 -1.359177E-1 -2.075636E-1 
-2.878516E-1 -3.399765E-1 -2.235675E-1 -3.059459E-2  7.353640E-2  9.618640E-2  1.039345E-1  7.982445E-2 
-3.679347E-2 -7.425547E-2 -4.355860E-2 -9.097457E-2 -1.090057E-1  1.759648E-2  1.447945E-1  1.911075E-1 
 2.625744E-1  3.169644E-1  2.936294E-1  1.742985E-1  6.677032E-2 -4.034066E-2 -1.899796E-1 -1.385405E-1 
 2.987552E-2  9.958339E-2  7.910943E-2  3.178239E-2 -1.545453E-2 -8.981252E-2 -1.271856E-1 -1.500735E-1 
-1.948967E-1 -2.176366E-1 -1.973405E-1 -1.656907E-1 -1.189895E-1  6.501245E-2  2.658825E-1  2.908573E-1 
 1.808555E-1  4.081249E-2 -2.603459E-2 -4.144263E-2 -6.242347E-2 -7.014251E-2 -8.027554E-2 -5.249953E-2 
 1.425295E-1  3.590455E-1  3.765104E-1  3.096924E-1  1.516485E-1 -6.343770E-2 -1.163375E-1 -7.026267E-2 
-5.262613E-3  6.361151E-2  9.275842E-2  3.729534E-2 -7.562661E-2 -1.506996E-1 -1.794596E-1 -1.169035E-1 
-4.525757E-2 -2.827048E-2 -2.901554E-2 -7.312369E-2 -6.805658E-2 -2.412748E-2  1.199341E-2  4.379249E-2 
 5.133343E-2  8.593345E-2  1.132333E-1  1.360624E-1  1.760874E-1  2.128043E-1  2.734225E-1  3.571985E-1 
 4.311984E-1  3.675394E-1  1.909285E-1  6.408834E-2  3.696847E-2  9.681153E-2  1.676524E-1  2.312815E-1 
 2.569125E-1  2.552135E-1  2.537234E-1  2.328913E-1  2.659125E-1  2.393584E-1  1.197004E-1  6.703949E-2 
 8.172989E-4 -1.323416E-1 -1.895926E-1 -1.551995E-1 -1.576135E-1 -1.482556E-1 -1.956749E-2  4.471636E-2 
-1.273346E-1 -2.982225E-1 -3.339565E-1 -3.659346E-1 -3.249266E-1 -2.601056E-1 -2.907727E-1 -2.878816E-1 
-1.723065E-1  1.399040E-2  1.517684E-1  9.171534E-2 -4.782057E-2 -1.073966E-1 -2.530127E-1 -3.794355E-1 
-2.412107E-1 -9.598160E-2 -1.323705E-1 -9.079647E-2  5.496836E-2  1.309633E-2 -8.969355E-2 -6.945753E-2 
-8.137870E-2 -1.260226E-1 -4.448247E-2  3.786230E-2 -5.899668E-2 -9.395552E-2 -6.692648E-3  4.120040E-2 
 1.267633E-1  2.503254E-1  3.430414E-1  3.811893E-1  2.987845E-1  6.915545E-2 -9.446168E-2 -1.134167E-1 
-1.264105E-1  2.707338E-2  2.925565E-1  4.081314E-1  4.240754E-1  3.522215E-1  1.670864E-1 -4.060864E-2 
-1.452756E-1 -1.149666E-1 -7.875562E-2 -4.308152E-2  4.990244E-2  1.021764E-1  9.588838E-2  7.633734E-2 
 5.973744E-2  9.862947E-2  1.611855E-1  2.143245E-1  2.993515E-1  3.655725E-1  3.300774E-1  2.921684E-1 
 2.437394E-1  1.110575E-1  9.678245E-2  1.943264E-1  2.403114E-1  2.967885E-1  3.572273E-1  2.883244E-1 
 1.219354E-1  8.119345E-3 -5.464554E-2 -8.978248E-2 -8.185554E-2 -5.017447E-2  4.522347E-2  2.256784E-1 
 3.229253E-1  2.301793E-1  1.027725E-1  3.485250E-2  4.423380E-3 -2.955151E-2 -6.737161E-2 -9.264350E-2 
-1.547825E-1 -2.320015E-1 -2.494655E-1 -2.384086E-1 -2.762585E-1 -2.455316E-1 -1.437557E-1 -1.665547E-1 
-2.353985E-1 -2.865405E-1 -3.761866E-1 -3.975856E-1 -2.781067E-1 -1.219697E-1 -5.527163E-2 -3.151870E-2 
-4.269457E-2 -7.735562E-2 -1.304054E-2  1.353502E-3 -3.324747E-2  3.887415E-3 -3.032660E-2 -1.611066E-2 
 8.635139E-2  7.839346E-2 -2.058053E-2 -1.024785E-1 -5.014563E-2  1.094785E-1  2.447824E-1  3.302264E-1 
 3.348465E-1  1.841633E-1 -1.441169E-2 -1.295695E-1 -2.229416E-1 -2.483926E-1 -2.156396E-1 -1.981456E-1 
-1.500435E-1 -8.635569E-2  2.197742E-2  9.246039E-2  2.245450E-2 -9.663749E-2 -2.218087E-1 -3.229597E-1 
-3.010247E-1 -1.933765E-1 -2.181726E-1 -3.081775E-1 -2.800436E-1 -2.501516E-1 -2.263985E-1 -1.253076E-1 
-5.169463E-2 -4.013157E-2  4.018641E-2  1.564765E-1  1.709013E-1  1.321874E-1  1.227105E-1  6.352234E-2 
-5.738759E-2 -9.449148E-2 -7.529855E-2 -3.417063E-2  4.057431E-2  8.262539E-2  1.261973E-1  1.167204E-1 
 3.681946E-2 -2.847862E-2 -6.814647E-2 -2.558756E-2  5.028939E-2  1.067364E-1  2.252023E-1  3.421774E-1 
 3.289454E-1  1.681004E-1 -6.108260E-2 -1.767476E-1 -7.720661E-2  1.239924E-1  2.538123E-1  2.460043E-1 
 1.751034E-1  1.569834E-1  2.068434E-1  2.176614E-1  1.521554E-1  1.227405E-1  1.098053E-1  9.415936E-2 
 1.433334E-1  1.233664E-1  4.695249E-2  7.374525E-3 -7.294464E-2 -1.511166E-1 -1.715615E-1 -1.497755E-1 
-1.459315E-1 -1.736777E-1 -2.293487E-1 -3.310056E-1 -3.330626E-1 -2.251165E-1 -1.654515E-1 -1.794295E-1 
-1.418486E-1 -2.651167E-2  2.426386E-3 -6.543636E-3  4.975343E-2  4.325652E-2 -3.795552E-2 -6.194758E-2 
-6.710267E-2 -1.102877E-1 -1.045647E-1 -6.218553E-2 -3.113151E-2  3.187132E-2  6.998944E-2 -1.253462E-2 
-1.115086E-1 -1.278706E-1 -1.411035E-1 -1.659286E-1 -1.658096E-1 -2.018406E-1 -2.459195E-1 -2.134347E-1 
-1.917975E-1 -1.670616E-1 -7.047057E-2 -9.911537E-3 -6.024861E-2 -1.797276E-1 -2.093816E-1 -1.587465E-1 
-1.091547E-1 -4.653955E-2 -2.990961E-2 -1.807761E-2 -1.482868E-2 -3.843260E-2 -6.287050E-2 -4.761147E-2 
 5.496836E-2  1.475365E-1  2.173045E-1  2.213573E-1  1.058424E-1 -3.569055E-2 -9.541559E-2 -6.841469E-2 
-4.928064E-2 -7.627010E-4  1.145649E-2 -8.322668E-2 -8.549166E-2  5.866432E-2  1.778455E-1  1.951904E-1 
 1.747465E-1  1.412475E-1  1.338563E-1  2.003765E-1  2.485075E-1  1.843724E-1  2.522540E-2 -1.071575E-1 
-1.012866E-1 -1.140165E-2  6.298542E-2  1.148124E-1  1.463444E-1  1.228294E-1  7.195640E-2  3.109646E-2 
-1.038861E-2 -6.931543E-3  4.105139E-2  5.437231E-2 -1.169968E-2 -1.173806E-1 -1.838696E-1 -2.123015E-1 
-1.596997E-1 -1.211667E-2  8.790040E-2  1.532285E-1  2.553625E-1  2.626345E-1  1.972475E-1  1.995714E-1 
 2.356625E-1  2.958343E-1  3.377964E-1  2.616205E-1  1.275084E-1  5.535650E-2  3.303432E-2  4.081249E-2 
 7.589030E-2  7.398343E-2  1.183295E-1  1.550765E-1  4.891944E-2 -6.084466E-2 -1.192875E-1 -1.215227E-1 
-6.126165E-2 -1.655769E-2 -3.986359E-2 -1.525776E-1 -2.790296E-1 -2.999215E-1 -1.929595E-1 -6.614947E-2 
 3.008342E-2  5.222750E-2 -3.730059E-2 -3.974462E-2  6.912541E-2  8.667946E-2  9.639430E-2  1.666694E-1 
 1.524534E-1  6.528044E-2 -4.427457E-2 -1.451566E-1 -1.728425E-1 -1.416097E-1 -8.069253E-2 -5.875850E-2 
-4.945970E-2  5.228639E-2  1.604104E-1  1.730175E-1  1.647625E-1  1.412773E-1  3.255749E-2 -8.811355E-2 
-1.417587E-1 -1.444707E-1 -1.619647E-1 -1.550505E-1 -7.720661E-2 -8.779526E-3  4.036546E-2  5.294251E-2 
-1.017952E-2 -1.087675E-1 -1.543655E-1 -1.816945E-1 -2.537875E-1 -2.750065E-1 -2.252367E-1 -1.577926E-1 
-1.008697E-1 -2.418756E-2  7.386351E-2  1.327245E-1  1.363895E-1  1.025934E-1  1.143653E-1  1.354954E-1 
 1.121905E-1  1.075404E-1  1.081073E-1  8.498049E-2  7.019830E-2  8.691740E-2  7.854247E-2  2.933836E-2 
 1.455641E-2  6.247950E-2  9.663343E-2  1.093583E-1  1.948035E-1  2.418313E-1  1.628544E-1  1.043813E-1 
 1.140673E-1  1.331713E-1  1.143653E-1  5.276346E-2  7.105350E-3 -5.172491E-3  1.542044E-2  7.031751E-2 
 1.035175E-1  6.748652E-2  1.881838E-2  4.328632E-2  4.981351E-2 -7.080555E-3 -1.089549E-2 -2.120662E-2 
-5.881763E-2 -1.596689E-3  8.635139E-2  8.423543E-2  3.699732E-2  1.071143E-2  7.642508E-3  5.526638E-2 
 9.299731E-2 -2.580643E-3 -1.937046E-1 -2.835007E-1 -2.433565E-1 -1.782966E-1 -1.476955E-2  1.452713E-1 
 1.579964E-1  1.156774E-1  2.987552E-2 -7.479262E-2 -1.740646E-1 -2.482436E-1 -2.528636E-1 -1.976986E-1 
-9.926057E-2 -5.428767E-2 -1.037307E-1 -2.186196E-1 -2.868085E-1 -2.035096E-1 -1.153536E-1 -6.456947E-2 
-2.517056E-2 -7.842755E-2 -1.370795E-1 -1.513257E-1 -1.560047E-1 -1.954925E-1 -3.059716E-1 -3.164916E-1 
-2.188585E-1 -1.825585E-1 -1.381226E-1 -2.525949E-2  1.089048E-2 -8.540630E-3  6.358147E-2  6.697941E-2 
-5.279756E-2 -4.999661E-2  3.771353E-2  3.079844E-2 -2.052164E-2 -3.482652E-2 -2.010465E-2  1.115322E-3 
 7.711244E-2  1.892893E-1  1.847005E-1  1.396084E-1  1.639273E-1  1.399064E-1  6.137633E-2  2.021837E-2 
 1.568842E-2  1.202345E-2  1.282740E-2  8.387327E-3  2.099347E-2  5.625033E-2  1.169538E-2 -2.219057E-2 
 6.444645E-2  1.309655E-1  1.349895E-1  1.114154E-1  4.730940E-2 -3.095269E-2 -9.365749E-2 -1.099596E-1 
-9.657764E-2 -4.588366E-2  6.632352E-2  1.632714E-1  2.106884E-1  2.146513E-1  1.606493E-1  1.018484E-1 
 1.455641E-2 -1.381226E-1 -1.979666E-1 -1.945987E-1 -2.291996E-1 -1.414015E-1 -1.924515E-3  6.864834E-2 
 1.675634E-1  1.986773E-1  9.988141E-2  3.181243E-2  9.996414E-3 -2.624369E-2 -1.476955E-2  3.320456E-3 
-1.298666E-3  3.285551E-2  7.457948E-2  1.463444E-1  2.173934E-1  1.863093E-1  1.153195E-1  1.150215E-1 
 1.100745E-1  3.515053E-2  2.337456E-3 -4.457474E-3  1.384139E-2  1.160944E-1  1.620505E-1  1.139784E-1 
 6.227040E-2 -1.060486E-3 -1.357770E-2  3.205037E-2  3.458333E-2  4.266047E-2  3.604436E-2 -2.517056E-2 
-3.285956E-2 -1.298666E-3 -2.311468E-3 -5.351543E-3 -5.679607E-3  5.258322E-3  9.666252E-2  1.090605E-1 
-3.914762E-2 -9.598160E-2 -8.221269E-2 -1.044755E-1 -3.935647E-2  7.860231E-2  1.083155E-1  9.371233E-2 
 1.113255E-1  6.471443E-2 -7.553768E-2 -1.540375E-1 -1.029255E-1 -7.527590E-3  3.917336E-2  1.565933E-2 
-3.011751E-2 -1.000056E-1 -1.256955E-1 -1.837564E-2  6.098938E-2  4.796553E-2  2.373552E-2  4.006386E-3 
 9.221315E-3  5.076647E-2  1.135013E-1  9.761643E-2  1.208234E-2 -7.321262E-2 -1.364536E-1 -1.138337E-1 
-5.455565E-2 -3.008747E-2 -4.236650E-2 -5.533051E-2 -1.137736E-1 -2.207656E-1 -2.129276E-1 -1.269467E-1 
-8.534265E-2 -6.781864E-2 -3.056455E-2 -7.187152E-2 -1.960895E-1 -2.366207E-1 -2.886565E-1 -3.416455E-1 
-2.999516E-1 -2.457995E-1 -1.864626E-1 -1.543655E-1 -9.648848E-2 -1.703453E-2  3.994846E-2  8.241749E-2 
 1.646352E-2 -8.251047E-2 -1.382127E-1 -1.607435E-1 -1.525176E-1 -1.422656E-1 -1.211355E-1 -9.911156E-2 
-3.718162E-2  3.786230E-2  5.365753E-2  2.743149E-2  1.223135E-2  3.723645E-2  3.422642E-2  6.292653E-2 
 1.811533E-1  2.630215E-1  3.115103E-1  3.554695E-1  3.465884E-1  2.783995E-1  1.655073E-1  1.121004E-1 
 1.483405E-1  1.562984E-1  1.298635E-1  9.472537E-2  3.839850E-2 -2.934265E-2 -8.006763E-2 -4.785061E-2 
 3.103733E-2  8.745337E-2  1.437514E-1  2.255003E-1  2.609954E-1  2.134595E-1  1.480725E-1  5.085635E-2 
-5.476451E-2 -1.199436E-1 -7.938147E-2  4.701138E-2  1.009843E-1  1.800504E-1  2.684455E-1  1.852963E-1 
 8.873534E-2  8.104634E-2  6.194234E-2  4.701138E-2  4.167652E-2 -1.962757E-2 -6.352663E-2 -2.365065E-2 
 4.680347E-2  1.127264E-1  1.133823E-1  5.499840E-2 -1.661754E-2 -7.473254E-2 -4.087663E-2  3.169346E-2 
 5.556345E-3 -8.251047E-2 -9.350848E-2 -6.388450E-2 -2.871752E-2  5.556536E-2  5.803847E-2 -3.095269E-2 
-8.951449E-2 -1.052806E-1 -6.772852E-2  2.963305E-3  8.253646E-2  1.678314E-1  2.061284E-1  1.692624E-1 
 8.727551E-2 -3.747964E-2 -1.283176E-1 -1.025085E-1 -6.626868E-2 -3.312755E-2  4.525352E-2  6.432748E-2 
-1.060486E-3 -8.799458E-2 -1.695645E-1 -2.026455E-1 -1.799955E-1 -1.572266E-1 -1.327286E-1 -1.250095E-1 
-1.657495E-1 -1.949565E-1 -1.962385E-1 -1.935265E-1 -1.991885E-1 -2.091126E-1 -1.967146E-1 -1.691775E-1 
-1.670315E-1 -1.875055E-1 -1.976085E-1 -2.389755E-1 -2.696426E-1 -1.873276E-1 -6.999350E-2  7.344484E-3 
 6.158543E-2  5.756140E-2 -2.576661E-2 -1.210165E-1 -1.426525E-1 -1.047137E-1 -6.313968E-2 -2.308464E-2 
 1.875830E-2  8.301353E-2  1.642854E-1  2.298815E-1  2.656145E-1  2.296424E-1  1.312044E-1  7.326746E-2 
 9.612632E-2  1.366284E-1  1.775775E-1  2.253804E-1  2.184665E-1  1.881874E-1  1.642854E-1  1.270025E-1 
 1.165414E-1  7.130051E-2  4.152751E-2  7.156944E-2  6.045246E-2  6.957245E-2  8.465242E-2  7.139039E-2 
 7.735038E-2  9.147739E-2  9.260941E-2  3.845835E-2  3.350496E-3  2.272248E-2 -1.172948E-2 -8.128953E-2 
-1.071875E-1 -1.132076E-1 -1.015546E-1 -2.502155E-2  6.438637E-2  1.123683E-1  1.233664E-1  8.635139E-2 
-6.603479E-3 -1.369905E-1 -1.965656E-1 -1.809795E-1 -1.937945E-1 -1.880727E-1 -1.394637E-1 -1.291525E-1 
-1.473315E-1 -1.230125E-1 -1.019726E-1 -1.003325E-1 -5.926466E-2 -3.297853E-2 -6.451058E-2 -1.062937E-1 
-8.787560E-2 -4.194951E-2 -2.388954E-2  4.829335E-2  1.649704E-1  1.708415E-1  7.234335E-2  3.243852E-2 
 7.999420E-3 -6.924868E-2 -5.887747E-2  2.367496E-3 -1.000047E-2 -7.915497E-4  5.845547E-2  1.013715E-1 
 1.451514E-1  1.572225E-1  1.672354E-1  1.740303E-1  8.512950E-2  4.596853E-2  5.386639E-2 -6.951666E-2 
-1.690576E-1 -1.185725E-1 -6.173849E-2 -6.990457E-2 -6.531453E-2 -3.786659E-2 -3.324747E-2 -9.494543E-3 
 6.241941E-2  1.141574E-1  7.922840E-2  8.595467E-3 -5.965257E-2 -1.417286E-1 -1.570475E-1 -4.504848E-2 
 9.454632E-2  1.319795E-1  1.067665E-1  7.997346E-2  1.673245E-2 -6.287050E-2 -1.116877E-1 -1.173506E-1 
-8.850169E-2 -3.858161E-2  2.218485E-3  4.751444E-3 -5.455565E-2 -1.639316E-1 -2.091725E-1 -1.450377E-1 
-6.605959E-2  2.471948E-2  1.480124E-1  1.736734E-1  1.491153E-1  2.052934E-1  2.016575E-1  6.322432E-2 
-6.516552E-2 -7.601357E-2 -3.768754E-2  3.127551E-2  1.097164E-1  7.687330E-2  6.012440E-2  1.133523E-1 
 1.539135E-1  2.133105E-1  2.305963E-1  1.327543E-1 -9.285688E-3 -6.930852E-2 -9.067655E-2 -6.459951E-2 
 2.686453E-2  5.669737E-2  8.077836E-2  1.231873E-1  1.599634E-1  1.748354E-1  8.775139E-2 -3.020763E-2 
-1.220295E-1 -2.148347E-1 -2.318826E-1 -9.890270E-2  3.166342E-2  4.519343E-2  4.512310E-3 -9.395552E-2 
-1.802936E-1 -1.862545E-1 -1.697736E-1 -1.512957E-1 -1.085587E-1 -2.382970E-2  3.506041E-2  2.549434E-2 
-1.360750E-2 -4.901266E-2 -1.056976E-1 -2.049706E-1 -2.453237E-1 -2.252955E-1 -1.597595E-1 -1.289153E-2 
 1.019385E-1  1.251843E-1  1.032794E-1  4.814434E-2 -2.734661E-2 -6.421256E-2 -8.352447E-2 -1.332057E-1 
-1.832445E-1 -2.036586E-1 -1.439047E-1 -2.078962E-2  1.044414E-1  1.700075E-1  1.112065E-1 -2.040267E-2 
-1.323116E-1 -1.363046E-1 -8.898497E-3  1.307874E-1  2.217155E-1  2.290163E-1  1.167495E-1  3.991842E-2 
 4.027653E-2  3.053045E-2  1.402044E-2 -2.466369E-2 -5.455565E-2 -9.562469E-2 -1.230726E-1 -6.647754E-2 
-3.470755E-2 -4.528761E-2 -4.966855E-2 -7.094765E-2 -9.285259E-2 -8.417964E-2 -6.164956E-2 -6.051660E-2 
-2.290559E-2  1.822233E-2  2.426386E-3  1.855040E-2  3.911352E-2  4.117036E-2  4.492545E-2  1.384139E-2 
 8.536339E-3  6.554842E-2  1.379695E-1  1.711695E-1  1.644645E-1  9.910631E-2 -8.600473E-3 -5.273867E-2 
-5.691051E-2 -3.318763E-2  2.120233E-2  4.561043E-2  5.735350E-2  6.513143E-2  6.304550E-2  9.466648E-2 
 1.376414E-1  1.111174E-1  6.259847E-2  1.753640E-2 -5.545068E-2 -9.398460E-2 -9.467053E-2 -8.376265E-2 
-2.216053E-2  9.001637E-2  1.492345E-1  1.054244E-1  5.091548E-2  2.269244E-2 -7.884502E-3 -1.086569E-2 
-1.879263E-2 -7.684851E-2 -7.291460E-2  2.257347E-2  8.262539E-2  7.541347E-2  6.420732E-2  7.577133E-2 
 1.055145E-1  1.591895E-1  2.169163E-1  1.960254E-1  8.325148E-2  1.530147E-2  1.035452E-2 -1.903152E-2 
-1.116347E-2  4.200435E-2  2.042747E-2 -3.440952E-2 -2.224970E-2 -9.941578E-3 -6.617951E-2 -1.521306E-1 
-2.025566E-1 -2.032115E-1 -1.398215E-1 -1.226568E-2  6.656241E-2  3.717637E-2 -2.537966E-2 -4.051852E-2 
-2.430654E-2 -3.176689E-3  1.551032E-2 -3.623486E-3 -2.013350E-2 -2.618361E-2 -5.345368E-2 -1.163967E-1 
-1.845255E-1 -2.148645E-1 -2.481546E-1 -2.292595E-1 -1.650946E-1 -9.547567E-2  3.237844E-2  1.001494E-1 
 5.568433E-2  4.063344E-2  7.577133E-2  7.660532E-2  6.039333E-2  4.418039E-2  3.171444E-3 -1.166964E-2 
 2.731252E-2  7.526445E-2  6.724739E-2  1.509237E-2 -2.582669E-2 -8.716059E-2 -1.753767E-1 -2.164445E-1 
-1.996057E-1 -1.620245E-1 -9.419370E-2 -2.555847E-4  4.561043E-2  9.996414E-3 -3.619766E-2 -5.527163E-2 
-1.745152E-2  9.287739E-2  1.907794E-1  2.231455E-1  2.021043E-1  1.377604E-1  5.455136E-2  3.422642E-2 
 4.251146E-2  7.165432E-3  1.309633E-2  3.419638E-2  3.315353E-2  7.818532E-2  1.348705E-1  1.471784E-1 
 9.725833E-2  2.334833E-2  4.274368E-3  3.163338E-2  5.771041E-2  8.301353E-2  9.693146E-2  8.095646E-2 
 3.821945E-2  1.852036E-2  9.055352E-2  1.904223E-1  2.373614E-1  2.192714E-1  1.272705E-1  3.687835E-2 
-1.074648E-2 -4.335070E-2 -4.084659E-2 -2.338266E-2 -1.900148E-2 -4.504848E-2 -7.479262E-2 -1.965761E-2 
 7.770848E-2  1.511123E-1  1.802895E-1  1.423204E-1  9.609652E-2  1.001203E-1  9.618640E-2  2.150035E-2 
-6.585169E-2 -1.184237E-1 -1.261716E-1 -8.543158E-2 -3.288960E-2 -1.536608E-3 -8.123636E-3 -4.427457E-2 
-4.394650E-2 -2.084947E-2 -3.163767E-2 -8.331537E-3 -6.901503E-3 -6.251359E-2 -6.760955E-2 -2.278662E-2 
-1.280260E-2 -7.076859E-2 -8.692169E-2 -1.001246E-1 -1.278117E-1 -5.846047E-2  3.631234E-2  7.735038E-2 
 5.940938E-2  5.347848E-2  7.195473E-3 -9.836555E-2 -1.354105E-1 -1.430707E-1 -1.186025E-1 -7.747459E-2 
-9.494543E-3  8.423543E-2  1.067064E-1  1.096563E-1  8.867550E-2  5.541539E-2 -1.584268E-2 -1.002736E-1 
-8.257055E-2 -4.069757E-2  9.519339E-3  2.114248E-2 -5.679607E-3 -4.367852E-2 -9.872365E-2 -6.933856E-2 
-4.111457E-2 -3.652549E-2 -5.151653E-2 -9.350848E-2 -5.786467E-2 -3.080368E-2 -1.953769E-2  1.282740E-2 
 4.722047E-2  7.389331E-2  1.556945E-2 -2.260756E-2 -1.807761E-2 -1.089573E-3  8.030152E-2  9.538150E-2 
 7.052541E-2  7.988453E-2  6.769443E-2  3.330231E-2 -4.838657E-2 -1.066215E-1 -8.856058E-2 -1.783967E-2 
 9.994149E-2  1.559703E-1  1.720045E-1  1.880083E-1  1.314125E-1  9.272838E-2  6.957245E-2  6.516147E-2 
 1.217563E-1  1.019673E-1  4.972339E-2  1.723838E-2 -1.184869E-2 -2.758503E-3  1.676130E-2  4.736948E-2 
 5.785942E-2  7.708240E-2  5.842638E-2 -4.895353E-2 -1.213436E-1 -1.730816E-1 -2.010367E-1 -1.656907E-1 
-1.130886E-1 -6.179857E-2 -2.615452E-2 -5.381584E-3  3.598452E-2  7.401252E-2  6.617451E-2  6.760550E-2 
 9.191513E-3 -7.514954E-2 -3.423047E-2  3.887534E-2  3.929234E-2 -5.148649E-2 -1.371987E-1 -1.867905E-1 
-2.056856E-1 -1.551995E-1 -1.216717E-1 -6.862259E-2 -3.176689E-3  1.556945E-2  2.454042E-2 -1.926947E-2 
-7.869649E-2 -1.167245E-1 -1.599085E-1 -1.827075E-1 -2.004106E-1 -1.894436E-1 -1.665246E-1 -1.648555E-1 
-6.826568E-2  4.555130E-2  8.232737E-2  1.205645E-1  1.084054E-1  7.362533E-2  5.413437E-2  4.334545E-2 
 3.351140E-2 -3.300858E-2 -3.649569E-2  2.540445E-2  8.539748E-2  1.517084E-1  1.542115E-1  1.114745E-1 
 5.037951E-2  2.576232E-2  2.120233E-2 -2.699614E-3  1.163530E-2 -2.406764E-2 -7.383847E-2 -1.941848E-2 
 4.650450E-2  6.742644E-2  7.624841E-2  4.513431E-2 -1.619959E-2 -3.998256E-2 -3.208470E-2 -1.625967E-2 
-1.822662E-2 -1.348758E-2  1.407933E-2  5.374742E-2  1.173754E-1  1.038153E-1  7.434034E-2  4.960442E-2 
-2.749562E-2  1.661253E-2  6.545949E-2  5.952835E-2  1.142163E-1  1.298335E-1  1.164224E-1  6.897640E-2 
 5.455136E-2  8.945036E-2  7.678437E-2  1.007164E-1  1.258695E-1  1.599934E-1  2.047875E-1  1.876204E-1 
 1.543314E-1  1.028025E-1  1.026235E-1  1.357644E-1  1.292374E-1  1.261084E-1  1.347804E-1  1.275685E-1 
 5.929041E-2  2.412343E-2  6.158543E-2  4.918742E-2  2.910042E-2  6.429744E-2  3.002453E-2 -5.804253E-2 
-9.717369E-2 -1.626506E-1 -2.346835E-1 -2.529526E-1 -1.923635E-1 -1.155915E-1 -5.363250E-2  6.554842E-2 
 6.823134E-2 -3.262162E-2 -1.489115E-1 -2.410016E-1 -2.528636E-1 -2.883587E-1 -2.241037E-1 -1.632166E-1 
-1.636636E-1 -9.040856E-2 -1.479959E-2  1.045904E-1  1.239023E-1  6.742644E-2  5.291247E-2  5.195141E-4 
-1.754165E-2 -1.358509E-3  1.711369E-3 -7.738447E-2 -1.484046E-1 -1.093636E-1 -8.486557E-2 -6.623864E-2 
 2.370548E-2  9.493446E-2  5.893230E-2  1.676130E-2 -9.941578E-3 -1.706457E-2  6.628513E-3  2.641749E-2 
 3.157353E-2 -2.308464E-2 -6.823564E-2 -1.228335E-1 -1.569285E-1 -1.259336E-1 -4.996657E-2  5.395532E-2 
 7.034731E-2  8.542752E-2  8.542752E-2  7.091331E-2  4.781651E-2 -3.840256E-2 -4.644966E-2 -8.313656E-2 
-1.347256E-1 -1.262915E-1 -1.167245E-1 -4.981756E-2  1.279831E-2  6.405830E-2  6.170440E-2  3.824949E-2 
 8.050942E-2  5.854535E-2  2.719235E-2  2.924943E-2 -8.182526E-3 -3.968453E-2 -9.782958E-2 -1.195855E-1 
-7.881570E-2 -9.392548E-2 -1.422956E-1 -2.165337E-1 -2.133746E-1 -1.098106E-1 -5.262613E-3  9.186435E-2 
 7.499647E-2 -1.805544E-3 -8.292866E-2 -1.194365E-1 -9.896255E-2 -1.436665E-1 -1.070986E-1 -3.902864E-2 
-6.126165E-2 -7.163262E-2 -3.947568E-2 -1.089573E-3 -2.138567E-2  8.953333E-3  5.461144E-2  5.738235E-2 
 1.187465E-1  1.568644E-1  1.399965E-1  6.289649E-2  2.802753E-2  4.674339E-2  1.485443E-2  3.366041E-2 
 3.124547E-2  4.412031E-2  7.368541E-2  2.617931E-2  1.995039E-2 -4.547596E-3  3.529310E-3  8.119535E-2 
 1.593084E-1  2.249935E-1  2.046974E-1  1.614835E-1  1.079583E-1  7.532430E-2  7.517552E-2  6.927443E-2 
 7.070446E-2  1.479435E-2 -1.509762E-2 -3.005862E-2 -8.906770E-2 -1.213145E-1 -1.502526E-1 -1.100485E-1 
-4.120469E-2 -3.893948E-2 -3.640652E-2 -3.336668E-2 -6.769848E-2 -1.374376E-1 -1.293905E-1 -9.177947E-2 
-6.898069E-2  2.582145E-2  4.498553E-2  2.036834E-2 -1.158047E-2 -6.158948E-2 -6.260252E-2 -5.837059E-2 
-1.372647E-2 -1.226568E-2 -1.459050E-2 -8.719683E-3 -1.328468E-3  4.999137E-2  4.930496E-3 -8.302689E-3 
-1.599169E-2 -3.107166E-2  7.254362E-3  3.109646E-2  1.167204E-1  1.548674E-1  1.639273E-1  1.188655E-1 
 3.416634E-2  5.168438E-3 -3.491664E-2 -1.417351E-2 -3.449869E-2  2.277374E-3  1.106703E-1  1.472673E-1 
 1.590693E-1  7.532430E-2  3.917336E-2  1.455641E-2 -9.114742E-4  1.804352E-2 -1.327968E-2  1.145363E-3 
-2.752447E-2  1.843047E-2  6.492352E-2  5.163145E-2  7.276130E-2  3.252745E-2  2.698445E-2  1.518250E-2 
 9.335446E-2  1.585333E-1  1.504564E-1  1.863394E-1  1.322174E-1  7.928753E-2  6.777525E-3  3.580546E-2 
 8.343053E-2  3.574634E-2  3.637242E-2 -4.338503E-3 -2.317357E-2 -4.463148E-2  2.698445E-2  9.371233E-2 
 5.672741E-2  6.942344E-2  2.740145E-2 -2.946258E-2 -1.041775E-1 -9.201765E-2 -5.056262E-2 -1.069496E-1 
-1.526666E-1 -1.886086E-1 -1.464677E-1 -1.369905E-1 -1.016746E-1  1.055479E-3  4.093146E-2  3.491139E-2 
-1.193857E-2 -3.613758E-2 -1.290627E-1 -1.369905E-1  9.064674E-4  6.313443E-2  1.138885E-1  1.795144E-1 
 2.414744E-1  2.068734E-1  1.344223E-1  1.139784E-1  6.131649E-2  3.968048E-2  1.518250E-2 -5.103970E-2 
-9.279251E-2 -5.816269E-2 -2.379966E-2 -2.353168E-2  3.830934E-2  5.276346E-2  2.814531E-3 -3.467751E-2 
-6.176853E-2 -6.245351E-2 -7.067966E-2 -8.748770E-2 -1.134465E-1 -1.321025E-1 -1.039395E-1 -4.218769E-2 
-3.417063E-2 -1.123435E-1 -1.617866E-1 -1.564815E-1 -1.611006E-1 -1.846156E-1 -1.433976E-1 -6.278157E-2 
-3.968453E-2 -1.056767E-2  3.225946E-2  7.013845E-2  7.416153E-2  5.565453E-2  3.425646E-2 -7.243752E-2 
-1.734986E-1 -1.960297E-1 -2.090235E-1 -2.097685E-1 -1.155915E-1 -2.252579E-3  1.303649E-2  1.065230E-2 
 3.947139E-2  4.361439E-2  4.095316E-3 -3.086567E-3 -3.360462E-2 -9.031963E-2 -1.156216E-1 -1.271856E-1 
-9.899163E-2 -7.327247E-2 -5.100965E-2 -5.798364E-2 -5.959249E-2 -1.891160E-2  4.641533E-2  8.357930E-2 
 3.145432E-2 -7.944584E-3 -1.640868E-2  2.039433E-3  5.058742E-2  1.172864E-1  1.582654E-1  1.658645E-1 
 1.868453E-1  1.859515E-1  1.822565E-1  1.771894E-1  1.584735E-1  1.200874E-1  7.741046E-2  7.726145E-2 
 8.942032E-2  7.589030E-2  6.751537E-2  3.348136E-2 -9.643555E-3 -3.518462E-2 -7.690859E-2 -8.417964E-2 
-6.597066E-2  5.347490E-3  7.746935E-2  1.103723E-1  1.366584E-1  1.390424E-1  1.418734E-1  1.121604E-1 
 7.061553E-2  5.291247E-2  6.560850E-2  8.408642E-2  1.076605E-1  1.153495E-1  9.997153E-2  6.742644E-2 
 1.205349E-2 -1.429248E-2 -7.163262E-2 -1.126416E-1 -1.112106E-1 -1.455436E-1 -1.683726E-1 -1.515636E-1 
-1.325195E-1 -1.215525E-1 -7.002354E-2  1.239777E-5  3.243852E-2  6.215143E-2  8.024144E-2  5.890250E-2 
-1.566648E-3 -5.077147E-2  3.104210E-4  6.706834E-2  1.100445E-1  1.222334E-1  9.040451E-2  4.364347E-2 
-1.426268E-2 -1.507521E-3  1.923537E-2 -3.265619E-3  1.800299E-3 -2.004457E-2 -1.440835E-1 -2.277095E-1 
-1.987116E-1 -1.787736E-1 -1.426225E-1 -8.444858E-2 -5.840063E-2 -5.792356E-2 -4.555559E-2 -7.050514E-3 
 2.188444E-3 -1.763058E-2 -4.412556E-2 -4.069757E-2 -2.073526E-3  1.568842E-2  3.038144E-2  1.857948E-2 
-5.080056E-2 -1.353805E-1 -1.601465E-1 -1.292415E-1 -9.195852E-2 -1.667666E-2  1.908636E-2  5.049467E-3 
 4.030633E-2  8.521843E-2  7.726145E-2  3.440547E-2 -7.914543E-3 -4.498959E-2 -6.665564E-2 -7.550764E-2 
-7.032156E-2 -9.494543E-3  6.772447E-2  1.005964E-1  9.865952E-2  4.349446E-2 -1.798868E-2 -3.804564E-2 
-1.321959E-2  2.975535E-2  1.843047E-2 -1.179695E-3 -6.931543E-3 -7.795572E-3  2.218533E-2  7.046652E-2 
 8.134437E-2  2.841449E-2  6.384850E-4  8.059502E-3  1.568842E-2  3.529930E-2  5.490947E-2  6.030345E-2 
 2.582145E-2 -1.649761E-2 -7.437468E-3  3.303432E-2  6.039333E-2  8.402634E-2  1.221445E-1  1.344824E-1 
 9.138751E-2  4.245138E-2  2.650738E-2  8.357525E-3 -2.937555E-3  2.093434E-2  5.106449E-2  8.867550E-2 
 1.101935E-1  7.925844E-2  2.573252E-2 -1.208758E-2 -2.275658E-2 -1.810765E-2 -2.657151E-2 -7.097769E-2 
-1.045055E-1 -1.084096E-1 -8.891869E-2 -2.686954E-2  2.719235E-2  4.942536E-2  3.759336E-2  1.711941E-2 
 2.778840E-2  7.016850E-2  1.223524E-1  1.118324E-1  7.502651E-2  7.999420E-3 -9.923053E-2 -1.311195E-1 
-1.094525E-1 -7.276559E-2 -1.554465E-2  1.765537E-2 -8.212566E-3 -4.072762E-2 -2.210069E-2  2.719235E-2 
 7.526445E-2  6.459546E-2 -1.250458E-2 -8.149767E-2 -7.145452E-2 -1.954556E-3  3.777242E-2  3.979945E-2 
 6.969142E-2  9.398031E-2  7.445931E-2  7.809544E-2  1.017594E-1  8.894444E-2  4.403138E-2  4.179645E-2 
 4.820347E-2 -8.540630E-3 -2.165365E-2  2.522540E-2  3.994846E-2  3.598452E-2  4.307747E-2 -8.570671E-3 
-1.204495E-1 -1.599085E-1 -1.321926E-1 -1.217315E-1 -1.176786E-1 -9.672666E-2 -7.619262E-2 -7.148361E-2 
-6.617951E-2 -3.876066E-2 -9.405613E-4  2.537441E-2  6.805253E-2  9.755731E-2  6.924438E-2  1.217246E-2 
-5.929470E-2 -9.225655E-2 -7.008362E-2 -2.496147E-2  1.220250E-2  4.065514E-3 -6.871700E-3 -2.013350E-2 
-3.181648E-2 -7.139683E-3 -9.822607E-3 -4.001260E-2 -5.071163E-2 -7.282567E-2 -1.168437E-1 -1.110916E-1 
-4.069757E-2  1.434731E-2  5.845547E-2  1.137395E-1  1.266444E-1  7.317853E-2  7.105350E-3 -3.029656E-2 
-3.664470E-2  7.910490E-3  4.111052E-2  2.573252E-2 -2.222538E-3 -4.931068E-2 -9.630966E-2 -1.032236E-1 
-8.119965E-2 -6.385469E-2 -6.335497E-3  6.390953E-2  9.216237E-2  6.909537E-2  4.453421E-3  9.102345E-3 
 1.801348E-2 -1.193857E-2  1.467538E-2  4.042530E-2 -9.851694E-3 -6.412268E-2 -3.858161E-2 -2.487254E-2 
-3.190565E-2 -1.149154E-2 -2.275658E-2 -8.301759E-2 -1.346655E-1 -1.229236E-1 -1.174095E-1 -1.138935E-1 
-5.601668E-2 -1.000643E-3  4.066348E-2  9.889841E-2  1.479833E-1  1.517084E-1  1.184185E-1  6.563830E-2 
 1.068234E-2 -5.655265E-2 -1.230125E-1 -1.373186E-1 -1.280496E-1 -1.275725E-1 -1.193175E-1 -8.081269E-2 
-5.258965E-2 -6.355667E-2 -6.921864E-2 -9.863448E-2 -1.102576E-1 -4.940057E-2  5.675316E-3  1.095033E-2 
-2.460480E-3 -3.831625E-3 -3.309870E-2 -5.860949E-2 -4.153252E-2 -1.497865E-2  2.775931E-2  6.236053E-2 
 9.165645E-2  1.264954E-1  1.383865E-1  1.064684E-1  5.490947E-2  2.036834E-2 -2.487254E-2 -3.122067E-2 
 5.228519E-3  2.981544E-2  8.259630E-2  1.115644E-1  8.700633E-2  5.657840E-2  5.961847E-2  1.101334E-1 
 1.403534E-1  1.309655E-1  9.865952E-2  6.423736E-2  3.836846E-2 -2.550602E-3 -5.851960E-2 -9.273362E-2 
-7.398748E-2 -6.185770E-2 -7.354069E-2 -6.805658E-2 -7.404661E-2 -7.246757E-2 -1.092458E-2  5.288243E-2 
 5.902243E-2  3.956032E-2  4.781485E-3 -3.154850E-2 -3.759861E-2 -1.226568E-2  2.454042E-2  4.757738E-2 
 6.605530E-2  5.315042E-2  4.602432E-3 -3.741956E-2 -8.844161E-2 -1.187806E-1 -8.912754E-2 -5.828166E-2 
-4.847670E-2 -4.075766E-2 -3.977370E-2 -1.697469E-2  2.787852E-2  5.476046E-2  7.517552E-2  9.520245E-2 
 6.563830E-2  6.956339E-3 -3.589964E-2 -5.697060E-2 -5.428767E-2 -5.694056E-2 -4.534650E-2 -2.528954E-2 
-1.500750E-2 -4.100561E-3 -1.959753E-2 -6.343770E-2 -1.089456E-1 -1.013465E-1 -6.692457E-2 -5.118847E-2 
-3.923750E-2 -2.579665E-2  7.314444E-3  5.294251E-2  1.053054E-1  1.442873E-1  1.467614E-1  7.916832E-2 
-2.078962E-2 -5.300665E-2 -4.674768E-2 -2.767348E-2 -1.158047E-2 -9.315491E-3 -1.065660E-2 -1.560354E-2 
-8.272648E-3 -1.178956E-2 -3.056526E-3  1.303649E-2  1.205349E-2 -7.915497E-4 -1.685548E-2  9.400368E-3 
 4.340553E-2  5.374742E-2  6.545949E-2  8.289433E-2  8.363938E-2  5.136251E-2  7.672310E-3 -3.879070E-2 
-6.790757E-2 -6.591058E-2 -4.466152E-2 -1.840568E-2  8.864403E-3  3.196144E-2  3.190136E-2  2.540445E-2 
 1.008630E-2 -3.176689E-3 -2.153468E-2 -8.942556E-2 -1.379735E-1 -1.165156E-1 -5.112863E-2  3.032231E-2 
 1.004183E-1  1.464334E-1  1.542115E-1  1.410394E-1  1.104014E-1  5.470037E-2  1.979351E-3 -8.481503E-3 
 2.087450E-2  3.872633E-2  6.566834E-2  1.117134E-1  1.564765E-1  1.996014E-1  1.898265E-1  1.470294E-1 
 1.132634E-1  8.241749E-2  7.538342E-2  9.117937E-2  8.796048E-2  6.340337E-2  4.882932E-2  2.156043E-2 
 1.223135E-2  6.462550E-2  1.076605E-1  9.791446E-2  6.671143E-2  3.515053E-2  7.940531E-3 -3.354549E-3 
 1.792431E-2  7.648635E-2  1.417844E-1  1.744184E-1  1.618414E-1  1.146333E-1  7.195640E-2  4.945540E-2 
 2.263331E-2 -1.387548E-2 -4.978752E-2 -5.515265E-2 -2.856851E-2  1.333451E-2  6.939340E-2  9.359336E-2 
 7.723141E-2  6.367135E-2  6.086946E-2  6.140637E-2  6.885743E-2  7.007837E-2  5.911136E-2  3.979945E-2 
-1.358509E-3 -3.908849E-2 -4.582357E-2 -2.600551E-2  1.065230E-2  4.128933E-2  4.295850E-2  6.032467E-3 
-4.287362E-2 -7.210970E-2 -9.881353E-2 -1.319835E-1 -1.449175E-1 -1.352026E-1 -1.078436E-1 -6.385469E-2 
-4.698658E-2 -8.260059E-2 -9.630966E-2 -5.586767E-2 -4.358864E-2 -6.430149E-2 -7.470250E-2 -9.157062E-2 
-8.769655E-2 -3.491664E-2  8.029461E-3 -7.825613E-3 -2.755451E-2 -3.250170E-2 -7.097769E-2 -9.034967E-2 
-6.603050E-2 -4.612160E-2 -4.659867E-2 -6.230450E-2 -1.067107E-1 -1.608925E-1 -1.360965E-1 -7.553768E-2 
-4.543662E-2 -2.800155E-2 -3.199553E-2 -4.865551E-2 -6.310964E-2 -4.194951E-2  1.979351E-3  2.442145E-2 
 3.562641E-2  4.561043E-2  4.638553E-2  3.807044E-2  5.023050E-2  5.631042E-2  2.215648E-2  5.195141E-4 
 1.318550E-2  1.339436E-2 -1.560354E-2 -4.036951E-2 -8.963370E-2 -1.563325E-1 -1.793106E-1 -1.760917E-1 
-1.498055E-1 -9.529662E-2 -5.685067E-2 -9.845567E-2 -1.317456E-1 -6.656647E-2 -1.637864E-2  2.009940E-2 
 8.360934E-2  9.490442E-2  3.911352E-2 -1.819658E-2 -4.460168E-2 -8.775663E-2 -1.272745E-1 -8.185554E-2 
-2.219057E-2 -3.774762E-2 -6.251359E-2 -6.009960E-2 -8.432865E-2 -1.366026E-1 -1.444116E-1 -1.079926E-1 
-7.026267E-2 -6.007671E-3  6.805253E-2  1.011925E-1  9.252048E-2  9.255052E-2  1.055734E-1  9.994149E-2 
 9.284830E-2  6.656241E-2  1.130748E-2 -4.612160E-2 -7.386851E-2 -7.812953E-2 -7.371950E-2 -3.181648E-2 
 6.084442E-4  2.477837E-2  6.545949E-2  7.991338E-2  7.091331E-2  4.215336E-2  1.503348E-2 -1.858449E-2 
-5.697060E-2 -8.650470E-2 -1.066515E-1 -8.584857E-2 -4.901266E-2  7.165432E-3  4.501438E-2  7.135391E-3 
-3.351569E-2 -8.630514E-3  3.300452E-2  4.370332E-2  7.177734E-2  9.502339E-2  8.402634E-2  9.067249E-2 
 1.256905E-1  1.339464E-1  1.266744E-1  1.527514E-1  1.312635E-1  5.005145E-2 -5.947590E-3 -2.794266E-2 
-4.975748E-2 -5.282760E-2 -1.470947E-2  2.322936E-2  5.327034E-2  3.720641E-2 -2.686954E-2 -7.574558E-2 
-1.026576E-1 -8.081269E-2 -2.639270E-2  4.006386E-3  1.795340E-2  3.464341E-2  3.601432E-2  5.204844E-2 
 9.448743E-2  9.609652E-2  8.286452E-2  6.641340E-2  2.707338E-2  5.258322E-3  2.039433E-3  3.499508E-3 
 1.598740E-2  4.096150E-2  5.347848E-2  5.604148E-2  6.218147E-2  6.653237E-2  5.619049E-2  3.965044E-2 
 1.744747E-2 -3.825355E-2 -6.233454E-2 -5.679154E-2 -4.180050E-2 -8.816719E-4 -8.481503E-3 -4.084659E-2 
-6.784868E-2 -9.064770E-2 -1.037605E-1 -1.087077E-1 -6.877160E-2  7.523298E-3  9.141731E-2  1.200285E-1 
 1.219354E-1  1.326344E-1  7.878137E-2 -1.131248E-2 -7.982850E-2 -1.223867E-1 -1.345465E-1 -9.073663E-2 
-3.098249E-2 -1.107359E-2  3.705025E-4  2.442145E-2  4.364347E-2  3.151441E-2  2.036834E-2 -1.414347E-2 
-8.078265E-2 -9.881353E-2 -8.870959E-2 -5.905652E-2 -2.168369E-2  2.415252E-2  8.164239E-2  9.168553E-2 
 6.620431E-2  1.327443E-2 -5.446649E-2 -1.166646E-1 -1.497166E-1 -1.568985E-1 -1.723065E-1 -1.670315E-1 
-1.582696E-1 -1.652436E-1 -1.474516E-1 -9.908152E-2 -6.787753E-2 -4.200959E-2  6.092310E-3  3.020239E-2 
 5.291247E-2  8.742452E-2  8.590436E-2  6.656241E-2  6.304550E-2  6.566834E-2  6.414843E-2  5.774045E-2 
 2.832532E-2 -2.550602E-3  1.345348E-2  5.610132E-2  7.451940E-2  4.170632E-2 -2.704859E-2 -8.772659E-2 
-9.878349E-2 -4.123449E-2  1.553941E-2  5.585432E-3 -9.971619E-3  1.899743E-2  5.821753E-2  8.778143E-2 
 8.346033E-2  3.917336E-2  1.816249E-2  5.604148E-2  1.285515E-1  1.647913E-1  1.452115E-1  1.047394E-1 
 5.222750E-2  3.869653E-2  4.903841E-2  5.973744E-2  7.302952E-2  2.379537E-2 -3.959560E-2 -5.777454E-2 
-5.521154E-2 -3.336668E-2  2.784491E-3  1.622438E-3 -2.484250E-2  2.188444E-3  4.727936E-2  8.131433E-2 
 9.326553E-2  8.569551E-2  9.982252E-2  9.705043E-2  7.323837E-2  3.360033E-2 -3.623486E-3  1.378131E-2 
 6.021452E-2  7.556248E-2  2.200747E-2 -6.489754E-2 -1.116576E-1 -1.105556E-1 -9.729362E-2 -7.675958E-2 
-7.658052E-2 -1.101387E-1 -1.205986E-1 -8.665347E-2 -3.658462E-2 -1.980662E-2 -2.970052E-2 -1.190853E-2 
 3.258753E-2  6.271744E-2  4.426932E-2 -4.487514E-3 -5.309558E-2 -8.578968E-2 -8.489561E-2 -5.989051E-2 
-1.944852E-2  4.975343E-2  1.167495E-1  1.214883E-1  6.560850E-2 -9.822607E-3 -3.816462E-2 -2.934265E-2 
-3.372359E-2 -6.037474E-3  1.020551E-2  8.089304E-3  3.506041E-2  6.858850E-2  1.195815E-1  1.383865E-1 
 1.199985E-1  5.967736E-2 -4.308701E-3 -2.493262E-2 -1.900148E-2  4.081249E-2  4.513431E-2  3.234839E-2 
 5.913496E-3 -6.656647E-2 -9.222651E-2 -1.223867E-1 -1.123435E-1 -1.113896E-1 -1.001246E-1 -5.109859E-2 
-3.014755E-2 -4.606485E-3 -3.044558E-2 -3.116059E-2 -3.467751E-2 -3.044558E-2  6.032467E-3 -1.014948E-2 
-3.205538E-3 -1.995564E-2 -1.918054E-2  4.244328E-3  3.067946E-2  6.021452E-2  1.598740E-2 -4.994631E-3 
-2.821064E-2 -2.353168E-2 -2.299452E-2 -2.525949E-2  8.846736E-2  1.625564E-1  2.015383E-1  1.667583E-1 
 5.586338E-2 -3.250170E-2 -5.789351E-2  1.068234E-2  7.374525E-3 -1.059747E-2 -1.974654E-2 -2.251863E-2 
 2.346730E-2  6.086946E-2  9.615636E-2  2.689433E-2 -4.498959E-2 -7.532859E-2 -6.582165E-2  1.273847E-2 
 4.635549E-2  4.578948E-2 -5.739689E-3 -2.737570E-2 -2.776361E-2 -1.718354E-2  1.825237E-2  9.847403E-3 
 2.638841E-2  3.395844E-2  5.374742E-2  4.802442E-2  2.805734E-2  4.066348E-2  7.254362E-3 -2.236962E-2 
-6.963658E-2 -9.753156E-2 -7.506061E-2 -1.846457E-2  3.360033E-2  7.821321E-3 -4.126358E-2 -7.967949E-2 
-6.215549E-2 -3.431964E-2 -2.889562E-2 -1.298666E-3  1.410937E-2  1.640439E-2  1.884842E-2  2.695441E-2 
 9.609461E-3 -1.503754E-2 -1.664662E-2 -3.357458E-2 -5.601668E-2 -7.497048E-2 -6.406355E-2 -1.947856E-2 
 1.697040E-2  3.857732E-2  3.816032E-2  2.981544E-2  1.139736E-2 -1.080561E-2 -1.384568E-2  1.175547E-2 
 4.090238E-2  2.930832E-2  1.741409E-3 -1.411366E-2  4.244328E-3  2.772951E-2  5.252552E-2  7.234335E-2 
 5.276346E-2  5.541539E-2  8.521843E-2  9.785533E-2  8.453345E-2  9.922552E-2  9.839153E-2  4.292846E-2 
-5.441666E-3 -4.716468E-2 -4.558563E-2 -5.709648E-3  5.359840E-2  8.369851E-2  5.869436E-2  2.829552E-2 
-7.497549E-3 -3.354549E-2 -5.074167E-2 -4.644966E-2 -3.002858E-2 -8.987665E-3 -9.255648E-3 -4.069757E-2 
-1.846457E-2  2.814651E-2  6.948233E-2  1.151404E-1  1.174054E-1  6.089950E-2 -5.321503E-3 -5.273867E-2 
-8.432865E-2 -9.133267E-2 -9.565353E-2 -6.939769E-2 -2.072954E-2 -5.798578E-3 -1.506758E-2 -5.390048E-2 
-1.158307E-1 -1.431897E-1 -1.343086E-1 -1.149666E-1 -7.941151E-2 -6.641769E-2 -6.561255E-2 -4.883361E-2 
-5.616570E-2 -7.038164E-2 -7.818961E-2 -1.033137E-1 -1.095126E-1 -8.403063E-2 -5.699968E-2 -3.586960E-2 
-6.216526E-3  6.569386E-3  9.668350E-3  5.896235E-2  1.036663E-1  1.457183E-1  1.793654E-1  1.710205E-1 
 1.635103E-1  1.468203E-1  1.210115E-1  7.964540E-2  4.254150E-2  6.509304E-3 -1.622963E-2  1.941442E-2 
 4.307747E-2  4.885936E-2  7.374430E-2  1.210115E-1  1.444063E-1  1.213694E-1  1.288793E-1  1.457474E-1 
 1.243193E-1  8.545732E-2  3.836846E-2 -2.028251E-2 -5.789351E-2 -6.120157E-2 -7.148361E-2 -7.690859E-2 
-5.226159E-2 -1.763058E-2  3.052473E-3  2.406335E-2  4.915738E-2  4.158735E-2  2.451038E-2  3.988838E-2 
 7.809544E-2  1.185675E-1  1.177034E-1  9.466648E-2  6.206131E-2 -1.666546E-4 -4.728460E-2 -8.397150E-2 
-7.634163E-2 -4.495955E-2 -5.938458E-2 -1.036415E-1 -1.251285E-1 -9.699559E-2 -7.148361E-2 -2.299452E-2 
 3.380942E-2  6.465435E-2  9.788442E-2  1.395195E-1  1.554935E-1  1.077194E-1  3.819036E-2 -3.282952E-2 
-1.094227E-1 -1.825285E-1 -1.974597E-1 -1.540375E-1 -1.119266E-1 -5.893660E-2  1.264334E-3  2.293134E-2 
 1.974249E-2  3.160334E-2  2.454042E-2  6.983280E-4 -1.515651E-2 -3.867149E-2 -6.185770E-2 -7.693768E-2 
-8.066368E-2 -7.091761E-2 -8.021665E-2 -1.085286E-1 -1.138337E-1 -1.112106E-1 -1.284966E-1 -1.198237E-1 
-8.444858E-2 -6.966567E-2 -3.995252E-2 -1.172948E-2 -1.873350E-2 -5.393052E-2 -7.541752E-2 -5.124760E-2 
-2.108765E-2  2.322936E-2  2.406335E-2 -2.919364E-2 -5.062270E-2 -5.071163E-2 -6.623864E-2 -7.669950E-2 
-5.115867E-2 -2.558756E-2 -3.414631E-3  1.622438E-3 -2.451468E-2 -3.646564E-2 -4.230762E-2 -5.154562E-2 
-6.418252E-2 -6.784868E-2 -6.105256E-2 -4.457259E-2 -2.341509E-3  8.923531E-3 -1.986551E-2 -3.157854E-2 
-7.825613E-3  2.161932E-2  4.209447E-2  5.955839E-2  1.431847E-2 -5.080056E-2 -5.244064E-2 -1.110363E-2 
 5.368733E-2  7.976437E-2  5.511737E-2  2.740145E-2 -2.431631E-3 -3.047562E-2 -5.100965E-2 -7.351065E-2 
-9.544563E-2 -9.782958E-2 -6.221557E-2  3.827333E-3  1.589751E-2 -2.844858E-2 -5.238056E-2 -6.495762E-2 
-4.430366E-2  2.713346E-2  1.007755E-1  1.164224E-1  7.800651E-2  5.648851E-2  2.409339E-2 -6.573677E-3 
 1.449633E-2  4.948545E-2  6.903553E-2  5.383635E-2  3.011346E-2 -2.788544E-3 -1.518655E-2  4.125357E-3 
 3.499508E-3  1.896739E-2  7.040644E-2  1.416354E-1  1.773384E-1  1.761763E-1  1.589205E-1  1.213694E-1 
 8.155251E-2  1.518250E-2 -3.485656E-2 -6.078458E-2 -7.056069E-2 -4.582357E-2 -9.762526E-3  3.455448E-2 
 4.590845E-2  5.005145E-2  6.674147E-2  4.498553E-2  3.618479E-3 -1.536608E-3  5.157137E-2  1.111174E-1 
 1.458974E-1  1.343634E-1  6.084037E-2 -1.864362E-2 -5.795360E-2 -5.777454E-2 -4.895353E-2 -1.467967E-2 
 5.663753E-2  1.217563E-1  1.553745E-1  1.597855E-1  1.482515E-1  9.353352E-2  4.102135E-2  6.617451E-2 
 1.141274E-1  1.092694E-1  9.046340E-2  8.715534E-2  5.350852E-2  1.065230E-2 -2.099848E-2 -2.666068E-2 
-2.213049E-2 -1.393461E-2  1.747751E-2  5.493951E-2  1.065874E-1  1.314423E-1  1.116533E-1  6.376052E-2 
 1.688147E-2  4.036427E-3  9.400368E-3 -1.566648E-3 -2.406764E-2 -2.746558E-2 -2.907467E-2 -1.679564E-2 
-9.464502E-3 -2.421665E-2 -5.309558E-2 -8.540154E-2 -8.274961E-2 -6.787753E-2 -1.894164E-2  4.006743E-2 
 5.148244E-2  2.787852E-2 -2.385950E-2 -8.054352E-2 -1.219106E-1 -1.173806E-1 -9.732270E-2 -7.628250E-2 
-3.786659E-2 -2.824068E-2 -5.354261E-2 -8.137870E-2 -9.192848E-2 -1.067107E-1 -1.288245E-1 -1.480765E-1 
-1.417885E-1 -7.845759E-2 -6.394625E-3  2.558351E-2  1.404953E-2 -9.196520E-3 -1.831555E-2 -2.570653E-2 
-3.545260E-2 -4.463148E-2 -4.153252E-2 -3.366470E-2 -1.935863E-2  8.268356E-3  1.649332E-2  3.589392E-3 
 3.767490E-3  2.549434E-2  3.675938E-2  4.325652E-2  5.502844E-2  5.768037E-2  7.216549E-2  9.374237E-2 
 9.466648E-2  3.553748E-2 -4.725456E-2 -8.638549E-2 -1.082306E-1 -9.052753E-2 -3.110147E-2  3.744435E-2 
 5.777049E-2  2.188730E-2 -8.868694E-3 -5.357265E-2 -7.342148E-2 -7.538867E-2 -4.552555E-2  4.870415E-3 
 1.241040E-2  1.038432E-2 -4.696608E-3 -8.600473E-3 -3.750849E-2 -9.771061E-2 -1.249206E-1 -1.087966E-1 
-8.510351E-2 -8.629560E-2 -9.928966E-2 -1.306727E-1 -1.501036E-1 -1.477196E-1 -1.014056E-1 -2.719760E-2 
 3.312349E-2  5.958843E-2  2.981544E-2 -2.320361E-2 -9.088564E-2 -1.162477E-1 -1.028366E-1 -7.744455E-2 
-5.562854E-2 -4.141355E-2  3.201485E-3  4.719043E-2  7.341647E-2  4.912734E-2 -2.967596E-3 -3.142953E-2 
-1.640868E-2  1.264930E-2  1.598740E-2  1.613641E-2  8.566380E-3  2.099347E-2  3.556752E-2  1.273847E-2 
-3.679347E-2 -1.123736E-1 -1.602066E-1 -1.659586E-1 -1.372886E-1 -8.236170E-2 -4.358864E-2 -2.725649E-2 
-3.563166E-2 -4.627061E-2 -4.072762E-2 -9.285688E-3  2.904034E-2  6.021452E-2  7.520437E-2  3.982949E-2 
-1.507521E-3 -1.327968E-2  1.169538E-2  2.689433E-2  1.744747E-2  1.455641E-2  1.768541E-2  3.696847E-2 
 8.739448E-2  1.464334E-1  1.352575E-1  9.702039E-2  7.460833E-2  6.152534E-2  5.741239E-2  4.924631E-2 
 3.947139E-2  5.222750E-2  9.255052E-2  8.760238E-2  5.297232E-2 -4.100561E-3 -5.422854E-2 -2.698851E-2 
 2.477837E-2  6.116748E-2  5.639935E-2  4.564047E-2  6.760550E-2  7.785749E-2  7.383442E-2  5.771041E-2 
 3.872633E-2  2.611947E-2  1.297641E-2 -7.139683E-3 -1.524663E-2 -2.025366E-2 -2.350163E-2  1.184440E-2 
 1.598740E-2 -2.058053E-2 -4.382753E-2 -1.801753E-2  2.108335E-2  1.425838E-2 -5.798578E-3 -1.268363E-2 
 2.719235E-2  5.166030E-2  4.438853E-2  3.976345E-3 -8.343458E-2 -1.216416E-1 -7.362962E-2  2.898049E-2 
 5.875349E-2  8.983374E-3 -1.813769E-2 -1.661754E-2 -8.481503E-3 -1.980662E-2 -2.606463E-2 -2.123666E-2 
-1.530552E-2  7.247925E-5  9.064674E-4 -1.321959E-2 -4.045963E-2 -3.536367E-2 -3.563643E-3 -2.317357E-2 
-7.953048E-2 -1.368415E-1 -1.451867E-1 -1.144896E-1 -6.406355E-2 -1.128268E-2  2.170944E-2  5.341935E-2 
 2.942848E-2 -4.540658E-2 -8.650470E-2 -3.557158E-2  6.247950E-2  1.216974E-1  1.018183E-1  1.634431E-2 
-4.722452E-2 -5.294657E-2 -3.253150E-2 -1.155066E-2  6.420374E-3  4.614735E-2  1.131434E-1  1.745675E-1 
 1.894083E-1  1.533175E-1  1.163623E-1  1.128755E-1  1.220255E-1  1.066463E-1  8.915234E-2  9.025550E-2 
 1.141274E-1  1.539135E-1  1.455693E-1  8.995748E-2  3.687835E-2  2.731252E-2  6.921434E-2  1.028025E-1 
 1.057825E-1  9.716940E-2  8.986735E-2  9.868932E-2  1.104615E-1  1.078985E-1  9.061241E-2  9.097052E-2 
 1.271803E-1  1.580863E-1  1.339464E-1  5.929041E-2  2.486467E-3 -2.081966E-2 -3.843260E-2 -5.384064E-2 
-4.689670E-2 -3.178668E-2 -9.911537E-3  4.426932E-2  6.906533E-2  5.934930E-2  3.291440E-2 -3.980637E-3 
-7.199526E-3 -1.071668E-2 -6.692648E-3  3.163338E-2  4.802442E-2  2.907038E-2  1.488447E-2  1.920533E-2 
-1.984596E-3 -5.860949E-2 -7.562661E-2 -3.548265E-2  3.708363E-3  3.726649E-2  8.164239E-2  9.010649E-2 
 7.666540E-2  4.370332E-2 -2.439547E-2 -6.972551E-2 -8.003759E-2 -3.083348E-2  2.346730E-2  3.136539E-2 
 6.685257E-4 -4.186058E-2 -5.559969E-2 -1.101675E-1 -1.846447E-1 -2.252367E-1 -1.975195E-1 -1.252186E-1 
-7.583547E-2 -3.855157E-2 -3.539252E-2 -4.999661E-2 -5.336356E-2 -3.789663E-2 -4.802966E-2 -1.047435E-1 
-1.322217E-1 -9.979653E-2 -3.637648E-2  1.154637E-2  3.652143E-2 -1.775503E-3 -5.983162E-2 -7.276559E-2 
-9.741259E-2 -9.446168E-2 -6.921864E-2 -3.366470E-2  3.371930E-2  9.198332E-2  1.248565E-1  1.050975E-1 
 4.909730E-2 -1.393461E-2 -4.600263E-2 -5.145669E-2 -4.701567E-2 -2.764463E-2 -1.491857E-2  7.225513E-3 
 1.685143E-2  3.780246E-2  6.724739E-2  8.304334E-2  8.018231E-2 -1.775503E-3 -8.626652E-2 -1.337116E-1 
-1.196156E-1 -4.051852E-2 -3.950596E-3 -4.845619E-3 -3.652549E-2 -8.340549E-2 -1.312087E-1 -1.605947E-1 
-1.220887E-1 -5.148649E-2 -1.894474E-3  7.552385E-3 -1.250458E-2 -5.780458E-2 -9.326959E-2 -1.192577E-1 
-1.464376E-1 -1.293015E-1 -7.908368E-2 -5.893660E-2 -1.103466E-1 -1.493285E-1 -8.337569E-2  5.970740E-2 
 1.865184E-1  2.009125E-1  1.237533E-1  4.847145E-2  4.075336E-2  5.306149E-2  1.288748E-2 -9.077549E-3 
-8.659601E-3 -6.365538E-3  8.208513E-3 -9.461069E-2 -2.775395E-1 -3.342845E-1 -1.689687E-1  1.502485E-1 
 3.776133E-1  3.236995E-1  8.638144E-2 -1.007507E-1 -1.773436E-1 -1.568387E-1 -5.330467E-2  1.028323E-1 
 2.213573E-1  2.058005E-1  1.161835E-1 -1.447678E-3 -8.581948E-2 -1.167545E-1 -8.447766E-2 -1.280260E-2 
 8.953333E-3 -2.937555E-3 -1.384568E-2  3.720641E-2  7.487750E-2  4.277945E-2  1.226139E-2  6.360531E-3 
 3.854752E-2  6.984043E-2  3.813052E-2 -8.125949E-2 -1.223867E-1 -3.652549E-2 -4.845619E-3 -7.658052E-2 
-1.826186E-1 -1.795485E-1 -4.698658E-2  5.276346E-2  2.379537E-2  2.528548E-2  1.307573E-1  1.845214E-1 
 2.049365E-1  1.326344E-1 -7.446456E-2 -1.929896E-1 -7.583547E-2  1.705434E-1  1.980515E-1 -4.609251E-2 
-1.932576E-1 -9.800863E-2  1.467538E-2 -1.536608E-3 -8.769655E-2 -1.000345E-1  5.812836E-2  1.252434E-1 
 3.234839E-2  1.497340E-2  4.698133E-2  1.211014E-1  1.310253E-1 -8.611751E-2 -3.245685E-1 -3.016806E-1 
 1.604652E-2  2.990825E-1  1.442285E-1 -2.762287E-1 -4.098046E-1 -1.417286E-1  1.804683E-1  2.512493E-1 
 9.645438E-2 -4.081655E-2 -3.047562E-2  6.322432E-2  1.300714E-1  1.144555E-1  2.650738E-2 -9.077549E-3 
 2.957749E-2  3.252745E-2  3.264642E-2  3.205037E-2  1.154637E-2  2.665639E-2  3.014350E-2  1.548052E-2 
 4.272032E-2  7.556248E-2  6.686044E-2  3.154445E-2 -6.752491E-3 -2.061057E-2 -2.075958E-2 -3.062463E-2 
-3.253150E-2 -4.758263E-2 -4.305267E-2 -6.186485E-3  1.592398E-3  8.357525E-3  8.059502E-3 -2.567768E-2 
-6.468868E-2 -1.022105E-1 -1.117775E-1 -8.373260E-2 -4.412556E-2  6.986380E-3  5.580330E-2  5.985641E-2 
 4.936647E-2  5.183935E-2  1.801348E-2 -2.430654E-2 -4.653955E-2 -3.750849E-2  3.360033E-2  1.141865E-1 
 1.199684E-1  6.134653E-2  1.762652E-2  1.747751E-2  5.496836E-2  1.729846E-2 -6.266260E-2  1.121831E-2 
 1.477144E-1  1.628845E-1  2.364635E-2 -1.273935E-1 -1.350825E-1 -1.324964E-2  1.174054E-1  1.565363E-1 
 1.802595E-1  2.096155E-1  2.030284E-1  1.594274E-1  1.923537E-2 -1.900685E-1 -3.144355E-1 -1.800556E-1 
 1.017294E-1  2.199864E-1  1.313534E-1  2.948737E-2  2.617931E-2  7.526445E-2  8.357930E-2  7.403374E-3 
-1.134253E-2  4.185534E-2  9.833145E-2  2.150984E-1  2.600715E-1  1.802895E-1  8.608246E-2  2.873421E-3 
-1.332946E-1 -2.269056E-1 -1.354406E-1 -1.947856E-2  1.801348E-2 -4.272461E-2 -1.080816E-1 -4.370761E-2 
 4.674339E-2  9.642434E-2  9.731841E-2  6.319451E-2 -1.405454E-2 -5.354261E-2  8.446455E-3  5.753136E-2 
 8.965945E-2  4.066348E-2 -7.264662E-2 -1.809196E-1 -2.004707E-1 -5.321455E-2  1.810336E-2 -1.882267E-2 
-4.734349E-2  1.205349E-2  1.136205E-1  1.490564E-1  1.208925E-1  4.015732E-2  3.896451E-2  2.966642E-2 
 1.399040E-2  1.204491E-3 -3.437948E-2 -3.655553E-2 -8.087158E-2 -7.944155E-2 -9.642863E-2 -1.427727E-1 
-1.355007E-1 -9.157062E-2 -3.718162E-2 -3.646564E-2 -4.481053E-2 -3.989363E-2 -2.081966E-2 -2.764463E-2 
-3.876066E-2 -7.416654E-2 -1.413417E-1 -1.311195E-1 -1.124036E-1 -7.854748E-2 -1.030684E-3  3.726649E-2 
 1.840138E-2 -1.509762E-2 -3.512454E-2 -6.829548E-2 -1.211655E-1 -1.658096E-1 -1.762407E-1 -1.499846E-1 
-1.076946E-1 -6.200647E-2  1.488447E-2  9.725833E-2  1.533775E-1  1.431255E-1  9.153652E-2  4.754853E-2 
 8.268356E-3 -1.226568E-2 -1.274252E-2  6.032467E-3  1.053333E-2  4.781651E-2  7.815552E-2  7.001948E-2 
 2.561331E-2 -1.298165E-2  1.315546E-2  1.455641E-2 -3.980637E-3 -4.072762E-2 -5.360270E-2 -3.867149E-2 
-4.221749E-2 -1.587248E-2 -2.729654E-3 -5.199265E-2 -9.002161E-2 -9.204769E-2 -4.293251E-2  3.222942E-2 
 2.620935E-2 -8.391619E-3 -3.119063E-2 -5.029464E-2 -3.431964E-2 -1.861358E-2 -4.400563E-2 -7.452369E-2 
-9.198856E-2 -8.879948E-2 -4.609251E-2 -4.815578E-3  4.722047E-2  6.468439E-2  5.815744E-2  1.112964E-1 
 1.262865E-1  9.737849E-2  6.930447E-2  2.313948E-2 -2.111769E-2 -3.628659E-2 -1.679564E-2 -6.871700E-3 
 1.092052E-2  2.719235E-2  2.575397E-3 -3.944659E-2 -6.018853E-2 -5.136752E-2 -2.019358E-2  3.243852E-2 
 4.793549E-2  5.616140E-2  9.812331E-2  1.107004E-1  9.800434E-2  9.657335E-2  7.073450E-2 -2.103567E-3 
-5.649352E-2 -6.343770E-2 -3.589964E-2  1.416945E-2  5.863452E-2  7.934737E-2  6.703949E-2  3.783250E-2 
 1.378131E-2 -2.729654E-3 -3.405166E-2 -1.685548E-2  3.529930E-2 -6.186485E-3 -2.815056E-2  1.556945E-2 
 3.488135E-2  6.683040E-2  8.906341E-2  7.621837E-2  4.441833E-2 -3.485656E-2 -1.140716E-1 -1.186917E-1 
-1.047735E-1 -7.312369E-2 -4.305267E-2 -8.421659E-3  5.702543E-2  6.072044E-2  6.703949E-2  2.349734E-2 
-1.053107E-1 -1.605947E-1 -9.663749E-2 -1.277256E-2  2.537441E-2  3.696847E-2  2.001047E-2  4.570031E-2 
 6.942344E-2  5.824733E-2 -1.241469E-2 -1.315665E-1 -1.392255E-1 -6.394625E-3  1.894383E-1  2.649884E-1 
 1.603813E-1  1.190448E-2 -6.769848E-2 -4.492950E-2  1.655340E-2  2.370548E-2 -4.203868E-2 -9.723353E-2 
-9.806752E-2 -7.222867E-2 -4.382753E-2 -4.105568E-2 -4.346967E-2 -1.259351E-2  5.317450E-3 -2.162457E-2 
-3.578067E-2 -1.736259E-2  3.708363E-3  4.512310E-3  5.585432E-3  2.513647E-2  3.571653E-2  4.051447E-2 
 2.984548E-2 -8.063555E-3 -8.721948E-2 -1.096916E-1 -8.451700E-3  6.465435E-2  8.250642E-2  1.011925E-1 
 5.607152E-2 -3.774762E-2  1.399040E-2  1.293263E-1  9.204340E-2  3.437543E-2  1.926541E-2  2.138138E-2 
 8.110547E-2  1.475654E-1  8.533740E-2 -1.317456E-1 -2.598665E-1 -1.457527E-1  3.538847E-2  1.011033E-1 
 1.060805E-1  1.774549E-2 -1.232517E-1 -7.321262E-2  6.086946E-2  2.895141E-2 -6.570268E-2 -2.531958E-2 
 1.592731E-2 -7.497549E-3  6.718397E-3 -3.277063E-2 -9.723353E-2 -7.777262E-2 -3.333664E-2 -5.521154E-2 
-8.417964E-2  2.424240E-2  1.507254E-1  1.548085E-1  6.542945E-2 -5.318570E-2 -9.318066E-2 -1.688552E-2 
 1.088824E-1  1.565964E-1  1.003585E-1 -3.756857E-2 -1.277516E-1 -1.128206E-1 -7.172251E-2  2.784491E-3 
 3.836846E-2  3.342152E-2 -6.484509E-3 -1.667666E-2  4.772639E-2  7.296944E-2  2.379537E-2 -5.220151E-2 
-4.984760E-2  3.464341E-2  1.141574E-1  1.028323E-1  1.834130E-2 -4.418468E-2 -4.320168E-2  1.941442E-2 
 8.453345E-2  1.211305E-1  1.070933E-1  5.273342E-2  1.121831E-2 -1.709366E-2 -3.011751E-2 -2.213049E-2 
 1.443744E-2  6.468439E-2  6.969142E-2  3.208041E-2 -7.169485E-3 -1.488853E-2 -1.125264E-2 -3.110147E-2 
-3.884959E-2 -5.753660E-2 -6.561255E-2 -1.918054E-2  2.430153E-2  3.419638E-2  3.201485E-3 -2.248859E-2 
-3.691268E-2 -6.585169E-2 -7.345057E-2 -4.135370E-2 -1.143169E-2 -1.125264E-2 -3.295660E-3 -1.098466E-2 
-8.063555E-3  1.992035E-2  4.989386E-3 -5.580759E-2 -1.386595E-1 -1.923635E-1 -1.979077E-1 -1.196456E-1 
-4.340959E-2 -7.684851E-2 -5.261850E-2  4.363298E-3 -4.379749E-2 -7.041168E-2 -3.110147E-2 -8.385253E-2 
-1.709356E-1 -1.046245E-1 -1.292157E-2  6.659245E-2  1.470895E-1  1.069443E-1 -3.071356E-2 -1.386297E-1 
-6.942749E-2  1.017547E-2 -5.303669E-2 -1.347847E-1 -9.917068E-2  3.044152E-2  1.100445E-1  1.310854E-1 
 8.304334E-2 -5.292654E-3 -3.959560E-2  5.356836E-2  8.050942E-2 -8.242154E-2 -1.250396E-1 -3.059459E-2 
 8.432436E-2  1.637485E-1  9.615636E-2 -2.734661E-2 -1.048925E-1 -4.183054E-2  5.881333E-2  2.719235E-2 
-8.876967E-2 -1.042666E-1  5.422330E-2  1.503973E-1  1.526024E-1  7.869148E-2 -9.375572E-3 -2.400851E-2 
 2.737141E-2  1.155574E-1 -1.920962E-2 -1.640515E-1 -8.185554E-2  4.668331E-2  1.445553E-1  1.489663E-1 
 9.278846E-2  3.127551E-2  6.504250E-2  1.436615E-1  1.100144E-1  2.873421E-3 -9.344864E-2 -5.384064E-2 
 2.936840E-2  1.019084E-1  1.091805E-1  8.773804E-4 -2.165365E-2  3.667045E-2  1.263764E-1  1.262865E-1 
 6.763530E-2  5.070734E-2  1.440740E-2  3.171444E-3 -3.378367E-2 -1.846457E-2  3.461337E-2  5.386639E-2 
 8.542752E-2  6.897640E-2  3.780246E-2  2.829552E-2  4.516339E-2  2.457047E-2 -2.460456E-2 -3.604865E-2 
-5.413866E-2 -4.174066E-2 -3.205538E-3  4.626632E-2  5.383635E-2 -2.609491E-3 -4.427671E-3  1.914501E-4 
-2.695847E-2 -4.639053E-2 -5.688047E-2 -3.801560E-2 -1.682568E-2  2.081537E-2  7.800651E-2  1.019673E-1 
 9.001637E-2  5.952835E-2  2.680540E-2  5.228519E-3 -5.023479E-3 -1.912069E-2 -1.712370E-2  2.418232E-2 
 6.125736E-2  5.407453E-2  1.223135E-2 -2.359056E-2 -4.495955E-2 -6.161952E-2 -6.644750E-2 -7.419562E-2 
-7.663965E-2 -5.592656E-2 -1.628947E-2  1.166534E-2  6.384850E-4  2.367496E-3  1.670241E-2 -1.524663E-2 
-8.412051E-2 -1.169627E-1 -8.638549E-2 -7.669950E-2 -6.647754E-2 -1.712370E-2  2.665520E-3  1.670241E-2 
 2.793741E-2 -1.101470E-2 -5.533051E-2 -5.682063E-2 -3.840256E-2 -3.101158E-2 -3.417063E-2 -2.555752E-2 
 6.384850E-4  1.857948E-2  5.049467E-3 -3.321767E-2 -2.016354E-2  4.578948E-2  9.401035E-2  1.222034E-1 
 1.318004E-1  1.109085E-1  6.405830E-2  3.649139E-2 -2.490520E-3 -4.197955E-2 -2.871752E-2 -1.956749E-2 
-1.828647E-2 -6.081462E-2 -1.093335E-1 -1.101975E-1 -1.150255E-1 -8.665347E-2 -3.631663E-2 -6.543636E-3 
-1.775503E-3 -2.350163E-2 -4.743361E-2 -6.817555E-2 -7.646060E-2 -3.852248E-2  6.450415E-3  3.360033E-2 
 5.902243E-2  4.811430E-2  3.544831E-2  1.941442E-2 -8.093596E-3 -7.318497E-3 -1.876259E-2 -3.569055E-2 
-5.196357E-2 -9.666753E-2 -1.429217E-1 -1.579716E-1 -1.368115E-1 -9.559464E-2 -3.843260E-2  1.917553E-2 
 2.185845E-2 -3.834367E-2 -7.935166E-2 -9.949851E-2 -9.848547E-2 -3.834367E-2 -6.454468E-3  1.145649E-2 
 7.004952E-2  1.334095E-1  1.835375E-1  1.814814E-1  1.240215E-1  3.252745E-2 -5.440664E-2 -9.401464E-2 
-9.705448E-2 -8.522248E-2 -5.884767E-2 -2.025366E-2  1.837134E-2  6.355238E-2  6.003547E-2  6.685257E-4 
-1.971650E-2 -1.694465E-2 -1.897168E-2 -2.439547E-2 -5.533051E-2 -5.655265E-2 -1.193857E-2  6.956339E-3 
 2.108335E-2  5.088544E-2  5.696535E-2  8.197045E-2  7.693338E-2  1.056242E-2 -2.579665E-2 -3.363466E-2 
 4.006386E-3  5.017042E-2  4.418039E-2  2.692437E-2 -1.473951E-2 -4.647970E-2 -1.885247E-2  3.082514E-3 
-5.828619E-3 -1.795864E-2 -2.734661E-2 -1.906061E-2 -4.338503E-3 -9.464502E-3 -1.298666E-3  1.580834E-2 
 1.667237E-2  4.841232E-2  6.033349E-2  1.917553E-2  7.463455E-3  3.916502E-3 -6.275654E-3  7.999420E-3 
 2.412343E-2  2.844453E-2  2.158952E-2  1.025200E-4 -1.888251E-2 -2.755451E-2 -3.947568E-2 -1.760054E-2 
 1.422834E-2  2.495742E-2  7.776833E-2  1.314723E-1  1.387444E-1  1.208034E-1  5.437231E-2 -7.855654E-3 
-2.055168E-2 -3.151870E-2 -2.162457E-2 -6.931543E-3 -1.009059E-2  1.127839E-2  2.507639E-2  1.092052E-2 
-6.335497E-3 -7.795572E-3 -5.500555E-3 -1.044750E-2  2.963305E-3  1.428843E-2  1.989150E-2  4.632640E-2 
 5.073643E-2  3.026247E-2  2.516651E-2  6.360531E-3 -2.255440E-4  2.457047E-2  3.768349E-2  4.528332E-2 
 3.214049E-2  9.966373E-3 -6.514549E-3 -1.929951E-2 -1.581264E-2 -2.654147E-2 -1.888251E-2 -1.685619E-3 
-1.473951E-2 -9.166479E-3  1.741409E-3 -2.848625E-3  1.324415E-3  1.917553E-2  3.020239E-2  2.018952E-2 
-7.527590E-3 -4.120469E-2 -6.155968E-2 -7.857656E-2 -6.471848E-2 -2.004457E-2  8.178473E-3  3.705740E-2 
 6.185341E-2  6.683040E-2  5.777049E-2  3.064942E-2 -1.223660E-2 -4.007149E-2 -2.201152E-2  1.390052E-2 
 4.483652E-2  5.160141E-2  4.277945E-2  5.374742E-2  6.337333E-2  7.723141E-2  9.296751E-2  8.006239E-2 
 5.499840E-2  3.756452E-2  3.374934E-2  4.122949E-2  5.946946E-2  6.933331E-2  4.981351E-2  2.820635E-2 
 1.887751E-2  6.685257E-4 -2.013350E-2 -4.090667E-2 -7.246757E-2 -8.984256E-2 -8.918667E-2 -7.985854E-2 
-6.275153E-2 -6.161952E-2 -5.464554E-2 -2.508163E-2 -1.363659E-2 -1.110363E-2  8.473396E-4  1.217246E-2 
 2.269244E-2  1.673245E-2 -3.156662E-4 -2.794266E-2 -5.717850E-2 -5.092049E-2 -3.497553E-2 -2.531958E-2 
-2.707767E-2 -5.047369E-2 -5.419850E-2 -4.641962E-2 -3.035665E-2 -3.265619E-3 -2.430654E-2 -6.859350E-2 
-1.017935E-1 -1.351426E-1 -1.261425E-1 -6.981468E-2  1.949310E-3  7.207537E-2  1.160944E-1  1.256313E-1 
 1.021764E-1  5.997539E-2  2.036834E-2 -4.457474E-3 -8.242607E-3  2.128363E-3  1.247048E-2  2.543449E-2 
 4.283953E-2  4.835248E-2  4.036546E-2  2.325845E-2  1.664233E-2  2.635837E-2  2.540445E-2  1.968241E-2 
 1.953340E-2  9.072304E-3 -1.152062E-2 -5.768538E-3  1.133752E-2  1.914501E-4 -1.000643E-3  1.318550E-2 
 9.966373E-3 -4.785538E-3 -2.314353E-2 -3.190565E-2 -2.815056E-2 -2.150464E-2 -7.914543E-3  1.133752E-2 
 2.924943E-2  4.072332E-2  4.075336E-2  2.588153E-2 -6.216526E-3 -5.020452E-2 -8.641553E-2 -8.662367E-2 
-5.053258E-2 -4.725695E-3  3.273630E-2  3.851748E-2  1.682138E-2  1.071143E-2  1.092052E-2 -7.080555E-3 
-2.564764E-2 -4.007149E-2 -6.096363E-2 -7.899451E-2 -7.023263E-2 -4.558563E-2 -1.977658E-2  7.076502E-3 
 1.333451E-2  2.090430E-2  4.099131E-2  3.601432E-2  2.203631E-2  2.316952E-2  2.194738E-2  9.042501E-3 
 1.098037E-2  3.616333E-2  5.762148E-2  6.754541E-2  6.236053E-2  3.646135E-2 -2.580643E-3 -3.306866E-2 
-4.868460E-2 -6.325865E-2 -6.462955E-2 -5.232048E-2 -4.966855E-2 -5.023456E-2 -5.387068E-2 -6.883168E-2 
-7.798052E-2 -8.477569E-2 -7.818961E-2 -3.986359E-2  5.675316E-3  4.450846E-2  5.821753E-2  4.245138E-2 
 1.470542E-2 -2.359056E-2 -4.668856E-2 -2.973056E-2  1.196337E-2  5.538630E-2  9.266949E-2  9.964347E-2 
 7.293940E-2  4.567051E-2  2.915931E-2  3.056049E-2  3.282547E-2  2.457047E-2  1.700044E-2  2.516508E-3 
-2.997637E-3  1.852036E-2  4.224348E-2  3.813052E-2  4.590845E-2  7.580137E-2  6.754541E-2  3.509045E-2 
 2.230549E-2  2.799749E-2  3.297448E-2  4.084253E-2  4.635549E-2  3.345132E-2  8.327484E-3 -1.649761E-2 
-1.655769E-2 -9.851694E-3 -2.222538E-3  9.400368E-3  4.423380E-3 -7.557631E-3 -1.995564E-2 -2.284551E-2 
-2.290559E-2 -1.506758E-2 -2.431631E-3  7.493496E-3  2.376533E-2  2.403331E-2  2.263331E-2  1.780438E-2 
-1.209497E-3 -2.341247E-2 -4.680753E-2 -6.230450E-2 -6.230450E-2 -3.017759E-2  5.138397E-3  1.962233E-2 
 1.303649E-2  1.025200E-4  9.817362E-3  1.425838E-2  7.314444E-3 -2.520561E-3 -2.686954E-2 -4.314160E-2 
-3.473759E-2 -3.452849E-2 -4.597259E-2 -4.898262E-2 -6.287050E-2 -6.552362E-2 -5.559969E-2 -6.161952E-2 
-5.628467E-2 -3.947568E-2 -3.008747E-2 -2.400851E-2 -2.427649E-2 -2.472353E-2 -1.146150E-2 -4.666567E-3 
-1.205754E-2 -5.530596E-3  9.996414E-3  3.267646E-2  6.280732E-2  7.386351E-2  7.997346E-2  8.688736E-2 
 7.681441E-2  5.699539E-2  3.082848E-2  1.056242E-2 -7.735491E-3 -3.074360E-2 -3.467751E-2 -2.362061E-2 
-2.055168E-2 -3.285956E-2 -4.937053E-2 -6.293058E-2 -7.461357E-2 -7.729554E-2 -6.725168E-2 -4.978752E-2 
-3.306866E-2 -1.494861E-2  3.404617E-4  1.473546E-2  3.598452E-2  5.762148E-2  7.198644E-2  5.994630E-2 
 2.913046E-2 -1.209497E-3 -2.967048E-2 -4.647970E-2 -4.436350E-2 -2.594566E-2 -2.236962E-2 -4.057860E-2 
-5.491352E-2 -5.017447E-2 -2.478361E-2 -1.402450E-2 -2.329254E-2 -3.721070E-2 -5.252957E-2 -6.084466E-2 
-6.996369E-2 -7.264662E-2 -6.132150E-2 -3.771758E-2 -1.429248E-2  8.473396E-4  1.938438E-2  2.960634E-2 
 2.188730E-2  1.008630E-2  1.592731E-2  1.857948E-2  4.602432E-3  1.622534E-2  3.896451E-2  5.255437E-2 
 6.000543E-2  4.748845E-2  3.124547E-2  2.021837E-2  1.458645E-2  1.241040E-2  7.731438E-3  6.837368E-3 
 1.011539E-2  1.637435E-2  1.568842E-2  1.601648E-2  2.898049E-2  3.932238E-2  4.272032E-2  4.042530E-2 
 3.476238E-2  1.342344E-2 -1.888251E-2 -2.829957E-2 -2.955151E-2 -4.588366E-2 -6.507659E-2 -5.983162E-2 
-3.101158E-2 -4.874468E-3  1.223135E-2  1.184440E-2 -2.255440E-4 -1.724362E-2 -2.868748E-2 -1.971650E-2 
-1.560354E-2 -2.257752E-2 -3.017759E-2 -2.591562E-2 -8.928537E-3  2.575397E-3  7.344484E-3  4.870415E-3 
 8.417368E-3  1.154637E-2 -1.065731E-4 -2.084947E-2 -3.232360E-2 -1.789856E-2 -7.169485E-3 -6.663561E-3 
-6.305695E-3 -1.327968E-2 -2.156448E-2 -2.242851E-2 -1.599169E-2 -1.059747E-2 -5.083561E-3  1.651525E-3 
 1.333451E-2  2.424240E-2  3.044152E-2  4.581952E-2  7.609940E-2  9.719944E-2  8.217835E-2  5.967736E-2 
 4.167652E-2  1.601648E-2  8.773804E-4 -8.093596E-3 -3.172755E-2 -4.394650E-2 -2.978969E-2 -3.372359E-2 
-4.045963E-2 -2.701855E-2 -2.698851E-2 -3.470755E-2 -3.512454E-2 -2.984953E-2 -2.096868E-2 -9.434700E-3 
 4.036427E-3  1.449633E-2  1.810336E-2  1.747751E-2  1.095033E-2 -1.764297E-5  9.370327E-3  2.260351E-2 
 4.274368E-3 -3.411150E-2 -6.558251E-2 -8.128953E-2 -8.611751E-2 -7.342148E-2 -5.071163E-2 -3.598857E-2 
-3.449869E-2 -4.388666E-2 -6.123161E-2 -9.127259E-2 -1.138036E-1 -1.075456E-1 -8.757758E-2 -6.093359E-2 
-3.664470E-2 -2.049160E-2  7.612467E-3  3.234839E-2  4.578948E-2  4.990244E-2  3.026247E-2  1.562953E-2 
 1.920533E-2  3.845835E-2  7.097340E-2  8.653045E-2  7.222438E-2  3.479242E-2 -8.302689E-3 -3.333664E-2 
-3.011751E-2 -9.285688E-3  1.261950E-2  2.716351E-2  2.808642E-2  2.457047E-2  3.214049E-2  3.288531E-2 
 1.592731E-2  2.367496E-3 -6.484509E-3 -1.202750E-2  4.293919E-4  2.105331E-2  2.620935E-2  3.851748E-2 
 7.293940E-2  8.810949E-2  8.566546E-2  8.849645E-2  9.541130E-2  1.098053E-1  1.100745E-1  8.745337E-2 
 6.683040E-2  4.784632E-2  2.996445E-2  2.877235E-2  3.020239E-2  2.468944E-2  2.349734E-2  2.358651E-2 
 1.619530E-2  7.284403E-3  8.089304E-3  1.303649E-2  2.021837E-2  2.990437E-2  2.975535E-2  2.510643E-2 
 2.486849E-2  1.464534E-2 -4.346371E-4 -3.325701E-3 -5.232573E-3  1.920462E-3  2.325845E-2  2.775931E-2 
 1.768541E-2  8.059502E-3 -9.613514E-3 -2.761459E-2 -3.128052E-2 -8.868694E-3  2.531552E-2  4.039550E-2 
 4.340553E-2  3.658032E-2  1.580834E-2 -1.666546E-4 -4.129648E-3 -4.070520E-3  6.748438E-3  2.340746E-2 
 9.758472E-3 -2.829957E-2 -6.299067E-2 -7.085848E-2 -4.671764E-2 -2.186251E-2  7.761478E-3  3.035140E-2 
 3.318334E-2  4.164743E-2  4.340553E-2  3.175235E-2  2.725244E-2  3.124547E-2  2.692437E-2  3.279543E-2 
 5.407453E-2  5.714440E-2  5.410433E-2  5.124331E-2  4.751849E-2  5.067730E-2  5.616140E-2  6.423736E-2 
 6.125736E-2  5.228639E-2  4.340553E-2  2.561331E-2  9.877443E-3  8.417368E-3  1.315546E-2  1.640439E-2 
 1.795340E-2  1.834130E-2  3.070951E-2  3.756452E-2  2.787852E-2  1.765537E-2  2.605438E-3 -1.086569E-2 
-1.736259E-2 -1.983547E-2 -1.935863E-2 -1.408362E-2 -1.745701E-3  1.396036E-2  1.962233E-2  4.423380E-3 
-9.822607E-3 -1.575255E-2 -2.114749E-2 -1.691556E-2 -3.325701E-3  3.380299E-3  1.614094E-4 -4.636526E-3 
-2.201152E-2 -4.403567E-2 -5.318570E-2 -4.615164E-2 -4.084659E-2 -5.163550E-2 -5.571866E-2 -5.574870E-2 
-4.630065E-2 -2.752447E-2 -1.619959E-2 -6.871700E-3 -6.812572E-3 -8.659601E-3 -1.134253E-2 -1.134253E-2 
-9.553671E-3 -1.444149E-2 -8.898497E-3 -1.924515E-3 -2.162695E-3 -7.765532E-3 -2.025366E-2 -3.482652E-2 
-4.081655E-2 -2.880669E-2 -2.040267E-2 -2.627349E-2 -3.309870E-2 -3.750849E-2 -4.209852E-2 -5.241060E-2 
-6.006956E-2 -5.893660E-2 -4.895353E-2 -2.138567E-2  4.274368E-3  9.072304E-3  8.208513E-3  1.404953E-2 
 1.700044E-2  1.348352E-2  1.467538E-2  1.884842E-2  1.857948E-2  1.142740E-2  3.410339E-3 -5.888700E-3 
-1.631951E-2 -2.308464E-2 -3.792667E-2 -5.521154E-2 -6.185770E-2 -6.141067E-2 -6.081462E-2 -5.655265E-2 
-4.475069E-2 -2.883649E-2 -1.122260E-2 -4.964590E-3 -1.089549E-2 -1.801753E-2 -1.640868E-2 -1.363659E-2 
-2.511048E-2 -4.406548E-2 -6.296062E-2 -6.880164E-2 -5.977154E-2 -5.097961E-2 -4.174066E-2 -2.859759E-2 
-2.329254E-2 -2.320361E-2 -1.250458E-2 -3.623486E-3 -1.003051E-2 -2.734661E-2 -4.582357E-2 -5.843067E-2 
-5.798364E-2 -4.025054E-2 -3.324747E-2 -4.078770E-2 -3.563166E-2 -2.910447E-2 -2.704859E-2 -2.025366E-2 
-1.363659E-2 -6.096601E-3 -1.417351E-2 -4.168153E-2 -5.354261E-2 -4.403567E-2 -2.832961E-2 -5.172491E-3 
 1.202345E-2  9.490490E-3  2.724409E-3 -5.321503E-3 -2.037263E-2 -2.555752E-2 -1.360750E-2  4.363298E-3 
 1.214242E-2  7.850409E-3  7.612467E-3  1.142740E-2  2.457047E-2  4.954433E-2  6.086946E-2  5.362749E-2 
 3.601432E-2  9.847403E-3 -3.384590E-3  4.661322E-3  1.276851E-2  2.826548E-2  4.549146E-2  3.810048E-2 
 2.886152E-2  1.813245E-2 -1.381564E-2 -4.394650E-2 -5.011559E-2 -3.864169E-2 -1.977658E-2  7.165432E-3 
 3.219938E-2  4.340553E-2  3.643131E-2  2.784848E-2  2.215648E-2  5.049467E-3 -4.845619E-3 -4.457474E-3 
 3.946304E-3  1.306653E-2  1.178432E-2  1.297641E-2  7.523298E-3  9.221315E-3  2.847433E-2  4.334545E-2 
 5.401540E-2  5.338931E-2  4.632640E-2  4.245138E-2  3.079844E-2  2.069545E-2  1.968241E-2  1.723838E-2 
 1.479435E-2  2.191734E-2  3.354049E-2  4.176641E-2  5.198836E-2  5.425334E-2  3.938246E-2  1.703048E-2 
-6.365538E-3 -1.852465E-2 -2.493262E-2 -2.078962E-2  7.403374E-3  3.103733E-2  5.622053E-2  8.200049E-2 
 7.136035E-2  4.871035E-2  3.675938E-2  2.477837E-2  1.640439E-2  1.112938E-2  4.483461E-3  5.496502E-3 
 2.942848E-2  6.241941E-2  8.569551E-2  1.041734E-1  1.066763E-1  9.019542E-2  7.305932E-2  5.866432E-2 
 3.932238E-2  2.895141E-2  3.979945E-2  4.486537E-2  4.733944E-2  5.616140E-2  4.683232E-2  3.819036E-2 
 5.207849E-2  7.282043E-2  8.295345E-2  7.547331E-2  5.955839E-2  3.902435E-2  1.270843E-2 -5.888700E-3 
-9.941578E-3 -1.107359E-2 -1.858449E-2 -2.666068E-2 -2.725649E-2 -2.567768E-2 -1.894164E-2 -4.964590E-3 
-1.417637E-3 -8.451700E-3 -1.494861E-2 -2.162457E-2 -2.695847E-2 -2.096868E-2 -6.663561E-3  6.807327E-3 
 1.348352E-2  1.085520E-3 -2.064061E-2 -3.908849E-2 -4.999661E-2 -5.002570E-2 -3.831363E-2 -1.339865E-2 
 9.490490E-3  3.127551E-2  4.394150E-2  2.740145E-2  9.064674E-4 -1.712370E-2 -3.408170E-2 -4.534650E-2 
-3.908849E-2 -3.575063E-2 -3.804564E-2 -3.092265E-2 -1.912069E-2 -6.007671E-3  6.062508E-3  1.872849E-2 
 1.860952E-2  5.228519E-3 -8.004665E-3 -2.579665E-2 -5.005550E-2 -6.588149E-2 -5.756664E-2 -4.963851E-2 
-3.935647E-2 -1.897168E-2 -1.584268E-2 -1.700449E-2 -2.111769E-2 -3.357458E-2 -4.153252E-2 -4.039955E-2 
-3.300858E-2 -3.861165E-2 -4.889369E-2 -4.978752E-2 -5.300665E-2 -5.652261E-2 -5.145669E-2 -4.150248E-2 
-3.592968E-2 -2.630353E-2 -9.494543E-3 -7.408619E-3 -1.494861E-2 -1.113367E-2 -1.238585E-3 -1.626492E-3 
-1.459050E-2 -2.683949E-2 -3.214455E-2 -3.586960E-2 -2.871752E-2 -1.214647E-2 -1.590157E-2 -2.362061E-2 
-1.676655E-2 -1.429248E-2 -4.646778E-4  2.445030E-2  4.072332E-2  4.114032E-2  2.251339E-2  3.767490E-3 
-1.545453E-2 -3.211451E-2 -3.175664E-2 -2.263761E-2 -1.253462E-2 -5.947590E-3  9.963512E-4  5.049467E-3 
 9.668350E-3  1.583743E-2  7.582426E-3 -7.020473E-3 -1.700449E-2 -1.551461E-2 -1.137161E-2 -1.694465E-2 
-2.356148E-2 -3.485656E-2 -3.867149E-2 -2.755451E-2 -1.813769E-2 -4.696608E-3  1.440740E-2  3.368950E-2 
 4.409051E-2  4.167652E-2  3.738546E-2  2.492738E-2  1.056242E-2  8.297443E-3  1.148653E-2  1.312542E-2 
 1.628542E-2  1.720834E-2 -5.536079E-4 -1.938868E-2 -2.251863E-2 -2.660155E-2 -2.564764E-2 -1.229548E-2 
-1.328468E-3  3.350496E-3  1.244044E-2  2.251339E-2  2.129149E-2  1.279831E-2  9.365082E-4 -1.214647E-2 
-1.777959E-2 -1.751161E-2 -1.697469E-2 -1.879263E-2 -2.078962E-2 -1.679564E-2 -1.596165E-2 -2.609468E-2 
-3.324747E-2 -2.645254E-2 -1.912069E-2 -1.789856E-2 -2.189255E-2 -3.938651E-2 -5.500364E-2 -5.777454E-2 
-5.339360E-2 -3.855157E-2 -2.132559E-2 -1.050758E-2 -1.020956E-2 -3.119063E-2 -5.631447E-2 -5.995059E-2 
-5.282760E-2 -3.932667E-2 -1.366663E-2  8.983374E-3  1.658344E-2  1.372242E-2  9.490490E-3  8.506298E-3 
 1.562953E-2  2.996445E-2  3.112650E-2  1.565933E-2  2.039433E-3 -4.934549E-3 -3.563643E-3  3.112316E-3 
 1.425838E-2  2.531552E-2  2.495742E-2  2.132130E-2  1.434731E-2  6.986380E-3  9.341478E-3  1.220250E-2 
 1.476550E-2  2.242446E-2  3.383851E-2  4.099131E-2  3.178239E-2  1.020551E-2 -1.014948E-2 -2.520061E-2 
-3.434968E-2 -3.455853E-2 -2.883649E-2 -2.707767E-2 -2.022362E-2 -5.292654E-3 -3.156662E-4  6.122351E-3 
 1.238036E-2  8.536339E-3  8.625507E-3  1.413941E-2  2.299047E-2  2.647734E-2  3.616333E-2  4.206443E-2 
 3.091836E-2  3.538847E-2  3.917336E-2  3.509045E-2  4.179645E-2  4.555130E-2  4.075336E-2  2.942848E-2 
 1.092052E-2 -9.434700E-3 -1.912069E-2 -1.211667E-2  5.764484E-3  1.920533E-2  2.778840E-2  3.681946E-2 
 3.374934E-2  1.539040E-2 -6.725788E-4 -4.338503E-3 -1.095462E-2 -1.485848E-2 -2.997637E-3  9.728432E-3 
 1.124835E-2  1.163530E-2  2.105331E-2  2.766943E-2  3.661036E-2  4.778647E-2  4.340553E-2  3.363037E-2 
 2.623940E-2  2.018952E-2  2.057648E-2  2.716351E-2  4.343534E-2  6.468439E-2  6.984043E-2  5.854535E-2 
 4.751849E-2  3.389835E-2  2.006936E-2  9.430408E-3 -2.311468E-3  1.532316E-3  1.527143E-2  2.722239E-2 
 4.054451E-2  3.836846E-2  2.352738E-2  1.017547E-2 -3.742695E-3 -1.548457E-2 -2.278662E-2 -2.707767E-2 
-2.603459E-2 -2.523065E-2 -2.353168E-2 -1.372647E-2 -1.068664E-2 -1.518655E-2 -1.372647E-2 -1.691556E-2 
-2.710748E-2 -2.385950E-2 -8.570671E-3  4.363298E-3  1.944447E-2  3.726649E-2  4.114032E-2  2.889132E-2 
 1.789451E-2  7.791519E-3 -1.023960E-2 -2.654147E-2 -3.825355E-2 -5.592656E-2 -6.084466E-2 -4.567456E-2 
-2.442551E-2  8.387327E-3  3.073931E-2  3.494143E-2  3.729534E-2  3.583550E-2  3.693843E-2  3.386831E-2 
 1.887751E-2 -4.576683E-3 -3.515458E-2 -5.452657E-2 -6.057668E-2 -6.477857E-2 -5.422854E-2 -2.871752E-2 
-6.216526E-3  9.877443E-3  2.614951E-2  2.969646E-2  1.890731E-2  1.169538E-2  7.880449E-3  3.261328E-3 
-3.295660E-3 -2.222538E-3 -6.514549E-3 -1.399469E-2 -1.358509E-3  1.103950E-2  1.527143E-2  1.485443E-2 
 2.844334E-3 -2.472353E-2 -5.807257E-2 -8.087158E-2 -8.772659E-2 -8.003759E-2 -6.793761E-2 -5.887747E-2 
-5.702949E-2 -5.673170E-2 -5.837059E-2 -6.060553E-2 -5.330467E-2 -3.804564E-2 -1.614070E-2 -1.984596E-3 
-1.507521E-3 -3.295660E-3 -4.398584E-3 -7.169485E-3 -1.551461E-2 -2.207160E-2 -1.846457E-2 -1.387596E-3 
