# Supplementary material for: Parameters estimation of stochastic finite fault ground motion simulation method and its application in North China
Source: PLoS One. 2025 Dec 3;20(12):e0337602. doi: 10.1371/journal.pone.0337602 (PMC12674566; doi:10.1371/journal.pone.0337602)
Supplement: S1 File — The Strong motion recordings for this study are provided by China Strong Motion Network Centre at Institute of Engineering Mechanics, China Earthquake Administration. (ZIP) [file pone.0337602.s001.zip › S1 File. Acceleration recordings of Pingyuan earthquake/ua0560.dat]

041FXT230806023302
0230806023359 2023-08-06 2:33:59 BTM
PINGYUAN EARTHQUAKE, PINGYUAN,CHN
EPICENTER  37.159N 116.339E DEPTH 10 KM
MAGNITUDE  5.5(Ms)
STATION: 41FXT 35.8N 115.5E
SITE CONDITION: SOIL
INSTRUMENT TYPE: GSMA-24IP/SLJ-100
OBSERVING POINT: GROUND
COMP. EW
UNCORRECTED ACCELERATION          UNIT: CM/SEC/SEC
NO. OF POINTS:  12000  EQUALLY SPACED INTERVALS OF:  0.010  SEC
PEAK VALUE:    5.117   AT   46.78 SEC    DURATION:  120 SEC
PRE-EVENT TIME:  20  SEC  RECORDER TIME:  2023-08-06 02:34:00 BTM
CSMNC

-2.354270E-2 -1.814836E-2 -2.020478E-2 -1.540649E-2  2.564490E-3  2.023751E-2  2.539343E-2  2.184689E-2 
 5.975366E-4 -3.932476E-3 -6.942570E-3  1.372397E-3  5.813003E-3 -4.111290E-3 -6.137908E-3 -7.568359E-3 
 9.896040E-3  5.604446E-3 -2.501965E-3 -1.913190E-2 -3.337759E-2 -2.270818E-2 -1.174080E-2  1.380014E-2 
 1.976073E-2  1.663142E-2  9.717226E-3  1.308489E-2  1.526052E-2  1.436639E-2  1.725721E-2 -9.223819E-4 
 1.044631E-3  5.379319E-4  9.121120E-3  1.096892E-2 -1.281369E-2 -2.819186E-2 -4.118586E-2 -3.775859E-2 
-2.834088E-2 -8.939266E-3  6.273389E-4  3.011525E-3  8.256793E-3  8.823097E-3  8.018434E-3 -3.068209E-3 
 5.455434E-3  1.081991E-2  1.332331E-2  2.622789E-2  2.318799E-2  1.716781E-2  3.250003E-3 -1.293290E-2 
-8.522093E-3 -5.899489E-3 -1.108509E-2 -1.308191E-2 -2.005571E-2 -1.755226E-2 -6.972373E-3  1.193643E-3 
-1.280010E-3 -1.248586E-2 -2.080077E-2 -8.075058E-3  1.487303E-2  1.904541E-2  2.759880E-2  1.856863E-2 
 9.508491E-3  1.320410E-2  9.717226E-3  1.678044E-2  1.162452E-2  6.319642E-3 -5.810082E-3 -1.686686E-2 
-2.473480E-2 -3.325826E-2 -1.856560E-2 -2.431750E-2 -3.054631E-2 -1.969808E-2 -1.814836E-2 -1.454216E-2 
 5.677342E-4  1.362133E-2  1.162452E-2  2.506560E-2  4.169554E-2  3.960931E-2  3.123474E-2  1.537973E-2 
 1.108813E-2  5.246818E-3 -2.889395E-3 -2.368689E-4 -1.495945E-2 -1.856560E-2 -2.744681E-2 -2.860910E-2 
-1.266468E-2 -3.588098E-2 -3.570217E-2 -2.533078E-2 -1.931071E-2 -7.270396E-3  1.281661E-2  3.102612E-2 
 2.184689E-2  2.765840E-2  7.988632E-3  1.993954E-2  2.744985E-2  1.177353E-2  2.664512E-2 -1.399279E-3 
-5.541801E-3 -8.522093E-3 -4.647672E-3  1.730025E-3 -1.281369E-2 -1.224738E-2 -2.810246E-2 -2.163529E-2 
-2.661228E-2 -1.415479E-2 -4.456043E-4  6.587923E-3  3.767210E-2  3.168184E-2  3.004259E-2  4.710317E-3 
-1.883376E-2 -2.953297E-2 -2.246976E-2  1.546913E-2  1.323390E-2  1.484323E-2  7.720411E-3 -7.568359E-3 
-1.808876E-2 -1.406538E-2 -1.445276E-2 -3.290069E-2 -2.223128E-2 -3.024828E-2  2.743304E-3  2.870154E-2 
 1.686984E-2  2.542323E-2 -8.909464E-3 -1.603240E-2 -4.588068E-3  2.280051E-2  4.703009E-2  4.038411E-2 
 4.345381E-2  8.852899E-3 -6.823301E-3 -2.556920E-2 -2.723819E-2 -1.445276E-2 -1.948947E-2 -1.004201E-2 
-2.869850E-2 -8.730710E-3 -8.969069E-3 -9.505570E-3 -3.395975E-3 -3.021848E-2 -1.776087E-2 -1.942986E-2 
-5.945563E-4  1.219082E-2  1.946265E-2  3.490043E-2  3.433424E-2  3.090692E-2  6.319642E-3  1.028341E-2 
-2.368689E-4 -1.176596E-4  1.084971E-2  3.667235E-3  4.799724E-3 -1.531708E-2 -1.385677E-2 -1.537669E-2 
-1.829737E-2 -2.059221E-2 -3.686446E-2 -3.248346E-2 -3.781819E-2 -3.027809E-2  2.892315E-3  9.747028E-3 
 1.472402E-2  5.054694E-2  4.497379E-2  2.122104E-2  1.746589E-2  8.882701E-3  3.129435E-2  3.206921E-2 
 1.908839E-3 -1.430380E-2 -2.577788E-2 -2.461559E-2 -1.844639E-2 -1.758206E-2 -2.965218E-2 -4.333168E-2 
-4.094738E-2 -3.515184E-3  1.844931E-2  6.051421E-3  2.816504E-2  3.341031E-2  1.895601E-2  1.102853E-2 
 2.117515E-3  1.165432E-2  4.203737E-3 -4.916012E-3 -6.853104E-3 -9.952605E-3 -1.278389E-2 -7.508755E-3 
-4.051685E-3 -2.381086E-2 -2.562886E-2 -2.226108E-2 -2.352893E-3  2.283031E-2  1.681024E-2  2.271110E-2 
 2.265149E-2  1.812154E-2  1.186299E-2 -5.647540E-4 -1.248586E-2 -3.176820E-2 -2.199286E-2 -8.432686E-3 
 1.120734E-2  1.830029E-2 -5.839884E-3 -1.069766E-2 -1.406538E-2 -3.813267E-3 -7.733703E-4 -4.498661E-3 
-6.197512E-3 -1.185995E-2  1.090932E-2  1.606512E-2  2.280051E-2  3.108573E-2  1.925403E-2  4.412293E-3 
-2.103919E-2 -2.309561E-2 -1.090628E-2  5.991817E-3  1.692939E-2  5.038142E-3 -1.603240E-2 -2.428770E-2 
-9.833395E-3 -1.876056E-3  5.306423E-3 -4.767001E-3 -1.522768E-2 -6.525278E-3  2.624094E-3  2.581060E-2 
 2.074420E-2  1.213121E-2 -3.306568E-3 -3.462929E-2 -2.637386E-2 -1.406538E-2  2.236724E-3  1.532012E-2 
 1.469421E-2 -3.859997E-4 -1.475090E-2 -1.540649E-2 -1.972789E-2 -6.376266E-3 -8.373082E-3 -2.740383E-3 
 6.438911E-3  8.346200E-3  2.774781E-2  2.721131E-2  3.335071E-2  1.964152E-2  4.710317E-3  3.100991E-3 
-2.014518E-2 -2.005571E-2 -9.982407E-3 -6.972373E-3 -1.829737E-2 -1.612180E-2 -1.215798E-2 -2.407908E-2 
-1.525748E-2 -9.267211E-3  1.329350E-2  3.543693E-2  2.935714E-2  1.681024E-2  4.054606E-3 -3.425777E-3 
-1.042950E-2  9.850264E-4  1.372397E-3 -2.711898E-2 -2.613550E-2 -1.212817E-2 -1.695627E-2 -6.912768E-3 
-3.783464E-3 -1.727104E-3  1.499224E-2  7.034898E-3  7.988632E-3  2.697289E-2  2.080381E-2  3.935397E-3 
 1.305515E-2  8.256793E-3 -2.859592E-3  8.882701E-3 -6.197512E-3 -1.796961E-2 -1.308191E-2 -5.452394E-3 
-4.886210E-3 -6.733894E-3  8.956194E-4 -2.919197E-3  5.485237E-3  6.021619E-3  6.111026E-3  1.233983E-2 
 9.850264E-4 -1.680726E-2 -2.291679E-2 -1.117450E-2 -1.695627E-2 -8.581698E-3 -1.257527E-2 -3.576177E-2 
-3.319865E-2 -2.899659E-2  1.730025E-3  3.645021E-2  5.221581E-2  4.279822E-2  2.300924E-2  1.108813E-2 
 8.435607E-3  3.275460E-2  3.189039E-2  7.988632E-3 -3.036749E-2 -5.081207E-2 -3.424180E-2 -1.832718E-2 
 9.552240E-4 -7.180989E-3 -5.929291E-3 -1.212817E-2 -2.407908E-2 -1.280010E-3  8.048236E-3  1.928383E-2 
-1.041591E-3 -1.713508E-2 -3.634512E-3  3.369212E-3  2.744985E-2  2.157861E-2 -8.432686E-3 -4.127526E-2 
-5.566996E-2 -3.370535E-2  2.296329E-3  3.007239E-2  2.378404E-2  1.818115E-2  1.758510E-2  1.213121E-2 
 1.928383E-2  2.527422E-2  1.773411E-2 -1.220405E-3 -1.680726E-2  1.432002E-3  2.360523E-2  1.841950E-2 
 1.257819E-2 -1.025069E-2 -3.716248E-2 -3.483790E-2 -2.333397E-2 -1.776087E-2 -2.044320E-2 -3.030789E-2 
-2.312541E-2 -4.051685E-3  1.093912E-2  1.812154E-2  1.201200E-2  7.303119E-3  3.786445E-3  9.776831E-3 
 6.915689E-3  1.138610E-2  1.651222E-2  3.875792E-3  5.216897E-3 -5.303383E-3 -2.799988E-3  3.220201E-3 
 3.637433E-3  4.263341E-3 -6.733894E-3 -1.343948E-2 -2.571827E-2 -2.083057E-2 -1.776087E-2 -1.028049E-2 
-1.756907E-3 -3.783464E-3  9.089708E-5 -7.435679E-4  1.156491E-2  1.570749E-2  2.190650E-2  2.017790E-2 
 4.650712E-3  6.468713E-3  8.405805E-3  1.570749E-2  1.737654E-2  6.558120E-3 -1.025069E-2 -2.989060E-2 
-4.136467E-2 -3.892088E-2 -2.732760E-2 -1.048911E-2  1.193643E-3 -5.333185E-3 -1.057845E-2 -8.104861E-3 
 4.187226E-4  9.538293E-3  1.761490E-2  1.964152E-2  2.193630E-2  3.561574E-2  4.103982E-2  3.719532E-2 
 1.943284E-2 -6.078303E-3 -3.090388E-2 -3.856319E-2 -2.711898E-2 -1.817816E-2 -6.853104E-3 -9.565175E-3 
-1.987690E-2 -3.984469E-2 -5.865026E-2 -4.649067E-2 -1.820797E-2  1.865804E-2  4.503340E-2  4.950380E-2 
 2.899951E-2  1.895601E-2  3.266519E-2  3.370833E-2  2.578080E-2  1.374054E-2 -1.220405E-3 -1.740330E-2 
-1.883376E-2 -1.138318E-2  8.376002E-3  1.812154E-2 -4.737198E-3 -2.983099E-2 -5.963367E-2 -5.793500E-2 
-3.799701E-2 -1.935661E-3  3.743374E-2  4.491425E-2  4.670233E-2  2.920812E-2  3.875792E-3 -4.443437E-2 
-6.255436E-2 -3.334779E-2  2.653897E-3  4.047352E-2  4.083121E-2  2.569139E-2 -9.267211E-3 -3.009927E-2 
-3.981489E-2 -3.671551E-2 -1.022089E-2  1.908839E-3  3.636080E-2  5.555373E-2  4.792422E-2  2.601922E-2 
 2.653897E-3 -2.851969E-2 -4.878557E-2 -2.422810E-2 -1.772642E-4  2.452910E-2  1.967132E-2  7.034898E-3 
-2.184391E-2 -4.529858E-2 -3.212577E-2 -2.691036E-2  5.366027E-3  1.821089E-2  2.750939E-2  2.831399E-2 
 8.972108E-3  1.084971E-2  2.142960E-2  2.771801E-2 -8.522093E-3 -1.242626E-2 -2.354270E-2 -5.566996E-2 
-3.638756E-2 -1.716489E-2  1.335311E-2  2.971482E-2  1.776391E-2 -1.287329E-2 -4.270577E-2 -2.097958E-2 
 2.783722E-2  6.351101E-2  4.682153E-2 -1.364821E-2 -3.865260E-2 -2.829790E-3  3.779131E-2  3.028101E-2 
-8.671105E-3 -2.923501E-2 -5.432886E-2 -6.341869E-2 -2.315521E-2  2.095282E-2  5.263311E-2  4.613614E-2 
 3.965199E-3 -4.348069E-2 -5.710047E-2 -1.710528E-2  3.880459E-2  5.609024E-2  1.466441E-2 -1.662838E-2 
-1.507866E-2  7.005095E-3  1.388949E-2 -7.866383E-3 -2.544999E-2 -3.462929E-2 -7.449210E-3  1.782352E-2 
 3.045982E-2  2.658552E-2  2.296329E-3 -5.988896E-3 -1.123410E-2 -6.644487E-3 -4.319906E-3  8.048236E-3 
 9.389341E-3 -3.932476E-3 -8.462489E-3 -1.826757E-2 -1.394618E-2 -1.111490E-2  9.552240E-4  9.329736E-3 
 8.852899E-3  5.693793E-3  5.336225E-3  1.540953E-2  5.081296E-4 -9.118199E-3 -1.588339E-2 -1.278389E-2 
-2.174079E-3  1.670420E-3  1.377034E-2  8.435607E-3  5.544841E-3 -9.521842E-4 -1.001221E-2 -1.454216E-2 
-1.820797E-2 -6.018698E-3  8.554935E-3  1.678044E-2  5.544841E-3 -5.929291E-3 -1.540649E-2 -1.859540E-2 
-1.397598E-2 -1.108509E-2  5.127490E-3  2.475142E-3 -4.260302E-3  4.783273E-4  3.845990E-3  7.541597E-3 
 7.929027E-3  1.415783E-2  2.065474E-2  3.221822E-2  3.048962E-2  1.490283E-2 -7.002175E-3 -3.358620E-2 
-3.534448E-2 -2.646327E-2 -1.397598E-2 -1.391637E-2 -2.503276E-2 -1.039970E-2  1.022381E-2  1.764470E-2 
 1.081991E-2  1.084971E-2  8.793294E-3 -2.699977E-2 -3.126156E-2  5.306423E-3  4.312605E-2  7.280952E-2 
 4.640430E-2 -7.627964E-3 -4.890478E-2 -5.900788E-2 -1.945966E-2  2.534688E-3 -1.355880E-2 -1.859540E-2 
 1.016420E-2  3.639060E-2  2.646631E-2  2.092302E-2  4.024804E-3 -4.097718E-2 -4.544771E-2 -2.318496E-2 
-5.052090E-4  2.920812E-2  2.569139E-2  6.587923E-3 -1.248586E-2 -2.691036E-2  2.326131E-3  2.765840E-2 
 1.004499E-2 -3.872871E-3  1.365113E-2  4.342401E-2  2.938694E-2  1.461804E-3  1.610816E-3 -4.026198E-2 
-6.711417E-2 -5.018628E-2 -4.082817E-2  8.525014E-3  3.525811E-2  1.543933E-2 -5.303383E-3 -3.436100E-2 
-2.890718E-2  7.464886E-4  1.588631E-2  9.091318E-3  5.395830E-3  3.326130E-2  4.127824E-2  1.564789E-2 
-9.594977E-3 -2.136707E-2 -3.574908E-3  1.698899E-2  1.904541E-2  2.385736E-3 -8.760512E-3 -5.350113E-4 
-7.866383E-3 -8.522093E-3 -6.793499E-3 -1.075727E-2 -6.674290E-3 -9.714186E-3 -1.737350E-2 -2.857929E-2 
-2.142668E-2 -8.045256E-3  1.223445E-3  1.058143E-2  2.110183E-2  2.852273E-2  1.856863E-2  7.034898E-3 
-9.207606E-3 -4.081488E-3  4.620910E-3  6.081223E-3  1.272720E-2 -1.578093E-3 -9.088397E-3 -1.701587E-2 
-2.395988E-2 -2.246976E-2 -1.484030E-2  6.647527E-3  2.637690E-2  2.834380E-2  2.530402E-2  2.664512E-2 
 9.627700E-3  1.165432E-2 -6.406069E-3 -2.503276E-2 -1.585358E-2 -4.312301E-2 -2.938396E-2 -2.714878E-2 
-4.517937E-2 -1.668799E-2 -9.028673E-3  1.916462E-2  5.263311E-2  4.413933E-2  5.263311E-2  5.740154E-2 
 3.007239E-2  7.154107E-3 -3.579158E-2 -6.323987E-2 -4.941136E-2 -3.814596E-2 -1.251566E-2 -2.530098E-2 
-4.398727E-2 -3.164899E-2 -2.717859E-2  1.402199E-3  3.275460E-2  6.354082E-2  8.189934E-2  6.923324E-2 
 2.911872E-2  5.246818E-3  4.263341E-3 -5.303383E-3  4.918933E-3 -2.500296E-2 -5.015647E-2 -4.979879E-2 
-5.653429E-2 -2.378106E-2 -1.296270E-2 -2.080077E-2 -2.166510E-2 -3.694057E-3  3.406602E-2  5.153042E-2 
 5.054694E-2  2.256215E-2  1.779372E-2  3.105593E-2 -1.257527E-2 -3.027809E-2 -3.394377E-2 -4.142427E-2 
 2.117515E-3 -2.467519E-2  3.786445E-3  5.331850E-2  8.733690E-3  3.859603E-2 -3.740090E-2 -1.082423E-1 
-2.354270E-2  8.525014E-3  5.227542E-2  5.570275E-2 -3.248346E-2 -3.534448E-2  2.628750E-2  3.585410E-2 
 5.093431E-2  1.409823E-2 -3.215557E-2 -7.300198E-3 -3.024828E-2  3.400642E-2  5.817640E-2  1.624393E-2 
 3.463221E-2 -7.024348E-2 -1.248422E-1 -1.046953E-1 -5.900788E-2  4.634470E-2  6.839871E-2  7.034898E-3 
-4.067916E-2 -2.464539E-2  1.421744E-2  7.719052E-2  5.781871E-2  3.239703E-2  3.296334E-2 -1.826757E-2 
 1.463461E-2  1.928383E-2 -1.011789E-3 -2.127767E-2 -6.455117E-2 -5.385196E-2 -3.090388E-2  8.316398E-3 
 2.929753E-2  2.855253E-2  6.856143E-3 -2.327436E-2 -3.266227E-2 -1.540649E-2  8.465409E-3  8.763492E-3 
 2.923793E-2  1.216102E-2 -2.591372E-3  2.773106E-3 -9.982407E-3  9.627700E-3  8.376002E-3  1.141590E-2 
 7.899225E-3 -6.839633E-4  1.004499E-2 -2.740383E-3 -3.217161E-3 -1.725429E-2 -2.893698E-2 -3.412259E-2 
-5.075246E-2 -5.206388E-2 -5.099100E-2 -2.798331E-2  1.043242E-2  4.995084E-2  7.581961E-2  8.675724E-2 
 8.064759E-2  6.062019E-2  3.430444E-2 -1.548290E-3 -1.886356E-2 -2.154589E-2 -1.513827E-2 -2.631426E-2 
-4.255676E-2 -5.677271E-2 -7.227010E-2 -6.893218E-2 -6.437236E-2 -3.918910E-2 -4.558265E-3  4.244053E-2 
 7.277972E-2  7.039553E-2  4.437774E-2  1.698899E-2  3.892380E-2  2.184689E-2  6.707132E-3  4.322946E-3 
-2.139688E-2 -5.661011E-3 -3.364581E-2 -3.495711E-2 -3.992081E-3 -1.370776E-2  3.677803E-2  2.640671E-2 
-2.768517E-2 -1.504886E-2 -5.042470E-2 -5.668330E-2 -2.279758E-2 -2.080077E-2  1.427704E-2  2.697289E-2 
 3.275460E-2  4.148680E-2  1.290601E-2 -8.075058E-3 -3.555316E-2 -2.740383E-3  5.090451E-2  5.543453E-2 
 6.842852E-2  8.644342E-3 -5.403078E-2 -3.185761E-2 -4.041100E-2 -5.081207E-2 -2.276778E-2 -7.151186E-3 
 1.511145E-2  3.093672E-2  1.704860E-2 -5.422592E-3 -1.546609E-2 -1.034009E-2 -1.263487E-2  3.862584E-2 
 6.538862E-2  4.956341E-2  5.483854E-2 -6.040859E-2 -1.331273E-1 -8.982426E-2 -4.699737E-2  1.111794E-2 
 1.722741E-2 -4.047060E-2 -6.318027E-2  5.251384E-2  1.207024E-1  9.504229E-2  2.718151E-2 -4.491121E-2 
-2.859592E-3  3.037041E-2  6.807089E-2  5.117273E-2  1.287621E-2 -7.955790E-3 -5.254066E-2 -4.345089E-2 
-7.447547E-2 -6.383586E-2 -5.534220E-2 -5.578917E-2 -2.455598E-2 -3.602999E-2  1.968503E-3  4.029471E-2 
 5.623919E-2  4.145700E-2  2.235353E-2  3.805953E-2  6.151432E-2  5.722272E-2  1.049203E-2 -1.630056E-2 
-3.737110E-2 -1.242626E-2 -3.395975E-3 -1.644957E-2 -4.468858E-3 -8.313477E-3  1.865804E-2 -4.826605E-3 
-4.869610E-2 -7.092899E-2 -5.909729E-2 -1.317126E-2  9.776831E-3  4.726863E-2  3.969872E-2  4.047352E-2 
 2.977443E-2 -4.588068E-3 -5.184174E-3 -2.980119E-2 -2.300620E-2 -1.776087E-2 -2.114475E-3  2.086341E-2 
 2.965522E-2  4.819250E-2  2.682394E-2  3.011525E-3 -3.421199E-2 -5.674291E-2 -5.385196E-2 -3.585118E-2 
 8.852899E-3  2.670473E-2  3.105593E-2  3.579450E-2  2.944654E-2 -2.591372E-3 -2.494341E-2 -4.565626E-2 
-4.026198E-2 -2.144277E-3  2.283031E-2  6.127584E-2  4.241073E-2  8.167446E-3 -1.188976E-2 -2.214187E-2 
-4.737198E-3 -9.148002E-3  1.216102E-2  8.644342E-3 -9.922802E-3 -1.767147E-2 -2.726799E-2 -3.932476E-3 
-2.059221E-2 -4.380846E-2 -3.999376E-2 -1.025069E-2  3.776151E-2  5.251384E-2  4.983163E-2  2.050573E-2 
-1.185995E-2 -2.494341E-2 -1.066786E-2  1.293582E-2  1.642281E-2  1.615453E-2 -1.488686E-3 -1.752245E-2 
-2.750641E-2 -1.329046E-2 -2.889395E-3 -2.011538E-2 -1.188976E-2  8.972108E-3  4.235113E-2  5.978572E-2 
 4.944420E-2  1.955199E-2 -1.382697E-2 -3.084427E-2 -3.161919E-2 -1.856560E-2 -4.315281E-2 -4.669940E-2 
-3.752011E-2 -4.792130E-2 -3.170860E-2 -8.760512E-3 -5.184174E-3 -1.844639E-2  1.499224E-2  4.795402E-2 
 7.900840E-2  8.753204E-2  4.798383E-2  3.150290E-2  1.245904E-2  2.661532E-2  1.824069E-2 -3.664255E-3 
-3.638756E-2 -7.879686E-2 -6.842548E-2 -6.571347E-2 -1.489991E-2  6.468713E-3  6.707132E-3  1.529032E-2 
 1.338291E-2  2.289003E-2 -4.767001E-3  2.524441E-2  1.222062E-2  2.445340E-3  2.369463E-2 -3.574908E-3 
 2.385736E-3 -2.294660E-2 -3.522527E-2 -5.224270E-2 -2.714878E-2  7.631004E-3 -1.905859E-3  1.755530E-2 
-1.406538E-2  1.475382E-2  3.010219E-2  2.476752E-2  4.399031E-2 -4.677594E-3 -7.449210E-3 -2.500296E-2 
-1.379716E-2  2.429074E-2  2.399087E-4 -3.024828E-2 -3.683466E-2  8.137643E-3  8.465409E-3  3.066850E-2 
 6.494164E-2 -7.091582E-3 -3.605980E-2 -1.793981E-2 -2.378106E-2 -1.190603E-3  1.937324E-2  1.740634E-2 
 3.577828E-3 -8.194268E-3 -1.667500E-3 -1.022089E-2 -8.432686E-3 -3.367561E-2 -4.827887E-2 -7.806778E-3 
 1.007479E-2  4.688114E-2  2.309859E-2 -2.437711E-2 -1.883376E-2 -2.154589E-2 -1.814836E-2  3.488421E-3 
 3.108573E-2 -5.392790E-3  5.379319E-4  2.739024E-2  2.837372E-2  4.899710E-2  2.113163E-2 -8.522093E-3 
-3.862280E-2 -1.919150E-2  1.305515E-2  1.946265E-2  1.084971E-2 -2.306581E-2 -2.658248E-2 -3.892088E-2 
-1.150239E-2  1.713800E-2  1.841950E-2  5.991817E-3 -9.118199E-3  1.849234E-3 -1.811856E-2 -1.039970E-2 
-1.379716E-2 -1.403558E-2 -8.031726E-4  9.552240E-4  1.391929E-2 -4.111290E-3  8.435607E-3  6.260037E-3 
 3.935397E-3 -1.041591E-3 -1.320106E-2 -6.078303E-3 -2.106899E-2  1.153511E-2  1.636320E-2  1.293582E-2 
 1.132649E-2 -3.544986E-3  4.114211E-3 -7.419407E-3  7.839620E-3 -2.054870E-3 -8.909464E-3  2.355933E-3 
 1.245904E-2  2.134019E-2  6.111026E-3  7.183909E-3 -1.317126E-2 -2.342349E-2 -1.329046E-2  7.690609E-3 
-1.756907E-3 -1.758206E-2 -4.260302E-3 -3.862280E-2 -3.167880E-2 -5.452394E-3  1.610816E-3 -1.429081E-3 
 9.089708E-5  1.606512E-2  1.581013E-3  2.432054E-2  2.104223E-2  2.768821E-2  2.229393E-2 -4.354030E-2 
-1.811856E-2  4.050344E-2  5.421263E-2  3.195000E-2  3.066850E-2 -2.166510E-2 -5.692166E-2 -4.677594E-3 
-2.753615E-2 -2.309561E-2 -3.766906E-2 -4.663980E-2 -1.102549E-2 -1.442301E-2  3.385735E-2  2.479732E-2 
 3.293157E-4 -2.354270E-2 -1.722449E-2  3.823835E-2  2.184689E-2  4.482472E-2  5.872607E-3 -3.427160E-2 
-8.820057E-3 -3.902674E-3 -1.788008E-2 -4.178190E-2  1.603532E-2 -5.810082E-3  1.323390E-2  4.697055E-2 
 4.710317E-3  2.479732E-2  5.246818E-3  2.995324E-2  6.170630E-3  4.203737E-3  7.094502E-3 -5.844158E-2 
-2.971178E-2 -4.157329E-2 -2.559906E-2 -3.710288E-2 -3.984469E-2 -1.011789E-3 -1.314151E-2  3.954971E-2 
 4.208291E-2  4.276842E-2  3.832781E-2  1.648241E-2  2.533382E-2  4.501700E-3 -2.070665E-4 -3.766906E-2 
-4.735500E-2 -3.471869E-2 -1.320106E-2  8.226991E-3 -2.157569E-2 -2.770185E-3 -6.541610E-4 -6.541610E-4 
 1.424724E-2  1.925403E-2  4.804343E-2  3.513891E-2  1.290601E-2 -5.780280E-3  1.700222E-3  1.168412E-2 
-4.141092E-3 -1.364821E-2 -4.526877E-2 -2.854949E-2 -3.992081E-3 -7.061779E-3  6.647527E-3  5.544841E-3 
 4.591107E-3 -1.311171E-2 -7.538557E-3  5.723596E-3 -9.594977E-3 -1.578093E-3 -2.512217E-2 -3.182781E-2 
-2.799988E-3  1.312792E-3  1.499224E-2  1.734662E-2  1.070064E-2  4.859328E-3  1.251864E-2  2.399272E-2 
 2.861214E-2  2.581060E-2 -3.574908E-3  7.511795E-3  1.278681E-2 -1.075727E-2 -2.029419E-2 -2.381086E-2 
-1.758206E-2 -3.066546E-2 -3.433120E-2 -2.729779E-2 -1.475090E-2 -1.638997E-2 -1.823777E-2  1.436639E-2 
 2.521461E-2  3.326130E-2  2.899951E-2  1.329350E-2  2.914852E-2  3.555614E-2  1.844931E-2  7.422328E-3 
 1.432002E-3 -1.519787E-2 -2.893698E-2 -2.410889E-2 -1.686686E-2 -2.530098E-2 -3.525507E-2 -2.232081E-2 
-2.591372E-3 -1.816511E-3  1.308489E-2  1.830029E-2  1.624393E-2  3.418523E-2  2.214491E-2  7.005095E-3 
-3.872871E-3 -3.783464E-3 -4.081488E-3 -2.276778E-2 -2.050281E-2 -1.117450E-2 -8.551896E-3 -1.549590E-2 
 6.319642E-3  2.721131E-2  1.502204E-2  9.747028E-3 -4.617870E-3 -5.213976E-3  1.499224E-2  1.442599E-2 
-7.508755E-3 -1.937026E-2 -2.488381E-2 -2.723819E-2 -1.713508E-2 -9.267211E-3  8.733690E-3 -8.031726E-4 
-1.558530E-2  8.703887E-3  2.044612E-2  2.551264E-2  3.150290E-2  3.180104E-2 -1.727104E-3 -2.345330E-2 
 8.435607E-3 -4.111290E-3 -2.062196E-2 -7.449210E-3 -7.121384E-3 -3.038406E-3  4.485250E-4  9.627700E-3 
 2.773106E-3 -2.472162E-3  2.743304E-3 -1.281369E-2 -1.674759E-2  1.195240E-2  1.979053E-2 -1.072747E-2 
-1.078707E-2 -1.406538E-2 -1.704568E-2 -1.096588E-2 -1.995265E-3  9.925842E-3 -9.624779E-3  1.186299E-2 
 1.432002E-3 -7.747173E-3  1.159471E-2 -1.190603E-3  4.978538E-3 -4.737198E-3  1.901561E-2  5.634189E-3 
-1.200897E-2  1.046222E-2 -2.965927E-4  2.266526E-3 -6.108105E-3  1.254845E-2  6.109476E-5  3.220201E-3 
 2.813524E-2 -1.138318E-2 -9.386361E-3 -5.571604E-3 -2.144277E-3 -2.829790E-3 -5.839884E-3 -3.336370E-3 
-1.954907E-2 -7.479012E-3 -1.011789E-3 -5.392790E-3 -1.877421E-2 -4.290104E-3  8.360147E-4 -2.005571E-2 
 7.167459E-4  2.271110E-2  1.639301E-2 -3.395975E-3  2.023751E-2  1.615453E-2  2.504945E-3  2.432054E-2 
 7.213712E-3 -7.449210E-3 -1.585358E-2 -1.677740E-2 -1.478070E-2 -1.355880E-2 -2.005571E-2 -1.084667E-2 
-5.452394E-3 -1.242626E-2  4.173934E-3 -1.197916E-2  7.422328E-3  1.406842E-2 -6.839633E-4  7.511795E-3 
 1.484323E-2  1.716781E-2 -7.449210E-3  2.801603E-2 -7.985711E-3 -2.983099E-2  1.591611E-2 -3.604710E-3 
 9.270132E-3  2.802908E-3  1.359153E-2 -3.604710E-3 -9.773791E-3  9.896040E-3 -2.130747E-2 -7.091582E-3 
-1.242626E-2 -2.829790E-3 -2.708918E-2 -2.384067E-2  7.273316E-3 -1.948947E-2  7.362723E-3  1.242924E-2 
 2.289003E-2 -1.786709E-3  4.783273E-4  2.578080E-2 -9.773791E-3  1.478362E-2 -2.561569E-3 -9.118199E-3 
-3.217161E-3 -1.132357E-2  1.490116E-6 -1.171100E-2  1.886660E-2  1.579690E-2  1.734662E-2  2.020770E-2 
 5.379319E-4  5.975366E-4 -2.637386E-2 -1.454216E-2 -1.850599E-2 -1.940006E-2 -7.091582E-3 -1.785028E-2 
-2.650976E-3 -1.129377E-2 -6.733894E-3 -1.495945E-2 -6.197512E-3  2.059513E-2  1.952219E-2  4.321539E-2 
 2.414173E-2  7.167459E-4 -1.817816E-2 -2.291679E-2 -1.194936E-2 -2.366191E-2 -7.925987E-3 -3.515184E-3 
 5.455434E-3  1.257819E-2  2.217472E-2  9.508491E-3 -1.054871E-2  1.654202E-2  1.806194E-2  1.505184E-2 
 1.610816E-3  8.852899E-3 -9.535372E-3 -2.056241E-2 -3.859997E-4 -5.659389E-2 -4.002357E-2 -8.432686E-3 
-1.320106E-2 -2.472162E-3 -1.190603E-3 -1.474619E-4  2.683699E-3  1.713800E-2  2.375424E-2  4.980183E-2 
 1.600552E-2  1.034302E-2  2.780741E-2  1.529032E-2  1.308489E-2 -3.820556E-2 -2.023458E-2 -1.412499E-2 
-2.178431E-2 -2.050281E-2 -1.191956E-2  8.048236E-3 -1.698607E-2  2.014810E-2  9.955645E-3 -6.243587E-4 
-9.521842E-4 -7.568359E-3  9.657621E-3 -8.925796E-4  7.571399E-3 -3.251326E-2 -1.361841E-2 -5.869687E-3 
-2.136707E-2 -1.697302E-3 -7.806778E-3  1.123714E-2  1.461804E-3  3.126454E-2  2.443969E-2  1.904541E-2 
 2.709210E-2 -1.474619E-4  1.278681E-2 -1.272428E-2 -4.737198E-3 -1.534688E-2 -1.183021E-2 -6.584883E-3 
-3.337759E-2 -1.665819E-2 -2.068156E-2 -3.872871E-3 -1.606220E-2  3.399014E-3  9.091318E-3 -7.896185E-3 
 2.640671E-2  8.435607E-3  1.222062E-2  1.052183E-2  3.548026E-3  1.372397E-3  1.134038E-3  4.352689E-3 
-3.485382E-3 -1.339555E-3 -1.370776E-2  1.084971E-2 -8.313477E-3 -5.810082E-3  1.624393E-2  6.379306E-3 
 1.764470E-2 -8.104861E-3  9.866238E-3 -1.772642E-4 -9.743989E-3 -6.853104E-3 -3.135097E-2 -2.297640E-2 
-3.832477E-2 -2.086037E-2 -1.314151E-2  8.465409E-3  2.142960E-2  4.485250E-4  2.786702E-2  3.618205E-2 
 3.358912E-2  1.204181E-2  1.342595E-3 -1.250207E-3 -1.448256E-2 -1.656878E-2 -2.026439E-2 -1.412499E-2 
-2.217168E-2 -1.111490E-2 -4.158020E-4  2.564490E-3  1.624393E-2  1.126689E-2  1.269740E-2  1.654202E-2 
 1.789629E-3 -1.051891E-2 -7.747173E-3 -7.627964E-3  1.610816E-3 -4.051685E-3 -1.793981E-2 -1.442301E-2 
-1.236659E-2 -2.368689E-4  1.144570E-2  2.509540E-2  2.485693E-2  2.536362E-2  2.429074E-2  4.501700E-3 
-8.283675E-3 -2.828127E-2 -3.218538E-2 -3.111261E-2 -2.637386E-2 -1.370776E-2 -8.462489E-3 -6.853104E-3 
-1.072747E-2 -5.052090E-4  5.216897E-3  1.824069E-2  2.905911E-2  2.560204E-2  3.642040E-2  3.323150E-2 
 7.631004E-3 -1.183021E-2 -2.542019E-2 -2.744681E-2 -1.638997E-2 -7.061779E-3  1.251864E-2  7.064700E-3 
 4.485250E-4  9.091318E-3 -5.392790E-3 -1.212817E-2 -1.937026E-2 -1.448256E-2  3.905594E-3  1.183313E-2 
 4.352689E-3 -4.588068E-3 -1.117450E-2 -3.376496E-2 -2.825147E-2 -1.376736E-2 -8.045256E-3  9.717226E-3 
 1.767451E-2  2.527422E-2  3.060889E-2  2.539343E-2  1.660162E-2  1.052183E-2  1.239944E-2 -2.919197E-3 
-1.564491E-2 -2.352893E-3 -5.452394E-3 -1.817816E-2 -1.892316E-2 -2.330416E-2 -2.947336E-2 -2.136707E-2 
-6.197512E-3  1.263779E-2  2.592981E-2  1.576710E-2  1.114774E-2  1.013440E-2  2.101064E-4  2.101064E-4 
 5.097687E-3 -4.528463E-3 -9.028673E-3 -3.783464E-3 -1.025069E-2 -2.323091E-3  5.425632E-3  3.518224E-3 
 9.925842E-3  1.424724E-2  1.201200E-2  4.263341E-3  1.908839E-3 -3.694057E-3 -1.349920E-2 -9.326756E-3 
-6.525278E-3 -1.716489E-2 -1.403558E-2 -2.368689E-4  5.425632E-3  3.591180E-4 -6.018698E-3 -9.058475E-3 
-6.257057E-3  8.703887E-3  1.201200E-2  9.657621E-3  1.402199E-3 -4.754066E-4 -5.805492E-5 -3.038406E-3 
 5.425632E-3 -9.475768E-3 -1.394618E-2 -5.661011E-3 -6.525278E-3 -1.141298E-2 -6.614685E-3  7.780015E-3 
 2.057910E-3  1.055163E-2  1.537973E-2  1.102853E-2  4.382491E-3 -2.561569E-3  4.591107E-3 -6.793499E-3 
-1.212817E-2 -1.180041E-2 -1.578093E-3  1.180333E-2  9.240329E-3  1.850903E-2  2.056533E-2  1.982033E-2 
 9.747028E-3 -5.035162E-3 -1.355880E-2 -2.068156E-2 -1.954907E-2 -2.327436E-2 -2.229089E-2 -2.813226E-2 
-3.576177E-2 -2.750641E-2 -2.829790E-3  6.736934E-3  1.999915E-2  4.473531E-2  3.284413E-2  3.949010E-2 
 3.379774E-2  5.216897E-3 -6.763697E-3 -1.224738E-2 -1.650918E-2 -2.661228E-2 -1.281369E-2 -1.576418E-2 
-3.813267E-3  1.409823E-2  1.001519E-2  2.476752E-2  1.946265E-2  2.026731E-2  1.034302E-2 -1.176596E-4 
-8.134663E-3 -3.012908E-2 -3.307950E-2 -3.492731E-2 -2.005571E-2 -2.270818E-2 -2.440691E-2 -1.707548E-2 
-3.455579E-3  1.508164E-2  1.597571E-2  3.937083E-2  4.023510E-2  3.987753E-2  2.327740E-2 -5.452394E-3 
-1.546609E-2 -3.188741E-2 -2.476460E-2 -2.267838E-2 -5.273581E-3 -1.190603E-3 -7.449210E-3  9.389341E-3 
 2.151901E-2  1.612473E-2  1.207161E-2  2.122104E-2  5.038142E-3  1.350212E-2 -3.263950E-4 -1.382697E-2 
-5.810082E-3 -2.309561E-2 -1.388657E-2 -2.121806E-2 -2.395988E-2 -2.893698E-2 -8.671105E-3  1.400870E-2 
 8.435607E-3  3.236723E-2  2.122104E-2  1.180333E-2 -3.604710E-3 -1.168120E-2 -1.528728E-2 -1.808876E-2 
-3.187358E-3 -1.615161E-2  7.780015E-3 -8.969069E-3 -1.275408E-2  1.764470E-2  9.747028E-3  2.142960E-2 
 2.610862E-2  3.481102E-2  1.710820E-2  1.588631E-2  4.114211E-3 -1.910210E-2 -1.518488E-3 -1.513827E-2 
-1.090628E-2 -1.540649E-2 -2.157569E-2 -1.296270E-2 -4.886210E-3  8.078039E-3  3.995001E-3  1.013440E-2 
-1.090628E-2 -1.972789E-2 -1.814836E-2 -2.911580E-2 -1.931071E-2 -1.221758E-2  3.697038E-3  1.099873E-2 
 2.139980E-2  2.497613E-2  9.836435E-3  6.975293E-3  6.230235E-3  1.284641E-2  1.618433E-2  7.869422E-3 
-6.839633E-4  4.471898E-3 -3.187358E-3 -2.267838E-2 -1.871461E-2 -2.086037E-2 -1.788008E-2  2.415538E-3 
 6.736934E-3  6.140828E-3  1.427704E-2  1.496243E-2  1.460481E-2  8.316398E-3 -1.415479E-2 -2.658248E-2 
-2.124786E-2 -1.478070E-2 -4.826605E-3  8.584738E-3  6.200433E-3  1.290601E-2  1.788312E-2 -4.158020E-4 
-5.839884E-3 -4.409254E-3  2.296329E-3  1.159471E-2  1.070064E-2  5.246818E-3  5.634189E-3 -4.409254E-3 
-2.223128E-2 -2.202266E-2 -2.643347E-2 -2.562886E-2 -1.352900E-2  1.418763E-2  1.916462E-2  6.975293E-3 
 2.920812E-2  3.078771E-2  2.271110E-2  5.455434E-3 -3.634512E-3 -6.733894E-3 -2.312541E-2 -1.448256E-2 
-2.223128E-2 -2.458578E-2 -2.094978E-2 -8.492291E-3  7.541597E-3  7.034898E-3  1.344252E-2  1.849234E-3 
 1.323390E-2  2.387339E-2  7.660806E-3 -2.667904E-4 -3.008604E-3 -1.680726E-2 -2.589709E-2 -9.386361E-3 
-1.484030E-2 -3.263950E-4  2.151901E-2  7.273316E-3  2.387339E-2  4.473531E-2  1.853883E-2  1.163840E-3 
 2.862513E-3 -1.919150E-2 -1.725429E-2 -1.466149E-2 -3.468889E-2 -3.746051E-2 -1.925111E-2  1.402199E-3 
 6.558120E-3  2.151901E-2  1.789629E-3 -1.099569E-2  2.372444E-2  1.844931E-2 -7.806778E-3 -2.710581E-3 
 3.071189E-3 -3.485382E-3 -1.786709E-3 -1.835698E-2 -1.099569E-2  1.481342E-2  2.810544E-2  4.360282E-2 
 3.126454E-2  2.515501E-2  1.377034E-2 -1.448256E-2 -3.072506E-2 -3.066546E-2 -3.018868E-2 -3.164899E-2 
-2.038360E-2 -2.583748E-2 -2.243996E-2  1.044631E-3  6.796539E-3  9.091318E-3  2.056533E-2  8.972108E-3 
-5.541801E-3 -3.859997E-4  2.326131E-3  1.147550E-2  1.532012E-2  1.162452E-2  2.713501E-3 -6.584883E-3 
-6.197512E-3  5.008340E-3  1.806194E-2  3.875792E-3 -4.498661E-3  3.428817E-3  2.862513E-3 -8.627772E-4 
-5.005360E-3 -9.118199E-3 -1.859540E-2 -8.522093E-3  5.366027E-3 -1.637697E-3 -2.233684E-3 -4.200697E-3 
-8.462489E-3 -1.135337E-2 -1.671779E-2 -1.832718E-2 -3.872871E-3  1.037282E-2  1.135629E-2  2.610862E-2 
 2.893990E-2  1.612473E-2  1.223445E-3 -3.246963E-3 -1.876056E-3 -5.869687E-3  1.302534E-2 -4.677594E-3 
-2.568847E-2 -3.246963E-3 -5.601406E-3 -1.713508E-2 -1.352900E-2 -1.772642E-4  7.213712E-3  6.349504E-3 
-5.035162E-3 -9.684384E-3  1.640618E-3 -3.515184E-3  7.094502E-3  8.197188E-3 -8.343279E-3  1.579690E-2 
 1.749569E-2 -1.248586E-2 -1.650918E-2 -8.462489E-3  7.720411E-3  2.274090E-2  7.481992E-3 -2.121806E-2 
-9.803593E-3  2.326131E-3  9.687424E-3  2.744985E-2 -4.439056E-3 -6.406069E-3  8.674145E-3 -1.874441E-2 
-3.766906E-2 -3.278148E-2 -3.425777E-3  7.750213E-3  1.570749E-2  9.925842E-3  4.263341E-3  1.248884E-2 
 5.634189E-3  2.297944E-2  1.356173E-2  5.813003E-3  7.809818E-3 -2.163529E-2 -2.616531E-2 -3.585118E-2 
-3.191715E-2 -8.909464E-3  3.100991E-3  1.368093E-2  1.174372E-2  1.880699E-2  5.991817E-3  4.680514E-3 
 1.162452E-2 -1.102549E-2 -1.013136E-2 -8.671105E-3 -3.246963E-3 -2.680779E-3 -9.088397E-3 -8.432686E-3 
-8.611500E-3 -3.263950E-4  6.111026E-3  2.306885E-2  1.913482E-2  1.433665E-2  1.251864E-2  3.488421E-3 
-8.283675E-3 -3.296030E-2 -2.780449E-2 -2.735740E-2 -8.998871E-3  6.975293E-3  1.490116E-6  1.165432E-2 
 3.488421E-3  8.256793E-3  7.690609E-3  1.670420E-3  1.908839E-3 -5.333185E-3  9.254217E-4 -5.631208E-3 
-3.753662E-3  1.640618E-3  8.360147E-4 -1.309812E-3  5.306423E-3  2.017790E-2  1.242924E-2  8.286595E-3 
 5.336225E-3 -4.617870E-3 -8.700907E-3 -9.028673E-3 -1.674759E-2 -2.395988E-2 -2.112859E-2 -1.102549E-2 
 3.697038E-3 -7.733703E-4  2.534688E-3  1.356173E-2  7.303119E-3  5.157292E-3  5.246818E-3  2.147317E-3 
-1.786709E-3 -3.336370E-3 -2.174079E-3 -1.727104E-3 -8.760512E-3 -9.863198E-3 -7.435679E-4 -4.754066E-4 
 1.134038E-3  1.296574E-2  1.907521E-2  9.717226E-3  7.273316E-3 -5.392790E-3 -2.190346E-2 -1.940006E-2 
-1.940006E-2 -9.982407E-3 -8.909464E-3 -3.425777E-3  4.948735E-3  3.399014E-3  1.287621E-2  1.377034E-2 
 2.041632E-2  1.856863E-2  1.251864E-2  1.499224E-2  4.783273E-4 -1.206857E-2 -1.427400E-2 -1.415479E-2 
-1.284349E-2  1.312792E-3  2.028108E-3 -4.290104E-3  2.057910E-3 -5.154371E-3 -1.101196E-3 -5.959094E-3 
-9.714186E-3  2.504945E-3  4.680514E-3  6.707132E-3 -5.124569E-3 -7.836580E-3 -1.582378E-2 -1.671779E-2 
-1.597279E-2 -2.103919E-2  8.763492E-3  1.964152E-2  3.045982E-2  2.581060E-2  1.004499E-2  5.038142E-3 
-5.661011E-3 -8.785725E-5 -1.436341E-2 -4.916012E-3  1.461804E-3  5.157292E-3  1.126689E-2 -1.036990E-2 
-4.081488E-3 -1.528728E-2 -7.568359E-3 -2.531767E-3 -5.720556E-3  6.826341E-3 -1.607895E-3  1.210141E-2 
-5.720556E-3 -5.869687E-3 -4.498661E-3 -1.677740E-2  4.322946E-3  2.399087E-4  1.475382E-2  1.010460E-2 
 9.747028E-3  8.405805E-3 -1.293290E-2 -8.075058E-3 -1.579398E-2  3.279805E-3  3.369212E-3  2.445340E-3 
 2.117515E-3 -1.990670E-2 -1.159179E-2 -1.454216E-2  9.089708E-5  6.081223E-3  1.138610E-2  2.205551E-2 
 1.138610E-2  7.839620E-3 -3.664255E-3  3.250003E-3 -3.561974E-4  6.379306E-3  1.350212E-2 -3.395975E-3 
-5.422592E-3 -2.041340E-2 -1.871461E-2 -1.519787E-2 -8.611500E-3  2.326131E-3  8.658171E-4  5.395830E-3 
-3.217161E-3  9.850264E-4  3.293157E-4 -8.785725E-5  4.799724E-3 -1.176596E-4  3.309608E-3 -2.501965E-3 
-1.548290E-3  1.490116E-6  2.594292E-3  3.293157E-4 -2.174079E-3  5.663991E-3  5.246818E-3  1.725721E-2 
 1.436639E-2  1.245904E-2  1.394910E-2  1.730025E-3 -6.316662E-3 -1.937026E-2 -1.454216E-2 -2.038360E-2 
-2.613550E-2 -1.823777E-2 -1.799941E-2 -7.508755E-3  6.571412E-4  1.213121E-2  1.484323E-2  1.463461E-2 
 1.469421E-2  4.471898E-3  1.581013E-3 -5.869687E-3 -2.114475E-3  2.951920E-3 -4.200697E-3 -2.442300E-3 
 1.206994E-4 -1.130998E-3 -3.068209E-3 -1.250207E-3 -1.995265E-3  5.975366E-4  6.051421E-3  6.677330E-3 
 8.942306E-3  1.819432E-3 -4.456043E-4  7.392526E-3  4.501700E-3 -5.899489E-3 -6.227255E-3 -3.395975E-3 
-1.105529E-2 -1.090628E-2 -5.005360E-3 -3.992081E-3 -4.439056E-3 -4.021883E-3 -4.290104E-3 -9.521842E-4 
 7.064700E-3  1.341271E-2  2.181709E-2  1.463461E-2 -2.948999E-3 -1.337987E-2 -2.175450E-2 -2.342349E-2 
-1.835698E-2 -6.465673E-3  3.250003E-3  5.038142E-3  3.041446E-3  3.190398E-3  8.554935E-3  1.043242E-2 
 1.266760E-2  2.175742E-2  2.375424E-2  1.400870E-2  7.541597E-3 -2.650976E-3 -1.391637E-2 -1.361841E-2 
-1.364821E-2 -1.507866E-2 -1.352900E-2 -7.210791E-3 -4.141092E-3 -5.392790E-3 -3.068209E-3 -5.154371E-3 
-2.442300E-3  6.273389E-4 -1.250207E-3  6.109476E-5 -1.250207E-3  3.130794E-3  2.564490E-3 -2.233684E-3 
-2.263486E-3 -4.379511E-3 -4.409254E-3 -4.349709E-3 -2.667904E-4  3.726840E-3  1.126689E-2  1.764470E-2 
 1.245904E-2  9.687424E-3  8.793294E-3  1.040262E-2  1.081991E-2  7.154107E-3 -1.935661E-3 -8.402884E-3 
-1.039970E-2 -1.847619E-2 -1.314151E-2 -1.233679E-2 -1.463169E-2 -1.010156E-2 -1.478070E-2 -8.998871E-3 
-6.018698E-3  1.253188E-3  1.362133E-2  1.442599E-2  1.394910E-2  5.515039E-3  1.551211E-3  3.293157E-4 
-6.541610E-4 -2.531767E-3 -2.382696E-3 -3.008604E-3 -8.790255E-3 -2.591372E-3 -2.472162E-3 -5.647540E-4 
-1.474619E-4 -1.339555E-3  2.832711E-3  7.167459E-4  5.634189E-3  4.203737E-3  2.504945E-3 -5.213976E-3 
-1.138318E-2 -1.245606E-2 -1.618141E-2 -7.627964E-3 -9.326756E-3 -2.829790E-3  2.951920E-3  2.653897E-3 
 6.885946E-3  5.216897E-3  8.256793E-3 -2.501965E-3 -4.677594E-3  1.968503E-3  1.074433E-3 -7.733703E-4 
-4.379511E-3 -3.263950E-4 -8.909464E-3 -9.594977E-3  1.163840E-3  4.918933E-3  8.167446E-3  8.286595E-3 
 3.905594E-3 -9.743989E-3 -9.654582E-3 -1.637697E-3  2.773106E-3  2.892315E-3  5.604446E-3  7.452190E-3 
-5.184174E-3  9.254217E-4  2.117515E-3 -1.415479E-2 -2.685076E-2 -2.241015E-2 -7.836580E-3 -1.612180E-2 
-1.376736E-2  1.402199E-3  1.177353E-2  1.314449E-2  1.967132E-2  3.254604E-2  1.782352E-2  1.236963E-2 
 1.213121E-2  1.849234E-3 -9.982407E-3 -1.731390E-2 -1.492971E-2 -1.844639E-2 -7.359803E-3 -2.472162E-3 
 3.071189E-3  6.409109E-3  1.044631E-3  2.211511E-2  2.163821E-2  2.101064E-4 -1.373756E-2 -1.644957E-2 
-1.424420E-2 -1.814836E-2 -1.212817E-2 -4.677594E-3 -9.326756E-3 -3.287089E-2 -1.612180E-2  2.494633E-2 
 1.219082E-2 -3.783464E-3 -1.816511E-3  6.349504E-3  2.713501E-3 -6.644487E-3  1.201200E-2  2.136999E-2 
 1.581013E-3 -2.032399E-2 -5.805492E-5  1.031321E-2 -1.954907E-2 -3.245366E-2 -3.114235E-2 -1.820797E-2 
-1.364821E-2 -6.839633E-4  1.001519E-2  3.399014E-3  8.346200E-3  9.419143E-3  2.077401E-2  1.615453E-2 
-1.160800E-3 -2.673161E-2 -4.532838E-2 -1.126391E-2 -1.048911E-2 -4.655039E-2 -3.912950E-2  2.355933E-3 
 1.371074E-2 -4.170895E-3  7.481992E-3  1.049203E-2 -4.498661E-3 -1.746291E-2 -1.937026E-2 -1.177061E-2 
-2.717859E-2 -1.957887E-2 -4.349709E-3  2.369463E-2  4.366243E-2  1.752549E-2  2.131039E-2  2.208531E-2 
-4.975557E-3 -4.988831E-2 -4.282498E-2 -1.436341E-2 -2.762556E-2 -1.135337E-2  2.832711E-3  2.929753E-2 
 3.671843E-2  4.333460E-2  3.719532E-2 -4.973918E-2 -1.110733E-1 -1.084203E-1 -4.205006E-2  1.922423E-2 
 4.369223E-2  5.394441E-2  7.519370E-2  1.125067E-1  9.474432E-2  4.813284E-2 -1.549590E-2 -6.568366E-2 
-7.986981E-2 -5.757737E-2  1.093912E-2  7.695210E-2  9.599602E-2  5.057675E-2  4.813284E-2  8.544582E-2 
 4.536122E-2 -3.409278E-2 -7.691926E-2 -7.697886E-2 -6.657779E-2 -3.147018E-2  1.764470E-2  3.227782E-2 
 2.059513E-2  8.495212E-3 -4.158020E-4 -1.013136E-2 -3.230470E-2 -6.231600E-2 -7.381976E-2 -6.776989E-2 
-4.130507E-2  1.773411E-2  8.896261E-2  1.204044E-1  1.001386E-1  7.197499E-2  6.595492E-2  1.198220E-2 
-7.167399E-2 -6.666720E-2 -2.115840E-2  2.044612E-2  5.772930E-2  9.480393E-2  1.117616E-1  7.868063E-2 
 1.093912E-2 -1.963848E-2  3.409582E-2  2.134019E-2 -5.677271E-2 -1.152453E-1 -1.298493E-1 -1.225773E-1 
-1.074973E-1 -1.177061E-2  4.428834E-2  2.384365E-2 -3.123176E-2 -6.860441E-2 -7.981020E-2 -1.138152E-1 
-1.321142E-1 -1.404883E-1 -7.775378E-2 -3.689426E-2 -2.375126E-2  4.166573E-2  1.046984E-1  1.274378E-1 
 5.778891E-2  4.393071E-2  1.004499E-2 -1.432903E-1 -2.207473E-1 -1.512173E-1  7.124305E-3  8.556503E-2 
 6.801122E-2  2.721131E-2  1.239944E-2 -1.048911E-2 -8.708233E-2 -9.512824E-2 -1.094343E-1 -1.362563E-1 
-1.008803E-1 -4.163289E-2  1.454520E-2  5.460000E-2  1.412067E-1  1.714266E-1  1.098244E-1  6.428593E-2 
 5.954731E-2  2.461851E-2 -4.017258E-2 -6.495476E-3  4.071200E-2  6.035203E-2  8.929044E-2  9.715831E-2 
 7.650501E-2  4.330480E-2  5.361652E-2  6.497139E-2  9.390980E-2  1.301797E-1  9.587681E-2  6.216991E-2 
 1.278551E-1  2.359495E-1  2.254887E-1  1.376304E-1  7.766730E-2  5.531532E-2  1.263779E-2 -7.060111E-2 
-8.308846E-2 -7.402837E-2 -8.872133E-2 -4.997766E-2  3.501970E-2  3.892380E-2 -8.678430E-2 -2.000943E-1 
-2.521293E-1 -2.208363E-1 -1.344983E-1 -6.854469E-2 -2.029419E-2 -7.538557E-3 -2.094978E-2 -5.257046E-2 
-2.345330E-2  1.070528E-1  2.637256E-1  3.718796E-1  3.601672E-1  2.827994E-1  2.092165E-1  1.295538E-1 
 4.232132E-2 -3.433120E-2 -4.264617E-2  4.238093E-2  1.680887E-1  3.176387E-1  4.821497E-1  5.085549E-1 
 2.875678E-1 -2.518177E-2 -3.229403E-1 -6.255572E-1 -8.103042E-1 -7.590433E-1 -5.187142E-1 -2.665243E-1 
-7.486290E-2  5.668622E-2  3.323150E-2 -9.578425E-2 -2.309993E-1 -3.311663E-1 -3.443983E-1 -2.447683E-1 
-7.906508E-2  4.291743E-2  8.920103E-2  5.963671E-2 -7.703847E-2 -2.914982E-1 -4.359823E-1 -4.060903E-1 
-2.445893E-1 -2.395988E-2  1.874307E-1  3.286359E-1  3.889268E-1  4.164645E-1  4.710928E-1  5.215190E-1 
 4.584863E-1  3.154333E-1  1.722015E-1  6.112683E-2 -6.465673E-3 -3.245366E-2  4.461610E-2  1.125961E-1 
 5.856383E-2 -7.325357E-2 -1.931203E-1 -2.388973E-1 -2.372283E-1 -1.483863E-1  1.111794E-2  1.313420E-1 
 8.014101E-2 -7.915449E-2 -2.201213E-1 -3.685682E-1 -4.784213E-1 -4.853653E-1 -3.521473E-1 -1.781893E-1 
 3.534752E-2  3.230628E-1  5.294167E-1  5.872936E-1  5.179427E-1  4.326176E-1  2.783587E-1  6.231892E-2 
 2.190650E-2  1.434717E-1  2.943032E-1  4.117855E-1  5.087636E-1  4.806893E-1  2.735307E-1  9.152561E-2 
-3.853339E-2 -1.973522E-1 -4.077293E-1 -6.032943E-1 -7.068292E-1 -7.626793E-1 -6.922553E-1 -4.089513E-1 
-3.990430E-2  1.509224E-1  7.590902E-2 -1.027883E-1 -2.043263E-1 -1.966663E-1 -1.894843E-1 -1.013573E-1 
 7.242209E-2  2.091867E-1  2.833656E-1  3.100092E-1  4.403663E-1  5.876513E-1  5.843431E-1  4.626289E-1 
 2.821735E-1  9.441644E-2 -5.868006E-2 -6.547511E-2  5.489814E-2  2.594638E-1  4.890937E-1  5.649416E-1 
 4.478169E-1  2.225979E-1 -6.465673E-3 -2.430393E-1 -4.490363E-1 -5.779023E-1 -6.840903E-1 -7.593713E-1 
-7.380323E-1 -5.407093E-1 -3.037472E-1 -1.832553E-1 -1.922262E-1 -3.167123E-1 -4.283823E-1 -3.892223E-1 
-2.429203E-1 -1.601883E-1 -6.413388E-2  1.073806E-1  1.651681E-1  6.887549E-2 -1.309812E-3  5.614984E-2 
 8.917123E-2  9.525090E-2  2.202733E-1  4.572942E-1  6.058607E-1  5.484607E-1  4.938025E-1  4.042156E-1 
 1.675821E-1 -5.274928E-2 -1.027883E-1 -2.276778E-2 -4.991806E-2 -1.474022E-1 -1.596513E-1 -7.659149E-2 
 6.178254E-2  2.028685E-1  2.790740E-1  1.419518E-1 -1.114013E-1 -3.016023E-1 -3.978643E-1 -3.577502E-1 
-1.900503E-1 -2.187371E-2  2.283031E-2 -3.820556E-2 -1.432303E-1 -2.022993E-1 -2.161573E-1 -2.487612E-1 
-2.757633E-1 -2.666432E-1 -2.186313E-1 -1.460022E-1 -2.025068E-3  1.597440E-1  1.885334E-1  4.232132E-2 
-2.028653E-1 -4.080573E-1 -4.487383E-1 -2.374362E-1  1.324149E-1  4.609003E-1  6.543199E-1  7.767792E-1 
 8.403782E-1  7.350256E-1  5.661635E-1  4.399490E-1  2.328500E-1 -1.208183E-1 -4.040933E-1 -4.052553E-1 
-2.753163E-1 -1.559563E-1  4.740119E-3  2.062362E-1  2.854816E-1  2.065938E-1  1.588499E-1  1.467500E-1 
 6.011349E-2 -1.224583E-1 -2.894723E-1 -4.026923E-1 -5.005643E-1 -4.344622E-1 -1.426043E-1  1.608467E-1 
 1.905898E-1  3.251624E-2 -1.245443E-1 -2.607723E-1 -2.958503E-1 -2.914392E-1 -2.712923E-1 -2.020612E-1 
-1.031753E-1 -8.031726E-4  9.361184E-2  2.333865E-1  3.653827E-1  4.443896E-1  4.030831E-1  2.061766E-1 
-4.422569E-2 -2.022102E-1 -1.938953E-1 -1.318163E-1 -6.106430E-2 -2.390027E-2 -1.180173E-1 -2.879522E-1 
-3.758402E-1 -3.420443E-1 -2.568982E-1 -8.624727E-2  1.345309E-1  3.336130E-1  4.379224E-1  3.287551E-1 
 7.367384E-2 -1.279712E-1 -1.646283E-1 -1.472533E-1 -1.173313E-1  1.949239E-2  2.308532E-1  4.227231E-1 
 5.906017E-1  7.182467E-1  6.841524E-1  5.401160E-1  3.893142E-1  2.166671E-1  5.634189E-3 -1.550023E-1 
-1.820033E-1 -1.731523E-1 -1.755963E-1 -2.059353E-1 -2.516523E-1 -3.478263E-1 -5.199063E-1 -6.708573E-1 
-7.487913E-1 -6.648373E-1 -5.081642E-1 -3.307193E-1 -1.006423E-1  4.732823E-2  6.324279E-2 -1.323086E-2 
-1.088083E-1 -1.986333E-1 -2.193462E-1 -1.477303E-1 -3.698367E-2  8.911163E-2  2.215846E-1  3.245529E-1 
 2.551126E-1  1.014499E-1  7.006764E-2  1.463626E-1  1.900533E-1  2.298697E-1  3.708962E-1  5.041739E-1 
 5.119524E-1  3.647270E-1  2.033751E-1  1.342031E-1  1.027910E-1  7.832301E-2  8.234644E-2  1.369747E-1 
 1.059203E-1 -2.795351E-2 -1.229643E-1 -1.510683E-1 -1.644203E-1 -1.434683E-1 -2.363211E-2  7.286912E-2 
 8.674145E-3 -1.521413E-1 -2.588943E-1 -3.042243E-1 -3.628762E-1 -4.178023E-1 -4.524032E-1 -4.341642E-1 
-3.141493E-1 -9.718531E-2  1.074998E-1  1.825132E-1  1.366469E-1  3.895360E-2 -8.329749E-4  2.697289E-2 
 8.060932E-4 -7.963139E-2 -1.150073E-1 -6.863421E-2 -5.988896E-3  6.678933E-2  2.155048E-1  3.686013E-1 
 4.851001E-1  5.354965E-1  4.244218E-1  1.749434E-1 -1.042183E-1 -2.764782E-1 -3.048803E-1 -2.309102E-1 
-8.893031E-2  1.092880E-1  3.504813E-1  5.237840E-1  5.363311E-1  4.151830E-1  2.566028E-1  8.079660E-2 
-6.747186E-2 -5.906749E-2  6.038183E-2  1.015691E-1  8.726382E-2  1.254113E-1  6.330240E-2 -1.545253E-1 
-3.659462E-1 -4.872723E-1 -5.487263E-1 -5.425273E-1 -4.404523E-1 -3.016023E-1 -1.748213E-1 -4.392767E-2 
 1.179010E-1  1.674033E-1  7.650501E-2 -4.330188E-2 -1.580123E-1 -2.073362E-1 -2.506993E-1 -2.309693E-1 
-8.884031E-2  7.361424E-2  1.972060E-1  2.619077E-1  2.753785E-1  1.916925E-1  1.165003E-1  1.122087E-1 
 1.245470E-1  1.369747E-1  6.193149E-2 -5.271947E-2 -1.150073E-1 -1.341103E-1 -1.464793E-1 -1.207593E-1 
-4.210967E-2  2.852273E-2  2.911872E-2 -7.925987E-3  2.074420E-2  5.832541E-2  8.714461E-2  1.035361E-1 
 9.104872E-2  6.106722E-2 -2.294660E-2 -1.196863E-1 -1.668043E-1 -1.418293E-1 -8.600932E-2 -5.690753E-3 
 3.552634E-2  1.570749E-2 -3.173840E-2 -6.979650E-2 -2.646327E-2  2.065474E-2  1.254845E-2 -1.057683E-1 
-2.184823E-1 -2.394332E-1 -2.840483E-1 -2.842863E-1 -1.670423E-1  2.122104E-2  1.172751E-1  1.024632E-1 
 1.337560E-1  2.131206E-1  2.501058E-1  2.062064E-1  1.208514E-1  3.388721E-2 -4.473239E-2 -1.323223E-1 
-1.695163E-1 -1.201933E-1 -9.790033E-2 -1.465682E-1 -1.536912E-1 -7.229990E-2 -1.424420E-2  5.445099E-2 
 1.989941E-1  3.369807E-1  4.310380E-1  4.652813E-1  4.051395E-1  2.444433E-1  8.750224E-2 -1.135337E-2 
-1.414422E-1 -2.783563E-1 -2.610703E-1 -8.150887E-2  1.136690E-1  2.693285E-1  3.606142E-1  3.854399E-1 
 3.303943E-1  1.671947E-1 -2.816206E-2 -1.953253E-1 -2.648852E-1 -1.744633E-1  4.780501E-2  3.097112E-1 
 4.651621E-1  4.705862E-1  3.615679E-1  1.579260E-1 -4.500061E-2 -2.135352E-1 -3.742613E-1 -4.544893E-1 
-3.725023E-1 -2.076933E-1 -1.479092E-1 -1.588473E-1 -1.321732E-1 -8.746928E-2 -5.060351E-2 -3.158939E-2 
-3.889108E-2 -9.426433E-2 -1.286862E-1 -1.237093E-1 -1.447503E-1 -2.294193E-1 -3.257123E-1 -3.418053E-1 
-3.006783E-1 -1.638833E-1  1.789629E-3  9.927434E-2  1.848677E-1  2.840809E-1  4.145571E-1  4.652515E-1 
 4.192659E-1  3.823702E-1  3.098602E-1  1.636779E-1  2.896971E-2 -3.000987E-2 -7.235950E-2 -1.094343E-1 
-1.408463E-1 -1.944013E-1 -2.641993E-1 -3.028833E-1 -2.743623E-1 -1.749703E-1 -4.905379E-2 -3.038406E-3 
-5.406058E-2 -2.009583E-1 -3.321792E-1 -3.517002E-1 -2.583283E-1 -1.032053E-1  7.720411E-3  1.125365E-1 
 2.026003E-1  2.600897E-1  2.366052E-1  1.919011E-1  1.938085E-1  1.653469E-1  1.581942E-1  1.650787E-1 
 1.858810E-1  1.802184E-1  1.808741E-1  2.405987E-1  2.435194E-1  1.592373E-1  5.975366E-4 -1.712742E-1 
-2.684013E-1 -1.636752E-1  3.290373E-2  1.199574E-1  1.237125E-1  3.722513E-2 -8.097249E-2 -1.885002E-1 
-2.290323E-1 -2.097793E-1 -2.305823E-1 -2.439633E-1 -1.915103E-1 -6.687576E-2  3.662902E-2  1.472268E-1 
 3.005320E-1  4.153916E-1  4.253755E-1  2.916210E-1  9.832060E-2 -8.028698E-2 -1.465383E-1 -1.153653E-1 
-5.009687E-2  1.880699E-2  1.180333E-2 -5.897808E-2 -1.307133E-1 -1.270773E-1 -1.194183E-1 -8.246261E-2 
 5.203700E-2  1.759268E-1  2.615202E-1  3.036612E-1  3.157015E-1  2.359793E-1  8.380669E-2 -3.397357E-2 
-1.163183E-1 -1.511872E-1 -1.545553E-1 -9.718531E-2 -3.445047E-2 -5.036509E-2 -1.072283E-1 -1.558372E-1 
-2.214922E-1 -3.162943E-1 -3.064592E-1 -1.645393E-1  5.975592E-2  2.300784E-1  2.668549E-1  2.855412E-1 
 2.946608E-1  2.447711E-1  1.049368E-1 -2.482420E-2 -6.404448E-2 -5.221289E-2 -4.327208E-2 -1.269448E-2 
 6.300443E-2  5.576229E-2 -5.647540E-4 -6.663740E-2 -1.625122E-1 -2.742133E-1 -3.022873E-1 -1.932092E-1 
-1.411743E-1 -1.556283E-1 -1.035923E-1  4.834151E-2  1.504157E-1  1.572107E-1  1.571213E-1  1.167983E-1 
 7.209420E-2  5.364633E-2  4.500359E-2 -6.115371E-2 -1.827193E-1 -1.940733E-1 -1.551213E-1 -5.417979E-2 
 1.551211E-3  1.728702E-2  4.634470E-2  7.456779E-2  1.395675E-1  2.160115E-1  2.574372E-1  1.899937E-1 
 1.025526E-1  6.452429E-2  3.548026E-3 -1.070502E-1 -1.788443E-1 -1.322632E-1 -7.396877E-2 -3.585118E-2 
-6.823301E-3  2.056533E-2  4.157621E-2  3.460240E-2  8.318084E-2  1.552736E-1  1.989941E-1  2.049547E-1 
 1.491342E-1  2.488673E-2 -1.308923E-1 -2.443803E-1 -2.882503E-1 -2.252173E-1 -1.886793E-1 -2.411023E-1 
-2.239363E-1 -8.705229E-2  7.748854E-2  1.542305E-1  1.454983E-1  3.922182E-2 -1.019533E-1 -1.604263E-1 
-1.306533E-1 -4.792130E-2  3.197980E-2  1.036255E-1  1.316698E-1  5.927914E-2 -1.138152E-1 -2.823793E-1 
-3.540253E-1 -3.421933E-1 -2.874163E-1 -2.155613E-1 -1.211763E-1 -5.167639E-2  6.736934E-3  4.923552E-2 
 4.998064E-2  3.969872E-2  3.811914E-2  1.074998E-1  1.713670E-1  1.218051E-1  4.144132E-3 -2.983099E-2 
 5.477881E-2  1.612937E-1  2.524900E-1  2.590764E-1  1.666582E-1  3.493023E-2 -2.539039E-2 -3.906989E-2 
-1.011193E-1 -1.339323E-1 -7.793260E-2  3.710580E-2  1.054136E-1  1.629329E-1  2.428041E-1  2.496587E-1 
 2.224191E-1  1.800396E-1  1.013307E-1  5.430204E-2  1.077979E-1  1.792051E-1  1.195997E-1 -3.391397E-2 
-1.066923E-1 -7.638288E-2 -3.325826E-2  4.348361E-2  1.265736E-1  1.013307E-1 -4.294419E-2 -1.996763E-1 
-3.108113E-1 -4.247172E-1 -5.060183E-1 -4.710903E-1 -3.474082E-1 -2.112703E-1 -5.987221E-2  1.199276E-1 
 2.359197E-1  2.471553E-1  2.195878E-1  1.742877E-1  5.787832E-2 -8.469826E-2 -1.305342E-1 -5.847138E-2 
 5.433184E-2  1.186758E-1  1.322659E-1  9.039313E-2  4.144132E-3 -8.887023E-2 -1.552703E-1 -1.263023E-1 
-6.019998E-2 -7.054150E-2 -1.224282E-1 -7.384956E-2  3.197980E-2  2.572119E-2 -5.414999E-2 -7.578677E-2 
-5.510366E-2 -7.343239E-2 -9.658927E-2 -8.946627E-2 -5.417979E-2 -9.177804E-3  7.084250E-2  1.999180E-1 
 2.401517E-1  1.785495E-1  1.052050E-1  1.029996E-1  1.575684E-1  1.399550E-1  9.781402E-2  4.857993E-2 
-6.413388E-2 -2.083192E-1 -3.395403E-1 -4.016493E-1 -3.631743E-1 -2.330853E-1 -8.228379E-2  3.677803E-2 
 9.632379E-2  1.377496E-1  2.231939E-1  2.813986E-1  2.504336E-1  1.109868E-1 -3.301990E-2 -1.063042E-1 
-2.145182E-1 -3.219272E-1 -2.476593E-1  6.617725E-3  2.266809E-1  3.386496E-1  4.186699E-1  4.143485E-1 
 2.841107E-1  1.232953E-1 -3.409278E-2 -2.029843E-1 -3.393623E-1 -3.625783E-1 -2.723352E-1 -1.680263E-1 
-9.274429E-2 -5.340499E-2 -2.524137E-2 -9.028673E-3  3.123474E-2  1.241894E-1  1.878479E-1  2.250119E-1 
 2.370522E-1  2.476322E-1  2.475726E-1  2.430127E-1  2.890579E-1  2.905183E-1  1.724995E-1 -3.734130E-2 
-1.952953E-1 -2.965353E-1 -3.852283E-1 -3.762572E-1 -2.802333E-1 -1.683543E-1 -1.293123E-1 -1.728243E-1 
-2.637222E-1 -2.961183E-1 -2.563313E-1 -2.177963E-1 -1.461803E-1 -7.405829E-2 -1.308191E-2  3.835762E-2 
 7.948530E-2  1.103609E-1  1.419816E-1  1.519953E-1  7.447839E-2 -1.990670E-2 -9.223825E-2 -1.393263E-1 
-1.212652E-1  8.956194E-4  1.743771E-1  2.867631E-1  3.486931E-1  4.019804E-1  4.474593E-1  4.069276E-1 
 2.670337E-1  1.313718E-1  2.926773E-2 -8.156848E-2 -1.980073E-1 -2.520702E-1 -2.420862E-1 -1.652843E-1 
-2.395988E-2  1.315208E-1  2.632786E-1  2.853922E-1  2.380953E-1  2.090973E-1  1.526211E-1  7.984293E-2 
 6.222951E-2  8.115423E-2  9.349263E-2  1.273484E-1  1.251132E-1  3.373814E-2 -5.626601E-2 -5.540180E-2 
-1.010156E-2 -3.459948E-2 -7.036269E-2 -4.729539E-2  6.945491E-3  4.261929E-2  6.587923E-3 -7.984000E-2 
-1.984543E-1 -3.206753E-1 -4.266543E-1 -5.110252E-1 -5.446433E-1 -4.918622E-1 -3.357562E-1 -1.917793E-1 
-1.787853E-1 -2.491793E-1 -2.693552E-1 -2.444403E-1 -2.287043E-1 -1.659402E-1 -7.265747E-2  9.061515E-3 
 8.002174E-2  1.987855E-1  3.477693E-1  4.057951E-1  3.952450E-1  4.015035E-1  4.441810E-1  4.283856E-1 
 3.877347E-1  4.116663E-1  4.055865E-1  3.428220E-1  2.768984E-1  2.287074E-1  1.552438E-1  1.067250E-1 
 1.176328E-1  7.796544E-2 -1.215798E-2 -6.902158E-2 -4.842788E-2 -3.874201E-2 -9.623128E-2 -1.819742E-1 
-2.763893E-1 -3.219272E-1 -3.007672E-1 -2.561523E-1 -2.300163E-1 -1.738973E-1 -1.100892E-1 -1.292823E-1 
-1.658503E-1 -1.329183E-1 -2.065176E-2  5.081511E-2  1.403850E-2 -6.660759E-2 -1.173612E-1 -1.126522E-1 
-8.502525E-2  1.129669E-2  7.570034E-2  2.426094E-2 -5.243778E-3  5.805713E-2  1.185566E-1  9.414822E-2 
 1.216263E-1  2.073985E-1  2.509701E-1  2.288863E-1  1.215369E-1  4.041392E-2  3.686744E-2  3.367853E-2 
-1.662838E-2 -4.699737E-2 -3.316891E-2 -1.555550E-2  3.874505E-2  1.282425E-1  2.315089E-1  2.374992E-1 
 1.276167E-1  3.248644E-2 -3.474849E-2 -7.328337E-2 -9.483033E-2 -1.235012E-1 -1.572673E-1 -1.608433E-1 
-1.542873E-1 -2.001533E-1 -2.111502E-1 -1.475813E-1 -8.004856E-2 -5.173600E-2 -2.336377E-2  5.567294E-2 
 1.330110E-1  1.394185E-1  1.172155E-1  1.369151E-1  1.340540E-1  9.072089E-2  8.437294E-2  9.915513E-2 
 1.967132E-2 -1.505023E-1 -2.563912E-1 -2.758823E-1 -2.684613E-1 -1.967263E-1 -4.914320E-2  5.352712E-2 
 4.598701E-2  9.747028E-3 -1.233679E-2 -6.177950E-2 -9.936029E-2 -3.853339E-2  8.738303E-2  1.787879E-1 
 1.871327E-1  1.764335E-1  1.808145E-1  1.495515E-1  7.197499E-2 -4.032159E-2 -1.184943E-1 -1.661783E-1 
-2.231913E-1 -1.759533E-1 -1.212817E-2  1.737214E-1  2.902500E-1  3.103073E-1  2.779415E-1  1.885930E-1 
 9.441644E-2  4.750699E-2  1.916462E-2 -7.107800E-2 -1.449882E-1 -1.237393E-1 -1.171532E-1 -1.338122E-1 
-1.493693E-1 -1.355713E-1 -1.387302E-1 -1.728243E-1 -1.747913E-1 -1.750003E-1 -1.591743E-1 -1.387003E-1 
-9.742326E-2 -5.608720E-2 -2.598649E-2  2.354562E-2  4.503340E-2  5.281192E-2  5.981553E-2  1.028208E-1 
 1.622176E-1  2.253993E-1  2.830378E-1  2.744248E-1  2.337739E-1  2.018254E-1  2.002161E-1  1.785495E-1 
 1.688934E-1  2.209289E-1  3.006810E-1  3.872578E-1  4.491581E-1  4.362833E-1  2.996081E-1  1.231463E-1 
-7.116741E-2 -2.961783E-1 -4.413473E-1 -3.989072E-1 -2.573453E-1 -1.585492E-1 -2.801311E-2  1.004962E-1 
 1.227290E-1  8.866453E-2  7.337570E-2  2.211511E-2 -1.114603E-1 -2.063223E-1 -2.475403E-1 -3.078603E-1 
-3.712803E-1 -4.062093E-1 -4.181603E-1 -4.189352E-1 -4.063283E-1 -3.389443E-1 -2.378543E-1 -1.752083E-1 
-1.474623E-1 -9.903330E-2 -4.528463E-3  6.133544E-2  1.080065E-1  1.343223E-1  1.086919E-1  4.753679E-2 
-3.915930E-2 -8.618826E-2 -7.826036E-2 -1.808876E-2  1.737654E-2  3.683764E-2  1.040725E-1  1.694001E-1 
 1.831987E-1  1.563465E-1  1.796522E-1  1.570617E-1  6.073940E-2 -3.102309E-2 -7.614440E-2 -3.263247E-2 
 3.144330E-2  8.660811E-2  4.208291E-2 -5.647469E-2 -1.002253E-1 -1.056193E-1 -7.763457E-2 -2.264857E-2 
 9.191304E-2  2.093357E-1  2.462016E-1  1.467500E-1  4.458630E-2  5.716312E-2  3.376794E-2 -8.586031E-2 
-1.992003E-1 -2.428012E-1 -3.232983E-1 -3.633533E-1 -2.438743E-1 -1.000163E-1 -2.193326E-2  6.234872E-2 
 2.034944E-1  2.343998E-1  1.740493E-1  1.730658E-1  1.860896E-1  1.315208E-1  6.732583E-2  7.206440E-2 
 6.255740E-2  6.702781E-2  1.007644E-1  1.197487E-1  9.238994E-2  2.345622E-2 -1.746291E-2 -6.219679E-2 
-6.973690E-2 -2.547979E-2  7.154107E-3 -2.393007E-2 -5.748791E-2 -4.100698E-2 -6.809771E-2 -1.101792E-1 
-1.241263E-1 -1.412932E-1 -1.629593E-1 -1.447803E-1 -1.412333E-1 -1.586683E-1 -1.251703E-1 -9.050924E-2 
-5.033529E-2  1.341271E-2  9.742653E-2  1.403424E-1  1.233251E-1  5.924934E-2 -6.607109E-2 -1.772053E-1 
-2.557953E-1 -2.563613E-1 -1.991703E-1 -1.077953E-1  2.971482E-2  1.513694E-1  2.632786E-1  3.193375E-1 
 3.221091E-1  3.419279E-1  4.015035E-1  4.153022E-1  3.695550E-1  3.560544E-1  3.054494E-1  2.266213E-1 
 1.702941E-1  1.101523E-1 -3.737110E-2 -2.160383E-1 -2.602063E-1 -2.666432E-1 -2.922443E-1 -3.043733E-1 
-2.636333E-1 -2.198233E-1 -2.613683E-1 -3.044032E-1 -2.742133E-1 -1.179873E-1  9.084010E-2  3.156121E-1 
 4.919249E-1  4.758017E-1  3.283081E-1  1.512800E-1 -5.094767E-3 -1.938053E-1 -3.789693E-1 -5.005053E-1 
-5.630913E-1 -5.343613E-1 -4.527013E-1 -3.618633E-1 -2.837803E-1 -1.669533E-1 -6.014037E-2  4.620910E-3 
 4.375184E-2  2.232373E-2 -1.516807E-2 -2.544999E-2  4.136759E-2  9.694970E-2  1.275869E-1  1.653469E-1 
 1.612341E-1  1.190633E-1  4.059279E-2 -1.722449E-2 -6.213719E-2 -8.401233E-2 -9.238726E-2 -7.849890E-2 
-3.859997E-4  6.142491E-2  7.492554E-2  9.578741E-2  1.644826E-1  1.775064E-1  1.240999E-1  1.294942E-1 
 1.761653E-1  1.633799E-1  9.060174E-2  6.562704E-2  4.697055E-2 -2.163529E-2 -7.986981E-2 -1.322333E-1 
-1.300573E-1 -6.976670E-2 -4.708678E-2 -8.484727E-2 -1.314883E-1 -1.298783E-1 -1.484163E-1 -1.939843E-1 
-1.968153E-1 -1.630793E-1 -1.342003E-1 -1.087783E-1 -1.144278E-2  1.406404E-1  2.804151E-1  3.286359E-1 
 2.685239E-1  1.740195E-1  1.048772E-1  9.349263E-2  1.353952E-1  1.904408E-1  1.990239E-1  1.908282E-1 
 2.003949E-1  2.241774E-1  2.250715E-1  2.027493E-1  1.766123E-1  9.897631E-2 -1.504886E-2 -1.555393E-1 
-2.594903E-1 -2.660173E-1 -2.052492E-1 -1.461213E-1 -1.547642E-1 -1.885303E-1 -2.212833E-1 -1.934482E-1 
-8.469826E-2  2.309859E-2  8.985662E-2  1.176328E-1  1.217753E-1  5.409342E-2 -1.436341E-2  2.318799E-2 
 1.070230E-1  1.550053E-1  1.601910E-1  1.150995E-1 -1.093608E-2 -1.236503E-1 -1.319353E-1 -8.705229E-2 
-5.748791E-2  1.290601E-2  1.178116E-1  1.546775E-1  1.254411E-1  7.912773E-2  5.483854E-2 -2.607590E-2 
-1.567603E-1 -2.244722E-1 -2.195553E-1 -1.637943E-1 -6.484920E-2  1.366469E-1  3.048534E-1  3.098304E-1 
 2.856604E-1  2.726068E-1  2.322540E-1  1.623964E-1  1.510714E-1  1.738407E-1  1.398358E-1  1.089006E-1 
 6.255740E-2 -2.297640E-2 -1.293723E-1 -2.068292E-1 -2.676563E-1 -3.537273E-1 -3.631143E-1 -2.913492E-1 
-2.209852E-1 -1.895143E-1 -1.347663E-1 -4.929221E-2 -2.881765E-2 -5.414999E-2 -1.066623E-1 -1.877553E-1 
-3.131953E-1 -4.254913E-1 -4.521952E-1 -3.802512E-1 -2.093033E-1 -4.103690E-2  1.305969E-1  2.345786E-1 
 1.681185E-1  2.715170E-2 -7.992941E-2 -8.323747E-2 -1.403558E-2  8.997583E-2  1.702345E-1  1.846888E-1 
 1.633501E-1  1.257987E-1  9.635359E-2  9.474432E-2  1.427564E-1  1.965205E-1  2.034944E-1  1.902321E-1 
 1.885334E-1  1.373621E-1 -5.631208E-3 -1.073772E-1 -1.027883E-1 -7.596558E-2 -3.993416E-2  3.537732E-2 
 1.621580E-1  2.789548E-1  3.255066E-1  3.285167E-1  2.853922E-1  2.205117E-1  1.487468E-1  9.128720E-2 
 4.518241E-2 -3.728169E-2 -1.131293E-1 -1.794403E-1 -2.075142E-1 -1.544953E-1 -5.796480E-2  1.558834E-2 
 3.677803E-2  2.926773E-2 -2.381086E-2 -1.059173E-1 -1.703503E-1 -1.704103E-1 -1.266302E-1 -7.307476E-2 
 2.445340E-3  1.085727E-1  2.101702E-1  2.288267E-1  2.054911E-1  1.086919E-1 -7.969099E-2 -2.278103E-1 
-2.576433E-1 -2.047732E-1 -1.556882E-1 -7.703847E-2  2.870154E-2  7.969391E-2  7.102132E-2  6.771320E-2 
 6.664032E-2  1.740634E-2 -5.355400E-2 -1.064532E-1 -1.874273E-1 -2.773423E-1 -1.971133E-1  8.956194E-4 
 1.629627E-1  2.248331E-1  2.150578E-1  2.016168E-1  1.521145E-1  1.190037E-1  8.094561E-2  1.998305E-3 
-1.196563E-1 -1.971433E-1 -1.915703E-1 -2.471823E-1 -2.799653E-1 -2.112992E-1 -9.143323E-2  1.242924E-2 
 1.360210E-1  2.710273E-1  2.729049E-1  2.046269E-1  1.671649E-1  1.643932E-1  1.331004E-1  8.613133E-2 
 4.932499E-2  8.405805E-3 -2.711898E-2 -1.049343E-1 -1.607243E-1 -1.705293E-1 -1.960112E-1 -2.087073E-1 
-1.433793E-1 -4.762316E-2 -3.296030E-2 -5.009687E-2 -6.422341E-2 -8.073407E-2 -6.875336E-2 -2.804291E-2 
 4.515260E-2  9.802264E-2  1.019863E-1  9.057194E-2  1.291068E-1  2.169354E-1  2.749612E-1  2.678384E-1 
 1.584029E-1  3.548026E-3 -1.153353E-1 -1.375083E-1 -4.064935E-2  9.447610E-2  1.671052E-1  1.280041E-1 
 5.996454E-2 -3.843069E-3 -5.167639E-2 -7.402837E-2 -5.280888E-2 -4.260302E-3 -2.884746E-2 -7.328337E-2 
-1.246033E-1 -2.055473E-1 -2.707263E-1 -2.481653E-1 -1.533332E-1 -9.149331E-2 -3.608960E-2  4.554003E-2 
 1.345905E-1  1.576578E-1  1.758076E-1  2.256676E-1  1.888612E-1  1.357826E-1  1.156062E-1  5.465961E-2 
-1.029072E-1 -2.457222E-1 -2.845842E-1 -3.115563E-1 -2.994563E-1 -1.627513E-1  4.184449E-2  1.845696E-1 
 2.701630E-1  3.367124E-1  3.497064E-1  2.931707E-1  2.304956E-1  1.978020E-1  1.624560E-1  1.419220E-1 
 1.300903E-1  1.214177E-1  1.219541E-1  1.249344E-1  7.510430E-2 -1.445276E-2 -5.060351E-2 -2.771497E-2 
 1.672083E-2  2.679414E-2  1.841950E-2  3.144330E-2  2.920812E-2 -5.215329E-2 -1.720793E-1 -2.298372E-1 
-2.515033E-1 -3.206462E-1 -3.694332E-1 -2.904853E-1 -1.538402E-1 -3.692406E-2  3.302294E-2  5.012959E-2 
 1.186299E-2 -7.250845E-2 -1.742253E-1 -2.670903E-1 -2.672393E-1 -1.232033E-1  7.844222E-2  1.579260E-1 
 1.311334E-1  1.182288E-1  7.981312E-2 -4.437476E-2 -1.834642E-1 -2.513242E-1 -3.050593E-1 -3.409113E-1 
-2.775213E-1 -1.411143E-1 -3.754991E-2  7.757789E-2  2.733519E-1  4.105636E-1  4.400384E-1  4.260312E-1 
 3.771249E-1  2.696564E-1  1.412961E-1  3.254604E-2 -1.421440E-2  7.274991E-2  1.995902E-1  2.378569E-1 
 1.833477E-1  1.513694E-1  1.295240E-1  6.289840E-3 -1.152753E-1 -1.194773E-1 -9.295326E-2 -1.680853E-1 
-2.260823E-1 -1.963983E-1 -1.848943E-1 -1.919283E-1 -1.328292E-1 -2.114475E-3  5.033821E-2  1.508164E-2 
-1.996630E-2 -3.246963E-3  3.278452E-2  6.923324E-2  1.601612E-1  2.334759E-1  2.549040E-1  2.156837E-1 
 1.345011E-1  1.901561E-2 -1.026983E-1 -1.566413E-1 -1.640922E-1 -1.592643E-1 -1.605163E-1 -8.475727E-2 
 7.869422E-3  2.265149E-2  9.866238E-3 -8.164465E-3 -6.288218E-2 -1.804833E-1 -2.186903E-1 -1.812283E-1 
-1.626323E-1 -1.784573E-1 -1.793813E-1 -1.413823E-1 -1.114013E-1 -3.352660E-2  2.598941E-2  8.654851E-2 
 1.928846E-1  2.767792E-1  3.157313E-1  3.337024E-1  3.507197E-1  2.883129E-1  2.189322E-1  1.831689E-1 
 1.251728E-1 -1.063806E-2 -1.600983E-1 -2.072163E-1 -2.410722E-1 -2.715012E-1 -2.482253E-1 -1.225473E-1 
-2.035379E-2 -3.540409E-2 -1.406373E-1 -3.139103E-1 -4.072823E-1 -4.459962E-1 -3.787313E-1 -2.558253E-1 
-1.277623E-1  9.268790E-2  2.635766E-1  3.083105E-1  2.267107E-1  1.560186E-1  1.317592E-1  1.211793E-1 
 1.128941E-1  7.891899E-2  7.030612E-2  2.500594E-2 -2.571827E-2 -1.046063E-1 -1.863253E-1 -2.094813E-1 
-1.877252E-1 -1.429923E-1 -1.603373E-1 -1.294913E-1 -7.784319E-2 -7.435626E-2 -1.636016E-2  1.195103E-1 
 2.243860E-1  1.864770E-1  1.202554E-1  9.876764E-2  1.153976E-1  1.667476E-1  1.853445E-1  1.550650E-1 
 9.432703E-2  5.382520E-2  2.220452E-2 -2.995020E-2 -7.155478E-2 -9.819824E-2 -9.411532E-2 -5.665350E-2 
 2.154881E-2  1.384946E-1  2.302274E-1  1.822152E-1  2.028108E-3 -1.592643E-1 -2.869683E-1 -3.971793E-1 
-3.792083E-1 -1.740163E-1  5.638820E-2  2.289459E-1  3.997452E-1  4.960079E-1  4.122921E-1  2.101404E-1 
 1.271398E-1  1.264842E-1  9.537011E-2  1.160532E-1  1.653767E-1  1.503263E-1  2.101243E-2 -6.639898E-2 
-4.127526E-2  3.309608E-3  7.239223E-2  1.277657E-1  1.087814E-1  2.512521E-2 -1.537669E-2  2.092302E-2 
 5.927914E-2  6.935239E-2  2.306885E-2 -1.401603E-1 -3.503893E-1 -4.236733E-1 -3.224043E-1 -9.310228E-2 
 2.067428E-1  5.027731E-1  6.726784E-1  6.854041E-1  6.077979E-1  4.545822E-1  2.957039E-1  1.438889E-1 
-3.981489E-2 -2.709053E-1 -5.439873E-1 -8.432363E-1 -1.037460E+0 -1.016509E+0 -9.242703E-1 -7.661073E-1 
-4.696292E-1 -1.315183E-1  1.086621E-1  2.221508E-1  2.462314E-1  1.501177E-1  3.498989E-2  8.607173E-2 
 3.079230E-1  5.177937E-1  6.588798E-1  7.353236E-1  6.999478E-1  5.419041E-1  2.425061E-1 -6.824666E-2 
-2.619343E-1 -2.891443E-1 -2.437842E-1 -1.371803E-1  3.147310E-2  8.943939E-2  1.335474E-1  2.763024E-1 
 5.115053E-1  6.110762E-1  4.343759E-1  1.188845E-1 -2.116273E-1 -4.597943E-1 -7.116273E-1 -8.371263E-1 
-7.053693E-1 -4.165213E-1 -1.788142E-1 -6.455117E-2  1.423094E-1  3.620447E-1  3.638329E-1  1.927952E-1 
 8.735323E-2 -7.617420E-2 -4.187862E-1 -6.656123E-1 -7.194362E-1 -6.428723E-1 -5.174633E-1 -3.568262E-1 
-1.991403E-1 -7.694906E-2  1.779372E-2  1.450214E-1  3.428518E-1  5.153201E-1  6.947622E-1  7.800874E-1 
 6.951794E-1  6.376900E-1  7.051335E-1  7.484666E-1  6.387928E-1  4.287134E-1  1.876691E-1 -5.060351E-2 
-2.908433E-1 -4.017983E-1 -2.761803E-1  2.089322E-2  3.075058E-1  4.535689E-1  4.575624E-1  3.606142E-1 
 3.304539E-1  4.068978E-1  5.925092E-1  8.171023E-1  9.476084E-1  9.479660E-1  8.059859E-1  5.591896E-1 
 2.961212E-1  1.837352E-1  1.276465E-1  2.892315E-3 -1.908553E-1 -4.270113E-1 -5.867543E-1 -5.553123E-1 
-2.819623E-1  2.747959E-2  2.223297E-1  2.076071E-1  3.498989E-2 -2.039983E-1 -5.101913E-1 -6.455253E-1 
-5.700052E-1 -3.863313E-1 -2.076933E-1  9.240329E-3  2.827099E-1  3.843670E-1  2.877466E-1  2.658552E-2 
-3.777183E-1 -8.906522E-1 -1.157863E+0 -9.436412E-1 -5.319772E-1 -2.475693E-1 -2.806212E-1 -6.637343E-1 
-1.423584E+0 -2.234158E+0 -2.765063E+0 -2.908891E+0 -2.571495E+0 -1.882963E+0 -1.108540E+0 -5.879462E-1 
-3.327753E-1 -2.428313E-1 -2.852703E-1 -3.524453E-1 -3.944073E-1 -4.372643E-1 -6.280313E-1 -8.496442E-1 
-8.962553E-1 -7.758823E-1 -5.922973E-1 -3.485413E-1 -3.546369E-2  8.511800E-2 -7.538557E-3 -1.381043E-1 
-2.057562E-1 -2.195553E-1 -2.505503E-1 -1.814973E-1 -8.541328E-2 -1.159179E-2  1.582538E-1  3.741148E-1 
 4.667417E-1  3.967351E-1  3.679755E-1  4.123219E-1  5.020579E-1  6.221628E-1  7.427743E-1  9.459692E-1 
 1.236307E+0  1.604102E+0  1.956043E+0  2.258630E+0  2.548819E+0  2.722837E+0  2.561336E+0  1.956102E+0 
 1.146392E+0  3.644290E-1 -1.716322E-1 -4.107093E-1 -5.153473E-1 -4.987473E-1 -4.026923E-1 -3.549193E-1 
-4.880773E-1 -6.852223E-1 -7.435163E-1 -5.694982E-1 -1.897823E-1  2.844683E-1  8.068501E-1  1.146363E+0 
 1.204687E+0  1.017585E+0  6.176328E-1  1.636779E-1 -1.147392E-1 -5.295789E-2  2.641429E-1  7.306446E-1 
 1.105592E+0  1.267302E+0  1.058832E+0  3.181454E-1 -6.814973E-1 -1.716008E+0 -2.516062E+0 -2.884870E+0 
-2.718661E+0 -2.171364E+0 -1.508552E+0 -7.203003E-1  5.284172E-2  6.834967E-1  1.050428E+0  1.131104E+0 
 8.093238E-1  7.772690E-2 -6.119973E-1 -9.943953E-1 -1.003873E+0 -7.397913E-1 -2.670903E-1  3.795091E-1 
 1.124428E+0  2.014516E+0  2.955208E+0  3.872893E+0  4.659266E+0  5.117006E+0  5.068934E+0  4.408686E+0 
 3.248825E+0  1.774663E+0  2.062064E-1 -1.233949E+0 -2.277879E+0 -2.918249E+0 -3.193209E+0 -3.043421E+0 
-2.783213E+0 -2.507985E+0 -2.251354E+0 -2.120997E+0 -2.165791E+0 -2.426862E+0 -2.719495E+0 -2.985961E+0 
-2.964473E+0 -2.647581E+0 -2.375870E+0 -2.158996E+0 -1.978570E+0 -1.810691E+0 -1.822851E+0 -2.010250E+0 
-2.151962E+0 -2.110209E+0 -1.644392E+0 -6.759833E-1  6.896957E-1  2.070306E+0  3.099543E+0  3.530788E+0 
 3.175182E+0  2.365383E+0  1.628600E+0  1.363684E+0  1.736605E+0  2.623564E+0  3.662993E+0  4.454255E+0 
 4.899835E+0  4.930085E+0  4.457682E+0  3.415481E+0  1.862611E+0  9.653240E-2 -1.657506E+0 -3.058710E+0 
-3.692792E+0 -3.425939E+0 -2.537341E+0 -1.383797E+0 -1.905873E-1  5.209230E-1  4.248987E-1 -3.140293E-1 
-1.452075E+0 -2.725843E+0 -3.773736E+0 -4.139207E+0 -3.721045E+0 -2.689126E+0 -1.390473E+0 -3.801023E-1 
-1.734370E-2 -1.926133E-1 -3.822183E-1 -3.820993E-1 -2.659873E-1 -2.992040E-2  4.384291E-1  1.172619E+0 
 1.920458E+0  2.666927E+0  3.245010E+0  3.311023E+0  2.883533E+0  2.106636E+0  1.135574E+0  1.578366E-1 
-6.133983E-1 -1.120044E+0 -1.418637E+0 -1.542616E+0 -1.409815E+0 -9.879583E-1 -2.531423E-1  7.353236E-1 
 1.682811E+0  2.441618E+0  2.781965E+0  2.630597E+0  2.055941E+0  1.246708E+0  6.285703E-1  3.465771E-1 
 4.362535E-1  6.322659E-1  6.194209E-1  2.841107E-1 -2.074553E-1 -3.906823E-1 -2.374663E-1  6.854773E-2 
 3.399609E-1  3.670516E-1 -5.087167E-2 -8.621313E-1 -1.620967E+0 -2.114172E+0 -2.256540E+0 -1.902871E+0 
-1.153423E+0 -4.898062E-1 -3.027343E-1 -4.217073E-1 -7.296882E-1 -1.283660E+0 -1.784703E+0 -1.890443E+0 
-1.674523E+0 -1.425581E+0 -1.143647E+0 -7.394332E-1 -3.150433E-1  1.733042E-1  7.089780E-1  1.078800E+0 
 1.235353E+0  1.270372E+0  1.210885E+0  9.906434E-1  5.961450E-1  9.925842E-3 -8.359943E-1 -1.777998E+0 
-2.432734E+0 -2.351938E+0 -1.377271E+0  1.457665E-1  1.710051E+0  2.908090E+0  3.638078E+0  3.912561E+0 
 3.839961E+0  3.695567E+0  3.569740E+0  3.406868E+0  2.903381E+0  1.766289E+0  3.930694E-1 -6.248723E-1 
-1.043927E+0 -8.091423E-1 -2.117173E-1  1.844504E-1 -6.252456E-2 -8.758103E-1 -1.685431E+0 -2.151843E+0 
-2.183613E+0 -1.658280E+0 -8.032413E-1 -1.967563E-1 -2.908732E-1 -9.905813E-1 -1.863740E+0 -2.512426E+0 
-2.586873E+0 -2.174851E+0 -1.772037E+0 -1.766434E+0 -2.064909E+0 -2.282051E+0 -2.093310E+0 -1.317755E+0 
-2.408933E-1  6.584625E-1  1.025632E+0  8.694955E-1  6.401041E-1  6.521741E-1  9.169115E-1  1.359392E+0 
 1.960096E+0  2.567863E+0  3.052306E+0  3.552365E+0  3.998512E+0  4.052752E+0  3.455149E+0  2.171069E+0 
 5.338872E-1 -1.099629E+0 -2.384781E+0 -3.053315E+0 -3.149399E+0 -2.621325E+0 -1.697352E+0 -8.723833E-1 
-5.730153E-1 -9.913853E-1 -1.798353E+0 -2.608510E+0 -2.975471E+0 -2.501697E+0 -1.216634E+0  3.897017E-1 
 1.801635E+0  2.846190E+0  3.544795E+0  3.910802E+0  3.733208E+0  2.958069E+0  1.842375E+0  7.230151E-1 
-3.424312E-1 -1.195623E+0 -1.364903E+0 -9.644733E-1 -4.879883E-1 -2.660473E-1 -2.345330E-2  5.329037E-1 
 1.092301E+0  1.358767E+0  1.137064E+0  5.660741E-1 -4.789150E-2 -3.154302E-1 -9.006232E-2  3.135259E-1 
 7.679278E-1  9.985114E-1  8.018731E-1  2.972239E-1 -3.138213E-1 -8.036283E-1 -1.214309E+0 -1.688411E+0 
-2.366780E+0 -3.221075E+0 -3.821033E+0 -3.735052E+0 -3.067084E+0 -2.035791E+0 -7.650043E-1  4.197726E-1 
 1.341749E+0  1.897480E+0  2.126842E+0  2.025692E+0  1.516929E+0  8.845160E-1  2.722790E-1 -2.970722E-1 
-8.447563E-1 -1.499074E+0 -2.122785E+0 -2.326904E+0 -1.906805E+0 -1.069319E+0 -2.639313E-1  1.662410E-1 
 1.705624E-1 -2.547523E-1 -9.944553E-1 -1.659085E+0 -1.850210E+0 -1.657506E+0 -1.261219E+0 -5.774853E-1 
 1.922587E-1  7.474831E-1  1.010194E+0  1.126216E+0  1.137541E+0  1.034364E+0  9.415584E-1  9.180738E-1 
 9.761891E-1  1.014843E+0  1.138554E+0  1.482984E+0  2.024440E+0  2.561217E+0  2.761670E+0  2.496396E+0 
 1.556150E+0  5.874264E-2 -1.487600E+0 -2.456039E+0 -2.581687E+0 -2.142098E+0 -1.267358E+0 -4.141663E-1 
-4.991806E-2 -2.238173E-1 -7.685212E-1 -1.353518E+0 -1.545149E+0 -8.736942E-1  4.247496E-1  1.642190E+0 
 2.148568E+0  1.920160E+0  1.364727E+0  4.421246E-1 -6.048743E-1 -1.192941E+0 -1.218750E+0 -7.880713E-1 
-1.160802E-1  4.045732E-1  5.619017E-1  5.261683E-1  6.292856E-1  8.994769E-1  1.208680E+0  1.477500E+0 
 1.493803E+0  1.141028E+0  4.603341E-1 -4.228392E-1 -1.280173E+0 -1.929962E+0 -2.226678E+0 -2.191600E+0 
-1.842759E+0 -1.185967E+0 -4.668283E-1  2.723684E-1  1.086251E+0  1.805479E+0  2.093791E+0  1.826967E+0 
 1.223134E+0  3.940529E-1 -4.240013E-1 -8.849602E-1 -9.178323E-1 -6.924643E-1 -3.378423E-1  1.429055E-1 
 5.070647E-1  4.254053E-1 -7.751536E-2 -7.656602E-1 -1.591344E+0 -2.470881E+0 -2.934134E+0 -2.622726E+0 
-1.708260E+0 -5.693193E-1  5.160949E-1  1.332749E+0  1.750642E+0  1.736605E+0  1.353819E+0  7.323434E-1 
 8.383650E-2 -4.121993E-1 -6.690093E-1 -5.481893E-1 -5.504405E-2  7.376184E-1  1.536301E+0  2.144992E+0 
 2.709932E+0  3.020625E+0  2.852896E+0  2.239586E+0  1.333375E+0  2.710273E-1 -6.971733E-1 -1.178040E+0 
-1.242831E+0 -1.040172E+0 -5.757273E-1 -1.466149E-2  3.979570E-1  3.950363E-1  1.175433E-1 -1.278523E-1 
-3.372462E-1 -4.158652E-1 -4.099053E-1 -4.830703E-1 -5.472953E-1 -4.743683E-1 -2.664343E-1 -9.855634E-2 
-6.908119E-2 -1.615292E-1 -3.609393E-1 -8.077713E-1 -1.531351E+0 -2.298174E+0 -2.870982E+0 -2.931959E+0 
-2.371847E+0 -1.348809E+0 -3.046712E-1  3.550411E-1  6.279147E-1  6.531278E-1  6.777746E-1  6.935104E-1 
 6.185268E-1  4.571750E-1  3.457129E-1  5.350198E-1  7.180381E-1  6.129537E-1  3.263113E-1  1.092582E-1 
-1.434683E-1 -6.060063E-1 -8.367392E-1 -7.454243E-1 -3.635913E-1  1.349481E-1  5.117437E-1  7.983862E-1 
 7.926640E-1  5.891116E-1  3.098900E-1  1.499389E-1  2.151770E-1  4.971404E-1  9.965146E-1  1.277852E+0 
 1.187282E+0  6.946728E-1  1.074104E-1 -2.328172E-1 -2.304333E-1  2.057296E-1  6.352164E-1  9.498137E-1 
 1.155542E+0  1.197027E+0  9.296373E-1  2.561557E-1 -4.024243E-1 -9.822662E-1 -1.368807E+0 -1.566577E+0 
-1.589585E+0 -1.281217E+0 -7.661362E-1 -1.600093E-1  7.635599E-2 -2.577923E-1 -9.659643E-1 -1.565892E+0 
-1.690348E+0 -1.514751E+0 -1.100791E+0 -6.103873E-1 -5.462688E-2  4.541053E-1  7.692689E-1  1.027867E+0 
 1.129554E+0  9.942794E-1  6.773276E-1  5.098066E-1  4.510952E-1  3.394245E-1  4.248689E-1  5.690543E-1 
 6.668370E-1  7.148790E-1  7.069813E-1  6.436505E-1  4.257927E-1  1.609957E-1 -1.044273E-1 -2.877143E-1 
-3.466633E-1 -4.560392E-1 -6.110433E-1 -6.831062E-1 -5.894963E-1 -4.288893E-1 -3.925893E-1 -3.789993E-1 
-3.064303E-1 -2.471823E-1 -1.521112E-1  3.823835E-2  2.453672E-1  3.764097E-1  4.989882E-1  4.107722E-1 
-1.324413E-1 -8.704463E-1 -1.339004E+0 -1.305178E+0 -1.014035E+0 -5.877083E-1  2.235814E-1  1.308460E+0 
 2.123057E+0  2.310576E+0  1.973150E+0  1.437177E+0  9.029043E-1  6.102119E-1  7.309426E-1  1.047358E+0 
 1.282263E+0  1.239734E+0  1.054302E+0  8.801350E-1  6.085727E-1  2.801469E-1  4.402012E-2 -1.023713E-1 
-3.277983E-1 -5.843102E-1 -7.712033E-1 -8.382292E-1 -8.599853E-1 -1.056176E+0 -1.444535E+0 -1.901381E+0 
-2.213415E+0 -2.301155E+0 -2.157357E+0 -1.834623E+0 -1.395033E+0 -8.003803E-1 -1.545553E-1  3.705981E-1 
 6.681483E-1  8.565015E-1  1.034602E+0  1.055345E+0  8.744129E-1  7.081138E-1  6.181096E-1  4.898984E-1 
 3.761414E-1  3.463089E-1  3.569485E-1  3.383814E-1  4.274915E-1  7.021532E-1  9.957993E-1  1.079157E+0 
 8.680053E-1  5.953701E-1  3.931588E-1  1.368555E-1 -2.619943E-1 -5.711673E-1 -6.652843E-1 -6.567603E-1 
-4.765143E-1 -1.364353E-1  2.171440E-1  3.572763E-1  2.182765E-1 -1.329046E-2 -1.085103E-1  1.326831E-1 
 5.818993E-1  9.762785E-1  1.161026E+0  1.100705E+0  9.055865E-1  6.353356E-1  3.652038E-1  2.213462E-1 
 2.000670E-1  2.701928E-1  5.864592E-1  1.082823E+0  1.368035E+0  1.254129E+0  6.765825E-1 -3.142083E-1 
-1.387851E+0 -1.972252E+0 -1.711746E+0 -9.255813E-1 -1.908253E-1  1.162320E-1 -7.599539E-2 -6.171233E-1 
-1.056534E+0 -1.067859E+0 -8.494653E-1 -5.488753E-1 -1.452863E-1  3.600778E-1  8.299472E-1  1.115517E+0 
 1.182662E+0  9.571750E-1  5.517092E-1  1.509820E-1 -2.238763E-1 -6.787253E-1 -1.211568E+0 -1.505720E+0 
-1.329437E+0 -7.354103E-1  6.100762E-2  7.549040E-1  1.088277E+0  1.092956E+0  8.959603E-1  5.381191E-1 
 2.696266E-1  2.206011E-1  2.796999E-1  2.445327E-1 -1.083013E-1 -6.857293E-1 -1.173778E+0 -1.317337E+0 
-1.162244E+0 -8.961663E-1 -5.940853E-1 -3.056553E-1 -9.381729E-2 -6.288218E-2 -9.077734E-2  6.002414E-2 
 2.347872E-1  2.535331E-1  1.576876E-1 -7.009447E-2 -4.131833E-1 -6.566712E-1 -5.752802E-1 -3.479152E-1 
-2.194952E-1 -1.721392E-1 -1.559563E-1 -1.423363E-1 -2.026573E-1 -3.338483E-1 -4.580663E-1 -5.052443E-1 
-3.175463E-1  7.966411E-2  4.503800E-1  7.260550E-1  8.930992E-1  7.875381E-1  4.284154E-1  1.068740E-1 
 2.980423E-2  1.476739E-1  3.010088E-1  3.009492E-1  7.942569E-2 -2.161873E-1 -3.656773E-1 -2.906943E-1 
-1.180473E-1 -3.480810E-2 -1.285372E-1 -2.574043E-1 -3.521172E-1 -4.094283E-1 -3.881493E-1 -2.741833E-1 
-1.390583E-1 -1.963382E-1 -3.782243E-1 -6.232923E-1 -9.929352E-1 -1.395599E+0 -1.635541E+0 -1.539397E+0 
-1.237615E+0 -7.432483E-1 -6.234580E-2  5.117139E-1  7.608944E-1  6.783409E-1  5.111179E-1  4.217396E-1 
 4.334818E-1  5.643157E-1  7.519237E-1  9.237066E-1  1.070306E+0  1.254070E+0  1.335729E+0  1.129435E+0 
 6.487468E-1  2.676433E-2 -5.554913E-1 -1.048696E+0 -1.377122E+0 -1.397089E+0 -1.147820E+0 -8.925893E-1 
-7.184222E-1 -5.167773E-1 -3.905633E-1 -4.239122E-1 -5.488452E-1 -6.502343E-1 -7.703093E-1 -9.820873E-1 
-1.140280E+0 -1.163108E+0 -1.016390E+0 -7.076042E-1 -2.359462E-1  4.265080E-1  1.148985E+0  1.842643E+0 
 2.428207E+0  2.704627E+0  2.713210E+0  2.627230E+0  2.494876E+0  2.283336E+0  1.925108E+0  1.561455E+0 
 1.321454E+0  1.169013E+0  8.574253E-1  3.090853E-1 -1.647773E-1 -3.785223E-1 -2.838992E-1 -9.459227E-2 
 6.409109E-3  6.738544E-2  1.101821E-1 -7.602519E-2 -6.600693E-1 -1.365886E+0 -1.953089E+0 -2.285389E+0 
-2.324967E+0 -2.073104E+0 -1.701822E+0 -1.432585E+0 -1.152797E+0 -8.068473E-1 -3.723233E-1  3.946030E-2 
 3.840093E-1  7.485560E-1  1.088307E+0  1.385499E+0  1.532427E+0  1.525542E+0  1.483819E+0  1.515827E+0 
 1.603715E+0  1.605414E+0  1.442631E+0  1.139091E+0  8.853505E-1  7.316281E-1  5.314434E-1  2.337143E-1 
 2.053553E-2 -3.425777E-3  3.561574E-2  3.710580E-2 -5.865026E-2 -2.082893E-1 -4.182792E-1 -6.338423E-1 
-8.440112E-1 -1.234963E+0 -1.847617E+0 -2.553554E+0 -3.060855E+0 -3.264646E+0 -3.177742E+0 -2.816861E+0 
-2.266762E+0 -1.552123E+0 -8.077113E-1 -1.738973E-1  2.056103E-1  3.521502E-1  3.666940E-1  2.749016E-1 
 9.149581E-2 -1.346473E-1 -2.693552E-1 -3.086653E-1 -1.750593E-1  4.750699E-2  1.455281E-1  6.890529E-2 
-1.231733E-1 -2.851513E-1 -4.061503E-1 -4.210513E-1 -4.177132E-1 -5.774263E-1 -9.863493E-1 -1.556743E+0 
-1.940095E+0 -1.991057E+0 -1.772663E+0 -1.458781E+0 -1.130266E+0 -9.017093E-1 -8.231193E-1 -7.528153E-1 
-6.806623E-1 -6.001653E-1 -5.461922E-1 -3.434743E-1  1.199276E-1  6.902918E-1  1.259225E+0  1.723104E+0 
 2.065508E+0  2.246858E+0  2.335997E+0  2.427671E+0  2.483223E+0  2.376082E+0  2.021877E+0  1.528284E+0 
 1.052424E+0  7.941244E-1  8.031248E-1  1.012280E+0  1.305688E+0  1.534066E+0  1.623325E+0  1.515558E+0 
 1.260865E+0  9.261206E-1  5.863698E-1  2.682556E-1  1.432002E-3 -1.426343E-1 -3.347123E-1 -6.531543E-1 
-9.311543E-1 -1.113040E+0 -1.283869E+0 -1.464593E+0 -1.424717E+0 -1.095367E+0 -7.691463E-1 -5.724782E-1 
-4.453403E-1 -3.620123E-1 -2.614873E-1 -4.349709E-3  4.463268E-1  9.375350E-1  1.252520E+0  1.321513E+0 
 1.185434E+0  8.666046E-1  5.537657E-1  3.918475E-1  4.366707E-1  5.510535E-1  4.816132E-1  2.462612E-1 
-1.052323E-1 -3.884173E-1 -5.263442E-1 -5.626143E-1 -3.949443E-1 -9.575433E-2  1.466904E-1  2.074879E-1 
 2.361581E-1  3.520608E-1  5.134723E-1  6.978318E-1  7.919190E-1  6.555418E-1  2.435492E-1 -2.350823E-1 
-5.933403E-1 -7.384793E-1 -7.394633E-1 -7.283763E-1 -6.722882E-1 -6.201933E-1 -5.486663E-1 -4.602123E-1 
-3.714593E-1 -2.523972E-1 -1.248123E-1 -5.242151E-2 -7.054150E-2  3.579450E-2  2.864651E-1  5.416359E-1 
 7.158923E-1  7.234324E-1  6.165003E-1  4.588141E-1  3.438353E-1  2.206607E-1  2.497613E-2 -1.944613E-1 
-4.228993E-1 -6.970243E-1 -9.994323E-1 -1.140995E+0 -1.209571E+0 -1.307324E+0 -1.275763E+0 -9.986873E-1 
-6.191793E-1 -3.776882E-1 -1.200733E-1  2.267405E-1  5.324268E-1  7.677788E-1  9.558040E-1  1.057223E+0 
 9.908521E-1  8.674390E-1  7.500463E-1  6.217753E-1  5.028327E-1  4.722254E-1  6.205832E-1  8.951257E-1 
 1.005455E+0  7.676000E-1  4.212627E-1  1.318188E-1 -4.771268E-2 -1.302363E-1 -1.810203E-1 -2.171713E-1 
-2.329963E-1 -1.567603E-1 -9.980732E-2 -1.371502E-1 -2.849123E-1 -4.978823E-1 -7.312973E-1 -9.991943E-1 
-1.119447E+0 -1.150055E+0 -1.201971E+0 -1.187159E+0 -9.452212E-1 -5.115623E-1 -1.473733E-1  1.362594E-1 
 2.648283E-1  1.594161E-1 -9.948033E-2 -3.038673E-1 -3.447263E-1 -3.895202E-1 -4.136303E-1 -3.609093E-1 
-2.037002E-1 -4.081488E-3  2.545464E-1  6.736320E-1  1.060561E+0  1.360257E+0  1.565895E+0  1.722806E+0 
 1.861032E+0  1.911398E+0  1.930561E+0  1.837755E+0  1.637332E+0  1.390387E+0  1.173841E+0  1.037136E+0 
 8.317652E-1  5.173466E-1  1.830497E-1 -8.797628E-2 -3.219272E-1 -4.569333E-1 -4.207233E-1 -3.490483E-1 
-2.827362E-1 -1.387603E-1  4.703009E-2  1.250834E-1  5.617964E-2 -6.389546E-2 -1.970842E-1 -3.807283E-1 
-5.314702E-1 -5.784993E-1 -5.629423E-1 -5.206522E-1 -5.102503E-1 -4.527013E-1 -1.954743E-1  2.569902E-1 
 6.916031E-1  8.559948E-1  7.006929E-1  3.940529E-1  1.068740E-1 -1.873383E-1 -4.165213E-1 -4.728783E-1 
-4.440883E-1 -3.889833E-1 -3.062512E-1 -2.250983E-1 -2.950153E-1 -4.931443E-1 -6.429322E-1 -7.452453E-1 
-7.516223E-1 -6.090173E-1 -3.927982E-1 -1.897823E-1 -2.640367E-2  9.298593E-2  1.260371E-1  7.060415E-2 
 9.389341E-3  1.371074E-2  6.771320E-2  1.881758E-1  3.010982E-1  2.867035E-1  2.566326E-1  3.335832E-1 
 4.731790E-1  5.690245E-1  5.832702E-1  4.327070E-1  1.257689E-1 -1.137853E-1 -2.512953E-1 -3.333413E-1 
-4.166703E-1 -5.701243E-1 -7.447982E-1 -8.592402E-1 -8.290803E-1 -7.540362E-1 -6.945803E-1 -5.798993E-1 
-4.329123E-1 -3.528623E-1 -4.133922E-1 -5.619883E-1 -8.244013E-1 -1.203253E+0 -1.565326E+0 -1.786790E+0 
-1.802853E+0 -1.572627E+0 -1.148058E+0 -7.420862E-1 -3.918443E-1 -4.362971E-2  3.374575E-1  7.240880E-1 
 1.005485E+0  1.206266E+0  1.283068E+0  1.210289E+0  1.047209E+0  8.537596E-1  6.822152E-1  5.116543E-1 
 3.674092E-1  2.543676E-1  1.665390E-1  1.214475E-1  1.027314E-1  1.034765E-1  1.375410E-1  1.519059E-1 
 7.719052E-2 -3.579158E-2 -1.046063E-1 -8.344632E-2  2.965522E-2  1.981597E-1  3.069097E-1  2.991610E-1 
 2.773157E-1  3.133471E-1  4.332136E-1  5.994531E-1  7.804151E-1  9.438234E-1  9.725532E-1  8.917283E-1 
 8.266988E-1  7.755275E-1  6.528894E-1  4.192361E-1  1.239509E-1 -2.104353E-1 -5.756972E-1 -8.498523E-1 
-9.332103E-1 -7.898303E-1 -4.566653E-1 -1.719469E-2  4.329752E-1  6.984577E-1  6.936595E-1  5.653886E-1 
 5.014618E-1  5.192838E-1  5.376424E-1  4.876334E-1  4.013545E-1  2.919190E-1  8.401531E-2 -7.402837E-2 
-1.892316E-2  2.509701E-1  6.471374E-1  1.077876E+0  1.455387E+0  1.614265E+0  1.496783E+0  1.112924E+0 
 6.057713E-1  1.985471E-1 -7.623380E-2 -2.238173E-1 -2.690873E-1 -3.773903E-1 -6.515753E-1 -9.548172E-1 
-1.145078E+0 -1.255109E+0 -1.339004E+0 -1.426415E+0 -1.543659E+0 -1.669903E+0 -1.757821E+0 -1.751712E+0 
-1.661648E+0 -1.566071E+0 -1.468258E+0 -1.310036E+0 -1.106096E+0 -9.631323E-1 -8.596572E-1 -6.874873E-1 
-4.796433E-1 -2.979953E-1 -1.378953E-1  7.215381E-2  3.116782E-1  4.527344E-1  5.422617E-1  6.825430E-1 
 7.449499E-1  6.660920E-1  5.819291E-1  5.389239E-1  5.374039E-1  5.259000E-1  4.674271E-1  3.289637E-1 
 8.532661E-2 -1.748512E-1 -3.669593E-1 -4.670363E-1 -5.823132E-1 -6.237093E-1 -5.117703E-1 -4.051962E-1 
-2.910513E-1 -8.708233E-2  1.686848E-1  2.858988E-1  2.594936E-1  1.670158E-1 -5.899489E-3 -1.742843E-1 
-2.775813E-1 -2.421753E-1 -1.432303E-1 -2.291679E-2  1.806059E-1  4.012055E-1  5.261981E-1  5.262578E-1 
 5.832702E-1  6.733340E-1  6.256497E-1  4.422140E-1  1.831987E-1 -1.000163E-1 -3.970003E-1 -6.512772E-1 
-8.553362E-1 -1.033169E+0 -1.143290E+0 -1.084131E+0 -8.548593E-1 -5.984372E-1 -3.486302E-1 -1.448392E-1 
-7.668090E-2 -7.367080E-2 -8.283675E-3  8.744264E-2  1.452599E-1  1.530086E-1  1.565849E-1  1.677013E-1 
 1.039533E-1 -3.528488E-2 -2.294193E-1 -3.883273E-1 -4.783613E-1 -4.591393E-1 -2.353203E-1  8.195889E-2 
 3.755454E-1  6.265736E-1  8.976888E-1  1.047805E+0  9.699305E-1  7.745440E-1  5.030115E-1  2.368138E-1 
 5.579209E-2  5.194759E-2  1.804867E-1  3.711942E-1  5.032798E-1  4.248689E-1  1.509820E-1 -2.033723E-1 
-4.273393E-1 -4.647123E-1 -2.792503E-1 -2.366191E-2  1.255007E-1  2.370522E-1  3.712836E-1  4.880506E-1 
 4.438234E-1  3.696742E-1  3.308115E-1  3.052408E-1  3.163274E-1  3.845160E-1  5.849690E-1  8.151353E-1 
 1.052246E+0  1.171993E+0  1.130120E+0  9.971702E-1  7.515661E-1  4.531218E-1  1.477037E-1 -1.369476E-3 
 1.636320E-2  8.997583E-2  1.267822E-1  1.024930E-1 -1.576418E-2 -2.838393E-1 -4.437312E-1 -4.195313E-1 
-3.359053E-1 -2.550502E-1 -1.586383E-1 -6.601149E-2 -1.358992E-1 -3.247883E-1 -5.590083E-1 -7.940913E-1 
-1.017880E+0 -1.188947E+0 -1.150025E+0 -9.005473E-1 -5.451793E-1 -1.678773E-1  1.725889E-1  4.032917E-1 
 5.381489E-1  5.633024E-1  4.982729E-1  4.637018E-1  4.557147E-1  4.378330E-1  3.631773E-1  3.078038E-1 
 2.549040E-1  1.124173E-1 -6.398487E-2 -2.504603E-1 -4.169983E-1 -5.724782E-1 -7.015542E-1 -8.082773E-1 
-9.421813E-1 -1.138134E+0 -1.338646E+0 -1.424866E+0 -1.387493E+0 -1.240417E+0 -1.057845E+0 -8.839462E-1 
-7.119552E-1 -4.836373E-1 -1.297593E-1  2.521026E-1  5.880685E-1  8.555180E-1  1.017377E+0  9.856962E-1 
 7.076965E-1  3.585280E-1  9.680074E-2 -7.852870E-2 -2.266783E-1 -4.027523E-1 -5.565943E-1 -6.468063E-1 
-6.723773E-1 -5.915523E-1 -4.263563E-1 -2.525763E-1 -1.272863E-1 -9.922802E-3  1.194209E-1  1.936893E-1 
 2.207203E-1  2.396152E-1  2.908461E-1  3.914302E-1  5.387152E-1  7.066236E-1  7.927833E-1  7.338336E-1 
 6.259775E-1  5.989167E-1  6.224310E-1  6.486872E-1  7.144021E-1  8.150161E-1  8.968841E-1  9.157791E-1 
 8.710750E-1  7.735009E-1  6.681483E-1  6.090496E-1  5.324566E-1  4.039175E-1  2.630402E-1  1.026420E-1 
-7.501191E-2 -2.175283E-1 -3.206163E-1 -4.678712E-1 -6.274353E-1 -6.698143E-1 -5.593063E-1 -3.898473E-1 
-2.518613E-1 -1.335743E-1 -1.683706E-2  9.355223E-2  1.304479E-1  1.162618E-1  1.115232E-1  4.536122E-2 
-1.158122E-1 -3.663632E-1 -5.914933E-1 -6.733612E-1 -6.238583E-1 -5.089692E-1 -4.051363E-1 -3.633533E-1 
-4.408702E-1 -5.687533E-1 -6.159903E-1 -5.320663E-1 -4.178023E-1 -3.188283E-1 -1.752983E-1 -1.025069E-2 
 1.624262E-1  2.787462E-1  3.722373E-1  4.128882E-1  3.452360E-1  2.543974E-1  1.538728E-1  5.322909E-2 
-2.336377E-2  4.980183E-2  2.361581E-1  4.092522E-1  4.879910E-1  4.329156E-1  2.798191E-1 -1.540649E-2 
-2.623813E-1 -3.433552E-1 -2.911713E-1 -1.267193E-1  1.596546E-1  5.344534E-1  7.459334E-1  7.861671E-1 
 6.739897E-1  4.385781E-1  1.797714E-1 -2.929461E-2 -1.347362E-1 -2.206283E-1 -2.187503E-1 -1.388792E-1 
-2.926481E-2 -8.849859E-3 -1.037123E-1 -1.677873E-1 -2.726043E-1 -3.796253E-1 -4.556523E-1 -4.793453E-1 
-5.391893E-1 -6.475223E-1 -5.823733E-1 -3.189473E-1  5.915982E-2  3.550113E-1  5.559710E-1  6.329215E-1 
 5.674748E-1  5.225919E-1  5.299234E-1  6.080065E-1  6.191229E-1  5.655972E-1  5.002399E-1  4.324089E-1 
 4.479361E-1  4.730598E-1  4.777389E-1  3.868406E-1  2.458738E-1  1.524721E-1  7.760769E-2  5.242443E-2 
 7.009745E-2  1.576280E-1  2.491521E-1  2.472745E-1  1.330408E-1 -1.038902E-1 -3.954803E-1 -6.439453E-1 
-7.406853E-1 -7.183333E-1 -6.475512E-1 -5.238402E-1 -3.205563E-1 -5.975300E-2  1.091986E-1  1.693106E-1 
 1.990836E-1  2.356515E-1  2.536821E-1  2.046269E-1  7.999194E-2 -1.217722E-1 -3.042843E-1 -3.599853E-1 
-3.021683E-1 -2.585962E-1 -2.535602E-1 -2.608023E-1 -3.287523E-1 -4.640563E-1 -6.502632E-1 -7.603253E-1 
-7.362743E-1 -6.211763E-1 -4.372343E-1 -2.256942E-1 -9.971827E-2 -2.005413E-1 -4.147922E-1 -5.880653E-1 
-6.588473E-1 -6.622443E-1 -6.040393E-1 -4.007853E-1 -1.958323E-1 -1.175703E-1 -1.385813E-1 -1.125032E-1 
 1.883680E-2  2.186043E-1  3.989703E-1  4.119643E-1  3.418981E-1  2.301678E-1  1.575088E-1  1.807251E-1 
 2.516853E-1  3.503025E-1  3.745619E-1  3.307817E-1  2.301678E-1  1.773574E-1  2.515959E-1  4.511548E-1 
 7.245649E-1  9.358363E-1  1.074747E+0  1.099513E+0  1.038059E+0  9.322599E-1  7.783886E-1  5.596963E-1 
 3.108139E-1  1.083343E-1 -6.130266E-2 -1.038902E-1 -3.451008E-2  5.918962E-2  1.291366E-1  1.293452E-1 
 6.672972E-2 -5.692166E-2 -1.420982E-1 -1.431703E-1 -1.110733E-1 -1.079143E-1 -1.184343E-1 -1.360183E-1 
-1.634663E-1 -1.647183E-1 -2.405363E-1 -4.164023E-1 -6.023713E-1 -6.886793E-1 -7.399992E-1 -8.024963E-1 
-7.590433E-1 -6.504722E-1 -5.260463E-1 -4.363692E-1 -3.173673E-1 -1.640033E-1 -8.135986E-2 -2.825147E-2 
 1.150531E-2  8.294243E-2  1.935701E-1  3.374575E-1  4.684702E-1  5.203865E-1  5.081972E-1  4.729704E-1 
 4.794078E-1  4.945178E-1  5.330229E-1  6.170367E-1  7.088886E-1  7.286180E-1  6.159638E-1  4.928786E-1 
 4.163453E-1  3.620746E-1  3.148969E-1  2.789250E-1  2.856902E-1  3.172811E-1  3.228542E-1  2.812198E-1 
 2.038520E-1  1.639301E-2 -2.513242E-1 -4.423003E-1 -5.475042E-1 -6.736292E-1 -8.052383E-1 -8.462463E-1 
-8.537273E-1 -8.513723E-1 -7.967443E-1 -7.195553E-1 -6.420082E-1 -5.063162E-1 -3.016912E-1 -1.889183E-1 
-1.702912E-1 -1.075262E-1  7.273316E-3  1.239211E-1  2.144916E-1  3.251490E-1  4.277895E-1  4.248092E-1 
 3.149565E-1  1.561080E-1  2.795643E-2 -2.202266E-2  1.064104E-2  8.407491E-2  1.252026E-1  9.772450E-2 
 1.600552E-2 -7.945246E-2 -1.626323E-1 -2.304333E-1 -3.108113E-1 -4.452212E-1 -6.340513E-1 -7.822303E-1 
-7.812763E-1 -6.437963E-1 -4.574403E-1 -2.779083E-1 -1.374193E-1 -8.881027E-2 -7.012427E-2  4.783481E-2 
 2.529668E-1  4.227529E-1  4.862922E-1  4.763977E-1  4.446877E-1  4.727320E-1  5.604116E-1  6.192123E-1 
 6.547669E-1  7.095741E-1  7.639938E-1  7.847365E-1  7.831570E-1  7.621759E-1  6.567041E-1  4.056461E-1 
 1.045196E-1 -1.246633E-1 -2.745113E-1 -3.948243E-1 -5.092673E-1 -5.983173E-1 -7.306712E-1 -9.011433E-1 
-1.042467E+0 -1.152230E+0 -1.154466E+0 -1.018327E+0 -7.620533E-1 -4.719843E-1 -2.623222E-1 -1.231733E-1 
-9.542626E-2 -1.999742E-1 -3.212423E-1 -3.373953E-1 -3.064002E-1 -3.129563E-1 -2.599372E-1 -1.512473E-1 
-6.690556E-2 -1.130998E-3  1.050262E-1  2.593446E-1  3.823702E-1  4.224846E-1  3.765885E-1  2.927237E-1 
 1.765229E-1  8.228672E-2  1.124173E-1  2.956443E-1  5.888135E-1  8.386496E-1  1.018896E+0  1.181411E+0 
 1.240211E+0  1.121209E+0  9.107126E-1  7.529072E-1  6.257093E-1  5.346918E-1  5.587426E-1  6.404020E-1 
 6.408789E-1  4.827457E-1  2.867929E-1  1.000194E-1 -1.205503E-1 -2.664343E-1 -2.834223E-1 -2.590433E-1 
-2.773423E-1 -2.928103E-1 -2.687892E-1 -2.977273E-1 -3.991163E-1 -4.386343E-1 -3.793573E-1 -3.445182E-1 
-3.561112E-1 -3.792973E-1 -4.289193E-1 -4.578573E-1 -4.032883E-1 -2.852103E-1 -1.765203E-1 -1.079143E-1 
-8.195597E-2 -5.847138E-2  2.804583E-2  1.160532E-1  1.820960E-1  2.913229E-1  4.139313E-1  4.507674E-1 
 3.749493E-1  2.221210E-1 -1.597279E-2 -2.693552E-1 -4.550863E-1 -5.836542E-1 -6.726453E-1 -7.294793E-1 
-7.054283E-1 -5.689912E-1 -3.718473E-1 -1.778312E-1  8.942306E-3  1.792648E-1  2.493309E-1  2.818159E-1 
 3.756050E-1  4.688874E-1  5.363609E-1  5.677133E-1  5.375828E-1  4.102059E-1  2.447413E-1  1.404616E-1 
 6.133544E-2  2.882069E-2  4.187429E-2  1.045792E-1  2.085012E-1  2.672423E-1  2.680768E-1  1.737513E-1 
 4.247034E-2 -7.647228E-2 -1.780693E-1 -1.769673E-1 -9.900326E-2 -4.085797E-2 -7.507145E-2 -1.096423E-1 
-9.244627E-2 -9.539729E-2 -8.839327E-2 -8.660525E-2 -1.111032E-1 -1.198353E-1 -5.149758E-2  1.627380E-2 
 1.073045E-2  2.598941E-2  2.789682E-2 -2.378106E-2 -8.389324E-2 -9.959930E-2 -8.076388E-2 -1.010893E-1 
-1.596223E-1 -2.139522E-1 -2.069783E-1 -1.637943E-1 -1.030563E-1  1.162452E-2  1.225502E-1  1.808443E-1 
 1.870135E-1  1.759567E-1  1.691616E-1  1.166493E-1  2.959561E-2 -4.020238E-2 -1.040993E-1 -2.201213E-1 
-3.625483E-1 -4.297233E-1 -3.962553E-1 -3.090523E-1 -2.599083E-1 -2.820813E-1 -3.581083E-1 -4.364592E-1 
-4.742783E-1 -5.379372E-1 -6.372103E-1 -6.932693E-1 -6.519623E-1 -5.626143E-1 -4.697782E-1 -3.707142E-1 
-3.042243E-1 -2.584472E-1 -2.396722E-1 -2.814853E-1 -3.480642E-1 -3.392133E-1 -1.939843E-1  4.002655E-2 
 3.344176E-1  6.400146E-1  8.381132E-1  8.838007E-1  8.375469E-1  7.148790E-1  5.313241E-1  3.596903E-1 
 2.130312E-1  1.283915E-1  1.682079E-1  3.194865E-1  4.509462E-1  4.673675E-1  4.027552E-1  3.166552E-1 
 2.383635E-1  1.512800E-1  9.256870E-2  3.814894E-2 -5.352420E-2 -1.358992E-1 -1.669533E-1 -1.423662E-1 
-7.811141E-2  4.407972E-2  1.921395E-1  3.303049E-1  4.388165E-1  4.807489E-1  4.347634E-1  3.375469E-1 
 2.674510E-1  2.724280E-1  3.257749E-1  3.460705E-1  3.233012E-1  2.459036E-1  1.248748E-1  1.365113E-2 
-4.663980E-2 -4.035139E-2 -6.048501E-3  2.136999E-2  2.083361E-2  5.960691E-2  1.556312E-1  2.081734E-1 
 1.814105E-1  1.340540E-1  1.053540E-1  3.096652E-2 -1.364053E-1 -2.781473E-1 -2.657192E-1 -1.611413E-1 
-6.946856E-2 -7.727689E-2 -1.892753E-1 -3.536972E-1 -4.994022E-1 -5.443743E-1 -5.416923E-1 -5.229763E-1 
-5.303083E-1 -5.346293E-1 -4.896573E-1 -4.732353E-1 -4.532383E-1 -4.042123E-1 -3.588232E-1 -3.889533E-1 
-4.954093E-1 -6.180173E-1 -7.169023E-1 -7.107332E-1 -6.057383E-1 -4.800603E-1 -4.568743E-1 -5.292353E-1 
-5.948012E-1 -5.877673E-1 -4.926073E-1 -3.542033E-1 -1.380443E-1  7.739913E-2  2.276941E-1  3.897911E-1 
 5.769521E-1  7.473341E-1  8.416299E-1  8.978378E-1  9.382801E-1  8.683034E-1  7.136869E-1  5.978438E-1 
 5.451228E-1  5.028625E-1  4.495455E-1  4.375350E-1  4.246900E-1  3.304837E-1  1.784303E-1  3.782111E-2 
-3.489751E-2 -1.046063E-1 -2.218203E-1 -3.470213E-1 -4.200673E-1 -4.432843E-1 -4.464133E-1 -4.153593E-1 
-3.712803E-1 -3.600453E-1 -4.390813E-1 -5.372813E-1 -5.620772E-1 -5.537923E-1 -5.574283E-1 -5.368643E-1 
-4.555333E-1 -3.890132E-1 -3.748863E-1 -3.894003E-1 -4.011133E-1 -3.930073E-1 -3.536673E-1 -2.786242E-1 
-2.046242E-1 -1.418592E-1 -1.173022E-1 -1.533633E-1 -2.466163E-1 -3.166522E-1 -2.473013E-1 -7.271707E-2 
 1.346799E-1  3.363250E-1  4.492773E-1  4.334222E-1  3.663363E-1  3.141816E-1  2.560067E-1  1.890698E-1 
 1.596546E-1  1.918713E-1  2.747228E-1  3.713134E-1  4.694835E-1  5.528119E-1  5.652694E-1  4.925210E-1 
 3.340898E-1  1.548265E-1  1.290601E-2 -7.831997E-2 -1.185533E-1 -1.360183E-1 -1.001063E-1 -5.486530E-2 
-2.366191E-2 -1.880395E-2 -2.264857E-2  9.513170E-2  3.137048E-1  5.503680E-1  7.224489E-1  7.928429E-1 
 7.858690E-1  6.958351E-1  5.127868E-1  2.572286E-1  8.771080E-2  6.449449E-2  5.200720E-2 -2.114475E-3 
-3.737110E-2 -1.904249E-2  3.037041E-2  1.057117E-1  1.415941E-1  4.482472E-2 -1.526483E-1 -3.486302E-1 
-4.830403E-1 -5.750123E-1 -5.934303E-1 -5.317683E-1 -4.369063E-1 -3.083673E-1 -2.269763E-1 -2.527853E-1 
-3.652303E-1 -5.153763E-1 -6.511282E-1 -7.424433E-1 -7.366022E-1 -6.004633E-1 -3.432062E-1 -3.629816E-2 
 2.364859E-1  3.854697E-1  3.926521E-1  3.711346E-1  4.216502E-1  5.714982E-1  7.455460E-1  8.581406E-1 
 8.835027E-1  8.421366E-1  7.738585E-1  7.125842E-1  6.809933E-1  6.496409E-1  6.130133E-1  5.797237E-1 
 5.273902E-1  4.663542E-1  4.517509E-1  4.783051E-1  4.710332E-1  4.056461E-1  2.799979E-1  1.131325E-1 
-5.870986E-2 -1.779802E-1 -2.032533E-1 -1.675193E-1 -9.903330E-2 -3.176820E-2  1.308489E-2  7.720411E-3 
-5.283868E-2 -1.186133E-1 -1.707383E-1 -2.107633E-1 -2.223863E-1 -1.828383E-1 -1.696053E-1 -2.366623E-1 
-3.023763E-1 -3.251163E-1 -3.360543E-1 -3.669593E-1 -3.720253E-1 -2.920353E-1 -2.046832E-1 -2.240253E-1 
-2.788623E-1 -2.409833E-1 -1.799772E-1 -1.663573E-1 -1.601583E-1 -1.340213E-1 -8.934730E-2 -4.443437E-2 
-2.378106E-2 -5.015647E-2 -8.207518E-2 -9.089631E-2 -7.361120E-2 -4.634166E-2 -3.585118E-2  1.198220E-2 
 6.911391E-2  2.536362E-2 -1.258853E-1 -2.938533E-1 -4.297532E-1 -5.148702E-1 -5.410662E-1 -5.604383E-1 
-6.071393E-1 -6.496972E-1 -6.147392E-1 -5.103102E-1 -3.939903E-1 -2.998733E-1 -2.402973E-1 -2.104353E-1 
-1.831663E-1 -1.338723E-1 -1.032353E-1 -7.721728E-2 -1.424420E-2  6.497139E-2  6.574619E-2 -2.390027E-2 
-9.819824E-2 -1.526772E-1 -2.145182E-1 -3.011553E-1 -3.810562E-1 -3.587332E-1 -2.361553E-1 -9.852630E-2 
 3.037041E-2  1.781621E-1  3.195759E-1  3.985531E-1  3.416597E-1  1.583731E-1 -2.756596E-2 -1.580723E-1 
-2.273633E-1 -2.225953E-1 -1.353922E-1 -3.932476E-3  1.023738E-1  1.493726E-1  1.022546E-1 -7.449210E-3 
-1.201333E-1 -2.039983E-1 -2.438143E-1 -2.726633E-1 -2.865213E-1 -2.689683E-1 -2.369003E-1 -2.059053E-1 
-1.310713E-1 -4.754066E-4  1.260669E-1  2.453374E-1  3.743831E-1  5.212210E-1  6.229078E-1  6.564657E-1 
 6.850466E-1  6.913050E-1  6.308950E-1  5.213403E-1  4.350316E-1  4.157492E-1  4.842954E-1  6.113743E-1 
 7.265914E-1  7.856008E-1  7.587487E-1  6.548265E-1  5.196415E-1  4.221270E-1  3.789131E-1  3.832941E-1 
 4.406941E-1  5.273306E-1  5.984100E-1  6.332494E-1  6.285107E-1  5.689054E-1  4.839974E-1  3.880029E-1 
 2.608348E-1  8.762139E-2 -9.822828E-2 -2.184222E-1 -2.503713E-1 -2.243233E-1 -1.683543E-1 -1.083613E-1 
-7.882667E-2 -8.970433E-2 -1.258553E-1 -1.398622E-1 -1.293123E-1 -1.503533E-1 -2.051902E-1 -2.474803E-1 
-2.969523E-1 -4.149113E-1 -5.480103E-1 -6.290143E-1 -6.336042E-1 -5.522423E-1 -4.245383E-1 -3.029733E-1 
-2.107332E-1 -1.481773E-1 -1.120563E-1 -5.933571E-2 -3.336370E-3 -1.458883E-3 -5.334538E-2 -8.648628E-2 
-4.121566E-2  4.449689E-2  1.366469E-1  2.256080E-1  3.243145E-1  3.632369E-1  2.925150E-1  1.793542E-1 
 5.114293E-2 -4.175210E-2 -4.693776E-2  4.676193E-2  1.080959E-1  4.080141E-2 -6.410408E-2 -1.444222E-1 
-2.000043E-1 -2.730213E-1 -3.064303E-1 -2.914693E-1 -3.174573E-1 -3.880593E-1 -4.651592E-1 -4.907593E-1 
-4.652483E-1 -4.034672E-1 -3.333713E-1 -2.654213E-1 -2.006302E-1 -1.838213E-1 -2.039083E-1 -2.172003E-1 
-1.866233E-1 -1.691883E-1 -1.801563E-1 -1.548533E-1 -1.097623E-1 -3.382456E-2  8.246559E-2  2.220912E-1 
 3.473222E-1  4.264782E-1  4.788714E-1  5.144260E-1  5.696504E-1  6.363489E-1  6.745559E-1  6.442466E-1 
 5.105516E-1  3.201719E-1  1.167387E-1 -5.629581E-2 -1.356303E-1 -9.486026E-2 -6.495476E-3  3.430444E-2 
 8.256793E-3 -6.070656E-2 -8.738023E-2 -4.771268E-2  9.091318E-3  5.910021E-2  1.263649E-1  2.200051E-1 
 2.879254E-1  3.399609E-1  4.019208E-1  4.887062E-1  5.397881E-1  5.047103E-1  4.101463E-1  2.144021E-1 
-3.966588E-2 -2.556162E-1 -3.671682E-1 -3.985203E-1 -4.158353E-1 -3.934833E-1 -3.368583E-1 -2.755542E-1 
-2.287043E-1 -1.515753E-1 -3.604710E-3  1.644528E-1  3.002935E-1  3.670218E-1  3.682437E-1  3.281293E-1 
 2.613414E-1  1.965503E-1  1.238615E-1  2.619809E-2 -5.137837E-2 -8.043599E-2 -6.782949E-2 -5.689186E-2 
-5.194455E-2 -3.409278E-2 -2.014518E-2  1.624393E-2  5.001044E-2  2.503574E-2 -7.632327E-2 -1.907653E-1 
-2.876243E-1 -4.051663E-1 -4.626552E-1 -4.014413E-1 -2.555863E-1 -1.096423E-1 -7.435679E-4  5.534512E-2 
 1.776391E-2 -7.834977E-2 -1.840302E-1 -2.481063E-1 -2.676863E-1 -2.180943E-1 -1.082423E-1 -3.027809E-2 
-2.503276E-2 -4.210967E-2 -4.312301E-2 -1.004633E-1 -1.476113E-1 -1.365243E-1 -1.324413E-1 -1.415913E-1 
-1.234112E-1 -5.581897E-2 -3.886127E-2 -6.627971E-2 -8.913833E-2 -1.122653E-1 -1.540193E-1 -2.519212E-1 
-3.873743E-1 -5.166883E-1 -5.617493E-1 -5.430933E-1 -4.838153E-1 -3.753043E-1 -2.592523E-1 -1.406673E-1 
-4.973918E-2 -4.200697E-3 -5.511999E-3 -2.923501E-2 -3.978509E-2 -2.148628E-2  4.127824E-2  1.036553E-1 
 1.372131E-1  1.556610E-1  1.548563E-1  8.771080E-2 -4.613310E-2 -1.398032E-1 -1.302063E-1 -4.964978E-2 
 4.545063E-2  1.368555E-1  1.817384E-1  1.240999E-1  4.173934E-3 -9.849626E-2 -1.573573E-1 -2.162473E-1 
-2.936442E-1 -3.663033E-1 -4.172363E-1 -4.330913E-1 -4.000103E-1 -3.343553E-1 -2.686992E-1 -1.950273E-1 
-1.100003E-1  1.800233E-2  1.741089E-1  2.734115E-1  2.785376E-1  2.360091E-1  2.423869E-1  2.869419E-1 
 2.970450E-1  2.351746E-1  1.382264E-1  7.248169E-2  4.312605E-2  3.513891E-2  5.787832E-2  1.476143E-1 
 2.780905E-1  3.677073E-1  3.928309E-1  4.473401E-1  5.617229E-1  6.561379E-1  6.894573E-1  6.597440E-1 
 5.760282E-1  4.527344E-1  3.551603E-1  2.757659E-1  1.857319E-1  1.250834E-1  1.140266E-1  1.547669E-1 
 1.967589E-1  1.677907E-1  2.014810E-2 -1.932393E-1 -4.099943E-1 -5.952772E-1 -7.062933E-1 -7.477183E-1 
-6.783673E-1 -5.017273E-1 -3.131953E-1 -1.920773E-1 -1.546742E-1 -1.678173E-1 -2.153233E-1 -2.903363E-1 
-3.321792E-1 -2.917673E-1 -2.173492E-1 -1.423363E-1 -5.623621E-2  3.504950E-2  9.817159E-2  1.405212E-1 
 1.779236E-1  1.818874E-1  1.601016E-1  1.105099E-1  5.367613E-2  1.940304E-2  3.621179E-2  1.446042E-1 
 2.885811E-1  4.135140E-1  4.795270E-1  4.672185E-1  4.142889E-1  3.328083E-1  2.270683E-1  1.263649E-1 
 1.138776E-1  1.896063E-1  2.513873E-1  2.358303E-1  1.335474E-1 -2.929461E-2 -2.015243E-1 -2.789223E-1 
-2.420563E-1 -1.232923E-1  4.354322E-2  1.708306E-1  1.960735E-1  1.072912E-1 -1.489991E-2 -1.325312E-1 
-2.415493E-1 -3.149833E-1 -3.306893E-1 -2.686992E-1 -1.903183E-1 -1.492503E-1 -1.648373E-1 -2.167243E-1 
-2.796972E-1 -3.511932E-1 -3.940793E-1 -3.766753E-1 -3.276193E-1 -2.916773E-1 -2.432182E-1 -1.773543E-1 
-1.102983E-1 -3.120196E-2  6.109703E-2  1.805463E-1  3.043467E-1  3.686311E-1  3.742937E-1  3.466367E-1 
 2.953761E-1  2.628911E-1  2.658416E-1  2.974623E-1  3.328381E-1  3.398417E-1  3.163274E-1  3.048236E-1 
 3.535212E-1  4.403663E-1  5.454208E-1  6.256199E-1  6.229674E-1  5.473580E-1  4.594698E-1  3.966159E-1 
 3.222879E-1  2.354727E-1  1.518463E-1  7.212400E-2  1.163840E-3 -5.182540E-2 -9.572524E-2 -1.539593E-1 
-1.848943E-1 -2.098393E-1 -2.779682E-1 -3.754533E-1 -4.710603E-1 -5.357023E-1 -5.572193E-1 -5.089093E-1 
-4.037353E-1 -2.803223E-1 -2.069483E-1 -2.395232E-1 -3.259802E-1 -3.601043E-1 -3.365013E-1 -3.280663E-1 
-3.282453E-1 -3.237752E-1 -3.068473E-1 -2.890252E-1 -2.878032E-1 -2.778193E-1 -2.370192E-1 -1.693973E-1 
-1.441543E-1 -1.938053E-1 -2.493573E-1 -2.197633E-1 -1.105073E-1  1.827049E-2  1.349183E-1  2.262636E-1 
 3.033930E-1  3.513158E-1  3.451764E-1  2.689113E-1  1.519953E-1  1.725721E-2 -1.331273E-1 -2.808593E-1 
-4.344023E-1 -5.467883E-1 -5.628223E-1 -4.738312E-1 -3.581973E-1 -2.824683E-1 -2.083793E-1 -1.313093E-1 
-3.525507E-2  7.626665E-2  1.835861E-1  2.670337E-1  3.171023E-1  3.596009E-1  3.791515E-1  3.840093E-1 
 3.625216E-1  3.065521E-1  2.178295E-1  1.029400E-1  1.081991E-2 -4.097718E-2 -3.591079E-2  1.382995E-2 
 8.535641E-2  1.338752E-1  1.186460E-1  7.105112E-2  1.076031E-2 -6.774008E-2 -1.619163E-1 -2.445893E-1 
-3.099173E-1 -3.670192E-1 -3.952723E-1 -3.938113E-1 -3.701183E-1 -3.063403E-1 -1.957133E-1 -6.821686E-2 
 3.612244E-2  7.736933E-2  2.673453E-2 -6.738240E-2 -1.392363E-1 -1.496673E-1 -6.458098E-2  7.745874E-2 
 2.191110E-1  3.339110E-1  4.162261E-1  4.757123E-1  5.074522E-1  4.883188E-1  4.014439E-1  2.732923E-1 
 1.326831E-1  3.293353E-2  9.955645E-3  5.442125E-2  1.792051E-1  3.257451E-1  4.036791E-1  3.657403E-1 
 2.376483E-1  1.319083E-1  1.347395E-1  2.526390E-1  4.103847E-1  5.084952E-1  4.916269E-1  4.226635E-1 
 3.841584E-1  3.451466E-1  2.869419E-1  2.495693E-1  2.491223E-1  2.422677E-1  2.109152E-1  2.111238E-1 
 2.865545E-1  3.831153E-1  4.233787E-1  3.795985E-1  2.598215E-1  1.340242E-1  3.591371E-2 -2.890718E-2 
-5.280888E-2 -3.453988E-2  1.135629E-2  4.604673E-2  8.863473E-2  1.375112E-1  1.691616E-1  1.525019E-1 
 9.650260E-2  3.949010E-2 -1.555550E-2 -5.933571E-2 -1.079143E-1 -1.310713E-1 -1.122953E-1 -7.680011E-2 
-9.331030E-2 -1.685333E-1 -1.972622E-1 -1.734203E-1 -1.156033E-1 -4.273558E-2  5.850422E-2  1.596844E-1 
 1.837352E-1  1.367661E-1  4.950380E-2 -4.368931E-2 -1.569093E-1 -2.436653E-1 -2.725443E-1 -2.728723E-1 
-2.551393E-1 -2.118953E-1 -1.069303E-1 -9.386361E-3  2.385736E-3 -8.502525E-2 -2.414303E-1 -4.262373E-1 
-5.762042E-1 -5.939073E-1 -4.791663E-1 -3.108702E-1 -1.753873E-1 -1.018043E-1 -9.083730E-2 -1.277923E-1 
-1.803643E-1 -2.213733E-1 -2.663752E-1 -3.547103E-1 -4.351773E-1 -4.898363E-1 -5.451493E-1 -5.897943E-1 
-5.856813E-1 -5.173433E-1 -4.207833E-1 -3.291393E-1 -2.812462E-1 -2.543352E-1 -2.197933E-1 -1.811393E-1 
-1.386402E-1 -7.054150E-2  5.778891E-2  2.096337E-1  3.524781E-1  4.397106E-1  4.461182E-1  4.268060E-1 
 4.288326E-1  4.633441E-1  5.342746E-1  6.484786E-1  7.555597E-1  8.160890E-1  8.310499E-1  8.084595E-1 
 7.472149E-1  6.466010E-1  5.531695E-1  4.890043E-1  4.573240E-1  4.665926E-1  4.991968E-1  4.936237E-1 
 4.170009E-1  3.115888E-1  2.057594E-1  1.135200E-1  4.130805E-2 -8.641303E-3 -4.273558E-2 -7.587618E-2 
-1.085103E-1 -1.481773E-1 -2.237573E-1 -3.322983E-1 -4.027223E-1 -4.087723E-1 -3.754533E-1 -3.353083E-1 
-3.298553E-1 -3.661243E-1 -3.810263E-1 -3.352793E-1 -2.976683E-1 -2.717692E-1 -2.179453E-1 -1.763113E-1 
-1.943423E-1 -2.363042E-1 -2.319533E-1 -2.076042E-1 -1.953853E-1 -1.748512E-1 -1.555683E-1 -1.662973E-1 
-1.806323E-1 -1.687413E-1 -1.410543E-1 -9.262532E-2 -3.185761E-2  3.916222E-2  1.120298E-1  1.435909E-1 
 1.364979E-1  1.433227E-1  1.569425E-1  1.328619E-1  9.981072E-2  8.836651E-2  9.227073E-2  9.635359E-2 
 9.483373E-2  9.185344E-2  6.997824E-2  3.513891E-2  7.094502E-3  4.531503E-3  1.636320E-2 -1.176596E-4 
-4.330188E-2 -1.090463E-1 -1.912723E-1 -2.540663E-1 -2.856873E-1 -2.992772E-1 -2.892932E-1 -2.512953E-1 
-2.058753E-1 -1.536912E-1 -1.015963E-1 -8.082348E-2 -1.020433E-1 -1.714233E-1 -2.831543E-1 -4.023653E-1 
-5.010713E-1 -5.532263E-1 -5.399932E-1 -4.787793E-1 -3.891923E-1 -2.842863E-1 -2.053093E-1 -1.448103E-1 
-3.093368E-2  1.184672E-1  2.343402E-1  3.188904E-1  3.911918E-1  4.473401E-1  4.699901E-1  4.295777E-1 
 3.545047E-1  3.154929E-1  3.265795E-1  3.742937E-1  4.390847E-1  4.974980E-1  5.505171E-1  6.288387E-1 
 7.270981E-1  7.924256E-1  7.881042E-1  6.946728E-1  5.636303E-1  4.538967E-1  3.811483E-1  3.433883E-1 
 2.892069E-1  2.028089E-1  1.324447E-1  9.253889E-2  3.835762E-2 -6.584883E-3  3.667235E-3  1.636320E-2 
-2.437711E-2 -1.208183E-1 -2.545133E-1 -4.094283E-1 -5.358213E-1 -5.910453E-1 -5.800183E-1 -5.463123E-1 
-5.110853E-1 -4.320783E-1 -3.435043E-1 -2.940623E-1 -2.744222E-1 -2.861343E-1 -3.419843E-1 -4.162232E-1 
-4.655762E-1 -5.069123E-1 -5.420802E-1 -5.698263E-1 -5.726873E-1 -5.341523E-1 -4.761563E-1 -4.222133E-1 
-4.032293E-1 -3.823972E-1 -3.550382E-1 -3.197812E-1 -2.647653E-1 -2.321023E-1 -2.195553E-1 -2.021803E-1 
-1.492503E-1 -1.024303E-1 -7.638288E-2 -2.786410E-2  2.616835E-2  8.449209E-2  1.475249E-1  2.046567E-1 
 2.352640E-1  2.619971E-1  2.979987E-1  3.051216E-1  2.934091E-1  2.806834E-1  3.031844E-1  3.502131E-1 
 3.812377E-1  4.068978E-1  4.406941E-1  4.990776E-1  5.292975E-1  5.015810E-1  4.610791E-1  4.212031E-1 
 3.572763E-1  2.466785E-1  1.289876E-1  2.151901E-2 -7.903528E-2 -1.409953E-1 -1.306832E-1 -5.742830E-2 
 2.277070E-2  1.141458E-1  2.258762E-1  3.211852E-1  3.531337E-1  2.937369E-1  1.731552E-1  4.330480E-2 
-4.434496E-2 -8.493632E-2 -9.617227E-2 -9.468132E-2 -8.562130E-2 -5.674291E-2 -3.677511E-2 -2.947336E-2 
-2.166510E-2 -1.621121E-2 -4.354030E-2 -1.118183E-1 -1.670722E-1 -2.161873E-1 -2.667033E-1 -2.893832E-1 
-2.567783E-1 -1.978883E-1 -1.662973E-1 -1.326802E-1 -8.583027E-2 -3.611940E-2  4.620910E-3  2.139980E-2 
-3.008604E-3 -4.514956E-2 -3.072506E-2  8.107841E-3  2.533382E-2  2.238333E-2 -2.829790E-3 -2.181411E-2 
-1.460189E-2  1.949239E-2  5.895120E-2  8.979702E-2  1.035361E-1  6.059045E-2 -4.631186E-2 -1.685333E-1 
-2.533813E-1 -2.923333E-1 -2.832432E-1 -2.019413E-1 -9.280425E-2 -2.384067E-2  1.102853E-2  3.639060E-2 
 3.904301E-2  3.591180E-4 -6.887257E-2 -1.448693E-1 -1.960112E-1 -2.141603E-1 -2.196743E-1 -2.214323E-1 
-2.228033E-1 -2.083793E-1 -1.744933E-1 -1.493103E-1 -1.441243E-1 -1.435583E-1 -1.179573E-1 -7.361120E-2 
-5.993176E-2 -8.761829E-2 -1.080332E-1 -9.191030E-2 -6.130266E-2 -5.391157E-2 -7.191247E-2 -8.255196E-2 
-9.238726E-2 -1.209382E-1 -1.459122E-1 -1.444222E-1 -1.336933E-1 -1.403692E-1 -1.663573E-1 -1.801262E-1 
-1.515153E-1 -7.161438E-2  5.865324E-2  1.978020E-1  2.973431E-1  3.400802E-1  3.559948E-1  3.586174E-1 
 3.396629E-1  3.307817E-1  3.137942E-1  2.559769E-1  1.760461E-1  1.273782E-1  1.405510E-1  1.979212E-1 
 2.782693E-1  3.364144E-1  3.539682E-1  3.302751E-1  2.836040E-1  2.643813E-1  2.750208E-1  3.077442E-1 
 3.455042E-1  3.627898E-1  3.354309E-1  2.550232E-1  1.583134E-1  6.231892E-2 -1.016116E-2 -3.662610E-2 
-2.708918E-2 -9.058475E-3 -1.418459E-2 -3.695387E-2 -6.201798E-2 -7.915449E-2 -7.986981E-2 -4.714638E-2 
 3.965199E-3  2.813524E-2  2.408212E-2  6.109476E-5 -4.282498E-2 -8.502525E-2 -1.065133E-1 -1.274943E-1 
-1.456143E-1 -1.235303E-1 -8.299911E-2 -7.033288E-2 -9.191030E-2 -1.223093E-1 -1.498163E-1 -1.705893E-1 
-1.587573E-1 -9.146327E-2  9.150922E-3  9.721792E-2  1.404616E-1  1.124769E-1  3.320169E-2 -2.577788E-2 
-2.610570E-2  2.718151E-2  1.128941E-1  1.830497E-1  2.131802E-1  2.205713E-1  2.259060E-1  2.498674E-1 
 3.096218E-1  3.890162E-1  4.268656E-1  3.873174E-1  3.197547E-1  2.842001E-1  2.575565E-1  2.087098E-1 
 1.572704E-1  1.067846E-1  3.555614E-2 -1.644957E-2  4.084408E-3  4.285783E-2  5.653721E-2  5.486834E-2 
 4.452670E-2  1.391929E-2 -7.134616E-2 -1.735103E-1 -2.311483E-1 -2.280493E-1 -1.570293E-1 -3.951687E-2 
 5.331850E-2  7.960451E-2  5.668622E-2 -1.853579E-2 -1.478203E-1 -2.813063E-1 -3.652013E-1 -4.038253E-1 
-4.217073E-1 -4.285613E-1 -4.378303E-1 -4.502873E-1 -4.520463E-1 -4.449533E-1 -4.541023E-1 -4.816102E-1 
-4.837863E-1 -4.397973E-1 -3.906823E-1 -3.676153E-1 -3.595983E-1 -3.516113E-1 -3.266663E-1 -2.639613E-1 
-1.723773E-1 -6.833607E-2  2.786702E-2  9.057194E-2  1.138776E-1  7.596862E-2 -9.624779E-3 -8.451933E-2 
-1.200733E-1 -1.523203E-1 -2.100783E-1 -2.585372E-1 -3.030623E-1 -3.552173E-1 -3.911293E-1 -4.120213E-1 
-4.439103E-1 -4.699873E-1 -4.670963E-1 -4.776163E-1 -4.834583E-1 -4.495422E-1 -3.756912E-1 -2.680443E-1 
-1.677282E-1 -1.143513E-1 -1.349453E-1 -2.024782E-1 -2.728422E-1 -2.701603E-1 -1.443632E-1  4.783481E-2 
 2.252801E-1  3.593625E-1  4.756527E-1  5.408312E-1  5.506363E-1  5.353177E-1  5.435134E-1  6.215667E-1 
 7.267703E-1  8.387092E-1  9.127988E-1  9.431379E-1  9.603341E-1  9.481448E-1  9.111000E-1  8.704491E-1 
 8.476202E-1  8.125127E-1  7.690603E-1  7.426551E-1  7.403007E-1  7.737989E-1  8.057772E-1  7.984458E-1 
 7.262338E-1  6.113743E-1  5.125484E-1  4.705862E-1  4.905242E-1  5.164824E-1  4.872161E-1  3.741744E-1 
 2.259656E-1  9.790343E-2 -1.883376E-2 -9.828824E-2 -1.320543E-1 -1.513963E-1 -1.755663E-1 -2.262602E-1 
-2.888463E-1 -3.548593E-1 -4.228993E-1 -4.851273E-1 -5.614813E-1 -6.456743E-1 -6.949683E-1 -7.150252E-1 
-7.469433E-1 -7.728422E-1 -7.520702E-1 -6.635262E-1 -5.547163E-1 -4.804183E-1 -4.421512E-1 -4.404823E-1 
-4.535063E-1 -4.839353E-1 -5.217842E-1 -5.428253E-1 -5.341523E-1 -4.883752E-1 -4.166403E-1 -3.312263E-1 
-2.670603E-1 -2.298372E-1 -2.147862E-1 -1.941333E-1 -1.673113E-1 -1.735103E-1 -1.765793E-1 -1.586083E-1 
-1.363162E-1 -1.453462E-1 -1.956833E-1 -2.501922E-1 -3.086053E-1 -3.588232E-1 -4.088623E-1 -4.282042E-1 
-3.792973E-1 -3.056853E-1 -2.205383E-1 -1.660293E-1 -1.254973E-1 -6.100470E-2  6.796539E-3  7.197499E-2 
 9.998959E-2  1.233251E-1  1.422498E-1  1.808443E-1  2.777925E-1  3.630282E-1  4.122027E-1  3.934270E-1 
 3.508687E-1  3.266987E-1  3.190394E-1  3.681245E-1  4.430187E-1  4.934747E-1  4.820304E-1  4.614368E-1 
 4.572346E-1  4.426909E-1  4.202494E-1  3.759030E-1  3.319440E-1  2.903692E-1  2.493011E-1  2.104384E-1 
 2.185745E-1  3.016645E-1  4.063912E-1  5.015214E-1  5.541232E-1  5.323672E-1  4.399788E-1  3.435075E-1 
 2.971047E-1  2.845875E-1  2.835742E-1  3.051216E-1  3.392159E-1  3.387688E-1  2.975219E-1  2.363369E-1 
 1.703537E-1  1.107781E-1  7.376319E-2  3.332090E-2 -2.714878E-2 -8.314806E-2 -1.392962E-1 -1.991103E-1 
-2.418473E-1 -2.578213E-1 -2.869683E-1 -3.361133E-1 -3.729493E-1 -3.651413E-1 -3.090222E-1 -2.348732E-1 
-1.484163E-1 -7.775378E-2 -3.579158E-2 -2.315521E-2 -3.343719E-2 -7.224029E-2 -1.507403E-1 -2.258433E-1 
-2.822893E-1 -2.982942E-1 -2.854193E-1 -2.675973E-1 -2.402973E-1 -2.259623E-1 -2.352913E-1 -2.649443E-1 
-2.811573E-1 -2.839583E-1 -2.620533E-1 -2.162473E-1 -1.906163E-1 -1.775333E-1 -1.592943E-1 -1.307723E-1 
-1.090173E-1 -8.189636E-2 -6.750166E-2 -9.727424E-2 -1.416213E-1 -1.716023E-1 -1.924343E-1 -2.507582E-1 
-3.294082E-1 -3.902653E-1 -4.240013E-1 -4.357143E-1 -4.285913E-1 -4.039742E-1 -4.010833E-1 -4.071932E-1 
-3.998312E-1 -3.607302E-1 -2.788923E-1 -1.872492E-1 -1.037123E-1 -3.588098E-2 -9.833395E-3 -5.292809E-2 
-1.192092E-1 -1.623632E-1 -1.815563E-1 -1.697543E-1 -1.159313E-1 -2.574807E-2  7.561094E-2  1.946429E-1 
 3.230032E-1  4.422438E-1  5.215488E-1  5.432154E-1  5.476263E-1  5.355263E-1  5.169592E-1  5.041441E-1 
 4.865008E-1  4.628375E-1  4.303227E-1  4.100271E-1  3.680351E-1  2.621163E-1  1.280041E-1  2.825439E-2 
-8.329749E-4  1.073045E-2  3.341031E-2  7.501489E-2  1.185566E-1  1.251728E-1  9.307534E-2  5.114293E-2 
 2.083361E-2  1.365113E-2  8.435607E-3  1.478362E-2  4.431814E-2  5.790812E-2  5.340791E-2  5.004025E-2 
 6.762379E-2  7.683289E-2  4.843092E-2  1.670420E-3 -2.652287E-2 -1.737350E-2 -4.081488E-3 -5.422592E-3 
-2.899659E-2 -2.634406E-2 -1.071393E-3 -1.612180E-2 -7.143557E-2 -1.368822E-1 -1.896923E-1 -2.356183E-1 
-2.551693E-1 -2.658983E-1 -2.397913E-1 -1.570883E-1 -5.957407E-2  2.816504E-2  7.507449E-2  1.123577E-1 
 9.230053E-2  4.978538E-3 -1.011493E-1 -1.919283E-1 -2.093033E-1 -1.689803E-1 -4.798090E-2  8.043903E-2 
 1.454983E-1  1.655257E-1  1.555418E-1  1.756586E-1  1.880565E-1  2.098125E-1  2.491521E-1  2.777627E-1 
 3.073568E-1  2.983564E-1  2.987438E-1  2.826205E-1  2.382145E-1  2.096635E-1  1.620388E-1  1.307161E-1 
 1.142949E-1  1.357528E-1  2.034347E-1  2.518343E-1  2.593446E-1  2.112729E-1  1.332792E-1  4.029471E-2 
-2.026439E-2 -3.090388E-2 -3.838438E-2 -5.301750E-2 -8.147907E-2 -8.806533E-2 -1.062153E-1 -1.354523E-1 
-1.273453E-1 -1.101193E-1 -8.818430E-2 -1.118783E-1 -1.536313E-1 -1.808112E-1 -2.090343E-1 -2.080212E-1 
-2.113293E-1 -2.084683E-1 -2.250093E-1 -2.630072E-1 -2.546033E-1 -2.129093E-1 -1.760433E-1 -1.950273E-1 
-2.524573E-1 -2.975482E-1 -3.159673E-1 -3.199003E-1 -3.261893E-1 -3.422232E-1 -3.610883E-1 -3.781353E-1 
-4.135113E-1 -4.399763E-1 -4.477243E-1 -4.107993E-1 -3.620713E-1 -3.306293E-1 -2.476893E-1 -1.545853E-1 
-2.995020E-2  9.298593E-2  1.601016E-1  2.114219E-1  1.984875E-1  1.631117E-1  1.034467E-1  4.646391E-2 
 6.586552E-2  1.327427E-1  2.494203E-1  3.626706E-1  4.311572E-1  4.194746E-1  3.344176E-1  2.414034E-1 
 1.490746E-1  6.616354E-2  1.272720E-2  2.445340E-3  5.932212E-3  1.117754E-2  2.312839E-2  7.933635E-2 
 1.664198E-1  2.104384E-1  2.182765E-1  1.746751E-1  9.945309E-2  2.080381E-2 -1.215798E-2  5.054694E-2 
 1.476739E-1  2.676298E-1  3.706875E-1  4.026658E-1  3.575743E-1  2.344296E-1  9.742653E-2  1.007479E-2 
-6.197512E-3  3.338051E-2  8.645910E-2  1.397464E-1  2.173526E-1  2.634574E-1  2.354429E-1  1.555120E-1 
 5.388480E-2  1.253188E-3 -2.485400E-2 -2.315521E-2 -5.422592E-3  2.355933E-3  2.888030E-2  1.028341E-2 
-4.767001E-3 -1.266468E-2 -1.689667E-2  4.020530E-2  8.145231E-2  1.112848E-1  8.169073E-2  1.126689E-2 
-4.905379E-2 -1.488333E-1 -2.081112E-1 -2.390763E-1 -2.467353E-1 -2.419373E-1 -2.747493E-1 -2.861943E-1 
-2.868193E-1 -2.919462E-1 -3.002313E-1 -2.988603E-1 -2.923933E-1 -2.877143E-1 -2.815743E-1 -2.915882E-1 
-2.940323E-1 -3.223143E-1 -3.694922E-1 -4.173263E-1 -4.194713E-1 -3.241323E-1 -2.004513E-1 -6.550491E-2 
 1.982033E-2  6.273621E-2  8.455181E-2  5.233502E-2  5.406362E-2  7.325649E-2  1.238019E-1  1.946131E-1 
 2.293035E-1  2.509403E-1  2.298101E-1  2.304658E-1  2.339527E-1  2.290949E-1  2.381847E-1  1.842716E-1 
 1.240105E-1  8.824730E-2  1.074402E-1  1.504753E-1  1.650489E-1  1.832285E-1  1.482997E-1  6.741524E-2 
-4.398727E-2 -1.544663E-1 -2.397313E-1 -2.925122E-1 -2.546332E-1 -1.458233E-1 -2.488381E-2  4.440755E-2 
 7.924694E-2  5.492795E-2  4.859328E-3  1.938701E-3  9.508491E-3  2.974463E-2 -2.422810E-2 -9.071833E-2 
-1.316072E-1 -1.685333E-1 -1.246333E-1 -6.174970E-2  2.500594E-2  4.640430E-2  1.809174E-2 -8.075058E-3 
-6.723338E-2 -3.528488E-2  2.792662E-2  1.002876E-1  1.491640E-1  1.594161E-1  1.981597E-1  2.203627E-1 
 2.738883E-1  3.213939E-1  3.374873E-1  3.175493E-1  2.650369E-1  2.365456E-1  2.145214E-1  1.900533E-1 
 1.317294E-1  7.656461E-2  3.454280E-2 -3.276765E-3 -4.207987E-2 -7.128656E-2 -5.918670E-2 -5.477589E-2 
-4.357010E-2 -5.429906E-2 -5.522287E-2 -4.747421E-2 -9.691733E-2 -1.518733E-1 -1.918383E-1 -1.801853E-1 
-1.696653E-1 -1.792623E-1 -1.961892E-1 -2.219393E-1 -2.135943E-1 -2.125813E-1 -1.885902E-1 -1.329183E-1 
-4.902399E-2  3.826809E-2  7.131934E-2  6.586552E-2  2.390319E-2 -2.145648E-2 -5.042470E-2 -5.730909E-2 
-5.111021E-2 -2.628446E-2 -7.479012E-3 -1.796961E-2 -3.352660E-2 -5.289829E-2 -5.343479E-2 -6.338888E-2 
-3.179801E-2  2.217472E-2  6.067979E-2  1.235337E-1  1.436207E-1  1.581942E-1  1.600122E-1  1.702047E-1 
 1.752712E-1  1.123875E-1  5.346751E-2 -5.015647E-2 -1.438562E-1 -1.748512E-1 -1.400713E-1 -4.127526E-2 
 1.517111E-2  5.969632E-2  8.493924E-2  9.456551E-2  8.908182E-2  4.488432E-2  2.744985E-2 -6.243587E-4 
-1.075727E-2  9.478688E-3  2.750939E-2  7.558113E-2  1.104205E-1  1.642740E-1  2.204521E-1  2.301380E-1 
 2.342209E-1  2.158923E-1  2.167268E-1  2.247735E-1  2.160711E-1  2.021234E-1  1.533364E-1  1.317294E-1 
 1.086323E-1  8.073699E-2  6.348121E-2  3.472161E-2  5.626899E-2  5.918962E-2  5.188799E-2  4.866934E-2 
 1.493263E-2 -8.879662E-3 -5.718988E-2 -7.155478E-2 -8.165789E-2 -8.237320E-2 -2.038360E-2  3.197980E-2 
 1.162916E-1  1.504455E-1  1.539623E-1  1.541113E-1  1.100629E-1  1.002280E-1  4.950380E-2  2.473772E-2 
 6.528318E-3 -9.684384E-3 -3.068209E-3 -6.595188E-2 -8.037639E-2 -1.117583E-1 -1.004633E-1 -6.449157E-2 
-7.542920E-2 -5.224270E-2 -9.727424E-2 -9.298331E-2 -1.057083E-1 -1.210573E-1 -1.068413E-1 -1.223983E-1 
-5.385196E-2 -5.897808E-2 -5.480570E-2 -9.453231E-2 -1.646883E-1 -1.665663E-1 -2.019413E-1 -1.551213E-1 
-1.857293E-1 -2.023882E-1 -2.100783E-1 -2.543643E-1 -2.550203E-1 -3.171592E-1 -2.625902E-1 -2.431883E-1 
-2.171113E-1 -2.033723E-1 -2.540963E-1 -2.017923E-1 -1.926733E-1 -8.401233E-2 -1.171100E-2  5.394441E-2 
 1.443956E-1  1.564061E-1  2.230151E-1  1.991134E-1  2.173228E-1  1.426968E-1  2.458870E-2 -1.400578E-2 
-5.885887E-2 -9.982407E-3 -2.425790E-2  4.399031E-2  7.894880E-2  7.179624E-2  7.516390E-2  1.138610E-2 
 3.880459E-2  1.421744E-2  8.505839E-2  1.387927E-1  1.393291E-1  1.696087E-1  1.630521E-1  2.266809E-1 
 1.834073E-1  1.752116E-1  1.520549E-1  9.969151E-2  5.710351E-2 -3.558296E-2 -3.465909E-2 -7.712787E-2 
-2.002591E-2  8.720422E-2  2.159221E-1  3.532231E-1  3.944105E-1  4.433167E-1  3.762010E-1  3.116186E-1 
 2.116603E-1  1.300307E-1  1.150101E-1  6.097782E-2  3.463221E-2 -5.054390E-2 -1.166763E-1 -2.183033E-1 
-2.942113E-1 -3.084263E-1 -3.341163E-1 -3.269343E-1 -3.452923E-1 -3.089333E-1 -2.833033E-1 -2.563613E-1 
-2.230123E-1 -2.260223E-1 -2.476292E-1 -3.216292E-1 -3.561112E-1 -3.705353E-1 -3.405543E-1 -2.592823E-1 
-1.527073E-1 -4.729539E-2  4.710317E-3  2.315819E-2  5.395830E-3 -6.793499E-3 -1.641977E-2  1.460481E-2 
 6.094801E-2  9.095931E-2  1.542901E-1  2.165181E-1  2.602387E-1  2.592254E-1  2.374098E-1  1.896957E-1 
 1.202852E-1  7.280952E-2  4.065239E-2  4.989123E-2  1.007644E-1  1.596546E-1  1.857021E-1  1.874605E-1 
 1.880267E-1  2.026301E-1  2.206607E-1  2.211674E-1  2.155943E-1  1.873413E-1  1.384350E-1  8.222711E-2 
 3.776151E-2  8.703887E-3 -6.243587E-4  1.879036E-3  2.147317E-3  5.336225E-3  5.723596E-3 -7.151186E-3 
-3.927851E-2 -6.931961E-2 -1.037123E-1 -1.167063E-1 -1.172423E-1 -1.089273E-1 -9.104532E-2 -9.006232E-2 
-1.043673E-1 -1.519923E-1 -1.933582E-1 -2.267073E-1 -2.247403E-1 -2.136543E-1 -2.104353E-1 -2.140113E-1 
-2.323403E-1 -2.119552E-1 -2.008982E-1 -1.834933E-1 -1.930903E-1 -2.062632E-1 -2.115383E-1 -2.147862E-1 
-1.645693E-1 -1.033843E-1 -5.805492E-5  8.464122E-2  1.360806E-1  1.487170E-1  1.062183E-1  5.141109E-2 
-3.902674E-3 -6.018698E-3  3.099632E-2  8.538622E-2  1.346799E-1  1.757182E-1  1.994412E-1  1.806953E-1 
 1.591777E-1  1.465116E-1  1.582836E-1  2.115411E-1  2.850346E-1  3.584088E-1  3.765885E-1  3.455042E-1 
 2.757659E-1  1.838544E-1  1.112252E-1  4.881829E-2  3.585410E-2  5.325890E-2  1.058607E-1  1.722611E-1 
 2.112133E-1  2.439962E-1  2.500462E-1  2.509999E-1  2.227171E-1  1.820364E-1  1.496111E-1  9.486353E-2 
 4.455650E-2  1.296574E-2  8.942306E-3  1.186299E-2  4.479492E-2  1.013605E-1  1.258285E-1  1.190037E-1 
 6.944180E-2  1.368093E-2 -3.662610E-2 -7.706827E-2 -7.811141E-2 -4.395747E-2  1.341271E-2  6.982923E-2 
 1.286002E-1  1.563763E-1  1.347395E-1  9.528071E-2  6.124604E-2  2.771801E-2 -2.181411E-2 -8.207518E-2 
-1.412633E-1 -1.783673E-1 -1.965773E-1 -2.082602E-1 -2.147273E-1 -2.242343E-1 -2.497752E-1 -2.837502E-1 
-3.105133E-1 -3.067283E-1 -2.616063E-1 -2.013753E-1 -1.404293E-1 -1.002553E-1 -9.787029E-2 -1.361672E-1 
-1.828383E-1 -2.139223E-1 -2.446783E-1 -2.591333E-1 -2.518613E-1 -2.015542E-1 -1.472833E-1 -1.329483E-1 
-1.215042E-1 -1.074973E-1 -1.035632E-1 -1.327392E-1 -1.572673E-1 -1.623632E-1 -1.522303E-1 -1.219212E-1 
-1.011193E-1 -6.425321E-2 -1.746291E-2  3.552634E-2  7.543212E-2  6.956100E-2  3.752309E-2 -1.537669E-2 
-8.055520E-2 -1.727653E-1 -2.566293E-1 -2.895613E-1 -2.871173E-1 -2.623222E-1 -2.385393E-1 -2.129093E-1 
-2.073063E-1 -2.231613E-1 -2.339203E-1 -2.295393E-1 -1.973522E-1 -1.637343E-1 -1.327693E-1 -1.158713E-1 
-1.177192E-1 -1.219212E-1 -1.254383E-1 -1.170933E-1 -1.023412E-1 -6.368691E-2 -1.218778E-2  4.521221E-2 
 1.172155E-1  1.847484E-1  2.459930E-1  2.770474E-1  2.866439E-1  2.980583E-1  3.250000E-1  3.410636E-1 
 3.127213E-1  2.688219E-1  2.147002E-1  1.998584E-1  2.477514E-1  3.199633E-1  3.933078E-1  4.465950E-1 
 4.908520E-1  5.229496E-1  5.258702E-1  4.831629E-1  4.140505E-1  3.455340E-1  2.753785E-1  1.991730E-1 
 1.269014E-1  9.686029E-2  9.218121E-2  9.301573E-2  1.105099E-1  1.499985E-1  1.764037E-1  1.625156E-1 
 1.486872E-1  1.247854E-1  7.969391E-2  3.460240E-2  3.045982E-2  5.012959E-2  5.042773E-2  5.248404E-2 
 5.004025E-2  4.205310E-2  1.308489E-2 -2.071136E-2 -6.553471E-2 -1.411143E-1 -2.205983E-1 -2.945383E-1 
-3.474383E-1 -4.049283E-1 -4.390222E-1 -4.395583E-1 -4.237633E-1 -3.815923E-1 -3.317323E-1 -2.725443E-1 
-2.284963E-1 -1.961003E-1 -1.858783E-1 -2.056373E-1 -2.370793E-1 -2.724553E-1 -2.698923E-1 -2.457222E-1 
-2.201512E-1 -1.900503E-1 -1.580723E-1 -1.301762E-1 -1.301172E-1 -1.467473E-1 -1.725863E-1 -2.013163E-1 
-2.155313E-1 -2.073362E-1 -1.742843E-1 -1.304453E-1 -6.884277E-2 -4.456043E-4  4.533142E-2  6.583571E-2 
 5.680543E-2  2.983403E-2 -7.419407E-3 -3.248346E-2 -3.382456E-2 -1.588339E-2  2.160841E-2  4.938459E-2 
 7.757789E-2  9.528071E-2  8.842611E-2  6.750464E-2  4.568905E-2  3.400642E-2  7.064700E-3 -5.571604E-3 
 3.309608E-3  1.716781E-2  1.856863E-2  2.095282E-2  5.227542E-2  6.288522E-2  7.093191E-2  9.635359E-2 
 1.294942E-1  1.496707E-1  1.714266E-1  2.301082E-1  2.593744E-1  2.525198E-1  2.299294E-1  2.177102E-1 
 2.224489E-1  2.292439E-1  2.425061E-1  2.180977E-1  1.729466E-1  1.157254E-1  6.562704E-2  3.797013E-2 
 1.502204E-2  1.514119E-2  3.716540E-2  9.918493E-2  1.640356E-1  2.063256E-1  2.204819E-1  2.104384E-1 
 2.209587E-1  2.381251E-1  2.656926E-1  2.928429E-1  3.132279E-1  3.193971E-1  2.995187E-1  2.587486E-1 
 1.839438E-1  1.325341E-1  1.142352E-1  1.038937E-1  8.940959E-2  5.746114E-2  4.527181E-2  5.284172E-2 
 9.438664E-2  1.499389E-1  1.792946E-1  1.788475E-1  1.396570E-1  1.088410E-1  8.332980E-2  5.612004E-2 
 3.609264E-2  3.278452E-2  6.336200E-2  7.832301E-2  8.386630E-2  8.890289E-2  1.044600E-1  1.215667E-1 
 1.037149E-1  7.561094E-2  4.485452E-2  3.379774E-2  3.782111E-2  5.945790E-2  9.545952E-2  1.131922E-1 
 1.229078E-1  1.080065E-1  5.471921E-2 -3.430140E-2 -1.240373E-1 -1.782783E-1 -2.098992E-1 -2.233103E-1 
-2.379133E-1 -2.702493E-1 -3.138803E-1 -3.589723E-1 -3.888643E-1 -4.125573E-1 -4.272503E-1 -4.230183E-1 
-3.946462E-1 -3.311962E-1 -2.427413E-1 -1.374783E-1 -3.701347E-2  2.524441E-2  3.329110E-2  1.031321E-2 
-2.297640E-2 -5.417979E-2 -5.963367E-2 -4.920280E-2 -4.252696E-2 -5.572957E-2 -8.645624E-2 -1.122953E-1 
-1.191793E-1 -1.139943E-1 -1.160503E-1 -1.210873E-1 -1.325312E-1 -1.729433E-1 -2.227443E-1 -2.460203E-1 
-2.345753E-1 -2.176473E-1 -2.184523E-1 -2.182143E-1 -2.355593E-1 -2.719182E-1 -3.109893E-1 -3.466043E-1 
-3.673173E-1 -3.749163E-1 -3.521473E-1 -3.184403E-1 -2.675073E-1 -2.119253E-1 -1.686522E-1 -1.330083E-1 
-1.375683E-1 -1.508303E-1 -1.578633E-1 -1.401903E-1 -1.001063E-1 -4.890478E-2  1.609492E-2  6.380910E-2 
 8.982682E-2  8.175033E-2  6.607413E-2  4.890770E-2  4.908651E-2  8.580351E-2  1.370939E-1  2.005439E-1 
 2.458440E-1  2.887897E-1  3.217515E-1  3.313182E-1  3.201421E-1  2.750805E-1  2.265914E-1  1.874903E-1 
 1.772382E-1  1.883844E-1  2.166075E-1  2.842597E-1  3.737870E-1  4.575624E-1  5.061706E-1  5.133531E-1 
 4.750864E-1  3.983444E-1  3.134961E-1  2.427147E-1  1.977126E-1  1.853445E-1  2.105278E-1  2.645303E-1 
 3.184732E-1  3.426432E-1  3.445506E-1  3.257152E-1  2.853624E-1  2.404795E-1  1.997094E-1  1.679993E-1 
 1.566445E-1  1.645720E-1  1.680291E-1  1.574492E-1  1.390609E-1  1.400146E-1  1.544391E-1  1.705028E-1 
 1.857021E-1  1.870731E-1  1.806953E-1  1.645422E-1  1.574790E-1  1.547967E-1  1.585221E-1  1.705326E-1 
 1.713372E-1  1.559292E-1  1.127153E-1  5.695444E-2  1.206994E-4 -3.000987E-2 -3.877181E-2 -6.610090E-2 
-1.204312E-1 -1.944013E-1 -2.619943E-1 -3.128373E-1 -3.379913E-1 -3.507763E-1 -3.565883E-1 -3.477663E-1 
-3.287823E-1 -3.029733E-1 -3.014823E-1 -3.115863E-1 -3.156093E-1 -3.130162E-1 -3.012143E-1 -3.029733E-1 
-3.248783E-1 -3.704763E-1 -4.037063E-1 -4.152992E-1 -4.288593E-1 -4.420922E-1 -4.641163E-1 -4.732652E-1 
-4.755003E-1 -4.688843E-1 -4.467713E-1 -4.164613E-1 -3.817713E-1 -3.771812E-1 -3.806383E-1 -3.846323E-1 
-3.700883E-1 -3.290203E-1 -2.928993E-1 -2.661073E-1 -2.821112E-1 -3.061323E-1 -3.191853E-1 -3.343553E-1 
-3.482433E-1 -3.648133E-1 -3.440413E-1 -2.759413E-1 -1.702012E-1 -8.827430E-2 -5.018628E-2 -5.631208E-3 
 3.859603E-2  8.014101E-2  1.201362E-1  1.688934E-1  2.139849E-1  2.499270E-1  2.757063E-1  2.477812E-1 
 1.761355E-1  9.128720E-2  2.712190E-2 -1.752245E-2 -6.321007E-2 -9.483033E-2 -1.007913E-1 -6.750166E-2 
-2.786410E-2 -1.150239E-2 -6.853104E-3  9.866238E-3  4.175514E-2  5.641800E-2  6.151432E-2  5.716312E-2 
 3.627139E-2  2.414173E-2  4.431814E-2  9.539992E-2  1.474653E-1  1.932124E-1  2.370820E-1  2.652456E-1 
 2.723088E-1  2.813390E-1  3.173109E-1  3.730419E-1  4.274021E-1  4.570260E-1  4.493071E-1  4.270743E-1 
 3.922051E-1  3.439545E-1  3.081615E-1  2.843789E-1  2.557385E-1  2.193792E-1  2.067726E-1  1.927952E-1 
 1.645720E-1  1.665688E-1  1.642740E-1  1.212389E-1  2.244294E-2 -8.532327E-2 -1.446612E-1 -1.661482E-1 
-1.400413E-1 -1.010593E-1 -8.651525E-2 -8.964533E-2 -8.717126E-2 -7.405829E-2 -7.417750E-2 -7.662129E-2 
-8.705229E-2 -1.237393E-1 -1.795003E-1 -2.137433E-1 -2.008982E-1 -1.477303E-1 -7.650208E-2 -2.393007E-2 
-9.819865E-4 -2.324456E-2 -5.957407E-2 -7.513106E-2 -6.309086E-2 -2.759576E-2 -1.905859E-3  1.266760E-2 
 1.186299E-2  6.647527E-3 -4.111290E-3 -2.591372E-3  1.776391E-2  2.780741E-2  3.957951E-2  4.452670E-2 
 6.428593E-2  8.070719E-2  8.869433E-2  1.091688E-1  1.218945E-1  1.239807E-1  9.137660E-2  4.649371E-2 
-2.491361E-2 -1.041293E-1 -1.460022E-1 -1.638833E-1 -1.604863E-1 -1.670132E-1 -1.663573E-1 -1.813772E-1 
-2.002133E-1 -1.902292E-1 -1.803053E-1 -1.546153E-1 -1.325902E-1 -9.638029E-2 -5.939525E-2 -2.899659E-2 
 1.260799E-2  1.830029E-2  1.371074E-2 -9.521842E-4 -1.817816E-2 -1.722449E-2 -2.044320E-2 -1.537669E-2 
-6.227255E-3  4.531503E-3  1.552874E-2  3.558594E-2  4.905671E-2  4.989123E-2  6.994843E-2  8.103502E-2 
 7.006764E-2  3.645021E-2 -3.336370E-3 -1.299250E-2  1.073045E-2  5.412322E-2  9.349263E-2  1.393887E-1 
 1.801290E-1  1.867452E-1  1.696981E-1  1.367363E-1  1.069634E-1  1.061885E-1  1.224906E-1  1.489852E-1 
 1.809933E-1  1.868048E-1  1.688040E-1  1.399550E-1  9.891671E-2  3.993714E-2 -2.410889E-2 -7.629347E-2 
-1.144113E-1 -1.191203E-1 -1.029373E-1 -6.616050E-2 -2.425790E-2 -9.237409E-3 -1.382697E-2 -3.477830E-2 
-4.786170E-2 -5.483550E-2 -4.616290E-2 -3.290069E-2 -3.287089E-2 -1.609200E-2  3.965199E-3  2.363503E-2 
 2.783722E-2  2.518481E-2  1.998305E-3 -5.116981E-2 -8.404225E-2 -1.058573E-1 -8.809525E-2 -4.881537E-2 
-7.031977E-3  5.996454E-2  1.205534E-1  1.725889E-1  1.988153E-1  2.189322E-1  2.487945E-1  2.839915E-1 
 3.041679E-1  2.884023E-1  2.812794E-1  2.515661E-1  2.002757E-1  1.424286E-1  7.647520E-2  3.090692E-2 
-1.641977E-2 -4.035139E-2 -5.558056E-2 -6.827646E-2 -6.225640E-2 -6.726319E-2 -5.087167E-2 -1.364821E-2 
 1.946265E-2  2.247274E-2  3.071189E-3 -1.421440E-2 -3.057611E-2 -1.910210E-2 -3.336370E-3  8.525014E-3 
 1.150531E-2  3.726840E-3  7.064700E-3  1.627380E-2  2.867174E-2  1.886660E-2  5.485237E-3 -7.925987E-3 
-1.230699E-2  1.228023E-2  4.711962E-2  8.607173E-2  8.106482E-2  6.050104E-2  5.483854E-2  4.857993E-2 
 4.071200E-2  2.253234E-2  1.499224E-2 -2.038360E-2 -8.478731E-2 -1.566113E-1 -2.173492E-1 -2.413413E-1 
-2.460793E-1 -2.314163E-1 -2.186903E-1 -1.928223E-1 -1.633173E-1 -1.251993E-1 -7.626367E-2 -6.112391E-2 
-5.260026E-2 -8.284998E-2 -1.167063E-1 -1.200443E-1 -1.317263E-1 -1.331573E-1 -1.336343E-1 -9.229726E-2 
-1.531708E-2  6.464350E-2  1.476441E-1  2.180083E-1  2.690901E-1  2.719214E-1  2.470361E-1  1.919607E-1 
 1.288088E-1  8.780020E-2  7.516390E-2  1.091390E-1  1.414749E-1  1.846292E-1  2.330288E-1  2.659310E-1 
 2.679874E-1  2.266809E-1  1.984875E-1  1.804271E-1  1.822152E-1  1.820960E-1  1.584923E-1  1.271696E-1 
 9.626424E-2  1.014797E-1  9.671134E-2  8.282322E-2  7.683289E-2  5.504709E-2  3.484082E-2  3.043002E-2 
 6.279582E-2  1.095860E-1  1.484190E-1  1.704432E-1  1.790859E-1  1.719035E-1  1.432333E-1  1.224310E-1 
 9.545952E-2  6.160372E-2  1.156491E-2 -4.523897E-2 -9.661931E-2 -1.393263E-1 -1.249912E-1 -8.505529E-2 
-3.376496E-2 -1.063806E-2 -2.562886E-2 -5.322617E-2 -1.089273E-1 -1.345573E-1 -1.577743E-1 -1.590253E-1 
-1.483563E-1 -1.509793E-1 -1.332763E-1 -1.386113E-1 -1.272863E-1 -1.358992E-1 -1.436773E-1 -1.498763E-1 
-1.681452E-1 -1.569993E-1 -1.780693E-1 -1.675193E-1 -1.659103E-1 -1.481473E-1 -1.095533E-1 -9.840733E-2 
-5.578917E-2 -5.555075E-2 -3.152978E-2 -2.825147E-2 -4.038119E-2 -3.451008E-2 -7.072026E-2 -6.094509E-2 
-7.525039E-2 -5.999136E-2 -3.820556E-2 -5.203408E-2 -4.291439E-2 -5.009687E-2 -1.144278E-2  6.826341E-3 
 3.934103E-2  4.789442E-2  7.452190E-3  1.496243E-2 -9.565175E-3  1.491606E-3 -8.253872E-3 -7.449210E-3 
 3.975832E-2  3.951991E-2  5.898100E-2  3.931123E-2  3.117514E-2  9.985387E-3 -2.121806E-2 -1.007175E-2 
-1.636016E-2  3.785092E-2  7.516390E-2  9.587681E-2  9.432703E-2  5.200720E-2  2.291983E-2 -2.753615E-2 
-6.821686E-2 -1.389093E-1 -1.703803E-1 -1.645393E-1 -1.496673E-1 -1.025793E-1 -7.519078E-2 -1.972789E-2 
 7.094502E-3  2.995324E-2  5.385500E-2  7.549173E-2  1.135498E-1  1.121193E-1  1.149505E-1  7.573020E-2 
 3.966892E-2  6.707132E-3 -2.461559E-2 -1.460189E-2 -2.694017E-2 -2.375126E-2 -6.371671E-2 -1.243352E-1 
-1.747022E-1 -2.196442E-1 -2.208663E-1 -2.181243E-1 -1.897222E-1 -1.696053E-1 -1.457933E-1 -1.111923E-1 
-7.530999E-2 -2.813226E-2 -1.174080E-2 -1.066786E-2 -2.664208E-2 -4.458338E-2 -8.308846E-2 -1.325013E-1 
-1.716623E-1 -1.849243E-1 -1.492503E-1 -1.086593E-1 -5.227250E-2 -1.013136E-2  1.996934E-2  4.065239E-2 
 6.014329E-2  7.686269E-2  5.528551E-2  3.811914E-2  2.534688E-3 -1.802915E-2 -2.568847E-2 -3.757966E-2 
-5.051410E-2 -8.103210E-2 -9.924132E-2 -1.256763E-1 -1.415313E-1 -1.509793E-1 -1.260933E-1 -7.021368E-2 
-2.288699E-2  1.684004E-2  2.363503E-2  1.734662E-2 -7.985711E-3 -2.938396E-2 -4.032159E-2 -6.526649E-2 
-8.842331E-2 -9.018129E-2 -5.733889E-2 -3.260267E-2 -1.528728E-2  7.958829E-3  2.336681E-2  4.664272E-2 
 6.711721E-2  8.738303E-2  9.903592E-2  1.066356E-1  1.245470E-1  1.257689E-1  1.142650E-1  9.715831E-2 
 7.754815E-2  5.209661E-2  3.391701E-2  2.274090E-2  2.357543E-2  3.910261E-2  4.059279E-2  3.558594E-2 
 1.253188E-3 -3.102309E-2 -3.278148E-2 -1.188976E-2  3.689724E-2  8.276361E-2  1.353356E-1  1.591777E-1 
 1.462732E-1  1.169473E-1  6.631249E-2  2.247274E-2 -1.630056E-2 -1.412499E-2  7.720411E-3  3.141350E-2 
 5.585170E-2  5.692464E-2  8.312124E-2  8.952880E-2  8.416432E-2  9.283692E-2  9.608543E-2  1.073806E-1 
 9.328389E-2  7.209420E-2  4.145700E-2  1.168412E-2 -2.948999E-3 -8.015454E-3  1.998305E-3  1.394910E-2 
 3.871524E-2  4.321539E-2  2.870154E-2  5.663991E-3 -3.266227E-2 -5.459708E-2 -3.927851E-2  5.991817E-3 
 3.025120E-2  3.195000E-2  2.283031E-2  5.634189E-3  1.689965E-2  5.838501E-2  1.370045E-1  2.236410E-1 
 2.736201E-1  2.802959E-1  2.318069E-1  1.683570E-1  1.042513E-1  5.102372E-2  3.510910E-2  4.247034E-2 
 6.470311E-2  6.160372E-2  3.412563E-2 -2.425790E-2 -1.027883E-1 -1.459122E-1 -1.589363E-1 -1.428433E-1 
-1.207593E-1 -8.693331E-2 -5.742830E-2 -6.002116E-2 -6.273317E-2 -7.358140E-2 -7.700866E-2 -8.520430E-2 
-1.076463E-1 -1.373293E-1 -1.859973E-1 -2.103763E-1 -2.169923E-1 -2.215813E-1 -2.135643E-1 -2.011372E-1 
-2.061142E-1 -2.361853E-1 -2.446783E-1 -2.251583E-1 -2.015542E-1 -1.944312E-1 -2.077233E-1 -2.213733E-1 
-2.428012E-1 -2.655113E-1 -2.653913E-1 -2.356483E-1 -1.987522E-1 -1.730633E-1 -1.593832E-1 -1.399823E-1 
-9.810930E-2 -5.349439E-2 -1.105529E-2  2.545303E-2  6.899470E-2  1.165003E-1  1.415047E-1  1.562571E-1 
 1.714266E-1  1.985769E-1  2.313897E-1  2.661098E-1  2.807728E-1  2.842299E-1  2.964192E-1  2.757361E-1 
 2.600003E-1  2.346978E-1  1.795330E-1  1.251430E-1  5.355692E-2  5.127490E-3 -1.555550E-2 -1.180041E-2 
-4.754066E-4 -9.535372E-3 -3.743070E-2 -8.401233E-2 -1.029373E-1 -1.101493E-1 -9.873527E-2 -8.273077E-2 
-6.785929E-2 -1.278389E-2  1.669103E-2  2.461851E-2  1.287621E-2 -2.455598E-2 -6.031919E-2 -9.915227E-2 
-1.294913E-1 -1.528863E-1 -1.384023E-1 -9.924132E-2 -5.468649E-2 -1.817816E-2 -1.846254E-3  2.339661E-2 
 5.057675E-2  8.020061E-2  7.230282E-2  3.472161E-2  2.083361E-2  2.721131E-2  6.929284E-2  1.407597E-1 
 2.110642E-1  2.412842E-1  2.462612E-1  2.372608E-1  2.025407E-1  1.786985E-1  1.661218E-1  1.659131E-1 
 1.620090E-1  1.691020E-1  1.847484E-1  1.791455E-1  1.804867E-1  1.747049E-1  1.783707E-1  1.719333E-1 
 1.762249E-1  2.049547E-1  1.922885E-1  1.661218E-1  1.163810E-1  6.667012E-2  2.742004E-2 -1.647937E-2 
-4.810005E-2 -7.966119E-2 -9.262532E-2 -1.058872E-1 -9.936029E-2 -8.025718E-2 -7.647228E-2 -7.152498E-2 
-8.332688E-2 -8.738023E-2 -8.505529E-2 -7.304496E-2 -5.164659E-2 -5.322617E-2 -6.288218E-2 -7.876706E-2 
-9.834725E-2 -1.222493E-1 -1.265113E-1 -9.578425E-2 -5.826277E-2 -4.767001E-3  4.393071E-2  6.067979E-2 
 4.467571E-2  8.852899E-3 -1.607895E-3  1.624393E-2  3.195000E-2  2.905911E-2  4.650712E-3 -3.680485E-2 
-7.933331E-2 -1.190603E-1 -1.525282E-1 -1.435583E-1 -8.770829E-2 -3.343719E-2  5.276620E-3  4.792422E-2 
 9.650260E-2  1.438293E-1  1.578366E-1  1.382264E-1  9.477413E-2  4.270881E-2 -1.816511E-3 -4.634166E-2 
-6.741220E-2 -8.022738E-2 -7.569736E-2 -5.498451E-2 -2.458578E-2  7.124305E-3 -3.187358E-3 -3.102309E-2 
-8.532327E-2 -1.180473E-1 -1.114603E-1 -7.849890E-2 -7.896185E-3  3.954971E-2  8.186954E-2  1.038937E-1 
 1.172155E-1  1.122385E-1  8.449209E-2  7.981312E-2  6.318319E-2  7.999194E-2  1.069038E-1  1.558100E-1 
 2.340719E-1  2.759447E-1  2.927535E-1  2.580631E-1  2.109152E-1  1.370641E-1  3.186059E-2 -5.799460E-2 
-1.364953E-1 -1.687713E-1 -1.842983E-1 -1.927323E-1 -1.861463E-1 -1.618573E-1 -1.277923E-1 -1.229053E-1 
-1.302963E-1 -1.546742E-1 -1.711853E-1 -1.651652E-1 -1.515452E-1 -1.237993E-1 -9.474128E-2 -4.482180E-2 
-8.522093E-3 -9.356558E-3 -1.814836E-2 -5.501431E-2 -1.078543E-1 -1.434982E-1 -1.653443E-1 -1.883513E-1 
-2.070972E-1 -2.016733E-1 -1.634963E-1 -1.161392E-1 -6.592208E-2 -2.148628E-2  4.352689E-3  4.214251E-2 
 6.219971E-2  7.227302E-2  8.505839E-2  9.554899E-2  8.538622E-2  2.184689E-2 -1.525748E-2 -3.033769E-2 
-7.419407E-3  4.416913E-2  9.319454E-2  1.658833E-1  2.032559E-1  2.241178E-1  2.140743E-1  1.892189E-1 
 1.443956E-1  7.963431E-2  6.076920E-2  4.279822E-2  4.297704E-2  4.399031E-2  5.978572E-2  9.009510E-2 
 9.882724E-2  1.105695E-1  1.013009E-1  9.832060E-2  7.543212E-2  2.974463E-2  1.491606E-3 -9.743989E-3 
-1.488686E-3 -1.101196E-3 -9.893000E-3 -3.456968E-2 -8.645624E-2 -1.309512E-1 -1.407273E-1 -1.320843E-1 
-1.010002E-1 -6.070656E-2 -3.108269E-2 -2.285719E-2 -4.288459E-2 -5.650449E-2 -7.128656E-2 -8.469826E-2 
-9.441334E-2 -7.969099E-2 -3.206617E-2 -4.379511E-3  1.952219E-2  2.569139E-2  3.084731E-2  4.983163E-2 
 5.573249E-2  6.985903E-2  4.637450E-2 -2.591372E-3 -4.982871E-2 -1.098513E-1 -1.761922E-1 -2.378833E-1 
-2.654213E-1 -2.604442E-1 -2.306413E-1 -1.992893E-1 -1.624233E-1 -1.290143E-1 -9.748334E-2 -5.784559E-2 
-4.085797E-2 -2.807266E-2 -2.631426E-2 -3.701347E-2 -5.474609E-2 -6.675661E-2 -6.452137E-2 -5.751771E-2 
-2.992040E-2 -1.737350E-2 -1.817816E-2 -2.369165E-2 -3.960627E-2 -4.133487E-2 -2.622491E-2  5.127490E-3 
 2.053553E-2  2.294964E-2  3.940070E-2  6.401771E-2  9.623444E-2  1.218945E-1  1.301499E-1  1.426074E-1 
 1.605785E-1  1.769997E-1  2.039116E-1  2.273961E-1  2.522814E-1  2.473937E-1  2.183957E-1  2.092761E-1 
 1.989643E-1  2.080244E-1  2.367542E-1  2.575565E-1  2.383039E-1  2.041798E-1  1.792946E-1  1.660920E-1 
 1.624560E-1  1.181692E-1  8.523721E-2  6.723642E-2  7.596862E-2  1.180500E-1  1.491342E-1  1.829901E-1 
 1.913050E-1  2.064150E-1  2.231045E-1  2.215250E-1  1.796522E-1  1.126259E-1  9.164482E-2  5.942810E-2 
 3.639060E-2  8.048236E-3 -1.773107E-2 -1.558530E-2 -6.025958E-2 -1.054702E-1 -1.618573E-1 -1.930603E-1 
-2.083793E-1 -2.233403E-1 -1.896632E-1 -1.585783E-1 -9.769124E-2 -6.082577E-2 -2.655268E-2 -7.776976E-3 
-2.208227E-2  5.872607E-3  2.564490E-3  4.351342E-2  9.522110E-2  1.134008E-1  1.358422E-1  1.147717E-1 
 9.820139E-2  5.218601E-2  1.043242E-2  3.130794E-3  9.955645E-3  3.808933E-2  3.057909E-2  8.226991E-3 
-4.726559E-2 -1.155433E-1 -1.693673E-1 -2.021503E-1 -1.905873E-1 -1.842983E-1 -1.442733E-1 -1.063343E-1 
-8.115131E-2 -4.714638E-2 -5.000746E-2 -3.179801E-2 -1.689667E-2 -1.190603E-3  1.320410E-2 -4.767001E-3 
-1.850599E-2 -4.666960E-2 -5.307710E-2 -7.229990E-2 -1.091663E-1 -1.320843E-1 -1.583403E-1 -1.497872E-1 
-1.343192E-1 -9.608227E-2 -6.434256E-2 -4.002357E-2 -1.388657E-2 -1.960868E-2  2.922118E-3 -5.647540E-4 
 2.951920E-3  2.908891E-2  3.457260E-2  3.457260E-2  7.464886E-4 -8.785725E-5  1.257819E-2  3.057909E-2 
 3.183079E-2 -2.848989E-2 -8.651525E-2 -1.488633E-1 -1.956533E-1 -2.388673E-1 -2.766573E-1 -3.130463E-1 
-3.447862E-1 -3.245503E-1 -2.998433E-1 -2.384502E-1 -1.843283E-1 -1.527073E-1 -1.016553E-1 -7.930350E-2 
-5.385196E-2 -5.268967E-2 -6.759107E-2 -1.028473E-1 -1.361672E-1 -1.361373E-1 -1.521413E-1 -1.403993E-1 
-1.402503E-1 -1.274943E-1 -1.222493E-1 -1.444222E-1 -1.164373E-1 -6.440216E-2  1.698899E-2  4.589760E-2 
 5.740154E-2  7.310754E-2  6.795162E-2  1.030592E-1  1.122087E-1  1.269014E-1  1.295836E-1  1.272590E-1 
 1.286896E-1  9.113812E-2  7.036573E-2  2.744985E-2  1.150531E-2  2.160841E-2  3.060889E-2  6.023270E-2 
 6.646150E-2  6.112683E-2  2.277070E-2 -4.141092E-3 -9.773791E-3 -3.246963E-3  2.056533E-2  3.180104E-2 
 5.331850E-2  5.626899E-2  7.713091E-2  1.089304E-1  1.312526E-1  1.646018E-1  1.893083E-1  2.346680E-1 
 2.613116E-1  2.723982E-1  2.690603E-1  2.500462E-1  2.493607E-1  2.520132E-1  2.963000E-1  3.478587E-1 
 3.800158E-1  3.840988E-1  3.630282E-1  3.334938E-1  2.774647E-1  2.361581E-1  1.807847E-1  1.350673E-1 
 1.048176E-1  8.303183E-2  8.228672E-2  4.238093E-2  1.195240E-2 -3.200656E-2 -8.922833E-2 -1.239483E-1 
-1.410252E-1 -1.223093E-1 -9.506923E-2 -4.061961E-2 -1.501906E-2 -2.208227E-2 -3.015888E-2 -3.617901E-2 
-1.481050E-2 -1.367795E-2  1.484323E-2  3.758270E-2  1.424724E-2  2.057910E-3  7.720411E-3  5.430204E-2 
 6.169313E-2 -1.251566E-2 -1.476412E-1 -2.837203E-1 -3.333123E-1 -3.186793E-1 -2.777593E-1 -2.677763E-1 
-2.672693E-1 -2.671203E-1 -2.472712E-1 -2.005413E-1 -1.921963E-1 -1.808713E-1 -1.940143E-1 -2.231913E-1 
-2.562723E-1 -2.748093E-1 -2.507883E-1 -2.187203E-1 -1.484163E-1 -9.107524E-2 -4.529858E-2 -5.839884E-3 
 1.818115E-2  4.193389E-2  6.860733E-2  8.419412E-2  5.278212E-2  5.212641E-2  7.441884E-2  1.258583E-1 
 1.923481E-1  2.400921E-1  2.597619E-1  1.848081E-1  1.338752E-1  1.533662E-1  1.683272E-1  1.074104E-1 
 3.779131E-2  4.393071E-2  3.195000E-2  3.418523E-2  4.965281E-2  1.068740E-1  1.951794E-1  1.910964E-1 
 1.280637E-1  7.003784E-2  1.009432E-1  1.928846E-1  2.605665E-1  2.237602E-1  9.388000E-2  1.800233E-2 
 3.650981E-2  1.133114E-1  5.021900E-2 -9.450322E-2 -1.128313E-1 -8.308846E-2 -2.884746E-2  1.394910E-2 
 6.762379E-2  1.237125E-1  7.978332E-2 -7.709807E-2 -2.374663E-1 -2.501323E-1 -1.801262E-1 -9.614223E-2 
-1.200443E-1 -2.396123E-1 -2.477782E-1 -1.432003E-1  1.517111E-2  7.352483E-2  2.713501E-3 -5.251086E-2 
-2.464539E-2  4.688114E-2  4.923552E-2 -1.130998E-3 -4.374886E-2 -2.881765E-2  5.902410E-3  4.173934E-3 
-1.188976E-2 -6.836587E-2 -1.350043E-1 -1.862352E-1 -2.011963E-1 -1.646582E-1 -1.036223E-1 -3.448027E-2 
 4.293144E-3  1.877719E-2  1.165432E-2  9.836435E-3  3.349972E-2  6.249774E-2  1.026420E-1  1.164406E-1 
 1.076787E-1  9.453571E-2  7.254130E-2  5.763990E-2  3.692704E-2 -5.571604E-3 -6.642878E-2 -1.161103E-1 
-1.353922E-1 -1.149473E-1 -7.450527E-2 -2.771497E-2  3.427464E-2  8.160132E-2  1.132816E-1  1.107781E-1 
 8.011115E-2  3.931123E-2 -1.674759E-2 -6.052780E-2 -9.113532E-2 -9.542626E-2 -9.560531E-2 -9.962934E-2 
-1.238282E-1 -1.671913E-1 -1.778913E-1 -1.709763E-1 -1.196863E-1 -7.215089E-2 -7.352179E-2 -5.516326E-2 
 1.266760E-2  6.121624E-2  3.043002E-2  1.618433E-2  2.375424E-2  2.315819E-2  3.621179E-2  6.157392E-2 
 1.206726E-1  1.544093E-1  1.256497E-1  4.247034E-2 -1.841658E-2 -1.309812E-3  6.160372E-2  1.091390E-1 
 2.917832E-2 -7.536960E-2 -7.614440E-2  1.365113E-2  6.735563E-2 -2.382696E-3 -3.304970E-2 -2.621174E-3 
 4.810303E-2  9.408861E-2  1.315208E-1  1.737811E-1  1.789369E-1  1.767911E-1  1.407000E-1  1.520251E-1 
 2.023917E-1  2.436386E-1  2.714147E-1  2.000074E-1  1.396272E-1  1.413557E-1  2.072793E-1  2.274557E-1 
 1.801290E-1  1.612341E-1  9.948289E-2  5.886179E-2  6.885946E-3  5.038142E-3  3.120494E-2 -8.075058E-3 
-4.577547E-2 -1.312203E-1 -1.184343E-1 -7.972080E-2 -6.416380E-2 -5.385196E-2 -8.609825E-2 -5.718988E-2 
-5.412018E-2 -6.525278E-3 -1.607895E-3 -2.926481E-2 -9.743989E-3 -2.884746E-2 -2.130747E-2 -4.523897E-2 
-2.875811E-2 -1.630056E-2 -1.102549E-2 -4.260302E-3 -4.199046E-2 -3.349680E-2 -3.027809E-2  2.920812E-2 
 5.370599E-2  5.242443E-2  7.438904E-2  5.841482E-2  7.072330E-2  5.820620E-2  6.920344E-2  5.355692E-2 
 1.722741E-2  1.081991E-2 -1.013136E-2 -3.024828E-2 -8.007836E-2 -1.114313E-1 -1.624532E-1 -1.859083E-1 
-1.911532E-1 -2.379133E-1 -2.490303E-1 -2.882803E-1 -3.007082E-1 -2.741833E-1 -2.449173E-1 -2.134452E-1 
-2.083192E-1 -1.542873E-1 -1.225473E-1 -1.089873E-1 -8.594924E-2 -6.338888E-2 -2.512217E-2 -4.196066E-2 
-3.173840E-2 -3.361601E-2 -5.322617E-2 -7.444566E-2 -1.454653E-1 -1.853713E-1 -2.125813E-1 -1.964872E-1 
-1.646582E-1 -1.219513E-1 -7.152498E-2 -3.924870E-2  9.240329E-3  3.659922E-2  6.336200E-2  5.772930E-2 
 3.963912E-2  1.430684E-2 -1.114470E-2  5.604446E-3  2.834380E-2  7.307774E-2  9.009510E-2  7.122993E-2 
 5.057675E-2  2.804583E-2  1.672083E-2 -2.144277E-3 -3.623861E-2 -5.423951E-2 -3.427160E-2  7.601202E-3 
 6.845832E-2  1.156956E-1  1.296432E-1  9.602582E-2  2.941674E-2 -1.692647E-2 -4.067916E-2 -3.161919E-2 
 4.591107E-3  6.127584E-2  1.290472E-1  2.008717E-1  2.439068E-1  2.305850E-1  1.938681E-1  1.573300E-1 
 1.337858E-1  1.041321E-1  8.684659E-2  6.002414E-2  1.537973E-2 -4.319906E-3 -2.080077E-2 -1.624095E-2 
-1.177061E-2 -2.542019E-2 -4.285479E-2 -7.548881E-2 -1.330673E-1 -2.023293E-1 -2.210752E-1 -1.882923E-1 
-1.288653E-1 -6.750166E-2 -1.975769E-2  1.335311E-2  2.986383E-2  5.936849E-2  9.882724E-2  1.390907E-1 
 1.526807E-1  1.406404E-1  1.293750E-1  9.969151E-2  6.348121E-2  5.328870E-2  6.157392E-2  5.704391E-2 
 5.027860E-2  2.610862E-2 -4.158020E-4 -2.384067E-2 -8.499628E-2 -1.325312E-1 -1.549723E-1 -1.558372E-1 
-1.251402E-1 -1.107753E-1 -1.308923E-1 -1.483263E-1 -1.494892E-1 -1.098513E-1 -7.924390E-2 -1.070502E-1 
-1.361973E-1 -1.899613E-1 -2.277803E-1 -2.552293E-1 -2.664643E-1 -2.132372E-1 -1.765493E-1 -1.764902E-1 
-2.157403E-1 -2.568083E-1 -2.530833E-1 -1.860573E-1 -1.098513E-1 -8.150887E-2 -9.706622E-2 -1.280603E-1 
-1.107453E-1 -7.423711E-2 -3.498685E-2 -1.987690E-2 -2.971178E-2 -3.582138E-2 -3.179801E-2 -2.339357E-2 
-2.720839E-2 -1.489991E-2 -1.436341E-2 -9.819865E-4  1.463461E-2  4.267889E-2  9.486353E-2  1.219243E-1 
 1.355144E-1  1.044898E-1  8.738303E-2  6.810069E-2  5.308014E-2  6.455410E-2  5.471921E-2  5.433184E-2 
 3.949010E-2  6.532902E-2  8.008134E-2  6.973982E-2  1.007942E-1  1.557504E-1  2.175612E-1  1.641846E-1 
 9.310514E-2  8.705521E-2  6.747484E-2  5.939829E-2  9.233034E-2  1.533364E-1  1.856723E-1  1.859108E-1 
 1.328321E-1  7.033592E-2  5.710351E-2  9.212160E-2  1.728274E-1  2.140743E-1  1.894275E-1  1.429353E-1 
 1.756288E-1  2.944522E-1  3.977782E-1  3.730717E-1  2.212866E-1  1.355442E-1  9.629405E-2  6.088841E-2 
 9.203219E-2  1.500581E-1  1.637971E-1  1.022546E-1  3.451300E-2 -1.507866E-2  1.269740E-2  8.768100E-2 
 1.133412E-1  7.781631E-2 -1.418459E-2 -3.996396E-2  2.385736E-3  7.298833E-2  1.179010E-1  9.483373E-2 
 5.805713E-2 -7.896185E-3 -4.973918E-2 -7.522058E-2 -9.119529E-2 -6.437236E-2 -1.412499E-2  5.218601E-2 
 1.042513E-1  1.425180E-1  1.618302E-1  1.645422E-1  1.268716E-1  8.964801E-2  1.049666E-1  1.444254E-1 
 1.777150E-1  1.457367E-1  8.097541E-2  9.925842E-3 -3.787780E-2 -5.462688E-2 -7.849890E-2 -9.077734E-2 
-1.235012E-1 -1.574463E-1 -1.747612E-1 -1.834642E-1 -1.639432E-1 -1.380153E-1 -1.069012E-1 -8.186656E-2 
-7.602519E-2 -7.161438E-2 -6.684595E-2 -6.851488E-2 -8.261156E-2 -8.743924E-2 -6.183910E-2 -8.373082E-3 
 5.159003E-2  8.845592E-2  1.012413E-1  7.459760E-2  3.653961E-2 -8.611500E-3 -5.778599E-2 -7.724708E-2 
-9.477133E-2 -7.581657E-2 -4.339129E-2 -3.656638E-2 -3.760946E-2 -5.221289E-2 -5.951446E-2 -6.353790E-2 
-5.775619E-2 -5.680251E-2 -6.481940E-2 -4.798090E-2 -2.232081E-2 -1.630056E-2 -2.649307E-2 -2.919197E-3 
 7.474673E-2  1.534854E-1  1.392397E-1  5.522591E-2  3.725493E-2  2.843332E-2 -3.123176E-2 -4.851729E-2 
-1.427400E-2  2.941674E-2  3.367853E-2 -7.747173E-3 -6.031919E-2 -7.423711E-2 -3.388417E-2 -1.549590E-2 
-3.871220E-2 -8.600932E-2 -9.301227E-2 -5.438846E-2 -2.720839E-2 -5.064964E-3 -2.163529E-2 -6.177950E-2 
-1.114013E-1 -1.133983E-1 -8.937722E-2 -1.441843E-1 -1.698743E-1 -1.196563E-1 -3.957647E-2 -3.932476E-3 
-2.995020E-2 -7.072026E-2 -7.966119E-2 -3.975528E-2 -4.243755E-2 -3.704327E-2 -4.592448E-2 -2.792370E-2 
 4.053324E-2  5.656701E-2  1.063673E-1  1.473461E-1  1.982491E-1  2.193196E-1  1.968782E-1  1.885632E-1 
 8.929044E-2 -5.805492E-5 -1.656878E-2  3.856623E-2  3.877479E-2 -3.039730E-2 -6.157088E-2 -1.167952E-1 
-1.238883E-1 -1.508003E-1 -1.581313E-1 -1.535723E-1 -1.851032E-1 -1.260343E-1 -8.210498E-2 -5.489510E-2 
-8.714134E-2 -1.131592E-1 -6.425321E-2 -2.768517E-2  5.813003E-3 -3.585118E-2 -4.520917E-2 -3.752011E-2 
-2.822167E-2 -1.394618E-2 -5.540180E-2 -4.810005E-2 -6.765068E-2 -6.458098E-2 -6.920040E-2 -9.065825E-2 
-5.531228E-2 -5.134857E-2 -7.627964E-3 -8.611500E-3 -3.766906E-2 -4.497081E-2 -4.961997E-2  2.475142E-3 
 3.007239E-2  4.866934E-2  3.203940E-2  3.905594E-3  7.464886E-4  2.445340E-3  1.341271E-2  2.296329E-3 
 1.478362E-2  2.074420E-2  2.342641E-2  2.142960E-2  9.508491E-3  2.992344E-2  4.476511E-2  6.860733E-2 
 9.858882E-2  1.173645E-1  1.193017E-1  8.884335E-2  4.786462E-2  3.585410E-2  4.705989E-2  5.218601E-2 
 5.644780E-2  5.352712E-2  4.619575E-2  1.880699E-2 -1.931071E-2 -4.449397E-2 -6.210738E-2 -4.920280E-2 
-1.409519E-2  1.302534E-2  1.982033E-2  2.676433E-2  5.334830E-2  7.599843E-2  8.699560E-2  1.040725E-1 
 1.107185E-1  8.625054E-2  4.857993E-2  2.730083E-2  3.788072E-2  3.823835E-2  2.688354E-2  2.312839E-2 
 1.999915E-2  4.983163E-2  8.061785E-2  9.721792E-2  1.154870E-1  1.315506E-1  1.386437E-1  1.187951E-1 
 8.553523E-2  4.622549E-2  2.902931E-2  2.545303E-2  4.169554E-2  6.705761E-2  8.437294E-2  1.106887E-1 
 1.028506E-1  1.045196E-1  9.531051E-2  7.015699E-2  6.726623E-2  4.726863E-2  2.762860E-2 -4.767001E-3 
-3.111261E-2 -3.352660E-2 -2.154589E-2 -1.045930E-2  2.238333E-2  7.099152E-2  9.787363E-2  1.311334E-1 
 1.131027E-1  8.395571E-2  6.345141E-2  4.434794E-2  6.911391E-2  7.686269E-2  9.352243E-2  1.068442E-1 
 1.033871E-1  8.976722E-2  3.251624E-2 -3.895068E-2 -9.733433E-2 -1.417103E-1 -1.766983E-1 -1.811393E-1 
-1.656123E-1 -1.084203E-1 -4.947096E-2 -3.962278E-3  5.477881E-2  7.456779E-2  9.739673E-2  8.368754E-2 
 5.290133E-2  4.455650E-2  2.673453E-2  3.984773E-2  4.559964E-2  3.138369E-2  1.418763E-2  1.546913E-2 
 1.064104E-2 -4.051685E-3 -3.653657E-2 -9.614223E-2 -1.226663E-1 -1.605163E-1 -1.661783E-1 -1.554493E-1 
-1.624532E-1 -1.269283E-1 -1.078543E-1 -1.052323E-1 -1.235012E-1 -1.462403E-1 -1.305643E-1 -9.843725E-2 
-6.762087E-2 -5.984241E-2 -5.263007E-2 -4.538798E-2 -3.954667E-2 -3.725189E-2 -4.580528E-2 -3.585118E-2 
-1.680726E-2  8.256793E-3  2.667493E-2  1.630360E-2  1.064104E-2  3.305274E-2  5.504709E-2  7.549173E-2 
 8.702540E-2  7.325649E-2  7.704151E-2  7.614744E-2  6.866693E-2  6.973982E-2  3.746355E-2  1.481342E-2 
 1.034302E-2 -2.368689E-4  5.872607E-3  1.558834E-2  2.318799E-2  3.609264E-2  4.780501E-2  6.020290E-2 
 8.121383E-2  9.656221E-2  1.069336E-1  1.242788E-1  1.071124E-1  6.741524E-2  2.914852E-2 -2.208227E-2 
-6.002116E-2 -9.354931E-2 -1.206403E-1 -1.249912E-1 -1.146793E-1 -8.788627E-2 -6.189871E-2 -4.812986E-2 
-5.105060E-2 -6.064701E-2 -8.767825E-2 -1.365843E-1 -1.667153E-1 -1.912423E-1 -1.907063E-1 -1.529163E-1 
-1.224872E-1 -8.511525E-2 -5.978280E-2 -4.595429E-2 -1.907229E-2 -8.373082E-3 -3.574908E-3  1.034302E-2 
 3.618205E-2  7.361424E-2  1.002876E-1  1.138776E-1  1.119106E-1  1.008836E-1  1.042811E-1  1.100033E-1 
 1.210601E-1  1.270206E-1  1.041321E-1  8.112442E-2  6.193149E-2  3.910261E-2  1.204181E-2 -2.327436E-2 
-5.334538E-2 -6.034899E-2 -5.718988E-2 -5.662370E-2 -4.959017E-2 -6.067675E-2 -7.316417E-2 -8.282018E-2 
-9.965831E-2 -1.092553E-1 -1.188813E-1 -1.026983E-1 -8.675426E-2 -6.887257E-2 -4.136467E-2 -3.138077E-2 
-1.129377E-2 -2.621174E-3 -9.624779E-3 -1.892316E-2 -2.759576E-2 -3.254306E-2 -2.673161E-2 -1.743311E-2 
-2.556920E-2 -1.904249E-2 -2.524137E-2 -4.181170E-2 -4.294419E-2 -5.155718E-2 -5.254066E-2 -6.061721E-2 
-7.116741E-2 -7.954186E-2 -9.143323E-2 -9.399623E-2 -9.724432E-2 -9.098631E-2 -8.448929E-2 -7.250845E-2 
-5.373281E-2 -5.632555E-2 -6.672680E-2 -9.089631E-2 -1.217722E-1 -1.288953E-1 -1.094933E-1 -6.413388E-2 
-3.366172E-3  4.646391E-2  8.106482E-2  1.107781E-1  1.213581E-1  1.189441E-1  1.002578E-1  7.272011E-2 
 6.589532E-2  6.881595E-2  8.642930E-2  9.990013E-2  1.055031E-1  1.305671E-1  1.540517E-1  1.794436E-1 
 1.951198E-1  1.781621E-1  1.523529E-1  1.246662E-1  9.978092E-2  8.207810E-2  5.862343E-2  3.448319E-2 
 2.256215E-2  2.494633E-2  3.698659E-2  3.871524E-2  2.554244E-2 -1.667500E-3 -2.822167E-2 -2.822167E-2 
-2.074116E-2  3.518224E-3  3.734434E-2  5.680543E-2  6.848812E-2  5.376559E-2  3.311229E-2  2.342641E-2 
 1.818115E-2  3.123474E-2  5.617964E-2  6.509060E-2  6.908411E-2  8.696580E-2  9.298593E-2  8.771080E-2 
 6.494164E-2  3.859603E-2  3.940070E-2  4.661292E-2  6.297463E-2  6.905431E-2  5.308014E-2  3.847682E-2 
 1.505184E-2  1.610816E-3  1.014829E-3 -1.272428E-2 -1.752245E-2 -9.684384E-3 -1.147258E-2 -1.466149E-2 
-1.111490E-2  7.094502E-3  4.121864E-2  7.742894E-2  1.101821E-1  1.279445E-1  1.237125E-1  1.058309E-1 
 9.247929E-2  8.943939E-2  8.759159E-2  8.678705E-2  8.926064E-2  8.324039E-2  6.741524E-2  4.819250E-2 
 1.990974E-2  9.001911E-3  1.341271E-2  1.302534E-2  2.136999E-2  1.681024E-2 -2.591372E-3 -2.622491E-2 
-7.232970E-2 -1.159013E-1 -1.398923E-1 -1.574762E-1 -1.545253E-1 -1.429322E-1 -1.355713E-1 -1.275542E-1 
-1.274052E-1 -1.244252E-1 -1.142623E-1 -9.503931E-2 -7.051170E-2 -5.707067E-2 -5.069286E-2 -4.729539E-2 
-5.227250E-2 -5.358380E-2 -4.488140E-2 -4.705697E-2 -6.616050E-2 -9.566528E-2 -1.249613E-1 -1.452863E-1 
-1.595322E-1 -1.655822E-1 -1.605163E-1 -1.453763E-1 -1.224583E-1 -9.727424E-2 -7.539940E-2 -5.331558E-2 
-3.185761E-2 -2.351290E-2 -2.810246E-2 -4.029179E-2 -5.862039E-2 -7.313436E-2 -8.732027E-2 -9.980732E-2 
-1.129503E-1 -1.316963E-1 -1.407563E-1 -1.546742E-1 -1.660892E-1 -1.591743E-1 -1.504123E-1 -1.405182E-1 
-1.303853E-1 -1.300573E-1 -1.330673E-1 -1.185833E-1 -9.319133E-2 -6.285238E-2 -4.202026E-2 -3.513587E-2 
-2.777457E-2 -2.834088E-2 -2.685076E-2 -2.136707E-2 -1.004201E-2  8.852899E-3  3.841722E-2  7.003784E-2 
 8.008134E-2  7.641560E-2  5.495769E-2  2.572119E-2 -2.084672E-3 -2.166510E-2 -1.680726E-2 -1.786709E-3 
 1.061124E-2  1.570749E-2  2.569139E-2  3.540713E-2  4.634470E-2  6.845832E-2  7.808459E-2  7.799524E-2 
 6.687874E-2  4.220212E-2  8.525014E-3 -1.925111E-2 -1.904249E-2  3.697038E-3  4.965281E-2  8.657831E-2 
 1.049964E-1  1.120596E-1  1.060097E-1  1.108079E-1  1.165897E-1  1.379582E-1  1.738407E-1  2.123458E-1 
 2.519237E-1  2.629209E-1  2.506720E-1  2.249523E-1  2.054315E-1  1.863280E-1  1.597440E-1  1.431737E-1 
 1.251430E-1  1.147419E-1  9.966171E-2  6.577599E-2  3.138369E-2  1.014829E-3 -2.252936E-2 -2.935416E-2 
-2.208227E-2 -1.209837E-2  7.005095E-3  2.992344E-2  6.094801E-2  9.537011E-2  1.128643E-1  1.259477E-1 
 1.289280E-1  1.121491E-1  7.790571E-2  3.522831E-2  1.640618E-3 -1.317126E-2 -1.190603E-3  1.740634E-2 
 2.908891E-2  2.968502E-2  4.918933E-3 -3.653657E-2 -8.195597E-2 -1.171532E-1 -1.385213E-1 -1.463893E-1 
-1.350043E-1 -1.124143E-1 -8.624727E-2 -6.571347E-2 -4.556686E-2 -2.813226E-2 -2.601629E-2 -3.659618E-2 
-6.577307E-2 -1.027883E-1 -1.379853E-1 -1.613203E-1 -1.598002E-1 -1.402202E-1 -1.062753E-1 -7.703847E-2 
-5.519307E-2 -3.939766E-2 -3.385437E-2 -3.200656E-2 -4.690796E-2 -7.098860E-2 -9.542626E-2 -1.130403E-1 
-1.148583E-1 -1.125932E-1 -1.132783E-1 -1.189412E-1 -1.161993E-1 -1.113413E-1 -1.112522E-1 -1.104773E-1 
-1.181063E-1 -1.212652E-1 -1.142023E-1 -9.658927E-2 -6.899178E-2 -3.796721E-2 -2.070665E-4  4.121864E-2 
 7.808459E-2  9.244955E-2  9.164482E-2  9.274751E-2  9.519130E-2  9.474432E-2  8.321059E-2  6.783241E-2 
 4.342401E-2  1.910502E-2  1.409823E-2  1.296574E-2  1.537973E-2  1.481342E-2  1.022381E-2  1.251864E-2 
 5.753398E-3 -6.227255E-3 -1.913190E-2 -2.819186E-2 -1.925111E-2  5.813003E-3  4.175514E-2  8.106482E-2 
 1.255305E-1  1.649595E-1  1.847484E-1  1.828709E-1  1.703239E-1  1.617706E-1  1.495813E-1  1.312228E-1 
 1.054136E-1  8.479023E-2  8.061785E-2  8.461142E-2  1.055329E-1  1.258285E-1  1.284809E-1  1.257987E-1 
 1.252921E-1  1.269610E-1  1.150101E-1  9.188324E-2  6.634229E-2  4.327500E-2  3.335071E-2  3.570509E-2 
 3.728473E-2  2.011830E-2 -6.316662E-3 -3.999376E-2 -7.718748E-2 -1.058282E-1 -1.214142E-1 -1.049343E-1 
-7.533979E-2 -4.839808E-2 -2.574807E-2 -1.087648E-2  7.988632E-3  2.464831E-2  3.701639E-2  4.071200E-2 
 3.984773E-2  3.555614E-2  2.259189E-2  7.005095E-3 -5.392790E-3 -2.829790E-3  8.376002E-3  2.694309E-2 
 4.178494E-2  4.953361E-2  5.060649E-2  3.251624E-2  1.692939E-2  3.458619E-3 -1.057845E-2 -1.650918E-2 
-1.382697E-2 -6.763697E-3 -4.916012E-3 -1.846254E-3  2.743304E-3  1.815134E-2  3.764230E-2  4.503340E-2 
 4.756659E-2  4.333460E-2  3.171164E-2  1.153511E-2 -1.996630E-2 -6.318027E-2 -1.130102E-1 -1.519923E-1 
-1.687713E-1 -1.686823E-1 -1.657313E-1 -1.581613E-1 -1.385513E-1 -1.151863E-1 -9.408528E-2 -7.405829E-2 
-5.641496E-2 -4.625231E-2 -4.634166E-2 -4.815966E-2 -4.333168E-2 -2.968198E-2 -1.011789E-3  3.779131E-2 
 6.285542E-2  6.687874E-2  5.275232E-2  1.907521E-2 -2.199286E-2 -5.868006E-2 -7.870746E-2 -7.978040E-2 
-7.420731E-2 -6.252456E-2 -4.830867E-2 -3.084427E-2 -7.210791E-3  1.064104E-2  1.821089E-2  1.177353E-2 
-3.336370E-3 -1.495945E-2 -1.990670E-2 -1.638997E-2 -1.588339E-2 -2.339357E-2 -2.375126E-2 -2.054870E-3 
 3.221822E-2  6.634229E-2  9.766489E-2  1.232059E-1  1.455281E-1  1.612639E-1  1.767911E-1  1.841226E-1 
 1.784601E-1  1.743771E-1  1.671649E-1  1.623964E-1  1.634991E-1  1.672543E-1  1.660622E-1  1.502667E-1 
 1.262159E-1  9.945309E-2  8.219731E-2  7.504469E-2  6.979942E-2  7.122993E-2  6.997824E-2  6.121624E-2 
 5.430204E-2  4.124844E-2  1.654202E-2 -8.104861E-3 -2.580768E-2 -3.754991E-2 -4.213959E-2 -3.859299E-2 
-2.300620E-2  7.780015E-3  4.422873E-2  7.772690E-2  1.034765E-1  1.088708E-1  9.438664E-2  7.713091E-2 
 6.100762E-2  5.054694E-2  5.129194E-2  5.799752E-2  6.345141E-2  6.175274E-2  5.975592E-2  5.626899E-2 
 4.676193E-2  3.731453E-2  2.479732E-2  1.019400E-2 -5.899489E-3 -1.776087E-2 -1.364821E-2 -7.955790E-3 
-1.430380E-2 -3.453988E-2 -6.580287E-2 -9.679729E-2 -1.248723E-1 -1.529163E-1 -1.793513E-1 -1.964583E-1 
-2.052492E-1 -2.110013E-1 -2.100183E-1 -2.004812E-1 -1.965473E-1 -2.044752E-1 -2.140113E-1 -2.251872E-1 
-2.351423E-1 -2.482553E-1 -2.648253E-1 -2.769852E-1 -2.788923E-1 -2.663752E-1 -2.481063E-1 -2.229822E-1 
-1.945203E-1 -1.664463E-1 -1.444823E-1 -1.326503E-1 -1.236203E-1 -1.194773E-1 -1.147982E-1 -1.108943E-1 
-1.082423E-1 -1.012383E-1 -8.842331E-2 -7.525039E-2 -7.048190E-2 -6.750166E-2 -6.186891E-2 -5.629581E-2 
-6.332928E-2 -7.513106E-2 -7.232970E-2 -5.623621E-2 -3.418219E-2 -1.144278E-2  1.451540E-2  3.168184E-2 
 3.141350E-2  2.080381E-2  8.852899E-3 -6.197512E-3 -2.357250E-2 -3.489751E-2 -4.312301E-2 -4.175210E-2 
-3.319865E-2 -2.103919E-2 -2.011538E-2 -3.862280E-2 -6.574327E-2 -1.016852E-1 -1.290442E-1 -1.425453E-1 
-1.371502E-1 -1.130403E-1 -7.662129E-2 -3.188741E-2  1.206994E-4  2.247274E-2  3.099632E-2  2.771801E-2 
 2.220452E-2  1.475382E-2  2.026731E-2  4.381150E-2  8.580351E-2  1.308056E-1  1.727082E-1  2.103490E-1 
 2.270385E-1  2.203329E-1  1.966695E-1  1.682974E-1  1.452599E-1  1.346501E-1  1.312228E-1  1.271398E-1 
 1.223118E-1  1.215667E-1  1.315506E-1  1.445446E-1  1.581942E-1  1.731254E-1  1.840630E-1  1.904110E-1 
 1.954774E-1  2.049547E-1  2.164585E-1  2.238496E-1  2.234920E-1  2.111238E-1  1.950900E-1  1.810827E-1 
 1.666880E-1  1.517271E-1  1.325043E-1  1.155466E-1  1.067548E-1  1.054434E-1  1.021652E-1  8.651870E-2 
 6.005394E-2  2.759880E-2 -3.604710E-3 -2.998000E-2 -5.221289E-2 -7.960159E-2 -1.118483E-1 -1.422473E-1 
-1.691293E-1 -1.870102E-1 -1.983053E-1 -2.001533E-1 -1.990803E-1 -2.005413E-1 -1.945503E-1 -1.830763E-1 
-1.551812E-1 -1.083313E-1 -5.379236E-2 -2.368689E-4  3.317189E-2  4.303664E-2  3.573489E-2  2.378404E-2 
 1.216102E-2 -3.544986E-3 -2.214187E-2 -3.549349E-2 -4.428530E-2 -5.870986E-2 -6.857461E-2 -7.823056E-2 
-8.299911E-2 -7.903528E-2 -7.265747E-2 -5.948466E-2 -5.170619E-2 -4.359990E-2 -3.698367E-2 -3.003967E-2 
-2.029419E-2 -1.600260E-2 -1.436341E-2 -2.801311E-2 -4.979879E-2 -7.000506E-2 -8.574134E-2 -9.000224E-2 
-8.326727E-2 -6.633925E-2 -5.280888E-2 -4.881537E-2 -4.431510E-2 -3.409278E-2 -1.913190E-2 -8.909464E-3 
-1.132357E-2 -1.337987E-2 -1.180041E-2 -6.316662E-3  5.515039E-3  1.436639E-2  2.646631E-2  3.931123E-2 
 3.871524E-2  2.727103E-2  1.755530E-2  9.329736E-3  4.173934E-3  9.419143E-3  2.128065E-2  3.960931E-2 
 6.029230E-2  8.577371E-2  1.112252E-1  1.288088E-1  1.435313E-1  1.476143E-1  1.387033E-1  1.244576E-1 
 1.232953E-1  1.413855E-1  1.652873E-1  1.843908E-1  1.923481E-1  1.880267E-1  1.662708E-1  1.353356E-1 
 1.056521E-1  7.823360E-2  5.349731E-2  3.105593E-2  1.999915E-2  2.202570E-2  2.789682E-2  3.519851E-2 
 4.238093E-2  4.425853E-2  4.306644E-2  3.826809E-2  3.150290E-2  2.828419E-2  3.189039E-2  4.640430E-2 
 6.586552E-2  8.839631E-2  1.092880E-1  1.172751E-1  1.111656E-1  9.474432E-2  7.289892E-2  5.257344E-2 
 3.889400E-2  2.858233E-2  1.886660E-2  1.180333E-2  6.915689E-3  2.624094E-3  5.604446E-3  1.385969E-2 
 1.794273E-2  1.299554E-2 -5.810082E-3 -2.962238E-2 -4.747421E-2 -5.635536E-2 -5.763698E-2 -5.420959E-2 
-5.093139E-2 -5.224270E-2 -5.313677E-2 -4.777229E-2 -3.316891E-2 -1.862520E-2 -9.148002E-3 -7.747173E-3 
-2.097958E-2 -3.617901E-2 -4.869610E-2 -5.578917E-2 -5.632555E-2 -5.453748E-2 -4.625231E-2 -3.862280E-2 
-3.200656E-2 -2.708918E-2 -2.449638E-2 -2.732760E-2 -4.294419E-2 -6.022978E-2 -8.276057E-2 -1.052613E-1 
-1.150662E-1 -1.143813E-1 -9.965831E-2 -7.888627E-2 -5.984241E-2 -5.027568E-2 -5.784559E-2 -7.656169E-2 
-9.512824E-2 -1.034433E-1 -1.027582E-1 -9.641033E-2 -8.362526E-2 -6.973690E-2 -6.166029E-2 -5.400097E-2 
-4.750401E-2 -4.273558E-2 -3.763926E-2 -3.844398E-2 -4.076856E-2 -4.395747E-2 -4.517937E-2 -4.693776E-2 
-5.301750E-2 -5.388176E-2 -4.631186E-2 -3.221530E-2 -1.922131E-2 -5.571604E-3  8.078039E-3  1.415783E-2 
 6.140828E-3 -1.284349E-2 -3.826517E-2 -6.556445E-2 -7.498211E-2 -7.042229E-2 -5.513346E-2 -2.902639E-2 
 3.889203E-4  2.840352E-2  4.875875E-2  5.945790E-2  5.382520E-2  4.580820E-2  3.990734E-2  3.692704E-2 
 5.069590E-2  7.769710E-2  1.098542E-1  1.350673E-1  1.575088E-1  1.719929E-1  1.665092E-1  1.584923E-1 
 1.595056E-1  1.670158E-1  1.705326E-1  1.629329E-1  1.456771E-1  1.237423E-1  1.039533E-1  8.788973E-2 
 7.638580E-2  6.658071E-2  5.659682E-2  4.738784E-2  3.302294E-2  1.833010E-2  2.068460E-2  3.346992E-2 
 4.345381E-2  5.650741E-2  6.819010E-2  7.048494E-2  6.315345E-2  4.697055E-2  3.168184E-2  2.685374E-2 
 3.540713E-2  5.153042E-2  5.951750E-2  4.902691E-2  2.366483E-2 -8.998871E-3 -3.617901E-2 -5.128896E-2 
-5.868006E-2 -5.873966E-2 -5.969328E-2 -6.243521E-2 -6.374651E-2 -6.681621E-2 -7.432646E-2 -9.191030E-2 
-1.122653E-1 -1.289843E-1 -1.422762E-1 -1.454063E-1 -1.330083E-1 -1.071393E-1 -7.906508E-2 -5.826277E-2 
-4.327208E-2 -3.626835E-2 -3.951687E-2 -4.550731E-2 -5.099100E-2 -5.865026E-2 -6.461078E-2 -6.246501E-2 
-5.450767E-2 -3.954667E-2 -1.376736E-2  1.806194E-2  4.244053E-2  5.322909E-2  5.489814E-2  4.905671E-2 
 4.294723E-2  3.940070E-2  3.576469E-2  3.090692E-2  2.470791E-2  1.448560E-2 -4.528463E-3 -2.220148E-2 
-2.917540E-2 -2.905619E-2 -2.875811E-2 -2.789390E-2 -2.664208E-2 -2.860910E-2 -3.263247E-2 -3.740090E-2 
-4.556686E-2 -5.468649E-2 -6.091529E-2 -7.024348E-2 -7.286608E-2 -5.668330E-2 -2.384067E-2  1.508164E-2 
 4.530162E-2  6.383890E-2  7.197499E-2  7.578981E-2  8.091581E-2  8.735323E-2  9.060174E-2  8.780020E-2 
 7.808459E-2  5.907041E-2  3.612244E-2  2.217472E-2  2.387339E-2  2.998304E-2  3.245664E-2  2.744985E-2 
 7.929027E-3 -2.401948E-2 -5.510366E-2 -7.328337E-2 -7.614440E-2 -6.705457E-2 -5.218309E-2 -3.358620E-2 
-1.638997E-2 -3.485382E-3  6.528318E-3  8.882701E-3  6.081223E-3  6.869435E-4 -1.197916E-2 -2.515197E-2 
-3.352660E-2 -3.895068E-2 -3.915930E-2 -4.342109E-2 -4.988831E-2 -5.242151E-2 -5.438846E-2 -5.018628E-2 
-4.687816E-2 -4.795110E-2 -4.663980E-2 -4.285479E-2 -3.957647E-2 -4.124546E-2 -4.652047E-2 -5.519307E-2 
-6.595188E-2 -7.581657E-2 -8.976430E-2 -1.065432E-1 -1.203713E-1 -1.347663E-1 -1.501142E-1 -1.604263E-1 
-1.524093E-1 -1.227853E-1 -7.840937E-2 -2.682096E-2  1.275700E-2  4.229152E-2  6.291503E-2  6.950140E-2 
 6.744504E-2  5.984533E-2  5.722272E-2  6.166333E-2  7.814419E-2  1.052348E-1  1.360806E-1  1.673139E-1 
 1.877585E-1  1.906494E-1  1.685656E-1  1.301797E-1  9.161502E-2  5.847442E-2  3.281432E-2  1.466441E-2 
 4.783273E-4 -2.050281E-2 -4.127526E-2 -4.872596E-2 -5.075246E-2 -5.507386E-2 -5.999136E-2 -6.410408E-2 
-6.493860E-2 -6.312066E-2 -6.157088E-2 -6.002116E-2 -5.614680E-2 -4.523897E-2 -3.194696E-2 -2.446645E-2 
-2.011538E-2 -1.865500E-2 -2.100939E-2 -2.455598E-2 -3.319865E-2 -4.407668E-2 -4.988831E-2 -5.298769E-2 
-5.817336E-2 -6.759107E-2 -8.189636E-2 -9.500927E-2 -1.019832E-1 -1.027883E-1 -9.745330E-2 -9.515828E-2 
-9.694630E-2 -1.039802E-1 -1.199242E-1 -1.374783E-1 -1.484463E-1 -1.433492E-1 -1.237692E-1 -9.122425E-2 
-5.111021E-2 -1.439321E-2  1.990974E-2  5.090451E-2  7.397181E-2  8.952880E-2  1.037447E-1  1.160234E-1 
 1.192123E-1  1.167387E-1  1.186758E-1  1.214773E-1  1.273186E-1  1.401934E-1  1.526807E-1  1.629329E-1 
 1.618898E-1  1.450810E-1  1.175135E-1  8.738303E-2  6.172293E-2  4.822230E-2  5.355692E-2  6.765360E-2 
 8.699560E-2  1.138478E-1  1.437399E-1  1.722313E-1  1.936297E-1  2.032559E-1  2.002459E-1  1.901427E-1 
 1.811721E-1  1.730658E-1  1.637077E-1  1.541113E-1  1.481805E-1  1.457367E-1  1.419518E-1  1.345905E-1 
 1.130729E-1  8.404511E-2  6.234872E-2  4.986143E-2  4.303664E-2  3.972852E-2  4.130805E-2  3.594351E-2 
 2.390319E-2  9.568095E-3 -6.197512E-3 -1.722449E-2 -2.020478E-2 -1.427400E-2 -9.505570E-3 -4.737198E-3 
 4.054606E-3  1.126689E-2  1.377034E-2  3.309608E-3 -1.728410E-2 -3.218538E-2 -4.032159E-2 -4.354030E-2 
-4.109651E-2 -4.029179E-2 -3.924870E-2 -4.309320E-2 -5.713028E-2 -7.191247E-2 -8.630723E-2 -9.420532E-2 
