# Supplementary material for: Parameters estimation of stochastic finite fault ground motion simulation method and its application in North China
Source: PLoS One. 2025 Dec 3;20(12):e0337602. doi: 10.1371/journal.pone.0337602 (PMC12674566; doi:10.1371/journal.pone.0337602)
Supplement: S1 File — The Strong motion recordings for this study are provided by China Strong Motion Network Centre at Institute of Engineering Mechanics, China Earthquake Administration. (ZIP) [file pone.0337602.s001.zip › S1 File. Acceleration recordings of Pingyuan earthquake/ua0561.dat]

041FXT230806023303
0230806023359 2023-08-06 2:33:59 BTM
PINGYUAN EARTHQUAKE, PINGYUAN,CHN
EPICENTER  37.159N 116.339E DEPTH 10 KM
MAGNITUDE  5.5(Ms)
STATION: 41FXT 35.8N 115.5E
SITE CONDITION: SOIL
INSTRUMENT TYPE: GSMA-24IP/SLJ-100
OBSERVING POINT: GROUND
COMP. NS
UNCORRECTED ACCELERATION          UNIT: CM/SEC/SEC
NO. OF POINTS:  12000  EQUALLY SPACED INTERVALS OF:  0.010  SEC
PEAK VALUE:    6.457   AT   47.8 SEC    DURATION:  120 SEC
PRE-EVENT TIME:  20  SEC  RECORDER TIME:  2023-08-06 02:34:00 BTM
CSMNC

 9.111404E-3  4.461288E-3  1.436043E-2  7.381439E-3 -4.882813E-4  9.117126E-4 -7.669449E-3  2.111435E-3 
-1.409531E-3  2.170563E-3 -1.067924E-2 -8.829117E-3  2.342224E-3  8.192062E-3  1.143074E-2 -6.298065E-3 
 4.119873E-4 -1.153946E-2  5.861282E-3  7.020950E-3  1.390457E-3  1.230049E-2 -7.608414E-3  1.143074E-2 
 6.809235E-4 -2.359390E-3 -1.070786E-2 -2.378845E-2 -9.778976E-3 -1.231956E-2 -1.169205E-3 -4.539490E-3 
 6.523132E-4 -7.518768E-3 -2.927780E-3  6.311417E-3  2.790451E-3  8.510590E-3 -1.739502E-3  9.262085E-3 
 7.560730E-3  1.042175E-2  8.602142E-3 -1.888275E-4 -1.619339E-3 -5.939484E-3 -1.289368E-3 -5.699158E-3 
 9.830475E-3  5.121231E-3 -9.880066E-4  7.114410E-4 -1.231956E-2 -1.409531E-3  4.852295E-3  4.791260E-3 
 1.121521E-3 -6.658554E-3  1.420975E-3  9.651184E-3  7.114410E-4 -2.717972E-3 -4.268646E-3 -9.338379E-3 
-2.098083E-3 -8.983612E-4 -1.210785E-2 -8.708954E-3 -2.218246E-3  2.342224E-3  1.564217E-2 -1.379013E-3 
-5.187988E-4  2.672195E-3 -7.158279E-3  9.141922E-3 -3.997803E-3 -1.558304E-3  2.580643E-3 -7.781982E-4 
 1.781464E-3 -7.188797E-3  7.110596E-3  8.811951E-4  9.910583E-3  8.041382E-3 -9.338379E-3  1.003075E-2 
 3.480911E-3  5.861282E-3  2.941132E-3 -3.318787E-3  8.220673E-4 -5.199432E-3  8.361816E-3 -4.117966E-3 
-6.978989E-3 -1.016808E-2 -1.079941E-2  9.771347E-3 -1.442909E-2  2.307892E-4 -4.478455E-3 -9.038925E-3 
 8.131027E-3 -1.568794E-2  1.516151E-2 -4.777908E-3 -3.469467E-3  1.403046E-2 -4.838943E-3  1.054192E-2 
-6.828308E-3  5.062103E-3 -1.031876E-2  2.370834E-3 -3.679276E-3 -6.599426E-3  2.502060E-2 -2.021790E-2 
 1.337051E-2 -4.898071E-3 -2.597809E-3  1.978111E-2 -2.479553E-3  2.055168E-2 -1.690865E-2 -1.949310E-3 
-3.738403E-3  6.521225E-3  1.132202E-2 -7.188797E-3  1.176071E-2 -2.226830E-2  4.671097E-3 -5.228043E-3 
-8.237839E-3 -2.868652E-3 -1.314926E-2  1.686096E-2 -1.591873E-2  4.711151E-4 -1.558304E-3 -5.199432E-3 
 1.439095E-2  1.298141E-2  1.000214E-2 -7.368088E-3  5.861282E-3 -1.851845E-2  8.510590E-3 -3.997803E-3 
-4.598618E-3  3.718185E-2 -2.483940E-2  5.861282E-3 -2.196884E-2 -2.342796E-2  1.933098E-2 -8.588791E-3 
 2.321053E-2 -1.410866E-2  3.831863E-3 -5.908966E-3 -8.089066E-3  2.046204E-2 -7.099152E-3  2.693176E-2 
-1.067924E-2  1.209068E-2  6.311417E-3 -7.999420E-3  1.576042E-2 -2.092934E-2  5.950928E-3 -1.541901E-2 
 2.672195E-3  2.290726E-3 -9.927750E-3  9.021759E-3 -1.717949E-2 -2.988815E-3 -1.439857E-2 -5.228043E-3 
-8.087158E-4  9.830475E-3  1.078224E-2 -5.168915E-3  1.161194E-2 -8.409500E-3  9.422302E-4 -8.983612E-4 
 9.231567E-3  2.318192E-2  4.671097E-3  8.781433E-3 -2.322769E-2 -2.187920E-2  1.650047E-2  9.422302E-4 
 5.830765E-3  2.109146E-2 -2.518845E-2 -1.001930E-2  2.490997E-3 -1.994896E-2  8.390427E-3 -1.621819E-2 
 5.950928E-3  2.342224E-2 -9.368896E-3  7.862091E-3 -8.678436E-3  2.370834E-3  2.178192E-2  1.091003E-3 
-1.612854E-2  5.472183E-3  1.847076E-2 -1.046944E-2  1.051140E-2 -1.469803E-2 -3.019905E-2 -2.159119E-3 
-8.768082E-3  2.324104E-2  7.621765E-3 -1.395798E-2  1.361847E-3 -7.848740E-3  2.311707E-3  9.941101E-3 
 5.210876E-3  1.048088E-2  1.775169E-2 -3.257751E-3 -9.609222E-3  1.241684E-3 -6.507874E-3  4.251480E-3 
-3.787994E-3 -6.769180E-3 -8.148193E-3 -1.994896E-2  1.411438E-4 -4.568100E-3 -4.598618E-3 -4.838943E-3 
 8.361816E-3  2.455139E-2  9.422302E-4  1.571655E-3 -1.422882E-2 -1.118851E-2  4.041672E-3  9.941101E-3 
 1.203156E-2 -6.689072E-3 -1.798630E-3 -9.868622E-3  7.801056E-3  9.801865E-3  1.211166E-3  8.750916E-3 
-1.141930E-2  3.690720E-3 -3.879547E-3  4.732132E-3  2.246094E-2  3.204346E-4 -1.277924E-4 -1.177788E-2 
-9.988785E-3 -6.149292E-3  6.221771E-3  1.039124E-2 -8.708954E-3 -1.323891E-2 -1.398849E-2  1.024055E-2 
 4.072189E-3  1.444054E-2  4.760742E-3 -2.396774E-2 -4.598618E-3 -1.821899E-2  9.021759E-3  7.291794E-3 
 7.440567E-3  1.865196E-2 -1.705933E-2 -3.438950E-3 -1.407814E-2  6.610870E-3  1.698112E-2  9.740829E-3 
 9.111404E-3 -1.904869E-2  4.791260E-3 -3.198624E-3 -2.479553E-4  7.419586E-4 -6.828308E-3  4.011154E-3 
-1.803780E-2 -1.243782E-2 -3.318787E-3  1.188087E-2  1.691818E-3  2.700806E-3  5.241394E-3 -1.925850E-2 
 1.379204E-2  1.045227E-2  4.341125E-3  1.799202E-2 -1.949310E-3 -2.359390E-3 -1.112938E-2 -2.414894E-2 
-9.927750E-3  5.151749E-3  2.190208E-2  1.802063E-2 -2.784729E-4  1.720428E-3 -1.001930E-2 -2.128601E-3 
-3.559113E-3 -9.809494E-3  6.761551E-3 -7.278442E-3 -5.758286E-3 -4.959106E-3 -7.638931E-3  2.910614E-3 
 6.731033E-3 -6.118774E-3  3.541946E-3  1.215172E-2 -5.079269E-3  6.641388E-3 -3.078461E-3  1.471138E-2 
 8.481979E-3 -8.678436E-4  2.380180E-2 -1.413918E-2 -7.099152E-3 -1.219940E-2 -1.761818E-2 -5.107880E-3 
-2.149773E-2 -1.252937E-2 -9.307861E-3  1.003075E-2  7.890701E-3  9.321213E-3  1.390457E-3  1.716614E-4 
 1.504135E-2 -1.135826E-2  1.212120E-2  1.838112E-2  2.622223E-2  2.011108E-2 -1.889801E-2 -1.889801E-2 
-3.123856E-2 -3.879547E-3  1.346207E-2  1.662064E-2 -3.198624E-3 -3.016853E-2 -8.739471E-3 -5.939484E-3 
 1.972198E-2  1.608086E-2  1.272202E-2  1.105118E-2 -1.889801E-2 -1.457787E-2 -5.908966E-3  9.471893E-3 
-2.784729E-4  5.891800E-3 -9.218216E-3 -2.176857E-2  5.016327E-4 -7.158279E-3  1.114082E-2 -6.507874E-3 
-2.119827E-2 -9.069443E-3  5.561829E-3  2.744102E-2  2.052116E-2  1.233101E-2 -2.038956E-3 -3.849030E-3 
-1.398849E-2  2.761841E-3  1.555061E-2 -6.797791E-3  8.390427E-3 -3.997803E-3 -1.296806E-2 -1.468658E-3 
-7.457733E-3  3.631592E-3 -1.052856E-2 -8.829117E-3  1.024055E-2  6.490707E-3  2.237129E-2  1.051140E-2 
-2.298355E-3 -1.323891E-2 -4.238129E-3  1.042175E-2 -1.448822E-2 -2.658844E-3 -1.049805E-2 -7.999420E-3 
-3.349304E-3  1.781464E-3  6.401062E-3 -1.618958E-2  4.341125E-3 -7.818222E-3 -2.267838E-3  5.830765E-3 
 5.830765E-3  1.763153E-2  6.401062E-3  1.289177E-2 -3.587723E-3 -1.499176E-3 -4.718781E-3 -5.397797E-3 
-2.927780E-3 -1.329803E-2 -3.229141E-3 -1.043892E-2  8.220673E-3  1.704216E-2  1.185226E-2  8.390427E-3 
-5.079269E-3 -2.388000E-3 -3.587723E-3  2.201080E-3  1.093102E-2  7.471085E-3 -4.327774E-3 -1.350784E-2 
-2.304840E-2 -2.050781E-2 -1.100922E-2 -2.479553E-4  1.227188E-2  7.411957E-3  2.613068E-4 -8.268356E-3 
 2.098083E-5  1.489067E-2  1.874161E-2  1.388168E-2  8.451462E-3  7.862091E-3 -1.018524E-3 -9.918213E-5 
 8.506775E-4  2.672195E-3 -9.218216E-3 -1.654816E-2 -1.326942E-2 -1.639938E-2 -1.049042E-3 -1.108170E-3 
 5.500793E-3 -1.647949E-3 -1.445770E-2 -8.028030E-3 -2.328873E-3  1.933098E-2  2.882004E-3 -1.043892E-2 
 1.510620E-3  6.370544E-3  7.411957E-3  2.759171E-2  3.835106E-2  2.882004E-3 -2.322769E-2 -5.299950E-2 
-4.008865E-2 -1.118851E-2  1.650047E-2  5.232048E-2  4.210091E-2  1.444054E-2 -2.477837E-2 -3.126907E-2 
-4.354858E-2 -8.708954E-3  4.121208E-2  3.468132E-2  3.513145E-2 -3.229141E-3 -2.003860E-2 -3.967857E-2 
-3.150940E-2 -4.179001E-3  9.052277E-3  3.245163E-2  9.201050E-3  6.731033E-3 -1.603889E-2 -2.497864E-2 
-9.927750E-3  6.641388E-3  1.880074E-2  1.093102E-2  2.035141E-2  7.381439E-3  4.430771E-3 -5.819321E-3 
 6.582260E-3 -1.597786E-2 -2.205849E-2 -6.328583E-3 -2.858925E-2  1.790047E-2 -3.986359E-4  2.761841E-3 
-5.998611E-3 -2.417946E-2  1.024055E-2  1.180649E-3  4.255104E-2  3.295135E-2  1.954079E-2 -1.997948E-2 
-2.861786E-2  1.737213E-2 -1.144791E-2  1.248169E-2  5.411148E-3 -8.739471E-3 -3.564835E-2 -4.384804E-2 
-4.898071E-3 -1.511955E-2  1.385117E-2  2.255058E-2  1.918221E-2  6.792068E-3 -7.787704E-3  1.066208E-2 
 5.241394E-3  9.740829E-3  1.504135E-2  9.681702E-3 -5.788803E-3 -2.113914E-2 -1.165771E-2  9.290695E-3 
 3.009224E-2  4.281998E-3 -3.809929E-2 -2.709770E-2 -3.493881E-2 -9.008408E-3  3.954124E-2  4.130173E-2 
 4.005051E-2 -2.673912E-2 -3.237915E-2 -1.499939E-2 -1.585770E-2  4.213142E-2  3.552055E-2  5.182266E-3 
-4.920769E-2 -5.031776E-2 -7.669449E-3  7.770538E-3  3.590202E-2  2.058220E-2  9.740829E-3 -1.320839E-2 
-5.878448E-3  1.719093E-2  1.656151E-2  1.778221E-2 -1.442909E-2 -2.721786E-2 -2.813911E-2 -2.098083E-3 
 7.291794E-3  5.182266E-3  1.063156E-2 -3.938675E-3  9.117126E-4 -8.977890E-3  2.790451E-3 -7.476807E-4 
-6.658554E-3  5.861282E-3 -3.089905E-4  5.300522E-3 -6.980896E-4  8.722305E-3 -2.508163E-3 -1.004791E-2 
-7.638931E-3 -8.499146E-3  1.430130E-2  9.651184E-3  1.349068E-2 -3.814697E-5 -6.057739E-3  3.211975E-3 
-6.088257E-3  2.521515E-3 -5.968094E-3 -5.939484E-3 -8.392334E-4 -1.678467E-3 -9.038925E-3 -2.351952E-2 
-1.290894E-2  3.511429E-3  1.662064E-2  1.662064E-2  9.262085E-3 -7.608414E-3 -7.068634E-3  5.062103E-3 
 5.950928E-3  1.030159E-2 -2.569199E-3  1.001358E-3  2.052307E-3 -3.288269E-3 -9.288788E-4 -7.577896E-3 
 3.120422E-3  1.750946E-3 -9.868622E-3 -2.077866E-2 -1.281929E-2  1.132202E-2  1.731110E-2  3.164101E-2 
 3.271103E-2  9.321213E-3 -1.350784E-2 -2.119827E-2 -2.912903E-2 -3.833771E-2 -2.074814E-2  9.620667E-3 
 3.194046E-2  2.076149E-2  9.910583E-3  1.411438E-4 -2.483940E-2 -1.183891E-2  3.698158E-2  4.186058E-2 
-1.508904E-2 -2.873802E-2  1.411438E-4  1.540184E-2 -2.069473E-3 -1.430893E-2 -1.034927E-2 -4.005814E-2 
-3.335953E-2 -5.968094E-3  2.282143E-2  3.152084E-2  1.441193E-2  2.967072E-2  1.352119E-2 -6.866455E-5 
 1.662064E-2  2.398109E-2 -4.419327E-3 -3.165817E-2 -3.438950E-3  1.006126E-2 -1.526833E-2 -2.074814E-2 
-7.219315E-3 -3.821945E-2 -4.104805E-2 -8.527756E-3  9.860992E-3  2.371216E-2  3.120422E-3 -5.397797E-3 
-7.669449E-3  1.411438E-4  3.557205E-2  4.759216E-2  1.278114E-2 -1.317787E-2 -9.399414E-3  3.511429E-3 
 1.361084E-2 -7.698059E-3  4.430771E-3  1.385117E-2 -6.658554E-3 -1.961899E-2 -1.821899E-2 -6.599426E-3 
-1.386833E-2 -7.068634E-3 -8.237839E-3  1.203156E-2  1.871109E-2  6.900787E-3  4.791260E-3 -1.672935E-2 
 1.932144E-3 -3.618240E-3  5.090714E-3  1.343155E-2  1.241684E-3  1.334190E-2 -4.629135E-3  6.551743E-3 
-2.868652E-3 -1.100922E-2 -9.098053E-3 -1.821899E-2 -3.469467E-3 -1.079941E-2  8.541107E-3  1.531219E-2 
 1.018143E-2  8.571625E-3  5.981445E-3  4.251480E-3 -6.858826E-3  1.403046E-2 -3.818512E-3 -2.256775E-2 
-1.702881E-2 -1.046944E-2 -4.478455E-3 -5.668640E-3  4.522324E-3 -1.106834E-2  4.522324E-3  1.045227E-2 
 4.970551E-3  1.647186E-2  6.700516E-3  2.449226E-2  2.538109E-2  2.213097E-2  1.033211E-2 -1.553917E-2 
-2.843857E-2 -3.243828E-2 -3.767776E-2 -4.253769E-2 -7.848740E-3 -1.004791E-2 -6.298065E-3  4.760742E-3 
 8.071899E-3  4.852295E-3 -2.748489E-3  4.452133E-2  4.154205E-2  4.604149E-2  2.511215E-2  4.430771E-3 
 9.801865E-3 -2.626801E-2 -1.618958E-2 -2.691841E-2 -1.219940E-2 -1.937866E-2 -3.162956E-2 -1.481819E-2 
-2.384949E-2  2.005196E-2  2.908134E-2  1.456070E-2  1.720428E-3 -2.748489E-3  1.793098E-2  1.227188E-2 
 1.069069E-2  2.052116E-2 -1.708984E-3 -3.089905E-4  2.169228E-2 -2.289772E-2 -5.654907E-2 -5.847931E-2 
-2.387810E-2 -3.089905E-4  1.081085E-2  3.861046E-2  1.701164E-2  1.203156E-2 -2.429771E-2 -2.578926E-2 
 1.251221E-2  8.312225E-3  1.897049E-2  2.163124E-2  2.395058E-2 -1.907921E-2 -6.889343E-3  3.835106E-2 
 3.972054E-2 -1.290894E-2 -6.288910E-2 -1.502800E-2 -2.220917E-2  3.158188E-2  5.116081E-2  1.754189E-2 
-4.089355E-3 -6.306839E-2 -1.243782E-2 -2.313805E-2 -7.818222E-3  4.161835E-3  6.900787E-3  3.638077E-2 
-2.170944E-2 -7.398605E-3  1.571655E-3  3.304100E-2  1.820183E-2 -1.619339E-3  3.601074E-3 -2.575874E-2 
 2.124214E-2 -1.317978E-3  1.120186E-2  8.201599E-5 -3.192902E-2 -2.131844E-2 -4.348946E-2  1.132202E-2 
 1.063156E-2  9.471893E-3  4.701614E-3 -1.568794E-2 -7.457733E-3 -1.654816E-2  1.751137E-2  1.123047E-2 
 2.643204E-2  1.942062E-2  5.149841E-5  9.231567E-3 -9.899139E-3  1.841164E-2  8.871078E-3  1.114082E-2 
-1.018524E-3 -2.688789E-2 -1.770782E-2 -2.736855E-2 -8.708954E-3 -2.533913E-2 -1.797867E-2 -6.057739E-3 
 3.204346E-4  1.504135E-2  4.341125E-3  2.574158E-2  1.757050E-2  2.622223E-2  3.578186E-2  3.915215E-2 
 3.546143E-2  1.111221E-2 -2.193451E-4 -3.645897E-2 -4.166794E-2 -4.965782E-2 -4.354858E-2 -2.539825E-2 
-2.220917E-2 -2.086830E-2 -2.086830E-2  3.721237E-3 -1.389885E-2 -1.344872E-2  1.039124E-2  4.750061E-2 
 7.021141E-2  4.702187E-2  4.079056E-2 -7.608414E-3 -1.937866E-2  1.716232E-2  2.544212E-2  4.371643E-3 
-1.633835E-2 -1.463890E-2 -3.788948E-2 -2.310944E-2 -1.739502E-3 -7.549286E-3 -2.316856E-2 -3.645897E-2 
-1.678467E-3  1.319122E-2 -2.988815E-3 -1.888275E-4  1.316071E-2 -8.678436E-3 -2.569199E-3  3.483200E-2 
 2.616119E-2  2.511215E-2  1.960182E-2 -3.679276E-3 -3.693771E-2 -3.538895E-2  4.402161E-3  1.710129E-2 
 2.583122E-2 -1.469803E-2 -1.541901E-2  1.516151E-2 -4.727936E-2 -2.915955E-2  3.274155E-2 -4.629135E-3 
 1.436043E-2  5.378151E-2  6.671906E-3 -2.159119E-3  1.932144E-3 -4.882813E-4 -1.693916E-2 -1.222801E-2 
 4.791260E-3 -9.609222E-3  1.358223E-2 -2.781868E-2 -6.658554E-3 -1.612854E-2 -5.645943E-2 -1.379013E-3 
-4.089355E-3  1.751137E-2  9.117126E-4  2.485085E-2  4.580116E-2  6.416130E-2  5.065155E-2 -3.067780E-2 
-3.168106E-3 -6.208420E-3  5.217171E-2  1.239204E-2 -3.725815E-2 -1.630783E-2 -7.024956E-2 -2.065849E-2 
-2.620888E-2 -1.708984E-3 -1.049805E-2 -5.463791E-2 -2.548790E-2 -1.165771E-2  5.000114E-2  4.288101E-2 
 2.219200E-2 -2.449036E-3 -1.514816E-2  5.741119E-3  3.563118E-2  6.955147E-2  1.802063E-2 -6.978989E-3 
-2.906799E-2 -2.739906E-2 -8.678436E-3  1.272202E-3  6.462097E-3 -2.518845E-2  3.030777E-3 -8.499146E-3 
 1.921082E-2  2.687073E-2 -1.732826E-2 -1.752853E-2 -5.651855E-2 -1.264954E-2  8.251190E-3  3.215218E-2 
 4.368210E-2  5.531311E-3  6.792068E-3 -2.614784E-2 -1.768112E-3 -3.078461E-3  1.021194E-2  1.361084E-2 
-1.195908E-2  1.242065E-2  3.814697E-4  1.254082E-2 -1.249886E-2 -2.232933E-2 -3.135872E-2 -4.405785E-2 
-1.919937E-2  9.620667E-3  4.398155E-2  7.741928E-3  9.351730E-3 -2.809525E-3 -6.717682E-3 -5.758286E-3 
-1.749802E-2  2.559090E-2  1.030159E-2  2.729225E-2  2.646065E-2  1.889229E-2  8.506775E-4 -3.821945E-2 
-5.489349E-3 -2.232933E-2 -6.029129E-3 -5.493164E-4 -1.019859E-2  2.181053E-2  2.342224E-3  1.121521E-3 
-1.186943E-2 -1.895905E-2 -2.313805E-2 -2.056885E-2  2.392197E-2  3.131104E-2  3.528214E-2  1.996231E-2 
-1.571846E-2 -3.999901E-2 -2.959824E-2  8.506775E-4  1.313210E-2  2.070045E-2 -1.124954E-2 -1.633835E-2 
-9.593964E-4  1.662064E-2  2.985191E-2  6.700516E-3 -1.931953E-2 -3.806877E-2  1.179123E-2  3.417206E-2 
 3.832054E-2  4.112053E-2 -1.785851E-2 -6.133842E-2 -7.492828E-2 -2.223778E-2  1.310158E-2  1.337051E-2 
-2.018929E-2 -5.624771E-2 -3.988838E-2 -6.387711E-3  5.453110E-2  6.728172E-2  5.584145E-2 -3.969193E-3 
-1.647949E-3  3.218079E-2  2.851105E-2  5.602074E-2 -3.997803E-3 -1.582909E-2 -3.836823E-2 -3.758812E-2 
-1.711845E-2 -3.266907E-2 -5.428314E-3 -4.968834E-2 -5.187988E-4  2.091217E-2  2.404213E-2  3.042221E-2 
-5.699158E-3  2.902222E-2 -4.718781E-3  2.550125E-2  6.101608E-3 -3.198624E-3 -4.539490E-3 -5.201912E-2 
-1.317978E-3 -4.602814E-2 -1.273918E-2 -1.997948E-2 -1.347923E-2  3.221130E-2 -1.508904E-2  3.307152E-2 
-1.079941E-2  1.030159E-2  2.562141E-2  1.212120E-2  2.777100E-2 -2.885818E-2  5.352020E-3 -2.664948E-2 
-9.927750E-3  1.567078E-2 -8.392334E-4  6.551743E-3 -5.099869E-2  3.332138E-3  3.549194E-2  3.689194E-2 
 7.462120E-2  3.400230E-2 -1.642799E-2 -6.139946E-2 -5.493927E-2  3.091812E-3  1.647186E-2  1.510048E-2 
-8.289337E-3 -3.633881E-2 -1.091957E-2 -1.371956E-2  2.553177E-2  2.318192E-2 -3.403854E-2 -3.043938E-2 
-4.384804E-2  2.845192E-2  4.186058E-2  2.112198E-2  1.671219E-2 -3.871918E-2 -5.728912E-2 -5.293846E-2 
 4.490089E-2  6.213188E-2  3.525162E-2  7.202148E-3  2.262115E-3  1.412201E-2 -2.441788E-2  2.368164E-2 
 2.611160E-3 -2.838135E-3 -1.693916E-2 -6.057739E-3  1.856232E-2 -2.787781E-2  1.024055E-2 -1.881790E-2 
-3.408432E-3 -8.378983E-3 -7.488251E-3  2.204132E-2 -2.331924E-2  6.462097E-3 -8.588791E-3  6.490707E-3 
 1.991272E-3 -2.809525E-3 -6.298065E-3 -4.280853E-2 -8.058548E-3 -9.187698E-3  2.949142E-2  1.590157E-2 
 2.201080E-3 -8.237839E-3 -2.456856E-2  8.722305E-3 -9.519577E-3  2.687073E-2  9.771347E-3  1.304054E-2 
 7.202148E-3 -1.672935E-2  1.939201E-2  6.961823E-3  2.857208E-2  7.291794E-3  1.045227E-2  5.710602E-3 
 1.602173E-3  1.215172E-2 -1.782799E-2  9.410858E-3 -1.308823E-2 -1.273918E-2 -3.076935E-2 -2.304840E-2 
 8.131027E-3 -1.836777E-2 -4.327774E-3 -2.512932E-2 -1.371956E-2 -2.828789E-2 -5.048752E-3  2.309227E-2 
-8.409500E-3  1.897049E-2  5.607605E-4  3.164101E-2  2.285194E-2  1.623154E-2  5.417061E-2  8.071899E-3 
-1.687813E-2 -2.182770E-2  3.456116E-2  1.316071E-2  5.710602E-3  1.790047E-2 -3.687859E-2 -1.618958E-2 
-6.089783E-2 -2.247810E-2 -2.387810E-2 -3.964806E-2  3.978157E-2  1.588058E-2  4.380226E-2 -1.407814E-2 
 1.152039E-3  5.151749E-3 -3.812790E-2  4.580116E-2 -1.326942E-2  2.309227E-2 -5.939484E-3 -4.613876E-2 
-2.459908E-2 -4.667854E-2  2.070045E-2 -1.323891E-2  3.861046E-2  1.617050E-2  1.078224E-2  3.057098E-2 
 6.462097E-3  7.098198E-2 -5.228043E-3  3.039169E-2 -2.080917E-2 -4.119873E-2 -9.838104E-3 -5.424881E-2 
 1.695061E-2 -4.393768E-2  4.970551E-3 -9.279251E-3 -2.384949E-2  3.751183E-2 -9.038925E-3  4.845047E-2 
 1.164055E-2  2.991104E-2  2.869225E-2 -9.899139E-3  1.191139E-2 -3.639793E-2 -9.757996E-3 -4.107857E-2 
-3.332901E-2 -9.399414E-3 -1.693916E-2  1.322174E-2 -2.000809E-2  1.474190E-2  2.455139E-2  3.727150E-2 
 4.392052E-2  4.371643E-3  2.187157E-2 -7.188797E-3 -6.057739E-3 -8.768082E-3 -6.479263E-3  7.291794E-3 
-2.587891E-2 -1.320839E-2 -3.055954E-2 -2.038956E-2  1.060486E-3  2.580643E-3  2.648163E-2  7.711411E-3 
 2.049065E-2  7.862091E-3 -1.612854E-2 -8.317947E-3 -2.000809E-2 -5.397797E-3 -1.585770E-2 -1.829147E-3 
 6.761551E-3 -1.672935E-2 -8.558273E-3 -1.079941E-2  2.464104E-2  2.723122E-2  2.887154E-2  4.091072E-2 
 1.784134E-2  2.550125E-2 -8.148193E-3 -8.857727E-3  9.712219E-3  4.371643E-3 -1.386833E-2 -4.640770E-2 
-3.466797E-2 -4.163933E-2 -3.427887E-2 -2.483940E-2 -3.818512E-3  1.889229E-2 -1.289368E-3  1.081085E-2 
 1.948166E-2  3.644180E-2  5.015182E-2  2.893066E-2  1.841164E-2  1.307106E-2 -3.681183E-4 -2.187920E-2 
-2.539825E-2 -1.374817E-2 -2.056885E-2 -2.205849E-2 -1.982880E-2 -1.013947E-2 -1.619339E-3 -9.279251E-3 
 1.757050E-2  2.371216E-2  2.359200E-2  2.482224E-2  1.507187E-2  2.139091E-2  4.251480E-3  2.552032E-3 
-1.910782E-2 -2.280807E-2 -1.058769E-2 -2.760887E-2 -2.611923E-2 -1.988792E-2  1.075172E-2  1.617050E-2 
 6.700516E-3  1.468086E-2  1.439095E-2  7.291794E-3  6.792068E-3  1.233101E-2  4.671097E-3  9.740829E-3 
-8.378983E-3 -2.357864E-2 -1.881790E-2 -2.185822E-2 -1.314926E-2 -1.416779E-2 -7.188797E-3 -8.028030E-3 
-3.707886E-3  4.611969E-3  1.179123E-2  3.170204E-2 -1.277924E-4 -6.658554E-3  1.731110E-2  1.331139E-2 
 1.686096E-2  9.290695E-3 -1.258850E-3 -2.074814E-2 -9.698868E-3  1.996231E-2  2.258110E-2  1.567078E-2 
-9.958267E-3 -1.258850E-2 -2.226830E-2 -6.448746E-3  7.705688E-4 -1.284790E-2  1.236153E-2 -9.958267E-3 
-3.879547E-3 -1.511955E-2 -3.288269E-3  5.271912E-3 -1.535797E-2  3.194046E-2 -1.558304E-3  1.862144E-2 
 2.431870E-3 -1.243782E-2  1.558113E-2 -1.901817E-2  1.903152E-2 -2.331924E-2 -1.168823E-2 -3.498077E-3 
-2.053833E-2  2.431870E-3 -1.508904E-2  1.960182E-2 -1.821899E-2  4.911423E-3  1.623154E-2  4.732132E-3 
 3.200150E-2  6.641388E-3  2.327156E-2 -1.028824E-2  9.592056E-3  1.325226E-2 -8.588791E-3 -1.768112E-3 
-2.953911E-2 -5.819321E-3 -2.244949E-2 -4.539490E-3 -1.127815E-2 -2.956772E-2  1.300812E-3 -3.681183E-4 
 2.020073E-2  1.817131E-2  1.555061E-2 -1.070786E-2 -1.174927E-2  9.021759E-3  2.079201E-2  3.259087E-2 
 1.057053E-2 -4.358292E-3 -2.947807E-2 -2.259827E-2 -2.301788E-2 -6.507874E-3  3.091812E-3  1.661301E-3 
 7.141113E-3 -3.969193E-3  1.790047E-2 -2.159119E-3  5.561829E-3 -1.645851E-2 -3.469467E-3  2.067184E-2 
 7.801056E-3  4.204178E-2 -2.229881E-2 -5.847931E-3 -1.645851E-2 -1.883888E-2  2.768135E-2  5.590439E-3 
 3.030205E-2 -2.667809E-2 -3.681183E-4 -7.278442E-3 -9.519577E-3  2.842140E-2 -4.598618E-3  3.000069E-2 
-3.004837E-2 -1.609802E-2 -2.277946E-2 -2.688789E-2  9.262085E-3 -1.532936E-2  1.921082E-2 -3.225899E-2 
-3.438950E-3 -1.279831E-2 -2.372932E-2  1.623154E-2 -9.899139E-3  3.915215E-2  1.084137E-2  2.631187E-2 
 1.164055E-2 -1.174927E-2  1.945114E-2 -1.538849E-2  3.876114E-2  2.097130E-2  1.093102E-2  5.182266E-3 
-3.588867E-2 -1.273918E-2 -4.834938E-2 -1.919937E-2 -1.037788E-2 -8.558273E-3  1.108170E-2 -5.397797E-3 
 1.835060E-2 -2.159119E-3  1.447105E-2  9.117126E-4 -2.187729E-3  2.744102E-2  1.906204E-2  4.317093E-2 
 3.204346E-4 -1.323891E-2 -3.624916E-2 -5.332947E-2 -2.286911E-2 -1.764870E-2  8.451462E-3 -4.117966E-3 
 2.324104E-2  1.897049E-2  1.638222E-2  2.345085E-2 -4.209518E-3  1.248169E-2  1.099205E-2  4.130173E-2 
 9.052277E-3  5.681992E-3 -1.901817E-2 -6.628799E-2 -3.758812E-2 -5.487823E-2 -9.778976E-3 -1.425934E-2 
 1.081085E-2  1.200104E-2 -9.809494E-3  1.740074E-2 -1.277924E-4  3.459167E-2  6.462097E-3  2.735138E-2 
 2.049065E-2  2.008057E-2  1.754189E-2 -1.296806E-2  1.847076E-2 -2.614784E-2  1.221085E-2 -2.629852E-2 
-4.508972E-3  1.385117E-2 -2.128792E-2  3.784180E-2 -6.118774E-3  2.672195E-2 -2.041817E-2 -2.286911E-2 
-1.341820E-2 -3.171921E-2  7.915497E-4 -5.320930E-2 -2.069473E-3 -2.158928E-2  5.090714E-3 -1.619339E-3 
-1.585770E-2  1.868057E-2 -1.493835E-2  3.858185E-2  1.260185E-2  5.483055E-2  2.643204E-2  1.143074E-2 
 3.087044E-2 -2.086830E-2  7.680893E-3 -4.715919E-2 -2.418518E-3 -9.868622E-3 -2.597809E-3  5.922318E-3 
-3.669930E-2  6.311417E-3 -3.150940E-2  1.859093E-2 -1.438141E-3  3.782272E-3  2.604103E-2 -5.548477E-3 
 1.984215E-2 -1.529884E-2  7.591248E-3 -1.419830E-2  3.061295E-3  2.613068E-4 -1.460838E-2  8.991241E-3 
-1.755905E-2  9.740829E-3 -1.642799E-2  4.821777E-3  1.750946E-3  1.692200E-2  3.355217E-2 -2.328873E-3 
 6.582260E-3 -3.424835E-2  6.221771E-3 -5.819321E-3  6.792068E-3  1.883125E-2 -2.220917E-2  4.341125E-3 
-2.939796E-2  4.701614E-3 -2.098083E-3 -1.647949E-3  1.459122E-2 -2.809525E-3  2.204132E-2 -1.121902E-2 
-3.759384E-3 -4.148483E-3  6.641388E-3  1.114082E-2 -8.829117E-3  2.918243E-4 -1.803780E-2 -1.770782E-2 
-9.218216E-3  1.054192E-2  1.579094E-2  1.248169E-2  8.750916E-3  4.671097E-3 -8.289337E-3 -2.617836E-2 
-1.824951E-2 -1.112938E-2  9.201050E-3  1.003075E-2  1.525116E-2  1.194191E-2  2.521515E-3 -5.018234E-3 
-1.085854E-2  1.036072E-2  1.012230E-2  2.613068E-2  2.759171E-2  2.693176E-2  4.640579E-3 -2.900887E-2 
-2.831841E-2 -4.393768E-2 -2.852821E-2 -1.997948E-2  3.782272E-3  2.225113E-2  9.771347E-3  7.110596E-3 
-3.587723E-3  2.521515E-3 -1.341820E-2 -1.544952E-2  6.990433E-3  2.440071E-2  3.504181E-2  1.900101E-2 
 5.922318E-3 -1.556778E-2 -3.114891E-2 -1.997948E-2 -1.165771E-2  6.160736E-3  2.291107E-2  2.353096E-2 
 4.183197E-2  3.644180E-2  6.671906E-3 -1.842880E-2 -3.445816E-2 -2.521896E-2 -2.825928E-2 -2.024841E-2 
-1.279831E-2 -1.886940E-2 -1.299858E-2 -2.125931E-2 -1.758957E-2 -6.328583E-3  3.509521E-4  1.754189E-2 
 3.346062E-2  4.869080E-2  4.088211E-2  2.082062E-2  1.361084E-2 -2.218246E-3 -7.488251E-3 -2.958298E-3 
-2.597809E-3 -8.289337E-3 -1.851845E-2 -1.895905E-2 -1.881790E-2 -1.577950E-2 -1.365852E-2  6.551743E-3 
 1.969147E-2  1.549149E-2  8.510590E-3 -5.727768E-3 -1.438141E-3 -5.428314E-3 -1.108170E-3  3.211975E-3 
 2.052307E-3  4.852295E-3 -2.748489E-3 -7.787704E-3 -1.633835E-2 -1.484871E-2 -8.089066E-3  8.312225E-3 
 1.433182E-2  1.745224E-2  1.686096E-2  1.006126E-2  1.105118E-2  5.607605E-4  1.106262E-4 -9.428024E-3 
-1.523781E-2 -1.058769E-2 -2.658844E-3  2.851486E-3  1.411438E-4 -9.698868E-3 -1.442909E-2 -1.768112E-3 
 1.411438E-4  5.090714E-3 -5.308151E-3  1.811981E-3  3.391266E-3 -1.829147E-3  1.462173E-2  3.751755E-3 
 4.911423E-3  1.331329E-3  7.560730E-3  1.254082E-2  7.591248E-3 -2.988815E-3 -2.152824E-2 -9.868622E-3 
-3.908157E-3  7.081985E-3 -5.758286E-3 -8.178711E-3  3.631592E-3  3.421783E-3  1.370049E-2 -2.418518E-3 
 4.100800E-3  1.211166E-3  2.611160E-3  1.549149E-2  1.123047E-2  1.707077E-2  2.370834E-3 -3.257751E-3 
-1.737785E-2 -2.527809E-2 -2.790833E-2 -2.342796E-2 -5.908966E-3 -1.091957E-2 -2.779007E-3 -3.168106E-3 
 7.560730E-3  1.236153E-2  1.474190E-2  1.233101E-2 -2.267838E-3  6.071091E-3 -2.748489E-3  1.179123E-2 
 4.760742E-3 -1.228333E-3  1.211166E-3 -1.177788E-2 -1.678467E-3 -1.869774E-2  2.098083E-5  1.024055E-2 
 2.643204E-2  3.534126E-2  1.945114E-2  3.319168E-2 -3.679276E-3 -8.178711E-3 -1.812935E-2 -2.795792E-2 
-3.660774E-2 -5.820847E-2 -2.426910E-2 -1.681900E-2  6.132126E-3  8.541107E-3  1.045227E-2  1.206207E-2 
 5.861282E-3  1.889229E-2  1.146126E-2  2.875137E-2  9.561539E-3  1.400185E-2  6.990433E-3 -8.829117E-3 
-1.502800E-2 -4.134941E-2 -1.740837E-2 -2.366829E-2 -4.629135E-3  5.271912E-3  1.328087E-2  2.616119E-2 
 2.795219E-2  4.556084E-2  1.838112E-2  3.301620E-3 -2.924919E-2 -1.764870E-2 -2.328873E-2 -2.000809E-2 
 6.990433E-3 -1.320839E-2  1.304054E-2 -1.329803E-2  5.149841E-5 -8.317947E-3 -1.720810E-2  1.310158E-2 
 1.571655E-3  2.696228E-2 -4.987717E-3  1.021194E-2 -3.408432E-3 -1.234818E-2 -1.076889E-2 -3.955841E-2 
 3.480911E-3 -1.889801E-2  1.444054E-2  1.027107E-2  5.950928E-3  1.796150E-2 -1.583099E-4  3.304100E-2 
-9.428024E-3  1.075172E-2  9.910583E-3  1.298141E-2  1.543045E-2 -1.195908E-2  1.361084E-2 -1.314926E-2 
 8.041382E-3 -1.204872E-2 -2.134895E-2 -1.317787E-2 -2.956772E-2 -2.658844E-3 -1.776886E-2  1.571655E-3 
-4.028320E-3 -1.888275E-3  1.516151E-2 -7.907867E-3 -9.008408E-3 -1.812935E-2  3.240585E-3  1.927185E-2 
 2.279091E-2  2.073097E-2  6.900787E-3  1.750946E-3 -1.261902E-2 -9.248734E-3 -1.013947E-2 -1.273918E-2 
-8.087158E-4  1.313210E-2  1.719093E-2  1.149178E-2  1.108170E-2  1.501083E-2  1.367188E-2 -4.898071E-3 
-1.109886E-2 -1.708984E-3 -6.748199E-3 -1.889801E-2 -9.927750E-3 -3.787994E-3 -1.624870E-2 -2.262878E-2 
-2.402878E-2 -1.454926E-2 -1.085854E-2  2.311707E-3  3.134155E-2  4.010201E-2  3.072166E-2  2.750206E-2 
 3.251076E-2  9.941101E-3 -1.487923E-2 -2.146912E-2 -2.098846E-2 -2.500916E-2 -2.557945E-2 -1.416779E-2 
-8.148193E-3 -9.918213E-5 -9.593964E-4  8.312225E-3  2.882004E-3  4.821777E-3  1.546097E-2  5.380630E-3 
 7.110596E-3 -7.038116E-3  1.415062E-2  1.158142E-2 -1.228333E-3  8.722305E-3 -1.606941E-2 -1.714897E-2 
-2.947807E-2 -1.258850E-2  1.180649E-3  2.820969E-3  2.482224E-2  1.343155E-2  5.149841E-5 -1.711845E-2 
-6.238937E-3  2.910614E-3  7.560730E-3  8.541107E-3  1.000214E-2  1.248169E-2 -1.159859E-2 -1.768112E-3 
 2.820969E-3  6.132126E-3  5.922318E-3  4.281998E-3  3.204346E-4 -7.608414E-3  1.840591E-3 -8.619308E-3 
 5.922318E-3  1.951218E-2  1.531219E-2 -9.458542E-3 -2.196884E-2 -2.161789E-2 -2.074814E-2  6.961823E-3 
 3.391266E-3  1.991272E-3 -1.135826E-2 -1.702881E-2 -2.065849E-2 -1.326942E-2  5.121231E-3  8.220673E-4 
 1.960182E-2  6.160736E-3  5.922318E-3 -2.958298E-3 -1.277924E-4  2.657127E-2  2.279091E-2  2.496147E-2 
 1.091003E-3 -1.588821E-3 -5.249023E-3 -9.838104E-3 -3.438950E-3 -5.107880E-3  2.941132E-3 -1.091957E-2 
-1.925850E-2 -1.466942E-2 -1.380920E-2 -5.699158E-3  1.006126E-2  1.614189E-2  1.972198E-2  1.236153E-2 
 4.671097E-3 -7.669449E-3 -2.593803E-2 -1.371956E-2 -1.156807E-2 -4.688263E-3  5.182266E-3  3.271103E-3 
 7.532120E-3  9.740829E-3  1.596069E-2  7.141113E-3  8.541107E-3  1.078224E-2  6.252289E-3  1.039124E-2 
-1.186943E-2 -1.836777E-2 -9.548187E-3 -7.879257E-3 -2.899170E-3 -9.609222E-3 -6.628036E-3  2.311707E-3 
 1.588058E-2  2.026176E-2  6.700516E-3 -3.229141E-3 -1.615906E-2 -2.047920E-2 -9.428024E-3  5.891800E-3 
 7.202148E-3  8.541107E-3  4.405975E-4 -1.365852E-2 -4.928589E-3  4.405975E-4  9.080887E-3  8.901596E-3 
 9.080887E-3  1.152039E-3 -1.225853E-2 -4.209518E-3 -2.689362E-3  1.337051E-2  1.689148E-2  8.932114E-3 
-1.138878E-2 -2.655792E-2 -2.328873E-3 -4.928589E-3 -1.317978E-3  1.757050E-2  1.832199E-2  9.860992E-3 
-9.458542E-3 -1.413918E-2 -5.758286E-3  1.221085E-2  2.207184E-2  1.292229E-2  1.072121E-2 -2.414894E-2 
-3.427887E-2 -4.808426E-3 -1.809883E-2  1.420975E-3  1.984215E-2  1.334190E-2  1.541138E-3 -1.299858E-2 
-3.257751E-3 -1.323891E-2  4.941940E-3  5.121231E-3 -6.149292E-3  9.117126E-4 -7.669449E-3  5.620956E-3 
-4.478455E-3  6.551743E-3  1.152229E-2  7.202148E-3  2.690125E-2  3.890991E-3  4.190445E-3 -7.009506E-3 
-1.016808E-2  3.814697E-4 -1.594925E-2 -7.488251E-3 -2.244949E-2  2.021790E-4  1.215172E-2  6.401062E-3 
 7.621765E-3 -3.129768E-2 -2.092934E-2 -9.668350E-3  1.325226E-2  1.677132E-2  8.541107E-3  1.906204E-2 
 6.191254E-3  1.373100E-2 -2.418518E-3  3.301620E-3  7.411957E-3  1.358223E-2  1.173210E-2 -1.135826E-2 
-5.107880E-3 -2.733803E-2 -5.819321E-3 -4.358292E-3 -1.055908E-2 -2.988815E-3 -1.830864E-2  5.151749E-3 
 8.420944E-3  2.440071E-2  1.382065E-2  5.182266E-3  6.132126E-3 -1.034927E-2  8.506775E-4 -6.359100E-3 
-4.238129E-3 -2.530861E-2 -2.462769E-2 -1.052856E-2 -1.541901E-2  4.371643E-3  1.552200E-2  2.184105E-2 
 6.132126E-3  1.209068E-2  1.844215E-2  1.078224E-2  1.650047E-2  1.045227E-2  3.751755E-3 -1.818848E-2 
-1.237869E-2  4.791260E-3 -4.209518E-3 -1.049805E-2 -1.091957E-2 -1.505852E-2 -2.062798E-2 -2.838135E-3 
 6.252289E-3  6.401062E-3  1.176071E-2  1.695061E-2  9.410858E-3 -1.335907E-2 -1.270866E-2 -2.958298E-3 
 8.506775E-4  2.141953E-3  1.561165E-2  9.382248E-3 -2.267838E-3  3.831863E-3 -6.717682E-3 -8.058548E-3 
-1.577950E-2 -8.558273E-3  1.571655E-3 -7.781982E-4  5.741119E-3 -8.678436E-4 -9.288788E-4 -9.578705E-3 
-8.829117E-3  8.220673E-3  1.263046E-2  1.257133E-2  1.018143E-2  1.720428E-3 -7.278442E-3 -1.169205E-3 
 1.152039E-3 -8.392334E-4 -2.899170E-3  5.472183E-3  1.304054E-2  4.491806E-3  4.711151E-4 -1.633835E-2 
-1.091957E-2 -1.419830E-2 -1.743889E-2  4.791260E-3 -1.106834E-2  6.700516E-3  1.790047E-2  5.300522E-3 
-6.177902E-3 -8.409500E-3  1.436043E-2 -1.197815E-3  1.310158E-2  7.350922E-3 -5.018234E-3 -9.098053E-3 
-2.068901E-2  4.522324E-3 -1.606941E-2 -1.277924E-4  6.490707E-3  9.021759E-3  1.066208E-2 -1.815796E-2 
 8.932114E-3 -2.717972E-3  1.486206E-2  1.129150E-2  4.461288E-3  2.252197E-2 -4.959106E-3  1.790047E-2 
-9.399414E-3 -1.734924E-2 -2.193832E-2 -3.538895E-2 -8.949280E-3 -2.158928E-2 -1.409531E-3 -8.289337E-3 
 1.337051E-2  1.179123E-2 -1.290894E-2  4.581451E-3 -1.508904E-2  1.823044E-2  2.038193E-2  2.586174E-2 
 2.043152E-2  1.091003E-3  2.061081E-2 -1.001930E-2  1.716614E-4 -1.502800E-2 -9.069443E-3  8.281708E-3 
-5.517960E-3  7.621765E-3 -2.497864E-2 -1.326942E-2 -6.448746E-3  1.031876E-3  7.801056E-3 -5.079269E-3 
 1.215172E-2 -6.507874E-3  6.191254E-3  8.201599E-5 -1.678467E-3  1.266098E-2  1.482010E-3  1.009178E-2 
-1.219940E-2 -1.115799E-2 -1.547813E-2 -1.684952E-2 -1.043892E-2 -1.523781E-2 -1.079559E-3 -1.067924E-2 
 7.440567E-3  7.741928E-3  1.000214E-2  2.154160E-2  9.712219E-3  1.760101E-2  6.370544E-3  9.410858E-3 
-2.449036E-3 -3.377914E-3  8.571625E-3 -5.699158E-3  8.201599E-5 -4.749298E-3 -1.049042E-3 -1.499176E-3 
-1.708984E-3 -6.568909E-3 -1.654816E-2 -1.085854E-2 -1.323891E-2  3.631592E-3  4.550934E-3  7.471085E-3 
 7.261276E-3  2.231598E-3  8.100510E-3 -6.448746E-3 -1.888275E-4 -7.787704E-3 -7.278442E-3 -1.138687E-3 
-8.438110E-3  4.522324E-3 -4.508972E-3 -1.018524E-3  8.161545E-3  7.081985E-3  1.424217E-2  9.740829E-3 
 2.820969E-3 -6.238937E-3 -8.317947E-3 -5.048752E-3 -1.619339E-3  1.781464E-3 -3.681183E-4  3.120422E-3 
 1.146126E-2  1.349068E-2  1.042175E-2  4.371643E-3 -3.047943E-3 -5.048752E-3 -1.684952E-2 -2.599907E-2 
-2.077866E-2 -6.717682E-3  9.801865E-3  4.791260E-3 -5.279541E-3 -1.788902E-2 -1.612854E-2 -2.628326E-3 
-2.958298E-3  3.751755E-3  1.158142E-2  1.912117E-2  1.683044E-2  6.160736E-3 -7.099152E-3 -9.489059E-3 
 6.610870E-3  1.599121E-2  1.486206E-2  3.509521E-4 -8.392334E-4  1.811981E-3 -2.239227E-3 -4.148483E-3 
-1.311874E-2 -7.938385E-3 -3.395081E-4  1.241684E-3  1.716614E-4 -5.048752E-3 -4.447937E-3  2.918243E-4 
-5.187988E-4 -9.128571E-3 -8.378983E-3 -1.918793E-3  2.141953E-3  8.481979E-3  4.251480E-3  1.031876E-3 
 3.332138E-3  1.106262E-4  7.440567E-3  9.860992E-3  8.420944E-3  9.910583E-3  6.160736E-3  4.911423E-3 
-5.668640E-3 -1.436806E-2 -1.383781E-2 -7.848740E-3 -3.469467E-3 -2.868652E-3  5.607605E-4 -4.987717E-3 
-5.369186E-3  4.970551E-3  7.081985E-3  5.912781E-4  2.672195E-3  4.251480E-3  3.601074E-3  5.441666E-3 
-5.138397E-3 -5.018234E-3 -3.997803E-3 -5.517960E-3 -9.248734E-3 -1.907921E-2 -1.305771E-2 -6.797791E-3 
 6.191254E-3  4.821777E-3  3.601074E-3  1.000214E-2  5.681992E-3  1.436043E-2  5.472183E-3  2.052307E-3 
-1.348495E-3 -4.808426E-3 -7.476807E-4 -8.289337E-3 -1.409531E-3 -3.938675E-3 -3.089905E-4 -5.199432E-3 
-1.267815E-2 -1.660919E-2 -2.003860E-2 -2.159119E-3 -9.307861E-3  1.031876E-3  8.161545E-3  1.045227E-2 
 2.023125E-2  1.200104E-2  1.430130E-2 -2.388000E-3  1.000214E-2  1.078224E-2 -9.698868E-3 -1.094818E-2 
-2.497864E-2 -1.630783E-2 -1.541901E-2 -1.228333E-3  8.781433E-3  4.190445E-3  2.324104E-2  2.246094E-2 
 1.474190E-2  2.098083E-5 -8.527756E-3 -1.371956E-2 -7.247925E-3  8.811951E-3  6.809235E-4  1.328087E-2 
 1.531219E-2 -3.818512E-3 -1.782799E-2 -2.101898E-2 -9.428024E-3 -1.860809E-2 -2.161789E-2  4.310608E-3 
 2.511215E-2  1.298141E-2  1.750946E-3 -2.298355E-3 -4.209518E-3 -6.507874E-3 -1.469803E-2  7.652283E-3 
 7.141113E-3  1.608086E-2  2.395058E-2  7.350922E-3  1.778221E-2 -5.308151E-3  1.840591E-3  5.607605E-4 
-1.207924E-2  1.394081E-2 -7.518768E-3 -7.698059E-3 -2.611923E-2 -3.430939E-2  1.313210E-2  1.027107E-2 
 1.272202E-2  1.841164E-2 -1.138687E-3 -1.764870E-2 -2.277946E-2 -1.752853E-2 -8.317947E-3 -4.869461E-3 
 8.811951E-4  2.824211E-2  2.395058E-2  4.100800E-3 -4.447937E-3  4.190445E-3 -1.633835E-2 -4.578781E-2 
-9.008408E-3 -4.268646E-3 -5.668640E-3 -2.360916E-2 -2.524948E-2  1.439095E-2 -1.888275E-4 -3.759384E-3 
-1.845932E-2 -9.536743E-6  4.041672E-3 -2.062798E-2  5.031586E-3 -1.708794E-2 -5.638123E-3 -6.948471E-3 
-1.955795E-2  2.806091E-2  1.221085E-2 -7.669449E-3 -1.109886E-2 -1.785851E-2 -3.797913E-2 -7.263947E-2 
-6.416893E-2 -2.915955E-2  1.170158E-2  1.453209E-2  2.499199E-2  2.955055E-2  6.731033E-3 -3.111839E-2 
-6.434822E-2 -2.351952E-2 -4.014778E-2 -2.119827E-2  2.640152E-2  1.221085E-2  3.355217E-2  2.851486E-3 
 3.420067E-2  4.845047E-2 -1.341820E-2 -3.696823E-2 -7.719803E-2 -5.966949E-2 -4.554939E-2 -1.052856E-2 
 3.954124E-2  2.663231E-2  2.395058E-2  1.635170E-2  1.433182E-2 -1.329803E-2 -8.017921E-2 -9.117889E-2 
-9.809494E-3  5.709076E-2  9.753227E-2  1.212006E-1  9.756088E-2  9.196091E-2  5.104065E-2  9.620667E-3 
 1.209068E-2  1.632118E-2 -1.788902E-2 -6.905937E-2 -3.856850E-2  2.550125E-2  7.071114E-2  4.902077E-2 
 2.243042E-2  1.725197E-2 -2.396774E-2 -6.816864E-2 -1.086082E-1 -9.537888E-2 -4.950905E-2  5.271912E-3 
 3.125191E-2  4.472160E-2  7.289124E-2  6.353188E-2  5.822182E-2 -3.814697E-5 -5.654907E-2 -3.520775E-2 
-1.961899E-2  1.975060E-2  2.923203E-2  4.931068E-2  1.508522E-1  1.160717E-1  6.872177E-3 -3.371811E-2 
-4.593849E-2 -3.392792E-2 -4.408836E-2  2.476120E-2  1.407509E-1  1.649513E-1  6.454086E-2 -7.522774E-2 
-1.004391E-1 -8.354950E-2 -5.275917E-2  3.921127E-2  8.988190E-2  5.390167E-2  2.032089E-2 -6.244850E-2 
-1.253891E-1 -1.610889E-1 -2.257881E-1 -1.278286E-1 -2.182770E-2  5.378151E-2  7.336044E-2  3.906059E-2 
 4.776192E-2 -1.044693E-1 -2.120895E-1 -2.157478E-1 -1.318893E-1 -5.517960E-3  4.311180E-2  1.766911E-1 
 2.202015E-1  1.624718E-1  4.845047E-2 -3.877831E-2 -5.981827E-2 -1.588879E-1 -2.143478E-1 -1.985588E-1 
-5.993843E-2 -1.428795E-2 -2.441788E-2  6.153107E-2  3.101158E-2 -6.238937E-3 -6.834793E-2 -1.036587E-1 
-1.530190E-1 -2.148590E-1 -1.239281E-1 -1.934814E-2  1.117210E-1  2.023811E-1  2.867813E-1  3.060608E-1 
 1.464119E-1  5.617142E-2 -7.009506E-3 -9.436798E-2 -1.243782E-1 -8.810806E-2  5.620193E-2  1.867905E-1 
 2.086716E-1  2.011013E-1  1.692715E-1  9.777069E-2 -3.198624E-3 -7.564926E-2 -2.479553E-4  1.205406E-1 
 2.351322E-1  2.993011E-1  2.951012E-1  3.402805E-1  2.342720E-1  7.393074E-2 -3.168106E-3 -1.227379E-1 
-2.538681E-1 -4.133091E-1 -4.179878E-1 -2.762489E-1 -9.298897E-2  4.714203E-2  2.580070E-2 -3.403854E-2 
-1.642780E-1 -1.894093E-1 -8.047867E-2  1.233101E-2  9.417152E-2  6.347084E-2 -7.188797E-3 -1.507492E-1 
-2.047195E-1 -1.154690E-1 -2.339935E-2  1.773205E-1  3.544922E-1  5.601921E-1  6.847706E-1  6.139317E-1 
 5.040722E-1  2.996311E-1  1.365814E-1  2.425194E-2  1.686096E-2  1.329422E-1  2.131710E-1  3.041611E-1 
 2.819519E-1  9.974098E-2 -2.302990E-1 -6.083393E-1 -8.644695E-1 -9.808483E-1 -8.268585E-1 -4.745579E-1 
-5.201912E-2  3.238621E-1  4.865513E-1  4.927807E-1  3.151512E-1  1.257133E-2 -2.910881E-1 -5.573483E-1 
-6.178493E-1 -5.272179E-1 -3.525486E-1 -1.786785E-1 -1.250286E-1 -3.725815E-2 -5.037880E-2 -1.272087E-1 
-1.648788E-1 -2.456093E-1 -2.051086E-1 -1.653290E-1 -3.078461E-3  2.401123E-1  3.277607E-1  4.337711E-1 
 4.652119E-1  5.053806E-1  5.241623E-1  4.677105E-1  4.231319E-1  3.202515E-1  1.934414E-1  6.955147E-2 
 1.165810E-1  1.524315E-1  1.021805E-1 -1.197815E-3 -1.671696E-1 -2.045784E-1 -2.594986E-1 -2.113380E-1 
-9.886932E-2 -4.837799E-2 -9.707832E-2 -2.767582E-1 -3.708096E-1 -4.816780E-1 -4.857292E-1 -3.568077E-1 
-1.277084E-1  1.610413E-1  3.204308E-1  5.167122E-1  5.818005E-1  4.349613E-1  2.225323E-1  1.029911E-1 
 1.609821E-1  2.705708E-1  4.130020E-1  4.461422E-1  4.020920E-1  2.655315E-1  9.691048E-2 -4.566956E-2 
-3.123989E-1 -5.450077E-1 -7.471886E-1 -9.398994E-1 -1.151018E+0 -1.151169E+0 -7.905293E-1 -3.517990E-1 
 1.384506E-1  5.145321E-1  8.380718E-1  8.847408E-1  5.436211E-1  2.789421E-1  6.040192E-2 -1.392937E-2 
-8.291817E-2 -1.612682E-1 -6.208801E-2  1.146126E-2  1.924133E-2 -1.949883E-2  5.918121E-2  1.270123E-1 
 1.121120E-1  1.999092E-2 -9.751892E-2  8.883095E-2  4.134407E-1  7.667522E-1  9.495907E-1  8.725510E-1 
 6.618805E-1  2.717609E-1 -9.748840E-2 -4.261589E-1 -6.331387E-1 -7.735977E-1 -9.142990E-1 -8.960896E-1 
-6.787090E-1 -3.051891E-1 -1.839828E-2  1.064816E-1 -3.758812E-2 -2.207584E-1 -3.022079E-1 -3.209591E-1 
-9.635925E-2  6.481171E-2  1.422405E-1  5.483055E-2 -9.751892E-2 -1.278286E-1 -2.768784E-1 -4.117279E-1 
-5.119591E-1 -3.048592E-1 -7.009506E-3  1.145210E-1  3.399506E-1  4.358807E-1  4.782009E-1  3.955612E-1 
 3.060322E-1  4.011917E-1  3.917809E-1  3.100910E-1  1.638813E-1  4.410172E-2 -1.033688E-1 -1.431789E-1 
 1.951218E-2  1.602421E-1  2.691116E-1  2.293510E-1  1.492119E-1 -8.058548E-3 -1.712589E-1 -1.163578E-1 
 1.154804E-1  3.717213E-1  3.983021E-1  4.131813E-1  3.807507E-1  1.874809E-1 -3.669930E-2 -3.124886E-1 
-4.917488E-1 -5.915279E-1 -6.582890E-1 -7.094288E-1 -7.209988E-1 -6.864891E-1 -6.039581E-1 -4.570580E-1 
-3.441982E-1 -1.714287E-1 -7.190704E-4  9.095192E-2  1.272812E-1  1.443806E-1  1.932621E-1  1.631012E-1 
 1.284714E-1  2.396622E-1  4.516811E-1  5.469913E-1  5.094414E-1  4.275112E-1  2.250309E-1 -6.774902E-2 
-2.422485E-1 -1.121292E-1  1.284122E-1  3.494606E-1  5.872517E-1  7.600212E-1  7.521515E-1  5.388222E-1 
 3.034706E-1  1.644135E-2 -3.514996E-1 -6.487484E-1 -6.659794E-1 -4.709492E-1 -3.562984E-1 -2.357788E-1 
-1.050282E-1 -1.571846E-2 -2.247810E-2 -1.228294E-1 -2.391777E-1 -3.925991E-1 -4.893684E-1 -5.233192E-1 
-4.083977E-1 -3.147583E-1 -2.095184E-1  1.033821E-1  3.588104E-1  5.827522E-1  6.414909E-1  5.409718E-1 
 3.596821E-1 -4.384804E-2 -3.490887E-1 -4.325390E-1 -4.135780E-1 -3.778782E-1 -2.628078E-1 -9.540939E-2 
-2.646828E-2 -3.931808E-2 -9.823799E-2  1.361847E-3  1.291008E-1  8.681107E-2  1.844215E-2 -3.818512E-3 
 4.671097E-3 -1.490784E-2 -6.872940E-2 -9.760857E-2 -1.667595E-1 -2.763977E-1 -1.157589E-1  2.386208E-1 
 6.723709E-1  1.067171E+0  1.226072E+0  1.321051E+0  1.135292E+0  7.385006E-1  3.002815E-1 -1.099777E-1 
-3.575478E-1 -6.080685E-1 -6.770687E-1 -6.302795E-1 -5.546379E-1 -5.048981E-1 -4.515190E-1 -2.462978E-1 
-1.790581E-1 -1.954288E-1 -2.707691E-1 -3.210392E-1 -2.317295E-1 -1.018486E-1  8.675194E-2  2.359715E-1 
 3.287411E-1  3.347321E-1  2.526321E-1  3.960228E-2 -1.925888E-1 -3.184490E-1 -3.908081E-1 -3.601189E-1 
-2.311878E-1  1.024055E-2  1.997910E-1  2.817211E-1  2.490807E-1  1.528816E-1  1.192913E-1  5.542183E-2 
 6.350136E-2  9.277153E-2  5.790138E-2 -2.655792E-2 -1.043777E-1 -9.751892E-2 -8.378792E-2 -8.468628E-3 
 1.077023E-1  2.123909E-1  2.452717E-1  2.596321E-1  2.911015E-1  2.608509E-1  1.791611E-1 -2.444839E-2 
-1.930695E-1 -3.259277E-1 -4.244881E-1 -3.866386E-1 -3.329983E-1 -2.636986E-1 -3.097191E-1 -3.730183E-1 
-3.683090E-1 -3.518887E-1 -2.418289E-1 -1.576385E-1 -3.725815E-2  4.154205E-2  7.044220E-2  1.610107E-1 
 1.809216E-1  1.675415E-1  5.301094E-2 -1.776886E-2  1.370049E-2  6.618118E-2  2.398415E-1  3.632908E-1 
 4.612808E-1  5.091114E-1  4.681911E-1  3.193016E-1  7.518196E-2 -1.065483E-1 -3.252792E-1 -4.212685E-1 
-4.381981E-1 -3.343678E-1  6.523132E-4  3.294010E-1  7.002621E-1  8.412018E-1  7.120113E-1  4.898319E-1 
 1.591415E-1 -9.173775E-2 -2.551479E-1 -2.818184E-1 -2.338085E-1 -1.896687E-1 -1.056595E-1 -8.026886E-2 
-5.159950E-2 -7.531929E-2 -1.638889E-1 -1.387386E-1 -1.538792E-1 -1.623192E-1 -7.850838E-2 -9.245872E-2 
-1.924191E-1 -3.821392E-1 -4.493980E-1 -3.437481E-1 -2.776794E-1 -1.964378E-1 -9.748840E-2 -2.745819E-2 
-7.853889E-2 -9.900856E-2  2.460480E-3  1.439419E-1  2.648506E-1  1.880207E-1  1.565113E-1  2.413921E-1 
 3.022213E-1  3.306217E-1  2.699108E-1  2.111416E-1  1.057014E-1 -1.827812E-2 -8.360863E-2 -8.228874E-2 
 5.531311E-3  7.128143E-2  1.427822E-1  2.398109E-1  3.142605E-1  4.431019E-1  5.057411E-1  4.341316E-1 
 2.768612E-1  1.152039E-3 -1.602592E-1 -2.963085E-1 -4.105091E-1 -3.540077E-1 -3.217888E-1 -2.397995E-1 
-2.719593E-1 -3.585091E-1 -3.756981E-1 -4.713993E-1 -5.380993E-1 -6.153793E-1 -4.781284E-1 -1.951885E-1 
-4.712868E-2  2.944183E-2  6.311417E-3 -1.696777E-2 -5.314827E-2 -1.393089E-1 -1.664295E-1 -7.591820E-2 
 4.678154E-2  1.587811E-1  2.879105E-1  3.386421E-1  3.251419E-1  2.078915E-1  5.322075E-2 -2.745819E-2 
-9.766769E-2 -8.544922E-2  2.625084E-2  1.560116E-1  2.596912E-1  3.131313E-1  3.302307E-1  3.177223E-1 
 2.894020E-1  2.338219E-1  9.277153E-2 -3.323936E-2 -1.244392E-1 -1.911278E-1 -1.356392E-1 -8.500862E-2 
-9.536743E-6  1.250420E-1  2.120705E-1  3.198910E-1  3.086014E-1  2.543907E-1  2.458019E-1  1.576519E-1 
 4.604149E-2 -5.475807E-2 -1.326885E-1 -1.130180E-1 -2.205849E-2  5.167198E-2  5.417061E-2 -7.999420E-3 
-1.033993E-1 -1.537895E-1 -1.094189E-1  6.061172E-2  2.782612E-1  3.978310E-1  4.337120E-1  2.841606E-1 
 5.632210E-2 -1.138878E-1 -2.139893E-1 -1.959591E-1 -3.423786E-1 -5.329094E-1 -6.743889E-1 -7.558384E-1 
-6.390686E-1 -4.946194E-1 -1.880589E-1  8.186150E-2  2.647018E-1  4.580021E-1  4.149017E-1  3.255615E-1 
 1.329117E-1 -5.162811E-2 -8.869934E-2 -1.208286E-1  1.638222E-2  1.499004E-1  2.520313E-1  4.313221E-1 
 4.650307E-1  3.619118E-1  1.599712E-1 -6.688881E-2 -1.508980E-1 -1.733379E-1 -1.771278E-1 -1.514683E-1 
-2.968788E-2  1.378613E-1  1.707916E-1  1.364307E-1 -2.113914E-2 -1.360893E-1 -1.136189E-1 -8.884811E-2 
-4.554939E-2 -1.189194E-1 -1.740589E-1 -1.863689E-1 -1.206779E-1  7.369232E-2  2.370415E-1  3.247509E-1 
 2.731018E-1  2.227421E-1  9.777069E-2 -1.204681E-1 -3.544483E-1 -4.702091E-1 -3.461990E-1 -2.175980E-1 
-7.737923E-2 -3.377914E-3  8.314133E-2  1.736507E-1  1.857815E-1  2.187119E-1  1.966610E-1  2.328415E-1 
 1.355610E-1 -2.933884E-2 -8.136940E-2 -3.976822E-2  1.502914E-1  2.540016E-1  2.560310E-1  1.919518E-1 
 9.449196E-2 -8.103943E-2 -2.015686E-1 -1.378784E-1 -1.314926E-2  1.878109E-1  3.005810E-1  4.178505E-1 
 4.767113E-1  3.826904E-1  2.432117E-1  4.624176E-2 -7.585907E-2 -1.727791E-1 -1.815090E-1 -1.494694E-1 
-1.656189E-1 -2.143192E-1 -3.074188E-1 -3.453293E-1 -3.763885E-1 -3.295078E-1 -2.515087E-1 -2.526188E-1 
-2.867985E-1 -2.211781E-1 -2.214813E-2  1.848621E-1  3.604813E-1  4.358311E-1  4.879818E-1  3.954105E-1 
 1.623306E-1 -5.871773E-2 -2.795296E-1 -3.865795E-1 -4.645081E-1 -4.199295E-1 -3.197289E-1 -2.018585E-1 
 3.093147E-2  1.879311E-1  3.558006E-1  4.142818E-1  3.758011E-1  4.374008E-1  4.625015E-1  3.930321E-1 
 2.563820E-1  5.003166E-2 -1.613884E-1 -3.162193E-1 -4.632282E-1 -3.868484E-1 -1.756687E-1 -6.661797E-2 
 1.301193E-2  1.596069E-2 -3.198624E-3 -8.559799E-2 -1.666985E-1 -1.351089E-1 -2.533913E-2  7.959175E-2 
 1.575012E-1  2.215710E-1  1.510010E-1  1.099911E-1  1.188717E-1  1.397419E-1  2.580070E-2 -2.215290E-1 
-3.219395E-1 -4.049377E-1 -3.606777E-1 -2.847080E-1 -1.540890E-1  9.724045E-2  1.458721E-1  1.709118E-1 
 1.520405E-1  3.903198E-2 -5.150795E-2 -7.063866E-2  1.334190E-2  1.141319E-1  1.911221E-1  2.074509E-1 
 1.931705E-1  7.617188E-2 -1.022911E-2 -7.618904E-2 -2.003994E-1 -2.375984E-1 -1.858883E-1  5.942154E-2 
 2.117119E-1  1.949310E-1  1.865311E-1  1.313915E-1  9.804153E-2 -1.544952E-2 -6.962776E-2  3.810883E-3 
 1.166706E-1  1.999111E-1  1.941013E-1  2.025604E-1  8.707047E-2 -5.397797E-2 -1.508389E-1 -2.695980E-1 
-3.493881E-1 -4.155788E-1 -3.639278E-1 -2.604294E-1 -1.853790E-1 -1.264286E-1 -6.515884E-2  5.614090E-2 
 1.457920E-1  1.615219E-1  1.026917E-1 -3.663826E-2 -1.389790E-1 -9.480858E-2  1.483154E-2  7.578087E-2 
 3.757095E-2 -6.071854E-2 -1.574593E-1 -2.482681E-1 -2.505589E-1 -1.483994E-1 -1.097870E-2  8.424187E-2 
 9.995079E-2  7.620049E-2  6.645203E-2  5.885124E-2  1.086216E-1  2.353115E-1  2.629108E-1  2.098923E-1 
 8.499146E-2 -3.749847E-2 -1.240177E-1 -2.394390E-1 -1.961689E-1 -8.735847E-2  9.321213E-3  8.877182E-2 
 1.546707E-1  2.217808E-1  8.707047E-2 -1.054478E-1 -2.532082E-1 -3.807983E-1 -3.917694E-1 -3.501587E-1 
-2.448692E-1 -1.206188E-1 -5.755806E-2  2.511215E-2  3.704071E-2 -5.975914E-2 -1.136494E-1 -7.409859E-2 
 6.538200E-2  2.232113E-1  3.897209E-1  5.239811E-1  5.031815E-1  3.910313E-1  2.574310E-1  1.887913E-1 
 1.260910E-1  5.697060E-2  6.407166E-2  3.009224E-2 -1.234818E-2 -4.527855E-2 -3.788948E-2 -2.218246E-3 
-3.636932E-2 -6.795883E-2 -1.199379E-1 -1.363888E-1 -1.424980E-1 -1.635685E-1 -1.342392E-1 -8.699799E-2 
 6.845093E-2  1.851215E-1  1.478710E-1  4.860115E-2 -5.299950E-2 -9.304810E-2 -1.866894E-1 -3.688183E-1 
-4.685078E-1 -4.315491E-1 -3.629780E-1 -3.279285E-1 -3.077183E-1 -2.009392E-1 -9.909821E-2 -1.186180E-1 
-1.508980E-1 -1.108780E-1  6.320190E-2  1.875706E-1  2.408009E-1  3.317509E-1  3.713017E-1  3.935413E-1 
 3.517208E-1  3.112812E-1  2.527809E-1  1.188107E-1  6.281090E-2  3.554153E-2  5.922318E-3 -2.426910E-2 
-3.451920E-2 -1.943779E-2 -3.052902E-2 -8.234787E-2 -1.374893E-1 -1.794491E-1 -3.176479E-1 -3.822289E-1 
-3.430691E-1 -2.770882E-1 -8.729935E-2  1.029320E-1  3.323517E-1  4.982014E-1  4.456005E-1  3.097305E-1 
 1.781216E-1  1.401806E-1  7.417107E-2  1.390457E-3  8.071899E-3 -2.000809E-2 -1.937866E-2 -4.983902E-2 
-1.603889E-2  6.913185E-2 -9.288788E-4 -9.504890E-2 -2.394695E-1 -3.038483E-1 -2.746086E-1 -2.296696E-1 
-1.035385E-1 -1.221085E-1 -1.432095E-1 -1.631489E-1 -2.299995E-1 -1.783180E-1 -7.111931E-2  1.329422E-1 
 2.588005E-1  2.244911E-1  1.813717E-1  2.199612E-1  2.548618E-1  1.485615E-1  1.415062E-2 -7.874870E-2 
-8.887863E-2 -7.919884E-2 -5.707932E-2  1.650047E-2  1.099319E-1  1.479015E-1  8.710098E-2  5.319214E-2 
-1.681900E-2 -3.338814E-2 -2.676773E-2 -1.272678E-1 -2.186394E-1 -2.954693E-1 -2.802391E-1 -2.479687E-1 
-1.674080E-1 -1.401901E-2  1.188107E-1  2.405910E-1  2.336407E-1  2.230911E-1  2.598419E-1  2.733116E-1 
 2.364712E-1  9.750175E-2 -6.118774E-2 -1.453896E-1 -1.009178E-1 -3.529930E-2  1.820183E-2  1.060009E-1 
 1.831913E-1  1.706409E-1  9.324074E-2  7.593155E-2  1.199818E-1  1.744308E-1  1.300812E-1  3.876114E-2 
-3.466797E-2 -1.303692E-1 -1.728687E-1 -1.730995E-1 -1.716080E-1 -1.844883E-1 -1.486378E-1 -8.115768E-2 
-2.974892E-2  7.545090E-2  2.121315E-1  3.767910E-1  4.521008E-1  3.653412E-1  1.999416E-1 -5.150795E-2 
-3.202991E-1 -4.657688E-1 -4.336090E-1 -2.926083E-1 -1.669292E-1 -8.178902E-2 -1.958847E-2 -7.856941E-2 
-1.814785E-1 -2.443581E-1 -2.912083E-1 -2.271996E-1 -1.492596E-1 -5.484772E-2  1.731110E-2  6.603050E-2 
 2.222614E-1  2.471123E-1  1.658707E-1  5.355072E-2 -2.813911E-2 -3.374863E-2 -1.401386E-1 -1.944389E-1 
-1.725693E-1 -5.916786E-2  8.850098E-2  1.407223E-1  1.577110E-1  4.577065E-2 -1.663780E-2  3.042221E-2 
 6.398201E-2  9.414101E-2  1.179810E-1  2.185307E-1  3.238316E-1  3.285122E-1  2.550411E-1  2.293816E-1 
 2.837715E-1  3.409615E-1  3.048420E-1  1.671505E-1  3.969193E-2 -4.047775E-2 -1.037788E-2 -2.179909E-2 
-6.428909E-2 -5.004883E-2 -3.716850E-2  5.238152E-2  4.484177E-2  7.921219E-3 -6.208420E-3 -6.235886E-2 
-5.910873E-2 -9.471893E-2 -1.198177E-1 -1.006184E-1 -4.110909E-2 -6.947899E-2 -1.850491E-1 -2.241287E-1 
-2.819386E-1 -3.537388E-1 -4.712791E-1 -4.688683E-1 -3.419685E-1 -2.465992E-1 -8.133888E-2  4.654121E-2 
 1.399422E-1  1.252213E-1  1.921082E-2  2.115059E-2  8.093071E-2  1.331215E-1  1.542511E-1  2.075119E-1 
 2.810020E-1  3.958015E-1  4.518909E-1  3.695107E-1  2.980213E-1  1.771107E-1  6.764221E-2  2.643204E-2 
 1.990128E-2  6.448174E-2  7.399178E-2  2.580643E-3 -1.095886E-1 -1.850796E-1 -2.476387E-1 -2.924595E-1 
-2.772884E-1 -2.144985E-1 -1.621685E-1 -1.320095E-1 -1.082191E-1 -5.638123E-3  2.438107E-1  3.935108E-1 
 4.224720E-1  3.601608E-1  1.763306E-1 -1.797867E-2 -1.941090E-1 -1.991196E-1 -1.223183E-1 -5.344772E-2 
 6.818199E-2  1.614323E-1  1.564217E-1  3.939056E-2 -3.818893E-2 -9.555817E-2 -1.682186E-1 -1.875286E-1 
-1.260185E-1  1.465225E-2  5.843163E-2  3.405190E-2  5.369186E-2  6.746101E-2  4.836082E-2  3.882217E-2 
 5.477142E-2  3.677177E-2 -2.012825E-2 -5.570793E-2 -1.466942E-2 -3.970909E-2 -1.670494E-1 -2.681694E-1 
-2.776184E-1 -1.860981E-1 -1.013680E-1  5.384064E-2  2.675915E-1  4.172020E-1  4.451809E-1  3.723221E-1 
 3.257923E-1  2.440720E-1  1.741009E-1  8.728218E-2 -4.473877E-2 -1.397190E-1 -2.011185E-1 -1.359386E-1 
-6.479836E-2 -6.193924E-2 -9.015846E-2 -1.363583E-1 -2.358685E-1 -4.117889E-1 -4.984283E-1 -4.878788E-1 
-3.887882E-1 -2.421284E-1 -6.554794E-2  1.227207E-1  2.400208E-1  3.021622E-1  2.498608E-1  1.749916E-1 
 1.735020E-1  2.335510E-1  3.359909E-1  4.041214E-1  3.872814E-1  3.370609E-1  2.486305E-1  1.102314E-1 
-2.572823E-2 -2.456684E-1 -3.773384E-1 -4.095879E-1 -3.599091E-1 -1.390686E-1  2.973175E-2  1.782417E-1 
 2.193413E-1  1.883106E-1  1.321411E-1 -2.360916E-2 -6.977844E-2 -9.078789E-2 -5.809784E-2  2.517128E-2 
 8.797073E-2  1.992512E-1  2.615108E-1  2.995415E-1  2.906914E-1  2.008305E-1  5.000114E-2 -1.032486E-1 
-1.818981E-1 -3.033085E-1 -4.780483E-1 -5.375290E-1 -3.846684E-1 -1.858883E-1 -1.188278E-1 -8.825874E-2 
-4.712868E-2 -2.176857E-2 -9.966850E-2 -2.358379E-1 -2.532082E-1 -2.113686E-1 -1.446095E-1 -1.359386E-1 
-1.217785E-1 -9.008408E-3  1.222420E-1  2.976913E-1  3.775005E-1  3.760719E-1  2.860718E-1  1.501713E-1 
 9.128189E-2  2.336121E-2 -2.345848E-2 -7.746887E-2 -5.654907E-2 -4.682922E-2 -7.856941E-2 -6.756783E-2 
-5.001831E-2  3.203201E-2  4.103088E-2  5.256081E-2  6.669044E-2  1.181011E-1  2.388020E-1  2.943211E-1 
 3.202209E-1  1.873913E-1  2.622223E-2 -1.009178E-1 -2.117290E-1 -2.226677E-1 -1.339092E-1  8.811951E-4 
 3.414154E-2  1.991272E-3 -9.978867E-2 -1.666393E-1 -2.490082E-1 -3.128796E-1 -2.453194E-1 -2.018280E-1 
-1.363888E-1 -1.396694E-1 -1.613293E-1 -1.859779E-1 -2.142582E-1 -1.455078E-1 -9.182930E-2 -3.427887E-2 
-8.209229E-3  8.973122E-2  2.508717E-1  3.412914E-1  4.154415E-1  4.121017E-1  3.495522E-1  3.094921E-1 
 2.474117E-1  1.514511E-1  5.605125E-2 -2.012825E-2 -2.173805E-2 -6.643867E-2 -1.704178E-1 -2.584286E-1 
-2.601585E-1 -1.518784E-1 -1.505394E-1 -1.620483E-1 -1.961994E-1 -2.699280E-1 -2.676678E-1 -2.913284E-1 
-2.848892E-1 -2.479992E-1 -1.649685E-1 -7.454872E-2 -1.076889E-2  1.358223E-2 -2.581787E-2 -2.542877E-2 
-2.328873E-2  7.652283E-3  5.057144E-2  9.688187E-2  1.445007E-1  1.487713E-1  1.060009E-1  5.065155E-2 
 2.958107E-2 -6.408882E-2 -8.580780E-2 -4.038811E-2 -5.228043E-3  1.832199E-2 -7.476807E-4  6.597137E-2 
 2.195168E-2 -7.173920E-2 -1.068478E-1 -3.138924E-2  1.691513E-1  2.369518E-1  3.038921E-1  3.090420E-1 
 2.292023E-1  1.363716E-1  3.549194E-2  1.483154E-2 -5.642891E-2 -6.765938E-2 -1.419830E-2  3.379059E-2 
 7.170105E-2  7.843208E-2  9.116173E-2  6.863213E-2  5.545044E-2  4.303169E-2  3.236198E-2 -1.356888E-2 
-3.168869E-2 -1.541901E-2 -2.030945E-2 -4.724884E-2 -1.363888E-1 -1.598682E-1 -1.940594E-1 -1.918793E-1 
-1.353989E-1 -2.846909E-2  1.716213E-1  2.246723E-1  1.535015E-1  2.882004E-3 -1.353092E-1 -2.331295E-1 
-3.024788E-1 -2.555695E-1 -1.313496E-1 -8.527756E-3  3.161049E-2  1.208115E-1  2.079811E-1  2.620811E-1 
 2.588615E-1  2.110214E-1  3.117313E-1  3.713017E-1  3.860207E-1  3.851910E-1  3.652821E-1  3.476715E-1 
 2.192822E-1  1.267414E-1  3.042221E-2 -6.482887E-2 -1.883583E-1 -3.802280E-1 -4.476795E-1 -4.678478E-1 
-3.702488E-1 -1.739388E-1 -2.339935E-2  8.293152E-2  8.317184E-2  7.223129E-2  1.011715E-1  1.614017E-1 
 1.696320E-1  7.170105E-2 -4.607773E-2 -1.115284E-1 -6.658936E-2 -2.569199E-3  5.960083E-2  1.085606E-1 
 5.027199E-2 -3.120804E-2 -7.126808E-2 -9.391785E-2 -8.389854E-2 -1.302795E-1 -1.941395E-1 -2.042484E-1 
-2.273693E-1 -1.392193E-1 -8.845901E-2 -1.633587E-1 -2.695484E-1 -4.646282E-1 -5.121078E-1 -4.529495E-1 
-3.235188E-1 -1.024990E-1  4.419136E-2  1.818504E-1  2.019310E-1  2.122211E-1  2.343616E-1  1.320515E-1 
 6.261063E-2 -1.639938E-2 -5.129814E-2 -4.485893E-2 -5.898857E-2  3.933144E-2  1.634007E-1  2.702122E-1 
 3.238316E-1  2.197323E-1  1.039410E-1 -1.979828E-2 -1.356678E-1 -2.066288E-1 -2.816181E-1 -2.206993E-1 
-1.245289E-1 -5.767822E-2 -6.944847E-2 -1.421680E-1 -1.247883E-1 -1.694088E-1 -1.974182E-1 -1.381187E-1 
-2.838135E-3  1.106815E-1  1.165218E-1  1.959705E-1  2.107315E-1  1.679916E-1  1.048107E-1  4.133224E-2 
 8.639145E-2  1.107712E-1  1.985416E-1  2.877712E-1  3.443012E-1  3.716011E-1  3.229313E-1  3.057709E-1 
 2.385311E-1  2.025013E-1  1.472511E-1  2.818108E-2 -1.188278E-1 -2.851887E-1 -3.549290E-1 -4.567986E-1 
-4.595680E-1 -4.169788E-1 -3.931980E-1 -2.848892E-1 -2.192078E-1 -9.638786E-2 -4.923820E-2 -1.910782E-2 
 1.037312E-1  2.450314E-1  3.717518E-1  2.756710E-1  1.631622E-1  9.089088E-2  1.388168E-2  4.344177E-2 
 8.737183E-2  1.796417E-1  2.749805E-1  2.816906E-1  2.392521E-1  2.063122E-1  1.555023E-1  9.399223E-2 
 3.164101E-2 -5.320930E-2 -6.431770E-2 -7.975769E-2 -1.570377E-1 -2.425079E-1 -2.381287E-1 -1.168690E-1 
-2.170944E-2  9.664154E-2  1.820812E-1  2.208309E-1  1.873608E-1 -1.091957E-2 -1.683083E-1 -2.566090E-1 
-2.183990E-1 -8.905792E-2  2.514076E-2  1.763306E-1  2.446709E-1  2.374916E-1  1.277809E-1 -1.985931E-2 
-8.291817E-2 -1.109886E-1 -6.625938E-2 -7.188797E-3  5.408096E-2  1.406612E-1  2.048512E-1  2.404709E-1 
 2.513809E-1  2.170410E-1  1.402416E-1  1.071320E-1  1.067104E-1  8.740044E-2  3.236198E-2  1.901627E-3 
 8.220673E-4 -3.839874E-2 -2.915955E-2 -1.562881E-2 -5.454826E-2 -1.134396E-1 -2.331886E-1 -3.479595E-1 
-4.125996E-1 -4.012089E-1 -2.929382E-1 -1.974182E-1 -1.192188E-1 -5.677795E-2 -1.690865E-2 -2.521896E-2 
-9.391785E-2 -3.931808E-2  3.030205E-2  5.390167E-2 -3.349304E-3 -2.029991E-1 -3.307896E-1 -4.610291E-1 
-4.815292E-1 -3.684578E-1 -2.694588E-1 -1.027088E-1  8.585167E-2  2.294712E-1  2.028923E-1  1.338921E-1 
 8.409119E-2  1.450157E-2 -2.062798E-2 -9.578705E-3  5.891228E-2  6.064224E-2  5.989075E-2  2.949142E-2 
-1.374817E-2 -3.415871E-2 -2.581787E-2  6.666183E-2  8.070183E-2  7.366180E-2  6.019211E-2  1.366405E-1 
 2.597218E-1  3.035011E-1  4.225006E-1  5.159607E-1  5.412407E-1  3.705616E-1  6.574059E-2 -2.115479E-1 
-4.150696E-1 -3.802280E-1 -2.568493E-1 -3.555870E-2  1.516609E-1  2.179718E-1  3.003120E-1  2.500114E-1 
 1.197720E-1 -5.457878E-2 -1.549778E-1 -1.601086E-1 -1.624584E-1 -8.771896E-2 -8.289337E-3  1.184311E-1 
 2.245522E-1  2.190704E-1  1.946316E-1  1.819706E-1  2.017517E-1  2.345104E-1  2.133522E-1  1.416111E-1 
 5.909157E-2 -1.386833E-2 -1.842880E-2 -1.913834E-2 -4.572868E-2 -6.500816E-2 -4.110909E-2 -6.689072E-3 
-3.093910E-2 -2.438927E-2 -3.308868E-2  2.258110E-2  8.317184E-2  9.873199E-2  1.594315E-1  7.116127E-2 
 1.871109E-3 -1.033382E-1 -3.002682E-1 -4.091988E-1 -4.746189E-1 -3.815384E-1 -2.800980E-1 -1.558189E-1 
-1.636887E-2 -3.305817E-2 -5.686951E-2 -4.503822E-2  1.105919E-1  2.574005E-1  1.714211E-1  5.542183E-2 
-4.369926E-2 -1.170177E-1 -1.080685E-1 -7.552910E-2  3.993225E-2  1.488514E-1  1.770821E-1  1.796722E-1 
 8.740044E-2 -3.738403E-3 -3.889847E-2 -3.466797E-2 -1.872826E-2 -4.146957E-2 -1.809883E-2  1.716614E-4 
-1.770782E-2 -2.638817E-2 -3.704834E-2 -3.433800E-2 -6.571770E-2 -1.374893E-1 -2.109184E-1 -2.656994E-1 
-2.373295E-1 -1.338482E-1 -2.375793E-2  4.311180E-2  6.690216E-2  5.101204E-2 -2.140808E-2 -9.620857E-2 
-1.193981E-1 -3.696823E-2  6.466103E-2  9.163094E-2  9.840202E-2  4.088211E-2 -2.122879E-2 -4.599953E-2 
-1.128693E-1 -2.057991E-1 -2.843590E-1 -2.876377E-1 -2.837887E-1 -3.077183E-1 -2.274284E-1 -1.034279E-1 
-8.008957E-2 -1.169586E-1 -1.101894E-1 -3.839874E-2  3.256226E-2  1.482906E-1  3.659115E-1  5.758114E-1 
 6.858406E-1  6.046906E-1  4.067707E-1  2.065811E-1 -2.626801E-2 -2.039185E-1 -2.839394E-1 -2.682896E-1 
-1.379395E-1 -1.681900E-2  6.505203E-2  2.046814E-1  2.534618E-1  1.942406E-1  1.255207E-1  2.768135E-2 
-5.922890E-2 -2.285690E-1 -3.157692E-1 -2.615585E-1 -2.172089E-1 -1.550388E-1 -9.281921E-2 -2.868652E-3 
 1.704216E-2  1.691818E-3  6.863213E-2  2.017212E-1  2.846107E-1  3.027611E-1  3.246918E-1  2.632122E-1 
 1.765709E-1  1.024208E-1  1.536217E-1  1.930809E-1  1.162205E-1  8.833122E-2  2.222061E-2 -4.143906E-2 
-1.260986E-1 -1.939087E-1 -2.653389E-1 -3.492393E-1 -3.502483E-1 -2.759495E-1 -1.777782E-1 -2.492790E-1 
-2.563992E-1 -1.835289E-1 -1.021996E-1  1.504135E-2 -1.585770E-2 -3.356934E-2 -8.628845E-2 -1.830883E-1 
-1.966190E-1 -1.454182E-1 -6.717873E-2 -1.558304E-3  3.450203E-2  3.239059E-2  2.461052E-2 -4.327774E-2 
-4.208946E-2 -9.519577E-3 -1.049805E-2 -5.323792E-2 -1.171589E-1 -1.185894E-1 -1.869888E-1 -1.789684E-1 
-2.090778E-1 -2.173595E-1 -1.467590E-1 -1.500683E-1 -4.897881E-2 -7.558823E-2 -1.722984E-1 -1.827888E-1 
-8.705902E-2  4.794121E-2  1.269207E-1  2.073021E-1  2.273006E-1  3.108006E-1  2.827911E-1  2.916412E-1 
 3.776512E-1  3.714504E-1  3.955612E-1  3.270206E-1  3.912106E-1  5.061607E-1  5.886517E-1  6.318111E-1 
 5.418911E-1  4.986515E-1  3.449917E-1  9.703064E-2 -1.369190E-1 -2.552986E-1 -2.570877E-1 -2.237091E-1 
-2.059784E-1 -2.823582E-1 -2.360191E-1 -1.181183E-1  2.818108E-2  1.127911E-1 -1.782799E-2 -1.185894E-1 
-1.657391E-1 -1.200790E-1  5.194092E-2  1.699314E-1  2.527523E-1  3.444214E-1  4.162712E-1  5.146217E-1 
 5.112610E-1  3.158417E-1  1.308517E-1 -8.558273E-3 -1.152878E-1 -2.445393E-1 -2.550278E-1 -4.467773E-2 
 6.809044E-2  8.529091E-2  8.661270E-3 -7.907867E-2 -2.043686E-1 -4.875488E-1 -6.152287E-1 -6.265793E-1 
-6.040478E-1 -4.880886E-1 -2.307987E-1  6.043053E-2  1.890907E-1  2.164822E-1  1.547909E-1  1.423016E-1 
 1.414013E-1  1.346722E-1  1.742821E-1  1.093407E-1  6.651115E-2  7.655144E-2  9.062195E-2  4.255104E-2 
-1.742077E-1 -4.170094E-1 -5.652485E-1 -5.619087E-1 -4.260387E-1 -2.894783E-1 -1.658878E-1 -8.038902E-2 
-4.011917E-2  3.817177E-2  8.141136E-2  1.016216E-1  1.179810E-1  1.019211E-1  1.148510E-1  1.665306E-1 
 2.049122E-1  1.770210E-1  1.910915E-1  2.134705E-1  1.964207E-1  2.094116E-1  2.550106E-1  2.975121E-1 
 2.846107E-1  2.636013E-1  1.640205E-1 -2.077866E-2 -2.470093E-1 -3.461094E-1 -2.342587E-1 -8.917809E-2 
 4.270172E-2  3.808212E-2 -6.978989E-3 -1.110783E-1 -2.802677E-1 -3.648491E-1 -3.688793E-1 -2.471886E-1 
-1.706295E-1 -5.227852E-2  2.307892E-4 -8.100891E-2 -1.103077E-1 -1.286678E-1  1.713181E-2  1.889114E-1 
 2.689915E-1  1.785717E-1 -4.342842E-2 -2.573280E-1 -4.167690E-1 -3.252792E-1 -1.621990E-1 -3.818893E-2 
 2.038193E-2  5.799103E-2  1.777020E-1  2.139111E-1 -3.986359E-4 -2.386684E-1 -1.604080E-1 -1.046944E-2 
 1.119308E-1  1.560116E-1  9.789085E-2  1.322174E-2 -2.635784E-1 -5.498085E-1 -6.849689E-1 -6.708679E-1 
-5.341892E-1 -2.555389E-1  5.164146E-2  1.844711E-1  2.989407E-1  4.235516E-1  4.707222E-1  4.255714E-1 
 2.751617E-1  8.350182E-2 -1.410389E-1 -4.186478E-1 -5.138378E-1 -3.536777E-1 -1.415691E-1  1.046906E-1 
 3.251705E-1  4.536819E-1  4.330521E-1  3.285408E-1  2.233315E-1  3.376198E-2 -1.873779E-1 -3.946590E-1 
-5.552578E-1 -7.075577E-1 -9.152184E-1 -9.282379E-1 -7.366085E-1 -6.445484E-1 -5.810394E-1 -5.453682E-1 
-5.302582E-1 -5.322285E-1 -6.089993E-1 -5.399780E-1 -4.040394E-1 -1.871395E-1  2.061081E-2  2.909508E-1 
 6.804218E-1  7.585907E-1  6.238518E-1  1.585712E-1 -4.215088E-1 -7.405491E-1 -7.625389E-1 -4.040985E-1 
-2.947807E-2  3.141117E-1  5.105114E-1  5.323620E-1  4.263515E-1  2.422905E-1  1.397419E-1 -4.569817E-2 
-1.263390E-1 -3.728867E-2  2.164516E-1  5.085411E-1  7.297421E-1  8.630810E-1  8.606319E-1  8.858814E-1 
 8.831615E-1  1.035431E+0  1.265652E+0  1.620932E+0  2.055511E+0  2.262222E+0  2.348892E+0  2.201431E+0 
 2.136871E+0  2.057661E+0  1.828300E+0  1.584511E+0  1.207802E+0  1.014360E+0  8.523521E-1  7.533722E-1 
 7.180023E-1  7.407112E-1  9.267406E-1  8.917522E-1  6.884308E-1  2.805214E-1 -1.383781E-1 -5.022984E-1 
-8.924179E-1 -9.955692E-1 -8.832989E-1 -6.891689E-1 -5.188694E-1 -2.589092E-1 -3.880882E-2  2.952194E-2 
-4.187775E-2 -2.006378E-1 -1.570683E-1 -1.534290E-1 -4.566956E-2  1.803608E-1  3.554821E-1  5.154915E-1 
 3.495216E-1 -1.249390E-1 -8.526688E-1 -1.563368E+0 -2.042719E+0 -2.226839E+0 -2.098089E+0 -1.891409E+0 
-1.686899E+0 -1.664099E+0 -1.698050E+0 -1.641539E+0 -1.551298E+0 -1.494259E+0 -1.540958E+0 -1.656948E+0 
-1.870039E+0 -1.961498E+0 -1.858738E+0 -1.494648E+0 -8.968582E-1 -2.606277E-1  4.438419E-1  1.173651E+0 
 1.765711E+0  1.875122E+0  1.596672E+0  1.064451E+0  4.485512E-1 -8.458900E-2 -6.133194E-1 -7.691879E-1 
-6.752777E-1 -4.408493E-1 -1.680679E-1 -7.367897E-2  5.024147E-2  2.807312E-1  7.263107E-1  1.115091E+0 
 1.278942E+0  1.163431E+0  8.333912E-1  5.027905E-1  2.065506E-1  1.529408E-1  1.467419E-1  1.188717E-1 
-1.445770E-2 -1.478291E-1  2.881050E-2  3.560104E-1  8.093719E-1  1.092682E+0  1.223482E+0  1.275372E+0 
 1.107702E+0  7.714920E-1  1.887913E-1 -3.692684E-1 -7.506180E-1 -7.991695E-1 -7.805691E-1 -1.092489E+0 
-1.582739E+0 -2.188389E+0 -2.555618E+0 -2.699148E+0 -2.623659E+0 -2.298248E+0 -2.007818E+0 -1.852549E+0 
-2.007788E+0 -2.289928E+0 -2.552670E+0 -2.418259E+0 -1.885029E+0 -1.318958E+0 -5.777893E-1  3.814125E-2 
 6.554718E-1  1.255461E+0  1.515902E+0  1.542402E+0  1.286011E+0  9.703407E-1  7.321205E-1  8.060913E-1 
 1.313961E+0  2.209921E+0  3.449301E+0  4.506222E+0  5.022701E+0  4.755522E+0  3.850292E+0  2.685272E+0 
 1.437611E+0  4.214306E-1  2.175140E-2  4.751606E-1  1.430281E+0  2.457552E+0  2.999071E+0  2.654432E+0 
 1.652941E+0  9.637070E-2 -1.564529E+0 -2.829119E+0 -3.525938E+0 -3.562239E+0 -2.961269E+0 -1.722248E+0 
-1.949177E-1  1.299721E+0  2.223782E+0  2.107191E+0  1.152731E+0 -2.662086E-1 -1.412449E+0 -1.669649E+0 
-8.592777E-1  4.974918E-1  1.540972E+0  1.701811E+0  8.730907E-1 -2.717781E-1 -1.349539E+0 -2.142349E+0 
-2.548349E+0 -2.529869E+0 -1.883928E+0 -8.832092E-1  3.688908E-1  1.293192E+0  1.338011E+0  7.303410E-1 
-3.396378E-1 -1.399538E+0 -2.203979E+0 -2.705439E+0 -2.756489E+0 -2.459448E+0 -2.008148E+0 -1.484570E+0 
-1.010258E+0 -7.644196E-1 -8.773689E-1 -1.389288E+0 -1.870548E+0 -1.970978E+0 -1.342949E+0  3.921127E-2 
 1.465961E+0  2.426912E+0  2.695171E+0  2.575752E+0  2.280052E+0  2.126152E+0  2.501301E+0  3.229382E+0 
 4.353182E+0  5.426022E+0  6.143221E+0  6.456781E+0  5.933950E+0  4.675892E+0  3.087551E+0  1.457672E+0 
-1.876793E-1 -1.737179E+0 -3.028769E+0 -3.847868E+0 -4.122288E+0 -4.149679E+0 -3.948389E+0 -3.726149E+0 
-3.530230E+0 -3.321129E+0 -3.318810E+0 -3.254879E+0 -3.007938E+0 -2.405678E+0 -1.532078E+0 -8.997478E-1 
-4.271984E-1 -1.633892E-1 -1.290894E-2  7.342148E-2 -3.697681E-1 -1.145119E+0 -1.822239E+0 -2.101578E+0 
-1.689499E+0 -7.661190E-1  3.336010E-1  1.249620E+0  1.663671E+0  1.604151E+0  1.185390E+0  5.808506E-1 
-9.573936E-2 -7.964287E-1 -1.327898E+0 -1.481888E+0 -1.207619E+0 -8.498592E-1 -5.686188E-1 -3.191681E-1 
-1.969490E-1  4.220963E-3  3.407516E-1  6.405411E-1  9.548721E-1  1.227062E+0  1.284252E+0  1.314651E+0 
 1.568722E+0  1.991911E+0  2.349871E+0  2.176962E+0  1.346922E+0  1.433716E-1 -1.045368E+0 -1.665209E+0 
-1.395908E+0 -4.188595E-1  6.579113E-1  1.449421E+0  1.842571E+0  1.906052E+0  1.672161E+0  1.122150E+0 
 5.119705E-1 -1.485481E-1 -7.525291E-1 -1.273718E+0 -1.394779E+0 -7.144985E-1  5.863609E-1  2.196331E+0 
 3.053841E+0  2.638752E+0  1.224552E+0 -6.052094E-1 -2.056009E+0 -3.037468E+0 -3.276518E+0 -2.922369E+0 
-2.230499E+0 -1.116869E+0 -7.686806E-2  8.877220E-1  1.455351E+0  1.203362E+0  3.096714E-1 -1.145689E+0 
-2.186188E+0 -2.139458E+0 -1.108189E+0  3.696308E-1  1.421461E+0  2.089882E+0  2.333632E+0  2.193592E+0 
 2.006491E+0  1.715231E+0  1.405752E+0  1.115681E+0  6.285305E-1 -1.389790E-1 -9.610882E-1 -1.599009E+0 
-1.738188E+0 -1.634178E+0 -1.684969E+0 -1.674500E+0 -1.353109E+0 -6.077194E-1  2.249146E-2  4.103107E-1 
 6.523705E-1  6.497822E-1  4.586811E-1 -1.846085E-1 -7.093391E-1 -8.714390E-1 -8.799591E-1 -6.447887E-1 
-1.975994E-1  5.871906E-1  1.155441E+0  1.287231E+0  1.051191E+0  2.823105E-1 -7.586689E-1 -1.775648E+0 
-2.306198E+0 -2.164099E+0 -1.610849E+0 -7.839088E-1  3.441505E-1  1.416962E+0  2.099291E+0  2.278202E+0 
 1.876881E+0  1.221781E+0  5.025806E-1  9.667206E-2  1.477051E-2 -7.173920E-2 -5.117798E-2 -1.892853E-2 
 1.189613E-1  2.475319E-1  2.101307E-1  6.255150E-2 -3.679180E-1 -9.574795E-1 -1.454109E+0 -1.455509E+0 
-6.996880E-1  4.557915E-1  1.394821E+0  1.742762E+0  1.619112E+0  1.276081E+0  9.041405E-1  5.883923E-1 
 2.566223E-1  7.110596E-3  4.365158E-2  4.284611E-1  1.033072E+0  1.621531E+0  1.938452E+0  1.852562E+0 
 1.568602E+0  1.016022E+0  2.512321E-1 -4.043694E-1 -9.970589E-1 -1.259348E+0 -1.293299E+0 -1.314989E+0 
-1.131618E+0 -8.068581E-1 -2.532082E-1  7.500076E-2 -2.789879E-1 -1.024839E+0 -1.709608E+0 -1.917898E+0 
-1.621429E+0 -9.978886E-1 -4.354877E-1 -3.240776E-2  4.430771E-3 -5.903988E-1 -1.393229E+0 -2.117519E+0 
-2.361748E+0 -2.103428E+0 -1.670778E+0 -1.027849E+0 -2.019482E-1  7.924118E-1  1.621141E+0  2.068922E+0 
 2.185812E+0  2.023951E+0  1.919172E+0  1.950281E+0  1.909332E+0  1.666410E+0  1.254951E+0  8.764610E-1 
 7.044106E-1  6.126423E-1  4.650917E-1  2.748318E-1 -1.086979E-1 -6.960793E-1 -1.313738E+0 -1.582708E+0 
-1.352278E+0 -8.553181E-1 -2.291279E-1  2.906322E-1  6.463509E-1  7.379112E-1  4.427414E-1 -2.646885E-1 
-1.306019E+0 -2.121458E+0 -2.304409E+0 -1.664099E+0 -2.697487E-1  1.474091E+0  3.225121E+0  4.652431E+0 
 5.374132E+0  5.282492E+0  4.574821E+0  3.264881E+0  1.536081E+0 -1.811790E-1 -1.513988E+0 -2.255508E+0 
-2.559849E+0 -2.567989E+0 -2.500429E+0 -2.707619E+0 -3.084620E+0 -3.295498E+0 -3.191908E+0 -2.730179E+0 
-2.108879E+0 -1.639778E+0 -1.340679E+0 -1.111439E+0 -8.923283E-1 -4.714584E-1 -5.227852E-2  3.137207E-2 
 2.567120E-1  7.608509E-1  1.410761E+0  2.158062E+0  2.545471E+0  2.615181E+0  2.388622E+0  1.854822E+0 
 1.374912E+0  9.825916E-1  5.739307E-1  2.407074E-2 -5.757694E-1 -8.778191E-1 -7.218285E-1 -1.398678E-1 
 6.053715E-1  9.457207E-1  5.770321E-1 -3.251591E-1 -1.154539E+0 -1.288708E+0 -9.616489E-1 -4.947891E-1 
 5.572128E-2  4.620819E-1  6.801205E-1  6.312408E-1  2.704811E-1 -5.144882E-2 -3.411884E-1 -8.138885E-1 
-1.299019E+0 -1.683418E+0 -1.553589E+0 -7.807789E-1  2.466412E-1  1.160271E+0  1.650522E+0  1.903551E+0 
 1.833900E+0  1.530811E+0  1.035782E+0  4.031906E-1  1.020317E-1 -1.508083E-1 -1.351395E-1  4.491806E-3 
-1.910496E-1 -4.948177E-1 -9.055882E-1 -1.078178E+0 -1.121599E+0 -1.283108E+0 -1.752199E+0 -2.342649E+0 
-2.451550E+0 -2.142649E+0 -1.424578E+0 -7.097282E-1 -5.424881E-2  6.622105E-1  1.073191E+0  1.128141E+0 
 1.024101E+0  1.023621E+0  8.978004E-1  9.185410E-1  1.104841E+0  1.220201E+0  1.282522E+0  9.361515E-1 
 6.313610E-1  3.425121E-1 -8.425903E-2 -5.696888E-1 -1.290468E+0 -1.871918E+0 -2.177839E+0 -2.079458E+0 
-1.630688E+0 -8.410091E-1  8.332062E-2  8.621216E-1  1.442352E+0  1.383041E+0  1.043112E+0  6.358013E-1 
 2.600212E-1  1.481705E-1  2.885723E-1  9.828205E-1  2.001421E+0  2.973322E+0  3.312952E+0  2.924292E+0 
 2.209211E+0  1.374912E+0  6.918316E-1 -6.560898E-2 -8.125477E-1 -1.372038E+0 -1.611498E+0 -1.702339E+0 
-1.833029E+0 -1.770258E+0 -1.809509E+0 -1.663568E+0 -1.327599E+0 -1.046799E+0 -6.212177E-1 -2.409592E-1 
 3.634605E-1  1.166832E+0  1.861561E+0  2.231171E+0  2.117411E+0  1.735821E+0  1.066212E+0  3.994408E-1 
-2.334785E-2 -2.981586E-1 -3.577290E-1 -3.912582E-1 -3.611584E-1 -2.526779E-1 -5.151482E-1 -1.117279E+0 
-1.740898E+0 -2.078808E+0 -2.021709E+0 -1.770588E+0 -1.245378E+0 -6.713791E-1 -3.211880E-1 -2.931194E-1 
-7.158394E-1 -1.087118E+0 -1.241169E+0 -1.198589E+0 -8.627987E-1 -7.100887E-1 -7.177486E-1 -6.718788E-1 
-5.822887E-1 -4.327393E-1 -4.401989E-1 -4.040985E-1 -2.237377E-1 -6.902885E-2  6.872177E-2  2.832108E-1 
 8.010006E-1  1.489922E+0  2.071161E+0  2.464731E+0  2.681042E+0  2.640301E+0  2.463511E+0  2.354942E+0 
 2.243992E+0  2.103231E+0  1.713381E+0  1.193771E+0  7.652607E-1  4.001808E-1  1.573811E-1 -7.251930E-2 
-2.593479E-1 -4.322395E-1 -5.539494E-1 -6.013088E-1 -5.587482E-1 -2.890377E-1  6.469154E-2  4.939423E-1 
 7.288818E-1  6.178608E-1  5.311909E-1  4.484005E-1  2.990913E-1 -3.991890E-2 -4.988785E-1 -6.785278E-1 
-7.822685E-1 -9.318790E-1 -1.209938E+0 -1.510529E+0 -1.448839E+0 -1.435429E+0 -1.483318E+0 -1.505999E+0 
-1.593229E+0 -1.604019E+0 -1.676649E+0 -1.630629E+0 -1.643539E+0 -1.750229E+0 -1.638498E+0 -1.371109E+0 
-9.198685E-1 -4.460983E-1  6.752205E-2  5.379620E-1  6.976719E-1  5.978317E-1  2.520008E-1 -2.035294E-1 
-6.188278E-1 -8.452377E-1 -7.861481E-1 -6.678295E-1 -5.535679E-1 -2.498779E-1  2.431870E-3  7.345200E-2 
 2.826405E-1  5.060120E-1  7.484608E-1  9.774914E-1  1.010061E+0  1.055271E+0  1.126352E+0  1.321651E+0 
 1.545172E+0  1.499660E+0  1.161041E+0  8.362217E-1  7.469120E-1  5.787621E-1  3.942814E-1  2.694416E-1 
 2.410011E-1  3.882313E-1  4.577312E-1  3.578911E-1 -5.353928E-2 -5.520782E-1 -7.267189E-1 -6.168385E-1 
-5.644989E-1 -7.044277E-1 -7.697487E-1 -7.273693E-1 -5.724888E-1 -3.537388E-1 -1.374893E-1  7.071114E-2 
 2.068806E-1  1.963921E-1 -1.305180E-1 -3.893490E-1 -3.473892E-1 -1.659489E-1 -5.016899E-2 -2.925186E-1 
-5.261478E-1 -6.247883E-1 -6.848183E-1 -6.347485E-1 -5.213795E-1 -3.043785E-1 -1.678581E-1  2.151108E-2 
 3.380718E-1  7.539120E-1  1.228580E+0  1.327971E+0  1.213081E+0  1.039602E+0  7.691422E-1  5.528316E-1 
 3.127422E-1  8.687210E-2 -1.029778E-1 -2.362595E-1 -2.755089E-1 -2.052879E-1 -4.983902E-2 -5.111885E-2 
-2.543488E-1 -5.298080E-1 -6.811485E-1 -5.877190E-1 -4.403992E-1 -4.399586E-1 -4.553089E-1 -3.942394E-1 
-5.021877E-1 -7.888279E-1 -1.116779E+0 -1.242399E+0 -8.494492E-1 -7.802773E-2  7.251511E-1  1.225691E+0 
 1.346031E+0  1.369162E+0  1.331251E+0  1.174871E+0  9.806213E-1  8.519611E-1  9.983215E-1  1.062401E+0 
 7.965317E-1  3.064518E-1 -4.499683E-1 -9.711895E-1 -1.148838E+0 -1.106699E+0 -9.476795E-1 -8.816280E-1 
-6.525078E-1 -3.677177E-1 -1.010094E-1  2.126617E-1  5.527706E-1  8.918705E-1  1.111391E+0  1.348412E+0 
 1.563681E+0  1.740921E+0  1.825201E+0  1.727711E+0  1.558792E+0  1.192430E+0  5.587006E-1 -1.733990E-1 
-7.010880E-1 -9.615879E-1 -1.070698E+0 -1.078928E+0 -1.013329E+0 -8.815994E-1 -8.340378E-1 -6.320381E-1 
-2.003689E-1  1.730022E-1  4.118614E-1  4.047108E-1  2.783508E-1  1.186905E-1  9.730148E-2  2.012806E-1 
 1.519222E-1  3.918076E-2 -1.887188E-1 -3.199081E-1 -2.709179E-1 -1.114082E-1  3.071423E-1  6.822605E-1 
 9.324322E-1  9.121017E-1  7.382317E-1  8.259411E-1  7.918816E-1  6.355610E-1  4.629517E-1  1.683216E-1 
-1.254482E-1 -5.954685E-1 -9.986382E-1 -1.107359E+0 -1.142649E+0 -1.202728E+0 -1.272348E+0 -1.280748E+0 
-1.156979E+0 -8.999290E-1 -7.214394E-1 -5.584488E-1 -4.236794E-1 -2.580681E-1  6.153107E-2  3.201618E-1 
 5.578423E-1  6.162205E-1  7.073021E-1  8.818512E-1  8.406410E-1  6.175919E-1  1.766605E-1 -5.081940E-2 
-2.182770E-2  2.100410E-1  6.023617E-1  9.020004E-1  1.164471E+0  1.164351E+0  1.035992E+0  8.913307E-1 
 5.833817E-1  4.890060E-2 -6.393089E-1 -1.108759E+0 -1.348818E+0 -1.546888E+0 -1.674709E+0 -1.509579E+0 
-1.128668E+0 -8.359795E-1 -7.775879E-1 -8.227081E-1 -7.324982E-1 -4.477978E-1  8.661270E-3  2.548904E-1 
 2.934608E-1  3.597107E-1  5.090218E-1  7.399311E-1  6.700420E-1  4.527206E-1  3.362522E-1  2.692623E-1 
 2.084007E-1  3.835106E-2 -1.815987E-1 -3.836594E-1 -4.669895E-1 -4.868984E-1 -4.327679E-1 -3.205681E-1 
-3.272991E-1 -4.930382E-1 -7.352982E-1 -7.689495E-1 -4.357281E-1  1.281719E-1  6.251907E-1  9.946918E-1 
 1.236301E+0  1.445572E+0  1.715582E+0  1.850052E+0  1.852911E+0  1.720442E+0  1.632341E+0  1.668142E+0 
 1.823292E+0  2.065561E+0  2.186052E+0  2.190041E+0  1.841322E+0  1.297901E+0  7.250614E-1  1.031723E-1 
-4.072590E-1 -7.549095E-1 -7.411385E-1 -6.327496E-1 -5.910587E-1 -6.929779E-1 -8.931980E-1 -8.914394E-1 
-8.097782E-1 -6.805477E-1 -7.026691E-1 -8.549290E-1 -9.578991E-1 -1.025759E+0 -1.027279E+0 -9.539280E-1 
-6.862793E-1 -3.640480E-1 -1.238995E-1 -6.005859E-2 -1.418095E-1 -3.810387E-1 -7.753277E-1 -1.135368E+0 
-1.510679E+0 -1.646429E+0 -1.634689E+0 -1.639399E+0 -1.603249E+0 -1.713039E+0 -1.812279E+0 -1.938259E+0 
-1.991459E+0 -1.963799E+0 -1.934978E+0 -1.644999E+0 -1.361988E+0 -1.164848E+0 -1.043638E+0 -9.889793E-1 
-8.009892E-1 -7.414093E-1 -7.606583E-1 -7.377777E-1 -8.143387E-1 -7.523479E-1 -4.199886E-1  1.182823E-1 
 7.647610E-1  1.171831E+0  1.406561E+0  1.699852E+0  1.866472E+0  1.975080E+0  2.053642E+0  2.143970E+0 
 2.338852E+0  2.577892E+0  3.019901E+0  3.357952E+0  3.339062E+0  3.099981E+0  2.802311E+0  2.645012E+0 
 2.523741E+0  2.485832E+0  2.577572E+0  2.621201E+0  2.294231E+0  1.651781E+0  1.097271E+0  6.985111E-1 
 4.432812E-1  8.549118E-2 -3.100796E-1 -5.632782E-1 -6.571293E-1 -6.080990E-1 -6.886883E-1 -7.862892E-1 
-9.204979E-1 -1.021879E+0 -1.062418E+0 -1.308018E+0 -1.600739E+0 -1.845299E+0 -1.881868E+0 -1.663029E+0 
-1.365479E+0 -1.125088E+0 -9.375687E-1 -7.191486E-1 -6.159382E-1 -6.699390E-1 -8.034286E-1 -8.804379E-1 
-8.523083E-1 -6.710186E-1 -4.222488E-1 -2.373886E-1 -1.257782E-1 -1.433582E-1 -1.089687E-1 -2.356281E-1 
-4.276180E-1 -3.677788E-1 -2.512188E-1 -5.069923E-2  4.267120E-2  8.484077E-2  1.796417E-1  1.868820E-1 
 1.775818E-1  4.875183E-2 -1.730385E-1 -4.205589E-1 -6.317387E-1 -6.224995E-1 -3.387794E-1  3.560066E-2 
 3.264523E-1  3.760109E-1  1.744308E-1 -5.645943E-2 -2.499886E-1 -2.099380E-1 -1.261902E-2  1.957321E-1 
 3.913021E-1  2.842216E-1 -8.580780E-2 -5.927296E-1 -1.095379E+0 -1.428129E+0 -1.558718E+0 -1.490858E+0 
-1.276369E+0 -1.109240E+0 -1.099848E+0 -1.034430E+0 -8.990993E-1 -6.486683E-1 -4.935684E-1 -5.555878E-1 
-6.549778E-1 -8.704586E-1 -1.062059E+0 -1.352249E+0 -1.500639E+0 -1.377399E+0 -1.259649E+0 -1.104408E+0 
-1.199389E+0 -1.257919E+0 -1.149260E+0 -1.026178E+0 -8.183880E-1 -5.379181E-1  5.030060E-2  5.708618E-1 
 9.542408E-1  1.357952E+0  1.661221E+0  1.811161E+0  1.559572E+0  1.091011E+0  4.629822E-1 -1.413879E-1 
-4.244881E-1 -4.406090E-1 -2.701988E-1 -1.565590E-1 -4.432869E-2  1.081085E-2 -2.643776E-2  3.912163E-2 
 2.427311E-1  5.362911E-1  6.524315E-1  6.692715E-1  7.423210E-1  7.893715E-1  9.470310E-1  1.235521E+0 
 1.516771E+0  1.657591E+0  1.581892E+0  1.542850E+0  1.659351E+0  1.724522E+0  1.642302E+0  1.354052E+0 
 1.034801E+0  8.442421E-1  7.717609E-1  8.683815E-1  9.739418E-1  9.070415E-1  6.654015E-1  4.296322E-1 
 2.714920E-1  2.596912E-1  4.204521E-1  6.060009E-1  8.912411E-1  1.081652E+0  1.038881E+0  8.345013E-1 
 5.447807E-1  3.993511E-1  2.294121E-1 -1.155186E-1 -5.639992E-1 -9.560795E-1 -1.123688E+0 -1.200968E+0 
-1.257328E+0 -1.112370E+0 -7.407284E-1 -3.220882E-1  7.906151E-2  3.435612E-1  5.842419E-1  8.583412E-1 
 1.003181E+0  1.127781E+0  1.119112E+0  1.033762E+0  9.213409E-1  7.137909E-1  5.782509E-1  4.519520E-1 
 3.039513E-1 -3.028870E-2 -4.834080E-1 -8.804092E-1 -1.304348E+0 -1.573349E+0 -1.693399E+0 -1.661989E+0 
-1.485970E+0 -1.296488E+0 -1.077438E+0 -8.445892E-1 -6.117687E-1 -4.375095E-1 -3.917694E-1 -5.562782E-1 
-7.103882E-1 -6.393986E-1 -3.993378E-1 -1.464882E-1 -7.206917E-2 -9.069824E-2 -2.605381E-1 -5.087395E-1 
-7.735977E-1 -9.790878E-1 -9.482384E-1 -1.009899E+0 -1.056519E+0 -1.024208E+0 -9.235077E-1 -6.168079E-1 
-4.714890E-1 -4.589977E-1 -5.542488E-1 -7.092495E-1 -6.763191E-1 -5.205383E-1 -2.616787E-1 -7.561874E-2 
-5.433846E-2 -1.047993E-1 -2.008781E-1 -3.323078E-1 -5.026588E-1 -5.615482E-1 -4.375992E-1 -3.137989E-1 
-2.743092E-1 -1.802292E-1  3.690720E-3  2.048206E-1  3.798904E-1  5.263119E-1  6.620922E-1  6.972809E-1 
 6.449814E-1  6.022720E-1  5.622520E-1  5.974522E-1  6.833115E-1  7.366810E-1  7.989712E-1  7.401123E-1 
 5.952415E-1  5.424919E-1  5.364723E-1  5.492821E-1  5.035706E-1  5.134315E-1  7.046223E-1  8.295517E-1 
 7.940807E-1  6.420612E-1  4.889622E-1  4.078712E-1  2.574310E-1  1.409016E-1  7.652092E-2  5.852127E-2 
 1.127319E-1 -1.955795E-2 -2.358379E-1 -4.750595E-1 -6.955490E-1 -7.098179E-1 -6.328087E-1 -4.867783E-1 
-4.170685E-1 -4.562893E-1 -4.956284E-1 -5.344887E-1 -5.135384E-1 -5.273094E-1 -4.754791E-1 -3.247395E-1 
-2.099380E-1 -1.258984E-1 -8.816910E-2  2.935219E-2  3.049908E-1  6.697216E-1  1.004341E+0  1.214182E+0 
 1.354792E+0  1.487442E+0  1.568211E+0  1.493881E+0  1.271702E+0  1.036711E+0  8.910618E-1  7.425518E-1 
 5.581112E-1  4.788017E-1  4.842815E-1  5.389118E-1  6.077023E-1  6.614017E-1  6.744919E-1  4.739723E-1 
 1.117821E-1 -2.340183E-1 -4.575081E-1 -5.976982E-1 -6.604385E-1 -5.284977E-1 -3.858395E-1 -2.463284E-1 
-1.060486E-1 -1.857948E-2  8.725166E-2  6.296158E-2 -3.034782E-2 -1.005592E-1 -1.365089E-1 -8.726883E-2 
 9.125137E-2  2.209206E-1  8.910179E-2 -1.528683E-1 -5.344887E-1 -9.798584E-1 -1.360979E+0 -1.624348E+0 
-1.813679E+0 -2.058178E+0 -2.136629E+0 -2.030529E+0 -1.761528E+0 -1.451759E+0 -1.153549E+0 -7.480278E-1 
-4.138489E-1 -2.062092E-1 -1.353989E-1 -2.667809E-2  1.105309E-1  1.935005E-1  2.590714E-1  1.581211E-1 
 9.131050E-2  1.263046E-2 -8.565903E-2 -4.256821E-2 -3.889847E-2  2.565193E-2  1.355305E-1  2.363014E-1 
 3.879604E-1  4.261112E-1  3.833122E-1  2.833805E-1  2.247314E-1  3.427219E-1  4.567814E-1  5.774822E-1 
 6.966610E-1  8.477612E-1  1.088362E+0  1.198801E+0  1.211891E+0  1.153711E+0  1.064241E+0  9.997520E-1 
 9.759407E-1  1.072592E+0  1.158152E+0  1.250481E+0  1.317871E+0  1.273491E+0  1.061031E+0  6.704617E-1 
 2.115307E-1 -2.867088E-1 -6.725693E-1 -8.939095E-1 -9.214191E-1 -8.345490E-1 -7.241592E-1 -6.196690E-1 
-4.977684E-1 -2.968693E-1 -2.284794E-1 -2.800388E-1 -5.325184E-1 -8.171692E-1 -8.813095E-1 -7.662086E-1 
-4.100685E-1  8.871078E-3  4.494209E-1  6.387806E-1  5.599823E-1  3.914223E-1  1.360722E-1 -4.059792E-2 
-2.383995E-1 -2.398891E-1 -1.021385E-1  1.957130E-2  1.955318E-1  4.058418E-1  7.307816E-1  9.427719E-1 
 9.645805E-1  7.663422E-1  4.525108E-1  2.041416E-1  4.639053E-2 -4.235840E-2 -1.659184E-1 -2.517490E-1 
-2.606888E-1 -5.928802E-2  1.824417E-1  3.691616E-1  6.116619E-1  7.401409E-1  7.619610E-1  5.855808E-1 
 3.803310E-1  3.009720E-1  1.841412E-1  4.842186E-2 -2.474785E-2  4.610062E-2  9.470177E-2  1.462173E-2 
-5.069923E-2 -5.138397E-3 -9.519577E-3 -7.510948E-2 -6.689072E-3  1.591721E-1  3.323212E-1  2.594509E-1 
 5.229187E-2 -3.564835E-2 -9.689903E-2 -1.336689E-1 -2.022781E-1 -3.036690E-1 -4.685383E-1 -6.977787E-1 
-8.491478E-1 -8.650894E-1 -7.815895E-1 -7.323494E-1 -8.187485E-1 -9.786377E-1 -1.137249E+0 -1.241558E+0 
-1.163179E+0 -1.066319E+0 -1.052639E+0 -1.055059E+0 -1.054939E+0 -9.175186E-1 -8.165379E-1 -7.366085E-1 
-5.371685E-1 -3.724194E-1 -3.040295E-1 -4.389095E-1 -6.091480E-1 -6.547985E-1 -6.945591E-1 -6.926785E-1 
-6.897278E-1 -6.599884E-1 -6.063786E-1 -6.003284E-1 -5.141087E-1 -3.989182E-1 -3.113594E-1 -1.703281E-1 
 4.866219E-2  2.980518E-1  4.922714E-1  6.691818E-1  8.609905E-1  1.000231E+0  9.760017E-1  8.694210E-1 
 8.025208E-1  7.150211E-1  6.389313E-1  6.165810E-1  6.204815E-1  5.635910E-1  4.783821E-1  4.884605E-1 
 5.655918E-1  6.226616E-1  5.882111E-1  5.240707E-1  4.751320E-1  4.040623E-1  2.900906E-1  1.687622E-1 
 1.542816E-1  2.729206E-1  4.058418E-1  4.235516E-1  3.928223E-1  3.611107E-1  3.465710E-1  3.981819E-1 
 4.228611E-1  5.061607E-1  6.321411E-1  6.207504E-1  4.949818E-1  2.674122E-1  5.086136E-2 -1.105194E-1 
-2.529793E-1 -3.071289E-1 -3.106079E-1 -2.324085E-1 -5.886841E-2  1.141319E-1  2.548904E-1  3.132210E-1 
 2.378521E-1  1.223907E-1  1.540184E-2 -5.683899E-2  1.091003E-3  8.731079E-2  1.710911E-1  1.847420E-1 
 1.194706E-1  1.178017E-1  1.231117E-1  1.867008E-1  2.760220E-1  3.525314E-1  3.631420E-1  2.604713E-1 
 1.525517E-1  7.852173E-2  1.013813E-1  1.708508E-1  2.450314E-1  1.645317E-1  4.243088E-2 -1.675797E-2 
-1.081295E-1 -1.089993E-1 -1.696186E-1 -9.939957E-2 -8.438110E-3 -8.833885E-2 -1.451187E-1 -2.475491E-1 
-2.344685E-1 -2.487679E-1 -3.370781E-1 -4.850178E-1 -6.666679E-1 -6.679783E-1 -6.213093E-1 -6.545391E-1 
-8.750477E-1 -9.976883E-1 -9.123592E-1 -7.057381E-1 -4.942589E-1 -4.120579E-1 -2.807484E-1 -2.694588E-1 
-2.766094E-1 -2.322578E-1 -1.953983E-1 -1.786785E-1 -1.963196E-1 -5.272865E-2  1.171112E-1  3.147106E-1 
 3.536320E-1  2.886314E-1  1.568718E-1 -1.570091E-1 -3.265877E-1 -4.558678E-1 -3.099594E-1  1.991272E-3 
 2.622223E-1  5.184422E-1  4.855118E-1  4.502220E-1  3.984222E-1  3.483505E-1  2.552814E-1  2.392197E-2 
-8.678436E-4  7.447052E-2  2.177010E-1  3.037720E-1  3.070507E-1  2.648220E-1  1.088009E-1 -1.809883E-2 
-2.333393E-1 -4.722595E-1 -6.420784E-1 -6.990280E-1 -6.473789E-1 -5.876579E-1 -4.605179E-1 -3.267078E-1 
-2.214680E-1 -2.026386E-1 -2.472191E-1 -2.886181E-1 -3.012295E-1 -2.195683E-1 -9.352875E-2 -1.839828E-2 
-3.588867E-2 -8.500862E-2 -1.312580E-1 -1.241379E-1 -1.354294E-1 -1.096783E-1 -1.207924E-2 -3.141785E-2 
-1.252995E-1 -2.854881E-1 -3.308792E-1 -2.419777E-1 -1.697388E-1 -5.671883E-2  4.678154E-2  1.810722E-1 
 3.089314E-1  4.645519E-1  6.073723E-1  6.572323E-1  6.506710E-1  6.339512E-1  7.503319E-1  7.782307E-1 
 7.204418E-1  6.935310E-1  6.944523E-1  7.520618E-1  6.988907E-1  5.451717E-1  2.668114E-1  4.335213E-2 
-2.080917E-2  4.571152E-2  2.186508E-1  2.789116E-1  3.279419E-1  3.717823E-1  3.433514E-1  2.104607E-1 
-1.729774E-2 -2.633781E-1 -4.840393E-1 -5.794277E-1 -5.777378E-1 -4.942894E-1 -4.601593E-1 -4.789391E-1 
-5.292492E-1 -6.069088E-1 -5.754986E-1 -4.491978E-1 -3.100185E-1 -2.870388E-1 -2.479382E-1 -1.619587E-1 
-4.938889E-2  9.685135E-2  7.822227E-2  6.252289E-3  7.471085E-3  5.998230E-2  9.718132E-2  7.885170E-2 
-3.814697E-5 -9.683800E-2 -1.838589E-1 -2.208481E-1 -1.033382E-1  4.100800E-3  1.025715E-1  1.245422E-1 
-1.872826E-2 -2.138977E-1 -4.067287E-1 -4.206982E-1 -3.444977E-1 -2.345581E-1 -1.403484E-1 -5.433846E-2 
 9.542084E-2  2.385006E-1  4.707508E-1  6.794910E-1  8.417416E-1  9.324608E-1  9.600506E-1  9.087315E-1 
 6.942120E-1  5.379906E-1  3.971405E-1  3.106213E-1  2.004414E-1  5.492210E-2  3.066063E-2 -7.460785E-2 
-1.641293E-1 -1.923580E-1 -1.562691E-1 -1.031895E-1 -1.993294E-1 -3.408585E-1 -5.290089E-1 -7.167587E-1 
-8.279285E-1 -8.930187E-1 -8.866692E-1 -8.460789E-1 -8.258381E-1 -6.845188E-1 -4.073792E-1 -1.719990E-1 
-7.278824E-2 -1.363583E-1 -1.867790E-1 -1.960793E-1 -1.480980E-1 -2.086830E-2  6.630135E-2  2.037811E-1 
 3.319321E-1  4.155922E-1  4.177608E-1  3.338108E-1  3.312511E-1  3.159313E-1  3.032608E-1  2.863007E-1 
 1.839314E-1  1.897049E-2 -2.390594E-1 -4.015388E-1 -3.993988E-1 -3.681278E-1 -3.243790E-1 -2.715378E-1 
-1.789684E-1 -8.139801E-2 -1.666832E-2  8.672142E-2  1.789322E-1  2.652321E-1  3.593521E-1  3.229923E-1 
 2.002621E-1  4.678154E-2 -1.627922E-2  9.062195E-2  1.868820E-1  3.069916E-1  4.697704E-1  6.150017E-1 
 6.798515E-1  6.102905E-1  5.124207E-1  4.079018E-1  3.572922E-1  3.139305E-1  2.237206E-1  2.007713E-1 
 2.143612E-1  1.977615E-1  9.303093E-2 -4.169846E-2 -1.139793E-1 -1.732788E-1 -1.843681E-1 -1.841278E-1 
-2.033482E-1 -1.275978E-1 -3.296852E-2  7.634163E-2  1.410217E-1  8.198166E-2  9.035110E-2  1.342506E-1 
 1.966305E-1  2.314720E-1  2.541809E-1  3.768520E-1  4.315319E-1  4.569912E-1  4.329605E-1  3.738708E-1 
 3.236809E-1  1.717110E-1  4.976082E-2 -6.014824E-2 -1.279488E-1 -1.054478E-1 -3.558922E-2  5.769157E-2 
 3.689194E-2 -4.566956E-2 -1.632996E-1 -2.501392E-1 -2.735691E-1 -3.339481E-1 -4.133682E-1 -5.399189E-1 
-6.683388E-1 -7.352085E-1 -7.324696E-1 -7.215595E-1 -6.798992E-1 -5.686493E-1 -5.030479E-1 -4.111691E-1 
-3.249187E-1 -2.386379E-1 -1.134090E-1 -6.363869E-2  5.402184E-2  2.248821E-1  3.832512E-1  5.351620E-1 
 6.161613E-1  6.881008E-1  7.222023E-1  7.189808E-1  6.639614E-1  5.784912E-1  5.130119E-1  3.939819E-1 
 2.931919E-1  2.429409E-1  2.199612E-1  2.261620E-1  2.136822E-1  1.723709E-1  1.083508E-1  3.245163E-2 
-3.153801E-2 -1.205883E-1 -3.124580E-1 -4.793892E-1 -5.517788E-1 -6.553383E-1 -7.891579E-1 -8.988590E-1 
-8.830585E-1 -7.584286E-1 -6.724491E-1 -6.103992E-1 -5.129089E-1 -3.853893E-1 -2.875195E-1 -2.187595E-1 
-1.871395E-1 -1.973286E-1 -1.424980E-1 -3.618813E-2  6.422043E-2  1.457615E-1  2.419910E-1  3.286819E-1 
 3.347015E-1  3.375416E-1  3.081207E-1  2.487221E-1  2.104015E-1  1.249809E-1  8.731079E-2  1.102009E-1 
 9.262085E-2  2.011108E-2 -7.024956E-2 -1.051178E-1 -1.381493E-1 -1.249084E-1 -1.916885E-2  1.122608E-1 
 2.160912E-1  1.608715E-1 -5.069923E-2 -3.189583E-1 -5.061493E-1 -5.299282E-1 -3.497086E-1 -3.594780E-2 
 2.152615E-1  4.118023E-1  5.039806E-1  5.517006E-1  6.068611E-1  6.061211E-1  6.107712E-1  5.511913E-1 
 4.881306E-1  4.406204E-1  4.121017E-1  4.316807E-1  4.338017E-1  4.622021E-1  4.360619E-1  3.935413E-1 
 3.181610E-1  1.567516E-1 -1.949310E-3 -1.591282E-1 -2.285690E-1 -2.665081E-1 -3.016396E-1 -3.185387E-1 
-3.717079E-1 -3.668194E-1 -3.367481E-1 -3.898888E-1 -4.995594E-1 -6.132584E-1 -7.273083E-1 -7.409878E-1 
-6.647587E-1 -5.850086E-1 -4.345589E-1 -2.976189E-1 -1.771278E-1 -2.468872E-2  9.670067E-2  1.985722E-1 
 2.462215E-1  2.762909E-1  2.943821E-1  2.664623E-1  1.888218E-1  8.746147E-2  1.166706E-1  1.957321E-1 
 2.273006E-1  2.258415E-1  1.879921E-1  1.765118E-1  5.805206E-2 -1.381779E-1 -2.265987E-1 -2.057381E-1 
-1.223488E-1 -4.464912E-2  2.887154E-2  6.860161E-2  8.585167E-2  1.075821E-1  1.296310E-1  2.015514E-1 
 2.358513E-1  1.800613E-1  2.944183E-2 -1.297684E-1 -1.379681E-1 -8.455849E-2 -8.082771E-2 -1.287289E-1 
-1.635685E-1 -1.213093E-1 -9.394836E-2 -1.052094E-1 -5.305862E-2  5.670166E-2  1.819420E-1  2.663708E-1 
 3.054409E-1  3.636723E-1  4.139214E-1  4.064713E-1  2.522411E-1  1.275063E-2 -2.159882E-1 -4.201984E-1 
-4.961681E-1 -4.780979E-1 -4.001980E-1 -3.113594E-1 -2.960091E-1 -3.071880E-1 -3.271484E-1 -3.088284E-1 
-2.203979E-1 -1.157894E-1 -5.609512E-3  4.532051E-2  4.985046E-2  4.836082E-2 -4.679871E-2 -8.789825E-2 
-3.350830E-2  5.507088E-2  2.254810E-1  3.633213E-1  5.194817E-1  6.391411E-1  5.884113E-1  4.902210E-1 
 4.035511E-1  3.909721E-1  4.329014E-1  4.522820E-1  4.946918E-1  4.961510E-1  4.324322E-1  3.247814E-1 
 2.223511E-1  2.494106E-1  3.105316E-1  3.907909E-1  4.053421E-1  2.669907E-1  1.338921E-1  6.121063E-2 
 1.106205E-1  9.134102E-2 -5.025864E-2 -1.843395E-1 -2.850380E-1 -2.642078E-1 -2.678490E-1 -2.716579E-1 
-2.733288E-1 -3.114491E-1 -2.875481E-1 -2.647781E-1 -2.613792E-1 -3.029480E-1 -3.706989E-1 -4.874287E-1 
-6.302185E-1 -7.631092E-1 -8.557892E-1 -8.125782E-1 -7.050781E-1 -5.510292E-1 -4.387684E-1 -4.043980E-1 
-4.538784E-1 -6.022892E-1 -6.719685E-1 -6.938782E-1 -6.617489E-1 -5.255184E-1 -3.497086E-1 -1.482182E-1 
-2.992821E-2  4.198074E-2  1.586609E-1  2.754612E-1  4.164505E-1  5.623722E-1  6.529408E-1  6.414318E-1 
 5.713406E-1  5.497017E-1  5.725307E-1  6.097507E-1  6.413422E-1  6.763916E-1  6.198311E-1  4.511414E-1 
 3.083019E-1  2.706318E-1  3.100910E-1  2.633305E-1  1.847115E-1  1.072216E-1 -3.587723E-3 -1.121292E-1 
-2.784882E-1 -3.599091E-1 -3.205986E-1 -2.574177E-1 -1.513195E-1 -2.339935E-2  1.014709E-1  1.501713E-1 
 7.882118E-2 -2.289772E-2 -1.195183E-1 -1.933079E-1 -1.666679E-1 -6.712914E-2  8.910179E-2  2.136211E-1 
 2.504807E-1  2.292614E-1  9.131050E-2  1.585197E-2  3.861046E-2  3.864098E-2  2.660179E-2 -1.699829E-2 
 3.620148E-2  1.385422E-1  1.884022E-1  1.601505E-1  2.207184E-2 -1.028290E-1 -3.100796E-1 -5.387478E-1 
-6.820679E-1 -8.071594E-1 -8.224487E-1 -8.466682E-1 -8.318882E-1 -7.622089E-1 -7.105083E-1 -5.296288E-1 
-3.788891E-1 -3.091793E-1 -3.311787E-1 -3.481083E-1 -2.251987E-1 -9.474945E-2  1.389923E-1  3.797112E-1 
 5.688019E-1  7.013111E-1  6.823807E-1  6.583920E-1  5.890121E-1  4.461117E-1  2.618408E-1  1.096020E-1 
 4.872131E-2  4.219055E-2  1.452808E-1  2.542114E-1  2.933121E-1  2.807922E-1  2.619915E-1  2.398415E-1 
 1.690311E-1  1.383305E-1  1.533012E-1  1.839314E-1  1.479321E-1  6.976128E-2  7.593155E-2  1.233406E-1 
 2.002316E-1  2.714615E-1  3.060322E-1  2.852306E-1  2.139416E-1  1.404514E-1  9.646225E-2  6.848145E-2 
-5.517960E-3 -6.026840E-2 -1.044693E-1 -1.242294E-1 -1.624279E-1 -3.232784E-1 -4.496078E-1 -4.454384E-1 
-2.891884E-1 -8.062935E-2  6.222153E-2  1.539822E-1  1.675720E-1  1.035519E-1  1.573181E-2 -1.082802E-2 
 2.064133E-2  1.198311E-1  2.457714E-1  3.190918E-1  3.617115E-1  3.796215E-1  4.135323E-1  4.352913E-1 
 4.465809E-1  4.152012E-1  3.060322E-1  2.069416E-1  1.059113E-1 -6.694794E-4 -1.644878E-1 -3.648491E-1 
-4.593582E-1 -3.837185E-1 -2.149181E-1 -1.180592E-1 -1.159992E-1 -1.859493E-1 -2.427788E-1 -2.440891E-1 
-2.308578E-1 -2.022781E-1 -1.602879E-1 -8.598900E-2 -1.061077E-1 -2.463589E-1 -4.102993E-1 -5.711479E-1 
-6.506290E-1 -6.719093E-1 -6.598682E-1 -6.069088E-1 -5.485878E-1 -4.701195E-1 -3.144588E-1 -1.015778E-1 
 5.065155E-2  1.360416E-1  1.432514E-1  4.434204E-2 -7.853889E-2 -1.736393E-1 -1.932487E-1 -1.265793E-1 
-8.106804E-2 -8.494949E-2 -7.248878E-2 -8.452797E-2 -1.194878E-1 -1.075687E-1 -5.174828E-2  9.740829E-3 
 3.349113E-2  1.939201E-2 -1.639938E-2 -3.979874E-2 -3.099823E-2 -1.588821E-3  1.748085E-2 -2.146912E-2 
-7.656860E-2 -9.337807E-2 -7.820892E-2  2.562141E-2  2.108116E-1  3.727608E-1  4.825916E-1  5.127220E-1 
 5.210915E-1  5.378418E-1  5.514011E-1  5.784912E-1  5.266914E-1  4.969215E-1  5.305405E-1  5.471706E-1 
 5.736923E-1  5.223122E-1  3.790817E-1  1.893921E-1  1.659203E-2 -5.379868E-2 -4.768944E-2 -8.559799E-2 
-1.936989E-1 -2.842083E-1 -4.181995E-1 -5.563393E-1 -6.341496E-1 -6.286983E-1 -4.645386E-1 -2.309189E-1 
-6.418228E-3  1.410809E-1  2.615108E-1  3.694515E-1  4.206009E-1  4.875908E-1  4.903316E-1  4.366608E-1 
 3.559513E-1  3.150921E-1  3.927612E-1  4.788017E-1  5.221310E-1  4.577618E-1  3.019218E-1  7.569122E-2 
-1.371288E-1 -1.952496E-1 -1.689281E-1 -1.007690E-1 -5.570793E-2 -4.572868E-2 -3.171921E-2 -9.108925E-2 
-1.994781E-1 -3.031292E-1 -4.277992E-1 -5.465584E-1 -6.406479E-1 -7.199783E-1 -7.384281E-1 -6.910191E-1 
-6.114693E-1 -5.473690E-1 -5.058479E-1 -4.434090E-1 -3.629494E-1 -3.033981E-1 -2.821789E-1 -2.504978E-1 
-1.848793E-1 -1.127491E-1 -8.869934E-2 -9.582901E-2 -5.436897E-2  7.801056E-3  3.814125E-2  6.326103E-2 
 1.438217E-1  2.581711E-1  3.188210E-1  3.134022E-1  2.815704E-1  2.351322E-1  1.850719E-1  1.715317E-1 
 2.204113E-1  2.859821E-1  3.405819E-1  3.398323E-1  2.656822E-1  2.084007E-1  1.415520E-1  9.485054E-2 
 1.131516E-1  1.482010E-1  1.783009E-1  1.140213E-1 -4.035950E-2 -1.520596E-1 -1.083393E-1  1.331139E-2 
 1.292419E-1  1.936512E-1  1.808910E-1  1.574421E-1  7.262230E-2 -4.107857E-2 -1.720295E-1 -2.764893E-1 
-3.356495E-1 -3.843479E-1 -3.899479E-1 -4.679985E-1 -4.889793E-1 -4.232082E-1 -3.661079E-1 -3.589191E-1 
-4.291687E-1 -3.968277E-1 -3.497086E-1 -3.400288E-1 -3.537083E-1 -3.589783E-1 -2.884083E-1 -2.236195E-1 
-1.382885E-1 -3.630829E-2  1.293621E-1  3.229008E-1  4.935207E-1  5.964012E-1  6.083508E-1  6.454010E-1 
 6.821423E-1  7.629719E-1  7.975712E-1  7.613010E-1  7.362118E-1  6.474514E-1  5.188007E-1  3.150005E-1 
 1.784210E-1  1.692104E-1  1.795807E-1  1.904011E-1  1.410809E-1  1.454620E-1  2.018719E-1  2.513523E-1 
 2.961407E-1  3.070221E-1  3.006115E-1  2.236309E-1  1.378918E-1  7.047081E-2  4.011154E-3 -4.685783E-2 
-7.731819E-2 -2.947807E-2  6.633186E-2  1.367817E-1  8.812141E-2 -2.718925E-2 -1.588879E-1 -2.691879E-1 
-3.037586E-1 -3.469391E-1 -3.191986E-1 -2.483578E-1 -1.835289E-1 -1.368580E-1 -1.149292E-1 -2.298927E-2 
 3.122139E-2  7.193184E-2  7.685089E-2  3.411102E-2 -5.847931E-3 -1.073895E-1 -1.523895E-1 -1.749191E-1 
-1.795979E-1 -1.610279E-1 -1.875591E-1 -1.882095E-1 -1.967678E-1 -2.139893E-1 -2.336292E-1 -2.468395E-1 
-2.519894E-1 -2.650986E-1 -2.052879E-1 -1.294994E-1 -1.032791E-1 -1.279182E-1 -1.633587E-1 -1.135883E-1 
-4.295921E-2  9.592056E-3  3.149223E-2  4.845047E-2  9.461212E-2  8.743095E-2  1.027813E-1  1.261711E-1 
 1.317215E-1  1.636105E-1  1.894207E-1  2.400208E-1  2.252407E-1  1.761818E-1  1.788406E-1  1.913509E-1 
 2.094116E-1  2.326012E-1  2.405014E-1  2.149906E-1  1.731415E-1  8.254051E-2  2.910614E-3 -8.905792E-2 
-1.962280E-1 -2.278194E-1 -2.225494E-1 -1.256580E-1 -1.124954E-2  8.901596E-3 -7.585907E-2 -1.731281E-1 
-1.939678E-1 -1.584091E-1 -2.688789E-2  1.185207E-1  2.088509E-1  1.954117E-1  1.219711E-1  8.126068E-2 
 8.529091E-2  1.440620E-1  1.757107E-1  1.531506E-1  1.728058E-2 -1.761990E-1 -3.255692E-1 -4.317589E-1 
-5.254288E-1 -6.405582E-1 -6.485195E-1 -5.625095E-1 -4.482079E-1 -3.511677E-1 -3.150482E-1 -3.415794E-1 
-4.354286E-1 -4.659691E-1 -4.587593E-1 -4.146194E-1 -3.161583E-1 -2.206078E-1 -8.315849E-2 -5.493164E-4 
 4.857063E-2  1.271915E-1  1.958523E-1  2.965622E-1  3.528519E-1  3.086910E-1  2.290821E-1  1.363106E-1 
 4.326057E-2 -4.175949E-2 -9.054947E-2 -5.195808E-2  2.848053E-2  1.120205E-1  1.944523E-1  2.599316E-1 
 2.861919E-1  2.187710E-1  9.119225E-2 -4.685783E-2 -9.808922E-2 -3.374863E-2  3.128052E-2  6.743050E-2 
 5.146217E-2  1.316071E-2 -1.526833E-2 -4.351807E-2 -9.686852E-2 -1.924496E-1 -2.738991E-1 -3.216381E-1 
-2.919292E-1 -1.783791E-1 -4.858780E-2  5.566216E-2  1.349106E-1  1.944218E-1  2.226505E-1  1.815815E-1 
 1.082020E-1  1.091022E-1  1.574421E-1  2.392216E-1  3.202820E-1  3.869209E-1  4.472122E-1  4.418812E-1 
 3.999405E-1  3.262711E-1  2.599010E-1  1.769009E-1  7.053185E-2  9.941101E-3 -4.217911E-2 -6.837845E-2 
-7.844925E-2 -5.218887E-2  5.321503E-4  3.188133E-2  6.833076E-2  3.435135E-2 -2.009773E-2 -7.938385E-3 
 4.034042E-2  1.659622E-1  2.745914E-1  2.862206E-1  2.408009E-1  9.262085E-2 -6.065941E-2 -1.233578E-1 
-1.269093E-1 -9.853935E-2 -8.497810E-2 -8.789825E-2 -1.106091E-1 -1.173096E-1 -8.074951E-2  2.857208E-2 
 1.695423E-1  2.351913E-1  2.685108E-1  2.755508E-1  3.052616E-1  3.628120E-1  3.759823E-1  3.642120E-1 
 3.128605E-1  2.563210E-1  1.733513E-1  8.302116E-2  1.242065E-2 -5.293846E-2 -6.872940E-2 -9.680939E-2 
-1.047077E-1 -8.607864E-2 -7.576942E-2 -7.057953E-2 -1.152878E-1 -1.640682E-1 -1.830292E-1 -1.571579E-1 
-1.139793E-1 -3.588867E-2  1.023006E-1  2.222614E-1  2.364712E-1  1.341915E-1  3.450203E-2 -3.791809E-2 
-1.029186E-1 -1.875591E-1 -2.765789E-1 -3.195496E-1 -3.562088E-1 -3.617783E-1 -3.456879E-1 -2.889194E-1 
-1.845493E-1 -1.128387E-1 -8.741951E-2 -1.192780E-1 -1.690178E-1 -2.008781E-1 -2.201290E-1 -2.195091E-1 
-2.284489E-1 -2.484684E-1 -2.575283E-1 -2.715378E-1 -2.655792E-1 -2.074394E-1 -1.299496E-1 -3.812790E-2 
 4.171181E-2  8.350182E-2  1.127319E-1  1.023006E-1  9.134102E-2  1.081409E-1  8.907127E-2  6.600189E-2 
 2.613068E-2 -5.388832E-2 -1.269989E-1 -1.604996E-1 -1.098289E-1 -4.843903E-2 -1.284790E-2  1.298141E-2 
 3.152084E-2  7.950211E-2  1.149406E-1  1.945419E-1  2.888412E-1  2.818909E-1  1.859016E-1  1.722145E-2 
-1.351089E-1 -2.164993E-1 -2.124977E-1 -1.090889E-1  3.781128E-2  1.379509E-1  1.754723E-1  1.857204E-1 
 1.460514E-1  8.302116E-2  2.550125E-2 -1.949310E-3 -1.812935E-2 -7.221794E-2 -1.573086E-1 -2.636395E-1 
-3.164291E-1 -2.816792E-1 -2.045479E-1 -1.435680E-1 -1.528988E-1 -1.885090E-1 -1.932793E-1 -1.826382E-1 
-1.135883E-1 -3.879547E-3  9.882164E-2  1.737423E-1  9.980202E-2 -4.411888E-2 -1.778984E-1 -2.603092E-1 
-2.380981E-1 -1.873493E-1 -7.725906E-2  2.446175E-2  9.294128E-2  9.876060E-2  9.052277E-3 -7.701874E-2 
-1.451187E-1 -1.460991E-1 -1.662483E-1 -1.820393E-1 -1.320686E-1 -1.031590E-1 -9.808922E-2 -1.444283E-1 
-1.728382E-1 -1.885681E-1 -2.155685E-1 -2.170296E-1 -1.843987E-1 -1.243782E-1 -1.141186E-1 -7.603836E-2 
 2.613068E-2  1.430416E-1  2.647610E-1  3.997917E-1  5.688305E-1  6.902523E-1  7.312317E-1  7.023506E-1 
 6.493912E-1  5.906219E-1  5.124207E-1  4.812412E-1  4.707508E-1  4.472713E-1  3.828106E-1  2.665806E-1 
 1.772614E-1  1.278114E-1  1.367817E-1  2.297421E-1  3.344421E-1  3.540516E-1  3.021908E-1  2.185020E-1 
 1.263523E-1  6.416130E-2  5.210876E-3 -3.377914E-3  1.394081E-2 -4.011917E-2 -1.414490E-1 -2.590294E-1 
-3.477192E-1 -3.959084E-1 -3.906288E-1 -3.577290E-1 -3.090878E-1 -2.554493E-1 -2.735977E-1 -2.867088E-1 
-2.704678E-1 -2.248993E-1 -1.754589E-1 -1.958981E-1 -1.905689E-1 -1.400185E-1 -8.336830E-2 -6.056786E-2 
-7.740784E-2 -9.164810E-2 -7.784843E-2 -1.833916E-2  1.367188E-2  4.723167E-2  1.162510E-1  1.811008E-1 
 2.483406E-1  2.867222E-1  2.827606E-1  2.601414E-1  2.230320E-1  2.018719E-1  2.294121E-1  2.204113E-1 
 1.636410E-1  1.233711E-1  1.255512E-1  1.659317E-1  1.587219E-1  1.007214E-1  4.800224E-2  4.848099E-2 
 7.414055E-2  5.402184E-2 -2.849770E-2 -1.521187E-1 -2.597980E-1 -3.067989E-1 -2.649593E-1 -1.899090E-1 
-1.177883E-1 -7.999802E-2 -6.041908E-2 -4.658890E-2 -8.193779E-2 -8.604813E-2 -5.874825E-2  7.141113E-3 
 3.274155E-2 -5.713844E-2 -1.567078E-1 -2.235279E-1 -2.076187E-1 -1.558495E-1 -1.043491E-1 -6.121826E-2 
 6.731033E-3  1.262321E-1  1.989517E-1  2.081909E-1  1.546116E-1  1.124420E-1  7.289124E-2  1.561165E-2 
-1.544952E-2 -5.975914E-2 -1.136780E-1 -1.708679E-1 -1.846390E-1 -1.758194E-1 -1.260185E-1 -2.852821E-2 
 2.449226E-2  2.812195E-2 -3.752899E-2 -9.680939E-2 -9.999847E-2 -9.704781E-2 -8.586884E-2 -6.184769E-2 
-2.205849E-2  3.224182E-2  1.107407E-1  2.115612E-1  3.040409E-1  3.803310E-1  4.279613E-1  4.071007E-1 
 3.483219E-1  2.302818E-1  6.973076E-2 -4.792786E-2 -1.335888E-1 -1.424694E-1 -1.011581E-1 -6.580925E-2 
-6.971931E-2 -1.250286E-1 -1.750679E-1 -2.228985E-1 -2.494583E-1 -2.487392E-1 -2.173595E-1 -1.604691E-1 
-7.474899E-2 -1.687813E-2 -3.821945E-2 -8.461952E-2 -1.833591E-1 -2.610188E-1 -2.843285E-1 -2.637882E-1 
-2.043095E-1 -1.914883E-1 -1.778984E-1 -1.889591E-1 -2.185783E-1 -2.310085E-1 -2.481194E-1 -2.330685E-1 
-2.639389E-1 -3.345490E-1 -3.735886E-1 -3.780289E-1 -3.136177E-1 -2.505894E-1 -2.217388E-1 -1.726894E-1 
-1.634789E-1 -1.820679E-1 -1.636887E-1 -1.176090E-1 -8.023834E-2 -8.047867E-2 -6.920815E-2 -6.181908E-2 
-5.001831E-2  2.124214E-2  1.649208E-1  3.781605E-1  5.283623E-1  5.531006E-1  4.979019E-1  3.935108E-1 
 3.100605E-1  2.577820E-1  2.196407E-1  2.464008E-1  3.200722E-1  3.744621E-1  3.981819E-1  4.098415E-1 
 4.425907E-1  4.224720E-1  3.073215E-1  1.733818E-1  6.359100E-2 -1.374817E-2 -8.568954E-2 -1.246090E-1 
-1.499481E-1 -1.788292E-1 -1.586781E-1 -1.279488E-1 -9.492874E-2 -9.537888E-2 -1.185093E-1 -8.077812E-2 
-2.027893E-2  2.392197E-2  5.986214E-2  1.270123E-1  2.127819E-1  2.921810E-1  3.731518E-1  4.121323E-1 
 3.840008E-1  2.961712E-1  2.022018E-1  1.397419E-1  1.273422E-1  1.399117E-1  1.325817E-1  1.295719E-1 
 8.403206E-2  3.721237E-3 -8.428955E-2 -2.025490E-1 -3.122482E-1 -4.260693E-1 -5.148487E-1 -5.422382E-1 
-5.312691E-1 -5.102291E-1 -4.786682E-1 -3.882790E-1 -2.790794E-1 -1.911888E-1 -1.377583E-1 -1.255379E-1 
-1.035690E-1 -3.546906E-2  6.517220E-2  1.394405E-1  1.472206E-1  8.239174E-2  1.510048E-2 -1.177788E-2 
-4.527855E-2 -7.206917E-2 -6.884956E-2 -5.451775E-2 -4.447937E-2 -5.424881E-2 -7.066917E-2 -4.058838E-3 
 1.358318E-1  2.482204E-1  2.831211E-1  2.273617E-1  1.787815E-1  1.981812E-1  2.716713E-1  3.514519E-1 
 3.950520E-1  4.004517E-1  3.226604E-1  2.115612E-1  1.035023E-1  1.254082E-2 -1.830864E-2 -3.108978E-3 
 3.885078E-2  3.164101E-2 -2.763939E-2 -4.357910E-2  2.166176E-2  8.615112E-2  6.818199E-2 -4.209518E-3 
-7.939911E-2 -1.277695E-1 -1.297989E-1 -1.002083E-1 -7.361794E-2 -3.177834E-2 -4.289818E-2 -9.009933E-2 
-1.245594E-1 -1.921177E-1 -2.121792E-1 -1.968880E-1 -1.308689E-1 -1.273918E-2  1.358604E-1  2.798710E-1 
 2.695313E-1  1.938610E-1  1.133614E-1  5.438232E-2  2.964211E-2  1.248169E-2  4.520226E-2  4.252052E-2 
 2.111435E-3 -6.613922E-2 -9.593773E-2 -4.932785E-2  3.647232E-2  1.467705E-1  1.824722E-1  1.970806E-1 
 1.480217E-1  7.298088E-2  1.617050E-2 -1.029186E-1 -1.624279E-1 -2.178078E-1 -2.403679E-1 -2.260284E-1 
-2.228394E-1 -1.565895E-1 -1.328392E-1 -9.045792E-2 -3.821945E-2 -8.409500E-3  3.239059E-2  1.483154E-2 
 2.654076E-2  5.954170E-2  1.036415E-1  1.686420E-1  1.972218E-1  1.989212E-1  1.773815E-1  1.496620E-1 
 7.781219E-2 -6.658554E-3 -2.819824E-2  3.531075E-2  1.726418E-1  2.600822E-1  2.664318E-1  2.651215E-1 
 2.699718E-1  2.762318E-1  2.940807E-1  3.133717E-1  3.486805E-1  4.033108E-1  4.626217E-1  5.210018E-1 
 5.011520E-1  4.447708E-1  4.059620E-1  3.623009E-1  3.188210E-1  2.651405E-1  2.380505E-1  1.929016E-1 
 1.347008E-1  9.929085E-2  9.092140E-2  1.238823E-1  1.328220E-1  1.564808E-1  1.521912E-1  7.670212E-2 
-1.904869E-2 -1.142387E-1 -1.309280E-1 -1.302185E-1 -1.517086E-1 -1.790581E-1 -2.478180E-1 -3.229179E-1 
-3.656578E-1 -3.541584E-1 -3.273277E-1 -3.011093E-1 -2.364883E-1 -1.190681E-1  2.726173E-2  1.366405E-1 
 1.549911E-1  7.176208E-2 -6.646919E-2 -2.221889E-1 -3.247986E-1 -3.517990E-1 -3.516483E-1 -3.419991E-1 
-3.821392E-1 -4.250889E-1 -4.307194E-1 -4.366188E-1 -4.066982E-1 -3.690586E-1 -3.714695E-1 -4.165287E-1 
-4.795380E-1 -5.067978E-1 -4.706192E-1 -3.970985E-1 -3.254585E-1 -2.525291E-1 -1.902084E-1 -1.477985E-1 
-1.344795E-1 -1.561489E-1 -1.739693E-1 -1.680088E-1 -1.403484E-1 -1.088181E-1 -7.162857E-2 -2.375793E-2 
 3.540230E-2  8.853149E-2  8.609200E-2  4.416084E-2  1.656151E-2  3.683090E-2  5.679131E-2  3.623199E-2 
 7.741928E-3  2.210045E-2  5.164146E-2 -4.058838E-3 -8.997917E-2 -1.599293E-1 -2.113380E-1 -2.375984E-1 
-2.617378E-1 -2.090492E-1 -1.072083E-1 -1.800919E-2  6.320190E-2  1.026917E-1  1.005116E-1  6.538200E-2 
 2.425194E-2 -1.335907E-2 -6.333923E-2 -9.573936E-2 -9.048843E-2 -4.661942E-2  2.216148E-2  7.593155E-2 
 1.065311E-1  1.259117E-1  1.252823E-1  1.025715E-1  4.851151E-2 -7.787704E-3 -2.173805E-2  1.411438E-4 
 9.290695E-3 -1.866913E-2  4.310608E-3  5.727196E-2  1.013508E-1  1.596718E-1  1.893311E-1  2.582912E-1 
 3.369122E-1  3.800907E-1  3.965206E-1  3.534813E-1  3.321114E-1  3.024616E-1  2.709618E-1  2.821922E-1 
 2.942905E-1  3.297920E-1  3.543720E-1  3.796520E-1  4.283409E-1  4.464912E-1  4.130611E-1  3.211422E-1 
 2.042618E-1  1.148815E-1  6.872177E-2  4.651070E-2  3.936195E-2  4.699135E-2  5.122185E-2  2.753067E-2 
-2.924919E-2 -7.024956E-2 -7.045937E-2 -3.347778E-2  1.835060E-2  4.991150E-2  6.064224E-2  4.115105E-2 
 4.461288E-3 -7.790947E-2 -1.988182E-1 -2.869778E-1 -3.319492E-1 -3.042984E-1 -2.280579E-1 -1.513481E-1 
-1.202888E-1 -1.232986E-1 -7.877922E-2 -8.209229E-3  7.861137E-2  1.518421E-1  1.858711E-1  2.003212E-1 
 1.564808E-1  1.004906E-1  9.670067E-2  1.009007E-1  1.053104E-1  1.305904E-1  1.254921E-1  6.493187E-2 
-3.666878E-2 -1.221981E-1 -1.444588E-1 -1.518784E-1 -1.642780E-1 -1.928883E-1 -2.403088E-1 -2.725582E-1 
-2.629890E-1 -2.233486E-1 -2.011490E-1 -2.045479E-1 -2.641487E-1 -3.918285E-1 -5.170288E-1 -5.653381E-1 
-5.272484E-1 -4.446087E-1 -3.404484E-1 -2.559586E-1 -1.999588E-1 -1.407681E-1 -5.859947E-2  4.237175E-2 
 1.100521E-1  1.378021E-1  1.139908E-1  2.550125E-2 -1.107883E-1 -2.844181E-1 -4.164696E-1 -4.888287E-1 
-5.183678E-1 -4.848690E-1 -4.234486E-1 -3.450985E-1 -2.501392E-1 -1.800480E-1 -1.549492E-1 -1.600780E-1 
-1.656494E-1 -1.435986E-1 -1.453590E-1 -1.821594E-1 -1.976585E-1 -1.746178E-1 -9.689903E-2 -3.229141E-3 
 1.481705E-1  2.984009E-1  3.371506E-1  3.182220E-1  2.348709E-1  1.815815E-1  1.757107E-1  2.098618E-1 
 2.911320E-1  3.271923E-1  3.598022E-1  3.768520E-1  4.546909E-1  5.666618E-1  6.105614E-1  6.238213E-1 
 5.338211E-1  3.787823E-1  1.969910E-1  4.997063E-2  4.190445E-3  1.927185E-2  6.299210E-2  7.751083E-2 
 9.613228E-2  8.788109E-2  4.702187E-2 -1.216888E-2 -1.171284E-1 -2.028179E-1 -2.654591E-1 -2.591991E-1 
-1.963787E-1 -1.379089E-1 -1.283379E-1 -1.873493E-1 -2.226982E-1 -2.523193E-1 -2.681389E-1 -2.802391E-1 
-2.966385E-1 -2.590294E-1 -2.225189E-1 -1.549492E-1 -8.103943E-2 -5.004883E-2 -6.467819E-2 -1.542377E-1 
-2.318192E-1 -2.890377E-1 -3.080177E-1 -2.617683E-1 -1.921177E-1 -8.556938E-2  2.336121E-2  1.179810E-1 
 2.087917E-1  2.661610E-1  2.924118E-1  3.117619E-1  3.074417E-1  2.751617E-1  2.181511E-1  1.911411E-1 
 2.357311E-1  2.942905E-1  3.344421E-1  3.323212E-1  3.278217E-1  3.045120E-1  2.898808E-1  2.949810E-1 
 2.309608E-1  1.904621E-1  1.272507E-1  6.854057E-2  6.579208E-2  2.261162E-2  1.691818E-3 -3.427887E-2 
-4.134941E-2 -2.110863E-2 -6.084442E-4  7.989120E-2  1.081715E-1  1.228714E-1  8.320045E-2  2.055168E-2 
 3.960228E-2  3.581047E-2  5.736160E-2  3.528214E-2 -1.946831E-2 -3.934860E-2 -9.501839E-2 -1.420193E-1 
-1.891384E-1 -1.714287E-1 -1.308689E-1 -1.241684E-1 -1.302490E-1 -1.557884E-1 -1.144180E-1 -9.853935E-2 
-1.363583E-1 -2.256184E-1 -3.411293E-1 -3.872681E-1 -3.970985E-1 -3.475380E-1 -2.851582E-1 -1.915188E-1 
-4.426956E-2  9.873199E-2  1.962109E-1  1.942711E-1  1.557121E-1  1.209316E-1  1.212006E-1  1.295414E-1 
 1.310921E-1  1.820812E-1  2.365017E-1  2.553120E-1  2.122707E-1  1.161919E-1  4.231071E-2  2.201080E-3 
-4.837799E-2 -1.106682E-1 -1.768894E-1 -2.359581E-1 -2.547588E-1 -2.238579E-1 -1.710186E-1 -1.058693E-1 
-3.782845E-2 -1.829147E-3  1.120186E-2  7.770538E-3  3.566170E-2  1.142807E-1  1.872120E-1  2.277412E-1 
 2.082520E-1  1.218510E-1 -3.019333E-3 -1.199379E-1 -2.293682E-1 -3.201790E-1 -3.659878E-1 -3.530178E-1 
-3.044090E-1 -2.710381E-1 -2.285080E-1 -1.919689E-1 -1.621094E-1 -1.619282E-1 -1.729794E-1 -1.160583E-1 
 8.071899E-3  1.847420E-1  3.136311E-1  3.672504E-1  3.440914E-1  2.968006E-1  3.022213E-1  3.139610E-1 
 3.364906E-1  3.343811E-1  3.311920E-1  3.199806E-1  2.902412E-1  2.849007E-1  2.791214E-1  2.955418E-1 
 2.778416E-1  2.401409E-1  2.158813E-1  1.809807E-1  1.579113E-1  1.173515E-1  6.821060E-2  3.984070E-2 
 2.920151E-2 -8.678436E-4 -4.649925E-2 -7.695770E-2 -8.401871E-2 -6.571770E-2 -6.220818E-2 -9.537888E-2 
-1.505680E-1 -1.996880E-1 -2.203388E-1 -1.873493E-1 -1.280994E-1 -7.042885E-2 -2.348900E-2 -3.046799E-2 
-8.366776E-2 -1.374893E-1 -1.316795E-1 -8.303833E-2 -1.788902E-2  3.164101E-2  5.417061E-2  1.051006E-1 
 1.289215E-1  1.535606E-1  1.871510E-1  1.673622E-1  1.275520E-1  6.505203E-2  3.721237E-3 -3.579903E-2 
-5.084801E-2 -5.749893E-2 -9.146881E-2 -1.443977E-1 -1.824589E-1 -1.761990E-1 -1.465778E-1 -9.173775E-2 
-1.734924E-2  4.028130E-2  8.129120E-2  1.031418E-1  1.024818E-1  5.936050E-2 -6.359100E-3 -6.086922E-2 
-1.033688E-1 -7.927895E-2 -2.241898E-2  2.803230E-2  7.733154E-2  1.075821E-1  1.242409E-1  8.746147E-2 
 5.545044E-2  6.827164E-2  1.208115E-1  2.306023E-1  3.257008E-1  3.718414E-1  3.535404E-1  2.665806E-1 
 1.859913E-1  1.423016E-1  1.429806E-1  2.036610E-1  2.172813E-1  2.104321E-1  1.890316E-1  1.183720E-1 
 6.365204E-2 -3.144836E-2 -6.664848E-2 -9.713936E-2 -1.349277E-1 -1.213093E-1 -1.300983E-1 -2.965927E-2 
 4.893112E-2  1.197720E-1  1.817322E-1  1.687622E-1  2.108707E-1  1.857815E-1  1.630116E-1  1.097813E-1 
 5.274200E-2  1.158142E-2 -1.072388E-1 -1.381493E-1 -1.798687E-1 -1.749191E-1 -1.739693E-1 -1.806984E-1 
-5.999947E-2 -2.597809E-3  9.294128E-2  1.419716E-1  1.598511E-1  1.933212E-1  1.280518E-1  1.482620E-1 
 1.333904E-1  1.376514E-1  1.564522E-1  8.466148E-2  5.691147E-2 -5.174828E-2 -1.207981E-1 -1.235981E-1 
-1.281586E-1 -7.686806E-2 -9.087944E-2 -7.838821E-2 -2.810860E-2  2.568054E-2  9.551048E-2  1.188412E-1 
 1.401215E-1  1.222420E-1  7.024193E-2  3.495216E-2  2.330208E-2  4.553223E-2  6.013107E-2  1.444054E-2 
-8.115768E-2 -1.884193E-1 -2.970791E-1 -3.641090E-1 -4.015388E-1 -3.935490E-1 -3.791885E-1 -4.088383E-1 
-4.436493E-1 -5.133591E-1 -5.166092E-1 -4.596882E-1 -4.021683E-1 -3.478985E-1 -3.346291E-1 -2.691593E-1 
-2.008495E-1 -1.708088E-1 -1.424084E-1 -1.011581E-1 -7.933807E-2 -1.037178E-1 -1.398678E-1 -1.923580E-1 
-1.681881E-1 -1.459789E-1 -1.253281E-1 -7.972908E-2 -6.291771E-2 -7.398605E-3 -1.687813E-2  2.641678E-3 
 6.011963E-3 -2.509880E-2  1.200104E-2  2.052116E-2  1.072216E-1  1.440907E-1  1.747513E-1  2.366505E-1 
 2.098312E-1  2.490807E-1  2.313213E-1  1.935310E-1  1.885509E-1  1.645622E-1  2.092113E-1  2.375813E-1 
 2.928619E-1  3.719311E-1  3.732414E-1  3.382206E-1  2.455921E-1  1.153316E-1  8.960724E-3 -9.498787E-2 
-1.260490E-1 -1.158485E-1 -1.067886E-1 -5.272865E-2 -5.400848E-2 -2.825928E-2 -1.055908E-2 -6.390953E-2 
-9.954834E-2 -2.044888E-1 -2.740192E-1 -3.330784E-1 -3.964787E-1 -3.784981E-1 -3.783283E-1 -3.542690E-1 
-3.479290E-1 -3.385677E-1 -2.817593E-1 -2.159595E-1 -1.579590E-1 -1.376686E-1 -1.086979E-1 -1.200294E-1 
-1.322994E-1 -1.273880E-1 -7.767868E-2 -7.038116E-3 -2.402878E-2 -1.872826E-2 -3.096771E-2  7.202148E-3 
 4.681206E-2  2.866173E-2  9.718132E-2  1.283512E-1  2.315617E-1  3.061810E-1  3.134308E-1  3.742523E-1 
 3.497810E-1  3.769112E-1  3.350315E-1  2.768917E-1  2.750416E-1  2.057514E-1  1.942120E-1  1.022720E-1 
 6.365204E-2  8.672142E-2  6.961060E-2  1.214409E-1  1.134815E-1  1.712418E-1  2.440109E-1  2.613907E-1 
 2.883320E-1  2.396011E-1  2.124519E-1  1.825619E-1  1.380405E-1  1.180420E-1  1.043015E-1  6.907082E-2 
 9.620667E-3 -4.008865E-2 -9.066772E-2 -9.382820E-2 -1.182690E-1 -1.386490E-1 -1.933994E-1 -2.660294E-1 
-2.331886E-1 -2.025795E-1 -8.914948E-2 -3.222847E-2 -2.140808E-2  3.452301E-3 -6.089783E-2 -2.679825E-2 
-8.184814E-2 -1.236591E-1 -1.479492E-1 -2.369690E-1 -2.223091E-1 -3.014584E-1 -2.911491E-1 -2.616482E-1 
-2.297287E-1 -1.389790E-1 -1.672878E-1 -1.583786E-1 -2.168789E-1 -2.242985E-1 -2.227783E-1 -2.794685E-1 
-2.663288E-1 -2.929993E-1 -2.681694E-1 -2.555695E-1 -2.067795E-1 -1.515293E-1 -1.396389E-1 -1.429691E-1 
-1.980190E-1 -2.127686E-1 -2.352390E-1 -2.116394E-1 -2.497883E-1 -2.812595E-1 -2.821484E-1 -2.665386E-1 
-1.135883E-1 -6.139946E-2 -8.588791E-3 -1.690865E-2 -3.475952E-2 -5.489349E-3 -6.408882E-2 -2.417946E-2 
-2.408791E-2  1.644135E-2  3.352165E-2 -1.520920E-2 -9.288788E-4 -1.955795E-2  4.580116E-2  7.164192E-2 
 8.332062E-2  8.681107E-2  3.757095E-2  9.231567E-3 -7.224846E-2 -1.252995E-1 -1.849995E-1 -2.119980E-1 
-1.714077E-1 -9.683800E-2  1.850128E-2  1.163120E-1  2.090321E-1  2.843113E-1  3.342915E-1  3.654308E-1 
 3.647804E-1  2.867813E-1  2.077217E-1  1.156216E-1  4.061127E-2  4.577065E-2  7.426071E-2  1.905518E-1 
 2.420521E-1  2.520618E-1  2.143612E-1  1.512108E-1  1.916218E-1  1.994019E-1  2.789421E-1  2.928009E-1 
 2.705116E-1  2.582607E-1  1.624413E-1  1.473312E-1  1.009312E-1  1.563416E-1  2.289906E-1  2.340317E-1 
 2.621918E-1  2.317715E-1  3.000412E-1  3.229313E-1  3.595314E-1  4.275417E-1  4.363613E-1  4.815121E-1 
 3.988113E-1  3.337517E-1  2.541809E-1  1.833706E-1  2.008305E-1  1.440315E-1  1.654015E-1  1.412315E-1 
 1.217918E-1  1.388416E-1  9.673119E-2  1.535015E-1  1.376514E-1  1.321106E-1  1.209011E-1  4.630089E-2 
 4.261208E-2 -3.901863E-2 -5.230904E-2 -2.426910E-2  1.245117E-2  9.956169E-2  1.004906E-1  1.721611E-1 
 2.085819E-1  2.345409E-1  2.460423E-1  1.058807E-1 -3.198624E-3 -1.562080E-1 -2.238884E-1 -2.692795E-1 
-3.518581E-1 -3.262577E-1 -3.685493E-1 -3.106689E-1 -3.076591E-1 -3.090878E-1 -2.239189E-1 -2.653084E-1 
-2.068386E-1 -2.755089E-1 -3.278084E-1 -3.221779E-1 -3.474178E-1 -2.275791E-1 -2.377186E-1 -1.712894E-1 
-1.866894E-1 -2.111282E-1 -1.318588E-1 -1.573086E-1 -3.201866E-2 -3.660774E-2  2.678108E-2  8.046150E-2 
 1.936150E-2  4.061127E-2 -9.587860E-2 -8.518791E-2 -1.221981E-1 -1.096191E-1 -9.123802E-2 -1.812382E-1 
-6.396866E-2 -2.339935E-2  1.764812E-1  2.379417E-1  2.096806E-1  2.379608E-1  1.138420E-1  1.373806E-1 
-1.442909E-2 -2.125931E-2 -1.231956E-2 -3.770828E-2  3.242111E-2 -9.626770E-2 -4.476929E-2 -1.334095E-1 
-1.284294E-1 -1.086388E-1 -1.452694E-1  2.941132E-3 -7.099152E-3  1.674805E-1  2.138214E-1  3.072605E-1 
 3.873711E-1  2.993908E-1  3.501415E-1  2.152920E-1  2.378216E-1  1.565113E-1  8.451080E-2  5.724144E-2 
-5.919838E-2  1.969147E-2 -5.636787E-2  3.421783E-3  7.141113E-3  6.994057E-2  2.015209E-1  1.601505E-1 
 2.233620E-1  1.291008E-1  1.396523E-1  6.657219E-2  1.510048E-2  6.028175E-2 -7.127762E-3  6.332207E-2 
-1.379013E-3  3.665161E-2 -3.288269E-3 -6.181908E-2 -3.120804E-2 -1.021690E-1 -4.837799E-2 -1.173382E-1 
-5.066872E-2 -1.973915E-2 -3.105927E-2  2.347183E-2 -5.087852E-2  4.522324E-3 -5.078888E-2 -4.759789E-2 
-7.695770E-2 -1.631794E-1 -1.737595E-1 -2.586689E-1 -2.295780E-1 -2.620583E-1 -2.418594E-1 -2.283878E-1 
-2.164383E-1 -1.328392E-1 -1.112595E-1 -2.617836E-2 -1.216888E-2  1.719093E-2  1.629066E-2  1.453209E-2 
 3.635216E-2  2.243042E-2  5.748177E-2  2.589226E-2  6.731033E-3 -4.971886E-2 -6.130791E-2 -4.151917E-2 
-4.280853E-2 -1.153946E-2 -1.293945E-2  3.522110E-2  4.523087E-2  9.041214E-2  1.183414E-1  1.036415E-1 
 9.983063E-2  2.729225E-2 -2.447891E-2 -7.927895E-2 -8.178902E-2 -7.820892E-2 -1.019878E-1 -1.116180E-1 
-1.193085E-1 -1.140289E-1 -1.112289E-1 -8.053780E-2 -4.390907E-2  1.750946E-3  1.892090E-2  4.532051E-2 
 7.706070E-2  8.672142E-2  9.062195E-2  6.743050E-2  7.420158E-2  7.679176E-2  6.857109E-2  4.291153E-2 
 1.901627E-3 -3.427887E-2 -7.069778E-2 -7.948875E-2 -7.618904E-2 -7.176781E-2 -6.461906E-2 -7.203865E-2 
-8.509827E-2 -1.019878E-1 -1.311989E-1 -1.389179E-1 -1.457195E-1 -1.255989E-1 -1.041393E-1 -6.801796E-2 
-1.422882E-2  1.880074E-2  6.004143E-2  5.283165E-2  9.846115E-2  1.418514E-1  1.836014E-1  2.394619E-1 
 2.399311E-1  2.636509E-1  2.444916E-1  2.751312E-1  3.011208E-1  2.915516E-1  2.666416E-1  1.643505E-1 
 7.173157E-2 -2.241898E-2 -5.907822E-2 -4.965782E-2  2.139091E-2  1.116619E-1  1.840210E-1  2.536106E-1 
 2.551308E-1  2.564106E-1  2.149906E-1  1.779118E-1  1.383305E-1  8.830070E-2  8.639145E-2  5.384064E-2 
 3.310204E-2 -7.938385E-3 -1.633835E-2  2.559090E-2  5.906105E-2  1.190510E-1  1.189613E-1  1.082020E-1 
 9.348106E-2  7.664108E-2  1.118107E-1  1.129723E-1  1.262016E-1  1.138115E-1  9.792137E-2  8.859062E-2 
 2.783203E-2  1.236153E-2 -1.527786E-3  3.256226E-2  6.001091E-2  4.007149E-2  1.972198E-2 -4.488945E-2 
-1.117382E-1 -2.124386E-1 -2.977695E-1 -3.572483E-1 -3.603477E-1 -3.159485E-1 -2.648087E-1 -1.821880E-1 
-1.458282E-1 -1.426182E-1 -1.927681E-1 -2.724991E-1 -3.706379E-1 -4.701195E-1 -4.862690E-1 -4.784584E-1 
-4.527378E-1 -4.474392E-1 -4.631691E-1 -4.580193E-1 -4.600086E-1 -4.191494E-1 -3.678284E-1 -3.157978E-1 
-2.619190E-1 -2.449589E-1 -2.119980E-1 -1.646385E-1 -1.207085E-1 -1.022282E-1 -1.123981E-1 -1.047688E-1 
-1.123695E-1 -1.374588E-1 -1.618996E-1 -1.705685E-1 -1.370983E-1 -1.067581E-1 -6.512833E-2 -3.636932E-2 
-2.918816E-2 -4.977798E-2 -1.220188E-1 -1.699085E-1 -2.330990E-1 -2.770882E-1 -2.815285E-1 -2.580090E-1 
-1.930981E-1 -1.453285E-1 -7.460785E-2  1.331329E-3  8.824158E-2  1.540108E-1  1.976719E-1  2.543621E-1 
 2.594814E-1  2.613316E-1  2.388306E-1  1.885815E-1  1.376820E-1  8.651161E-2  7.858086E-2  8.111191E-2 
 9.607124E-2  1.010208E-1  7.712173E-2  4.484177E-2  2.830124E-2  5.310059E-2  7.703209E-2  8.743095E-2 
 5.322075E-2  1.039124E-2 -7.099152E-3 -1.061821E-2  4.621124E-2  1.274319E-1  2.051220E-1  2.214222E-1 
 1.716213E-1  1.079407E-1  4.952049E-2  3.623199E-2  3.754044E-2  5.909157E-2  7.807159E-2  9.518051E-2 
 1.383610E-1  1.892109E-1  2.444916E-1  2.610607E-1  2.534313E-1  2.063713E-1  1.596718E-1  1.336308E-1 
 9.810066E-2  1.171112E-1  1.445618E-1  1.744308E-1  1.907310E-1  1.649818E-1  1.299305E-1  7.566071E-2 
 4.481125E-2  5.656052E-2  9.968185E-2  1.301708E-1  1.396809E-1  1.521320E-1  1.668606E-1  1.777020E-1 
 1.506710E-1  9.643173E-2  4.109192E-2  1.716614E-4 -6.312943E-2 -1.284294E-1 -1.641579E-1 -1.603794E-1 
-1.054192E-1 -4.733849E-2  2.598190E-2  6.007195E-2  5.629158E-2  2.991104E-2  5.321503E-4  1.227188E-2 
 1.039124E-2  2.631187E-2  1.647186E-2 -2.405930E-2 -1.029778E-1 -2.092190E-1 -2.558994E-1 -2.766094E-1 
-2.574482E-1 -2.479992E-1 -2.635593E-1 -2.959480E-1 -3.295689E-1 -3.249493E-1 -3.093586E-1 -2.560692E-1 
-1.954880E-1 -1.467896E-1 -1.488991E-1 -1.702080E-1 -1.625786E-1 -1.635380E-1 -1.544495E-1 -1.831779E-1 
-2.052879E-1 -1.989384E-1 -1.781693E-1 -1.006794E-1 -1.326942E-2  9.414101E-2  1.941319E-1  2.686310E-1 
 3.173008E-1  2.999210E-1  2.536106E-1  1.887913E-1  1.384506E-1  1.029606E-1  8.722115E-2  1.223316E-1 
 1.512718E-1  1.524906E-1  1.057911E-1  5.879211E-2  2.166176E-2 -2.569771E-2 -4.807854E-2 -8.193779E-2 
-1.140289E-1 -1.363888E-1 -1.174583E-1 -7.257843E-2 -1.943779E-2  2.878189E-2  3.471184E-2  5.316162E-2 
 3.942108E-2  4.416084E-2  6.252098E-2  7.751083E-2  1.261711E-1  1.446819E-1  1.937714E-1  2.358818E-1 
 2.837105E-1  3.133106E-1  2.958412E-1  2.711906E-1  1.953220E-1  1.798820E-1  1.787510E-1  1.679020E-1 
 1.635513E-1  1.490612E-1  1.737118E-1  1.890621E-1  2.397213E-1  2.838612E-1  3.189716E-1  3.394108E-1 
 3.077316E-1  2.655621E-1  2.037506E-1  1.973114E-1  1.922817E-1  1.746311E-1  1.520405E-1  9.268188E-2 
 4.157066E-2 -2.077866E-2 -5.698776E-2 -1.004181E-1 -1.281281E-1 -1.268177E-1 -1.349888E-1 -1.405888E-1 
-1.995983E-1 -2.569695E-1 -3.118382E-1 -3.303986E-1 -2.888279E-1 -2.510090E-1 -1.980782E-1 -1.782284E-1 
-1.444588E-1 -1.295586E-1 -1.646690E-1 -1.958084E-1 -2.521381E-1 -2.653084E-1 -2.822094E-1 -2.774982E-1 
-2.302094E-1 -1.811790E-1 -1.056290E-1 -7.013893E-2  6.217957E-4  8.555222E-2  1.836605E-1  2.934914E-1 
 3.416519E-1  3.830109E-1  3.644810E-1  3.180408E-1  2.405014E-1  1.506119E-1  1.206608E-1  1.043606E-1 
 9.938049E-2  7.366180E-2  5.384064E-2  3.870201E-2  1.483154E-2  3.370094E-2  8.776093E-2  1.701908E-1 
 2.401409E-1  2.580814E-1  2.323914E-1  1.789913E-1  1.083221E-1  4.526138E-2  2.526093E-2  2.806091E-2 
 1.450157E-2 -3.758812E-2 -1.040192E-1 -1.505394E-1 -1.799583E-1 -1.885395E-1 -1.871090E-1 -1.722088E-1 
-1.531086E-1 -1.403484E-1 -1.266994E-1 -1.376686E-1 -1.677685E-1 -2.061787E-1 -2.424183E-1 -2.724991E-1 
-2.993183E-1 -2.982788E-1 -2.978592E-1 -3.171978E-1 -3.241978E-1 -2.940388E-1 -2.055588E-1 -1.130180E-1 
-5.147934E-2 -5.788803E-3  2.580070E-2  6.422043E-2  9.309196E-2  1.583023E-1  2.397213E-1  2.885418E-1 
 3.145313E-1  2.813320E-1  2.185917E-1  1.223011E-1  6.109047E-2  6.907082E-2  1.103516E-1  1.670609E-1 
 2.070923E-1  2.670212E-1  3.078213E-1  3.411713E-1  3.588715E-1  3.667717E-1  3.574715E-1  3.062420E-1 
 2.673512E-1  2.219906E-1  2.025909E-1  1.620312E-1  1.350613E-1  1.282921E-1  9.986115E-2  1.126423E-1 
 1.051617E-1  1.244812E-1  1.307907E-1  9.548187E-2  6.863213E-2  1.713181E-2 -2.538681E-3 -2.310944E-2 
-4.587936E-2 -5.886841E-2 -8.389854E-2 -1.147194E-1 -1.699390E-1 -2.241879E-1 -2.616787E-1 -2.677288E-1 
-2.539577E-1 -2.319584E-1 -2.170296E-1 -2.233181E-1 -2.501984E-1 -2.939777E-1 -3.232784E-1 -3.301277E-1 
-2.970791E-1 -2.368488E-1 -1.697083E-1 -1.141186E-1 -9.433937E-2 -1.079578E-1 -1.591587E-1 -2.306786E-1 
-2.899590E-1 -3.161583E-1 -3.008080E-1 -2.647190E-1 -2.192383E-1 -1.493187E-1 -7.346916E-2  1.152039E-3 
 3.048134E-2  1.459122E-2 -1.565933E-2 -5.603790E-2 -6.273842E-2 -9.170914E-2 -1.294384E-1 -1.450882E-1 
-1.366787E-1 -9.370804E-2 -7.838821E-2 -6.795883E-2 -6.467819E-2 -6.044769E-2 -5.245781E-2 -5.412865E-2 
-1.577950E-2  4.803085E-2  1.112118E-1  1.615505E-1  2.059612E-1  2.220821E-1  2.072716E-1  1.731720E-1 
 1.162510E-1  7.429123E-2  1.307106E-2 -3.412819E-2 -3.710938E-2 -1.842880E-2  2.494049E-2  3.757095E-2 
 4.672050E-2  7.468224E-2  1.163406E-1  1.533623E-1  1.772022E-1  2.064610E-1  2.098312E-1  2.158813E-1 
 2.089405E-1  2.202606E-1  2.569523E-1  2.720013E-1  2.773609E-1  2.300415E-1  1.754417E-1  1.168518E-1 
 6.794167E-2  5.375099E-2  5.235100E-2  6.633186E-2  3.575134E-2  1.212120E-2  1.152039E-3  2.580643E-3 
 3.143120E-2  2.279091E-2  2.672195E-3 -4.190826E-2 -8.944893E-2 -1.256886E-1 -1.851387E-1 -2.238884E-1 
-2.430782E-1 -2.560978E-1 -2.620087E-1 -2.687988E-1 -2.655487E-1 -2.542286E-1 -2.576790E-1 -2.783394E-1 
-2.973194E-1 -3.194580E-1 -3.340988E-1 -3.400288E-1 -3.330784E-1 -2.816792E-1 -2.026691E-1 -1.264286E-1 
-7.519913E-2 -6.273842E-2 -9.218788E-2 -1.601677E-1 -2.319889E-1 -2.689781E-1 -2.619190E-1 -2.075882E-1 
-1.165390E-1 -2.572823E-2  4.607201E-2  9.682083E-2  1.191711E-1  1.047516E-1  6.618118E-2  2.517128E-2 
 1.439095E-2  1.436043E-2 -2.388000E-3 -1.746941E-2 -4.733849E-2 -6.959915E-2 -9.179878E-2 -8.562851E-2 
-2.599907E-2  3.352165E-2  1.046009E-1  1.570511E-1  1.957912E-1  2.046814E-1  1.835213E-1  1.738319E-1 
 1.619110E-1  1.949005E-1  2.406216E-1  2.965622E-1  3.548508E-1  3.721123E-1  3.813820E-1  3.681717E-1 
 3.344707E-1  2.737007E-1  2.081623E-1  1.794605E-1  1.758308E-1  1.656609E-1  1.623917E-1  1.758614E-1 
 1.789322E-1  1.791306E-1  1.635513E-1  1.662006E-1  1.688213E-1  1.850910E-1  2.281322E-1  2.347813E-1 
 2.513218E-1  2.556705E-1  2.686310E-1  2.826118E-1  2.765923E-1  2.820415E-1  2.513809E-1  2.188606E-1 
 1.659317E-1  1.123219E-1  7.989120E-2  7.244110E-2  9.715080E-2  1.058216E-1  1.078815E-1  5.358124E-2 
-7.429123E-3 -6.840897E-2 -1.100082E-1 -9.543800E-2 -8.228874E-2 -3.341866E-2 -1.001930E-2  1.334190E-2 
 1.880074E-2 -2.342796E-2 -7.314873E-2 -1.291180E-1 -1.138592E-1 -9.233856E-2 -5.147934E-2 -1.261902E-2 
 2.021790E-4  5.830765E-3 -4.599953E-2 -7.066917E-2 -1.041985E-1 -1.233292E-1 -1.222591E-1 -1.403179E-1 
-1.433887E-1 -1.756382E-1 -1.872883E-1 -2.017994E-1 -2.162590E-1 -2.150078E-1 -2.331295E-1 -2.494888E-1 
-2.970486E-1 -3.473587E-1 -3.877087E-1 -4.101181E-1 -4.130783E-1 -3.972492E-1 -3.372593E-1 -2.723484E-1 
-2.254391E-1 -2.048092E-1 -1.895294E-1 -1.907787E-1 -2.026978E-1 -2.076187E-1 -2.203693E-1 -2.110977E-1 
-1.851978E-1 -1.638088E-1 -1.469078E-1 -1.288490E-1 -1.264591E-1 -1.208878E-1 -1.176682E-1 -1.070881E-1 
-6.998825E-2 -6.276894E-2 -5.230904E-2 -5.761909E-2 -6.220818E-2 -4.032898E-2 -2.008438E-3  6.129074E-2 
 9.205055E-2  1.385117E-1  1.507015E-1  1.395607E-1  1.360416E-1  9.917068E-2  8.651161E-2  6.278229E-2 
 6.970215E-2  7.429123E-2  8.305168E-2  1.251011E-1  1.436405E-1  1.732006E-1  1.613407E-1  1.498413E-1 
 1.172009E-1  6.204224E-2  3.061295E-3 -6.780815E-2 -6.723785E-2 -7.942772E-2 -5.013847E-2 -2.345848E-2 
-3.240776E-2 -8.949280E-3 -4.220772E-2 -4.905891E-2 -6.288910E-2 -7.170868E-2 -4.900932E-2 -3.746796E-2 
 9.471893E-3  3.209114E-2  6.404114E-2  7.244110E-2  6.240082E-2  6.886101E-2  7.047081E-2  9.867096E-2 
 1.099014E-1  1.322021E-1  1.318111E-1  1.313915E-1  1.554413E-1  1.645317E-1  1.809807E-1  1.724319E-1 
 1.800613E-1  1.619720E-1  1.468620E-1  1.654015E-1  1.714821E-1  1.951408E-1  1.682911E-1  1.416111E-1 
 1.033821E-1  4.773140E-2  2.282143E-2 -9.008408E-3  1.382065E-2  3.963089E-2  6.529045E-2  9.333229E-2 
 1.102009E-1  1.496620E-1  1.594906E-1  1.563416E-1  1.236115E-1  8.806229E-2  4.976082E-2  1.510048E-2 
 1.835060E-2  1.948166E-2  4.529190E-2  4.085159E-2  3.426170E-2  3.975105E-2  3.209114E-2  4.291153E-2 
 4.785156E-2  8.552170E-2  1.123505E-1  1.615810E-1  2.291718E-1  2.639523E-1  2.939911E-1  2.745914E-1 
 2.681007E-1  2.563210E-1  2.422314E-1  2.112923E-1  1.266212E-1  7.977104E-2  4.073143E-2  5.316162E-2 
 9.008217E-2  1.277523E-1  2.111721E-1  2.794209E-1  3.337212E-1  3.239822E-1  2.612114E-1  1.622715E-1 
 4.595184E-2 -4.727936E-2 -1.246395E-1 -1.570683E-1 -1.822777E-1 -1.940594E-1 -2.048988E-1 -2.151890E-1 
-2.473087E-1 -3.204479E-1 -3.570480E-1 -3.827095E-1 -3.855991E-1 -3.995991E-1 -4.230289E-1 -4.256191E-1 
-4.373894E-1 -4.082489E-1 -4.097691E-1 -4.319687E-1 -4.411488E-1 -4.796791E-1 -5.081787E-1 -5.347595E-1 
-5.329990E-1 -4.845982E-1 -4.067593E-1 -3.235188E-1 -2.689190E-1 -2.559280E-1 -2.547588E-1 -2.563381E-1 
-2.738991E-1 -2.614994E-1 -2.664490E-1 -2.436485E-1 -2.033195E-1 -1.708984E-1 -9.558868E-2 -6.792831E-2 
 7.230759E-3  6.270218E-2  1.015320E-1  1.503220E-1  1.205711E-1  1.493320E-1  1.321716E-1  1.758308E-1 
 2.377911E-1  2.663116E-1  3.558617E-1  3.662109E-1  4.186020E-1  3.885021E-1  3.862915E-1  4.021511E-1 
 3.660316E-1  4.144611E-1  3.643913E-1  3.988419E-1  3.733616E-1  3.494606E-1  3.668022E-1  2.871723E-1 
 3.113117E-1  2.241421E-1  2.122707E-1  1.923714E-1  1.583023E-1  2.081013E-1  1.433411E-1  1.857510E-1 
 1.321411E-1  1.118412E-1  9.572220E-2  1.091003E-3 -1.168823E-2 -1.213093E-1 -1.062889E-1 -1.066380E-1 
-6.375885E-2 -1.240921E-2 -4.691887E-2  1.775169E-2 -2.235794E-2  4.726219E-2  6.892204E-2  7.375145E-2 
 1.121712E-1  1.415062E-2  1.057053E-2 -1.088181E-1 -1.752491E-1 -2.283878E-1 -2.736588E-1 -2.154179E-1 
-2.520790E-1 -1.972389E-1 -2.164078E-1 -1.928291E-1 -1.401386E-1 -1.455383E-1 -1.196384E-1 -1.781082E-1 
-1.735191E-1 -2.067490E-1 -2.000790E-1 -1.988182E-1 -2.021580E-1 -1.623993E-1 -2.098179E-1 -1.947994E-1 
-2.450180E-1 -2.387886E-1 -2.129784E-1 -2.106590E-1 -1.451778E-1 -1.315289E-1 -3.874779E-2  7.322311E-3 
 6.478119E-2  1.040020E-1  9.116173E-2  1.247406E-1  1.063309E-1  1.445618E-1  1.482010E-1  1.542206E-1 
 1.603909E-1  1.361313E-1  1.634922E-1  1.410217E-1  1.218815E-1  7.354164E-2  4.097176E-2  1.433182E-2 
-3.216934E-2 -3.901863E-2 -5.829811E-2 -5.490875E-2 -8.193779E-2 -1.011295E-1 -9.668922E-2 -6.545830E-2 
-2.500916E-2 -4.419327E-3  4.687119E-2  6.904221E-2  9.017181E-2  5.867195E-2  2.413177E-2  9.052277E-3 
 8.602142E-3  5.611229E-2  8.466148E-2  1.332722E-1  1.483517E-1  1.858120E-1  2.036304E-1  1.837521E-1 
 1.530018E-1  9.143066E-2  7.414055E-2  2.774048E-2  1.045227E-2 -1.726913E-2 -3.850937E-2 -1.547813E-2 
-1.779938E-2 -1.419830E-2 -6.881905E-2 -1.202583E-1 -1.651192E-1 -2.111893E-1 -2.336884E-1 -2.572689E-1 
-2.406979E-1 -2.291584E-1 -2.220078E-1 -2.153587E-1 -1.905994E-1 -1.517086E-1 -1.384983E-1 -1.157284E-1 
-8.991814E-2 -7.647896E-2 -1.026192E-1 -1.215687E-1 -1.099777E-1 -7.677841E-2 -2.363777E-2  1.558113E-2 
 3.650093E-2  1.760101E-2 -3.198624E-3 -4.309845E-2 -5.323792E-2 -4.119873E-2 -5.063820E-2 -2.095795E-2 
-1.910782E-2  1.456070E-2  4.213142E-2  3.331184E-2  4.529190E-2  1.680183E-2  2.055168E-2  6.820679E-3 
-5.908966E-3 -1.046944E-2 -5.353928E-2 -4.786873E-2 -6.953812E-2 -5.779839E-2 -5.117798E-2 -5.767822E-2 
-1.967812E-2 -4.071808E-2 -1.115799E-2 -2.328873E-3  1.781464E-3  4.559135E-2  6.663132E-2  1.168518E-1 
 1.123810E-1  1.043911E-1  9.002113E-2  8.934212E-2  1.386318E-1  1.758308E-1  2.128105E-1  1.972809E-1 
 1.563721E-1  1.080017E-1  7.667160E-2  7.202148E-2  7.244110E-2  8.958054E-2  8.934212E-2  7.283211E-2 
 2.648163E-2  1.090050E-2  1.593208E-2 -1.192856E-2 -1.544952E-2 -1.740837E-2  1.248169E-2  4.389191E-2 
 4.255104E-2  5.143166E-2  3.015137E-2  4.571152E-2  4.535103E-2  1.999092E-2  3.882217E-2  4.309082E-2 
 8.800125E-2  1.135120E-1  1.222115E-1  1.306820E-1  1.241512E-1  1.451912E-1  1.207809E-1  1.100521E-1 
 1.153908E-1  1.313915E-1  1.442108E-1  1.240005E-1  1.081715E-1  5.569077E-2  2.264214E-2  3.921509E-3 
-5.998611E-3  4.041672E-3 -3.318787E-3 -1.711845E-2 -4.181862E-2 -4.300880E-2 -5.806923E-2 -1.026478E-1 
-1.404095E-1 -1.656189E-1 -1.766186E-1 -1.975994E-1 -1.972389E-1 -1.977482E-1 -2.330685E-1 -2.708282E-1 
-2.814388E-1 -2.412586E-1 -1.771278E-1 -1.289082E-1 -1.194286E-1 -1.320686E-1 -1.748886E-1 -2.183685E-1 
-2.284184E-1 -2.140179E-1 -1.561489E-1 -1.183891E-1 -7.537842E-2 -3.853798E-2 -2.953911E-2 -1.383781E-2 
-2.441788E-2 -2.689362E-3  3.332138E-3  1.152229E-2  3.772163E-2  7.539177E-2  1.594315E-1  1.914711E-1 
 2.453918E-1  2.795410E-1  2.745609E-1  2.654114E-1  2.042618E-1  1.928711E-1  1.659622E-1  1.527615E-1 
 1.711216E-1  1.810112E-1  2.317104E-1  2.764111E-1  3.462105E-1  3.830414E-1  4.082623E-1  4.247112E-1 
 4.137421E-1  4.178219E-1  3.720512E-1  3.609314E-1  3.306522E-1  2.897606E-1  2.728310E-1  2.087612E-1 
 1.604805E-1  7.128143E-2 -1.216888E-2 -7.376862E-2 -1.288185E-1 -1.359692E-1 -1.521778E-1 -1.640682E-1 
-1.598091E-1 -1.401978E-1 -1.306286E-1 -1.171284E-1 -1.168079E-1 -1.438694E-1 -1.677380E-1 -2.062988E-1 
-2.224884E-1 -2.534790E-1 -2.628078E-1 -2.498779E-1 -2.458782E-1 -2.014484E-1 -1.921787E-1 -1.775093E-1 
-1.782894E-1 -1.855888E-1 -1.807880E-1 -1.987877E-1 -1.591282E-1 -1.521492E-1 -1.445789E-1 -1.531677E-1 
-1.874390E-1 -1.961994E-1 -2.458782E-1 -2.467785E-1 -2.541695E-1 -2.299385E-1 -1.510181E-1 -8.181953E-2 
-2.298355E-3  2.282143E-2  4.961205E-2  5.733109E-2  7.304192E-2  8.311081E-2  4.237175E-2  2.991104E-2 
-9.128571E-3 -2.259827E-2 -1.493835E-2  1.018143E-2  7.855225E-2  1.119308E-1  1.412315E-1  1.354713E-1 
 1.211109E-1  1.153011E-1  8.409119E-2  5.647087E-2  1.954079E-2  1.191139E-2  1.871109E-3 -1.481819E-2 
-1.320839E-2 -8.857727E-3  2.538109E-2  5.274200E-2  8.093071E-2  9.813118E-2  8.967209E-2  9.762192E-2 
 1.027508E-1  1.013508E-1  1.149120E-1  1.355019E-1  1.473618E-1  1.480808E-1  1.362209E-1  1.004906E-1 
 2.345085E-2 -6.014824E-2 -1.111393E-1 -1.280689E-1 -1.203480E-1 -8.398819E-2 -5.189896E-2 -4.220772E-2 
-2.557945E-2 -4.017830E-2 -3.707886E-2 -3.898811E-2 -5.382919E-2 -4.661942E-2 -6.038857E-2 -4.119873E-2 
-5.168915E-2 -4.995918E-2 -3.394890E-2 -2.667809E-2 -8.647919E-3 -4.485893E-2 -3.460884E-2 -4.053879E-2 
-2.930832E-2 -2.056885E-2 -4.137802E-2 -1.594925E-2 -4.503822E-2 -3.576851E-2 -5.326843E-2 -7.305908E-2 
-6.095886E-2 -8.687782E-2 -8.026886E-2 -1.202278E-1 -1.355495E-1 -1.320686E-1 -1.221981E-1 -9.987831E-2 
-1.311684E-1 -1.287880E-1 -1.282482E-1 -1.201096E-1 -1.035080E-1 -8.971786E-2 -6.485939E-2 -7.531929E-2 
-8.020782E-2 -1.111088E-1 -1.409492E-1 -1.438084E-1 -1.467285E-1 -1.262779E-1 -9.817886E-2 -4.110909E-2 
 1.713181E-2  5.608177E-2  9.253120E-2  1.036720E-1  9.169197E-2  8.067131E-2  7.539177E-2  7.688141E-2 
 8.636093E-2  9.074211E-2  9.992218E-2  8.773232E-2  8.967209E-2  1.093121E-1  1.084709E-1  1.248913E-1 
 8.767128E-2  4.669189E-2  1.146126E-2 -1.350784E-2  2.160072E-2  3.885078E-2  1.004009E-1  1.287708E-1 
 1.532116E-1  1.932316E-1  2.027111E-1  2.510204E-1  2.553406E-1  2.855015E-1  2.916412E-1  2.697315E-1 
 2.602921E-1  2.344513E-1  2.473812E-1  2.242317E-1  2.211914E-1  2.089405E-1  1.866417E-1  1.637020E-1 
 1.180115E-1  1.125622E-1  8.958054E-2  7.861137E-2  5.846214E-2  5.301094E-2  6.848145E-2  5.378151E-2 
 2.786064E-2 -2.170944E-2 -5.555916E-2 -7.409859E-2 -8.163834E-2 -8.202934E-2 -8.926773E-2 -7.537842E-2 
-2.411842E-2  1.763153E-2  3.462219E-2  1.200104E-2 -4.587936E-2 -6.697845E-2 -7.400894E-2 -3.168869E-2 
 2.446175E-2  5.787086E-2  8.740044E-2  5.396080E-2  3.003120E-2 -1.615906E-2 -5.108833E-2 -3.776932E-2 
-2.816772E-2  2.592087E-2  4.300117E-2  6.049156E-2  7.861137E-2  8.025169E-2  1.059113E-1  9.652138E-2 
 8.991051E-2  6.401062E-2  4.100227E-2  2.944183E-2  5.741119E-3 -8.888245E-3 -7.308960E-3  1.766205E-2 
 3.823090E-2  6.681061E-2  5.790138E-2  3.519058E-2  1.960182E-2  6.280899E-3  7.831573E-3  5.912781E-4 
 1.775169E-2  4.735184E-2  8.955193E-2  1.113319E-1  1.030807E-1  6.311226E-2 -6.980896E-4 -4.607773E-2 
-1.028881E-1 -1.179390E-1 -1.144180E-1 -1.144180E-1 -1.010380E-1 -1.182079E-1 -1.272984E-1 -1.205292E-1 
-1.041985E-1 -8.565903E-2 -8.801842E-2 -1.045895E-1 -1.093292E-1 -1.297379E-1 -1.452694E-1 -1.298885E-1 
-1.111984E-1 -6.536865E-2 -4.661942E-2 -4.748917E-2 -6.276894E-2 -7.296944E-2 -6.664848E-2 -6.977844E-2 
-6.092834E-2 -9.090805E-2 -1.120682E-1 -1.702690E-1 -2.153587E-1 -2.026386E-1 -1.947079E-1 -1.280994E-1 
-8.583832E-2 -3.764915E-2 -1.493835E-2 -2.918816E-2 -3.207779E-2 -6.062889E-2 -5.493927E-2 -8.425903E-2 
-8.646774E-2 -7.221794E-2 -5.189896E-2 -2.779007E-3  6.217957E-4  6.401062E-2  8.710098E-2  9.557152E-2 
 8.484077E-2  2.455139E-2  3.091812E-3 -4.622841E-2 -3.123856E-2 -4.214859E-2 -3.946877E-2 -4.017830E-2 
-9.665871E-2 -1.013680E-1 -1.632690E-1 -1.556377E-1 -1.554890E-1 -1.464596E-1 -7.781792E-2 -9.066772E-2 
-5.928802E-2 -6.354904E-2 -5.117798E-2 -7.429123E-3  9.708405E-4  4.723167E-2  6.433105E-2  1.049023E-1 
 1.248913E-1  1.260319E-1  1.437321E-1  1.562214E-1  2.031612E-1  2.155209E-1  2.311115E-1  2.073612E-1 
 1.886406E-1  2.146320E-1  2.011909E-1  2.157612E-1  1.865616E-1  1.748409E-1  1.737423E-1  1.224213E-1 
 8.669090E-2  3.511429E-3 -5.603790E-2 -1.012192E-1 -1.162090E-1 -8.881950E-2 -5.472946E-2  2.043152E-2 
 6.913185E-2  1.197720E-1  1.212616E-1  1.109810E-1  1.074905E-1  9.101105E-2  1.269817E-1  9.542084E-2 
 7.456207E-2  2.467155E-2 -4.336929E-2 -2.480888E-2 -2.229881E-2  3.519058E-2  6.848145E-2  9.935188E-2 
 1.350307E-1  1.145210E-1  1.344604E-1  1.427517E-1  1.841717E-1  2.163315E-1  2.316513E-1  2.308712E-1 
 1.697807E-1  1.040020E-1  1.239204E-2 -1.070786E-2 -3.397942E-2 -4.751778E-2 -3.406906E-2 -5.665779E-2 
 1.720428E-3  1.194191E-2  4.941940E-3 -9.899139E-3 -5.198860E-2 -5.680847E-2 -1.084881E-1 -1.172791E-1 
-1.536083E-1 -1.690483E-1 -1.646080E-1 -2.167091E-1 -2.395592E-1 -2.897186E-1 -2.904682E-1 -3.052483E-1 
-3.290577E-1 -3.519783E-1 -3.764191E-1 -3.363285E-1 -3.123379E-1 -2.176590E-1 -1.525078E-1 -9.200859E-2 
-3.529930E-2 -3.955841E-2  4.491806E-3 -1.767921E-2 -9.838104E-3 -1.752853E-2 -7.518768E-3  7.718086E-2 
 9.452057E-2  1.603909E-1  1.621819E-1  1.383018E-1  1.471920E-1  1.286507E-1  1.459312E-1  1.381321E-1 
 1.358318E-1  1.291313E-1  1.279621E-1  1.025715E-1  6.225204E-2  4.481125E-2  1.579094E-2  2.222061E-2 
 6.872177E-3  2.491188E-2  4.875183E-2  6.615067E-2  9.563065E-2  6.889153E-2  7.494164E-2  2.914047E-2 
-7.476807E-4 -3.559113E-3 -4.175949E-2 -4.146957E-2 -8.482933E-2 -1.129894E-1 -1.537590E-1 -1.725082E-1 
-1.414795E-1 -1.114979E-1 -5.755806E-2 -4.569817E-2 -1.690865E-2 -6.858826E-3 -6.057739E-3 -1.115799E-2 
-3.657913E-2 -1.845932E-2 -1.888275E-4  4.338074E-2  2.833176E-2 -6.479263E-3 -8.089066E-3  1.033211E-2 
 5.229187E-2  1.170158E-2 -1.888275E-3 -3.436852E-2 -8.625793E-2 -1.047382E-1 -1.674385E-1 -1.391888E-1 
-1.067886E-1 -1.065788E-1 -1.222286E-1 -1.872292E-1 -2.050190E-1 -1.948280E-1 -1.343594E-1 -8.351898E-2 
-6.542778E-2 -9.090805E-2 -1.342678E-1 -1.282482E-1 -1.015186E-1 -3.433800E-2 -1.481819E-2 -3.288269E-3 
-2.816772E-2 -5.758858E-2 -3.329849E-2 -2.694893E-2  1.033211E-2 -1.445770E-2 -2.411842E-2 -3.508949E-2 
-7.731819E-2 -9.251785E-2 -1.207085E-1 -1.185093E-1 -1.420479E-1 -1.492596E-1 -1.555786E-1 -1.412392E-1 
-1.321793E-1 -1.244678E-1 -1.045284E-1 -2.001877E-1 -2.320786E-1 -1.964378E-1 -1.458282E-1 -1.275082E-1 
-1.248188E-1 -6.455803E-2 -3.624916E-2  1.599121E-2 -3.445816E-2 -5.534935E-2 -2.226830E-2 -5.451775E-2 
-3.883934E-2 -1.260490E-1 -1.698895E-1 -1.458282E-1 -7.117844E-2  5.516052E-2  2.604103E-2 -4.226875E-2 
-5.221939E-2  5.802155E-2  7.682228E-2  3.203201E-2  5.971146E-2  3.644180E-2  1.231117E-1  1.229305E-1 
 7.778168E-2  1.202412E-1  9.297180E-2  8.776093E-2  3.027153E-2 -1.755905E-2  1.754189E-2  7.116127E-2 
 1.302910E-1  1.469212E-1  1.153011E-1  8.579063E-2  1.336021E-1  1.986809E-1  2.171612E-1  1.644115E-1 
 9.676170E-2  5.316162E-2  5.650139E-2  1.256714E-1  1.565704E-1  1.789608E-1  1.623306E-1  1.466217E-1 
 1.821117E-1  1.533318E-1  1.296616E-1  1.076412E-1  7.801056E-2  7.310104E-2  4.162216E-2  1.614189E-2 
 6.490707E-3  7.621765E-3  2.660179E-2  5.143166E-2  5.611229E-2  6.737137E-2  9.417152E-2  9.679222E-2 
 9.536171E-2  5.533218E-2  1.620102E-2  1.450157E-2 -4.629135E-3 -6.658554E-3  5.681992E-3  2.750206E-2 
 5.086136E-2  6.401062E-2  6.866074E-2  5.235100E-2  2.756119E-2 -1.705933E-2 -4.682922E-2 -6.744957E-2 
-5.776787E-2 -2.986908E-2 -2.119827E-2  9.201050E-3  2.309227E-2  3.811073E-2  4.577065E-2  8.022118E-2 
 1.065121E-1  9.852219E-2  1.073723E-1  7.918167E-2  1.382713E-1  1.805115E-1  1.577110E-1  1.880512E-1 
 2.286720E-1  2.455616E-1  1.494808E-1  7.670212E-2  3.742218E-2  2.765083E-2  5.757141E-2  1.799202E-2 
 6.582260E-3 -1.365852E-2 -3.910828E-2 -9.561920E-2 -1.748886E-1 -2.073784E-1 -2.098484E-1 -1.775990E-1 
-2.224579E-1 -3.061085E-1 -3.767185E-1 -3.396988E-1 -2.915688E-1 -3.178883E-1 -2.951183E-1 -3.264980E-1 
-2.764587E-1 -2.419186E-1 -2.499580E-1 -1.970692E-1 -2.106285E-1 -1.833878E-1 -2.077579E-1 -1.765881E-1 
-1.397190E-1 -1.305180E-1 -6.849861E-2 -1.488686E-1 -1.410694E-1 -1.485195E-1 -1.340885E-1 -6.881905E-2 
-7.004929E-2  1.215172E-2  2.687073E-2  9.923172E-2  8.871078E-2  9.807205E-2  1.683521E-1  1.397419E-1 
 1.707916E-1  5.870056E-2  7.217216E-2  1.093712E-1  1.323719E-1  2.236023E-1  2.165108E-1  2.753410E-1 
 2.461605E-1  2.954807E-1  2.835312E-1  2.828522E-1  3.751812E-1  3.671017E-1  4.434814E-1  3.955612E-1 
 4.174423E-1  4.131813E-1  3.670712E-1  3.749409E-1  2.729511E-1  2.807007E-1  2.329617E-1  2.136517E-1 
 1.773205E-1  1.294212E-1  1.498718E-1  1.098709E-1  1.182213E-1  9.375191E-2  1.361923E-1  1.185513E-1 
 1.174107E-1  1.358604E-1  3.659058E-2  6.723213E-2  1.570129E-2 -3.587723E-3 -1.210785E-2 -7.618904E-2 
-5.737877E-2 -1.186790E-1 -7.346916E-2 -6.554794E-2 -5.624771E-2  4.341125E-3 -2.044868E-2  1.871109E-2 
-2.494812E-2  3.091812E-3  1.489067E-2 -5.107880E-3  3.394127E-2  3.030777E-3  5.006218E-2  3.209114E-2 
 4.165077E-2  1.889229E-2 -3.642845E-2 -5.531883E-2 -1.525383E-1 -1.746483E-1 -2.286892E-1 -2.200680E-1 
-2.147980E-1 -2.045479E-1 -1.458588E-1 -1.644287E-1 -1.222591E-1 -1.306286E-1 -1.094189E-1 -9.000778E-2 
-1.210384E-1 -1.100979E-1 -1.415691E-1 -1.584091E-1 -1.490192E-1 -1.257782E-1 -1.043491E-1 -8.923912E-2 
-9.510803E-2 -9.525871E-2 -8.464813E-2 -1.066380E-1 -1.123390E-1 -1.237488E-1 -1.320381E-1 -1.142979E-1 
-1.149883E-1 -1.074486E-1 -1.074791E-1 -1.735783E-1 -2.357178E-1 -2.979488E-1 -3.392792E-1 -3.138580E-1 
-2.945194E-1 -2.635784E-1 -2.480278E-1 -2.314892E-1 -2.160492E-1 -2.074986E-1 -1.502190E-1 -1.031590E-1 
-4.455948E-2  2.637100E-2  9.008217E-2  1.157722E-1  1.265621E-1  1.482906E-1  1.316013E-1  1.393223E-1 
 1.316319E-1  1.304417E-1  1.544609E-1  1.567822E-1  1.753807E-1  1.826210E-1  1.903419E-1  1.766605E-1 
 1.620007E-1  1.580009E-1  1.448307E-1  1.442108E-1  1.257305E-1  1.273708E-1  1.344013E-1  1.425705E-1 
 1.578007E-1  1.546116E-1  1.249809E-1  8.177185E-2  8.186150E-2  3.751183E-2  7.680893E-3  3.617096E-2 
 1.991272E-3  1.960182E-2  3.972054E-2  2.824211E-2  5.957222E-2  2.207184E-2  2.684212E-2  5.438232E-2 
 5.215073E-2  6.210136E-2  3.629112E-2  5.858231E-2  5.596161E-2  9.223175E-2  1.536217E-1  1.676617E-1 
 1.665306E-1  1.428909E-1  1.811619E-1  1.495419E-1  1.629810E-1  1.941814E-1  1.935310E-1  2.334919E-1 
 1.859322E-1  1.694508E-1  1.337414E-1  1.308823E-1  1.591415E-1  1.744614E-1  1.822014E-1  9.649086E-2 
 2.517128E-2 -1.332855E-2  2.467155E-2  4.735184E-2  5.757141E-2  5.113220E-2 -2.597809E-3 -3.201866E-2 
-5.657768E-2 -1.994896E-2 -3.469467E-3  3.417206E-2  4.860115E-2  5.933189E-2  6.976128E-2  3.912163E-2 
 8.236122E-2  7.971191E-2  1.175613E-1  1.143112E-1  1.013813E-1  1.308823E-1  8.433151E-2  8.132172E-2 
 5.191231E-2  5.831146E-2  1.796150E-2  2.761841E-3  6.708145E-2  7.763100E-2  1.088905E-1  7.071114E-2 
 5.206108E-2 -3.228951E-2 -7.722855E-2 -4.572868E-2 -9.397888E-2 -6.089783E-2 -8.172798E-2 -7.829857E-2 
-6.357956E-2 -6.267929E-2 -4.333878E-2 -9.886932E-2 -9.403801E-2 -8.217812E-2 -8.670807E-2 -1.831493E-1 
-2.225780E-1 -1.769791E-1 -1.781979E-1 -1.094189E-1 -1.264286E-1 -2.077579E-1 -2.678795E-1 -2.110691E-1 
-1.089382E-1 -6.634903E-2 -4.008865E-2 -8.276939E-2 -8.303833E-2 -7.039833E-2  1.397133E-2  7.578087E-2 
 4.270172E-2  1.459122E-2 -5.809784E-2 -1.047688E-1 -1.462193E-1 -1.092396E-1 -5.809784E-2 -3.937912E-2 
-5.153847E-2 -1.415691E-1 -2.180481E-1 -3.396091E-1 -3.497982E-1 -3.075695E-1 -2.758293E-1 -1.920280E-1 
-1.782284E-1 -1.644878E-1 -1.990891E-1 -2.030888E-1 -1.970882E-1 -2.265377E-1 -2.300892E-1 -2.453194E-1 
-1.948586E-1 -1.580791E-1 -1.215191E-1 -1.132278E-1 -1.382885E-1 -1.168995E-1 -8.458900E-2 -3.344917E-2 
-3.114891E-2 -4.450798E-2 -6.348801E-2 -9.164810E-2 -7.853889E-2 -6.503868E-2 -4.888916E-2 -5.102921E-2 
-5.472946E-2 -4.727936E-2 -5.522919E-2 -3.791809E-2 -2.816772E-2  7.801056E-3  5.262184E-2  7.736206E-2 
 1.327610E-1  1.167622E-1  9.598160E-2  9.819221E-2  1.125317E-1  1.614323E-1  1.776123E-1  2.103710E-1 
 2.205906E-1  2.293510E-1  2.343311E-1  2.374306E-1  2.577209E-1  2.532520E-1  2.823105E-1  2.937908E-1 
 3.199520E-1  3.390312E-1  3.274307E-1  3.439713E-1  3.185520E-1  2.828522E-1  2.357006E-1  2.045307E-1 
 2.100410E-1  1.825619E-1  1.679306E-1  1.430416E-1  6.877136E-2  3.170204E-2  3.987122E-2  3.078079E-2 
 2.967072E-2  5.632210E-2  6.025124E-2  5.521202E-2  4.878044E-2  3.107071E-2  3.063202E-2  3.690720E-3 
 2.552032E-3 -9.698868E-3 -1.312294E-1 -2.222786E-1 -2.451382E-1 -2.479687E-1 -2.637882E-1 -2.825089E-1 
-2.940693E-1 -3.185081E-1 -3.396378E-1 -3.464985E-1 -3.278694E-1 -3.320694E-1 -2.846889E-1 -2.464790E-1 
-2.520180E-1 -2.197990E-1 -2.091084E-1 -1.607990E-1 -1.531677E-1 -1.574879E-1 -1.213379E-1 -1.246090E-1 
-1.713486E-1 -2.051086E-1 -1.520882E-1 -1.448193E-1 -1.221390E-1 -1.057491E-1 -8.649826E-2 -3.585815E-2 
-3.442955E-2  3.656197E-2  3.933144E-2  7.086182E-2  1.096306E-1  9.190178E-2  8.555222E-2 -3.377914E-3 
-4.838943E-3 -1.857948E-2  6.401062E-3  3.918076E-2  4.469109E-2  8.737183E-2  1.617050E-2  4.782104E-2 
 3.403091E-2  4.139137E-2  8.803177E-2  5.548096E-2  1.246815E-1  8.609200E-2  8.722115E-2  6.267166E-2 
 5.548096E-2  1.017723E-1  4.511070E-2  9.271049E-2  4.514122E-2  4.764175E-2  4.198074E-2 -6.866455E-5 
 3.805161E-2 -7.638931E-3  5.042076E-2  6.436157E-2  1.021519E-1  1.181316E-1  8.487129E-2  1.204205E-1 
 8.374214E-2  1.146717E-1  7.339096E-2  4.413223E-2  3.599167E-2 -3.288269E-3  3.844070E-2  1.713181E-2 
 2.666092E-2  3.721237E-3 -1.484871E-2 -5.779266E-4 -1.845932E-2  5.331039E-3  1.817131E-2  5.468178E-2 
 6.559181E-2  6.413078E-2  5.617142E-2  2.383232E-2  3.033066E-2  3.748131E-2  5.769157E-2  7.533073E-2 
 7.685089E-2  7.781219E-2  7.745171E-2  7.029152E-2  5.089188E-2  2.380180E-2 -1.785851E-2 -7.373810E-2 
-1.274796E-1 -1.588593E-1 -1.631794E-1 -1.427288E-1 -1.328392E-1 -9.790802E-2 -5.156898E-2 -4.011917E-2 
-5.639839E-2 -8.798790E-2 -7.361794E-2 -6.634903E-2 -4.810905E-2 -2.569771E-2 -4.014778E-2 -4.244804E-2 
-5.898857E-2 -7.078934E-2 -1.033993E-1 -1.112881E-1 -9.936905E-2 -1.163292E-1 -1.240788E-1 -1.430588E-1 
-1.384392E-1 -1.294384E-1 -1.121883E-1 -1.122189E-1 -9.799957E-2 -6.244850E-2 -6.551933E-2 -5.275917E-2 
-5.645943E-2 -2.423859E-2  5.771637E-3  4.747200E-2  9.494209E-2  9.390068E-2  1.303215E-1  1.063023E-1 
 8.660126E-2  5.730057E-2  2.774048E-2  6.547165E-2  6.544113E-2  8.779144E-2  1.002522E-1  1.036415E-1 
 1.110916E-1  1.012611E-1  8.144188E-2  6.615067E-2  6.922150E-2  5.441093E-2  5.215073E-2  1.719093E-2 
-1.678467E-3 -6.149292E-3 -9.159088E-3  3.810883E-3 -2.143860E-2 -1.806831E-2 -3.457832E-2 -4.423904E-2 
-3.946877E-2 -2.193832E-2  3.421783E-3 -8.647919E-3 -6.599426E-3 -2.676773E-2 -2.143860E-2 -3.612900E-2 
-4.807854E-2 -4.804802E-2 -5.314827E-2 -2.140808E-2 -5.803871E-2 -8.082771E-2 -1.120396E-1 -1.367092E-1 
-1.185589E-1 -1.128693E-1 -9.549904E-2 -7.692909E-2 -1.568794E-2  4.061127E-2  1.105919E-1  1.601505E-1 
 1.946316E-1  2.313519E-1  2.062817E-1  2.135315E-1  1.946011E-1  1.794605E-1  1.890316E-1  1.538620E-1 
 1.238518E-1  7.181168E-2  2.565193E-2  1.614189E-2  2.470207E-2  2.371216E-2  3.712082E-2  3.799057E-2 
 2.726173E-2  6.666183E-2  6.115150E-2  8.064079E-2  1.248913E-1  1.163406E-1  1.211720E-1  8.293152E-2 
 5.435181E-2  7.482147E-2  7.348061E-2  8.478165E-2  9.774208E-2  9.032059E-2  1.060314E-1  1.237621E-1 
 1.006622E-1  7.414055E-2  4.818153E-2  9.651184E-3 -1.977921E-3 -1.192856E-2 -1.097870E-2  8.510590E-3 
 4.581451E-3  2.392197E-2  3.784180E-2  1.561165E-2  1.932144E-3 -1.308823E-2 -2.989769E-2 -2.745819E-2 
-5.517960E-3  6.071091E-3  2.321053E-2  3.373146E-2  7.171631E-3 -4.598618E-3 -2.584839E-2 -5.370903E-2 
-6.959915E-2 -1.056290E-1 -1.302185E-1 -1.583481E-1 -1.761093E-1 -1.632385E-1 -1.510487E-1 -1.363888E-1 
-1.211281E-1 -1.176987E-1 -1.159382E-1 -9.057808E-2 -7.320786E-2 -5.737877E-2 -3.043938E-2 -1.770782E-2 
-9.288788E-4  1.242065E-2  1.754189E-2  1.367188E-2  2.111435E-3 -1.025772E-2 -2.256775E-2 -1.881790E-2 
-7.818222E-3 -2.748489E-3  3.091812E-3 -3.078461E-3 -1.386833E-2 -5.279541E-3 -4.598618E-3  4.640579E-3 
 1.078224E-2  5.031586E-3  2.476120E-2  2.777100E-2  2.458191E-2  6.280899E-3 -1.097870E-2 -1.276779E-2 
-2.596855E-2 -1.720810E-2 -3.377914E-2 -6.095886E-2 -8.372879E-2 -1.080093E-1 -1.212482E-1 -1.313496E-1 
-1.221390E-1 -1.175194E-1 -9.674835E-2 -8.765793E-2 -7.010841E-2 -3.254890E-2 -2.092934E-2  4.072189E-3 
 1.307106E-2  1.713181E-2  1.516151E-2 -5.578995E-3 -1.827812E-2 -1.663780E-2  4.011154E-3 -4.539490E-3 
-7.728577E-3 -8.317947E-3 -1.612854E-2  3.831863E-3  1.307106E-2  2.628136E-2  3.775215E-2  6.305122E-2 
 8.073044E-2  7.187080E-2  8.448219E-2  8.371162E-2  9.178162E-2  1.074314E-1  1.224213E-1  1.351814E-1 
 1.229916E-1  1.008415E-1  5.077171E-2  1.930046E-2  1.248169E-2  2.190208E-2  5.191231E-2  6.839180E-2 
 9.482193E-2  1.119022E-1  1.174717E-1  1.129723E-1  7.766151E-2  4.311180E-2  2.729225E-2  3.173065E-2 
 4.154205E-2  6.141090E-2  9.122086E-2  1.200409E-1  1.351223E-1  1.276722E-1  1.090107E-1  8.555222E-2 
 8.681107E-2  8.254051E-2  6.734085E-2  5.510139E-2  4.157066E-2  4.624176E-2  3.143120E-2  9.712219E-3 
-1.842880E-2 -5.752945E-2 -9.123802E-2 -1.146584E-1 -1.163292E-1 -1.257191E-1 -1.226482E-1 -1.061382E-1 
-8.708954E-2 -5.975914E-2 -2.697945E-2 -7.398605E-3 -1.347923E-2 -1.460838E-2 -3.853798E-2 -6.703949E-2 
-8.872795E-2 -1.236286E-1 -1.544495E-1 -1.913986E-1 -2.148590E-1 -2.313995E-1 -2.331581E-1 -2.144089E-1 
-1.957493E-1 -1.773987E-1 -1.656780E-1 -1.371593E-1 -1.154690E-1 -1.083984E-1 -1.047382E-1 -1.204681E-1 
-1.388588E-1 -1.518784E-1 -1.410694E-1 -1.090889E-1 -7.933807E-2 -5.987930E-2 -4.858780E-2 -2.867889E-2 
-1.425934E-2 -1.279831E-2  9.117126E-4  2.169228E-2  4.165077E-2  5.557060E-2  6.553078E-2  9.366226E-2 
 1.164608E-1  1.346722E-1  1.519222E-1  1.389923E-1  1.254005E-1  1.244507E-1  1.117210E-1  1.057014E-1 
 1.199512E-1  1.400318E-1  1.554108E-1  1.651917E-1  1.828022E-1  1.888523E-1  1.815205E-1  1.690617E-1 
 1.423912E-1  1.242714E-1  1.034107E-1  8.096123E-2  7.161140E-2  6.487083E-2  5.864143E-2  4.174232E-2 
 2.163124E-2  1.391220E-2  1.227188E-2  4.970551E-3 -1.010895E-2 -2.432823E-2 -3.049850E-2 -2.292824E-2 
-1.918793E-3  1.114082E-2  1.766205E-2  3.239059E-2  4.729080E-2  6.499100E-2  7.968140E-2  9.292221E-2 
 1.106815E-1  1.109219E-1  9.971046E-2  8.555222E-2  6.785202E-2  6.857109E-2  7.289124E-2  7.116127E-2 
 7.068062E-2  7.190132E-2  7.652092E-2  6.875229E-2  4.970169E-2  1.492119E-2 -9.778976E-3 -1.031876E-2 
-2.658844E-3  8.840561E-3  1.203156E-2  2.124214E-2  1.710129E-2  1.498222E-2  1.576042E-2  1.099205E-2 
 3.048134E-2  5.197144E-2  8.263206E-2  9.438133E-2  9.661102E-2  1.062107E-1  1.051006E-1  1.209621E-1 
 1.301708E-1  1.233711E-1  9.202194E-2  5.241203E-2  2.142143E-2 -8.829117E-3 -2.688789E-2 -3.636932E-2 
-2.259827E-2 -1.156807E-2 -8.588791E-3 -2.310944E-2 -5.740929E-2 -9.036827E-2 -1.403790E-1 -1.719093E-1 
-1.950092E-1 -2.133083E-1 -2.267189E-1 -2.344990E-1 -2.274284E-1 -2.397690E-1 -2.178993E-1 -1.926479E-1 
-1.823692E-1 -1.673794E-1 -1.706295E-1 -1.630878E-1 -1.755486E-1 -1.824284E-1 -1.873493E-1 -2.007885E-1 
-1.937580E-1 -1.850796E-1 -1.612091E-1 -1.447887E-1 -1.266689E-1 -1.198177E-1 -1.427288E-1 -1.679783E-1 
-1.945591E-1 -2.089291E-1 -2.153587E-1 -2.180195E-1 -2.250481E-1 -2.255287E-1 -2.289181E-1 -2.428989E-1 
-2.527695E-1 -2.663879E-1 -2.575588E-1 -2.450180E-1 -2.227592E-1 -1.846390E-1 -1.641884E-1 -1.415691E-1 
-1.310787E-1 -1.235981E-1 -1.066093E-1 -8.825874E-2 -5.883789E-2 -4.244804E-2 -3.079796E-2 -1.898956E-2 
-9.159088E-3  3.831863E-3  8.781433E-3  1.853180E-2  2.049065E-2  2.339172E-2  3.841209E-2  4.741096E-2 
 5.966187E-2  6.994057E-2  7.971191E-2  7.488060E-2  6.070137E-2  6.809044E-2  8.430099E-2  1.092510E-1 
 1.224213E-1  1.199207E-1  1.252518E-1  1.388721E-1  1.615505E-1  1.786308E-1  1.958218E-1  2.032719E-1 
 1.900406E-1  1.736507E-1  1.603012E-1  1.569920E-1  1.692104E-1  2.015209E-1  2.220211E-1  2.204113E-1 
 2.020206E-1  1.693611E-1  1.426010E-1  1.200409E-1  1.327019E-1  1.498108E-1  1.485004E-1  1.561909E-1 
 1.521912E-1  1.490612E-1  1.343708E-1  1.078510E-1  8.338165E-2  6.830215E-2  6.922150E-2  6.323051E-2 
 7.855225E-2  1.122913E-1  1.502323E-1  1.732616E-1  1.689415E-1  1.777020E-1  1.783009E-1  1.709709E-1 
 1.611614E-1  1.427822E-1  1.417313E-1  1.350613E-1  1.267719E-1  1.271915E-1  1.346111E-1  1.538906E-1 
 1.650715E-1  1.826820E-1  1.944523E-1  1.783009E-1  1.490917E-1  1.233711E-1  1.182823E-1  1.186123E-1 
 1.228409E-1  1.278419E-1  1.272812E-1  1.249809E-1  1.117821E-1  1.051617E-1  1.127911E-1  1.324310E-1 
 1.338310E-1  1.137810E-1  1.030807E-1  8.538055E-2  6.708145E-2  4.189110E-2  1.871109E-2 -2.069473E-3 
-3.245926E-2 -3.934860E-2 -3.982925E-2 -3.833771E-2 -5.522919E-2 -8.997917E-2 -1.223183E-1 -1.646996E-1 
-1.843090E-1 -1.955185E-1 -1.916084E-1 -1.864891E-1 -2.014179E-1 -2.124081E-1 -2.201595E-1 -1.892891E-1 
-1.537285E-1 -1.239586E-1 -9.853935E-2 -1.097984E-1 -1.323891E-1 -1.677094E-1 -2.011185E-1 -2.225494E-1 
-2.260590E-1 -2.254982E-1 -2.338085E-1 -2.452888E-1 -2.766685E-1 -3.093891E-1 -3.334084E-1 -3.234577E-1 
-2.918987E-1 -2.565193E-1 -2.012691E-1 -1.468792E-1 -9.200859E-2 -4.283905E-2  6.401062E-3  5.760193E-2 
 1.087418E-1  1.488323E-1  1.546707E-1  1.372604E-1  9.730148E-2  7.235146E-2  6.931114E-2  6.338120E-2 
 5.682182E-2  2.675056E-2 -1.413918E-2 -4.110909E-2 -5.183792E-2 -4.244804E-2 -1.562881E-2  1.412201E-2 
 3.009224E-2  3.471184E-2  3.584099E-2  3.388214E-2  3.578186E-2  5.182076E-2  6.675148E-2  6.597137E-2 
 4.911232E-2  2.401161E-2  9.351730E-3  5.891800E-3  1.114082E-2  1.924133E-2  2.118111E-2  2.008057E-2 
 1.620102E-2  1.838112E-2  3.107071E-2  4.335213E-2  5.295181E-2  5.724144E-2  5.033112E-2  2.669144E-2 
-4.959106E-3 -2.030945E-2 -2.503777E-2 -2.980804E-2 -3.830910E-2 -5.347824E-2 -7.024956E-2 -9.486771E-2 
-1.134987E-1 -1.158791E-1 -9.257889E-2 -4.888916E-2 -1.630783E-2  5.321503E-4  1.390457E-3  3.831863E-3 
 7.020950E-3  4.100800E-3  3.421783E-3 -3.019333E-3  2.401352E-3  2.088165E-2  4.821205E-2  7.855225E-2 
 9.905052E-2  1.132412E-1  1.099014E-1  1.046314E-1  1.053104E-1  9.870148E-2  9.888077E-2  1.070709E-1 
 1.144905E-1  1.185207E-1  1.121120E-1  9.846115E-2  8.135223E-2  5.885124E-2  4.148102E-2  2.321053E-2 
 7.770538E-3  7.982254E-3  1.036072E-2  2.315140E-2  3.894043E-2  4.714203E-2  4.908180E-2  3.286171E-2 
 5.241394E-3 -3.058815E-2 -5.883789E-2 -7.090950E-2 -7.236862E-2 -6.351852E-2 -5.040932E-2 -2.164841E-2 
 1.596069E-2  5.092049E-2  7.941055E-2  8.064079E-2  6.639099E-2  5.760193E-2  4.812050E-2  3.984070E-2 
 3.620148E-2  3.584099E-2  3.441048E-2  2.336121E-2  2.641678E-3 -2.241898E-2 -3.558922E-2 -3.010941E-2 
-2.119827E-2 -1.407814E-2 -1.702881E-2 -2.378845E-2 -2.453804E-2 -3.058815E-2 -2.956772E-2 -3.070831E-2 
-3.225899E-2 -2.694893E-2 -3.922844E-2 -5.546951E-2 -7.469940E-2 -8.583832E-2 -8.613777E-2 -8.681870E-2 
-8.011818E-2 -8.136940E-2 -7.364845E-2 -6.285858E-2 -5.046844E-2 -2.891922E-2 -1.097870E-2  2.675056E-2 
 6.123161E-2  8.430099E-2  1.012020E-1  1.021214E-1  1.033516E-1  9.345055E-2  7.134056E-2  5.101204E-2 
 4.848099E-2  6.416130E-2  8.624077E-2  1.070423E-1  1.241817E-1  1.345520E-1  1.262016E-1  1.077919E-1 
 7.420158E-2  4.028130E-2  1.376152E-2 -3.997803E-3 -5.187988E-4  4.100800E-3  1.439095E-2  1.963043E-2 
 2.237129E-2  2.675056E-2  2.076149E-2  1.090050E-2 -7.999420E-3 -2.459908E-2 -3.958893E-2 -4.846954E-2 
-5.147934E-2 -5.570793E-2 -5.195808E-2 -3.672791E-2 -1.526833E-2  3.030777E-3  2.073097E-2  2.631187E-2 
 2.330208E-2  9.170532E-3 -1.213837E-2 -4.017830E-2 -8.121872E-2 -1.022587E-1 -1.096478E-1 -9.185791E-2 
-5.785942E-2 -2.620888E-2  9.801865E-3  2.088165E-2  1.713181E-2 -6.088257E-3 -2.798843E-2 -3.541946E-2 
-5.046844E-2 -5.877876E-2 -7.713890E-2 -9.126854E-2 -9.048843E-2 -8.273888E-2 -6.050873E-2 -4.917908E-2 
-4.718781E-2 -4.610825E-2 -5.057907E-2 -5.108833E-2 -4.640770E-2 -3.019905E-2 -8.527756E-3  5.031586E-3 
 1.209068E-2  1.433182E-2  2.011108E-2  3.099060E-2  4.544067E-2  6.019211E-2  6.973076E-2  7.742119E-2 
 8.377075E-2  8.275223E-2  7.083130E-2  4.291153E-2  7.051468E-3 -1.878929E-2 -4.357910E-2 -6.425858E-2 
-8.383942E-2 -1.010380E-1 -1.012192E-1 -1.019287E-1 -9.844780E-2 -9.599876E-2 -1.028290E-1 -1.157894E-1 
-1.435394E-1 -1.712894E-1 -1.960182E-1 -2.062378E-1 -2.027893E-1 -1.997795E-1 -1.858578E-1 -1.774788E-1 
-1.614780E-1 -1.204681E-1 -7.120895E-2 -2.411842E-2  6.311417E-3  2.643204E-2  3.331184E-2  3.081131E-2 
 2.616119E-2  1.272202E-2 -6.238937E-3 -2.730942E-2 -5.063820E-2 -7.698822E-2 -9.406853E-2 -1.046486E-1 
-1.044083E-1 -1.080379E-1 -1.227684E-1 -1.331692E-1 -1.418991E-1 -1.332283E-1 -1.203785E-1 -1.013088E-1 
-8.315849E-2 -8.082771E-2 -7.373810E-2 -6.375885E-2 -4.369926E-2 -2.459908E-2 -1.335907E-2  9.422302E-4 
 1.200104E-2  1.552200E-2  1.164055E-2  1.221085E-2  2.157211E-2  2.616119E-2  2.207184E-2  1.450157E-2 
 1.224136E-2  2.815056E-2  4.574203E-2  5.849075E-2  7.313156E-2  9.196091E-2  1.147614E-1  1.266823E-1 
 1.295719E-1  1.096020E-1  7.676125E-2  4.955101E-2  2.899170E-2  3.027153E-2  4.693222E-2  8.687210E-2 
 1.400909E-1  1.906109E-1  2.334118E-1  2.532806E-1  2.520008E-1  2.331104E-1  2.067909E-1  1.768723E-1 
 1.557407E-1  1.434612E-1  1.456718E-1  1.653709E-1  1.711521E-1  1.664715E-1  1.471310E-1  1.227512E-1 
 1.095715E-1  9.721184E-2  9.438133E-2  9.244156E-2  9.235191E-2  1.004314E-1  1.098709E-1  1.187515E-1 
 1.207504E-1  1.203918E-1  1.164913E-1  1.076717E-1  1.061821E-1  1.116905E-1  1.184311E-1  1.184006E-1 
 1.055222E-1  8.415222E-2  5.337143E-2  2.422142E-2 -3.047943E-3 -3.466797E-2 -4.894829E-2 -5.227852E-2 
-5.448914E-2 -5.168915E-2 -5.931854E-2 -7.588768E-2 -9.999847E-2 -1.319180E-1 -1.598682E-1 -1.821594E-1 
-1.925392E-1 -1.904793E-1 -1.766777E-1 -1.529579E-1 -1.274796E-1 -9.909821E-2 -8.261871E-2 -7.880783E-2 
-8.267784E-2 -9.602928E-2 -1.137981E-1 -1.381779E-1 -1.542683E-1 -1.691380E-1 -1.795979E-1 -1.794777E-1 
-1.818390E-1 -1.719685E-1 -1.663094E-1 -1.635380E-1 -1.616592E-1 -1.698284E-1 -1.681595E-1 -1.587677E-1 
-1.279488E-1 -9.325790E-2 -7.170868E-2 -5.689812E-2 -5.925941E-2 -5.609894E-2 -4.381943E-2 -1.779938E-2 
 1.576042E-2  3.206062E-2  4.455185E-2  5.241203E-2  5.703163E-2  6.621170E-2  7.131195E-2  7.852173E-2 
 9.062195E-2  1.053410E-1  1.252518E-1  1.365814E-1  1.395016E-1  1.380405E-1  1.366405E-1  1.471310E-1 
 1.552620E-1  1.556816E-1  1.407223E-1  1.156006E-1  9.056091E-2  6.037140E-2  4.061127E-2  2.720070E-2 
 1.826096E-2  1.090050E-2 -2.449036E-3 -1.895905E-2 -3.597832E-2 -4.238892E-2 -4.047775E-2 -2.664948E-2 
-4.808426E-3  1.719093E-2  3.128052E-2  3.292084E-2  2.455139E-2 -9.918213E-5 -2.664948E-2 -4.649925E-2 
-5.707932E-2 -6.309891E-2 -5.901909E-2 -4.578781E-2 -3.722954E-2 -1.621819E-2 -1.348495E-3  3.721237E-3 
 1.042175E-2  1.415062E-2  2.377129E-2  2.011108E-2  6.610870E-3 -1.252937E-2 -3.794861E-2 -5.463791E-2 
-6.771851E-2 -6.768799E-2 -6.104851E-2 -5.809784E-2 -5.221939E-2 -4.733849E-2 -3.549957E-2 -2.486801E-2 
-2.259827E-2 -1.949883E-2 -2.208900E-2 -3.031921E-2 -4.119873E-2 -4.745865E-2 -3.967857E-2 -1.845932E-2 
 7.921219E-3  2.789116E-2  4.121208E-2  5.524063E-2  6.672096E-2  5.799103E-2  3.712082E-2  2.446175E-2 
 2.046204E-2  2.103043E-2  2.213097E-2  1.525116E-2 -6.917953E-3 -2.909851E-2 -4.652786E-2 -6.133842E-2 
-6.267929E-2 -5.475807E-2 -3.734779E-2 -1.505852E-2  4.732132E-3  2.476120E-2  4.115105E-2  6.022072E-2 
 7.909203E-2  9.220123E-2  1.035805E-1  1.140518E-1  1.214714E-1  1.132717E-1  9.548187E-2  7.205200E-2 
 4.523087E-2  2.941132E-2  1.993179E-2  9.860992E-3 -3.986359E-4  1.451492E-3  1.224136E-2  2.020073E-2 
 2.586174E-2  2.020073E-2  7.411957E-3 -4.869461E-3 -2.256775E-2 -4.303932E-2 -5.347824E-2 -4.771805E-2 
-3.159904E-2 -1.624870E-2 -1.798630E-3  1.275063E-2  1.835060E-2  2.353096E-2  2.702141E-2  2.401161E-2 
 2.052116E-2  1.355171E-2  1.048088E-2  9.830475E-3  1.081085E-2  1.287079E-2  9.382248E-3  1.734161E-2 
 3.423119E-2  4.702187E-2  4.913139E-2  3.894043E-2  3.027153E-2  1.909065E-2  1.030159E-2  3.120422E-3 
-3.969193E-3  3.271103E-3  1.456070E-2  2.949142E-2  4.830170E-2  6.907082E-2  9.140205E-2  1.037006E-1 
 1.123810E-1  1.164322E-1  1.139011E-1  1.166706E-1  1.191120E-1  1.162815E-1  1.133308E-1  1.026917E-1 
 8.690071E-2  7.554054E-2  6.791115E-2  6.162071E-2  5.036163E-2  3.894043E-2  2.193069E-2 -5.428314E-3 
-3.362846E-2 -5.934906E-2 -6.723785E-2 -6.324768E-2 -5.588913E-2 -4.700851E-2 -4.640770E-2 -3.827858E-2 
-2.298927E-2 -5.758286E-3  1.149178E-2  1.418114E-2  6.582260E-3 -1.118851E-2 -2.941895E-2 -3.940773E-2 
-4.879951E-2 -4.229927E-2 -1.907921E-2  8.131027E-3  3.429222E-2  5.125046E-2  6.040192E-2  6.541061E-2 
 6.877136E-2  6.973076E-2  6.159210E-2  5.516052E-2  6.073189E-2  6.308174E-2  6.201172E-2  5.381203E-2 
 3.870201E-2  2.899170E-2  2.201080E-2  2.112198E-2  1.477051E-2  1.659203E-2  2.973175E-2  3.194046E-2 
 2.625084E-2  1.048088E-2 -4.777908E-3 -1.934814E-2 -3.299904E-2 -4.825783E-2 -6.926918E-2 -8.398819E-2 
-9.364891E-2 -9.546852E-2 -9.742928E-2 -1.012478E-1 -9.596825E-2 -7.832909E-2 -5.031776E-2 -2.858925E-2 
-2.813911E-2 -3.889847E-2 -5.698776E-2 -8.801842E-2 -1.142387E-1 -1.286983E-1 -1.249981E-1 -1.100979E-1 
-1.004181E-1 -9.835815E-2 -1.128693E-1 -1.285782E-1 -1.407089E-1 -1.534595E-1 -1.616879E-1 -1.699696E-1 
-1.697693E-1 -1.626682E-1 -1.482792E-1 -1.321793E-1 -1.197891E-1 -9.689903E-2 -7.948875E-2 -6.524849E-2 
-5.904770E-2 -6.765938E-2 -6.625938E-2 -6.291771E-2 -5.060768E-2 -3.639793E-2 -2.724838E-2 -6.269455E-3 
 1.200104E-2  2.243042E-2  2.580070E-2  2.362061E-2  1.665115E-2 -6.208420E-3 -4.697800E-2 -9.728813E-2 
-1.421394E-1 -1.605892E-1 -1.570988E-1 -1.426792E-1 -1.193981E-1 -9.033775E-2 -5.311775E-2 -1.666832E-2 
 2.097130E-2  5.074120E-2  6.457138E-2  6.422043E-2  5.223083E-2  4.303169E-2  4.571152E-2  6.979179E-2 
 1.047821E-1  1.402416E-1  1.649208E-1  1.742821E-1  1.652813E-1  1.461105E-1  1.403923E-1  1.375618E-1 
 1.426907E-1  1.429806E-1  1.320210E-1  1.320820E-1  1.320210E-1  1.356812E-1  1.376209E-1  1.423321E-1 
 1.551704E-1  1.591415E-1  1.601219E-1  1.476612E-1  1.351223E-1  1.287422E-1  1.252213E-1  1.306820E-1 
 1.240311E-1  1.176205E-1  1.032619E-1  7.825089E-2  5.188179E-2  2.151108E-2  7.532120E-3  6.792068E-3 
 2.365112E-2  4.213142E-2  4.505157E-2  4.329109E-2  3.668213E-2  3.036118E-2  2.589226E-2  2.458191E-2 
 2.142143E-2  1.588058E-2  6.700516E-3 -1.091957E-2 -3.257942E-2 -4.947853E-2 -5.883789E-2 -6.610870E-2 
-6.276894E-2 -5.797768E-2 -4.602814E-2 -2.751923E-2 -2.089882E-2 -1.222801E-2 -1.097870E-2 -6.149292E-3 
