# Supplementary material for: Parameters estimation of stochastic finite fault ground motion simulation method and its application in North China
Source: PLoS One. 2025 Dec 3;20(12):e0337602. doi: 10.1371/journal.pone.0337602 (PMC12674566; doi:10.1371/journal.pone.0337602)
Supplement: S2 File — The program code of strong ground motion simulation based on stochastic finite-fault method with dynamic corner frequency for the Pingyuan earthquake. (ZIP) [file pone.0337602.s002.zip › S2 File. Program Code. ( Simulationor of Pingyuan earthquake)/EXSIMNC/ACC.out]

**********************************************
*******  Acceleration Time Series ************
*** Site #   1
*** trial    1
Input Parameters file =  M6d5S130_parameters.out                                                                                                 
 32768 samples
dt:  0.002 sec
data format: (1x,f8.3,1p,2x,e11.4)
maximum absolute acceleration:  19.31
Mag.          =    5.50
siteCoord1    =   38.00
siteCoord2    =  117.50
depth         =   18.00
fault Dis.(km)=  126.90
Hypo  Dis.(km)=  129.96
  time(s) acc(cm/s**2)
    0.000   0.0000E+00
    0.002   0.0000E+00
    0.004   0.0000E+00
    0.006   0.0000E+00
    0.008   0.0000E+00
    0.010   0.0000E+00
    0.012   0.0000E+00
    0.014   0.0000E+00
    0.016   0.0000E+00
    0.018   0.0000E+00
    0.020   0.0000E+00
    0.022   0.0000E+00
    0.024   0.0000E+00
    0.026   0.0000E+00
    0.028   0.0000E+00
    0.030   0.0000E+00
    0.032   0.0000E+00
    0.034   0.0000E+00
    0.036   0.0000E+00
    0.038   0.0000E+00
    0.040   0.0000E+00
    0.042   0.0000E+00
    0.044   0.0000E+00
    0.046   0.0000E+00
    0.048   0.0000E+00
    0.050   0.0000E+00
    0.052   0.0000E+00
    0.054   0.0000E+00
    0.056   0.0000E+00
    0.058   0.0000E+00
    0.060   0.0000E+00
    0.062   0.0000E+00
    0.064   0.0000E+00
    0.066   0.0000E+00
    0.068   0.0000E+00
    0.070   0.0000E+00
    0.072   0.0000E+00
    0.074   0.0000E+00
    0.076   0.0000E+00
    0.078   0.0000E+00
    0.080   0.0000E+00
    0.082   0.0000E+00
    0.084   0.0000E+00
    0.086   0.0000E+00
    0.088   0.0000E+00
    0.090   0.0000E+00
    0.092   0.0000E+00
    0.094   0.0000E+00
    0.096   0.0000E+00
    0.098   0.0000E+00
    0.100   0.0000E+00
    0.102   0.0000E+00
    0.104   0.0000E+00
    0.106   0.0000E+00
    0.108   0.0000E+00
    0.110   0.0000E+00
    0.112   0.0000E+00
    0.114   0.0000E+00
    0.116   0.0000E+00
    0.118   0.0000E+00
    0.120   0.0000E+00
    0.122   0.0000E+00
    0.124   0.0000E+00
    0.126   0.0000E+00
    0.128   0.0000E+00
    0.130   0.0000E+00
    0.132   0.0000E+00
    0.134   0.0000E+00
    0.136   0.0000E+00
    0.138  -4.8416E-02
    0.140  -6.5013E-02
    0.142  -8.1393E-02
    0.144  -9.7319E-02
    0.146  -2.3987E-01
    0.148  -2.5903E-01
    0.150  -2.7644E-01
    0.152  -2.9221E-01
    0.154  -3.0656E-01
    0.156  -3.1977E-01
    0.158  -3.3215E-01
    0.160  -3.4392E-01
    0.162  -3.5526E-01
    0.164  -3.6619E-01
    0.166  -3.7665E-01
    0.168  -3.8644E-01
    0.170  -3.9529E-01
    0.172  -4.0287E-01
    0.174  -4.0885E-01
    0.176  -4.1289E-01
    0.178  -4.1471E-01
    0.180  -4.1404E-01
    0.182  -4.1070E-01
    0.184  -4.4218E-01
    0.186  -4.4246E-01
    0.188  -4.4072E-01
    0.190  -4.3680E-01
    0.192  -4.3059E-01
    0.194  -4.2207E-01
    0.196  -4.1131E-01
    0.198  -3.9854E-01
    0.200  -3.8410E-01
    0.202  -3.6850E-01
    0.204  -3.5233E-01
    0.206  -3.3628E-01
    0.208  -3.2107E-01
    0.210  -3.0735E-01
    0.212  -2.9573E-01
    0.214  -2.8664E-01
    0.216  -2.8034E-01
    0.218  -3.1928E-01
    0.220  -3.1867E-01
    0.222  -3.2005E-01
    0.224  -3.2293E-01
    0.226  -3.2672E-01
    0.228  -3.3080E-01
    0.230  -3.3455E-01
    0.232  -3.3740E-01
    0.234  -3.3889E-01
    0.236  -3.3867E-01
    0.238  -3.3650E-01
    0.240  -3.3228E-01
    0.242  -3.2601E-01
    0.244  -3.1781E-01
    0.246  -3.0789E-01
    0.248  -2.9657E-01
    0.250  -2.8424E-01
    0.252  -2.7137E-01
    0.254  -2.5849E-01
    0.256  -2.4613E-01
    0.258  -2.3478E-01
    0.260  -2.2488E-01
    0.262  -2.1676E-01
    0.264  -2.1063E-01
    0.266  -2.0655E-01
    0.268  -2.0447E-01
    0.270  -2.0423E-01
    0.272  -2.0563E-01
    0.274  -2.0842E-01
    0.276  -2.1237E-01
    0.278  -2.1725E-01
    0.280  -2.2285E-01
    0.282  -2.2898E-01
    0.284  -2.3547E-01
    0.286  -2.4213E-01
    0.288  -2.4881E-01
    0.290  -2.5535E-01
    0.292  -2.6161E-01
    0.294  -2.6749E-01
    0.296  -2.7292E-01
    0.298  -2.7782E-01
    0.300  -2.8216E-01
    0.302  -2.8591E-01
    0.304  -2.8906E-01
    0.306  -2.9161E-01
    0.308  -2.9358E-01
    0.310  -2.9502E-01
    0.312  -2.9598E-01
    0.314  -2.9653E-01
    0.316  -2.9670E-01
    0.318  -2.9651E-01
    0.320  -2.9594E-01
    0.322  -2.9489E-01
    0.324  -2.9326E-01
    0.326  -2.9087E-01
    0.328  -2.8754E-01
    0.330  -2.8311E-01
    0.332  -2.7741E-01
    0.334  -2.7031E-01
    0.336  -2.5153E-01
    0.338  -2.3886E-01
    0.340  -2.2450E-01
    0.342  -2.0834E-01
    0.344  -1.9027E-01
    0.346  -1.7025E-01
    0.348  -1.4827E-01
    0.350  -1.2441E-01
    0.352  -9.8898E-02
    0.354  -7.2060E-02
    0.356  -4.4385E-02
    0.358   2.6195E-01
    0.360   2.7749E-01
    0.362   2.8970E-01
    0.364   2.9788E-01
    0.366   3.0143E-01
    0.368   2.9991E-01
    0.370   2.9310E-01
    0.372   2.8104E-01
    0.374   2.6400E-01
    0.376   2.4251E-01
    0.378   2.1731E-01
    0.380   1.8931E-01
    0.382   1.5957E-01
    0.384   1.2918E-01
    0.386   9.9236E-02
    0.388   7.0768E-02
    0.390   4.4669E-02
    0.392   2.1664E-02
    0.394   2.2826E-03
    0.396   1.3812E-01
    0.398   1.2400E-01
    0.400   9.7877E-02
    0.402   1.0311E-01
    0.404   1.1240E-01
    0.406   1.2544E-01
    0.408   1.4184E-01
    0.410   1.6109E-01
    0.412   1.8262E-01
    0.414   2.0576E-01
    0.416   2.2986E-01
    0.418   2.5419E-01
    0.420   2.7807E-01
    0.422   3.0083E-01
    0.424   3.2186E-01
    0.426   3.4061E-01
    0.428   3.5662E-01
    0.430   3.6950E-01
    0.432   3.7899E-01
    0.434   3.8488E-01
    0.436   3.8711E-01
    0.438   4.2977E-01
    0.440   4.3378E-01
    0.442   4.3290E-01
    0.444   4.2678E-01
    0.446   4.1521E-01
    0.448   4.9154E-01
    0.450   4.7030E-01
    0.452   4.4342E-01
    0.454   4.1140E-01
    0.456   3.7494E-01
    0.458   3.3484E-01
    0.460   2.9202E-01
    0.462   2.4739E-01
    0.464   2.0183E-01
    0.466   1.5615E-01
    0.468   1.1108E-01
    0.470   6.7205E-02
    0.472   2.5025E-02
    0.474  -1.5056E-02
    0.476  -5.2708E-02
    0.478  -8.7669E-02
    0.480  -1.1973E-01
    0.482  -1.4875E-01
    0.484  -1.7465E-01
    0.486  -1.9743E-01
    0.488  -2.1717E-01
    0.490  -2.3404E-01
    0.492  -2.4827E-01
    0.494  -2.6013E-01
    0.496  -2.6993E-01
    0.498  -2.7797E-01
    0.500  -2.8456E-01
    0.502  -2.8993E-01
    0.504  -2.9427E-01
    0.506  -2.9771E-01
    0.508  -3.0032E-01
    0.510  -3.0209E-01
    0.512  -3.0298E-01
    0.514  -3.0292E-01
    0.516  -3.0182E-01
    0.518  -2.9962E-01
    0.520  -2.9625E-01
    0.522  -2.9172E-01
    0.524  -2.8606E-01
    0.526  -2.7932E-01
    0.528  -2.7159E-01
    0.530  -2.6292E-01
    0.532  -2.5330E-01
    0.534  -2.4264E-01
    0.536  -2.3072E-01
    0.538  -2.1720E-01
    0.540  -2.0166E-01
    0.542  -1.8361E-01
    0.544  -1.6080E-01
    0.546  -1.3568E-01
    0.548  -1.0693E-01
    0.550  -7.4399E-02
    0.552  -3.8137E-02
    0.554   1.6117E-03
    0.556   4.4416E-02
    0.558   8.9677E-02
    0.560   1.3667E-01
    0.562   1.8459E-01
    0.564   2.3255E-01
    0.566   2.7968E-01
    0.568   3.2508E-01
    0.570   3.6793E-01
    0.572   4.0744E-01
    0.574   4.6058E-01
    0.576   4.9195E-01
    0.578   3.2361E-01
    0.580   3.2016E-01
    0.582   3.4756E-01
    0.584   3.9128E-01
    0.586   4.0065E-01
    0.588   4.0627E-01
    0.590   4.0827E-01
    0.592   4.0620E-01
    0.594   4.0130E-01
    0.596   3.9406E-01
    0.598   3.8504E-01
    0.600   3.7487E-01
    0.602   3.6420E-01
    0.604   3.6165E-01
    0.606   3.5220E-01
    0.608   3.4387E-01
    0.610   3.3701E-01
    0.612   3.3175E-01
    0.614   3.2808E-01
    0.616   3.2578E-01
    0.618   3.2454E-01
    0.620   3.2391E-01
    0.622   3.2346E-01
    0.624   3.2277E-01
    0.626   3.2153E-01
    0.628   3.1953E-01
    0.630   3.1671E-01
    0.632   3.1312E-01
    0.634   3.0891E-01
    0.636   3.0431E-01
    0.638   2.9954E-01
    0.640   2.9485E-01
    0.642   2.9045E-01
    0.644   2.8654E-01
    0.646   2.8332E-01
    0.648   2.8101E-01
    0.650   2.7983E-01
    0.652   2.8005E-01
    0.654   2.8193E-01
    0.656   2.8572E-01
    0.658   2.9157E-01
    0.660   2.9949E-01
    0.662   3.0932E-01
    0.664   3.2073E-01
    0.666   3.3320E-01
    0.668   3.4613E-01
    0.670   4.7936E-01
    0.672   4.7083E-01
    0.674   4.6010E-01
    0.676   4.4701E-01
    0.678   4.3153E-01
    0.680   4.1379E-01
    0.682   3.9408E-01
    0.684   3.7278E-01
    0.686   3.5042E-01
    0.688   3.2752E-01
    0.690   3.0459E-01
    0.692   2.8205E-01
    0.694   2.6013E-01
    0.696   2.3890E-01
    0.698   2.1820E-01
    0.700   1.9767E-01
    0.702   1.7683E-01
    0.704   1.5512E-01
    0.706   1.3198E-01
    0.708   1.0697E-01
    0.710   7.9786E-02
    0.712   5.0317E-02
    0.714   1.8672E-02
    0.716  -1.4858E-02
    0.718  -4.9828E-02
    0.720  -1.0717E-01
    0.722  -1.4459E-01
    0.724  -1.8133E-01
    0.726  -2.1676E-01
    0.728  -2.5024E-01
    0.730  -2.8115E-01
    0.732  -3.0888E-01
    0.734  -3.3293E-01
    0.736  -3.5292E-01
    0.738  -3.6866E-01
    0.740  -3.8017E-01
    0.742  -3.8767E-01
    0.744  -3.9160E-01
    0.746  -3.9252E-01
    0.748  -3.9105E-01
    0.750  -3.8778E-01
    0.752  -3.8318E-01
    0.754  -3.7749E-01
    0.756  -3.7076E-01
    0.758  -3.6278E-01
    0.760  -3.5319E-01
    0.762  -3.4158E-01
    0.764  -3.2757E-01
    0.766  -3.1091E-01
    0.768  -2.9159E-01
    0.770  -2.6983E-01
    0.772  -2.4605E-01
    0.774  -2.2085E-01
    0.776  -1.9493E-01
    0.778  -1.6903E-01
    0.780  -1.4388E-01
    0.782  -1.2019E-01
    0.784  -9.8678E-02
    0.786  -8.0010E-02
    0.788  -6.4863E-02
    0.790  -5.3896E-02
    0.792  -4.7735E-02
    0.794  -4.6946E-02
    0.796  -5.2000E-02
    0.798  -6.3232E-02
    0.800  -8.0821E-02
    0.802  -1.0477E-01
    0.804  -1.8316E-01
    0.806  -2.3343E-01
    0.808  -2.8804E-01
    0.810  -3.4620E-01
    0.812  -4.0710E-01
    0.814  -4.6994E-01
    0.816  -5.3392E-01
    0.818  -5.9823E-01
    0.820  -6.6203E-01
    0.822  -7.2445E-01
    0.824  -7.8456E-01
    0.826  -8.4142E-01
    0.828  -8.9404E-01
    0.830  -9.4152E-01
    0.832  -9.8302E-01
    0.834  -1.0178E+00
    0.836  -1.0454E+00
    0.838  -1.0655E+00
    0.840  -1.0779E+00
    0.842  -1.0826E+00
    0.844  -1.0799E+00
    0.846  -1.0698E+00
    0.848  -1.0528E+00
    0.850  -1.0065E+00
    0.852  -9.8378E-01
    0.854  -9.5363E-01
    0.856  -9.1605E-01
    0.858  -8.7119E-01
    0.860  -8.1935E-01
    0.862  -7.6108E-01
    0.864  -6.9717E-01
    0.866  -6.2866E-01
    0.868  -5.5680E-01
    0.870  -4.8296E-01
    0.872  -4.0859E-01
    0.874  -3.3509E-01
    0.876  -2.6373E-01
    0.878  -1.9559E-01
    0.880  -1.3151E-01
    0.882  -7.1999E-02
    0.884  -1.7294E-02
    0.886   3.2706E-02
    0.888   7.8401E-02
    0.890   1.2045E-01
    0.892   1.5970E-01
    0.894   1.9713E-01
    0.896   2.3370E-01
    0.898   2.7025E-01
    0.900   3.0742E-01
    0.902   3.4553E-01
    0.904   3.8457E-01
    0.906   4.2425E-01
    0.908   4.6398E-01
    0.910   5.0304E-01
    0.912   5.4060E-01
    0.914   5.7583E-01
    0.916   6.0794E-01
    0.918   6.3621E-01
    0.920   6.6001E-01
    0.922   6.7879E-01
    0.924   6.9208E-01
    0.926   6.9957E-01
    0.928   7.0105E-01
    0.930   6.9653E-01
    0.932   6.8620E-01
    0.934   6.7045E-01
    0.936   6.4985E-01
    0.938   6.2513E-01
    0.940   5.9711E-01
    0.942   5.6663E-01
    0.944   5.4824E-01
    0.946   5.1305E-01
    0.948   4.7794E-01
    0.950   4.4351E-01
    0.952   4.1020E-01
    0.954   3.7827E-01
    0.956   3.4785E-01
    0.958   3.1891E-01
    0.960   2.9124E-01
    0.962   2.6452E-01
    0.964   2.3827E-01
    0.966   2.1196E-01
    0.968   1.8501E-01
    0.970   1.5693E-01
    0.972   1.2737E-01
    0.974   9.6189E-02
    0.976   6.3476E-02
    0.978   2.9557E-02
    0.980  -5.0476E-03
    0.982  -3.9682E-02
    0.984  -7.3628E-02
    0.986  -1.0618E-01
    0.988  -1.3669E-01
    0.990  -1.6469E-01
    0.992  -1.8985E-01
    0.994  -2.1207E-01
    0.996  -2.3150E-01
    0.998  -2.4849E-01
    1.000  -2.6359E-01
    1.002  -2.7750E-01
    1.004  -2.9104E-01
    1.006  -3.0505E-01
    1.008  -3.2034E-01
    1.010  -3.3768E-01
    1.012  -3.5765E-01
    1.014  -3.8069E-01
    1.016  -4.0698E-01
    1.018  -4.3643E-01
    1.020  -4.6871E-01
    1.022  -5.0329E-01
    1.024  -5.3948E-01
    1.026  -5.7655E-01
    1.028  -6.1382E-01
    1.030  -6.5072E-01
    1.032  -6.8688E-01
    1.034  -7.2208E-01
    1.036  -7.5628E-01
    1.038  -7.8947E-01
    1.040  -8.2164E-01
    1.042  -8.5269E-01
    1.044  -8.8234E-01
    1.046  -9.1009E-01
    1.048  -9.3527E-01
    1.050  -9.5704E-01
    1.052  -9.7446E-01
    1.054  -9.8662E-01
    1.056  -9.9272E-01
    1.058  -9.9215E-01
    1.060  -9.8459E-01
    1.062  -9.7003E-01
    1.064  -9.4878E-01
    1.066  -9.2140E-01
    1.068  -8.8869E-01
    1.070  -8.5161E-01
    1.072  -8.1122E-01
    1.074  -7.6863E-01
    1.076  -7.2493E-01
    1.078  -6.8120E-01
    1.080  -6.3839E-01
    1.082  -5.9733E-01
    1.084  -5.5861E-01
    1.086  -5.2261E-01
    1.088  -4.8941E-01
    1.090  -4.5882E-01
    1.092  -4.3044E-01
    1.094  -4.0368E-01
    1.096  -3.7789E-01
    1.098  -3.5246E-01
    1.100  -3.2688E-01
    1.102  -3.0085E-01
    1.104  -2.7432E-01
    1.106  -2.4750E-01
    1.108  -2.2083E-01
    1.110  -1.9499E-01
    1.112  -1.7079E-01
    1.114  -1.4910E-01
    1.116  -1.3076E-01
    1.118  -1.1644E-01
    1.120  -1.0657E-01
    1.122  -1.0123E-01
    1.124  -1.0013E-01
    1.126  -1.0258E-01
    1.128  -1.0755E-01
    1.130  -1.1371E-01
    1.132  -1.1956E-01
    1.134  -1.2350E-01
    1.136  -1.2393E-01
    1.138  -1.1942E-01
    1.140  -1.0872E-01
    1.142  -9.0882E-02
    1.144  -8.9057E-03
    1.146   3.0315E-02
    1.148   7.6853E-02
    1.150   1.3004E-01
    1.152   1.8885E-01
    1.154   2.5202E-01
    1.156   3.1812E-01
    1.158   3.8563E-01
    1.160   4.5310E-01
    1.162   5.1924E-01
    1.164   5.8293E-01
    1.166   6.4335E-01
    1.168   6.9995E-01
    1.170   7.5247E-01
    1.172   8.0090E-01
    1.174   8.4546E-01
    1.176   8.8653E-01
    1.178   9.2458E-01
    1.180   9.6014E-01
    1.182   9.9373E-01
    1.184   1.0257E+00
    1.186   1.0565E+00
    1.188   1.0861E+00
    1.190   1.1145E+00
    1.192   1.1415E+00
    1.194   1.1665E+00
    1.196   1.1890E+00
    1.198   1.2080E+00
    1.200   1.2228E+00
    1.202   1.2324E+00
    1.204   1.2359E+00
    1.206   1.2327E+00
    1.208   1.2222E+00
    1.210   1.2043E+00
    1.212   1.1791E+00
    1.214   1.1473E+00
    1.216   1.1098E+00
    1.218   1.0676E+00
    1.220   1.0220E+00
    1.222   9.7455E-01
    1.224   9.2648E-01
    1.226   8.7903E-01
    1.228   8.3325E-01
    1.230   7.9000E-01
    1.232   7.4996E-01
    1.234   7.1359E-01
    1.236   6.8116E-01
    1.238   6.5275E-01
    1.240   6.2826E-01
    1.242   6.0740E-01
    1.244   5.8969E-01
    1.246   5.7452E-01
    1.248   5.6117E-01
    1.250   5.4890E-01
    1.252   5.3702E-01
    1.254   5.2494E-01
    1.256   5.1228E-01
    1.258   4.9889E-01
    1.260   4.8482E-01
    1.262   4.7031E-01
    1.264   4.5573E-01
    1.266   4.4150E-01
    1.268   4.2803E-01
    1.270   4.1565E-01
    1.272   4.0456E-01
    1.274   3.9487E-01
    1.276   3.8659E-01
    1.278   3.7962E-01
    1.280   3.7387E-01
    1.282   3.6921E-01
    1.284   3.6554E-01
    1.286   3.6278E-01
    1.288   3.6084E-01
    1.290   3.5959E-01
    1.292   3.5884E-01
    1.294   3.5827E-01
    1.296   3.5746E-01
    1.298   3.5583E-01
    1.300   3.5274E-01
    1.302   2.1321E-01
    1.304   1.8989E-01
    1.306   1.6399E-01
    1.308   1.3549E-01
    1.310   1.0467E-01
    1.312   7.2044E-02
    1.314   3.8334E-02
    1.316   4.3986E-03
    1.318  -2.8875E-02
    1.320  -6.0661E-02
    1.322  -9.0280E-02
    1.324  -1.1726E-01
    1.326  -1.4134E-01
    1.328  -1.6249E-01
    1.330  -1.8083E-01
    1.332  -1.9657E-01
    1.334  -2.0993E-01
    1.336  -2.2111E-01
    1.338  -2.3020E-01
    1.340  -2.3723E-01
    1.342  -2.4210E-01
    1.344  -2.4468E-01
    1.346  -2.4481E-01
    1.348  -2.4233E-01
    1.350  -2.3713E-01
    1.352  -2.2921E-01
    1.354  -2.1865E-01
    1.356  -2.0566E-01
    1.358  -1.9059E-01
    1.360  -1.7389E-01
    1.362  -1.5613E-01
    1.364  -1.3796E-01
    1.366  -1.2015E-01
    1.368  -1.0352E-01
    1.370  -8.8909E-02
    1.372  -7.7175E-02
    1.374  -6.9076E-02
    1.376  -6.5218E-02
    1.378  -6.5972E-02
    1.380  -7.1409E-02
    1.382  -8.1279E-02
    1.384  -9.5012E-02
    1.386  -1.1178E-01
    1.388  -1.3055E-01
    1.390  -1.5023E-01
    1.392  -1.6978E-01
    1.394  -1.8826E-01
    1.396  -2.0497E-01
    1.398  -2.1950E-01
    1.400  -2.3173E-01
    1.402  -2.4181E-01
    1.404  -2.5016E-01
    1.406  -2.8835E-01
    1.408  -2.9278E-01
    1.410  -2.9702E-01
    1.412  -3.0160E-01
    1.414  -3.0689E-01
    1.416  -3.1304E-01
    1.418  -3.2004E-01
    1.420  -3.2777E-01
    1.422  -3.3607E-01
    1.424  -3.4481E-01
    1.426  -3.5394E-01
    1.428  -3.6348E-01
    1.430  -3.7351E-01
    1.432  -3.8413E-01
    1.434  -4.0461E-01
    1.436  -4.1688E-01
    1.438  -4.2968E-01
    1.440  -4.4274E-01
    1.442  -4.5567E-01
    1.444  -4.6792E-01
    1.446  -4.7880E-01
    1.448  -4.8753E-01
    1.450  -4.9321E-01
    1.452  -4.9496E-01
    1.454  -4.9193E-01
    1.456  -4.8340E-01
    1.458  -4.6887E-01
    1.460  -4.4805E-01
    1.462  -4.2089E-01
    1.464  -3.8757E-01
    1.466  -3.4842E-01
    1.468  -3.0392E-01
    1.470  -2.5460E-01
    1.472  -2.0102E-01
    1.474  -1.4377E-01
    1.476  -8.3431E-02
    1.478  -2.0559E-02
    1.480   4.4312E-02
    1.482   1.1071E-01
    1.484   1.7823E-01
    1.486   2.4658E-01
    1.488   3.1557E-01
    1.490   3.8510E-01
    1.492   4.5509E-01
    1.494   5.2541E-01
    1.496   5.9583E-01
    1.498   6.6587E-01
    1.500   7.3479E-01
    1.502   8.0154E-01
    1.504   8.6478E-01
    1.506   9.2298E-01
    1.508   9.7448E-01
    1.510   1.0176E+00
    1.512   1.0508E+00
    1.514   1.0728E+00
    1.516   1.0826E+00
    1.518   1.0795E+00
    1.520   1.0635E+00
    1.522   1.0348E+00
    1.524   9.9426E-01
    1.526   9.4307E-01
    1.528   8.8298E-01
    1.530   8.1607E-01
    1.532   7.4471E-01
    1.534   6.6977E-01
    1.536   5.8114E-01
    1.538   4.9529E-01
    1.540   4.1422E-01
    1.542   3.3947E-01
    1.544   2.7207E-01
    1.546   2.1251E-01
    1.548   1.6076E-01
    1.550   1.1635E-01
    1.552   7.8423E-02
    1.554   4.5876E-02
    1.556   1.7409E-02
    1.558  -8.3554E-03
    1.560  -3.2778E-02
    1.562  -5.7117E-02
    1.564  -8.2447E-02
    1.566  -1.0959E-01
    1.568  -1.3909E-01
    1.570  -2.4987E-01
    1.572  -2.7993E-01
    1.574  -3.1165E-01
    1.576  -3.4464E-01
    1.578  -3.7842E-01
    1.580  -4.1252E-01
    1.582  -4.4655E-01
    1.584  -4.8023E-01
    1.586  -5.1346E-01
    1.588  -5.4625E-01
    1.590  -5.7872E-01
    1.592  -6.1104E-01
    1.594  -6.4332E-01
    1.596  -6.7556E-01
    1.598  -7.0765E-01
    1.600  -7.3932E-01
    1.602  -7.7022E-01
    1.604  -7.9995E-01
    1.606  -8.2812E-01
    1.608  -8.5442E-01
    1.610  -8.7865E-01
    1.612  -9.0075E-01
    1.614  -9.2079E-01
    1.616  -9.3895E-01
    1.618  -9.5550E-01
    1.620  -9.7078E-01
    1.622  -9.8508E-01
    1.624  -9.9863E-01
    1.626  -1.0115E+00
    1.628  -1.0235E+00
    1.630  -1.0344E+00
    1.632  -1.0437E+00
    1.634  -1.0507E+00
    1.636  -1.0549E+00
    1.638  -1.0558E+00
    1.640  -1.0530E+00
    1.642  -1.0463E+00
    1.644  -1.0358E+00
    1.646  -1.0216E+00
    1.648  -1.0042E+00
    1.650  -9.8396E-01
    1.652  -9.6152E-01
    1.654  -9.3746E-01
    1.656  -9.1246E-01
    1.658  -8.8720E-01
    1.660  -8.6244E-01
    1.662  -8.3895E-01
    1.664  -8.1749E-01
    1.666  -7.9880E-01
    1.668  -7.8350E-01
    1.670  -7.7206E-01
    1.672  -7.6473E-01
    1.674  -7.6149E-01
    1.676  -7.6210E-01
    1.678  -7.6606E-01
    1.680  -7.7270E-01
    1.682  -7.8120E-01
    1.684  -7.9067E-01
    1.686  -8.0020E-01
    1.688  -8.0889E-01
    1.690  -8.1588E-01
    1.692  -8.2038E-01
    1.694  -8.2164E-01
    1.696  -8.1897E-01
    1.698  -8.1175E-01
    1.700  -7.9942E-01
    1.702  -7.8155E-01
    1.704  -7.5780E-01
    1.706  -7.2800E-01
    1.708  -6.9207E-01
    1.710  -6.5008E-01
    1.712  -6.0217E-01
    1.714  -5.4853E-01
    1.716  -4.8937E-01
    1.718  -4.2494E-01
    1.720  -3.5554E-01
    1.722  -2.8150E-01
    1.724  -2.0326E-01
    1.726  -1.2133E-01
    1.728  -3.6303E-02
    1.730   5.1185E-02
    1.732   1.4047E-01
    1.734   2.3091E-01
    1.736   3.2192E-01
    1.738   4.1295E-01
    1.740   5.0353E-01
    1.742   5.9321E-01
    1.744   6.8153E-01
    1.746   7.6794E-01
    1.748   8.5180E-01
    1.750   9.3226E-01
    1.752   1.0083E+00
    1.754   1.0787E+00
    1.756   1.1422E+00
    1.758   1.1972E+00
    1.760   1.2426E+00
    1.762   1.2770E+00
    1.764   1.2996E+00
    1.766   1.3099E+00
    1.768   1.3079E+00
    1.770   1.2941E+00
    1.772   1.2694E+00
    1.774   1.2350E+00
    1.776   1.1925E+00
    1.778   1.1438E+00
    1.780   9.9900E-01
    1.782   9.4349E-01
    1.784   8.8767E-01
    1.786   8.3275E-01
    1.788   7.7963E-01
    1.790   7.2896E-01
    1.792   6.8115E-01
    1.794   6.3645E-01
    1.796   5.9498E-01
    1.798   5.5684E-01
    1.800   5.2212E-01
    1.802   4.9096E-01
    1.804   4.6355E-01
    1.806   4.4016E-01
    1.808   4.2104E-01
    1.810   4.0649E-01
    1.812   3.9674E-01
    1.814   3.9193E-01
    1.816   3.9205E-01
    1.818   3.9691E-01
    1.820   4.0612E-01
    1.822   4.1908E-01
    1.824   4.3502E-01
    1.826   4.5307E-01
    1.828   4.7232E-01
    1.830   4.9187E-01
    1.832   5.1091E-01
    1.834   5.2870E-01
    1.836   5.4463E-01
    1.838   5.5814E-01
    1.840   5.6869E-01
    1.842   5.7574E-01
    1.844   5.7867E-01
    1.846   5.7675E-01
    1.848   5.6913E-01
    1.850   5.5484E-01
    1.852   5.3285E-01
    1.854   5.0218E-01
    1.856   4.6198E-01
    1.858   4.1174E-01
    1.860   3.5131E-01
    1.862   2.8110E-01
    1.864   2.0209E-01
    1.866   1.1579E-01
    1.868   2.4221E-02
    1.870  -7.0227E-02
    1.872  -1.6496E-01
    1.874  -2.5732E-01
    1.876  -3.4479E-01
    1.878  -4.2509E-01
    1.880  -4.9629E-01
    1.882  -5.5690E-01
    1.884  -6.0589E-01
    1.886  -6.4275E-01
    1.888  -6.6744E-01
    1.890  -6.8041E-01
    1.892  -6.8253E-01
    1.894  -6.7499E-01
    1.896  -6.5924E-01
    1.898  -6.3681E-01
    1.900  -6.0921E-01
    1.902  -5.7776E-01
    1.904  -5.4356E-01
    1.906  -5.0740E-01
    1.908  -4.6981E-01
    1.910  -4.3114E-01
    1.912  -3.9162E-01
    1.914  -3.5148E-01
    1.916  -3.1104E-01
    1.918  -2.7071E-01
    1.920  -2.3101E-01
    1.922  -1.9248E-01
    1.924  -1.5570E-01
    1.926  -1.2117E-01
    1.928  -8.9312E-02
    1.930  -6.0432E-02
    1.932  -3.4720E-02
    1.934  -1.2253E-02
    1.936   6.9951E-03
    1.938   2.3160E-02
    1.940   3.6484E-02
    1.942   4.7304E-02
    1.944   5.6033E-02
    1.946   6.3117E-02
    1.948   6.8984E-02
    1.950   7.3981E-02
    1.952   7.8315E-02
    1.954   8.2011E-02
    1.956   8.4898E-02
    1.958   8.6612E-02
    1.960   8.6630E-02
    1.962   8.4318E-02
    1.964   7.8991E-02
    1.966   6.9977E-02
    1.968   5.6687E-02
    1.970   3.8689E-02
    1.972   1.5787E-02
    1.974  -1.1911E-02
    1.976  -4.3925E-02
    1.978  -7.9373E-02
    1.980  -1.1698E-01
    1.982  -1.5512E-01
    1.984  -1.9194E-01
    1.986  -2.2552E-01
    1.988  -2.5403E-01
    1.990  -2.7588E-01
    1.992  -2.8990E-01
    1.994  -2.9542E-01
    1.996  -2.9229E-01
    1.998  -2.8083E-01
    2.000  -2.6181E-01
    2.002  -2.3630E-01
    2.004  -2.0557E-01
    2.006  -1.7096E-01
    2.008  -1.3376E-01
    2.010  -9.5179E-02
    2.012  -5.6217E-02
    2.014  -1.7693E-02
    2.016   7.8461E-02
    2.018   1.1910E-01
    2.020   1.5887E-01
    2.022   1.9734E-01
    2.024   2.3404E-01
    2.026   2.6853E-01
    2.028   3.0033E-01
    2.030   3.2901E-01
    2.032   3.5419E-01
    2.034   3.7557E-01
    2.036   3.9301E-01
    2.038   4.0646E-01
    2.040   4.1598E-01
    2.042   4.2170E-01
    2.044   4.2378E-01
    2.046   4.2239E-01
    2.048   4.1762E-01
    2.050   4.0957E-01
    2.052   3.9828E-01
    2.054   3.8380E-01
    2.056   3.6622E-01
    2.058   3.4574E-01
    2.060   3.2267E-01
    2.062   2.9748E-01
    2.064   2.7079E-01
    2.066   2.4332E-01
    2.068   2.1586E-01
    2.070   1.8921E-01
    2.072   1.6415E-01
    2.074   1.4137E-01
    2.076   1.2152E-01
    2.078   1.4569E-02
    2.080  -5.3191E-04
    2.082  -1.0153E-02
    2.084  -1.3936E-02
    2.086  -1.1727E-02
    2.088  -3.6080E-03
    2.090   1.0084E-02
    2.092   2.8766E-02
    2.094   5.1634E-02
    2.096   7.7720E-02
    2.098   1.0595E-01
    2.100   1.3525E-01
    2.102   1.6457E-01
    2.104   1.9299E-01
    2.106   2.1972E-01
    2.108   2.4411E-01
    2.110   2.6565E-01
    2.112   2.8394E-01
    2.114   2.9865E-01
    2.116   3.0949E-01
    2.118   3.1624E-01
    2.120   3.1872E-01
    2.122   3.1682E-01
    2.124   3.1050E-01
    2.126   2.9986E-01
    2.128   2.7929E-01
    2.130   2.6036E-01
    2.132   2.3828E-01
    2.134   2.1376E-01
    2.136   1.8767E-01
    2.138   1.6100E-01
    2.140   1.3478E-01
    2.142   1.0998E-01
    2.144   8.7456E-02
    2.146   6.7834E-02
    2.148   5.1493E-02
    2.150   3.8544E-02
    2.152   2.8850E-02
    2.154   2.2074E-02
    2.156   1.7733E-02
    2.158   1.5254E-02
    2.160   1.4014E-02
    2.162   1.3375E-02
    2.164   1.2704E-02
    2.166   1.1384E-02
    2.168   8.8270E-03
    2.170   4.4893E-03
    2.172  -2.1212E-03
    2.174  -1.1429E-02
    2.176  -2.3780E-02
    2.178  -3.9430E-02
    2.180  -5.8538E-02
    2.182  -8.1156E-02
    2.184  -1.0722E-01
    2.186  -1.3651E-01
    2.188  -1.6870E-01
    2.190  -2.0330E-01
    2.192  -2.3966E-01
    2.194  -2.7707E-01
    2.196  -3.1474E-01
    2.198  -3.5184E-01
    2.200  -3.8760E-01
    2.202  -4.2127E-01
    2.204  -4.5220E-01
    2.206  -4.7982E-01
    2.208  -5.0365E-01
    2.210  -5.2332E-01
    2.212  -5.3852E-01
    2.214  -5.4906E-01
    2.216  -5.5484E-01
    2.218  -5.5586E-01
    2.220  -5.5224E-01
    2.222  -5.4418E-01
    2.224  -5.3200E-01
    2.226  -5.1612E-01
    2.228  -4.9704E-01
    2.230  -4.7529E-01
    2.232  -4.5140E-01
    2.234  -5.2950E-01
    2.236  -5.0158E-01
    2.238  -4.7278E-01
    2.240  -4.4307E-01
    2.242  -4.1222E-01
    2.244  -3.7989E-01
    2.246  -3.4573E-01
    2.248  -3.0950E-01
    2.250  -2.7123E-01
    2.252  -2.3125E-01
    2.254  -1.9023E-01
    2.256  -1.4912E-01
    2.258  -1.0908E-01
    2.260  -7.1367E-02
    2.262  -3.7177E-02
    2.264  -7.5767E-03
    2.266   1.6595E-02
    2.268   3.4789E-02
    2.270   4.6776E-02
    2.272   5.2673E-02
    2.274   5.2946E-02
    2.276   4.8400E-02
    2.278   4.0134E-02
    2.280   2.9467E-02
    2.282   1.7830E-02
    2.284   6.6293E-03
    2.286  -2.8841E-03
    2.288  -9.7425E-03
    2.290  -1.3343E-02
    2.292  -1.3484E-02
    2.294  -1.0366E-02
    2.296  -4.5260E-03
    2.298   3.2340E-03
    2.300   1.1943E-02
    2.302   2.0557E-02
    2.304   2.8040E-02
    2.306   3.3424E-02
    2.308   3.5863E-02
    2.310   3.4662E-02
    2.312   2.9313E-02
    2.314   1.9513E-02
    2.316   5.1814E-03
    2.318  -1.3535E-02
    2.320  -3.6285E-02
    2.322  -6.2554E-02
    2.324  -9.1731E-02
    2.326  -1.2319E-01
    2.328  -1.5637E-01
    2.330  -1.9084E-01
    2.332  -2.2633E-01
    2.334  -2.6272E-01
    2.336  -2.9998E-01
    2.338  -3.3813E-01
    2.340  -3.7710E-01
    2.342  -4.1665E-01
    2.344  -4.5634E-01
    2.346  -4.9548E-01
    2.348  -5.3320E-01
    2.350  -5.6849E-01
    2.352  -6.0033E-01
    2.354  -6.2774E-01
    2.356  -6.4990E-01
    2.358  -5.9478E-01
    2.360  -6.0514E-01
    2.362  -6.0869E-01
    2.364  -6.0520E-01
    2.366  -5.9457E-01
    2.368  -5.7686E-01
    2.370  -5.5222E-01
    2.372  -5.2094E-01
    2.374  -4.8346E-01
    2.376  -4.4034E-01
    2.378  -3.9233E-01
    2.380  -3.4032E-01
    2.382  -2.8540E-01
    2.384  -2.2876E-01
    2.386  -1.7168E-01
    2.388  -1.1541E-01
    2.390  -6.1119E-02
    2.392  -9.7643E-03
    2.394   3.7991E-02
    2.396   8.1837E-02
    2.398   1.2183E-01
    2.400   1.5836E-01
    2.402   1.9211E-01
    2.404   2.2394E-01
    2.406   2.5477E-01
    2.408   2.8551E-01
    2.410   3.1694E-01
    2.412   3.4963E-01
    2.414   3.8393E-01
    2.416   4.1988E-01
    2.418   4.5726E-01
    2.420   4.9559E-01
    2.422   5.3415E-01
    2.424   5.7211E-01
    2.426   6.0853E-01
    2.428   6.4250E-01
    2.430   6.7319E-01
    2.432   6.9990E-01
    2.434   7.2215E-01
    2.436   7.3966E-01
    2.438   7.5239E-01
    2.440   7.6052E-01
    2.442   7.6442E-01
    2.444   7.6457E-01
    2.446   7.6148E-01
    2.448   7.5566E-01
    2.450   7.4751E-01
    2.452   7.3728E-01
    2.454   7.2511E-01
    2.456   7.1098E-01
    2.458   6.9481E-01
    2.460   6.7648E-01
    2.462   6.5589E-01
    2.464   6.3300E-01
    2.466   6.0783E-01
    2.468   5.8050E-01
    2.470   5.5119E-01
    2.472   5.2016E-01
    2.474   4.8769E-01
    2.476   4.5407E-01
    2.478   4.1960E-01
    2.480   3.8451E-01
    2.482   3.4899E-01
    2.484   3.1318E-01
    2.486   2.7716E-01
    2.488   2.4093E-01
    2.490   2.0448E-01
    2.492   1.6780E-01
    2.494   1.3087E-01
    2.496   9.3726E-02
    2.498   5.6452E-02
    2.500   1.9251E-02
    2.502  -1.7551E-02
    2.504  -5.3459E-02
    2.506  -8.7785E-02
    2.508  -1.1964E-01
    2.510  -1.4793E-01
    2.512  -1.7143E-01
    2.514  -1.8885E-01
    2.516  -1.9896E-01
    2.518  -2.0069E-01
    2.520  -1.9333E-01
    2.522  -1.7659E-01
    2.524  -1.5072E-01
    2.526  -1.1651E-01
    2.528  -7.5250E-02
    2.530  -2.8664E-02
    2.532   2.1274E-02
    2.534   7.2506E-02
    2.536   1.2307E-01
    2.538   1.7124E-01
    2.540   2.1567E-01
    2.542   2.5541E-01
    2.544   2.8993E-01
    2.546   3.1911E-01
    2.548   3.4315E-01
    2.550   3.6249E-01
    2.552   3.7777E-01
    2.554   3.8971E-01
    2.556   3.9905E-01
    2.558   4.0644E-01
    2.560   4.1242E-01
    2.562   4.1738E-01
    2.564   4.2148E-01
    2.566   4.2472E-01
    2.568   4.2690E-01
    2.570   4.2772E-01
    2.572   4.2673E-01
    2.574   4.2347E-01
    2.576   4.1747E-01
    2.578   4.0834E-01
    2.580   3.9580E-01
    2.582   3.7972E-01
    2.584   3.6017E-01
    2.586   3.3737E-01
    2.588   3.1172E-01
    2.590   2.8364E-01
    2.592   2.5360E-01
    2.594   2.2200E-01
    2.596   1.8914E-01
    2.598   1.5518E-01
    2.600   1.2019E-01
    2.602   8.4133E-02
    2.604   4.6901E-02
    2.606   8.3925E-03
    2.608  -3.1447E-02
    2.610  -7.2587E-02
    2.612  -1.1487E-01
    2.614  -1.5800E-01
    2.616  -2.0158E-01
    2.618  -2.4509E-01
    2.620  -2.8798E-01
    2.622  -3.2965E-01
    2.624  -3.6954E-01
    2.626  -4.0710E-01
    2.628  -4.4186E-01
    2.630  -4.7339E-01
    2.632  -5.0138E-01
    2.634  -5.2560E-01
    2.636  -5.4602E-01
    2.638  -5.6274E-01
    2.640  -5.7605E-01
    2.642  -5.8640E-01
    2.644  -5.9433E-01
    2.646  -6.0046E-01
    2.648  -6.0542E-01
    2.650  -6.0979E-01
    2.652  -6.1414E-01
    2.654  -6.1895E-01
    2.656  -6.2470E-01
    2.658  -6.3187E-01
    2.660  -6.4089E-01
    2.662  -6.5216E-01
    2.664  -6.6598E-01
    2.666  -6.8247E-01
    2.668  -7.0158E-01
    2.670  -7.2307E-01
    2.672  -7.4646E-01
    2.674  -7.7112E-01
    2.676  -7.9630E-01
    2.678  -8.2115E-01
    2.680  -8.4479E-01
    2.682  -8.6631E-01
    2.684  -8.8481E-01
    2.686  -8.9940E-01
    2.688  -9.0925E-01
    2.690  -9.1361E-01
    2.692  -9.1186E-01
    2.694  -9.0354E-01
    2.696  -8.8839E-01
    2.698  -8.6636E-01
    2.700  -8.3762E-01
    2.702  -8.0258E-01
    2.704  -7.6189E-01
    2.706  -7.1642E-01
    2.708  -6.6731E-01
    2.710  -6.1590E-01
    2.712  -5.6378E-01
    2.714  -5.1269E-01
    2.716  -4.6447E-01
    2.718  -4.2096E-01
    2.720  -3.8387E-01
    2.722  -3.5469E-01
    2.724  -3.3453E-01
    2.726  -3.2404E-01
    2.728  -3.2337E-01
    2.730  -3.3214E-01
    2.732  -3.4949E-01
    2.734  -3.7419E-01
    2.736  -4.0476E-01
    2.738  -4.3956E-01
    2.740  -4.7693E-01
    2.742  -5.1526E-01
    2.744  -5.5304E-01
    2.746  -5.8892E-01
    2.748  -6.2170E-01
    2.750  -6.5040E-01
    2.752  -6.7421E-01
    2.754  -6.9259E-01
    2.756  -7.0521E-01
    2.758  -7.1202E-01
    2.760  -7.1319E-01
    2.762  -7.0918E-01
    2.764  -7.0060E-01
    2.766  -6.8827E-01
    2.768  -6.7308E-01
    2.770  -6.5596E-01
    2.772  -6.3784E-01
    2.774  -6.1956E-01
    2.776  -6.0186E-01
    2.778  -5.8538E-01
    2.780  -5.7068E-01
    2.782  -5.5819E-01
    2.784  -5.4829E-01
    2.786  -5.4120E-01
    2.788  -5.3700E-01
    2.790  -5.3552E-01
    2.792  -5.3630E-01
    2.794  -5.3849E-01
    2.796  -5.4089E-01
    2.798  -5.4199E-01
    2.800  -5.4001E-01
    2.802  -5.3311E-01
    2.804  -5.1950E-01
    2.806  -4.9764E-01
    2.808  -4.6635E-01
    2.810  -4.2490E-01
    2.812  -3.7303E-01
    2.814  -3.1098E-01
    2.816  -2.3939E-01
    2.818  -1.5931E-01
    2.820  -7.2114E-02
    2.822   2.0533E-02
    2.824   1.1676E-01
    2.826   2.1453E-01
    2.828   3.1180E-01
    2.830   4.0658E-01
    2.832   4.9704E-01
    2.834   5.8163E-01
    2.836   6.5912E-01
    2.838   7.2862E-01
    2.840   7.8956E-01
    2.842   8.4168E-01
    2.844   8.8501E-01
    2.846   9.1978E-01
    2.848   9.4648E-01
    2.850   9.6576E-01
    2.852   9.7846E-01
    2.854   9.8550E-01
    2.856   9.8785E-01
    2.858   9.8644E-01
    2.860   9.8205E-01
    2.862   9.7527E-01
    2.864   9.6641E-01
    2.866   9.5556E-01
    2.868   9.4263E-01
    2.870   9.2744E-01
    2.872   9.0988E-01
    2.874   8.9006E-01
    2.876   8.6837E-01
    2.878   8.4550E-01
    2.880   8.2243E-01
    2.882   8.0025E-01
    2.884   7.8006E-01
    2.886   7.6278E-01
    2.888   7.4904E-01
    2.890   7.3913E-01
    2.892   7.3298E-01
    2.894   7.3022E-01
    2.896   7.3026E-01
    2.898   7.3234E-01
    2.900   7.3568E-01
    2.902   7.3953E-01
    2.904   7.4324E-01
    2.906   7.4630E-01
    2.908   7.4839E-01
    2.910   7.4941E-01
    2.912   7.4942E-01
    2.914   7.4867E-01
    2.916   7.4748E-01
    2.918   7.4621E-01
    2.920   7.4517E-01
    2.922   7.4451E-01
    2.924   7.4418E-01
    2.926   7.4386E-01
    2.928   7.4298E-01
    2.930   7.4074E-01
    2.932   7.3620E-01
    2.934   7.2837E-01
    2.936   7.1637E-01
    2.938   6.9946E-01
    2.940   6.7719E-01
    2.942   6.4940E-01
    2.944   6.1621E-01
    2.946   5.7800E-01
    2.948   5.3529E-01
    2.950   4.8875E-01
    2.952   4.3909E-01
    2.954   3.8704E-01
    2.956   3.3339E-01
    2.958   2.7899E-01
    2.960   2.2477E-01
    2.962   1.7179E-01
    2.964   1.2125E-01
    2.966   7.4464E-02
    2.968   3.2798E-02
    2.970  -2.4102E-03
    2.972  -2.9961E-02
    2.974  -4.8907E-02
    2.976  -5.8652E-02
    2.978  -5.9026E-02
    2.980  -5.0317E-02
    2.982  -3.3262E-02
    2.984  -8.9839E-03
    2.986   2.1110E-02
    2.988   5.5457E-02
    2.990   9.2469E-02
    2.992   1.3064E-01
    2.994   1.6863E-01
    2.996   2.0528E-01
    2.998   2.3960E-01
    3.000   2.7077E-01
    3.002   2.9809E-01
    3.004   3.2098E-01
    3.006   3.3898E-01
    3.008   3.5180E-01
    3.010   3.5929E-01
    3.012   3.6148E-01
    3.014   3.5857E-01
    3.016   3.5085E-01
    3.018   3.3868E-01
    3.020   3.2241E-01
    3.022   3.0232E-01
    3.024   2.7855E-01
    3.026   2.5111E-01
    3.028   2.1990E-01
    3.030   1.8473E-01
    3.032   1.4542E-01
    3.034   1.0180E-01
    3.036   5.3845E-02
    3.038   1.6773E-03
    3.040  -5.4386E-02
    3.042  -1.1383E-01
    3.044  -1.7591E-01
    3.046  -2.3969E-01
    3.048  -3.0404E-01
    3.050  -3.6764E-01
    3.052  -4.2909E-01
    3.054  -4.8691E-01
    3.056  -5.3967E-01
    3.058  -5.8612E-01
    3.060  -6.2525E-01
    3.062  -6.5638E-01
    3.064  -6.7921E-01
    3.066  -6.9382E-01
    3.068  -7.0063E-01
    3.070  -7.0029E-01
    3.072  -6.9367E-01
    3.074  -6.8171E-01
    3.076  -6.6538E-01
    3.078  -6.4562E-01
    3.080  -6.2327E-01
    3.082  -5.9900E-01
    3.084  -5.7331E-01
    3.086  -5.4646E-01
    3.088  -5.1852E-01
    3.090  -4.8938E-01
    3.092  -4.5884E-01
    3.094  -4.2666E-01
    3.096  -3.9266E-01
    3.098  -3.5678E-01
    3.100  -3.1916E-01
    3.102  -2.8014E-01
    3.104  -2.4025E-01
    3.106  -2.0017E-01
    3.108  -1.6070E-01
    3.110  -1.2265E-01
    3.112  -8.6768E-02
    3.114  -5.3655E-02
    3.116  -2.3718E-02
    3.118   2.8780E-03
    3.120   2.6194E-02
    3.122   4.6485E-02
    3.124   6.4125E-02
    3.126   7.9519E-02
    3.128   9.3003E-02
    3.130   1.0475E-01
    3.132   1.1468E-01
    3.134   1.2243E-01
    3.136   1.2737E-01
    3.138   1.2865E-01
    3.140   1.2528E-01
    3.142   1.1630E-01
    3.144   1.0088E-01
    3.146   7.8456E-02
    3.148   4.8834E-02
    3.150   1.2221E-02
    3.152  -3.0733E-02
    3.154  -7.8962E-02
    3.156  -1.3104E-01
    3.158  -1.8525E-01
    3.160  -2.3977E-01
    3.162  -2.9275E-01
    3.164  -3.4255E-01
    3.166  -3.8785E-01
    3.168  -4.2781E-01
    3.170  -4.6214E-01
    3.172  -4.9110E-01
    3.174  -5.1544E-01
    3.176  -5.3628E-01
    3.178  -5.5493E-01
    3.180  -5.7272E-01
    3.182  -5.9087E-01
    3.184  -6.1033E-01
    3.186  -6.3173E-01
    3.188  -6.5534E-01
    3.190  -6.8108E-01
    3.192  -7.0858E-01
    3.194  -7.3724E-01
    3.196  -7.6630E-01
    3.198  -7.9489E-01
    3.200  -8.2211E-01
    3.202  -8.4702E-01
    3.204  -8.6866E-01
    3.206  -8.8612E-01
    3.208  -8.9853E-01
    3.210  -9.0515E-01
    3.212  -9.0543E-01
    3.214  -8.9909E-01
    3.216  -8.8612E-01
    3.218  -8.6682E-01
    3.220  -8.4182E-01
    3.222  -8.1200E-01
    3.224  -7.7842E-01
    3.226  -7.4228E-01
    3.228  -7.0482E-01
    3.230  -6.6721E-01
    3.232  -6.3051E-01
    3.234  -5.9561E-01
    3.236  -5.6320E-01
    3.238  -5.3373E-01
    3.240  -5.0745E-01
    3.242  -4.8436E-01
    3.244  -4.6425E-01
    3.246  -4.4676E-01
    3.248  -4.3135E-01
    3.250  -4.1745E-01
    3.252  -4.0448E-01
    3.254  -3.9202E-01
    3.256  -3.7983E-01
    3.258  -3.6797E-01
    3.260  -3.5673E-01
    3.262  -3.4660E-01
    3.264  -3.3815E-01
    3.266  -3.3191E-01
    3.268  -3.2822E-01
    3.270  -3.2718E-01
    3.272  -3.2860E-01
    3.274  -3.3204E-01
    3.276  -3.3690E-01
    3.278  -3.4250E-01
    3.280  -3.4818E-01
    3.282  -3.5339E-01
    3.284  -3.5772E-01
    3.286  -3.6093E-01
    3.288  -3.6291E-01
    3.290  -3.6361E-01
    3.292  -3.6298E-01
    3.294  -3.6093E-01
    3.296  -3.5727E-01
    3.298  -3.5172E-01
    3.300  -3.4390E-01
    3.302  -3.3341E-01
    3.304  -3.1991E-01
    3.306  -3.0312E-01
    3.308  -2.8293E-01
    3.310  -2.5941E-01
    3.312  -2.3281E-01
    3.314  -2.0353E-01
    3.316  -1.7209E-01
    3.318  -1.3905E-01
    3.320  -1.0492E-01
    3.322  -7.0119E-02
    3.324  -3.4891E-02
    3.326   7.1183E-04
    3.328   3.6841E-02
    3.330   7.3840E-02
    3.332   1.1221E-01
    3.334   1.5255E-01
    3.336   1.9550E-01
    3.338   2.4164E-01
    3.340   2.9142E-01
    3.342   3.4508E-01
    3.344   4.0258E-01
    3.346   4.6358E-01
    3.348   5.2749E-01
    3.350   5.9347E-01
    3.352   6.6059E-01
    3.354   7.2788E-01
    3.356   7.9448E-01
    3.358   8.5967E-01
    3.360   9.2296E-01
    3.362   9.8400E-01
    3.364   1.0426E+00
    3.366   1.0986E+00
    3.368   1.1518E+00
    3.370   1.2019E+00
    3.372   1.2483E+00
    3.374   1.2906E+00
    3.376   1.3281E+00
    3.378   1.3606E+00
    3.380   1.3877E+00
    3.382   1.4096E+00
    3.384   1.4267E+00
    3.386   1.4398E+00
    3.388   1.4496E+00
    3.390   1.4572E+00
    3.392   1.4638E+00
    3.394   1.4702E+00
    3.396   1.4772E+00
    3.398   1.4855E+00
    3.400   1.4953E+00
    3.402   1.5065E+00
    3.404   1.5186E+00
    3.406   1.5311E+00
    3.408   1.5427E+00
    3.410   1.5523E+00
    3.412   1.5585E+00
    3.414   1.5599E+00
    3.416   1.5554E+00
    3.418   1.5439E+00
    3.420   1.5249E+00
    3.422   1.4982E+00
    3.424   1.4641E+00
    3.426   1.4232E+00
    3.428   1.3768E+00
    3.430   1.3260E+00
    3.432   1.2724E+00
    3.434   1.2174E+00
    3.436   1.1622E+00
    3.438   1.1075E+00
    3.440   1.0539E+00
    3.442   1.0012E+00
    3.444   9.4891E-01
    3.446   8.9610E-01
    3.448   8.4150E-01
    3.450   7.8370E-01
    3.452   7.2125E-01
    3.454   6.5291E-01
    3.456   5.7773E-01
    3.458   4.9528E-01
    3.460   4.0571E-01
    3.462   3.0978E-01
    3.464   2.0885E-01
    3.466   1.0477E-01
    3.468  -3.3815E-04
    3.470  -1.0421E-01
    3.472  -2.0473E-01
    3.474  -3.0005E-01
    3.476  -3.8881E-01
    3.478  -4.7016E-01
    3.480  -5.4381E-01
    3.482  -6.1000E-01
    3.484  -6.6938E-01
    3.486  -7.2292E-01
    3.488  -7.7178E-01
    3.490  -8.1715E-01
    3.492  -8.6011E-01
    3.494  -9.0158E-01
    3.496  -9.4219E-01
    3.498  -9.8225E-01
    3.500  -1.0217E+00
    3.502  -1.0603E+00
    3.504  -1.0972E+00
    3.506  -1.1318E+00
    3.508  -1.1630E+00
    3.510  -1.1900E+00
    3.512  -1.2118E+00
    3.514  -1.2276E+00
    3.516  -1.2370E+00
    3.518  -1.2394E+00
    3.520  -1.2347E+00
    3.522  -1.2227E+00
    3.524  -1.2033E+00
    3.526  -1.1767E+00
    3.528  -1.1430E+00
    3.530  -1.1027E+00
    3.532  -1.0562E+00
    3.534  -1.0044E+00
    3.536  -9.4856E-01
    3.538  -8.8986E-01
    3.540  -8.2989E-01
    3.542  -7.7022E-01
    3.544  -7.1241E-01
    3.546  -6.5784E-01
    3.548  -6.0760E-01
    3.550  -5.6249E-01
    3.552  -5.2291E-01
    3.554  -4.8896E-01
    3.556  -4.6041E-01
    3.558  -4.3683E-01
    3.560  -4.1767E-01
    3.562  -4.0232E-01
    3.564  -3.9017E-01
    3.566  -3.8067E-01
    3.568  -3.7331E-01
    3.570  -3.6765E-01
    3.572  -3.6330E-01
    3.574  -3.5996E-01
    3.576  -3.5739E-01
    3.578  -3.5544E-01
    3.580  -3.5404E-01
    3.582  -3.5315E-01
    3.584  -3.5275E-01
    3.586  -3.5277E-01
    3.588  -3.5306E-01
    3.590  -3.5340E-01
    3.592  -3.5351E-01
    3.594  -3.5309E-01
    3.596  -3.5183E-01
    3.598  -3.4944E-01
    3.600  -3.4570E-01
    3.602  -3.4038E-01
    3.604  -3.3326E-01
    3.606  -3.2408E-01
    3.608  -3.1254E-01
    3.610  -2.9830E-01
    3.612  -2.8100E-01
    3.614  -2.6030E-01
    3.616  -2.3588E-01
    3.618  -2.0748E-01
    3.620  -1.7490E-01
    3.622  -1.3795E-01
    3.624  -9.6474E-02
    3.626  -5.0289E-02
    3.628   7.6663E-04
    3.630   5.6818E-02
    3.632   1.1788E-01
    3.634   1.8376E-01
    3.636   2.5401E-01
    3.638   3.2781E-01
    3.640   4.0400E-01
    3.642   4.8103E-01
    3.644   5.5706E-01
    3.646   6.2999E-01
    3.648   6.9762E-01
    3.650   7.5768E-01
    3.652   8.0797E-01
    3.654   8.4644E-01
    3.656   8.7131E-01
    3.658   8.8109E-01
    3.660   8.7473E-01
    3.662   8.5164E-01
    3.664   8.1175E-01
    3.666   7.5550E-01
    3.668   6.8386E-01
    3.670   5.9824E-01
    3.672   5.0043E-01
    3.674   3.9254E-01
    3.676   2.7684E-01
    3.678   1.5573E-01
    3.680   3.1640E-02
    3.682  -9.3044E-02
    3.684  -2.1600E-01
    3.686  -3.3501E-01
    3.688  -4.4795E-01
    3.690  -5.5285E-01
    3.692  -6.4791E-01
    3.694  -7.3150E-01
    3.696  -8.0226E-01
    3.698  -8.5908E-01
    3.700  -9.0114E-01
    3.702  -9.2793E-01
    3.704  -9.3927E-01
    3.706  -9.3523E-01
    3.708  -9.1617E-01
    3.710  -8.8265E-01
    3.712  -8.3543E-01
    3.714  -7.7535E-01
    3.716  -7.0339E-01
    3.718  -6.2054E-01
    3.720  -5.2787E-01
    3.722  -4.2650E-01
    3.724  -3.1767E-01
    3.726  -2.0271E-01
    3.728  -8.3076E-02
    3.730   3.9613E-02
    3.732   1.6364E-01
    3.734   2.8723E-01
    3.736   4.0854E-01
    3.738   5.2582E-01
    3.740   6.3741E-01
    3.742   7.4183E-01
    3.744   8.3786E-01
    3.746   9.2458E-01
    3.748   1.0014E+00
    3.750   1.0681E+00
    3.752   1.1247E+00
    3.754   1.1716E+00
    3.756   1.2095E+00
    3.758   1.2393E+00
    3.760   1.2620E+00
    3.762   1.2787E+00
    3.764   1.2905E+00
    3.766   1.2987E+00
    3.768   1.3043E+00
    3.770   1.3083E+00
    3.772   1.3116E+00
    3.774   1.3149E+00
    3.776   1.3187E+00
    3.778   1.3235E+00
    3.780   1.3296E+00
    3.782   1.3371E+00
    3.784   1.3462E+00
    3.786   1.3570E+00
    3.788   1.3694E+00
    3.790   1.3832E+00
    3.792   1.3981E+00
    3.794   1.4136E+00
    3.796   1.4290E+00
    3.798   1.4433E+00
    3.800   1.4554E+00
    3.802   1.4640E+00
    3.804   1.4679E+00
    3.806   1.4658E+00
    3.808   1.4565E+00
    3.810   1.4389E+00
    3.812   1.4124E+00
    3.814   1.3762E+00
    3.816   1.3302E+00
    3.818   1.2744E+00
    3.820   1.2092E+00
    3.822   1.1353E+00
    3.824   1.0540E+00
    3.826   9.6654E-01
    3.828   8.7459E-01
    3.830   7.7979E-01
    3.832   6.8374E-01
    3.834   5.8789E-01
    3.836   4.9340E-01
    3.838   4.0115E-01
    3.840   3.1173E-01
    3.842   2.2550E-01
    3.844   1.4270E-01
    3.846   6.3493E-02
    3.848  -1.1951E-02
    3.850  -8.3439E-02
    3.852  -1.5077E-01
    3.854  -2.1379E-01
    3.856  -2.7240E-01
    3.858  -3.2664E-01
    3.860  -3.7666E-01
    3.862  -4.2270E-01
    3.864  -4.6506E-01
    3.866  -5.0405E-01
    3.868  -5.3991E-01
    3.870  -5.7281E-01
    3.872  -6.0282E-01
    3.874  -6.2994E-01
    3.876  -6.5414E-01
    3.878  -6.7539E-01
    3.880  -6.9374E-01
    3.882  -7.0937E-01
    3.884  -7.2261E-01
    3.886  -7.3390E-01
    3.888  -7.4382E-01
    3.890  -7.5298E-01
    3.892  -7.6199E-01
    3.894  -7.7139E-01
    3.896  -7.8158E-01
    3.898  -7.9283E-01
    3.900  -8.0524E-01
    3.902  -8.1865E-01
    3.904  -8.3268E-01
    3.906  -8.4661E-01
    3.908  -8.5945E-01
    3.910  -8.6994E-01
    3.912  -8.7663E-01
    3.914  -8.7807E-01
    3.916  -8.7291E-01
    3.918  -8.6013E-01
    3.920  -8.3915E-01
    3.922  -8.0992E-01
    3.924  -7.7291E-01
    3.926  -7.2910E-01
    3.928  -6.7982E-01
    3.930  -6.2663E-01
    3.932  -5.7116E-01
    3.934  -5.1498E-01
    3.936  -4.5950E-01
    3.938  -4.0594E-01
    3.940  -3.5528E-01
    3.942  -3.0829E-01
    3.944  -2.6558E-01
    3.946  -2.2760E-01
    3.948  -1.9470E-01
    3.950  -1.6705E-01
    3.952  -1.4472E-01
    3.954  -1.2760E-01
    3.956  -1.1539E-01
    3.958  -1.0764E-01
    3.960  -1.0374E-01
    3.962  -1.0303E-01
    3.964  -1.0478E-01
    3.966  -1.0833E-01
    3.968  -1.1309E-01
    3.970  -1.1859E-01
    3.972  -1.2451E-01
    3.974  -1.3068E-01
    3.976  -1.3704E-01
    3.978  -1.4365E-01
    3.980  -1.5068E-01
    3.982  -1.5831E-01
    3.984  -1.6674E-01
    3.986  -1.7609E-01
    3.988  -1.8634E-01
    3.990  -1.9732E-01
    3.992  -2.0869E-01
    3.994  -2.2003E-01
    3.996  -2.3084E-01
    3.998  -2.4072E-01
    4.000  -2.4937E-01
    4.002  -2.5672E-01
    4.004  -2.6288E-01
    4.006  -2.6808E-01
    4.008  -2.7263E-01
    4.010  -2.7677E-01
    4.012  -2.8059E-01
    4.014  -2.8399E-01
    4.016  -2.8663E-01
    4.018  -2.8799E-01
    4.020  -2.8749E-01
    4.022  -2.8454E-01
    4.024  -2.7871E-01
    4.026  -2.6981E-01
    4.028  -2.5800E-01
    4.030  -2.4376E-01
    4.032  -2.2788E-01
    4.034  -2.1139E-01
    4.036  -1.9544E-01
    4.038  -1.8113E-01
    4.040  -1.6944E-01
    4.042  -1.6106E-01
    4.044  -1.5637E-01
    4.046  -1.5536E-01
    4.048  -1.5768E-01
    4.050  -1.6266E-01
    4.052  -1.6932E-01
    4.054  -1.7649E-01
    4.056  -1.8285E-01
    4.058  -1.8702E-01
    4.060  -1.8765E-01
    4.062  -1.8356E-01
    4.064  -1.7383E-01
    4.066  -1.5791E-01
    4.068  -1.3575E-01
    4.070  -1.0774E-01
    4.072  -7.4786E-02
    4.074  -3.8169E-02
    4.076   5.5572E-04
    4.078   3.9727E-02
    4.080   7.7736E-02
    4.082   1.1318E-01
    4.084   1.4495E-01
    4.086   1.7233E-01
    4.088   1.9498E-01
    4.090   2.1287E-01
    4.092   2.2627E-01
    4.094   2.3561E-01
    4.096   2.4138E-01
    4.098   2.4411E-01
    4.100   2.4422E-01
    4.102   2.4205E-01
    4.104   2.3778E-01
    4.106   2.3148E-01
    4.108   2.2309E-01
    4.110   2.1247E-01
    4.112   1.9944E-01
    4.114   1.8385E-01
    4.116   1.6558E-01
    4.118   1.4463E-01
    4.120   1.2113E-01
    4.122   9.5347E-02
    4.124   6.7699E-02
    4.126   3.8708E-02
    4.128   8.9850E-03
    4.130  -2.0827E-02
    4.132  -5.0120E-02
    4.134  -7.8399E-02
    4.136  -1.0537E-01
    4.138  -1.3099E-01
    4.140  -1.5553E-01
    4.142  -1.7954E-01
    4.144  -2.0386E-01
    4.146  -2.2945E-01
    4.148  -2.5732E-01
    4.150  -2.8837E-01
    4.152  -3.2328E-01
    4.154  -3.6241E-01
    4.156  -4.0574E-01
    4.158  -4.5289E-01
    4.160  -5.0316E-01
    4.162  -5.5563E-01
    4.164  -6.0928E-01
    4.166  -6.6308E-01
    4.168  -7.1607E-01
    4.170  -7.6746E-01
    4.172  -8.1657E-01
    4.174  -8.6288E-01
    4.176  -9.0590E-01
    4.178  -9.4519E-01
    4.180  -9.8021E-01
    4.182  -1.0104E+00
    4.184  -1.0351E+00
    4.186  -1.0537E+00
    4.188  -1.0657E+00
    4.190  -1.0708E+00
    4.192  -1.0691E+00
    4.194  -1.0609E+00
    4.196  -1.0469E+00
    4.198  -1.0284E+00
    4.200  -1.0065E+00
    4.202  -9.8283E-01
    4.204  -9.5896E-01
    4.206  -9.3642E-01
    4.208  -9.1665E-01
    4.210  -9.0096E-01
    4.212  -8.9045E-01
    4.214  -8.8605E-01
    4.216  -8.8842E-01
    4.218  -8.9803E-01
    4.220  -9.1506E-01
    4.222  -9.3941E-01
    4.224  -9.7067E-01
    4.226  -1.0081E+00
    4.228  -1.0507E+00
    4.230  -1.0972E+00
    4.232  -1.1461E+00
    4.234  -1.1959E+00
    4.236  -1.2451E+00
    4.238  -1.2923E+00
    4.240  -1.3366E+00
    4.242  -1.3770E+00
    4.244  -1.4130E+00
    4.246  -1.4443E+00
    4.248  -1.4706E+00
    4.250  -1.4917E+00
    4.252  -1.5074E+00
    4.254  -1.5172E+00
    4.256  -1.5205E+00
    4.258  -1.5166E+00
    4.260  -1.5046E+00
    4.262  -1.4837E+00
    4.264  -1.4530E+00
    4.266  -1.4120E+00
    4.268  -1.3600E+00
    4.270  -1.2970E+00
    4.272  -1.2228E+00
    4.274  -1.1374E+00
    4.276  -1.0413E+00
    4.278  -9.3493E-01
    4.280  -8.1912E-01
    4.282  -6.9506E-01
    4.284  -5.6428E-01
    4.286  -4.2870E-01
    4.288  -2.9063E-01
    4.290  -1.5264E-01
    4.292  -1.7517E-02
    4.294   1.1192E-01
    4.296   2.3294E-01
    4.298   3.4312E-01
    4.300   4.4042E-01
    4.302   5.2334E-01
    4.304   5.9097E-01
    4.306   6.4296E-01
    4.308   6.7947E-01
    4.310   7.0111E-01
    4.312   7.0882E-01
    4.314   7.0379E-01
    4.316   6.8739E-01
    4.318   6.6110E-01
    4.320   6.2647E-01
    4.322   5.8507E-01
    4.324   5.3847E-01
    4.326   4.8815E-01
    4.328   4.3548E-01
    4.330   3.8164E-01
    4.332   3.2764E-01
    4.334   2.7426E-01
    4.336   2.2212E-01
    4.338   1.7174E-01
    4.340   1.2364E-01
    4.342   7.8385E-02
    4.344   3.6678E-02
    4.346  -6.5180E-04
    4.348  -3.2680E-02
    4.350  -5.8472E-02
    4.352  -7.7194E-02
    4.354  -8.8217E-02
    4.356  -9.1198E-02
    4.358  -8.6129E-02
    4.360  -7.3323E-02
    4.362  -5.3372E-02
    4.364  -2.7072E-02
    4.366   4.6555E-03
    4.368   4.0839E-02
    4.370   8.0496E-02
    4.372   1.2264E-01
    4.374   1.6628E-01
    4.376   2.1038E-01
    4.378   2.5387E-01
    4.380   2.9567E-01
    4.382   3.3469E-01
    4.384   3.6996E-01
    4.386   4.0066E-01
    4.388   4.2630E-01
    4.390   4.4666E-01
    4.392   4.6191E-01
    4.394   4.7252E-01
    4.396   4.7922E-01
    4.398   4.8288E-01
    4.400   4.8442E-01
    4.402   4.8470E-01
    4.404   4.8453E-01
    4.406   4.8455E-01
    4.408   4.8535E-01
    4.410   4.8743E-01
    4.412   4.9122E-01
    4.414   4.9718E-01
    4.416   5.0568E-01
    4.418   5.1707E-01
    4.420   5.3164E-01
    4.422   5.4955E-01
    4.424   5.7089E-01
    4.426   5.9566E-01
    4.428   6.2375E-01
    4.430   6.5498E-01
    4.432   6.8910E-01
    4.434   7.2574E-01
    4.436   7.6447E-01
    4.438   8.0474E-01
    4.440   8.4599E-01
    4.442   8.8759E-01
    4.444   9.2896E-01
    4.446   9.6955E-01
    4.448   1.0089E+00
    4.450   1.0464E+00
    4.452   1.0819E+00
    4.454   1.1148E+00
    4.456   1.1450E+00
    4.458   1.1720E+00
    4.460   1.1957E+00
    4.462   1.2158E+00
    4.464   1.2320E+00
    4.466   1.2441E+00
    4.468   1.2519E+00
    4.470   1.2553E+00
    4.472   1.2539E+00
    4.474   1.2475E+00
    4.476   1.2362E+00
    4.478   1.2198E+00
    4.480   1.1984E+00
    4.482   1.1724E+00
    4.484   1.1421E+00
    4.486   1.1081E+00
    4.488   1.0709E+00
    4.490   1.0313E+00
    4.492   9.8963E-01
    4.494   9.4667E-01
    4.496   9.0291E-01
    4.498   8.5892E-01
    4.500   8.1523E-01
    4.502   7.7243E-01
    4.504   7.3108E-01
    4.506   6.9175E-01
    4.508   6.5490E-01
    4.510   6.2090E-01
    4.512   5.8989E-01
    4.514   5.6185E-01
    4.516   5.3648E-01
    4.518   5.1335E-01
    4.520   4.9186E-01
    4.522   4.7140E-01
    4.524   4.5146E-01
    4.526   4.3169E-01
    4.528   4.1201E-01
    4.530   3.9258E-01
    4.532   3.7383E-01
    4.534   3.5635E-01
    4.536   3.4078E-01
    4.538   3.2776E-01
    4.540   3.1782E-01
    4.542   3.1136E-01
    4.544   3.0856E-01
    4.546   3.0947E-01
    4.548   3.1395E-01
    4.550   3.2171E-01
    4.552   3.3231E-01
    4.554   3.4521E-01
    4.556   3.5976E-01
    4.558   3.7521E-01
    4.560   3.9077E-01
    4.562   4.0564E-01
    4.564   4.1905E-01
    4.566   4.3031E-01
    4.568   4.3883E-01
    4.570   4.4420E-01
    4.572   4.4613E-01
    4.574   4.4452E-01
    4.576   4.3940E-01
    4.578   4.3095E-01
    4.580   4.1944E-01
    4.582   4.0522E-01
    4.584   3.8870E-01
    4.586   3.7027E-01
    4.588   3.5031E-01
    4.590   3.2910E-01
    4.592   3.0687E-01
    4.594   2.8374E-01
    4.596   2.5977E-01
    4.598   2.3493E-01
    4.600   2.0916E-01
    4.602   1.8236E-01
    4.604   1.5437E-01
    4.606   1.2505E-01
    4.608   9.4237E-02
    4.610   6.1838E-02
    4.612   2.7867E-02
    4.614  -7.5016E-03
    4.616  -4.3906E-02
    4.618  -8.0804E-02
    4.620  -1.1752E-01
    4.622  -1.5334E-01
    4.624  -1.8760E-01
    4.626  -2.1974E-01
    4.628  -2.4944E-01
    4.630  -2.7653E-01
    4.632  -3.0106E-01
    4.634  -3.2319E-01
    4.636  -3.4317E-01
    4.638  -3.6128E-01
    4.640  -3.7781E-01
    4.642  -3.9304E-01
    4.644  -4.0726E-01
    4.646  -4.2079E-01
    4.648  -4.3397E-01
    4.650  -4.4721E-01
    4.652  -4.6096E-01
    4.654  -4.7568E-01
    4.656  -4.9182E-01
    4.658  -5.0977E-01
    4.660  -5.2984E-01
    4.662  -5.5219E-01
    4.664  -5.7687E-01
    4.666  -6.0378E-01
    4.668  -6.3269E-01
    4.670  -6.6322E-01
    4.672  -6.9485E-01
    4.674  -7.2689E-01
    4.676  -7.5848E-01
    4.678  -7.8859E-01
    4.680  -8.1607E-01
    4.682  -8.3970E-01
    4.684  -8.5831E-01
    4.686  -8.7092E-01
    4.688  -8.7682E-01
    4.690  -8.7576E-01
    4.692  -8.6799E-01
    4.694  -8.5433E-01
    4.696  -8.3604E-01
    4.698  -8.1477E-01
    4.700  -7.9231E-01
    4.702  -7.7045E-01
    4.704  -7.5078E-01
    4.706  -7.3454E-01
    4.708  -7.2260E-01
    4.710  -7.1545E-01
    4.712  -7.1328E-01
    4.714  -7.1606E-01
    4.716  -7.2359E-01
    4.718  -7.3561E-01
    4.720  -7.5177E-01
    4.722  -7.7163E-01
    4.724  -7.9466E-01
    4.726  -8.2016E-01
    4.728  -8.4732E-01
    4.730  -8.7524E-01
    4.732  -9.0294E-01
    4.734  -9.2946E-01
    4.736  -9.5389E-01
    4.738  -9.7540E-01
    4.740  -9.9331E-01
    4.742  -1.0070E+00
    4.744  -1.0162E+00
    4.746  -1.0205E+00
    4.748  -1.0198E+00
    4.750  -1.0143E+00
    4.752  -1.0044E+00
    4.754  -9.9055E-01
    4.756  -9.7363E-01
    4.758  -9.5448E-01
    4.760  -9.3399E-01
    4.762  -9.1288E-01
    4.764  -8.9159E-01
    4.766  -8.7022E-01
    4.768  -8.4848E-01
    4.770  -8.2578E-01
    4.772  -8.0129E-01
    4.774  -7.7416E-01
    4.776  -7.4368E-01
    4.778  -7.0938E-01
    4.780  -6.7123E-01
    4.782  -6.2955E-01
    4.784  -5.8507E-01
    4.786  -5.3879E-01
    4.788  -4.9180E-01
    4.790  -4.4517E-01
    4.792  -3.9976E-01
    4.794  -3.5609E-01
    4.796  -3.1428E-01
    4.798  -2.7401E-01
    4.800  -2.3461E-01
    4.802  -1.9517E-01
    4.804  -1.5467E-01
    4.806  -1.1223E-01
    4.808  -6.7207E-02
    4.810  -1.9338E-02
    4.812   3.1197E-02
    4.814   8.3808E-02
    4.816   1.3757E-01
    4.818   1.9137E-01
    4.820   2.4402E-01
    4.822   2.9438E-01
    4.824   3.4151E-01
    4.826   3.8467E-01
    4.828   4.2337E-01
    4.830   4.5740E-01
    4.832   4.8673E-01
    4.834   5.1160E-01
    4.836   5.3241E-01
    4.838   5.4981E-01
    4.840   5.6463E-01
    4.842   5.7790E-01
    4.844   5.9081E-01
    4.846   6.0462E-01
    4.848   6.2055E-01
    4.850   6.3967E-01
    4.852   6.6276E-01
    4.854   6.9017E-01
    4.856   7.2186E-01
    4.858   7.5735E-01
    4.860   7.9582E-01
    4.862   8.3621E-01
    4.864   8.7736E-01
    4.866   9.1807E-01
    4.868   9.5724E-01
    4.870   9.9385E-01
    4.872   1.0270E+00
    4.874   1.0559E+00
    4.876   1.0799E+00
    4.878   1.0981E+00
    4.880   1.1099E+00
    4.882   1.1145E+00
    4.884   1.1112E+00
    4.886   1.0994E+00
    4.888   1.0785E+00
    4.890   1.0485E+00
    4.892   1.0097E+00
    4.894   9.6266E-01
    4.896   9.0876E-01
    4.898   8.4970E-01
    4.900   7.8756E-01
    4.902   7.2468E-01
    4.904   6.6338E-01
    4.906   6.0583E-01
    4.908   5.5379E-01
    4.910   5.0855E-01
    4.912   4.7074E-01
    4.914   4.4046E-01
    4.916   4.1721E-01
    4.918   4.0012E-01
    4.920   3.8796E-01
    4.922   3.7938E-01
    4.924   3.7296E-01
    4.926   3.6737E-01
    4.928   3.6135E-01
    4.930   3.5386E-01
    4.932   3.4398E-01
    4.934   3.3100E-01
    4.936   3.1432E-01
    4.938   2.9352E-01
    4.940   2.6830E-01
    4.942   2.3859E-01
    4.944   2.0447E-01
    4.946   1.6632E-01
    4.948   1.2473E-01
    4.950   8.0569E-02
    4.952   3.4919E-02
    4.954  -1.1000E-02
    4.956  -5.5909E-02
    4.958  -9.8570E-02
    4.960  -1.3788E-01
    4.962  -1.7292E-01
    4.964  -2.0302E-01
    4.966  -2.2774E-01
    4.968  -2.4683E-01
    4.970  -2.6020E-01
    4.972  -2.6787E-01
    4.974  -2.6992E-01
    4.976  -2.6651E-01
    4.978  -2.5789E-01
    4.980  -2.4444E-01
    4.982  -2.2673E-01
    4.984  -2.0552E-01
    4.986  -1.8176E-01
    4.988  -1.5651E-01
    4.990  -1.3089E-01
    4.992  -1.0593E-01
    4.994  -8.2504E-02
    4.996  -6.1306E-02
    4.998  -4.2792E-02
    5.000  -2.7215E-02
    5.002  -1.4653E-02
    5.004  -5.0431E-03
    5.006   1.7944E-03
    5.008   6.1503E-03
    5.010   8.4296E-03
    5.012   9.1606E-03
    5.014   9.0004E-03
    5.016   8.7113E-03
    5.018   9.1174E-03
    5.020   1.1036E-02
    5.022   1.5180E-02
    5.024   2.2078E-02
    5.026   3.1987E-02
    5.028   4.4852E-02
    5.030   6.0299E-02
    5.032   7.7666E-02
    5.034   9.6069E-02
    5.036   1.1449E-01
    5.038   1.3189E-01
    5.040   1.4729E-01
    5.042   1.5985E-01
    5.044   1.6898E-01
    5.046   1.7434E-01
    5.048   1.7584E-01
    5.050   1.7365E-01
    5.052   1.6815E-01
    5.054   1.5982E-01
    5.056   1.4922E-01
    5.058   1.3690E-01
    5.060   1.2341E-01
    5.062   1.0921E-01
    5.064   9.4742E-02
    5.066   8.0374E-02
    5.068   6.6452E-02
    5.070   5.3297E-02
    5.072   4.1222E-02
    5.074   3.0538E-02
    5.076   2.1573E-02
    5.078   1.4675E-02
    5.080   1.0206E-02
    5.082   8.5361E-03
    5.084   1.0012E-02
    5.086   1.4927E-02
    5.088   2.3466E-02
    5.090   3.5671E-02
    5.092   5.1393E-02
    5.094   7.0281E-02
    5.096   9.1786E-02
    5.098   1.1520E-01
    5.100   1.3974E-01
    5.102   1.6462E-01
    5.104   1.8917E-01
    5.106   2.1288E-01
    5.108   2.3545E-01
    5.110   2.5681E-01
    5.112   2.7699E-01
    5.114   2.9612E-01
    5.116   3.1428E-01
    5.118   3.3149E-01
    5.120   3.4764E-01
    5.122   3.6252E-01
    5.124   3.7589E-01
    5.126   3.8750E-01
    5.128   3.9718E-01
    5.130   4.0486E-01
    5.132   4.1062E-01
    5.134   4.1463E-01
    5.136   4.1720E-01
    5.138   4.1877E-01
    5.140   4.1987E-01
    5.142   4.2114E-01
    5.144   4.2328E-01
    5.146   4.2700E-01
    5.148   4.3292E-01
    5.150   4.4151E-01
    5.152   4.5300E-01
    5.154   4.6739E-01
    5.156   4.8444E-01
    5.158   5.0378E-01
    5.160   5.2495E-01
    5.162   5.4751E-01
    5.164   5.7114E-01
    5.166   5.9558E-01
    5.168   6.2068E-01
    5.170   6.4630E-01
    5.172   6.7224E-01
    5.174   6.9823E-01
    5.176   7.2384E-01
    5.178   7.4855E-01
    5.180   7.7177E-01
    5.182   7.9294E-01
    5.184   8.1157E-01
    5.186   8.2727E-01
    5.188   8.3985E-01
    5.190   8.4924E-01
    5.192   8.5548E-01
    5.194   8.5864E-01
    5.196   8.5878E-01
    5.198   8.5584E-01
    5.200   8.4962E-01
    5.202   8.3977E-01
    5.204   8.2579E-01
    5.206   8.0714E-01
    5.208   7.8330E-01
    5.210   7.5388E-01
    5.212   7.1874E-01
    5.214   6.7801E-01
    5.216   6.3213E-01
    5.218   5.8180E-01
    5.220   5.2791E-01
    5.222   4.7143E-01
    5.224   4.1329E-01
    5.226   3.5427E-01
    5.228   2.9497E-01
    5.230   2.3580E-01
    5.232   1.7697E-01
    5.234   1.1856E-01
    5.236   6.0584E-02
    5.238   3.0760E-03
    5.240  -5.3879E-02
    5.242  -1.1009E-01
    5.244  -1.6527E-01
    5.246  -2.1901E-01
    5.248  -2.7083E-01
    5.250  -3.2020E-01
    5.252  -3.6658E-01
    5.254  -4.0945E-01
    5.256  -4.4832E-01
    5.258  -4.8277E-01
    5.260  -5.1247E-01
    5.262  -5.3714E-01
    5.264  -5.5662E-01
    5.266  -5.7084E-01
    5.268  -5.7983E-01
    5.270  -5.8371E-01
    5.272  -5.8270E-01
    5.274  -5.7715E-01
    5.276  -5.6749E-01
    5.278  -5.5426E-01
    5.280  -5.3809E-01
    5.282  -5.1965E-01
    5.284  -4.9961E-01
    5.286  -4.7861E-01
    5.288  -4.5726E-01
    5.290  -4.3604E-01
    5.292  -4.1536E-01
    5.294  -3.9550E-01
    5.296  -3.7666E-01
    5.298  -3.5889E-01
    5.300  -3.4220E-01
    5.302  -3.2650E-01
    5.304  -3.1169E-01
    5.306  -2.9767E-01
    5.308  -2.8441E-01
    5.310  -2.7198E-01
    5.312  -2.6058E-01
    5.314  -2.5054E-01
    5.316  -2.4228E-01
    5.318  -2.3628E-01
    5.320  -2.3302E-01
    5.322  -2.3289E-01
    5.324  -2.3614E-01
    5.326  -2.4289E-01
    5.328  -2.5301E-01
    5.330  -2.6621E-01
    5.332  -2.8199E-01
    5.334  -2.9967E-01
    5.336  -3.1847E-01
    5.338  -3.3753E-01
    5.340  -3.5597E-01
    5.342  -3.7296E-01
    5.344  -3.8775E-01
    5.346  -3.9971E-01
    5.348  -4.0832E-01
    5.350  -4.1320E-01
    5.352  -4.1407E-01
    5.354  -4.1071E-01
    5.356  -4.0300E-01
    5.358  -3.9089E-01
    5.360  -3.7440E-01
    5.362  -3.5365E-01
    5.364  -3.2886E-01
    5.366  -3.0036E-01
    5.368  -2.6857E-01
    5.370  -2.3398E-01
    5.372  -1.9708E-01
    5.374  -1.5832E-01
    5.376  -1.1803E-01
    5.378  -7.6418E-02
    5.380  -3.3537E-02
    5.382   1.0661E-02
    5.384   5.6271E-02
    5.386   1.0335E-01
    5.388   1.5181E-01
    5.390   2.0136E-01
    5.392   2.5138E-01
    5.394   3.0093E-01
    5.396   3.4872E-01
    5.398   3.9319E-01
    5.400   4.3256E-01
    5.402   4.6502E-01
    5.404   4.8881E-01
    5.406   5.0243E-01
    5.408   5.0470E-01
    5.410   4.9485E-01
    5.412   4.7252E-01
    5.414   4.3777E-01
    5.416   3.9100E-01
    5.418   3.3288E-01
    5.420   2.6436E-01
    5.422   1.8656E-01
    5.424   1.0081E-01
    5.426   8.6206E-03
    5.428  -8.8341E-02
    5.430  -1.8826E-01
    5.432  -2.8921E-01
    5.434  -3.8925E-01
    5.436  -4.8648E-01
    5.438  -5.7912E-01
    5.440  -6.6570E-01
    5.442  -7.4507E-01
    5.444  -8.1655E-01
    5.446  -8.7993E-01
    5.448  -9.3548E-01
    5.450  -9.8383E-01
    5.452  -1.0259E+00
    5.454  -1.0626E+00
    5.456  -1.0948E+00
    5.458  -1.1233E+00
    5.460  -1.1484E+00
    5.462  -1.1703E+00
    5.464  -1.1886E+00
    5.466  -1.2029E+00
    5.468  -1.2126E+00
    5.470  -1.2170E+00
    5.472  -1.2155E+00
    5.474  -1.2073E+00
    5.476  -1.1920E+00
    5.478  -1.1692E+00
    5.480  -1.1388E+00
    5.482  -1.1010E+00
    5.484  -1.0564E+00
    5.486  -1.0057E+00
    5.488  -9.5015E-01
    5.490  -8.9108E-01
    5.492  -8.3009E-01
    5.494  -7.6881E-01
    5.496  -7.0883E-01
    5.498  -6.5159E-01
    5.500  -5.9833E-01
    5.502  -5.4998E-01
    5.504  -5.0717E-01
    5.506  -4.7022E-01
    5.508  -4.3915E-01
    5.510  -4.1373E-01
    5.512  -3.9346E-01
    5.514  -3.7764E-01
    5.516  -3.6540E-01
    5.518  -3.5574E-01
    5.520  -3.4764E-01
    5.522  -3.4014E-01
    5.524  -3.3249E-01
    5.526  -3.2419E-01
    5.528  -3.1511E-01
    5.530  -3.0543E-01
    5.532  -2.9564E-01
    5.534  -2.8636E-01
    5.536  -2.7826E-01
    5.538  -2.7191E-01
    5.540  -2.6767E-01
    5.542  -2.6563E-01
    5.544  -2.6558E-01
    5.546  -2.6707E-01
    5.548  -2.6943E-01
    5.550  -2.7187E-01
    5.552  -2.7358E-01
    5.554  -2.7380E-01
    5.556  -2.7188E-01
    5.558  -2.6734E-01
    5.560  -2.5987E-01
    5.562  -2.4932E-01
    5.564  -2.3573E-01
    5.566  -2.1928E-01
    5.568  -2.0029E-01
    5.570  -1.7922E-01
    5.572  -1.5667E-01
    5.574  -1.3331E-01
    5.576  -1.0989E-01
    5.578  -8.7196E-02
    5.580  -6.6018E-02
    5.582  -4.7116E-02
    5.584  -3.1187E-02
    5.586  -1.8842E-02
    5.588  -1.0554E-02
    5.590  -6.6149E-03
    5.592  -7.0998E-03
    5.594  -1.1841E-02
    5.596  -2.0429E-02
    5.598  -3.2260E-02
    5.600  -4.6592E-02
    5.602  -6.2627E-02
    5.604  -7.9573E-02
    5.606  -9.6678E-02
    5.608  -1.1324E-01
    5.610  -1.2857E-01
    5.612  -1.4198E-01
    5.614  -1.5272E-01
    5.616  -1.6006E-01
    5.618  -1.6327E-01
    5.620  -1.6173E-01
    5.622  -1.5504E-01
    5.624  -1.4308E-01
    5.626  -1.2607E-01
    5.628  -1.0457E-01
    5.630  -7.9457E-02
    5.632  -5.1808E-02
    5.634  -2.2800E-02
    5.636   6.4049E-03
    5.638   3.4768E-02
    5.640   6.1443E-02
    5.642   8.5824E-02
    5.644   1.0754E-01
    5.646   1.2644E-01
    5.648   1.4252E-01
    5.650   1.5588E-01
    5.652   1.6663E-01
    5.654   1.7488E-01
    5.656   1.8070E-01
    5.658   1.8413E-01
    5.660   1.8524E-01
    5.662   1.8419E-01
    5.664   1.8122E-01
    5.666   1.7678E-01
    5.668   1.7140E-01
    5.670   1.6577E-01
    5.672   1.6057E-01
    5.674   1.5646E-01
    5.676   1.5400E-01
    5.678   1.5357E-01
    5.680   1.5543E-01
    5.682   1.5967E-01
    5.684   1.6630E-01
    5.686   1.7527E-01
    5.688   1.8654E-01
    5.690   2.0005E-01
    5.692   2.1572E-01
    5.694   2.3345E-01
    5.696   2.5305E-01
    5.698   2.7425E-01
    5.700   2.9664E-01
    5.702   3.1978E-01
    5.704   3.4314E-01
    5.706   3.6623E-01
    5.708   3.8863E-01
    5.710   4.1002E-01
    5.712   4.3024E-01
    5.714   4.4920E-01
    5.716   4.6694E-01
    5.718   4.8347E-01
    5.720   4.9876E-01
    5.722   5.1264E-01
    5.724   5.2478E-01
    5.726   5.3467E-01
    5.728   5.4168E-01
    5.730   5.4514E-01
    5.732   5.4447E-01
    5.734   5.3923E-01
    5.736   5.2933E-01
    5.738   5.1495E-01
    5.740   4.9668E-01
    5.742   4.7538E-01
    5.744   4.5214E-01
    5.746   4.2816E-01
    5.748   4.0464E-01
    5.750   3.8267E-01
    5.752   3.6317E-01
    5.754   3.4687E-01
    5.756   3.3421E-01
    5.758   3.2542E-01
    5.760   3.2049E-01
    5.762   3.1917E-01
    5.764   3.2099E-01
    5.766   3.2527E-01
    5.768   3.3117E-01
    5.770   3.3776E-01
    5.772   3.4408E-01
    5.774   3.4920E-01
    5.776   3.5232E-01
    5.778   3.5280E-01
    5.780   3.5020E-01
    5.782   3.4425E-01
    5.784   3.3487E-01
    5.786   3.2216E-01
    5.788   3.0634E-01
    5.790   2.8774E-01
    5.792   2.6679E-01
    5.794   2.4402E-01
    5.796   2.2002E-01
    5.798   1.9545E-01
    5.800   1.7104E-01
    5.802   1.4755E-01
    5.804   1.2581E-01
    5.806   1.0661E-01
    5.808   9.0727E-02
    5.810   7.8828E-02
    5.812   7.1439E-02
    5.814   6.8896E-02
    5.816   7.1319E-02
    5.818   7.8602E-02
    5.820   9.0429E-02
    5.822   1.0631E-01
    5.824   1.2564E-01
    5.826   1.4772E-01
    5.828   1.7187E-01
    5.830   1.9744E-01
    5.832   2.2388E-01
    5.834   2.5075E-01
    5.836   2.7777E-01
    5.838   3.0486E-01
    5.840   3.3211E-01
    5.842   3.5980E-01
    5.844   3.8836E-01
    5.846   4.1829E-01
    5.848   4.5016E-01
    5.850   4.8448E-01
    5.852   5.2167E-01
    5.854   5.6202E-01
    5.856   6.0561E-01
    5.858   6.5233E-01
    5.860   7.0183E-01
    5.862   7.5355E-01
    5.864   8.0672E-01
    5.866   8.6038E-01
    5.868   9.1341E-01
    5.870   9.6458E-01
    5.872   1.0126E+00
    5.874   1.0560E+00
    5.876   1.0935E+00
    5.878   1.1239E+00
    5.880   1.1457E+00
    5.882   1.1580E+00
    5.884   1.1597E+00
    5.886   1.1500E+00
    5.888   1.1284E+00
    5.890   1.0945E+00
    5.892   1.0481E+00
    5.894   9.8951E-01
    5.896   9.1925E-01
    5.898   8.3812E-01
    5.900   7.4717E-01
    5.902   6.4767E-01
    5.904   5.4098E-01
    5.906   4.2856E-01
    5.908   3.1191E-01
    5.910   1.9255E-01
    5.912   7.2000E-02
    5.914  -4.8178E-02
    5.916  -1.6642E-01
    5.918  -2.8116E-01
    5.920  -3.9087E-01
    5.922  -4.9408E-01
    5.924  -5.8941E-01
    5.926  -6.7563E-01
    5.928  -7.5165E-01
    5.930  -8.1658E-01
    5.932  -8.6972E-01
    5.934  -9.1063E-01
    5.936  -9.3911E-01
    5.938  -9.5524E-01
    5.940  -9.5934E-01
    5.942  -9.5201E-01
    5.944  -9.3402E-01
    5.946  -9.0631E-01
    5.948  -8.6992E-01
    5.950  -8.2590E-01
    5.952  -7.7535E-01
    5.954  -7.1937E-01
    5.956  -6.5903E-01
    5.958  -5.9544E-01
    5.960  -5.2966E-01
    5.962  -4.6267E-01
    5.964  -3.9537E-01
    5.966  -3.2844E-01
    5.968  -2.6234E-01
    5.970  -1.9727E-01
    5.972  -1.3313E-01
    5.974  -6.9617E-02
    5.976  -6.2251E-03
    5.978   5.7621E-02
    5.980   1.2250E-01
    5.982   1.8887E-01
    5.984   2.5705E-01
    5.986   3.2711E-01
    5.988   3.9889E-01
    5.990   4.7195E-01
    5.992   5.4562E-01
    5.994   6.1897E-01
    5.996   6.9091E-01
    5.998   7.6023E-01
    6.000   8.2564E-01
    6.002   8.8586E-01
    6.004   9.3970E-01
    6.006   9.8602E-01
    6.008   1.0238E+00
    6.010   1.0523E+00
    6.012   1.0707E+00
    6.014   1.0786E+00
    6.016   1.0756E+00
    6.018   1.0617E+00
    6.020   1.0372E+00
    6.022   1.0026E+00
    6.024   9.5873E-01
    6.026   9.0662E-01
    6.028   8.4760E-01
    6.030   7.8317E-01
    6.032   7.1496E-01
    6.034   6.4468E-01
    6.036   5.7408E-01
    6.038   5.0484E-01
    6.040   4.3856E-01
    6.042   3.7664E-01
    6.044   3.2025E-01
    6.046   2.7021E-01
    6.048   2.2696E-01
    6.050   1.9054E-01
    6.052   1.6054E-01
    6.054   1.3616E-01
    6.056   1.1630E-01
    6.058   9.9618E-02
    6.060   8.4702E-02
    6.062   7.0153E-02
    6.064   5.4707E-02
    6.066   3.7302E-02
    6.068   1.7122E-02
    6.070  -6.3782E-03
    6.072  -3.3477E-02
    6.074  -6.4185E-02
    6.076  -9.8261E-02
    6.078  -1.3523E-01
    6.080  -1.7443E-01
    6.082  -2.1506E-01
    6.084  -2.5624E-01
    6.086  -2.9714E-01
    6.088  -3.3704E-01
    6.090  -3.7541E-01
    6.092  -4.1192E-01
    6.094  -4.4643E-01
    6.096  -4.7898E-01
    6.098  -5.0967E-01
    6.100  -5.3866E-01
    6.102  -5.6603E-01
    6.104  -5.9182E-01
    6.106  -6.1598E-01
    6.108  -6.3840E-01
    6.110  -6.5892E-01
    6.112  -6.7736E-01
    6.114  -6.9350E-01
    6.116  -7.0710E-01
    6.118  -7.1786E-01
    6.120  -7.2542E-01
    6.122  -7.2940E-01
    6.124  -7.2943E-01
    6.126  -7.2519E-01
    6.128  -7.1652E-01
    6.130  -7.0344E-01
    6.132  -6.8620E-01
    6.134  -6.6534E-01
    6.136  -6.4158E-01
    6.138  -6.1586E-01
    6.140  -5.8918E-01
    6.142  -5.6255E-01
    6.144  -5.3684E-01
    6.146  -5.1273E-01
    6.148  -4.9059E-01
    6.150  -4.7049E-01
    6.152  -4.5220E-01
    6.154  -4.3530E-01
    6.156  -4.1926E-01
    6.158  -4.0356E-01
    6.160  -3.8777E-01
    6.162  -3.7170E-01
    6.164  -3.5534E-01
    6.166  -3.3887E-01
    6.168  -3.2262E-01
    6.170  -3.0693E-01
    6.172  -2.9209E-01
    6.174  -2.7825E-01
    6.176  -2.6539E-01
    6.178  -2.5328E-01
    6.180  -2.4151E-01
    6.182  -2.2957E-01
    6.184  -2.1689E-01
    6.186  -2.0294E-01
    6.188  -1.8726E-01
    6.190  -1.6951E-01
    6.192  -1.4947E-01
    6.194  -1.2704E-01
    6.196  -1.0216E-01
    6.198  -7.4815E-02
    6.200  -4.4988E-02
    6.202  -1.2642E-02
    6.204   2.2260E-02
    6.206   5.9732E-02
    6.208   9.9730E-02
    6.210   1.4212E-01
    6.212   1.8668E-01
    6.214   2.3307E-01
    6.216   2.8090E-01
    6.218   3.2974E-01
    6.220   3.7916E-01
    6.222   4.2876E-01
    6.224   4.7821E-01
    6.226   5.2719E-01
    6.228   5.7546E-01
    6.230   6.2276E-01
    6.232   6.6886E-01
    6.234   7.1347E-01
    6.236   7.5624E-01
    6.238   7.9675E-01
    6.240   8.3447E-01
    6.242   8.6874E-01
    6.244   8.9875E-01
    6.246   9.2356E-01
    6.248   9.4210E-01
    6.250   9.5328E-01
    6.252   9.5605E-01
    6.254   9.4955E-01
    6.256   9.3324E-01
    6.258   9.0698E-01
    6.260   8.7115E-01
    6.262   8.2662E-01
    6.264   7.7471E-01
    6.266   7.1704E-01
    6.268   6.5540E-01
    6.270   5.9157E-01
    6.272   5.2717E-01
    6.274   4.6353E-01
    6.276   4.0170E-01
    6.278   3.4238E-01
    6.280   2.8606E-01
    6.282   2.3304E-01
    6.284   1.8354E-01
    6.286   1.3776E-01
    6.288   9.5942E-02
    6.290   5.8378E-02
    6.292   2.5405E-02
    6.294  -2.6273E-03
    6.296  -2.5410E-02
    6.298  -4.2744E-02
    6.300  -5.4598E-02
    6.302  -6.1155E-02
    6.304  -6.2829E-02
    6.306  -6.0241E-02
    6.308  -5.4167E-02
    6.310  -4.5459E-02
    6.312  -3.4956E-02
    6.314  -2.3418E-02
    6.316  -1.1476E-02
    6.318   3.7562E-04
    6.320   1.1757E-02
    6.322   2.2351E-02
    6.324   3.1860E-02
    6.326   3.9954E-02
    6.328   4.6260E-02
    6.330   5.0360E-02
    6.332   5.1830E-02
    6.334   5.0270E-02
    6.336   4.5362E-02
    6.338   3.6911E-02
    6.340   2.4881E-02
    6.342   9.4061E-03
    6.344  -9.2035E-03
    6.346  -3.0494E-02
    6.348  -5.3910E-02
    6.350  -7.8851E-02
    6.352  -1.0473E-01
    6.354  -1.3100E-01
    6.356  -1.5722E-01
    6.358  -1.8302E-01
    6.360  -2.0813E-01
    6.362  -2.3236E-01
    6.364  -2.5562E-01
    6.366  -2.7786E-01
    6.368  -2.9912E-01
    6.370  -3.1947E-01
    6.372  -3.3904E-01
    6.374  -3.5794E-01
    6.376  -3.7623E-01
    6.378  -3.9395E-01
    6.380  -4.1102E-01
    6.382  -4.2733E-01
    6.384  -4.4275E-01
    6.386  -4.5716E-01
    6.388  -4.7050E-01
    6.390  -4.8280E-01
    6.392  -4.9418E-01
    6.394  -5.0480E-01
    6.396  -5.1477E-01
    6.398  -5.2418E-01
    6.400  -5.3293E-01
    6.402  -5.4076E-01
    6.404  -5.4723E-01
    6.406  -5.5173E-01
    6.408  -5.5351E-01
    6.410  -5.5182E-01
    6.412  -5.4597E-01
    6.414  -5.3539E-01
    6.416  -5.1976E-01
    6.418  -4.9899E-01
    6.420  -4.7323E-01
    6.422  -4.4283E-01
    6.424  -4.0829E-01
    6.426  -3.7018E-01
    6.428  -3.2906E-01
    6.430  -2.8552E-01
    6.432  -2.4005E-01
    6.434  -1.9315E-01
    6.436  -1.4534E-01
    6.438  -9.7193E-02
    6.440  -4.9408E-02
    6.442  -2.8412E-03
    6.444   4.1471E-02
    6.446   8.2329E-02
    6.448   1.1841E-01
    6.450   1.4835E-01
    6.452   1.7086E-01
    6.454   1.8482E-01
    6.456   1.8944E-01
    6.458   1.8435E-01
    6.460   1.6967E-01
    6.462   1.4599E-01
    6.464   1.1439E-01
    6.466   7.6270E-02
    6.468   3.3316E-02
    6.470  -1.2681E-02
    6.472  -5.9912E-02
    6.474  -1.0666E-01
    6.476  -1.5138E-01
    6.478  -1.9275E-01
    6.480  -2.2976E-01
    6.482  -2.6166E-01
    6.484  -2.8805E-01
    6.486  -3.0879E-01
    6.488  -3.2396E-01
    6.490  -3.3384E-01
    6.492  -3.3880E-01
    6.494  -3.3926E-01
    6.496  -3.3567E-01
    6.498  -3.2846E-01
    6.500  -3.1802E-01
    6.502  -3.0466E-01
    6.504  -2.8862E-01
    6.506  -2.7007E-01
    6.508  -2.4909E-01
    6.510  -2.2573E-01
    6.512  -2.0009E-01
    6.514  -1.7235E-01
    6.516  -1.4287E-01
    6.518  -1.1222E-01
    6.520  -8.1195E-02
    6.522  -5.0802E-02
    6.524  -2.2167E-02
    6.526   3.5277E-03
    6.528   2.5136E-02
    6.530   4.1635E-02
    6.532   5.2177E-02
    6.534   5.6141E-02
    6.536   5.3153E-02
    6.538   4.3085E-02
    6.540   2.6048E-02
    6.542   2.3664E-03
    6.544  -2.7475E-02
    6.546  -6.2879E-02
    6.548  -1.0320E-01
    6.550  -1.4780E-01
    6.552  -1.9608E-01
    6.554  -2.4746E-01
    6.556  -3.0144E-01
    6.558  -3.5747E-01
    6.560  -4.1497E-01
    6.562  -4.7328E-01
    6.564  -5.3164E-01
    6.566  -5.8918E-01
    6.568  -6.4499E-01
    6.570  -6.9817E-01
    6.572  -7.4791E-01
    6.574  -7.9356E-01
    6.576  -8.3468E-01
    6.578  -8.7109E-01
    6.580  -9.0280E-01
    6.582  -9.2996E-01
    6.584  -9.5281E-01
    6.586  -9.7157E-01
    6.588  -9.8641E-01
    6.590  -9.9735E-01
    6.592  -1.0043E+00
    6.594  -1.0073E+00
    6.596  -1.0061E+00
    6.598  -1.0007E+00
    6.600  -9.9135E-01
    6.602  -9.7826E-01
    6.604  -9.6191E-01
    6.606  -9.4282E-01
    6.608  -9.2151E-01
    6.610  -8.9840E-01
    6.612  -8.7379E-01
    6.614  -8.4782E-01
    6.616  -8.2050E-01
    6.618  -7.9178E-01
    6.620  -7.6160E-01
    6.622  -7.2995E-01
    6.624  -6.9689E-01
    6.626  -6.6252E-01
    6.628  -6.2694E-01
    6.630  -5.9021E-01
    6.632  -5.5231E-01
    6.634  -5.1309E-01
    6.636  -4.7231E-01
    6.638  -4.2965E-01
    6.640  -3.8477E-01
    6.642  -3.3734E-01
    6.644  -2.8714E-01
    6.646  -2.3407E-01
    6.648  -1.7819E-01
    6.650  -1.1977E-01
    6.652  -5.9306E-02
    6.654   2.5409E-03
    6.656   6.4930E-02
    6.658   1.2690E-01
    6.660   1.8744E-01
    6.662   2.4547E-01
    6.664   2.9994E-01
    6.666   3.4983E-01
    6.668   3.9415E-01
    6.670   4.3196E-01
    6.672   4.6237E-01
    6.674   4.8459E-01
    6.676   4.9795E-01
    6.678   5.0192E-01
    6.680   4.9622E-01
    6.682   4.8087E-01
    6.684   4.5619E-01
    6.686   4.2289E-01
    6.688   3.8203E-01
    6.690   3.3495E-01
    6.692   2.8326E-01
    6.694   2.2868E-01
    6.696   1.7295E-01
    6.698   1.1775E-01
    6.700   6.4609E-02
    6.702   1.4853E-02
    6.704  -3.0449E-02
    6.706  -7.0486E-02
    6.708  -1.0472E-01
    6.710  -1.3289E-01
    6.712  -1.5497E-01
    6.714  -1.7121E-01
    6.716  -1.8202E-01
    6.718  -1.8800E-01
    6.720  -1.8982E-01
    6.722  -1.8819E-01
    6.724  -1.8375E-01
    6.726  -1.7706E-01
    6.728  -1.6852E-01
    6.730  -1.5840E-01
    6.732  -1.4678E-01
    6.734  -1.3363E-01
    6.736  -1.1879E-01
    6.738  -1.0200E-01
    6.740  -8.2967E-02
    6.742  -6.1338E-02
    6.744  -3.6799E-02
    6.746  -9.1029E-03
    6.748   2.1852E-02
    6.750   5.5954E-02
    6.752   9.2816E-02
    6.754   1.3175E-01
    6.756   1.7178E-01
    6.758   2.1172E-01
    6.760   2.5027E-01
    6.762   2.8618E-01
    6.764   3.1839E-01
    6.766   3.4614E-01
    6.768   3.6908E-01
    6.770   3.8724E-01
    6.772   4.0102E-01
    6.774   4.1113E-01
    6.776   4.1844E-01
    6.778   4.2395E-01
    6.780   4.2867E-01
    6.782   4.3354E-01
    6.784   4.3938E-01
    6.786   4.4690E-01
    6.788   4.5659E-01
    6.790   4.6877E-01
    6.792   4.8360E-01
    6.794   5.0103E-01
    6.796   5.2086E-01
    6.798   5.4273E-01
    6.800   5.6620E-01
    6.802   5.9070E-01
    6.804   6.1565E-01
    6.806   6.4045E-01
    6.808   6.6454E-01
    6.810   6.8743E-01
    6.812   7.0871E-01
    6.814   7.2812E-01
    6.816   7.4551E-01
    6.818   7.6083E-01
    6.820   7.7416E-01
    6.822   7.8566E-01
    6.824   7.9561E-01
    6.826   8.0435E-01
    6.828   8.1232E-01
    6.830   8.2007E-01
    6.832   8.2819E-01
    6.834   8.3733E-01
    6.836   8.4811E-01
    6.838   8.6102E-01
    6.840   8.7638E-01
    6.842   8.9423E-01
    6.844   9.1432E-01
    6.846   9.3608E-01
    6.848   9.5864E-01
    6.850   9.8098E-01
    6.852   1.0019E+00
    6.854   1.0204E+00
    6.856   1.0354E+00
    6.858   1.0461E+00
    6.860   1.0519E+00
    6.862   1.0526E+00
    6.864   1.0482E+00
    6.866   1.0387E+00
    6.868   1.0245E+00
    6.870   1.0062E+00
    6.872   9.8439E-01
    6.874   9.5973E-01
    6.876   9.3305E-01
    6.878   9.0521E-01
    6.880   8.7714E-01
    6.882   8.4983E-01
    6.884   8.2426E-01
    6.886   8.0138E-01
    6.888   7.8210E-01
    6.890   7.6714E-01
    6.892   7.5706E-01
    6.894   7.5215E-01
    6.896   7.5238E-01
    6.898   7.5740E-01
    6.900   7.6650E-01
    6.902   7.7865E-01
    6.904   7.9255E-01
    6.906   8.0670E-01
    6.908   8.1951E-01
    6.910   8.2940E-01
    6.912   8.3495E-01
    6.914   8.3494E-01
    6.916   8.2854E-01
    6.918   8.1526E-01
    6.920   7.9501E-01
    6.922   7.6802E-01
    6.924   7.3480E-01
    6.926   6.9596E-01
    6.928   6.5223E-01
    6.930   6.0425E-01
    6.932   5.5262E-01
    6.934   4.9781E-01
    6.936   4.4017E-01
    6.938   3.7993E-01
    6.940   3.1721E-01
    6.942   2.5203E-01
    6.944   1.8437E-01
    6.946   1.1418E-01
    6.948   4.1433E-02
    6.950  -3.3890E-02
    6.952  -1.1176E-01
    6.954  -1.9211E-01
    6.956  -2.7484E-01
    6.958  -3.5979E-01
    6.960  -4.4676E-01
    6.962  -5.3547E-01
    6.964  -6.2554E-01
    6.966  -7.1647E-01
    6.968  -8.0769E-01
    6.970  -8.9855E-01
    6.972  -9.8835E-01
    6.974  -1.0764E+00
    6.976  -1.1621E+00
    6.978  -1.2449E+00
    6.980  -1.3243E+00
    6.982  -1.4002E+00
    6.984  -1.4722E+00
    6.986  -1.5404E+00
    6.988  -1.6047E+00
    6.990  -1.6651E+00
    6.992  -1.7216E+00
    6.994  -1.7742E+00
    6.996  -1.8227E+00
    6.998  -1.8671E+00
    7.000  -1.9072E+00
    7.002  -1.9425E+00
    7.004  -1.9730E+00
    7.006  -1.9982E+00
    7.008  -2.0178E+00
    7.010  -2.0315E+00
    7.012  -2.0389E+00
    7.014  -2.0397E+00
    7.016  -2.0337E+00
    7.018  -2.0205E+00
    7.020  -2.0000E+00
    7.022  -1.9722E+00
    7.024  -1.9368E+00
    7.026  -1.8940E+00
    7.028  -1.8437E+00
    7.030  -1.7861E+00
    7.032  -1.7211E+00
    7.034  -1.6490E+00
    7.036  -1.5700E+00
    7.038  -1.4843E+00
    7.040  -1.3926E+00
    7.042  -1.2954E+00
    7.044  -1.1936E+00
    7.046  -1.0883E+00
    7.048  -9.8061E-01
    7.050  -8.7182E-01
    7.052  -7.6322E-01
    7.054  -6.5609E-01
    7.056  -5.5159E-01
    7.058  -4.5080E-01
    7.060  -3.5464E-01
    7.062  -2.6389E-01
    7.064  -1.7914E-01
    7.066  -1.0078E-01
    7.068  -2.9042E-02
    7.070   3.6080E-02
    7.072   9.4778E-02
    7.074   1.4741E-01
    7.076   1.9448E-01
    7.078   2.3653E-01
    7.080   2.7406E-01
    7.082   3.0743E-01
    7.084   3.3680E-01
    7.086   3.6205E-01
    7.088   3.8277E-01
    7.090   3.9834E-01
    7.092   4.0799E-01
    7.094   4.1094E-01
    7.096   4.0654E-01
    7.098   3.9442E-01
    7.100   3.7452E-01
    7.102   3.4723E-01
    7.104   3.1331E-01
    7.106   2.7385E-01
    7.108   2.3020E-01
    7.110   1.8382E-01
    7.112   1.3620E-01
    7.114   8.8723E-02
    7.116   4.2617E-02
    7.118  -1.1257E-03
    7.120  -4.1759E-02
    7.122  -7.8790E-02
    7.124  -1.1194E-01
    7.126  -1.4107E-01
    7.128  -1.6616E-01
    7.130  -1.8714E-01
    7.132  -2.0393E-01
    7.134  -2.1634E-01
    7.136  -2.2409E-01
    7.138  -2.2685E-01
    7.140  -2.2424E-01
    7.142  -2.1589E-01
    7.144  -2.0145E-01
    7.146  -1.8060E-01
    7.148  -1.5311E-01
    7.150  -1.1879E-01
    7.152  -7.7587E-02
    7.154  -2.9598E-02
    7.156   2.4878E-02
    7.158   8.5292E-02
    7.160   1.5081E-01
    7.162   2.2033E-01
    7.164   2.9244E-01
    7.166   3.6556E-01
    7.168   4.3795E-01
    7.170   5.0784E-01
    7.172   5.7359E-01
    7.174   6.3372E-01
    7.176   6.8707E-01
    7.178   7.3283E-01
    7.180   7.7058E-01
    7.182   8.0023E-01
    7.184   8.2197E-01
    7.186   8.3614E-01
    7.188   8.4311E-01
    7.190   8.4323E-01
    7.192   8.3674E-01
    7.194   8.2378E-01
    7.196   8.0444E-01
    7.198   7.7883E-01
    7.200   7.4721E-01
    7.202   7.1002E-01
    7.204   6.6799E-01
    7.206   6.2215E-01
    7.208   5.7380E-01
    7.210   5.2451E-01
    7.212   4.7605E-01
    7.214   4.3023E-01
    7.216   3.8881E-01
    7.218   3.5334E-01
    7.220   3.2500E-01
    7.222   3.0445E-01
    7.224   2.9176E-01
    7.226   2.8638E-01
    7.228   2.8717E-01
    7.230   2.9248E-01
    7.232   3.0031E-01
    7.234   3.0847E-01
    7.236   3.1473E-01
    7.238   3.1701E-01
    7.240   3.1349E-01
    7.242   3.0270E-01
    7.244   2.8364E-01
    7.246   2.5576E-01
    7.248   2.1900E-01
    7.250   1.7375E-01
    7.252   1.2079E-01
    7.254   6.1203E-02
    7.256  -3.7546E-03
    7.258  -7.2740E-02
    7.260  -1.4443E-01
    7.262  -2.1759E-01
    7.264  -2.9110E-01
    7.266  -3.6397E-01
    7.268  -4.3530E-01
    7.270  -5.0424E-01
    7.272  -5.6996E-01
    7.274  -6.3159E-01
    7.276  -6.8827E-01
    7.278  -7.3908E-01
    7.280  -7.8313E-01
    7.282  -8.1955E-01
    7.284  -8.4753E-01
    7.286  -8.6637E-01
    7.288  -8.7546E-01
    7.290  -8.7433E-01
    7.292  -8.6265E-01
    7.294  -8.4025E-01
    7.296  -8.0711E-01
    7.298  -7.6338E-01
    7.300  -7.0938E-01
    7.302  -6.4557E-01
    7.304  -5.7253E-01
    7.306  -4.9093E-01
    7.308  -4.0153E-01
    7.310  -3.0513E-01
    7.312  -2.0261E-01
    7.314  -9.4953E-02
    7.316   1.6700E-02
    7.318   1.3102E-01
    7.320   2.4648E-01
    7.322   3.6139E-01
    7.324   4.7392E-01
    7.326   5.8228E-01
    7.328   6.8474E-01
    7.330   7.7978E-01
    7.332   8.6613E-01
    7.334   9.4282E-01
    7.336   1.0092E+00
    7.338   1.0647E+00
    7.340   1.1093E+00
    7.342   1.1429E+00
    7.344   1.1655E+00
    7.346   1.1775E+00
    7.348   1.1791E+00
    7.350   1.1710E+00
    7.352   1.1537E+00
    7.354   1.1279E+00
    7.356   1.0944E+00
    7.358   1.0540E+00
    7.360   1.0077E+00
    7.362   9.5635E-01
    7.364   9.0076E-01
    7.366   8.4171E-01
    7.368   7.7985E-01
    7.370   7.1572E-01
    7.372   6.4970E-01
    7.374   5.8207E-01
    7.376   5.1303E-01
    7.378   4.4273E-01
    7.380   3.7139E-01
    7.382   2.9929E-01
    7.384   2.2684E-01
    7.386   1.5461E-01
    7.388   8.3250E-02
    7.390   1.3544E-02
    7.392  -5.3687E-02
    7.394  -1.1762E-01
    7.396  -1.7747E-01
    7.398  -2.3260E-01
    7.400  -2.8249E-01
    7.402  -3.2679E-01
    7.404  -3.6533E-01
    7.406  -3.9807E-01
    7.408  -4.2512E-01
    7.410  -4.4665E-01
    7.412  -4.6289E-01
    7.414  -4.7410E-01
    7.416  -4.8053E-01
    7.418  -4.8244E-01
    7.420  -4.8003E-01
    7.422  -4.7352E-01
    7.424  -4.6316E-01
    7.426  -4.4928E-01
    7.428  -4.3230E-01
    7.430  -4.1282E-01
    7.432  -3.9161E-01
    7.434  -3.6952E-01
    7.436  -3.4743E-01
    7.438  -3.2615E-01
    7.440  -3.0631E-01
    7.442  -2.8831E-01
    7.444  -2.7227E-01
    7.446  -2.5810E-01
    7.448  -2.4555E-01
    7.450  -2.3430E-01
    7.452  -2.2411E-01
    7.454  -2.1480E-01
    7.456  -2.0637E-01
    7.458  -1.9892E-01
    7.460  -1.9261E-01
    7.462  -1.8761E-01
    7.464  -1.8401E-01
    7.466  -1.8175E-01
    7.468  -1.8061E-01
    7.470  -1.8021E-01
    7.472  -1.8000E-01
    7.474  -1.7936E-01
    7.476  -1.7763E-01
    7.478  -1.7417E-01
    7.480  -1.6842E-01
    7.482  -1.5996E-01
    7.484  -1.4853E-01
    7.486  -1.3407E-01
    7.488  -1.1671E-01
    7.490  -9.6691E-02
    7.492  -7.4401E-02
    7.494  -5.0266E-02
    7.496  -2.4715E-02
    7.498   1.8688E-03
    7.500   2.9188E-02
    7.502   5.7042E-02
    7.504   8.5334E-02
    7.506   1.1402E-01
    7.508   1.4308E-01
    7.510   1.7244E-01
    7.512   2.0190E-01
    7.514   2.3115E-01
    7.516   2.5972E-01
    7.518   2.8699E-01
    7.520   3.1229E-01
    7.522   3.3494E-01
    7.524   3.5435E-01
    7.526   3.7006E-01
    7.528   3.8186E-01
    7.530   3.8980E-01
    7.532   3.9420E-01
    7.534   3.9567E-01
    7.536   3.9503E-01
    7.538   3.9336E-01
    7.540   3.9181E-01
    7.542   3.9163E-01
    7.544   3.9401E-01
    7.546   3.9998E-01
    7.548   4.1037E-01
    7.550   4.2570E-01
    7.552   4.4617E-01
    7.554   4.7166E-01
    7.556   5.0171E-01
    7.558   5.3562E-01
    7.560   5.7245E-01
    7.562   6.1112E-01
    7.564   6.5038E-01
    7.566   6.8893E-01
    7.568   7.2542E-01
    7.570   7.5852E-01
    7.572   7.8692E-01
    7.574   8.0942E-01
    7.576   8.2493E-01
    7.578   8.3259E-01
    7.580   8.3179E-01
    7.582   8.2221E-01
    7.584   8.0388E-01
    7.586   7.7716E-01
    7.588   7.4270E-01
    7.590   7.0143E-01
    7.592   6.5443E-01
    7.594   6.0285E-01
    7.596   5.4782E-01
    7.598   4.9040E-01
    7.600   4.3147E-01
    7.602   3.7176E-01
    7.604   3.1184E-01
    7.606   2.5213E-01
    7.608   1.9297E-01
    7.610   1.3469E-01
    7.612   7.7581E-02
    7.614   2.1988E-02
    7.616  -3.1749E-02
    7.618  -8.3300E-02
    7.620  -1.3239E-01
    7.622  -1.7881E-01
    7.624  -2.2249E-01
    7.626  -2.6343E-01
    7.628  -3.0172E-01
    7.630  -3.3744E-01
    7.632  -3.7065E-01
    7.634  -4.0128E-01
    7.636  -4.2912E-01
    7.638  -4.5381E-01
    7.640  -4.7483E-01
    7.642  -4.9164E-01
    7.644  -5.0373E-01
    7.646  -5.1077E-01
    7.648  -5.1263E-01
    7.650  -5.0951E-01
    7.652  -5.0189E-01
    7.654  -4.9053E-01
    7.656  -4.7633E-01
    7.658  -4.6030E-01
    7.660  -4.4335E-01
    7.662  -4.2628E-01
    7.664  -4.0964E-01
    7.666  -3.9369E-01
    7.668  -3.7846E-01
    7.670  -3.6371E-01
    7.672  -3.4904E-01
    7.674  -3.3395E-01
    7.676  -3.1792E-01
    7.678  -3.0050E-01
    7.680  -2.8131E-01
    7.682  -2.6007E-01
    7.684  -2.3661E-01
    7.686  -2.1083E-01
    7.688  -1.8270E-01
    7.690  -1.5224E-01
    7.692  -1.1954E-01
    7.694  -8.4801E-02
    7.696  -4.8375E-02
    7.698  -1.0782E-02
    7.700   2.7264E-02
    7.702   6.4878E-02
    7.704   1.0106E-01
    7.706   1.3478E-01
    7.708   1.6507E-01
    7.710   1.9113E-01
    7.712   2.1244E-01
    7.714   2.2877E-01
    7.716   2.4024E-01
    7.718   2.4725E-01
    7.720   2.5046E-01
    7.722   2.5064E-01
    7.724   2.4860E-01
    7.726   2.4503E-01
    7.728   2.4043E-01
    7.730   2.3498E-01
    7.732   2.2852E-01
    7.734   2.2048E-01
    7.736   2.0998E-01
    7.738   1.9581E-01
    7.740   1.7663E-01
    7.742   1.5112E-01
    7.744   1.1813E-01
    7.746   7.6876E-02
    7.748   2.7102E-02
    7.750  -3.0894E-02
    7.752  -9.6239E-02
    7.754  -1.6756E-01
    7.756  -2.4313E-01
    7.758  -3.2101E-01
    7.760  -3.9921E-01
    7.762  -4.7587E-01
    7.764  -5.4932E-01
    7.766  -6.1819E-01
    7.768  -6.8142E-01
    7.770  -7.3826E-01
    7.772  -7.8819E-01
    7.774  -8.3092E-01
    7.776  -8.6624E-01
    7.778  -8.9404E-01
    7.780  -9.1419E-01
    7.782  -9.2661E-01
    7.784  -9.3120E-01
    7.786  -9.2793E-01
    7.788  -9.1689E-01
    7.790  -8.9833E-01
    7.792  -8.7270E-01
    7.794  -8.4069E-01
    7.796  -8.0320E-01
    7.798  -7.6131E-01
    7.800  -7.1620E-01
    7.802  -6.6905E-01
    7.804  -6.2097E-01
    7.806  -5.7290E-01
    7.808  -5.2557E-01
    7.810  -4.7952E-01
    7.812  -4.3515E-01
    7.814  -3.9278E-01
    7.816  -3.5274E-01
    7.818  -3.1536E-01
    7.820  -2.8101E-01
    7.822  -2.5004E-01
    7.824  -2.2272E-01
    7.826  -1.9917E-01
    7.828  -1.7930E-01
    7.830  -1.6280E-01
    7.832  -1.4916E-01
    7.834  -1.3767E-01
    7.836  -1.2758E-01
    7.838  -1.1811E-01
    7.840  -1.0860E-01
    7.842  -9.8578E-02
    7.844  -8.7841E-02
    7.846  -7.6524E-02
    7.848  -6.5093E-02
    7.850  -5.4335E-02
    7.852  -4.5274E-02
    7.854  -3.9073E-02
    7.856  -3.6894E-02
    7.858  -3.9768E-02
    7.860  -4.8480E-02
    7.862  -6.3481E-02
    7.864  -8.4855E-02
    7.866  -1.1231E-01
    7.868  -1.4520E-01
    7.870  -1.8261E-01
    7.872  -2.2338E-01
    7.874  -2.6623E-01
    7.876  -3.0976E-01
    7.878  -3.5261E-01
    7.880  -3.9345E-01
    7.882  -4.3105E-01
    7.884  -4.6431E-01
    7.886  -4.9229E-01
    7.888  -5.1415E-01
    7.890  -5.2924E-01
    7.892  -5.3702E-01
    7.894  -5.3716E-01
    7.896  -5.2950E-01
    7.898  -5.1410E-01
    7.900  -4.9122E-01
    7.902  -4.6129E-01
    7.904  -4.2485E-01
    7.906  -3.8250E-01
    7.908  -3.3483E-01
    7.910  -2.8241E-01
    7.912  -2.2576E-01
    7.914  -1.6539E-01
    7.916  -1.0185E-01
    7.918  -3.5776E-02
    7.920   3.2168E-02
    7.922   1.0126E-01
    7.924   1.7080E-01
    7.926   2.4018E-01
    7.928   3.0890E-01
    7.930   3.7666E-01
    7.932   4.4328E-01
    7.934   5.0871E-01
    7.936   5.7294E-01
    7.938   6.3599E-01
    7.940   6.9777E-01
    7.942   7.5810E-01
    7.944   8.1662E-01
    7.946   8.7283E-01
    7.948   9.2602E-01
    7.950   9.7535E-01
    7.952   1.0199E+00
    7.954   1.0588E+00
    7.956   1.0913E+00
    7.958   1.1169E+00
    7.960   1.1352E+00
    7.962   1.1464E+00
    7.964   1.1506E+00
    7.966   1.1485E+00
    7.968   1.1405E+00
    7.970   1.1272E+00
    7.972   1.1092E+00
    7.974   1.0868E+00
    7.976   1.0603E+00
    7.978   1.0299E+00
    7.980   9.9590E-01
    7.982   9.5838E-01
    7.984   9.1753E-01
    7.986   8.7356E-01
    7.988   8.2668E-01
    7.990   7.7714E-01
    7.992   7.2518E-01
    7.994   6.7106E-01
    7.996   6.1505E-01
    7.998   5.5741E-01
    8.000   4.9837E-01
    8.002   4.3814E-01
    8.004   3.7690E-01
    8.006   3.1477E-01
    8.008   2.5185E-01
    8.010   1.8825E-01
    8.012   1.2408E-01
    8.014   5.9492E-02
    8.016  -5.3136E-03
    8.018  -7.0099E-02
    8.020  -1.3460E-01
    8.022  -1.9856E-01
    8.024  -2.6169E-01
    8.026  -3.2373E-01
    8.028  -3.8431E-01
    8.030  -4.4295E-01
    8.032  -4.9900E-01
    8.034  -5.5157E-01
    8.036  -5.9953E-01
    8.038  -6.4162E-01
    8.040  -6.7650E-01
    8.042  -7.0293E-01
    8.044  -7.1990E-01
    8.046  -7.2674E-01
    8.048  -7.2321E-01
    8.050  -7.0948E-01
    8.052  -6.8612E-01
    8.054  -6.5399E-01
    8.056  -6.1413E-01
    8.058  -5.6769E-01
    8.060  -5.1578E-01
    8.062  -4.5945E-01
    8.064  -3.9958E-01
    8.066  -3.3691E-01
    8.068  -2.7205E-01
    8.070  -2.0547E-01
    8.072  -1.3762E-01
    8.074  -6.8935E-02
    8.076   5.8935E-05
    8.078   6.8720E-02
    8.080   1.3627E-01
    8.082   2.0182E-01
    8.084   2.6440E-01
    8.086   3.2309E-01
    8.088   3.7702E-01
    8.090   4.2555E-01
    8.092   4.6822E-01
    8.094   5.0487E-01
    8.096   5.3558E-01
    8.098   5.6066E-01
    8.100   5.8061E-01
    8.102   5.9603E-01
    8.104   6.0763E-01
    8.106   6.1611E-01
    8.108   6.2214E-01
    8.110   6.2629E-01
    8.112   6.2908E-01
    8.114   6.3089E-01
    8.116   6.3202E-01
    8.118   6.3267E-01
    8.120   6.3297E-01
    8.122   6.3297E-01
    8.124   6.3266E-01
    8.126   6.3193E-01
    8.128   6.3061E-01
    8.130   6.2841E-01
    8.132   6.2494E-01
    8.134   6.1972E-01
    8.136   6.1221E-01
    8.138   6.0179E-01
    8.140   5.8788E-01
    8.142   5.6993E-01
    8.144   5.4749E-01
    8.146   5.2025E-01
    8.148   4.8808E-01
    8.150   4.5109E-01
    8.152   4.0960E-01
    8.154   3.6418E-01
    8.156   3.1560E-01
    8.158   2.6478E-01
    8.160   2.1276E-01
    8.162   1.6058E-01
    8.164   1.0919E-01
    8.166   5.9382E-02
    8.168   1.1671E-02
    8.170  -3.3753E-02
    8.172  -7.7069E-02
    8.174  -1.1883E-01
    8.176  -1.5991E-01
    8.178  -2.0143E-01
    8.180  -2.4460E-01
    8.182  -2.9058E-01
    8.184  -3.4035E-01
    8.186  -3.9451E-01
    8.188  -4.5323E-01
    8.190  -5.1616E-01
    8.192  -5.8247E-01
    8.194  -6.5091E-01
    8.196  -7.1987E-01
    8.198  -7.8760E-01
    8.200  -8.5227E-01
    8.202  -9.1212E-01
    8.204  -9.6564E-01
    8.206  -1.0115E+00
    8.208  -1.0489E+00
    8.210  -1.0771E+00
    8.212  -1.0958E+00
    8.214  -1.1051E+00
    8.216  -1.1049E+00
    8.218  -1.0958E+00
    8.220  -1.0783E+00
    8.222  -1.0528E+00
    8.224  -1.0203E+00
    8.226  -9.8134E-01
    8.228  -9.3693E-01
    8.230  -8.8794E-01
    8.232  -8.3536E-01
    8.234  -7.8020E-01
    8.236  -7.2349E-01
    8.238  -6.6624E-01
    8.240  -6.0933E-01
    8.242  -5.5351E-01
    8.244  -4.9928E-01
    8.246  -4.4689E-01
    8.248  -3.9632E-01
    8.250  -3.4731E-01
    8.252  -2.9943E-01
    8.254  -2.5217E-01
    8.256  -2.0502E-01
    8.258  -1.5762E-01
    8.260  -1.0973E-01
    8.262  -6.1361E-02
    8.264  -1.2718E-02
    8.266   3.5813E-02
    8.268   8.3731E-02
    8.270   1.3049E-01
    8.272   1.7558E-01
    8.274   2.1858E-01
    8.276   2.5923E-01
    8.278   2.9741E-01
    8.280   3.3317E-01
    8.282   3.6665E-01
    8.284   3.9803E-01
    8.286   4.2746E-01
    8.288   4.5497E-01
    8.290   4.8047E-01
    8.292   5.0365E-01
    8.294   5.2406E-01
    8.296   5.4111E-01
    8.298   5.5419E-01
    8.300   5.6271E-01
    8.302   5.6619E-01
    8.304   5.6434E-01
    8.306   5.5701E-01
    8.308   5.4423E-01
    8.310   5.2615E-01
    8.312   5.0296E-01
    8.314   4.7488E-01
    8.316   4.4206E-01
    8.318   4.0465E-01
    8.320   3.6273E-01
    8.322   3.1644E-01
    8.324   2.6595E-01
    8.326   2.1148E-01
    8.328   1.5337E-01
    8.330   9.1978E-02
    8.332   2.7726E-02
    8.334  -3.8987E-02
    8.336  -1.0779E-01
    8.338  -1.7836E-01
    8.340  -2.5041E-01
    8.342  -3.2370E-01
    8.344  -3.9797E-01
    8.346  -4.7293E-01
    8.348  -5.4822E-01
    8.350  -6.2337E-01
    8.352  -6.9780E-01
    8.354  -7.7080E-01
    8.356  -8.4152E-01
    8.358  -9.0903E-01
    8.360  -9.7237E-01
    8.362  -1.0306E+00
    8.364  -1.0827E+00
    8.366  -1.1281E+00
    8.368  -1.1661E+00
    8.370  -1.1963E+00
    8.372  -1.2185E+00
    8.374  -1.2325E+00
    8.376  -1.2385E+00
    8.378  -1.2367E+00
    8.380  -1.2274E+00
    8.382  -1.2111E+00
    8.384  -1.1883E+00
    8.386  -1.1594E+00
    8.388  -1.1253E+00
    8.390  -1.0863E+00
    8.392  -1.0433E+00
    8.394  -9.9678E-01
    8.396  -9.4765E-01
    8.398  -8.9677E-01
    8.400  -8.4509E-01
    8.402  -7.9362E-01
    8.404  -7.4332E-01
    8.406  -6.9504E-01
    8.408  -6.4941E-01
    8.410  -6.0675E-01
    8.412  -5.6711E-01
    8.414  -5.3021E-01
    8.416  -4.9557E-01
    8.418  -4.6253E-01
    8.420  -4.3042E-01
    8.422  -3.9865E-01
    8.424  -3.6682E-01
    8.426  -3.3483E-01
    8.428  -3.0290E-01
    8.430  -2.7162E-01
    8.432  -2.4187E-01
    8.434  -2.1476E-01
    8.436  -1.9149E-01
    8.438  -1.7322E-01
    8.440  -1.6093E-01
    8.442  -1.5527E-01
    8.444  -1.5650E-01
    8.446  -1.6438E-01
    8.448  -1.7824E-01
    8.450  -1.9694E-01
    8.452  -2.1903E-01
    8.454  -2.4286E-01
    8.456  -2.6673E-01
    8.458  -2.8909E-01
    8.460  -3.0864E-01
    8.462  -3.2449E-01
    8.464  -3.3613E-01
    8.466  -3.4348E-01
    8.468  -3.4677E-01
    8.470  -3.4643E-01
    8.472  -3.4296E-01
    8.474  -3.3679E-01
    8.476  -3.2814E-01
    8.478  -3.1702E-01
    8.480  -3.0320E-01
    8.482  -2.8626E-01
    8.484  -2.6575E-01
    8.486  -2.4125E-01
    8.488  -2.1255E-01
    8.490  -1.7971E-01
    8.492  -1.4312E-01
    8.494  -1.0352E-01
    8.496  -6.1952E-02
    8.498  -1.9695E-02
    8.500   2.1862E-02
    8.502   6.1361E-02
    8.504   9.7613E-02
    8.506   1.2975E-01
    8.508   1.5734E-01
    8.510   1.8042E-01
    8.512   1.9954E-01
    8.514   2.1569E-01
    8.516   2.3018E-01
    8.518   2.4448E-01
    8.520   2.6010E-01
    8.522   2.7840E-01
    8.524   3.0049E-01
    8.526   3.2715E-01
    8.528   3.5875E-01
    8.530   3.9528E-01
    8.532   4.3638E-01
    8.534   4.8134E-01
    8.536   5.2920E-01
    8.538   5.7877E-01
    8.540   6.2873E-01
    8.542   6.7763E-01
    8.544   7.2405E-01
    8.546   7.6661E-01
    8.548   8.0410E-01
    8.550   8.3548E-01
    8.552   8.6003E-01
    8.554   8.7727E-01
    8.556   8.8705E-01
    8.558   8.8947E-01
    8.560   8.8487E-01
    8.562   8.7379E-01
    8.564   8.5693E-01
    8.566   8.3505E-01
    8.568   8.0894E-01
    8.570   7.7936E-01
    8.572   7.4686E-01
    8.574   7.1181E-01
    8.576   6.7425E-01
    8.578   6.3393E-01
    8.580   5.9035E-01
    8.582   5.4284E-01
    8.584   4.9072E-01
    8.586   4.3345E-01
    8.588   3.7076E-01
    8.590   3.0278E-01
    8.592   2.3013E-01
    8.594   1.5396E-01
    8.596   7.5907E-02
    8.598  -1.9469E-03
    8.600  -7.7200E-02
    8.602  -1.4727E-01
    8.604  -2.0956E-01
    8.606  -2.6164E-01
    8.608  -3.0138E-01
    8.610  -3.2711E-01
    8.612  -3.3769E-01
    8.614  -3.3261E-01
    8.616  -3.1194E-01
    8.618  -2.7641E-01
    8.620  -2.2730E-01
    8.622  -1.6643E-01
    8.624  -9.6032E-02
    8.626  -1.8714E-02
    8.628   6.2710E-02
    8.630   1.4534E-01
    8.632   2.2632E-01
    8.634   3.0303E-01
    8.636   3.7317E-01
    8.638   4.3491E-01
    8.640   4.8696E-01
    8.642   5.2862E-01
    8.644   5.5971E-01
    8.646   5.8061E-01
    8.648   5.9204E-01
    8.650   5.9498E-01
    8.652   5.9051E-01
    8.654   5.7967E-01
    8.656   5.6334E-01
    8.658   5.4225E-01
    8.660   5.1691E-01
    8.662   4.8773E-01
    8.664   4.5505E-01
    8.666   4.1926E-01
    8.668   3.8084E-01
    8.670   3.4043E-01
    8.672   2.9875E-01
    8.674   2.5662E-01
    8.676   2.1484E-01
    8.678   1.7413E-01
    8.680   1.3506E-01
    8.682   9.7996E-02
    8.684   6.3106E-02
    8.686   3.0394E-02
    8.688  -2.2532E-04
    8.690  -2.8843E-02
    8.692  -5.5472E-02
    8.694  -7.9990E-02
    8.696  -1.0211E-01
    8.698  -1.2142E-01
    8.700  -1.3740E-01
    8.702  -1.4950E-01
    8.704  -1.5725E-01
    8.706  -1.6031E-01
    8.708  -1.5856E-01
    8.710  -1.5214E-01
    8.712  -1.4144E-01
    8.714  -1.2712E-01
    8.716  -1.1001E-01
    8.718  -9.1009E-02
    8.720  -7.1020E-02
    8.722  -5.0804E-02
    8.724  -3.0929E-02
    8.726  -1.1722E-02
    8.728   6.7284E-03
    8.730   2.4528E-02
    8.732   4.1902E-02
    8.734   5.9112E-02
    8.736   7.6358E-02
    8.738   9.3709E-02
    8.740   1.1106E-01
    8.742   1.2814E-01
    8.744   1.4453E-01
    8.746   1.5973E-01
    8.748   1.7327E-01
    8.750   1.8472E-01
    8.752   1.9379E-01
    8.754   2.0032E-01
    8.756   2.0430E-01
    8.758   2.0585E-01
    8.760   2.0518E-01
    8.762   2.0258E-01
    8.764   1.9839E-01
    8.766   1.9302E-01
    8.768   1.8687E-01
    8.770   1.8040E-01
    8.772   1.7405E-01
    8.774   1.6822E-01
    8.776   1.6329E-01
    8.778   1.5954E-01
    8.780   1.5716E-01
    8.782   1.5628E-01
    8.784   1.5696E-01
    8.786   1.5927E-01
    8.788   1.6328E-01
    8.790   1.6909E-01
    8.792   1.7689E-01
    8.794   1.8686E-01
    8.796   1.9914E-01
    8.798   2.1376E-01
    8.800   2.3055E-01
    8.802   2.4906E-01
    8.804   2.6848E-01
    8.806   2.8768E-01
    8.808   3.0517E-01
    8.810   3.1922E-01
    8.812   3.2791E-01
    8.814   3.2932E-01
    8.816   3.2164E-01
    8.818   3.0335E-01
    8.820   2.7337E-01
    8.822   2.3116E-01
    8.824   1.7680E-01
    8.826   1.1096E-01
    8.828   3.4923E-02
    8.830  -4.9575E-02
    8.832  -1.4041E-01
    8.834  -2.3524E-01
    8.836  -3.3160E-01
    8.838  -4.2704E-01
    8.840  -5.1924E-01
    8.842  -6.0610E-01
    8.844  -6.8576E-01
    8.846  -7.5670E-01
    8.848  -8.1775E-01
    8.850  -8.6810E-01
    8.852  -9.0732E-01
    8.854  -9.3535E-01
    8.856  -9.5246E-01
    8.858  -9.5922E-01
    8.860  -9.5645E-01
    8.862  -9.4516E-01
    8.864  -9.2652E-01
    8.866  -9.0181E-01
    8.868  -8.7239E-01
    8.870  -8.3971E-01
    8.872  -8.0523E-01
    8.874  -7.7040E-01
    8.876  -7.3660E-01
    8.878  -7.0506E-01
    8.880  -6.7685E-01
    8.882  -6.5284E-01
    8.884  -6.3368E-01
    8.886  -6.1985E-01
    8.888  -6.1166E-01
    8.890  -6.0930E-01
    8.892  -6.1281E-01
    8.894  -6.2207E-01
    8.896  -6.3680E-01
    8.898  -6.5647E-01
    8.900  -6.8029E-01
    8.902  -7.0722E-01
    8.904  -7.3599E-01
    8.906  -7.6521E-01
    8.908  -7.9339E-01
    8.910  -8.1916E-01
    8.912  -8.4126E-01
    8.914  -8.5866E-01
    8.916  -8.7061E-01
    8.918  -8.7663E-01
    8.920  -8.7655E-01
    8.922  -8.7045E-01
    8.924  -8.5870E-01
    8.926  -8.4188E-01
    8.928  -8.2078E-01
    8.930  -7.9635E-01
    8.932  -7.6963E-01
    8.934  -7.4172E-01
    8.936  -7.1372E-01
    8.938  -6.8665E-01
    8.940  -6.6144E-01
    8.942  -6.3880E-01
    8.944  -6.1916E-01
    8.946  -6.0264E-01
    8.948  -5.8896E-01
    8.950  -5.7744E-01
    8.952  -5.6700E-01
    8.954  -5.5626E-01
    8.956  -5.4363E-01
    8.958  -5.2744E-01
    8.960  -5.0608E-01
    8.962  -4.7820E-01
    8.964  -4.4274E-01
    8.966  -3.9911E-01
    8.968  -3.4716E-01
    8.970  -2.8722E-01
    8.972  -2.2005E-01
    8.974  -1.4676E-01
    8.976  -6.8743E-02
    8.978   1.2452E-02
    8.980   9.5195E-02
    8.982   1.7789E-01
    8.984   2.5903E-01
    8.986   3.3729E-01
    8.988   4.1152E-01
    8.990   4.8083E-01
    8.992   5.4454E-01
    8.994   6.0220E-01
    8.996   6.5359E-01
    8.998   6.9866E-01
    9.000   7.3749E-01
    9.002   7.7027E-01
    9.004   7.9724E-01
    9.006   8.1867E-01
    9.008   8.3488E-01
    9.010   8.4617E-01
    9.012   8.5294E-01
    9.014   8.5556E-01
    9.016   8.5450E-01
    9.018   8.5021E-01
    9.020   8.4319E-01
    9.022   8.3390E-01
    9.024   8.2286E-01
    9.026   8.1057E-01
    9.028   7.9762E-01
    9.030   7.8463E-01
    9.032   7.7234E-01
    9.034   7.6159E-01
    9.036   7.5331E-01
    9.038   7.4847E-01
    9.040   7.4804E-01
    9.042   7.5285E-01
    9.044   7.6348E-01
    9.046   7.8019E-01
    9.048   8.0279E-01
    9.050   8.3059E-01
    9.052   8.6243E-01
    9.054   8.9671E-01
    9.056   9.3155E-01
    9.058   9.6493E-01
    9.060   9.9487E-01
    9.062   1.0196E+00
    9.064   1.0379E+00
    9.066   1.0487E+00
    9.068   1.0518E+00
    9.070   1.0472E+00
    9.072   1.0358E+00
    9.074   1.0185E+00
    9.076   9.9684E-01
    9.078   9.7249E-01
    9.080   9.4723E-01
    9.082   9.2283E-01
    9.084   9.0097E-01
    9.086   8.8312E-01
    9.088   8.7045E-01
    9.090   8.6386E-01
    9.092   8.6388E-01
    9.094   8.7077E-01
    9.096   8.8451E-01
    9.098   9.0488E-01
    9.100   9.3150E-01
    9.102   9.6389E-01
    9.104   1.0015E+00
    9.106   1.0435E+00
    9.108   1.0892E+00
    9.110   1.1377E+00
    9.112   1.1879E+00
    9.114   1.2387E+00
    9.116   1.2890E+00
    9.118   1.3378E+00
    9.120   1.3840E+00
    9.122   1.4268E+00
    9.124   1.4656E+00
    9.126   1.4997E+00
    9.128   1.5289E+00
    9.130   1.5527E+00
    9.132   1.5709E+00
    9.134   1.5832E+00
    9.136   1.5894E+00
    9.138   1.5892E+00
    9.140   1.5823E+00
    9.142   1.5683E+00
    9.144   1.5473E+00
    9.146   1.5191E+00
    9.148   1.4840E+00
    9.150   1.4424E+00
    9.152   1.3949E+00
    9.154   1.3422E+00
    9.156   1.2854E+00
    9.158   1.2253E+00
    9.160   1.1630E+00
    9.162   1.0995E+00
    9.164   1.0355E+00
    9.166   9.7189E-01
    9.168   9.0937E-01
    9.170   8.4841E-01
    9.172   7.8935E-01
    9.174   7.3227E-01
    9.176   6.7705E-01
    9.178   6.2333E-01
    9.180   5.7063E-01
    9.182   5.1834E-01
    9.184   4.6590E-01
    9.186   4.1284E-01
    9.188   3.5888E-01
    9.190   3.0398E-01
    9.192   2.4836E-01
    9.194   1.9249E-01
    9.196   1.3703E-01
    9.198   8.2781E-02
    9.200   3.0622E-02
    9.202  -1.8572E-02
    9.204  -6.3988E-02
    9.206  -1.0492E-01
    9.208  -1.4081E-01
    9.210  -1.7127E-01
    9.212  -1.9612E-01
    9.214  -2.1539E-01
    9.216  -2.2934E-01
    9.218  -2.3843E-01
    9.220  -2.4331E-01
    9.222  -2.4473E-01
    9.224  -2.4349E-01
    9.226  -2.4034E-01
    9.228  -2.3595E-01
    9.230  -2.3083E-01
    9.232  -2.2541E-01
    9.234  -2.2000E-01
    9.236  -2.1491E-01
    9.238  -2.1048E-01
    9.240  -2.0713E-01
    9.242  -2.0535E-01
    9.244  -2.0575E-01
    9.246  -2.0894E-01
    9.248  -2.1554E-01
    9.250  -2.2607E-01
    9.252  -2.4093E-01
    9.254  -2.6038E-01
    9.256  -2.8447E-01
    9.258  -3.1310E-01
    9.260  -3.4603E-01
    9.262  -3.8291E-01
    9.264  -4.2331E-01
    9.266  -4.6680E-01
    9.268  -5.1298E-01
    9.270  -5.6153E-01
    9.272  -6.1223E-01
    9.274  -6.6497E-01
    9.276  -7.1978E-01
    9.278  -7.7676E-01
    9.280  -8.3607E-01
    9.282  -8.9785E-01
    9.284  -9.6212E-01
    9.286  -1.0287E+00
    9.288  -1.0972E+00
    9.290  -1.1668E+00
    9.292  -1.2364E+00
    9.294  -1.3044E+00
    9.296  -1.3691E+00
    9.298  -1.4287E+00
    9.300  -1.4812E+00
    9.302  -1.5248E+00
    9.304  -1.5582E+00
    9.306  -1.5801E+00
    9.308  -1.5900E+00
    9.310  -1.5878E+00
    9.312  -1.5740E+00
    9.314  -1.5495E+00
    9.316  -1.5155E+00
    9.318  -1.4739E+00
    9.320  -1.4264E+00
    9.322  -1.3748E+00
    9.324  -1.3211E+00
    9.326  -1.2668E+00
    9.328  -1.2133E+00
    9.330  -1.1614E+00
    9.332  -1.1119E+00
    9.334  -1.0652E+00
    9.336  -1.0215E+00
    9.338  -9.8063E-01
    9.340  -9.4252E-01
    9.342  -9.0690E-01
    9.344  -8.7347E-01
    9.346  -8.4185E-01
    9.348  -8.1167E-01
    9.350  -7.8250E-01
    9.352  -7.5393E-01
    9.354  -7.2557E-01
    9.356  -6.9710E-01
    9.358  -6.6830E-01
    9.360  -6.3906E-01
    9.362  -6.0945E-01
    9.364  -5.7965E-01
    9.366  -5.4996E-01
    9.368  -5.2076E-01
    9.370  -4.9243E-01
    9.372  -4.6530E-01
    9.374  -4.3965E-01
    9.376  -4.1563E-01
    9.378  -3.9331E-01
    9.380  -3.7268E-01
    9.382  -3.5364E-01
    9.384  -3.3606E-01
    9.386  -3.1973E-01
    9.388  -3.0439E-01
    9.390  -2.8967E-01
    9.392  -2.7511E-01
    9.394  -2.6011E-01
    9.396  -2.4396E-01
    9.398  -2.2587E-01
    9.400  -2.0503E-01
    9.402  -1.8071E-01
    9.404  -1.5228E-01
    9.406  -1.1935E-01
    9.408  -8.1723E-02
    9.410  -3.9505E-02
    9.412   6.9663E-03
    9.414   5.7113E-02
    9.416   1.1016E-01
    9.418   1.6517E-01
    9.420   2.2108E-01
    9.422   2.7678E-01
    9.424   3.3112E-01
    9.426   3.8296E-01
    9.428   4.3125E-01
    9.430   4.7507E-01
    9.432   5.1364E-01
    9.434   5.4643E-01
    9.436   5.7309E-01
    9.438   5.9351E-01
    9.440   6.0775E-01
    9.442   6.1597E-01
    9.444   6.1835E-01
    9.446   6.1503E-01
    9.448   6.0605E-01
    9.450   5.9130E-01
    9.452   5.7060E-01
    9.454   5.4369E-01
    9.456   5.1029E-01
    9.458   4.7016E-01
    9.460   4.2310E-01
    9.462   3.6905E-01
    9.464   3.0804E-01
    9.466   2.4028E-01
    9.468   1.6614E-01
    9.470   8.6172E-02
    9.472   1.1253E-03
    9.474  -8.8050E-02
    9.476  -1.8023E-01
    9.478  -2.7414E-01
    9.480  -3.6840E-01
    9.482  -4.6159E-01
    9.484  -5.5229E-01
    9.486  -6.3910E-01
    9.488  -7.2072E-01
    9.490  -7.9593E-01
    9.492  -8.6360E-01
    9.494  -9.2267E-01
    9.496  -9.7217E-01
    9.498  -1.0113E+00
    9.500  -1.0393E+00
    9.502  -1.0558E+00
    9.504  -1.0606E+00
    9.506  -1.0538E+00
    9.508  -1.0360E+00
    9.510  -1.0079E+00
    9.512  -9.7074E-01
    9.514  -9.2579E-01
    9.516  -8.7454E-01
    9.518  -8.1856E-01
    9.520  -7.5946E-01
    9.522  -6.9880E-01
    9.524  -6.3810E-01
    9.526  -5.7876E-01
    9.528  -5.2202E-01
    9.530  -4.6894E-01
    9.532  -4.2034E-01
    9.534  -3.7678E-01
    9.536  -3.3856E-01
    9.538  -3.0575E-01
    9.540  -2.7819E-01
    9.542  -2.5559E-01
    9.544  -2.3755E-01
    9.546  -2.2364E-01
    9.548  -2.1346E-01
    9.550  -2.0669E-01
    9.552  -2.0315E-01
    9.554  -2.0285E-01
    9.556  -2.0594E-01
    9.558  -2.1273E-01
    9.560  -2.2360E-01
    9.562  -2.3890E-01
    9.564  -2.5887E-01
    9.566  -2.8347E-01
    9.568  -3.1230E-01
    9.570  -3.4449E-01
    9.572  -3.7874E-01
    9.574  -4.1326E-01
    9.576  -4.4593E-01
    9.578  -4.7440E-01
    9.580  -4.9627E-01
    9.582  -5.0932E-01
    9.584  -5.1166E-01
    9.586  -5.0194E-01
    9.588  -4.7943E-01
    9.590  -4.4412E-01
    9.592  -3.9671E-01
    9.594  -3.3855E-01
    9.596  -2.7150E-01
    9.598  -1.9783E-01
    9.600  -1.1997E-01
    9.602  -4.0405E-02
    9.604   3.8501E-02
    9.606   1.1465E-01
    9.608   1.8627E-01
    9.610   2.5202E-01
    9.612   3.1097E-01
    9.614   3.6264E-01
    9.616   4.0696E-01
    9.618   4.4423E-01
    9.620   4.7500E-01
    9.622   5.0000E-01
    9.624   5.2004E-01
    9.626   5.3592E-01
    9.628   5.4838E-01
    9.630   5.5810E-01
    9.632   5.6571E-01
    9.634   5.7178E-01
    9.636   5.7689E-01
    9.638   5.8157E-01
    9.640   5.8634E-01
    9.642   5.9168E-01
    9.644   5.9796E-01
    9.646   6.0545E-01
    9.648   6.1427E-01
    9.650   6.2444E-01
    9.652   6.3583E-01
    9.654   6.4821E-01
    9.656   6.6127E-01
    9.658   6.7464E-01
    9.660   6.8792E-01
    9.662   7.0072E-01
    9.664   7.1264E-01
    9.666   7.2335E-01
    9.668   7.3252E-01
    9.670   7.3989E-01
    9.672   7.4528E-01
    9.674   7.4856E-01
    9.676   7.4976E-01
    9.678   7.4902E-01
    9.680   7.4666E-01
    9.682   7.4316E-01
    9.684   7.3912E-01
    9.686   7.3525E-01
    9.688   7.3226E-01
    9.690   7.3081E-01
    9.692   7.3142E-01
    9.694   7.3442E-01
    9.696   7.3987E-01
    9.698   7.4752E-01
    9.700   7.5681E-01
    9.702   7.6691E-01
    9.704   7.7673E-01
    9.706   7.8503E-01
    9.708   7.9056E-01
    9.710   7.9217E-01
    9.712   7.8896E-01
    9.714   7.8037E-01
    9.716   7.6625E-01
    9.718   7.4691E-01
    9.720   7.2306E-01
    9.722   6.9581E-01
    9.724   6.6650E-01
    9.726   6.3670E-01
    9.728   6.0806E-01
    9.730   5.8218E-01
    9.732   5.6060E-01
    9.734   5.4460E-01
    9.736   5.3521E-01
    9.738   5.3310E-01
    9.740   5.3858E-01
    9.742   5.5156E-01
    9.744   5.7161E-01
    9.746   5.9794E-01
    9.748   6.2951E-01
    9.750   6.6503E-01
    9.752   7.0301E-01
    9.754   7.4182E-01
    9.756   7.7973E-01
    9.758   8.1496E-01
    9.760   8.4577E-01
    9.762   8.7053E-01
    9.764   8.8786E-01
    9.766   8.9667E-01
    9.768   8.9625E-01
    9.770   8.8631E-01
    9.772   8.6692E-01
    9.774   8.3847E-01
    9.776   8.0161E-01
    9.778   7.5714E-01
    9.780   7.0596E-01
    9.782   6.4896E-01
    9.784   5.8709E-01
    9.786   5.2129E-01
    9.788   4.5254E-01
    9.790   3.8191E-01
    9.792   3.1054E-01
    9.794   2.3968E-01
    9.796   1.7063E-01
    9.798   1.0468E-01
    9.800   4.2994E-02
    9.802  -1.3482E-02
    9.804  -6.4169E-02
    9.806  -1.0893E-01
    9.808  -1.4810E-01
    9.810  -1.8254E-01
    9.812  -2.1351E-01
    9.814  -2.4261E-01
    9.816  -2.7162E-01
    9.818  -3.0233E-01
    9.820  -3.3633E-01
    9.822  -3.7489E-01
    9.824  -4.1881E-01
    9.826  -4.6829E-01
    9.828  -5.2298E-01
    9.830  -5.8198E-01
    9.832  -6.4396E-01
    9.834  -7.0728E-01
    9.836  -7.7017E-01
    9.838  -8.3086E-01
    9.840  -8.8766E-01
    9.842  -9.3913E-01
    9.844  -9.8404E-01
    9.846  -1.0214E+00
    9.848  -1.0505E+00
    9.850  -1.0706E+00
    9.852  -1.0814E+00
    9.854  -1.0824E+00
    9.856  -1.0736E+00
    9.858  -1.0550E+00
    9.860  -1.0267E+00
    9.862  -9.8917E-01
    9.864  -9.4322E-01
    9.866  -8.8981E-01
    9.868  -8.3015E-01
    9.870  -7.6562E-01
    9.872  -6.9767E-01
    9.874  -6.2776E-01
    9.876  -5.5728E-01
    9.878  -4.8744E-01
    9.880  -4.1927E-01
    9.882  -3.5355E-01
    9.884  -2.9081E-01
    9.886  -2.3135E-01
    9.888  -1.7525E-01
    9.890  -1.2238E-01
    9.892  -7.2463E-02
    9.894  -2.5071E-02
    9.896   2.0309E-02
    9.898   6.4264E-02
    9.900   1.0741E-01
    9.902   1.5037E-01
    9.904   1.9369E-01
    9.906   2.3782E-01
    9.908   2.8304E-01
    9.910   3.2942E-01
    9.912   3.7680E-01
    9.914   4.2477E-01
    9.916   4.7275E-01
    9.918   5.2007E-01
    9.920   5.6599E-01
    9.922   6.0983E-01
    9.924   6.5102E-01
    9.926   6.8913E-01
    9.928   7.2388E-01
    9.930   7.5510E-01
    9.932   7.8268E-01
    9.934   8.0656E-01
    9.936   8.2664E-01
    9.938   8.4278E-01
    9.940   8.5477E-01
    9.942   8.6232E-01
    9.944   8.6506E-01
    9.946   8.6260E-01
    9.948   8.5455E-01
    9.950   8.4056E-01
    9.952   8.2040E-01
    9.954   7.9399E-01
    9.956   7.6141E-01
    9.958   7.2300E-01
    9.960   6.7930E-01
    9.962   6.3106E-01
    9.964   5.7925E-01
    9.966   5.2497E-01
    9.968   4.6950E-01
    9.970   4.1414E-01
    9.972   3.6026E-01
    9.974   3.0917E-01
    9.976   2.6205E-01
    9.978   2.1994E-01
    9.980   1.8361E-01
    9.982   1.5358E-01
    9.984   1.3000E-01
    9.986   1.1272E-01
    9.988   1.0125E-01
    9.990   9.4784E-02
    9.992   9.2327E-02
    9.994   9.2737E-02
    9.996   9.4841E-02
    9.998   9.7548E-02
   10.000   9.9939E-02
   10.002   1.0134E-01
   10.004   1.0140E-01
   10.006   1.0006E-01
   10.008   9.7617E-02
   10.010   9.4625E-02
   10.012   9.1875E-02
   10.014   9.0308E-02
   10.016   9.0924E-02
   10.018   9.4684E-02
   10.020   1.0242E-01
   10.022   1.1474E-01
   10.024   1.3198E-01
   10.026   1.5411E-01
   10.028   1.8078E-01
   10.030   2.1130E-01
   10.032   2.4470E-01
   10.034   2.7980E-01
   10.036   3.1528E-01
   10.038   3.4979E-01
   10.040   3.8202E-01
   10.042   4.1075E-01
   10.044   4.3496E-01
   10.046   4.5384E-01
   10.048   4.6689E-01
   10.050   4.7388E-01
   10.052   4.7493E-01
   10.054   4.7046E-01
   10.056   4.6112E-01
   10.058   4.4779E-01
   10.060   4.3145E-01
   10.062   4.1313E-01
   10.064   3.9378E-01
   10.066   3.7423E-01
   10.068   3.5511E-01
   10.070   3.3676E-01
   10.072   3.1923E-01
   10.074   3.0228E-01
   10.076   2.8537E-01
   10.078   2.6781E-01
   10.080   2.4874E-01
   10.082   2.2733E-01
   10.084   2.0282E-01
   10.086   1.7462E-01
   10.088   1.4237E-01
   10.090   1.0597E-01
   10.092   6.5580E-02
   10.094   2.1581E-02
   10.096  -2.5426E-02
   10.098  -7.4668E-02
   10.100  -1.2521E-01
   10.102  -1.7593E-01
   10.104  -2.2555E-01
   10.106  -2.7256E-01
   10.108  -3.1528E-01
   10.110  -3.5187E-01
   10.112  -3.8044E-01
   10.114  -3.9921E-01
   10.116  -4.0666E-01
   10.118  -4.0169E-01
   10.120  -3.8381E-01
   10.122  -3.5312E-01
   10.124  -3.1042E-01
   10.126  -2.5704E-01
   10.128  -1.9483E-01
   10.130  -1.2593E-01
   10.132  -5.2712E-02
   10.134   2.2428E-02
   10.136   9.7149E-02
   10.138   1.6928E-01
   10.140   2.3690E-01
   10.142   2.9839E-01
   10.144   3.5248E-01
   10.146   3.9823E-01
   10.148   4.3502E-01
   10.150   4.6255E-01
   10.152   4.8073E-01
   10.154   4.8971E-01
   10.156   4.8978E-01
   10.158   4.8132E-01
   10.160   4.6479E-01
   10.162   4.4068E-01
   10.164   4.0946E-01
   10.166   3.7155E-01
   10.168   3.2733E-01
   10.170   2.7709E-01
   10.172   2.2106E-01
   10.174   1.5941E-01
   10.176   9.2260E-02
   10.178   1.9776E-02
   10.180  -5.7819E-02
   10.182  -1.4016E-01
   10.184  -2.2670E-01
   10.186  -3.1663E-01
   10.188  -4.0891E-01
   10.190  -5.0230E-01
   10.192  -5.9538E-01
   10.194  -6.8668E-01
   10.196  -7.7473E-01
   10.198  -8.5820E-01
   10.200  -9.3591E-01
   10.202  -1.0069E+00
   10.204  -1.0705E+00
   10.206  -1.1264E+00
   10.208  -1.1743E+00
   10.210  -1.2144E+00
   10.212  -1.2469E+00
   10.214  -1.2724E+00
   10.216  -1.2914E+00
   10.218  -1.3044E+00
   10.220  -1.3118E+00
   10.222  -1.3142E+00
   10.224  -1.3117E+00
   10.226  -1.3047E+00
   10.228  -1.2934E+00
   10.230  -1.2778E+00
   10.232  -1.2583E+00
   10.234  -1.2350E+00
   10.236  -1.2083E+00
   10.238  -1.1788E+00
   10.240  -1.1471E+00
   10.242  -1.1140E+00
   10.244  -1.0803E+00
   10.246  -1.0470E+00
   10.248  -1.0148E+00
   10.250  -9.8464E-01
   10.252  -9.5691E-01
   10.254  -9.3201E-01
   10.256  -9.1015E-01
   10.258  -8.9135E-01
   10.260  -8.7547E-01
   10.262  -8.6217E-01
   10.264  -8.5088E-01
   10.266  -8.4080E-01
   10.268  -8.3085E-01
   10.270  -8.1975E-01
   10.272  -8.0610E-01
   10.274  -7.8850E-01
   10.276  -7.6569E-01
   10.278  -7.3676E-01
   10.280  -7.0117E-01
   10.282  -6.5894E-01
   10.284  -6.1055E-01
   10.286  -5.5697E-01
   10.288  -4.9945E-01
   10.290  -4.3947E-01
   10.292  -3.7851E-01
   10.294  -3.1796E-01
   10.296  -2.5901E-01
   10.298  -2.0264E-01
   10.300  -1.4956E-01
   10.302  -1.0033E-01
   10.304  -5.5306E-02
   10.306  -1.4767E-02
   10.308   2.1086E-02
   10.310   5.2087E-02
   10.312   7.8073E-02
   10.314   9.8865E-02
   10.316   1.1424E-01
   10.318   1.2390E-01
   10.320   1.2749E-01
   10.322   1.2456E-01
   10.324   1.1458E-01
   10.326   9.7068E-02
   10.328   7.1577E-02
   10.330   3.7881E-02
   10.332  -3.9239E-03
   10.334  -5.3302E-02
   10.336  -1.0920E-01
   10.338  -1.7004E-01
   10.340  -2.3377E-01
   10.342  -2.9801E-01
   10.344  -3.6023E-01
   10.346  -4.1801E-01
   10.348  -4.6918E-01
   10.350  -5.1203E-01
   10.352  -5.4543E-01
   10.354  -5.6881E-01
   10.356  -5.8224E-01
   10.358  -5.8628E-01
   10.360  -5.8189E-01
   10.362  -5.7035E-01
   10.364  -5.5308E-01
   10.366  -5.3160E-01
   10.368  -5.0739E-01
   10.370  -4.8187E-01
   10.372  -4.5633E-01
   10.374  -4.3191E-01
   10.376  -4.0955E-01
   10.378  -3.8999E-01
   10.380  -3.7369E-01
   10.382  -3.6084E-01
   10.384  -3.5132E-01
   10.386  -3.4473E-01
   10.388  -3.4044E-01
   10.390  -3.3762E-01
   10.392  -3.3533E-01
   10.394  -3.3265E-01
   10.396  -3.2877E-01
   10.398  -3.2309E-01
   10.400  -3.1537E-01
   10.402  -3.0570E-01
   10.404  -2.9462E-01
   10.406  -2.8300E-01
   10.408  -2.7203E-01
   10.410  -2.6307E-01
   10.412  -2.5754E-01
   10.414  -2.5676E-01
   10.416  -2.6185E-01
   10.418  -2.7360E-01
   10.420  -2.9243E-01
   10.422  -3.1831E-01
   10.424  -3.5080E-01
   10.426  -3.8902E-01
   10.428  -4.3171E-01
   10.430  -4.7732E-01
   10.432  -5.2402E-01
   10.434  -5.6987E-01
   10.436  -6.1287E-01
   10.438  -6.5108E-01
   10.440  -6.8273E-01
   10.442  -7.0628E-01
   10.444  -7.2048E-01
   10.446  -7.2446E-01
   10.448  -7.1775E-01
   10.450  -7.0027E-01
   10.452  -6.7243E-01
   10.454  -6.3507E-01
   10.456  -5.8944E-01
   10.458  -5.3721E-01
   10.460  -4.8033E-01
   10.462  -4.2092E-01
   10.464  -3.6112E-01
   10.466  -3.0292E-01
   10.468  -2.4804E-01
   10.470  -1.9777E-01
   10.472  -1.5296E-01
   10.474  -1.1396E-01
   10.476  -8.0716E-02
   10.478  -5.2810E-02
   10.480  -2.9595E-02
   10.482  -1.0318E-02
   10.484   5.7411E-03
   10.486   1.9149E-02
   10.488   3.0241E-02
   10.490   3.9071E-02
   10.492   4.5442E-02
   10.494   4.8948E-02
   10.496   4.9090E-02
   10.498   4.5374E-02
   10.500   3.7420E-02
   10.502   2.5061E-02
   10.504   8.4034E-03
   10.506  -1.2122E-02
   10.508  -3.5751E-02
   10.510  -6.1392E-02
   10.512  -8.7675E-02
   10.514  -1.1302E-01
   10.516  -1.3572E-01
   10.518  -1.5411E-01
   10.520  -1.6667E-01
   10.522  -1.7215E-01
   10.524  -1.6973E-01
   10.526  -1.5908E-01
   10.528  -1.4039E-01
   10.530  -1.1434E-01
   10.532  -8.2063E-02
   10.534  -4.5009E-02
   10.536  -4.8000E-03
   10.538   3.6924E-02
   10.540   7.8683E-02
   10.542   1.1930E-01
   10.544   1.5801E-01
   10.546   1.9451E-01
   10.548   2.2894E-01
   10.550   2.6178E-01
   10.552   2.9375E-01
   10.554   3.2561E-01
   10.556   3.5807E-01
   10.558   3.9164E-01
   10.560   4.2660E-01
   10.562   4.6297E-01
   10.564   5.0053E-01
   10.566   5.3890E-01
   10.568   5.7755E-01
   10.570   6.1593E-01
   10.572   6.5351E-01
   10.574   6.8979E-01
   10.576   7.2438E-01
   10.578   7.5698E-01
   10.580   7.8740E-01
   10.582   8.1561E-01
   10.584   8.4178E-01
   10.586   8.6637E-01
   10.588   8.9020E-01
   10.590   9.1448E-01
   10.592   9.4080E-01
   10.594   9.7107E-01
   10.596   1.0073E+00
   10.598   1.0516E+00
   10.600   1.1055E+00
   10.602   1.1705E+00
   10.604   1.2471E+00
   10.606   1.3351E+00
   10.608   1.4337E+00
   10.610   1.5411E+00
   10.612   1.6551E+00
   10.614   1.7731E+00
   10.616   1.8922E+00
   10.618   2.0097E+00
   10.620   2.1234E+00
   10.622   2.2313E+00
   10.624   2.3320E+00
   10.626   2.4248E+00
   10.628   2.5093E+00
   10.630   2.5859E+00
   10.632   2.6549E+00
   10.634   2.7168E+00
   10.636   2.7721E+00
   10.638   2.8210E+00
   10.640   2.8633E+00
   10.642   2.8987E+00
   10.644   2.9265E+00
   10.646   2.9458E+00
   10.648   2.9559E+00
   10.650   2.9561E+00
   10.652   2.9460E+00
   10.654   2.9255E+00
   10.656   2.8947E+00
   10.658   2.8536E+00
   10.660   2.8027E+00
   10.662   2.7422E+00
   10.664   2.6720E+00
   10.666   2.5924E+00
   10.668   2.5030E+00
   10.670   2.4038E+00
   10.672   2.2945E+00
   10.674   2.1748E+00
   10.676   2.0446E+00
   10.678   1.9036E+00
   10.680   1.7518E+00
   10.682   1.5892E+00
   10.684   1.4159E+00
   10.686   1.2325E+00
   10.688   1.0401E+00
   10.690   8.4041E-01
   10.692   6.3595E-01
   10.694   4.2991E-01
   10.696   2.2603E-01
   10.698   2.8387E-02
   10.700  -1.5900E-01
   10.702  -3.3243E-01
   10.704  -4.8881E-01
   10.706  -6.2578E-01
   10.708  -7.4180E-01
   10.710  -8.3608E-01
   10.712  -9.0847E-01
   10.714  -9.5929E-01
   10.716  -9.8917E-01
   10.718  -9.9893E-01
   10.720  -9.8946E-01
   10.722  -9.6165E-01
   10.724  -9.1649E-01
   10.726  -8.5504E-01
   10.728  -7.7865E-01
   10.730  -6.8899E-01
   10.732  -5.8818E-01
   10.734  -4.7876E-01
   10.736  -3.6362E-01
   10.738  -2.4586E-01
   10.740  -1.2861E-01
   10.742  -1.4866E-02
   10.744   9.2651E-02
   10.746   1.9156E-01
   10.748   2.7987E-01
   10.750   3.5595E-01
   10.752   4.1855E-01
   10.754   4.6685E-01
   10.756   5.0048E-01
   10.758   5.1960E-01
   10.760   5.2496E-01
   10.762   5.1786E-01
   10.764   5.0010E-01
   10.766   4.7380E-01
   10.768   4.4114E-01
   10.770   4.0414E-01
   10.772   3.6440E-01
   10.774   3.2296E-01
   10.776   2.8020E-01
   10.778   2.3591E-01
   10.780   1.8936E-01
   10.782   1.3951E-01
   10.784   8.5192E-02
   10.786   2.5366E-02
   10.788  -4.0703E-02
   10.790  -1.1327E-01
   10.792  -1.9199E-01
   10.794  -2.7590E-01
   10.796  -3.6341E-01
   10.798  -4.5247E-01
   10.800  -5.4063E-01
   10.802  -6.2525E-01
   10.804  -7.0367E-01
   10.806  -7.7328E-01
   10.808  -8.3173E-01
   10.810  -8.7697E-01
   10.812  -9.0744E-01
   10.814  -9.2218E-01
   10.816  -9.2096E-01
   10.818  -9.0436E-01
   10.820  -8.7376E-01
   10.822  -8.3122E-01
   10.824  -7.7927E-01
   10.826  -7.2067E-01
   10.828  -6.5816E-01
   10.830  -5.9422E-01
   10.832  -5.3098E-01
   10.834  -4.7013E-01
   10.836  -4.1296E-01
   10.838  -3.6045E-01
   10.840  -3.1330E-01
   10.842  -2.7205E-01
   10.844  -2.3716E-01
   10.846  -2.0901E-01
   10.848  -1.8795E-01
   10.850  -1.7429E-01
   10.852  -1.6831E-01
   10.854  -1.7029E-01
   10.856  -1.8047E-01
   10.858  -1.9905E-01
   10.860  -2.2619E-01
   10.862  -2.6189E-01
   10.864  -3.0593E-01
   10.866  -3.5780E-01
   10.868  -4.1664E-01
   10.870  -4.8123E-01
   10.872  -5.5010E-01
   10.874  -6.2165E-01
   10.876  -6.9441E-01
   10.878  -7.6722E-01
   10.880  -8.3941E-01
   10.882  -9.1084E-01
   10.884  -9.8179E-01
   10.886  -1.0527E+00
   10.888  -1.1241E+00
   10.890  -1.1960E+00
   10.892  -1.2680E+00
   10.894  -1.3393E+00
   10.896  -1.4088E+00
   10.898  -1.4753E+00
   10.900  -1.5382E+00
   10.902  -1.5976E+00
   10.904  -1.6548E+00
   10.906  -1.7122E+00
   10.908  -1.7734E+00
   10.910  -1.8425E+00
   10.912  -1.9242E+00
   10.914  -2.0223E+00
   10.916  -2.1401E+00
   10.918  -2.2787E+00
   10.920  -2.4378E+00
   10.922  -2.6149E+00
   10.924  -2.8055E+00
   10.926  -3.0039E+00
   10.928  -3.2033E+00
   10.930  -3.3967E+00
   10.932  -3.5769E+00
   10.934  -3.7377E+00
   10.936  -3.8734E+00
   10.938  -3.9798E+00
   10.940  -4.0538E+00
   10.942  -4.0937E+00
   10.944  -4.0993E+00
   10.946  -4.0716E+00
   10.948  -4.0128E+00
   10.950  -3.9260E+00
   10.952  -3.8146E+00
   10.954  -3.6824E+00
   10.956  -3.5328E+00
   10.958  -3.3690E+00
   10.960  -3.1935E+00
   10.962  -3.0082E+00
   10.964  -2.8147E+00
   10.966  -2.6139E+00
   10.968  -2.4065E+00
   10.970  -2.1930E+00
   10.972  -1.9740E+00
   10.974  -1.7496E+00
   10.976  -1.5204E+00
   10.978  -1.2868E+00
   10.980  -1.0494E+00
   10.982  -8.0901E-01
   10.984  -5.6660E-01
   10.986  -3.2341E-01
   10.988  -8.0984E-02
   10.990   1.5888E-01
   10.992   3.9418E-01
   10.994   6.2282E-01
   10.996   8.4284E-01
   10.998   1.0527E+00
   11.000   1.2514E+00
   11.002   1.4389E+00
   11.004   1.6160E+00
   11.006   1.7846E+00
   11.008   1.9471E+00
   11.010   2.1065E+00
   11.012   2.2653E+00
   11.014   2.4258E+00
   11.016   2.5891E+00
   11.018   2.7548E+00
   11.020   2.9210E+00
   11.022   3.0842E+00
   11.024   3.2393E+00
   11.026   3.3803E+00
   11.028   3.5006E+00
   11.030   3.5938E+00
   11.032   3.6543E+00
   11.034   3.6776E+00
   11.036   3.6610E+00
   11.038   3.6032E+00
   11.040   3.5047E+00
   11.042   3.3669E+00
   11.044   3.1928E+00
   11.046   2.9860E+00
   11.048   2.7508E+00
   11.050   2.4923E+00
   11.052   2.2163E+00
   11.054   1.9289E+00
   11.056   1.6368E+00
   11.058   1.3470E+00
   11.060   1.0669E+00
   11.062   8.0361E-01
   11.064   5.6422E-01
   11.066   3.5523E-01
   11.068   1.8224E-01
   11.070   4.9652E-02
   11.072  -3.9628E-02
   11.074  -8.4422E-02
   11.076  -8.5342E-02
   11.078  -4.4741E-02
   11.080   3.3534E-02
   11.082   1.4450E-01
   11.084   2.8248E-01
   11.086   4.4159E-01
   11.088   6.1615E-01
   11.090   8.0096E-01
   11.092   9.9148E-01
   11.094   1.1839E+00
   11.096   1.3748E+00
   11.098   1.5614E+00
   11.100   1.7411E+00
   11.102   1.9113E+00
   11.104   2.0695E+00
   11.106   2.2132E+00
   11.108   2.3400E+00
   11.110   2.4477E+00
   11.112   2.5344E+00
   11.114   2.5982E+00
   11.116   2.6375E+00
   11.118   2.6512E+00
   11.120   2.6380E+00
   11.122   2.5975E+00
   11.124   2.5300E+00
   11.126   2.4368E+00
   11.128   2.3208E+00
   11.130   2.1862E+00
   11.132   2.0388E+00
   11.134   1.8853E+00
   11.136   1.7331E+00
   11.138   1.5894E+00
   11.140   1.4608E+00
   11.142   1.3528E+00
   11.144   1.2692E+00
   11.146   1.2124E+00
   11.148   1.1825E+00
   11.150   1.1784E+00
   11.152   1.1968E+00
   11.154   1.2332E+00
   11.156   1.2823E+00
   11.158   1.3382E+00
   11.160   1.3953E+00
   11.162   1.4488E+00
   11.164   1.4957E+00
   11.166   1.5343E+00
   11.168   1.5654E+00
   11.170   1.5910E+00
   11.172   1.6148E+00
   11.174   1.6409E+00
   11.176   1.6737E+00
   11.178   1.7168E+00
   11.180   1.7731E+00
   11.182   1.8442E+00
   11.184   1.9306E+00
   11.186   2.0316E+00
   11.188   2.1461E+00
   11.190   2.2724E+00
   11.192   2.4088E+00
   11.194   2.5542E+00
   11.196   2.7079E+00
   11.198   2.8697E+00
   11.200   3.0397E+00
   11.202   3.2184E+00
   11.204   3.4061E+00
   11.206   3.6028E+00
   11.208   3.8078E+00
   11.210   4.0198E+00
   11.212   4.2365E+00
   11.214   4.4546E+00
   11.216   4.6703E+00
   11.218   4.8787E+00
   11.220   5.0744E+00
   11.222   5.2516E+00
   11.224   5.4044E+00
   11.226   5.5270E+00
   11.228   5.6138E+00
   11.230   5.6605E+00
   11.232   5.6633E+00
   11.234   5.6199E+00
   11.236   5.5289E+00
   11.238   5.3900E+00
   11.240   5.2038E+00
   11.242   4.9716E+00
   11.244   4.6950E+00
   11.246   4.3760E+00
   11.248   4.0171E+00
   11.250   3.6208E+00
   11.252   3.1899E+00
   11.254   2.7278E+00
   11.256   2.2382E+00
   11.258   1.7252E+00
   11.260   1.1934E+00
   11.262   6.4769E-01
   11.264   9.3576E-02
   11.266  -4.6332E-01
   11.268  -1.0172E+00
   11.270  -1.5622E+00
   11.272  -2.0929E+00
   11.274  -2.6039E+00
   11.276  -3.0907E+00
   11.278  -3.5489E+00
   11.280  -3.9748E+00
   11.282  -4.3648E+00
   11.284  -4.7155E+00
   11.286  -5.0236E+00
   11.288  -5.2861E+00
   11.290  -5.5002E+00
   11.292  -5.6636E+00
   11.294  -5.7750E+00
   11.296  -5.8341E+00
   11.298  -5.8419E+00
   11.300  -5.8007E+00
   11.302  -5.7147E+00
   11.304  -5.5893E+00
   11.306  -5.4313E+00
   11.308  -5.2483E+00
   11.310  -5.0485E+00
   11.312  -4.8396E+00
   11.314  -4.6289E+00
   11.316  -4.4225E+00
   11.318  -4.2250E+00
   11.320  -4.0397E+00
   11.322  -3.8684E+00
   11.324  -3.7119E+00
   11.326  -3.5698E+00
   11.328  -3.4409E+00
   11.330  -3.3236E+00
   11.332  -3.2157E+00
   11.334  -3.1152E+00
   11.336  -3.0199E+00
   11.338  -2.9282E+00
   11.340  -2.8388E+00
   11.342  -2.7510E+00
   11.344  -2.6640E+00
   11.346  -2.5777E+00
   11.348  -2.4915E+00
   11.350  -2.4050E+00
   11.352  -2.3173E+00
   11.354  -2.2275E+00
   11.356  -2.1344E+00
   11.358  -2.0371E+00
   11.360  -1.9346E+00
   11.362  -1.8263E+00
   11.364  -1.7122E+00
   11.366  -1.5933E+00
   11.368  -1.4712E+00
   11.370  -1.3491E+00
   11.372  -1.2305E+00
   11.374  -1.1197E+00
   11.376  -1.0210E+00
   11.378  -9.3795E-01
   11.380  -8.7312E-01
   11.382  -8.2752E-01
   11.384  -8.0043E-01
   11.386  -7.8951E-01
   11.388  -7.9121E-01
   11.390  -8.0142E-01
   11.392  -8.1643E-01
   11.394  -8.3382E-01
   11.396  -8.5324E-01
   11.398  -8.7682E-01
   11.400  -9.0924E-01
   11.402  -9.5715E-01
   11.404  -1.0284E+00
   11.406  -1.1310E+00
   11.408  -1.2718E+00
   11.410  -1.4559E+00
   11.412  -1.6857E+00
   11.414  -1.9610E+00
   11.416  -2.2786E+00
   11.418  -2.6328E+00
   11.420  -3.0158E+00
   11.422  -3.4186E+00
   11.424  -3.8313E+00
   11.426  -4.2437E+00
   11.428  -4.6461E+00
   11.430  -5.0291E+00
   11.432  -5.3839E+00
   11.434  -5.7021E+00
   11.436  -5.9758E+00
   11.438  -6.1971E+00
   11.440  -6.3583E+00
   11.442  -6.4519E+00
   11.444  -6.4714E+00
   11.446  -6.4112E+00
   11.448  -6.2674E+00
   11.450  -6.0378E+00
   11.452  -5.7227E+00
   11.454  -5.3246E+00
   11.456  -4.8479E+00
   11.458  -4.2993E+00
   11.460  -3.6866E+00
   11.462  -3.0195E+00
   11.464  -2.3089E+00
   11.466  -1.5669E+00
   11.468  -8.0748E-01
   11.470  -4.5727E-02
   11.472   7.0196E-01
   11.474   1.4186E+00
   11.476   2.0872E+00
   11.478   2.6919E+00
   11.480   3.2189E+00
   11.482   3.6572E+00
   11.484   3.9994E+00
   11.486   4.2423E+00
   11.488   4.3867E+00
   11.490   4.4379E+00
   11.492   4.4045E+00
   11.494   4.2988E+00
   11.496   4.1359E+00
   11.498   3.9327E+00
   11.500   3.7074E+00
   11.502   3.4785E+00
   11.504   3.2639E+00
   11.506   3.0798E+00
   11.508   2.9399E+00
   11.510   2.8550E+00
   11.512   2.8326E+00
   11.514   2.8762E+00
   11.516   2.9859E+00
   11.518   3.1582E+00
   11.520   3.3869E+00
   11.522   3.6631E+00
   11.524   3.9765E+00
   11.526   4.3160E+00
   11.528   4.6707E+00
   11.530   5.0299E+00
   11.532   5.3846E+00
   11.534   5.7265E+00
   11.536   6.0490E+00
   11.538   6.3463E+00
   11.540   6.6141E+00
   11.542   6.8491E+00
   11.544   7.0491E+00
   11.546   7.2132E+00
   11.548   7.3418E+00
   11.550   7.4362E+00
   11.552   7.4987E+00
   11.554   7.5317E+00
   11.556   7.5375E+00
   11.558   7.5181E+00
   11.560   7.4748E+00
   11.562   7.4083E+00
   11.564   7.3190E+00
   11.566   7.2070E+00
   11.568   7.0723E+00
   11.570   6.9152E+00
   11.572   6.7363E+00
   11.574   6.5366E+00
   11.576   6.3172E+00
   11.578   6.0797E+00
   11.580   5.8254E+00
   11.582   5.5552E+00
   11.584   5.2694E+00
   11.586   4.9671E+00
   11.588   4.6467E+00
   11.590   4.3058E+00
   11.592   3.9421E+00
   11.594   3.5532E+00
   11.596   3.1381E+00
   11.598   2.6970E+00
   11.600   2.2316E+00
   11.602   1.7450E+00
   11.604   1.2415E+00
   11.606   7.2595E-01
   11.608   2.0331E-01
   11.610  -3.2131E-01
   11.612  -8.4297E-01
   11.614  -1.3568E+00
   11.616  -1.8580E+00
   11.618  -2.3413E+00
   11.620  -2.8012E+00
   11.622  -3.2320E+00
   11.624  -3.6272E+00
   11.626  -3.9802E+00
   11.628  -4.2842E+00
   11.630  -4.5330E+00
   11.632  -4.7210E+00
   11.634  -4.8441E+00
   11.636  -4.9004E+00
   11.638  -4.8900E+00
   11.640  -4.8155E+00
   11.642  -4.6816E+00
   11.644  -4.4947E+00
   11.646  -4.2622E+00
   11.648  -3.9920E+00
   11.650  -3.6915E+00
   11.652  -3.3676E+00
   11.654  -3.0261E+00
   11.656  -2.6721E+00
   11.658  -2.3099E+00
   11.660  -1.9436E+00
   11.662  -1.5772E+00
   11.664  -1.2150E+00
   11.666  -8.6178E-01
   11.668  -5.2269E-01
   11.670  -2.0330E-01
   11.672   9.0687E-02
   11.674   3.5366E-01
   11.676   5.8036E-01
   11.678   7.6612E-01
   11.680   9.0707E-01
   11.682   1.0002E+00
   11.684   1.0437E+00
   11.686   1.0365E+00
   11.688   9.7835E-01
   11.690   8.6999E-01
   11.692   7.1257E-01
   11.694   5.0772E-01
   11.696   2.5755E-01
   11.698  -3.5337E-02
   11.700  -3.6762E-01
   11.702  -7.3501E-01
   11.704  -1.1319E+00
   11.706  -1.5509E+00
   11.708  -1.9828E+00
   11.710  -2.4162E+00
   11.712  -2.8376E+00
   11.714  -3.2323E+00
   11.716  -3.5855E+00
   11.718  -3.8829E+00
   11.720  -4.1125E+00
   11.722  -4.2658E+00
   11.724  -4.3386E+00
   11.726  -4.3309E+00
   11.728  -4.2478E+00
   11.730  -4.0978E+00
   11.732  -3.8930E+00
   11.734  -3.6474E+00
   11.736  -3.3763E+00
   11.738  -3.0948E+00
   11.740  -2.8169E+00
   11.742  -2.5544E+00
   11.744  -2.3158E+00
   11.746  -2.1057E+00
   11.748  -1.9249E+00
   11.750  -1.7699E+00
   11.752  -1.6344E+00
   11.754  -1.5106E+00
   11.756  -1.3901E+00
   11.758  -1.2662E+00
   11.760  -1.1352E+00
   11.762  -9.9699E-01
   11.764  -8.5616E-01
   11.766  -7.2118E-01
   11.768  -6.0359E-01
   11.770  -5.1656E-01
   11.772  -4.7319E-01
   11.774  -4.8480E-01
   11.776  -5.5957E-01
   11.778  -7.0161E-01
   11.780  -9.1060E-01
   11.782  -1.1819E+00
   11.784  -1.5073E+00
   11.786  -1.8756E+00
   11.788  -2.2739E+00
   11.790  -2.6881E+00
   11.792  -3.1043E+00
   11.794  -3.5085E+00
   11.796  -3.8879E+00
   11.798  -4.2311E+00
   11.800  -4.5285E+00
   11.802  -4.7725E+00
   11.804  -4.9587E+00
   11.806  -5.0854E+00
   11.808  -5.1545E+00
   11.810  -5.1711E+00
   11.812  -5.1433E+00
   11.814  -5.0812E+00
   11.816  -4.9964E+00
   11.818  -4.9006E+00
   11.820  -4.8049E+00
   11.822  -4.7185E+00
   11.824  -4.6482E+00
   11.826  -4.5982E+00
   11.828  -4.5696E+00
   11.830  -4.5611E+00
   11.832  -4.5690E+00
   11.834  -4.5881E+00
   11.836  -4.6123E+00
   11.838  -4.6352E+00
   11.840  -4.6510E+00
   11.842  -4.6551E+00
   11.844  -4.6451E+00
   11.846  -4.6205E+00
   11.848  -4.5837E+00
   11.850  -4.5391E+00
   11.852  -4.4932E+00
   11.854  -4.4537E+00
   11.856  -4.4289E+00
   11.858  -4.4272E+00
   11.860  -4.4555E+00
   11.862  -4.5195E+00
   11.864  -4.6226E+00
   11.866  -4.7659E+00
   11.868  -4.9481E+00
   11.870  -5.1657E+00
   11.872  -5.4138E+00
   11.874  -5.6863E+00
   11.876  -5.9766E+00
   11.878  -6.2784E+00
   11.880  -6.5859E+00
   11.882  -6.8941E+00
   11.884  -7.1983E+00
   11.886  -7.4948E+00
   11.888  -7.7796E+00
   11.890  -8.0489E+00
   11.892  -8.2981E+00
   11.894  -8.5223E+00
   11.896  -8.7159E+00
   11.898  -8.8730E+00
   11.900  -8.9877E+00
   11.902  -9.0546E+00
   11.904  -9.0694E+00
   11.906  -9.0294E+00
   11.908  -8.9335E+00
   11.910  -8.7831E+00
   11.912  -8.5817E+00
   11.914  -8.3348E+00
   11.916  -8.0497E+00
   11.918  -7.7352E+00
   11.920  -7.4008E+00
   11.922  -7.0558E+00
   11.924  -6.7089E+00
   11.926  -6.3676E+00
   11.928  -6.0373E+00
   11.930  -5.7215E+00
   11.932  -5.4218E+00
   11.934  -5.1385E+00
   11.936  -4.8708E+00
   11.938  -4.6181E+00
   11.940  -4.3797E+00
   11.942  -4.1558E+00
   11.944  -3.9473E+00
   11.946  -3.7555E+00
   11.948  -3.5818E+00
   11.950  -3.4267E+00
   11.952  -3.2896E+00
   11.954  -3.1679E+00
   11.956  -3.0572E+00
   11.958  -2.9506E+00
   11.960  -2.8393E+00
   11.962  -2.7131E+00
   11.964  -2.5605E+00
   11.966  -2.3698E+00
   11.968  -2.1298E+00
   11.970  -1.8304E+00
   11.972  -1.4637E+00
   11.974  -1.0243E+00
   11.976  -5.1017E-01
   11.978   7.7184E-02
   11.980   7.3228E-01
   11.982   1.4457E+00
   11.984   2.2044E+00
   11.986   2.9924E+00
   11.988   3.7916E+00
   11.990   4.5834E+00
   11.992   5.3502E+00
   11.994   6.0765E+00
   11.996   6.7500E+00
   11.998   7.3622E+00
   12.000   7.9087E+00
   12.002   8.3884E+00
   12.004   8.8033E+00
   12.006   9.1579E+00
   12.008   9.4579E+00
   12.010   9.7099E+00
   12.012   9.9209E+00
   12.014   1.0097E+01
   12.016   1.0245E+01
   12.018   1.0367E+01
   12.020   1.0468E+01
   12.022   1.0548E+01
   12.024   1.0607E+01
   12.026   1.0646E+01
   12.028   1.0662E+01
   12.030   1.0655E+01
   12.032   1.0627E+01
   12.034   1.0580E+01
   12.036   1.0516E+01
   12.038   1.0440E+01
   12.040   1.0357E+01
   12.042   1.0271E+01
   12.044   1.0185E+01
   12.046   1.0101E+01
   12.048   1.0016E+01
   12.050   9.9253E+00
   12.052   9.8204E+00
   12.054   9.6904E+00
   12.056   9.5232E+00
   12.058   9.3065E+00
   12.060   9.0297E+00
   12.062   8.6852E+00
   12.064   8.2693E+00
   12.066   7.7829E+00
   12.068   7.2308E+00
   12.070   6.6217E+00
   12.072   5.9666E+00
   12.074   5.2774E+00
   12.076   4.5661E+00
   12.078   3.8433E+00
   12.080   3.1173E+00
   12.082   2.3943E+00
   12.084   1.6778E+00
   12.086   9.6959E-01
   12.088   2.6959E-01
   12.090  -4.2287E-01
   12.092  -1.1086E+00
   12.094  -1.7880E+00
   12.096  -2.4605E+00
   12.098  -3.1244E+00
   12.100  -3.7773E+00
   12.102  -4.4157E+00
   12.104  -5.0359E+00
   12.106  -5.6340E+00
   12.108  -6.2065E+00
   12.110  -6.7503E+00
   12.112  -7.2628E+00
   12.114  -7.7417E+00
   12.116  -8.1845E+00
   12.118  -8.5884E+00
   12.120  -8.9496E+00
   12.122  -9.2635E+00
   12.124  -9.5248E+00
   12.126  -9.7277E+00
   12.128  -9.8665E+00
   12.130  -9.9362E+00
   12.132  -9.9327E+00
   12.134  -9.8529E+00
   12.136  -9.6949E+00
   12.138  -9.4578E+00
   12.140  -9.1421E+00
   12.142  -8.7489E+00
   12.144  -8.2809E+00
   12.146  -7.7417E+00
   12.148  -7.1364E+00
   12.150  -6.4713E+00
   12.152  -5.7540E+00
   12.154  -4.9934E+00
   12.156  -4.1992E+00
   12.158  -3.3819E+00
   12.160  -2.5525E+00
   12.162  -1.7222E+00
   12.164  -9.0210E-01
   12.166  -1.0244E-01
   12.168   6.6763E-01
   12.170   1.4007E+00
   12.172   2.0918E+00
   12.174   2.7382E+00
   12.176   3.3402E+00
   12.178   3.9004E+00
   12.180   4.4233E+00
   12.182   4.9145E+00
   12.184   5.3795E+00
   12.186   5.8229E+00
   12.188   6.2471E+00
   12.190   6.6519E+00
   12.192   7.0336E+00
   12.194   7.3857E+00
   12.196   7.6989E+00
   12.198   7.9622E+00
   12.200   8.1642E+00
   12.202   8.2948E+00
   12.204   8.3458E+00
   12.206   8.3128E+00
   12.208   8.1954E+00
   12.210   7.9978E+00
   12.212   7.7283E+00
   12.214   7.3986E+00
   12.216   7.0238E+00
   12.218   6.6206E+00
   12.220   6.2072E+00
   12.222   5.8022E+00
   12.224   5.4236E+00
   12.226   5.0878E+00
   12.228   4.8091E+00
   12.230   4.5991E+00
   12.232   4.4656E+00
   12.234   4.4129E+00
   12.236   4.4413E+00
   12.238   4.5473E+00
   12.240   4.7235E+00
   12.242   4.9591E+00
   12.244   5.2403E+00
   12.246   5.5514E+00
   12.248   5.8753E+00
   12.250   6.1955E+00
   12.252   6.4965E+00
   12.254   6.7660E+00
   12.256   6.9946E+00
   12.258   7.1770E+00
   12.260   7.3115E+00
   12.262   7.3996E+00
   12.264   7.4456E+00
   12.266   7.4552E+00
   12.268   7.4352E+00
   12.270   7.3930E+00
   12.272   7.3354E+00
   12.274   7.2687E+00
   12.276   7.1987E+00
   12.278   7.1303E+00
   12.280   7.0682E+00
   12.282   7.0164E+00
   12.284   6.9791E+00
   12.286   6.9597E+00
   12.288   6.9606E+00
   12.290   6.9826E+00
   12.292   7.0242E+00
   12.294   7.0809E+00
   12.296   7.1448E+00
   12.298   7.2053E+00
   12.300   7.2494E+00
   12.302   7.2629E+00
   12.304   7.2316E+00
   12.306   7.1433E+00
   12.308   6.9880E+00
   12.310   6.7596E+00
   12.312   6.4561E+00
   12.314   6.0795E+00
   12.316   5.6355E+00
   12.318   5.1333E+00
   12.320   4.5851E+00
   12.322   4.0051E+00
   12.324   3.4090E+00
   12.326   2.8130E+00
   12.328   2.2333E+00
   12.330   1.6842E+00
   12.332   1.1782E+00
   12.334   7.2411E-01
   12.336   3.2741E-01
   12.338  -1.0282E-02
   12.340  -2.9064E-01
   12.342  -5.1788E-01
   12.344  -6.9771E-01
   12.346  -8.3633E-01
   12.348  -9.3970E-01
   12.350  -1.0132E+00
   12.352  -1.0620E+00
   12.354  -1.0909E+00
   12.356  -1.1060E+00
   12.358  -1.1142E+00
   12.360  -1.1236E+00
   12.362  -1.1437E+00
   12.364  -1.1839E+00
   12.366  -1.2526E+00
   12.368  -1.3564E+00
   12.370  -1.4988E+00
   12.372  -1.6791E+00
   12.374  -1.8929E+00
   12.376  -2.1319E+00
   12.378  -2.3852E+00
   12.380  -2.6404E+00
   12.382  -2.8852E+00
   12.384  -3.1089E+00
   12.386  -3.3035E+00
   12.388  -3.4650E+00
   12.390  -3.5935E+00
   12.392  -3.6934E+00
   12.394  -3.7729E+00
   12.396  -3.8426E+00
   12.398  -3.9146E+00
   12.400  -4.0006E+00
   12.402  -4.1106E+00
   12.404  -4.2521E+00
   12.406  -4.4290E+00
   12.408  -4.6416E+00
   12.410  -4.8862E+00
   12.412  -5.1558E+00
   12.414  -5.4397E+00
   12.416  -5.7243E+00
   12.418  -5.9938E+00
   12.420  -6.2307E+00
   12.422  -6.4174E+00
   12.424  -6.5373E+00
   12.426  -6.5766E+00
   12.428  -6.5256E+00
   12.430  -6.3794E+00
   12.432  -6.1388E+00
   12.434  -5.8100E+00
   12.436  -5.4041E+00
   12.438  -4.9363E+00
   12.440  -4.4245E+00
   12.442  -3.8881E+00
   12.444  -3.3464E+00
   12.446  -2.8173E+00
   12.448  -2.3159E+00
   12.450  -1.8538E+00
   12.452  -1.4387E+00
   12.454  -1.0743E+00
   12.456  -7.6134E-01
   12.458  -4.9839E-01
   12.460  -2.8286E-01
   12.462  -1.1204E-01
   12.464   1.6208E-02
   12.466   1.0325E-01
   12.468   1.4986E-01
   12.470   1.5681E-01
   12.472   1.2556E-01
   12.474   5.9092E-02
   12.476  -3.7559E-02
   12.478  -1.5707E-01
   12.480  -2.9001E-01
   12.482  -4.2542E-01
   12.484  -5.5176E-01
   12.486  -6.5790E-01
   12.488  -7.3425E-01
   12.490  -7.7363E-01
   12.492  -7.7199E-01
   12.494  -7.2874E-01
   12.496  -6.4679E-01
   12.498  -5.3223E-01
   12.500  -3.9375E-01
   12.502  -2.4174E-01
   12.504  -8.7348E-02
   12.506   5.8698E-02
   12.508   1.8713E-01
   12.510   2.9112E-01
   12.512   3.6698E-01
   12.514   4.1451E-01
   12.516   4.3696E-01
   12.518   4.4051E-01
   12.520   4.3351E-01
   12.522   4.2537E-01
   12.524   4.2542E-01
   12.526   4.4183E-01
   12.528   4.8064E-01
   12.530   5.4490E-01
   12.532   6.3426E-01
   12.534   7.4458E-01
   12.536   8.6801E-01
   12.538   9.9324E-01
   12.540   1.1061E+00
   12.542   1.1904E+00
   12.544   1.2293E+00
   12.546   1.2062E+00
   12.548   1.1068E+00
   12.550   9.1938E-01
   12.552   6.3619E-01
   12.554   2.5344E-01
   12.556  -2.2867E-01
   12.558  -8.0641E-01
   12.560  -1.4730E+00
   12.562  -2.2193E+00
   12.564  -3.0339E+00
   12.566  -3.9039E+00
   12.568  -4.8151E+00
   12.570  -5.7518E+00
   12.572  -6.6974E+00
   12.574  -7.6342E+00
   12.576  -8.5434E+00
   12.578  -9.4054E+00
   12.580  -1.0200E+01
   12.582  -1.0906E+01
   12.584  -1.1503E+01
   12.586  -1.1975E+01
   12.588  -1.2306E+01
   12.590  -1.2488E+01
   12.592  -1.2517E+01
   12.594  -1.2399E+01
   12.596  -1.2144E+01
   12.598  -1.1772E+01
   12.600  -1.1307E+01
   12.602  -1.0781E+01
   12.604  -1.0223E+01
   12.606  -9.6650E+00
   12.608  -9.1358E+00
   12.610  -8.6581E+00
   12.612  -8.2488E+00
   12.614  -7.9171E+00
   12.616  -7.6658E+00
   12.618  -7.4913E+00
   12.620  -7.3858E+00
   12.622  -7.3383E+00
   12.624  -7.3363E+00
   12.626  -7.3668E+00
   12.628  -7.4168E+00
   12.630  -7.4740E+00
   12.632  -7.5266E+00
   12.634  -7.5634E+00
   12.636  -7.5742E+00
   12.638  -7.5499E+00
   12.640  -7.4821E+00
   12.642  -7.3642E+00
   12.644  -7.1906E+00
   12.646  -6.9575E+00
   12.648  -6.6623E+00
   12.650  -6.3043E+00
   12.652  -5.8841E+00
   12.654  -5.4038E+00
   12.656  -4.8674E+00
   12.658  -4.2804E+00
   12.660  -3.6500E+00
   12.662  -2.9854E+00
   12.664  -2.2974E+00
   12.666  -1.5983E+00
   12.668  -9.0183E-01
   12.670  -2.2206E-01
   12.672   4.2697E-01
   12.674   1.0325E+00
   12.676   1.5841E+00
   12.678   2.0746E+00
   12.680   2.5004E+00
   12.682   2.8627E+00
   12.684   3.1663E+00
   12.686   3.4198E+00
   12.688   3.6343E+00
   12.690   3.8227E+00
   12.692   3.9982E+00
   12.694   4.1730E+00
   12.696   4.3577E+00
   12.698   4.5596E+00
   12.700   4.7824E+00
   12.702   5.0255E+00
   12.704   5.2839E+00
   12.706   5.5487E+00
   12.708   5.8076E+00
   12.710   6.0463E+00
   12.712   6.2499E+00
   12.714   6.4042E+00
   12.716   6.4972E+00
   12.718   6.5196E+00
   12.720   6.4654E+00
   12.722   6.3319E+00
   12.724   6.1195E+00
   12.726   5.8309E+00
   12.728   5.4700E+00
   12.730   5.0420E+00
   12.732   4.5519E+00
   12.734   4.0047E+00
   12.736   3.4052E+00
   12.738   2.7585E+00
   12.740   2.0707E+00
   12.742   1.3494E+00
   12.744   6.0487E-01
   12.746  -1.4969E-01
   12.748  -8.9814E-01
   12.750  -1.6218E+00
   12.752  -2.3003E+00
   12.754  -2.9125E+00
   12.756  -3.4381E+00
   12.758  -3.8584E+00
   12.760  -4.1575E+00
   12.762  -4.3236E+00
   12.764  -4.3495E+00
   12.766  -4.2342E+00
   12.768  -3.9833E+00
   12.770  -3.6095E+00
   12.772  -3.1326E+00
   12.774  -2.5786E+00
   12.776  -1.9776E+00
   12.778  -1.3609E+00
   12.780  -7.5825E-01
   12.782  -1.9444E-01
   12.784   3.1309E-01
   12.786   7.5561E-01
   12.788   1.1333E+00
   12.790   1.4542E+00
   12.792   1.7320E+00
   12.794   1.9839E+00
   12.796   2.2275E+00
   12.798   2.4788E+00
   12.800   2.7498E+00
   12.802   3.0478E+00
   12.804   3.3744E+00
   12.806   3.7260E+00
   12.808   4.0939E+00
   12.810   4.4658E+00
   12.812   4.8270E+00
   12.814   5.1616E+00
   12.816   5.4540E+00
   12.818   5.6901E+00
   12.820   5.8579E+00
   12.822   5.9482E+00
   12.824   5.9557E+00
   12.826   5.8786E+00
   12.828   5.7195E+00
   12.830   5.4852E+00
   12.832   5.1870E+00
   12.834   4.8397E+00
   12.836   4.4611E+00
   12.838   4.0705E+00
   12.840   3.6870E+00
   12.842   3.3280E+00
   12.844   3.0080E+00
   12.846   2.7374E+00
   12.848   2.5228E+00
   12.850   2.3669E+00
   12.852   2.2699E+00
   12.854   2.2303E+00
   12.856   2.2457E+00
   12.858   2.3145E+00
   12.860   2.4350E+00
   12.862   2.6062E+00
   12.864   2.8270E+00
   12.866   3.0954E+00
   12.868   3.4076E+00
   12.870   3.7580E+00
   12.872   4.1387E+00
   12.874   4.5392E+00
   12.876   4.9473E+00
   12.878   5.3492E+00
   12.880   5.7305E+00
   12.882   6.0767E+00
   12.884   6.3735E+00
   12.886   6.6076E+00
   12.888   6.7664E+00
   12.890   6.8385E+00
   12.892   6.8134E+00
   12.894   6.6819E+00
   12.896   6.4367E+00
   12.898   6.0733E+00
   12.900   5.5907E+00
   12.902   4.9922E+00
   12.904   4.2865E+00
   12.906   3.4876E+00
   12.908   2.6142E+00
   12.910   1.6896E+00
   12.912   7.3971E-01
   12.914  -2.0817E-01
   12.916  -1.1270E+00
   12.918  -1.9921E+00
   12.920  -2.7820E+00
   12.922  -3.4806E+00
   12.924  -4.0772E+00
   12.926  -4.5671E+00
   12.928  -4.9509E+00
   12.930  -5.2338E+00
   12.932  -5.4247E+00
   12.934  -5.5340E+00
   12.936  -5.5734E+00
   12.938  -5.5539E+00
   12.940  -5.4851E+00
   12.942  -5.3751E+00
   12.944  -5.2294E+00
   12.946  -5.0513E+00
   12.948  -4.8420E+00
   12.950  -4.6013E+00
   12.952  -4.3282E+00
   12.954  -4.0220E+00
   12.956  -3.6836E+00
   12.958  -3.3158E+00
   12.960  -2.9239E+00
   12.962  -2.5156E+00
   12.964  -2.1006E+00
   12.966  -1.6892E+00
   12.968  -1.2916E+00
   12.970  -9.1713E-01
   12.972  -5.7313E-01
   12.974  -2.6494E-01
   12.976   4.2277E-03
   12.978   2.3300E-01
   12.980   4.2140E-01
   12.982   5.7036E-01
   12.984   6.8114E-01
   12.986   7.5484E-01
   12.988   7.9183E-01
   12.990   7.9142E-01
   12.992   7.5163E-01
   12.994   6.6915E-01
   12.996   5.3956E-01
   12.998   3.5784E-01
   13.000   1.1889E-01
   13.002  -1.8184E-01
   13.004  -5.4781E-01
   13.006  -9.8088E-01
   13.008  -1.4811E+00
   13.010  -2.0466E+00
   13.012  -2.6735E+00
   13.014  -3.3564E+00
   13.016  -4.0879E+00
   13.018  -4.8591E+00
   13.020  -5.6592E+00
   13.022  -6.4752E+00
   13.024  -7.2921E+00
   13.026  -8.0924E+00
   13.028  -8.8573E+00
   13.030  -9.5672E+00
   13.032  -1.0203E+01
   13.034  -1.0749E+01
   13.036  -1.1191E+01
   13.038  -1.1521E+01
   13.040  -1.1735E+01
   13.042  -1.1832E+01
   13.044  -1.1817E+01
   13.046  -1.1694E+01
   13.048  -1.1469E+01
   13.050  -1.1146E+01
   13.052  -1.0730E+01
   13.054  -1.0222E+01
   13.056  -9.6238E+00
   13.058  -8.9341E+00
   13.060  -8.1537E+00
   13.062  -7.2845E+00
   13.064  -6.3310E+00
   13.066  -5.3009E+00
   13.068  -4.2061E+00
   13.070  -3.0623E+00
   13.072  -1.8885E+00
   13.074  -7.0605E-01
   13.076   4.6247E-01
   13.078   1.5946E+00
   13.080   2.6694E+00
   13.082   3.6683E+00
   13.084   4.5758E+00
   13.086   5.3798E+00
   13.088   6.0718E+00
   13.090   6.6469E+00
   13.092   7.1039E+00
   13.094   7.4449E+00
   13.096   7.6761E+00
   13.098   7.8072E+00
   13.100   7.8510E+00
   13.102   7.8233E+00
   13.104   7.7416E+00
   13.106   7.6241E+00
   13.108   7.4892E+00
   13.110   7.3539E+00
   13.112   7.2340E+00
   13.114   7.1429E+00
   13.116   7.0921E+00
   13.118   7.0909E+00
   13.120   7.1462E+00
   13.122   7.2627E+00
   13.124   7.4429E+00
   13.126   7.6865E+00
   13.128   7.9905E+00
   13.130   8.3492E+00
   13.132   8.7546E+00
   13.134   9.1964E+00
   13.136   9.6625E+00
   13.138   1.0140E+01
   13.140   1.0615E+01
   13.142   1.1075E+01
   13.144   1.1507E+01
   13.146   1.1899E+01
   13.148   1.2242E+01
   13.150   1.2526E+01
   13.152   1.2743E+01
   13.154   1.2886E+01
   13.156   1.2953E+01
   13.158   1.2939E+01
   13.160   1.2848E+01
   13.162   1.2682E+01
   13.164   1.2449E+01
   13.166   1.2160E+01
   13.168   1.1826E+01
   13.170   1.1460E+01
   13.172   1.1073E+01
   13.174   1.0675E+01
   13.176   1.0274E+01
   13.178   9.8719E+00
   13.180   9.4708E+00
   13.182   9.0682E+00
   13.184   8.6598E+00
   13.186   8.2393E+00
   13.188   7.7988E+00
   13.190   7.3293E+00
   13.192   6.8212E+00
   13.194   6.2651E+00
   13.196   5.6519E+00
   13.198   4.9743E+00
   13.200   4.2274E+00
   13.202   3.4094E+00
   13.204   2.5221E+00
   13.206   1.5720E+00
   13.208   5.6977E-01
   13.210  -4.6959E-01
   13.212  -1.5275E+00
   13.214  -2.5829E+00
   13.216  -3.6132E+00
   13.218  -4.5961E+00
   13.220  -5.5106E+00
   13.222  -6.3383E+00
   13.224  -7.0640E+00
   13.226  -7.6765E+00
   13.228  -8.1688E+00
   13.230  -8.5379E+00
   13.232  -8.7848E+00
   13.234  -8.9140E+00
   13.236  -8.9331E+00
   13.238  -8.8522E+00
   13.240  -8.6838E+00
   13.242  -8.4422E+00
   13.244  -8.1433E+00
   13.246  -7.8039E+00
   13.248  -7.4410E+00
   13.250  -7.0708E+00
   13.252  -6.7080E+00
   13.254  -6.3645E+00
   13.256  -6.0493E+00
   13.258  -5.7678E+00
   13.260  -5.5216E+00
   13.262  -5.3092E+00
   13.264  -5.1255E+00
   13.266  -4.9630E+00
   13.268  -4.8121E+00
   13.270  -4.6619E+00
   13.272  -4.5006E+00
   13.274  -4.3164E+00
   13.276  -4.0980E+00
   13.278  -3.8347E+00
   13.280  -3.5174E+00
   13.282  -3.1390E+00
   13.284  -2.6954E+00
   13.286  -2.1857E+00
   13.288  -1.6134E+00
   13.290  -9.8585E-01
   13.292  -3.1431E-01
   13.294   3.8698E-01
   13.296   1.1019E+00
   13.298   1.8135E+00
   13.300   2.5056E+00
   13.302   3.1636E+00
   13.304   3.7749E+00
   13.306   4.3295E+00
   13.308   4.8199E+00
   13.310   5.2406E+00
   13.312   5.5885E+00
   13.314   5.8625E+00
   13.316   6.0639E+00
   13.318   6.1956E+00
   13.320   6.2626E+00
   13.322   6.2708E+00
   13.324   6.2262E+00
   13.326   6.1342E+00
   13.328   5.9984E+00
   13.330   5.8207E+00
   13.332   5.6012E+00
   13.334   5.3386E+00
   13.336   5.0312E+00
   13.338   4.6776E+00
   13.340   4.2772E+00
   13.342   3.8303E+00
   13.344   3.3385E+00
   13.346   2.8037E+00
   13.348   2.2285E+00
   13.350   1.6160E+00
   13.352   9.6967E-01
   13.354   2.9448E-01
   13.356  -4.0273E-01
   13.358  -1.1124E+00
   13.360  -1.8218E+00
   13.362  -2.5149E+00
   13.364  -3.1732E+00
   13.366  -3.7764E+00
   13.368  -4.3041E+00
   13.370  -4.7374E+00
   13.372  -5.0606E+00
   13.374  -5.2624E+00
   13.376  -5.3371E+00
   13.378  -5.2851E+00
   13.380  -5.1123E+00
   13.382  -4.8302E+00
   13.384  -4.4544E+00
   13.386  -4.0036E+00
   13.388  -3.4980E+00
   13.390  -2.9580E+00
   13.392  -2.4032E+00
   13.394  -1.8512E+00
   13.396  -1.3172E+00
   13.398  -8.1419E-01
   13.400  -3.5240E-01
   13.402   6.0224E-02
   13.404   4.1801E-01
   13.406   7.1753E-01
   13.408   9.5754E-01
   13.410   1.1389E+00
   13.412   1.2646E+00
   13.414   1.3391E+00
   13.416   1.3683E+00
   13.418   1.3593E+00
   13.420   1.3198E+00
   13.422   1.2580E+00
   13.424   1.1823E+00
   13.426   1.1013E+00
   13.428   1.0232E+00
   13.430   9.5574E-01
   13.432   9.0530E-01
   13.434   8.7692E-01
   13.436   8.7377E-01
   13.438   8.9703E-01
   13.440   9.4603E-01
   13.442   1.0184E+00
   13.444   1.1106E+00
   13.446   1.2178E+00
   13.448   1.3346E+00
   13.450   1.4552E+00
   13.452   1.5733E+00
   13.454   1.6827E+00
   13.456   1.7776E+00
   13.458   1.8527E+00
   13.460   1.9043E+00
   13.462   1.9301E+00
   13.464   1.9301E+00
   13.466   1.9061E+00
   13.468   1.8616E+00
   13.470   1.8009E+00
   13.472   1.7280E+00
   13.474   1.6454E+00
   13.476   1.5531E+00
   13.478   1.4476E+00
   13.480   1.3225E+00
   13.482   1.1691E+00
   13.484   9.7755E-01
   13.486   7.3884E-01
   13.488   4.4673E-01
   13.490   9.9197E-02
   13.492  -3.0058E-01
   13.494  -7.4404E-01
   13.496  -1.2178E+00
   13.498  -1.7051E+00
   13.500  -2.1870E+00
   13.502  -2.6448E+00
   13.504  -3.0613E+00
   13.506  -3.4222E+00
   13.508  -3.7175E+00
   13.510  -3.9412E+00
   13.512  -4.0919E+00
   13.514  -4.1719E+00
   13.516  -4.1867E+00
   13.518  -4.1444E+00
   13.520  -4.0545E+00
   13.522  -3.9268E+00
   13.524  -3.7712E+00
   13.526  -3.5959E+00
   13.528  -3.4077E+00
   13.530  -3.2111E+00
   13.532  -3.0085E+00
   13.534  -2.8001E+00
   13.536  -2.5841E+00
   13.538  -2.3573E+00
   13.540  -2.1153E+00
   13.542  -1.8531E+00
   13.544  -1.5651E+00
   13.546  -1.2453E+00
   13.548  -8.8845E-01
   13.550  -4.8955E-01
   13.552  -4.4926E-02
   13.554   4.4742E-01
   13.556   9.8724E-01
   13.558   1.5716E+00
   13.560   2.1946E+00
   13.562   2.8471E+00
   13.564   3.5172E+00
   13.566   4.1907E+00
   13.568   4.8518E+00
   13.570   5.4841E+00
   13.572   6.0725E+00
   13.574   6.6035E+00
   13.576   7.0670E+00
   13.578   7.4566E+00
   13.580   7.7697E+00
   13.582   8.0079E+00
   13.584   8.1756E+00
   13.586   8.2803E+00
   13.588   8.3309E+00
   13.590   8.3377E+00
   13.592   8.3115E+00
   13.594   8.2633E+00
   13.596   8.2039E+00
   13.598   8.1433E+00
   13.600   8.0907E+00
   13.602   8.0537E+00
   13.604   8.0386E+00
   13.606   8.0494E+00
   13.608   8.0884E+00
   13.610   8.1556E+00
   13.612   8.2488E+00
   13.614   8.3634E+00
   13.616   8.4930E+00
   13.618   8.6289E+00
   13.620   8.7611E+00
   13.622   8.8785E+00
   13.624   8.9700E+00
   13.626   9.0252E+00
   13.628   9.0354E+00
   13.630   8.9944E+00
   13.632   8.8991E+00
   13.634   8.7492E+00
   13.636   8.5473E+00
   13.638   8.2983E+00
   13.640   8.0077E+00
   13.642   7.6812E+00
   13.644   7.3233E+00
   13.646   6.9371E+00
   13.648   6.5236E+00
   13.650   6.0823E+00
   13.652   5.6116E+00
   13.654   5.1096E+00
   13.656   4.5751E+00
   13.658   4.0079E+00
   13.660   3.4092E+00
   13.662   2.7818E+00
   13.664   2.1299E+00
   13.666   1.4587E+00
   13.668   7.7455E-01
   13.670   8.4533E-02
   13.672  -6.0357E-01
   13.674  -1.2814E+00
   13.676  -1.9403E+00
   13.678  -2.5713E+00
   13.680  -3.1653E+00
   13.682  -3.7136E+00
   13.684  -4.2077E+00
   13.686  -4.6395E+00
   13.688  -5.0013E+00
   13.690  -5.2857E+00
   13.692  -5.4857E+00
   13.694  -5.5951E+00
   13.696  -5.6083E+00
   13.698  -5.5215E+00
   13.700  -5.3324E+00
   13.702  -5.0411E+00
   13.704  -4.6501E+00
   13.706  -4.1640E+00
   13.708  -3.5895E+00
   13.710  -2.9351E+00
   13.712  -2.2104E+00
   13.714  -1.4265E+00
   13.716  -5.9550E-01
   13.718   2.6904E-01
   13.720   1.1525E+00
   13.722   2.0389E+00
   13.724   2.9117E+00
   13.726   3.7541E+00
   13.728   4.5497E+00
   13.730   5.2838E+00
   13.732   5.9441E+00
   13.734   6.5216E+00
   13.736   7.0118E+00
   13.738   7.4148E+00
   13.740   7.7359E+00
   13.742   7.9852E+00
   13.744   8.1766E+00
   13.746   8.3261E+00
   13.748   8.4501E+00
   13.750   8.5627E+00
   13.752   8.6739E+00
   13.754   8.7878E+00
   13.756   8.9014E+00
   13.758   9.0053E+00
   13.760   9.0845E+00
   13.762   9.1208E+00
   13.764   9.0953E+00
   13.766   8.9918E+00
   13.768   8.7997E+00
   13.770   8.5157E+00
   13.772   8.1451E+00
   13.774   7.7018E+00
   13.776   7.2059E+00
   13.778   6.6820E+00
   13.780   6.1552E+00
   13.782   5.6480E+00
   13.784   5.1772E+00
   13.786   4.7518E+00
   13.788   4.3724E+00
   13.790   4.0318E+00
   13.792   3.7167E+00
   13.794   3.4101E+00
   13.796   3.0943E+00
   13.798   2.7530E+00
   13.800   2.3735E+00
   13.802   1.9470E+00
   13.804   1.4692E+00
   13.806   9.3926E-01
   13.808   3.5854E-01
   13.810  -2.7055E-01
   13.812  -9.4597E-01
   13.814  -1.6668E+00
   13.816  -2.4334E+00
   13.818  -3.2464E+00
   13.820  -4.1061E+00
   13.822  -5.0103E+00
   13.824  -5.9530E+00
   13.826  -6.9234E+00
   13.828  -7.9057E+00
   13.830  -8.8791E+00
   13.832  -9.8192E+00
   13.834  -1.0700E+01
   13.836  -1.1496E+01
   13.838  -1.2185E+01
   13.840  -1.2748E+01
   13.842  -1.3172E+01
   13.844  -1.3453E+01
   13.846  -1.3588E+01
   13.848  -1.3586E+01
   13.850  -1.3454E+01
   13.852  -1.3204E+01
   13.854  -1.2847E+01
   13.856  -1.2393E+01
   13.858  -1.1850E+01
   13.860  -1.1227E+01
   13.862  -1.0530E+01
   13.864  -9.7683E+00
   13.866  -8.9525E+00
   13.868  -8.0950E+00
   13.870  -7.2109E+00
   13.872  -6.3169E+00
   13.874  -5.4299E+00
   13.876  -4.5658E+00
   13.878  -3.7384E+00
   13.880  -2.9580E+00
   13.882  -2.2308E+00
   13.884  -1.5587E+00
   13.886  -9.3938E-01
   13.888  -3.6681E-01
   13.890   1.6744E-01
   13.892   6.7295E-01
   13.894   1.1586E+00
   13.896   1.6309E+00
   13.898   2.0919E+00
   13.900   2.5385E+00
   13.902   2.9613E+00
   13.904   3.3453E+00
   13.906   3.6710E+00
   13.908   3.9163E+00
   13.910   4.0594E+00
   13.912   4.0816E+00
   13.914   3.9691E+00
   13.916   3.7156E+00
   13.918   3.3221E+00
   13.920   2.7976E+00
   13.922   2.1578E+00
   13.924   1.4237E+00
   13.926   6.1993E-01
   13.928  -2.2748E-01
   13.930  -1.0924E+00
   13.932  -1.9503E+00
   13.934  -2.7792E+00
   13.936  -3.5607E+00
   13.938  -4.2797E+00
   13.940  -4.9246E+00
   13.942  -5.4865E+00
   13.944  -5.9593E+00
   13.946  -6.3388E+00
   13.948  -6.6226E+00
   13.950  -6.8099E+00
   13.952  -6.9014E+00
   13.954  -6.8994E+00
   13.956  -6.8081E+00
   13.958  -6.6335E+00
   13.960  -6.3838E+00
   13.962  -6.0694E+00
   13.964  -5.7029E+00
   13.966  -5.2991E+00
   13.968  -4.8741E+00
   13.970  -4.4454E+00
   13.972  -4.0310E+00
   13.974  -3.6484E+00
   13.976  -3.3145E+00
   13.978  -3.0440E+00
   13.980  -2.8489E+00
   13.982  -2.7375E+00
   13.984  -2.7137E+00
   13.986  -2.7767E+00
   13.988  -2.9207E+00
   13.990  -3.1355E+00
   13.992  -3.4080E+00
   13.994  -3.7227E+00
   13.996  -4.0636E+00
   13.998  -4.4155E+00
   14.000  -4.7644E+00
   14.002  -5.0989E+00
   14.004  -5.4101E+00
   14.006  -5.6916E+00
   14.008  -5.9391E+00
   14.010  -6.1501E+00
   14.012  -6.3228E+00
   14.014  -6.4555E+00
   14.016  -6.5467E+00
   14.018  -6.5944E+00
   14.020  -6.5969E+00
   14.022  -6.5530E+00
   14.024  -6.4631E+00
   14.026  -6.3295E+00
   14.028  -6.1574E+00
   14.030  -5.9543E+00
   14.032  -5.7305E+00
   14.034  -5.4977E+00
   14.036  -5.2684E+00
   14.038  -5.0544E+00
   14.040  -4.8651E+00
   14.042  -4.7070E+00
   14.044  -4.5820E+00
   14.046  -4.4878E+00
   14.048  -4.4174E+00
   14.050  -4.3601E+00
   14.052  -4.3030E+00
   14.054  -4.2320E+00
   14.056  -4.1335E+00
   14.058  -3.9958E+00
   14.060  -3.8101E+00
   14.062  -3.5703E+00
   14.064  -3.2734E+00
   14.066  -2.9186E+00
   14.068  -2.5067E+00
   14.070  -2.0396E+00
   14.072  -1.5198E+00
   14.074  -9.5064E-01
   14.076  -3.3662E-01
   14.078   3.1573E-01
   14.080   9.9743E-01
   14.082   1.6967E+00
   14.084   2.3990E+00
   14.086   3.0876E+00
   14.088   3.7446E+00
   14.090   4.3520E+00
   14.092   4.8928E+00
   14.094   5.3525E+00
   14.096   5.7201E+00
   14.098   5.9889E+00
   14.100   6.1570E+00
   14.102   6.2274E+00
   14.104   6.2079E+00
   14.106   6.1100E+00
   14.108   5.9486E+00
   14.110   5.7406E+00
   14.112   5.5044E+00
   14.114   5.2587E+00
   14.116   5.0217E+00
   14.118   4.8105E+00
   14.120   4.6404E+00
   14.122   4.5235E+00
   14.124   4.4685E+00
   14.126   4.4797E+00
   14.128   4.5562E+00
   14.130   4.6919E+00
   14.132   4.8754E+00
   14.134   5.0910E+00
   14.136   5.3192E+00
   14.138   5.5386E+00
   14.140   5.7276E+00
   14.142   5.8659E+00
   14.144   5.9366E+00
   14.146   5.9272E+00
   14.148   5.8308E+00
   14.150   5.6466E+00
   14.152   5.3799E+00
   14.154   5.0416E+00
   14.156   4.6467E+00
   14.158   4.2131E+00
   14.160   3.7591E+00
   14.162   3.3021E+00
   14.164   2.8564E+00
   14.166   2.4324E+00
   14.168   2.0356E+00
   14.170   1.6674E+00
   14.172   1.3256E+00
   14.174   1.0057E+00
   14.176   7.0241E-01
   14.178   4.1110E-01
   14.180   1.2881E-01
   14.182  -1.4524E-01
   14.184  -4.0959E-01
   14.186  -6.6100E-01
   14.188  -8.9535E-01
   14.190  -1.1086E+00
   14.192  -1.2980E+00
   14.194  -1.4627E+00
   14.196  -1.6042E+00
   14.198  -1.7268E+00
   14.200  -1.8369E+00
   14.202  -1.9421E+00
   14.204  -2.0509E+00
   14.206  -2.1710E+00
   14.208  -2.3089E+00
   14.210  -2.4687E+00
   14.212  -2.6526E+00
   14.214  -2.8603E+00
   14.216  -3.0895E+00
   14.218  -3.3366E+00
   14.220  -3.5971E+00
   14.222  -3.8658E+00
   14.224  -4.1369E+00
   14.226  -4.4047E+00
   14.228  -4.6625E+00
   14.230  -4.9034E+00
   14.232  -5.1201E+00
   14.234  -5.3057E+00
   14.236  -5.4544E+00
   14.238  -5.5626E+00
   14.240  -5.6295E+00
   14.242  -5.6576E+00
   14.244  -5.6523E+00
   14.246  -5.6214E+00
   14.248  -5.5736E+00
   14.250  -5.5171E+00
   14.252  -5.4584E+00
   14.254  -5.4013E+00
   14.256  -5.3466E+00
   14.258  -5.2929E+00
   14.260  -5.2367E+00
   14.262  -5.1739E+00
   14.264  -5.1004E+00
   14.266  -5.0125E+00
   14.268  -4.9075E+00
   14.270  -4.7836E+00
   14.272  -4.6404E+00
   14.274  -4.4793E+00
   14.276  -4.3037E+00
   14.278  -4.1199E+00
   14.280  -3.9370E+00
   14.282  -3.7667E+00
   14.284  -3.6227E+00
   14.286  -3.5194E+00
   14.288  -3.4706E+00
   14.290  -3.4879E+00
   14.292  -3.5801E+00
   14.294  -3.7528E+00
   14.296  -4.0092E+00
   14.298  -4.3500E+00
   14.300  -4.7751E+00
   14.302  -5.2834E+00
   14.304  -5.8735E+00
   14.306  -6.5424E+00
   14.308  -7.2852E+00
   14.310  -8.0934E+00
   14.312  -8.9545E+00
   14.314  -9.8517E+00
   14.316  -1.0764E+01
   14.318  -1.1666E+01
   14.320  -1.2532E+01
   14.322  -1.3336E+01
   14.324  -1.4053E+01
   14.326  -1.4659E+01
   14.328  -1.5139E+01
   14.330  -1.5478E+01
   14.332  -1.5670E+01
   14.334  -1.5711E+01
   14.336  -1.5605E+01
   14.338  -1.5358E+01
   14.340  -1.4981E+01
   14.342  -1.4489E+01
   14.344  -1.3898E+01
   14.346  -1.3226E+01
   14.348  -1.2490E+01
   14.350  -1.1706E+01
   14.352  -1.0886E+01
   14.354  -1.0039E+01
   14.356  -9.1699E+00
   14.358  -8.2810E+00
   14.360  -7.3715E+00
   14.362  -6.4400E+00
   14.364  -5.4852E+00
   14.366  -4.5075E+00
   14.368  -3.5096E+00
   14.370  -2.4973E+00
   14.372  -1.4792E+00
   14.374  -4.6706E-01
   14.376   5.2528E-01
   14.378   1.4826E+00
   14.380   2.3892E+00
   14.382   3.2304E+00
   14.384   3.9936E+00
   14.386   4.6688E+00
   14.388   5.2499E+00
   14.390   5.7348E+00
   14.392   6.1249E+00
   14.394   6.4256E+00
   14.396   6.6447E+00
   14.398   6.7924E+00
   14.400   6.8800E+00
   14.402   6.9192E+00
   14.404   6.9214E+00
   14.406   6.8964E+00
   14.408   6.8525E+00
   14.410   6.7955E+00
   14.412   6.7288E+00
   14.414   6.6533E+00
   14.416   6.5681E+00
   14.418   6.4707E+00
   14.420   6.3577E+00
   14.422   6.2259E+00
   14.424   6.0726E+00
   14.426   5.8963E+00
   14.428   5.6980E+00
   14.430   5.4811E+00
   14.432   5.2522E+00
   14.434   5.0206E+00
   14.436   4.7978E+00
   14.438   4.5963E+00
   14.440   4.4281E+00
   14.442   4.3031E+00
   14.444   4.2277E+00
   14.446   4.2046E+00
   14.448   4.2326E+00
   14.450   4.3069E+00
   14.452   4.4197E+00
   14.454   4.5616E+00
   14.456   4.7222E+00
   14.458   4.8912E+00
   14.460   5.0588E+00
   14.462   5.2167E+00
   14.464   5.3582E+00
   14.466   5.4788E+00
   14.468   5.5761E+00
   14.470   5.6495E+00
   14.472   5.7000E+00
   14.474   5.7292E+00
   14.476   5.7392E+00
   14.478   5.7312E+00
   14.480   5.7057E+00
   14.482   5.6619E+00
   14.484   5.5979E+00
   14.486   5.5112E+00
   14.488   5.3989E+00
   14.490   5.2589E+00
   14.492   5.0895E+00
   14.494   4.8904E+00
   14.496   4.6621E+00
   14.498   4.4060E+00
   14.500   4.1238E+00
   14.502   3.8171E+00
   14.504   3.4872E+00
   14.506   3.1350E+00
   14.508   2.7607E+00
   14.510   2.3645E+00
   14.512   1.9467E+00
   14.514   1.5076E+00
   14.516   1.0482E+00
   14.518   5.6953E-01
   14.520   7.2489E-02
   14.522  -4.4211E-01
   14.524  -9.7373E-01
   14.526  -1.5219E+00
   14.528  -2.0855E+00
   14.530  -2.6623E+00
   14.532  -3.2480E+00
   14.534  -3.8362E+00
   14.536  -4.4172E+00
   14.538  -4.9794E+00
   14.540  -5.5089E+00
   14.542  -5.9911E+00
   14.544  -6.4116E+00
   14.546  -6.7576E+00
   14.548  -7.0192E+00
   14.550  -7.1908E+00
   14.552  -7.2713E+00
   14.554  -7.2653E+00
   14.556  -7.1821E+00
   14.558  -7.0353E+00
   14.560  -6.8414E+00
   14.562  -6.6190E+00
   14.564  -6.3865E+00
   14.566  -6.1610E+00
   14.568  -5.9569E+00
   14.570  -5.7848E+00
   14.572  -5.6502E+00
   14.574  -5.5533E+00
   14.576  -5.4887E+00
   14.578  -5.4464E+00
   14.580  -5.4120E+00
   14.582  -5.3688E+00
   14.584  -5.2992E+00
   14.586  -5.1863E+00
   14.588  -5.0157E+00
   14.590  -4.7762E+00
   14.592  -4.4617E+00
   14.594  -4.0705E+00
   14.596  -3.6059E+00
   14.598  -3.0754E+00
   14.600  -2.4899E+00
   14.602  -1.8617E+00
   14.604  -1.2038E+00
   14.606  -5.2775E-01
   14.608   1.5735E-01
   14.610   8.4561E-01
   14.612   1.5348E+00
   14.614   2.2263E+00
   14.616   2.9243E+00
   14.618   3.6350E+00
   14.620   4.3658E+00
   14.622   5.1238E+00
   14.624   5.9148E+00
   14.626   6.7421E+00
   14.628   7.6061E+00
   14.630   8.5034E+00
   14.632   9.4271E+00
   14.634   1.0367E+01
   14.636   1.1311E+01
   14.638   1.2245E+01
   14.640   1.3155E+01
   14.642   1.4029E+01
   14.644   1.4854E+01
   14.646   1.5624E+01
   14.648   1.6331E+01
   14.650   1.6971E+01
   14.652   1.7541E+01
   14.654   1.8041E+01
   14.656   1.8465E+01
   14.658   1.8811E+01
   14.660   1.9074E+01
   14.662   1.9244E+01
   14.664   1.9313E+01
   14.666   1.9272E+01
   14.668   1.9109E+01
   14.670   1.8818E+01
   14.672   1.8391E+01
   14.674   1.7828E+01
   14.676   1.7133E+01
   14.678   1.6315E+01
   14.680   1.5389E+01
   14.682   1.4378E+01
   14.684   1.3305E+01
   14.686   1.2196E+01
   14.688   1.1081E+01
   14.690   9.9821E+00
   14.692   8.9223E+00
   14.694   7.9177E+00
   14.696   6.9788E+00
   14.698   6.1100E+00
   14.700   5.3105E+00
   14.702   4.5744E+00
   14.704   3.8928E+00
   14.706   3.2541E+00
   14.708   2.6454E+00
   14.710   2.0534E+00
   14.712   1.4645E+00
   14.714   8.6524E-01
   14.716   2.4270E-01
   14.718  -4.1540E-01
   14.720  -1.1202E+00
   14.722  -1.8807E+00
   14.724  -2.7033E+00
   14.726  -3.5900E+00
   14.728  -4.5379E+00
   14.730  -5.5384E+00
   14.732  -6.5768E+00
   14.734  -7.6327E+00
   14.736  -8.6810E+00
   14.738  -9.6935E+00
   14.740  -1.0641E+01
   14.742  -1.1494E+01
   14.744  -1.2229E+01
   14.746  -1.2824E+01
   14.748  -1.3264E+01
   14.750  -1.3542E+01
   14.752  -1.3654E+01
   14.754  -1.3603E+01
   14.756  -1.3398E+01
   14.758  -1.3045E+01
   14.760  -1.2558E+01
   14.762  -1.1946E+01
   14.764  -1.1220E+01
   14.766  -1.0391E+01
   14.768  -9.4705E+00
   14.770  -8.4703E+00
   14.772  -7.4046E+00
   14.774  -6.2900E+00
   14.776  -5.1459E+00
   14.778  -3.9936E+00
   14.780  -2.8562E+00
   14.782  -1.7566E+00
   14.784  -7.1718E-01
   14.786   2.4216E-01
   14.788   1.1043E+00
   14.790   1.8556E+00
   14.792   2.4863E+00
   14.794   2.9905E+00
   14.796   3.3661E+00
   14.798   3.6144E+00
   14.800   3.7405E+00
   14.802   3.7525E+00
   14.804   3.6614E+00
   14.806   3.4803E+00
   14.808   3.2243E+00
   14.810   2.9086E+00
   14.812   2.5486E+00
   14.814   2.1577E+00
   14.816   1.7471E+00
   14.818   1.3246E+00
   14.820   8.9384E-01
   14.822   4.5451E-01
   14.824   2.1627E-03
   14.826  -4.7105E-01
   14.828  -9.7530E-01
   14.830  -1.5217E+00
   14.832  -2.1203E+00
   14.834  -2.7787E+00
   14.836  -3.5002E+00
   14.838  -4.2828E+00
   14.840  -5.1190E+00
   14.842  -5.9961E+00
   14.844  -6.8979E+00
   14.846  -7.8059E+00
   14.848  -8.7010E+00
   14.850  -9.5650E+00
   14.852  -1.0381E+01
   14.854  -1.1135E+01
   14.856  -1.1814E+01
   14.858  -1.2405E+01
   14.860  -1.2899E+01
   14.862  -1.3287E+01
   14.864  -1.3560E+01
   14.866  -1.3711E+01
   14.868  -1.3734E+01
   14.870  -1.3623E+01
   14.872  -1.3375E+01
   14.874  -1.2986E+01
   14.876  -1.2452E+01
   14.878  -1.1774E+01
   14.880  -1.0954E+01
   14.882  -9.9969E+00
   14.884  -8.9109E+00
   14.886  -7.7074E+00
   14.888  -6.3997E+00
   14.890  -5.0026E+00
   14.892  -3.5318E+00
   14.894  -2.0040E+00
   14.896  -4.3639E-01
   14.898   1.1525E+00
   14.900   2.7435E+00
   14.902   4.3168E+00
   14.904   5.8531E+00
   14.906   7.3347E+00
   14.908   8.7463E+00
   14.910   1.0076E+01
   14.912   1.1313E+01
   14.914   1.2453E+01
   14.916   1.3490E+01
   14.918   1.4420E+01
   14.920   1.5239E+01
   14.922   1.5941E+01
   14.924   1.6519E+01
   14.926   1.6961E+01
   14.928   1.7256E+01
   14.930   1.7391E+01
   14.932   1.7353E+01
   14.934   1.7130E+01
   14.936   1.6714E+01
   14.938   1.6102E+01
   14.940   1.5300E+01
   14.942   1.4317E+01
   14.944   1.3174E+01
   14.946   1.1897E+01
   14.948   1.0519E+01
   14.950   9.0762E+00
   14.952   7.6069E+00
   14.954   6.1482E+00
   14.956   4.7344E+00
   14.958   3.3943E+00
   14.960   2.1508E+00
   14.962   1.0193E+00
   14.964   8.6411E-03
   14.966  -8.7903E-01
   14.968  -1.6465E+00
   14.970  -2.3000E+00
   14.972  -2.8481E+00
   14.974  -3.2998E+00
   14.976  -3.6634E+00
   14.978  -3.9462E+00
   14.980  -4.1537E+00
   14.982  -4.2893E+00
   14.984  -4.3552E+00
   14.986  -4.3520E+00
   14.988  -4.2803E+00
   14.990  -4.1406E+00
   14.992  -3.9348E+00
   14.994  -3.6669E+00
   14.996  -3.3432E+00
   14.998  -2.9725E+00
   15.000  -2.5659E+00
   15.002  -2.1356E+00
   15.004  -1.6943E+00
   15.006  -1.2534E+00
   15.008  -8.2200E-01
   15.010  -4.0603E-01
   15.012  -7.3241E-03
   15.014   3.7646E-01
   15.016   7.5162E-01
   15.018   1.1277E+00
   15.020   1.5160E+00
   15.022   1.9285E+00
   15.024   2.3757E+00
   15.026   2.8652E+00
   15.028   3.4005E+00
   15.030   3.9804E+00
   15.032   4.5989E+00
   15.034   5.2454E+00
   15.036   5.9061E+00
   15.038   6.5651E+00
   15.040   7.2055E+00
   15.042   7.8113E+00
   15.044   8.3682E+00
   15.046   8.8651E+00
   15.048   9.2946E+00
   15.050   9.6528E+00
   15.052   9.9397E+00
   15.054   1.0158E+01
   15.056   1.0312E+01
   15.058   1.0407E+01
   15.060   1.0448E+01
   15.062   1.0439E+01
   15.064   1.0383E+01
   15.066   1.0281E+01
   15.068   1.0133E+01
   15.070   9.9388E+00
   15.072   9.6967E+00
   15.074   9.4066E+00
   15.076   9.0692E+00
   15.078   8.6863E+00
   15.080   8.2605E+00
   15.082   7.7956E+00
   15.084   7.2953E+00
   15.086   6.7640E+00
   15.088   6.2059E+00
   15.090   5.6255E+00
   15.092   5.0281E+00
   15.094   4.4197E+00
   15.096   3.8073E+00
   15.098   3.1991E+00
   15.100   2.6042E+00
   15.102   2.0325E+00
   15.104   1.4942E+00
   15.106   9.9954E-01
   15.108   5.5834E-01
   15.110   1.7973E-01
   15.112  -1.2830E-01
   15.114  -3.5922E-01
   15.116  -5.0837E-01
   15.118  -5.7336E-01
   15.120  -5.5458E-01
   15.122  -4.5559E-01
   15.124  -2.8337E-01
   15.126  -4.8253E-02
   15.128   2.3650E-01
   15.130   5.5551E-01
   15.132   8.9228E-01
   15.134   1.2302E+00
   15.136   1.5535E+00
   15.138   1.8478E+00
   15.140   2.1005E+00
   15.142   2.3012E+00
   15.144   2.4419E+00
   15.146   2.5168E+00
   15.148   2.5232E+00
   15.150   2.4612E+00
   15.152   2.3336E+00
   15.154   2.1458E+00
   15.156   1.9052E+00
   15.158   1.6204E+00
   15.160   1.3007E+00
   15.162   9.5581E-01
   15.164   5.9488E-01
   15.166   2.2702E-01
   15.168  -1.3900E-01
   15.170  -4.9463E-01
   15.172  -8.3175E-01
   15.174  -1.1429E+00
   15.176  -1.4216E+00
   15.178  -1.6631E+00
   15.180  -1.8644E+00
   15.182  -2.0247E+00
   15.184  -2.1453E+00
   15.186  -2.2294E+00
   15.188  -2.2819E+00
   15.190  -2.3091E+00
   15.192  -2.3186E+00
   15.194  -2.3183E+00
   15.196  -2.3167E+00
   15.198  -2.3218E+00
   15.200  -2.3408E+00
   15.202  -2.3790E+00
   15.204  -2.4397E+00
   15.206  -2.5232E+00
   15.208  -2.6274E+00
   15.210  -2.7473E+00
   15.212  -2.8763E+00
   15.214  -3.0064E+00
   15.216  -3.1295E+00
   15.218  -3.2384E+00
   15.220  -3.3275E+00
   15.222  -3.3931E+00
   15.224  -3.4337E+00
   15.226  -3.4500E+00
   15.228  -3.4445E+00
   15.230  -3.4214E+00
   15.232  -3.3866E+00
   15.234  -3.3472E+00
   15.236  -3.3120E+00
   15.238  -3.2908E+00
   15.240  -3.2944E+00
   15.242  -3.3344E+00
   15.244  -3.4219E+00
   15.246  -3.5668E+00
   15.248  -3.7768E+00
   15.250  -4.0561E+00
   15.252  -4.4048E+00
   15.254  -4.8183E+00
   15.256  -5.2878E+00
   15.258  -5.8011E+00
   15.260  -6.3436E+00
   15.262  -6.9000E+00
   15.264  -7.4554E+00
   15.266  -7.9961E+00
   15.268  -8.5100E+00
   15.270  -8.9871E+00
   15.272  -9.4185E+00
   15.274  -9.7967E+00
   15.276  -1.0115E+01
   15.278  -1.0366E+01
   15.280  -1.0544E+01
   15.282  -1.0645E+01
   15.284  -1.0663E+01
   15.286  -1.0599E+01
   15.288  -1.0452E+01
   15.290  -1.0227E+01
   15.292  -9.9331E+00
   15.294  -9.5825E+00
   15.296  -9.1923E+00
   15.298  -8.7828E+00
   15.300  -8.3763E+00
   15.302  -7.9960E+00
   15.304  -7.6640E+00
   15.306  -7.3994E+00
   15.308  -7.2173E+00
   15.310  -7.1268E+00
   15.312  -7.1305E+00
   15.314  -7.2240E+00
   15.316  -7.3958E+00
   15.318  -7.6281E+00
   15.320  -7.8982E+00
   15.322  -8.1798E+00
   15.324  -8.4460E+00
   15.326  -8.6706E+00
   15.328  -8.8307E+00
   15.330  -8.9079E+00
   15.332  -8.8892E+00
   15.334  -8.7672E+00
   15.336  -8.5403E+00
   15.338  -8.2113E+00
   15.340  -7.7875E+00
   15.342  -7.2792E+00
   15.344  -6.6995E+00
   15.346  -6.0629E+00
   15.348  -5.3855E+00
   15.350  -4.6836E+00
   15.352  -3.9735E+00
   15.354  -3.2707E+00
   15.356  -2.5901E+00
   15.358  -1.9450E+00
   15.360  -1.3475E+00
   15.362  -8.0829E-01
   15.364  -3.3625E-01
   15.366   6.1931E-02
   15.368   3.8226E-01
   15.370   6.2386E-01
   15.372   7.8911E-01
   15.374   8.8341E-01
   15.376   9.1432E-01
   15.378   8.9036E-01
   15.380   8.1959E-01
   15.382   7.0830E-01
   15.384   5.6010E-01
   15.386   3.7569E-01
   15.388   1.5331E-01
   15.390  -1.1021E-01
   15.392  -4.1803E-01
   15.394  -7.7187E-01
   15.396  -1.1706E+00
   15.398  -1.6097E+00
   15.400  -2.0806E+00
   15.402  -2.5711E+00
   15.404  -3.0662E+00
   15.406  -3.5491E+00
   15.408  -4.0024E+00
   15.410  -4.4096E+00
   15.412  -4.7562E+00
   15.414  -5.0303E+00
   15.416  -5.2237E+00
   15.418  -5.3314E+00
   15.420  -5.3521E+00
   15.422  -5.2876E+00
   15.424  -5.1426E+00
   15.426  -4.9246E+00
   15.428  -4.6432E+00
   15.430  -4.3095E+00
   15.432  -3.9354E+00
   15.434  -3.5326E+00
   15.436  -3.1114E+00
   15.438  -2.6799E+00
   15.440  -2.2435E+00
   15.442  -1.8043E+00
   15.444  -1.3613E+00
   15.446  -9.1101E-01
   15.448  -4.4799E-01
   15.450   3.4501E-02
   15.452   5.4365E-01
   15.454   1.0863E+00
   15.456   1.6683E+00
   15.458   2.2934E+00
   15.460   2.9631E+00
   15.462   3.6753E+00
   15.464   4.4247E+00
   15.466   5.2026E+00
   15.468   5.9973E+00
   15.470   6.7954E+00
   15.472   7.5827E+00
   15.474   8.3455E+00
   15.476   9.0721E+00
   15.478   9.7533E+00
   15.480   1.0383E+01
   15.482   1.0958E+01
   15.484   1.1479E+01
   15.486   1.1945E+01
   15.488   1.2360E+01
   15.490   1.2725E+01
   15.492   1.3043E+01
   15.494   1.3314E+01
   15.496   1.3541E+01
   15.498   1.3724E+01
   15.500   1.3865E+01
   15.502   1.3968E+01
   15.504   1.4035E+01
   15.506   1.4072E+01
   15.508   1.4081E+01
   15.510   1.4071E+01
   15.512   1.4045E+01
   15.514   1.4009E+01
   15.516   1.3970E+01
   15.518   1.3932E+01
   15.520   1.3897E+01
   15.522   1.3867E+01
   15.524   1.3839E+01
   15.526   1.3806E+01
   15.528   1.3757E+01
   15.530   1.3678E+01
   15.532   1.3548E+01
   15.534   1.3348E+01
   15.536   1.3055E+01
   15.538   1.2649E+01
   15.540   1.2114E+01
   15.542   1.1437E+01
   15.544   1.0613E+01
   15.546   9.6413E+00
   15.548   8.5312E+00
   15.550   7.2968E+00
   15.552   5.9582E+00
   15.554   4.5401E+00
   15.556   3.0698E+00
   15.558   1.5760E+00
   15.560   8.6923E-02
   15.562  -1.3707E+00
   15.564  -2.7730E+00
   15.566  -4.0997E+00
   15.568  -5.3344E+00
   15.570  -6.4652E+00
   15.572  -7.4850E+00
   15.574  -8.3910E+00
   15.576  -9.1854E+00
   15.578  -9.8743E+00
   15.580  -1.0468E+01
   15.582  -1.0979E+01
   15.584  -1.1421E+01
   15.586  -1.1810E+01
   15.588  -1.2159E+01
   15.590  -1.2478E+01
   15.592  -1.2777E+01
   15.594  -1.3060E+01
   15.596  -1.3330E+01
   15.598  -1.3586E+01
   15.600  -1.3828E+01
   15.602  -1.4056E+01
   15.604  -1.4268E+01
   15.606  -1.4467E+01
   15.608  -1.4653E+01
   15.610  -1.4831E+01
   15.612  -1.5004E+01
   15.614  -1.5174E+01
   15.616  -1.5343E+01
   15.618  -1.5510E+01
   15.620  -1.5671E+01
   15.622  -1.5820E+01
   15.624  -1.5945E+01
   15.626  -1.6035E+01
   15.628  -1.6076E+01
   15.630  -1.6054E+01
   15.632  -1.5957E+01
   15.634  -1.5775E+01
   15.636  -1.5503E+01
   15.638  -1.5141E+01
   15.640  -1.4693E+01
   15.642  -1.4165E+01
   15.644  -1.3569E+01
   15.646  -1.2918E+01
   15.648  -1.2224E+01
   15.650  -1.1501E+01
   15.652  -1.0761E+01
   15.654  -1.0014E+01
   15.656  -9.2702E+00
   15.658  -8.5357E+00
   15.660  -7.8157E+00
   15.662  -7.1134E+00
   15.664  -6.4305E+00
   15.666  -5.7680E+00
   15.668  -5.1264E+00
   15.670  -4.5067E+00
   15.672  -3.9103E+00
   15.674  -3.3395E+00
   15.676  -2.7967E+00
   15.678  -2.2849E+00
   15.680  -1.8073E+00
   15.682  -1.3673E+00
   15.684  -9.6862E-01
   15.686  -6.1516E-01
   15.688  -3.1130E-01
   15.690  -6.1526E-02
   15.692   1.2994E-01
   15.694   2.5959E-01
   15.696   3.2521E-01
   15.698   3.2624E-01
   15.700   2.6391E-01
   15.702   1.4100E-01
   15.704  -3.8656E-02
   15.706  -2.7090E-01
   15.708  -5.5194E-01
   15.710  -8.7874E-01
   15.712  -1.2490E+00
   15.714  -1.6604E+00
   15.716  -2.1100E+00
   15.718  -2.5928E+00
   15.720  -3.1011E+00
   15.722  -3.6241E+00
   15.724  -4.1477E+00
   15.726  -4.6557E+00
   15.728  -5.1305E+00
   15.730  -5.5546E+00
   15.732  -5.9116E+00
   15.734  -6.1873E+00
   15.736  -6.3700E+00
   15.738  -6.4515E+00
   15.740  -6.4264E+00
   15.742  -6.2926E+00
   15.744  -6.0510E+00
   15.746  -5.7052E+00
   15.748  -5.2615E+00
   15.750  -4.7280E+00
   15.752  -4.1155E+00
   15.754  -3.4362E+00
   15.756  -2.7044E+00
   15.758  -1.9361E+00
   15.760  -1.1492E+00
   15.762  -3.6297E-01
   15.764   4.0235E-01
   15.766   1.1260E+00
   15.768   1.7876E+00
   15.770   2.3682E+00
   15.772   2.8509E+00
   15.774   3.2220E+00
   15.776   3.4716E+00
   15.778   3.5939E+00
   15.780   3.5879E+00
   15.782   3.4576E+00
   15.784   3.2117E+00
   15.786   2.8631E+00
   15.788   2.4288E+00
   15.790   1.9282E+00
   15.792   1.3826E+00
   15.794   8.1373E-01
   15.796   2.4324E-01
   15.798  -3.0810E-01
   15.800  -8.2070E-01
   15.802  -1.2765E+00
   15.804  -1.6591E+00
   15.806  -1.9543E+00
   15.808  -2.1505E+00
   15.810  -2.2388E+00
   15.812  -2.2136E+00
   15.814  -2.0726E+00
   15.816  -1.8167E+00
   15.818  -1.4500E+00
   15.820  -9.7952E-01
   15.822  -4.1504E-01
   15.824   2.3101E-01
   15.826   9.4379E-01
   15.828   1.7065E+00
   15.830   2.5010E+00
   15.832   3.3088E+00
   15.834   4.1116E+00
   15.836   4.8924E+00
   15.838   5.6363E+00
   15.840   6.3301E+00
   15.842   6.9627E+00
   15.844   7.5252E+00
   15.846   8.0102E+00
   15.848   8.4121E+00
   15.850   8.7272E+00
   15.852   8.9536E+00
   15.854   9.0914E+00
   15.856   9.1428E+00
   15.858   9.1122E+00
   15.860   9.0057E+00
   15.862   8.8310E+00
   15.864   8.5969E+00
   15.866   8.3133E+00
   15.868   7.9903E+00
   15.870   7.6387E+00
   15.872   7.2693E+00
   15.874   6.8939E+00
   15.876   6.5245E+00
   15.878   6.1741E+00
   15.880   5.8560E+00
   15.882   5.5840E+00
   15.884   5.3714E+00
   15.886   5.2302E+00
   15.888   5.1699E+00
   15.890   5.1967E+00
   15.892   5.3128E+00
   15.894   5.5153E+00
   15.896   5.7965E+00
   15.898   6.1435E+00
   15.900   6.5394E+00
   15.902   6.9639E+00
   15.904   7.3950E+00
   15.906   7.8102E+00
   15.908   8.1887E+00
   15.910   8.5119E+00
   15.912   8.7650E+00
   15.914   8.9367E+00
   15.916   9.0196E+00
   15.918   9.0093E+00
   15.920   8.9042E+00
   15.922   8.7047E+00
   15.924   8.4126E+00
   15.926   8.0316E+00
   15.928   7.5664E+00
   15.930   7.0237E+00
   15.932   6.4117E+00
   15.934   5.7406E+00
   15.936   5.0219E+00
   15.938   4.2683E+00
   15.940   3.4926E+00
   15.942   2.7076E+00
   15.944   1.9252E+00
   15.946   1.1559E+00
   15.948   4.0951E-01
   15.950  -3.0562E-01
   15.952  -9.8165E-01
   15.954  -1.6114E+00
   15.956  -2.1880E+00
   15.958  -2.7054E+00
   15.960  -3.1586E+00
   15.962  -3.5442E+00
   15.964  -3.8610E+00
   15.966  -4.1104E+00
   15.968  -4.2966E+00
   15.970  -4.4263E+00
   15.972  -4.5081E+00
   15.974  -4.5514E+00
   15.976  -4.5659E+00
   15.978  -4.5604E+00
   15.980  -4.5421E+00
   15.982  -4.5168E+00
   15.984  -4.4880E+00
   15.986  -4.4580E+00
   15.988  -4.4275E+00
   15.990  -4.3963E+00
   15.992  -4.3635E+00
   15.994  -4.3276E+00
   15.996  -4.2864E+00
   15.998  -4.2370E+00
   16.000  -4.1759E+00
   16.002  -4.0984E+00
   16.004  -3.9993E+00
   16.006  -3.8720E+00
   16.008  -3.7098E+00
   16.010  -3.5055E+00
   16.012  -3.2523E+00
   16.014  -2.9445E+00
   16.016  -2.5785E+00
   16.018  -2.1538E+00
   16.020  -1.6736E+00
   16.022  -1.1460E+00
   16.024  -5.8358E-01
   16.026  -3.7570E-03
   16.028   5.7216E-01
   16.030   1.1203E+00
   16.032   1.6159E+00
   16.034   2.0354E+00
   16.036   2.3585E+00
   16.038   2.5691E+00
   16.040   2.6572E+00
   16.042   2.6184E+00
   16.044   2.4535E+00
   16.046   2.1676E+00
   16.048   1.7689E+00
   16.050   1.2674E+00
   16.052   6.7445E-01
   16.054   1.8251E-03
   16.056  -7.3773E-01
   16.058  -1.5304E+00
   16.060  -2.3612E+00
   16.062  -3.2130E+00
   16.064  -4.0671E+00
   16.066  -4.9031E+00
   16.068  -5.6989E+00
   16.070  -6.4314E+00
   16.072  -7.0774E+00
   16.074  -7.6141E+00
   16.076  -8.0206E+00
   16.078  -8.2788E+00
   16.080  -8.3747E+00
   16.082  -8.2993E+00
   16.084  -8.0495E+00
   16.086  -7.6285E+00
   16.088  -7.0456E+00
   16.090  -6.3157E+00
   16.092  -5.4590E+00
   16.094  -4.4995E+00
   16.096  -3.4635E+00
   16.098  -2.3786E+00
   16.100  -1.2719E+00
   16.102  -1.6898E-01
   16.104   9.0697E-01
   16.106   1.9361E+00
   16.108   2.9024E+00
   16.110   3.7936E+00
   16.112   4.6013E+00
   16.114   5.3211E+00
   16.116   5.9516E+00
   16.118   6.4949E+00
   16.120   6.9556E+00
   16.122   7.3411E+00
   16.124   7.6611E+00
   16.126   7.9282E+00
   16.128   8.1571E+00
   16.130   8.3641E+00
   16.132   8.5665E+00
   16.134   8.7811E+00
   16.136   9.0225E+00
   16.138   9.3018E+00
   16.140   9.6253E+00
   16.142   9.9935E+00
   16.144   1.0401E+01
   16.146   1.0836E+01
   16.148   1.1284E+01
   16.150   1.1724E+01
   16.152   1.2135E+01
   16.154   1.2496E+01
   16.156   1.2789E+01
   16.158   1.2997E+01
   16.160   1.3111E+01
   16.162   1.3124E+01
   16.164   1.3036E+01
   16.166   1.2852E+01
   16.168   1.2582E+01
   16.170   1.2236E+01
   16.172   1.1829E+01
   16.174   1.1377E+01
   16.176   1.0895E+01
   16.178   1.0397E+01
   16.180   9.8950E+00
   16.182   9.3980E+00
   16.184   8.9105E+00
   16.186   8.4330E+00
   16.188   7.9618E+00
   16.190   7.4894E+00
   16.192   7.0058E+00
   16.194   6.5001E+00
   16.196   5.9624E+00
   16.198   5.3859E+00
   16.200   4.7684E+00
   16.202   4.1134E+00
   16.204   3.4302E+00
   16.206   2.7330E+00
   16.208   2.0395E+00
   16.210   1.3690E+00
   16.212   7.4045E-01
   16.214   1.7024E-01
   16.216  -3.2890E-01
   16.218  -7.4905E-01
   16.220  -1.0875E+00
   16.222  -1.3466E+00
   16.224  -1.5332E+00
   16.226  -1.6578E+00
   16.228  -1.7334E+00
   16.230  -1.7745E+00
   16.232  -1.7962E+00
   16.234  -1.8130E+00
   16.236  -1.8380E+00
   16.238  -1.8824E+00
   16.240  -1.9546E+00
   16.242  -2.0599E+00
   16.244  -2.1998E+00
   16.246  -2.3724E+00
   16.248  -2.5717E+00
   16.250  -2.7887E+00
   16.252  -3.0121E+00
   16.254  -3.2293E+00
   16.256  -3.4280E+00
   16.258  -3.5977E+00
   16.260  -3.7307E+00
   16.262  -3.8233E+00
   16.264  -3.8753E+00
   16.266  -3.8901E+00
   16.268  -3.8740E+00
   16.270  -3.8346E+00
   16.272  -3.7797E+00
   16.274  -3.7167E+00
   16.276  -3.6516E+00
   16.278  -3.5884E+00
   16.280  -3.5295E+00
   16.282  -3.4758E+00
   16.284  -3.4272E+00
   16.286  -3.3834E+00
   16.288  -3.3438E+00
   16.290  -3.3089E+00
   16.292  -3.2797E+00
   16.294  -3.2577E+00
   16.296  -3.2451E+00
   16.298  -3.2437E+00
   16.300  -3.2547E+00
   16.302  -3.2784E+00
   16.304  -3.3137E+00
   16.306  -3.3583E+00
   16.308  -3.4086E+00
   16.310  -3.4598E+00
   16.312  -3.5066E+00
   16.314  -3.5431E+00
   16.316  -3.5628E+00
   16.318  -3.5597E+00
   16.320  -3.5277E+00
   16.322  -3.4612E+00
   16.324  -3.3555E+00
   16.326  -3.2066E+00
   16.328  -3.0120E+00
   16.330  -2.7701E+00
   16.332  -2.4807E+00
   16.334  -2.1447E+00
   16.336  -1.7637E+00
   16.338  -1.3400E+00
   16.340  -8.7590E-01
   16.342  -3.7403E-01
   16.344   1.6284E-01
   16.346   7.3127E-01
   16.348   1.3266E+00
   16.350   1.9426E+00
   16.352   2.5709E+00
   16.354   3.2010E+00
   16.356   3.8207E+00
   16.358   4.4167E+00
   16.360   4.9754E+00
   16.362   5.4835E+00
   16.364   5.9292E+00
   16.366   6.3026E+00
   16.368   6.5966E+00
   16.370   6.8070E+00
   16.372   6.9328E+00
   16.374   6.9763E+00
   16.376   6.9426E+00
   16.378   6.8393E+00
   16.380   6.6756E+00
   16.382   6.4619E+00
   16.384   6.2084E+00
   16.386   5.9256E+00
   16.388   5.6228E+00
   16.390   5.3082E+00
   16.392   4.9894E+00
   16.394   4.6728E+00
   16.396   4.3648E+00
   16.398   4.0713E+00
   16.400   3.7988E+00
   16.402   3.5535E+00
   16.404   3.3414E+00
   16.406   3.1671E+00
   16.408   3.0332E+00
   16.410   2.9392E+00
   16.412   2.8807E+00
   16.414   2.8492E+00
   16.416   2.8322E+00
   16.418   2.8142E+00
   16.420   2.7780E+00
   16.422   2.7062E+00
   16.424   2.5830E+00
   16.426   2.3958E+00
   16.428   2.1368E+00
   16.430   1.8032E+00
   16.432   1.3977E+00
   16.434   9.2727E-01
   16.436   4.0278E-01
   16.438  -1.6297E-01
   16.440  -7.5647E-01
   16.442  -1.3649E+00
   16.444  -1.9770E+00
   16.446  -2.5843E+00
   16.448  -3.1806E+00
   16.450  -3.7627E+00
   16.452  -4.3295E+00
   16.454  -4.8812E+00
   16.456  -5.4186E+00
   16.458  -5.9418E+00
   16.460  -6.4489E+00
   16.462  -6.9360E+00
   16.464  -7.3961E+00
   16.466  -7.8198E+00
   16.468  -8.1958E+00
   16.470  -8.5122E+00
   16.472  -8.7573E+00
   16.474  -8.9211E+00
   16.476  -8.9961E+00
   16.478  -8.9783E+00
   16.480  -8.8666E+00
   16.482  -8.6628E+00
   16.484  -8.3707E+00
   16.486  -7.9951E+00
   16.488  -7.5411E+00
   16.490  -7.0134E+00
   16.492  -6.4160E+00
   16.494  -5.7530E+00
   16.496  -5.0290E+00
   16.498  -4.2504E+00
   16.500  -3.4263E+00
   16.502  -2.5690E+00
   16.504  -1.6944E+00
   16.506  -8.2131E-01
   16.508   2.9209E-02
   16.510   8.3548E-01
   16.512   1.5766E+00
   16.514   2.2338E+00
   16.516   2.7921E+00
   16.518   3.2410E+00
   16.520   3.5757E+00
   16.522   3.7967E+00
   16.524   3.9107E+00
   16.526   3.9294E+00
   16.528   3.8689E+00
   16.530   3.7479E+00
   16.532   3.5863E+00
   16.534   3.4029E+00
   16.536   3.2141E+00
   16.538   3.0320E+00
   16.540   2.8641E+00
   16.542   2.7132E+00
   16.544   2.5786E+00
   16.546   2.4571E+00
   16.548   2.3451E+00
   16.550   2.2398E+00
   16.552   2.1401E+00
   16.554   2.0473E+00
   16.556   1.9649E+00
   16.558   1.8977E+00
   16.560   1.8508E+00
   16.562   1.8293E+00
   16.564   1.8370E+00
   16.566   1.8762E+00
   16.568   1.9470E+00
   16.570   2.0476E+00
   16.572   2.1739E+00
   16.574   2.3196E+00
   16.576   2.4763E+00
   16.578   2.6340E+00
   16.580   2.7810E+00
   16.582   2.9051E+00
   16.584   2.9936E+00
   16.586   3.0344E+00
   16.588   3.0168E+00
   16.590   2.9329E+00
   16.592   2.7785E+00
   16.594   2.5541E+00
   16.596   2.2655E+00
   16.598   1.9241E+00
   16.600   1.5459E+00
   16.602   1.1511E+00
   16.604   7.6173E-01
   16.606   4.0034E-01
   16.608   8.7586E-02
   16.610  -1.5919E-01
   16.612  -3.2736E-01
   16.614  -4.0977E-01
   16.616  -4.0501E-01
   16.618  -3.1718E-01
   16.620  -1.5528E-01
   16.622   6.7691E-02
   16.624   3.3586E-01
   16.626   6.3176E-01
   16.628   9.3767E-01
   16.630   1.2370E+00
   16.632   1.5152E+00
   16.634   1.7613E+00
   16.636   1.9676E+00
   16.638   2.1304E+00
   16.640   2.2494E+00
   16.642   2.3269E+00
   16.644   2.3675E+00
   16.646   2.3770E+00
   16.648   2.3621E+00
   16.650   2.3297E+00
   16.652   2.2871E+00
   16.654   2.2413E+00
   16.656   2.1990E+00
   16.658   2.1663E+00
   16.660   2.1487E+00
   16.662   2.1502E+00
   16.664   2.1736E+00
   16.666   2.2197E+00
   16.668   2.2876E+00
   16.670   2.3742E+00
   16.672   2.4746E+00
   16.674   2.5822E+00
   16.676   2.6893E+00
   16.678   2.7873E+00
   16.680   2.8675E+00
   16.682   2.9213E+00
   16.684   2.9408E+00
   16.686   2.9191E+00
   16.688   2.8511E+00
   16.690   2.7334E+00
   16.692   2.5653E+00
   16.694   2.3487E+00
   16.696   2.0881E+00
   16.698   1.7906E+00
   16.700   1.4652E+00
   16.702   1.1219E+00
   16.704   7.7123E-01
   16.706   4.2323E-01
   16.708   8.7145E-02
   16.710  -2.2896E-01
   16.712  -5.1820E-01
   16.714  -7.7471E-01
   16.716  -9.9332E-01
   16.718  -1.1692E+00
   16.720  -1.2978E+00
   16.722  -1.3746E+00
   16.724  -1.3951E+00
   16.726  -1.3557E+00
   16.728  -1.2535E+00
   16.730  -1.0874E+00
   16.732  -8.5826E-01
   16.734  -5.6956E-01
   16.736  -2.2743E-01
   16.738   1.5925E-01
   16.740   5.7916E-01
   16.742   1.0191E+00
   16.744   1.4648E+00
   16.746   1.9019E+00
   16.748   2.3168E+00
   16.750   2.6977E+00
   16.752   3.0352E+00
   16.754   3.3231E+00
   16.756   3.5577E+00
   16.758   3.7384E+00
   16.760   3.8670E+00
   16.762   3.9468E+00
   16.764   3.9822E+00
   16.766   3.9780E+00
   16.768   3.9381E+00
   16.770   3.8651E+00
   16.772   3.7597E+00
   16.774   3.6203E+00
   16.776   3.4432E+00
   16.778   3.2229E+00
   16.780   2.9533E+00
   16.782   2.6286E+00
   16.784   2.2443E+00
   16.786   1.7982E+00
   16.788   1.2913E+00
   16.790   7.2815E-01
   16.792   1.1688E-01
   16.794  -5.3130E-01
   16.796  -1.2027E+00
   16.798  -1.8822E+00
   16.800  -2.5545E+00
   16.802  -3.2053E+00
   16.804  -3.8224E+00
   16.806  -4.3963E+00
   16.808  -4.9205E+00
   16.810  -5.3915E+00
   16.812  -5.8080E+00
   16.814  -6.1707E+00
   16.816  -6.4808E+00
   16.818  -6.7402E+00
   16.820  -6.9504E+00
   16.822  -7.1129E+00
   16.824  -7.2286E+00
   16.826  -7.2978E+00
   16.828  -7.3204E+00
   16.830  -7.2961E+00
   16.832  -7.2245E+00
   16.834  -7.1055E+00
   16.836  -6.9396E+00
   16.838  -6.7279E+00
   16.840  -6.4726E+00
   16.842  -6.1765E+00
   16.844  -5.8431E+00
   16.846  -5.4763E+00
   16.848  -5.0808E+00
   16.850  -4.6623E+00
   16.852  -4.2277E+00
   16.854  -3.7860E+00
   16.856  -3.3484E+00
   16.858  -2.9284E+00
   16.860  -2.5415E+00
   16.862  -2.2043E+00
   16.864  -1.9331E+00
   16.866  -1.7428E+00
   16.868  -1.6455E+00
   16.870  -1.6490E+00
   16.872  -1.7565E+00
   16.874  -1.9667E+00
   16.876  -2.2736E+00
   16.878  -2.6680E+00
   16.880  -3.1382E+00
   16.882  -3.6712E+00
   16.884  -4.2536E+00
   16.886  -4.8718E+00
   16.888  -5.5125E+00
   16.890  -6.1624E+00
   16.892  -6.8074E+00
   16.894  -7.4329E+00
   16.896  -8.0236E+00
   16.898  -8.5640E+00
   16.900  -9.0396E+00
   16.902  -9.4377E+00
   16.904  -9.7494E+00
   16.906  -9.9699E+00
   16.908  -1.0099E+01
   16.910  -1.0142E+01
   16.912  -1.0107E+01
   16.914  -1.0006E+01
   16.916  -9.8526E+00
   16.918  -9.6607E+00
   16.920  -9.4447E+00
   16.922  -9.2181E+00
   16.924  -8.9934E+00
   16.926  -8.7811E+00
   16.928  -8.5895E+00
   16.930  -8.4247E+00
   16.932  -8.2896E+00
   16.934  -8.1842E+00
   16.936  -8.1057E+00
   16.938  -8.0487E+00
   16.940  -8.0064E+00
   16.942  -7.9711E+00
   16.944  -7.9357E+00
   16.946  -7.8942E+00
   16.948  -7.8422E+00
   16.950  -7.7773E+00
   16.952  -7.6984E+00
   16.954  -7.6051E+00
   16.956  -7.4971E+00
   16.958  -7.3732E+00
   16.960  -7.2311E+00
   16.962  -7.0672E+00
   16.964  -6.8772E+00
   16.966  -6.6566E+00
   16.968  -6.4015E+00
   16.970  -6.1093E+00
   16.972  -5.7794E+00
   16.974  -5.4136E+00
   16.976  -5.0160E+00
   16.978  -4.5926E+00
   16.980  -4.1515E+00
   16.982  -3.7013E+00
   16.984  -3.2511E+00
   16.986  -2.8092E+00
   16.988  -2.3829E+00
   16.990  -1.9777E+00
   16.992  -1.5972E+00
   16.994  -1.2425E+00
   16.996  -9.1292E-01
   16.998  -6.0512E-01
   17.000  -3.1367E-01
   17.002  -3.1048E-02
   17.004   2.5195E-01
   17.006   5.4545E-01
   17.008   8.5936E-01
   17.010   1.2020E+00
   17.012   1.5789E+00
   17.014   1.9915E+00
   17.016   2.4366E+00
   17.018   2.9069E+00
   17.020   3.3915E+00
   17.022   3.8774E+00
   17.024   4.3513E+00
   17.026   4.8016E+00
   17.028   5.2190E+00
   17.030   5.5983E+00
   17.032   5.9378E+00
   17.034   6.2392E+00
   17.036   6.5070E+00
   17.038   6.7466E+00
   17.040   6.9640E+00
   17.042   7.1641E+00
   17.044   7.3501E+00
   17.046   7.5227E+00
   17.048   7.6808E+00
   17.050   7.8210E+00
   17.052   7.9390E+00
   17.054   8.0305E+00
   17.056   8.0920E+00
   17.058   8.1220E+00
   17.060   8.1208E+00
   17.062   8.0912E+00
   17.064   8.0372E+00
   17.066   7.9638E+00
   17.068   7.8763E+00
   17.070   7.7800E+00
   17.072   7.6800E+00
   17.074   7.5819E+00
   17.076   7.4915E+00
   17.078   7.4156E+00
   17.080   7.3612E+00
   17.082   7.3360E+00
   17.084   7.3468E+00
   17.086   7.3989E+00
   17.088   7.4956E+00
   17.090   7.6370E+00
   17.092   7.8204E+00
   17.094   8.0400E+00
   17.096   8.2879E+00
   17.098   8.5546E+00
   17.100   8.8306E+00
   17.102   9.1068E+00
   17.104   9.3749E+00
   17.106   9.6287E+00
   17.108   9.8628E+00
   17.110   1.0073E+01
   17.112   1.0257E+01
   17.114   1.0411E+01
   17.116   1.0532E+01
   17.118   1.0615E+01
   17.120   1.0658E+01
   17.122   1.0654E+01
   17.124   1.0601E+01
   17.126   1.0495E+01
   17.128   1.0333E+01
   17.130   1.0117E+01
   17.132   9.8496E+00
   17.134   9.5356E+00
   17.136   9.1831E+00
   17.138   8.8013E+00
   17.140   8.4003E+00
   17.142   7.9897E+00
   17.144   7.5774E+00
   17.146   7.1694E+00
   17.148   6.7688E+00
   17.150   6.3758E+00
   17.152   5.9883E+00
   17.154   5.6025E+00
   17.156   5.2134E+00
   17.158   4.8161E+00
   17.160   4.4064E+00
   17.162   3.9815E+00
   17.164   3.5401E+00
   17.166   3.0823E+00
   17.168   2.6089E+00
   17.170   2.1209E+00
   17.172   1.6194E+00
   17.174   1.1056E+00
   17.176   5.8064E-01
   17.178   4.6767E-02
   17.180  -4.9269E-01
   17.182  -1.0329E+00
   17.184  -1.5677E+00
   17.186  -2.0899E+00
   17.188  -2.5920E+00
   17.190  -3.0670E+00
   17.192  -3.5088E+00
   17.194  -3.9130E+00
   17.196  -4.2772E+00
   17.198  -4.6010E+00
   17.200  -4.8863E+00
   17.202  -5.1366E+00
   17.204  -5.3573E+00
   17.206  -5.5548E+00
   17.208  -5.7363E+00
   17.210  -5.9090E+00
   17.212  -6.0798E+00
   17.214  -6.2545E+00
   17.216  -6.4370E+00
   17.218  -6.6296E+00
   17.220  -6.8323E+00
   17.222  -7.0435E+00
   17.224  -7.2602E+00
   17.226  -7.4784E+00
   17.228  -7.6939E+00
   17.230  -7.9021E+00
   17.232  -8.0988E+00
   17.234  -8.2799E+00
   17.236  -8.4423E+00
   17.238  -8.5833E+00
   17.240  -8.7017E+00
   17.242  -8.7973E+00
   17.244  -8.8712E+00
   17.246  -8.9254E+00
   17.248  -8.9624E+00
   17.250  -8.9851E+00
   17.252  -8.9962E+00
   17.254  -8.9979E+00
   17.256  -8.9926E+00
   17.258  -8.9821E+00
   17.260  -8.9683E+00
   17.262  -8.9527E+00
   17.264  -8.9361E+00
   17.266  -8.9189E+00
   17.268  -8.9003E+00
   17.270  -8.8784E+00
   17.272  -8.8506E+00
   17.274  -8.8130E+00
   17.276  -8.7616E+00
   17.278  -8.6917E+00
   17.280  -8.5989E+00
   17.282  -8.4788E+00
   17.284  -8.3272E+00
   17.286  -8.1407E+00
   17.288  -7.9164E+00
   17.290  -7.6518E+00
   17.292  -7.3452E+00
   17.294  -6.9952E+00
   17.296  -6.6005E+00
   17.298  -6.1606E+00
   17.300  -5.6752E+00
   17.302  -5.1457E+00
   17.304  -4.5754E+00
   17.306  -3.9703E+00
   17.308  -3.3396E+00
   17.310  -2.6953E+00
   17.312  -2.0519E+00
   17.314  -1.4252E+00
   17.316  -8.3140E-01
   17.318  -2.8559E-01
   17.320   1.9894E-01
   17.322   6.1155E-01
   17.324   9.4453E-01
   17.326   1.1932E+00
   17.328   1.3557E+00
   17.330   1.4330E+00
   17.332   1.4282E+00
   17.334   1.3470E+00
   17.336   1.1977E+00
   17.338   9.9114E-01
   17.340   7.4111E-01
   17.342   4.6403E-01
   17.344   1.7855E-01
   17.346  -9.5363E-02
   17.348  -3.3772E-01
   17.350  -5.3000E-01
   17.352  -6.5659E-01
   17.354  -7.0599E-01
   17.356  -6.7154E-01
   17.358  -5.5150E-01
   17.360  -3.4878E-01
   17.362  -7.0122E-02
   17.364   2.7481E-01
   17.366   6.7444E-01
   17.368   1.1162E+00
   17.370   1.5873E+00
   17.372   2.0752E+00
   17.374   2.5681E+00
   17.376   3.0553E+00
   17.378   3.5273E+00
   17.380   3.9763E+00
   17.382   4.3964E+00
   17.384   4.7834E+00
   17.386   5.1352E+00
   17.388   5.4516E+00
   17.390   5.7330E+00
   17.392   5.9807E+00
   17.394   6.1957E+00
   17.396   6.3785E+00
   17.398   6.5286E+00
   17.400   6.6447E+00
   17.402   6.7249E+00
   17.404   6.7670E+00
   17.406   6.7690E+00
   17.408   6.7295E+00
   17.410   6.6479E+00
   17.412   6.5244E+00
   17.414   6.3599E+00
   17.416   6.1564E+00
   17.418   5.9162E+00
   17.420   5.6429E+00
   17.422   5.3406E+00
   17.424   5.0149E+00
   17.426   4.6721E+00
   17.428   4.3194E+00
   17.430   3.9643E+00
   17.432   3.6143E+00
   17.434   3.2763E+00
   17.436   2.9566E+00
   17.438   2.6604E+00
   17.440   2.3921E+00
   17.442   2.1551E+00
   17.444   1.9522E+00
   17.446   1.7858E+00
   17.448   1.6581E+00
   17.450   1.5712E+00
   17.452   1.5277E+00
   17.454   1.5309E+00
   17.456   1.5850E+00
   17.458   1.6947E+00
   17.460   1.8656E+00
   17.462   2.1026E+00
   17.464   2.4092E+00
   17.466   2.7864E+00
   17.468   3.2312E+00
   17.470   3.7364E+00
   17.472   4.2901E+00
   17.474   4.8761E+00
   17.476   5.4753E+00
   17.478   6.0669E+00
   17.480   6.6303E+00
   17.482   7.1467E+00
   17.484   7.6006E+00
   17.486   7.9811E+00
   17.488   8.2826E+00
   17.490   8.5044E+00
   17.492   8.6502E+00
   17.494   8.7273E+00
   17.496   8.7453E+00
   17.498   8.7147E+00
   17.500   8.6460E+00
   17.502   8.5490E+00
   17.504   8.4325E+00
   17.506   8.3039E+00
   17.508   8.1687E+00
   17.510   8.0311E+00
   17.512   7.8930E+00
   17.514   7.7547E+00
   17.516   7.6148E+00
   17.518   7.4708E+00
   17.520   7.3194E+00
   17.522   7.1574E+00
   17.524   6.9818E+00
   17.526   6.7903E+00
   17.528   6.5809E+00
   17.530   6.3522E+00
   17.532   6.1025E+00
   17.534   5.8301E+00
   17.536   5.5328E+00
   17.538   5.2083E+00
   17.540   4.8549E+00
   17.542   4.4711E+00
   17.544   4.0570E+00
   17.546   3.6137E+00
   17.548   3.1440E+00
   17.550   2.6516E+00
   17.552   2.1413E+00
   17.554   1.6183E+00
   17.556   1.0882E+00
   17.558   5.5650E-01
   17.560   2.8399E-02
   17.562  -4.9190E-01
   17.564  -1.0016E+00
   17.566  -1.5000E+00
   17.568  -1.9888E+00
   17.570  -2.4720E+00
   17.572  -2.9558E+00
   17.574  -3.4476E+00
   17.576  -3.9545E+00
   17.578  -4.4825E+00
   17.580  -5.0352E+00
   17.582  -5.6131E+00
   17.584  -6.2134E+00
   17.586  -6.8304E+00
   17.588  -7.4559E+00
   17.590  -8.0804E+00
   17.592  -8.6942E+00
   17.594  -9.2882E+00
   17.596  -9.8551E+00
   17.598  -1.0390E+01
   17.600  -1.0889E+01
   17.602  -1.1353E+01
   17.604  -1.1782E+01
   17.606  -1.2179E+01
   17.608  -1.2548E+01
   17.610  -1.2892E+01
   17.612  -1.3214E+01
   17.614  -1.3517E+01
   17.616  -1.3802E+01
   17.618  -1.4070E+01
   17.620  -1.4318E+01
   17.622  -1.4543E+01
   17.624  -1.4740E+01
   17.626  -1.4900E+01
   17.628  -1.5017E+01
   17.630  -1.5081E+01
   17.632  -1.5084E+01
   17.634  -1.5019E+01
   17.636  -1.4879E+01
   17.638  -1.4662E+01
   17.640  -1.4366E+01
   17.642  -1.3993E+01
   17.644  -1.3545E+01
   17.646  -1.3027E+01
   17.648  -1.2443E+01
   17.650  -1.1802E+01
   17.652  -1.1110E+01
   17.654  -1.0379E+01
   17.656  -9.6179E+00
   17.658  -8.8403E+00
   17.660  -8.0584E+00
   17.662  -7.2845E+00
   17.664  -6.5300E+00
   17.666  -5.8049E+00
   17.668  -5.1178E+00
   17.670  -4.4755E+00
   17.672  -3.8835E+00
   17.674  -3.3458E+00
   17.676  -2.8646E+00
   17.678  -2.4402E+00
   17.680  -2.0707E+00
   17.682  -1.7512E+00
   17.684  -1.4740E+00
   17.686  -1.2283E+00
   17.688  -1.0010E+00
   17.690  -7.7721E-01
   17.692  -5.4214E-01
   17.694  -2.8209E-01
   17.696   1.3988E-02
   17.698   3.5346E-01
   17.700   7.3941E-01
   17.702   1.1706E+00
   17.704   1.6419E+00
   17.706   2.1448E+00
   17.708   2.6688E+00
   17.710   3.2023E+00
   17.712   3.7335E+00
   17.714   4.2520E+00
   17.716   4.7492E+00
   17.718   5.2188E+00
   17.720   5.6566E+00
   17.722   6.0605E+00
   17.724   6.4292E+00
   17.726   6.7614E+00
   17.728   7.0551E+00
   17.730   7.3067E+00
   17.732   7.5106E+00
   17.734   7.6600E+00
   17.736   7.7467E+00
   17.738   7.7623E+00
   17.740   7.6987E+00
   17.742   7.5493E+00
   17.744   7.3093E+00
   17.746   6.9766E+00
   17.748   6.5518E+00
   17.750   6.0388E+00
   17.752   5.4447E+00
   17.754   4.7794E+00
   17.756   4.0558E+00
   17.758   3.2889E+00
   17.760   2.4954E+00
   17.762   1.6932E+00
   17.764   9.0034E-01
   17.766   1.3489E-01
   17.768  -5.8615E-01
   17.770  -1.2471E+00
   17.772  -1.8341E+00
   17.774  -2.3350E+00
   17.776  -2.7400E+00
   17.778  -3.0407E+00
   17.780  -3.2306E+00
   17.782  -3.3042E+00
   17.784  -3.2572E+00
   17.786  -3.0863E+00
   17.788  -2.7893E+00
   17.790  -2.3656E+00
   17.792  -1.8175E+00
   17.794  -1.1507E+00
   17.796  -3.7597E-01
   17.798   4.9034E-01
   17.800   1.4258E+00
   17.802   2.4027E+00
   17.804   3.3895E+00
   17.806   4.3529E+00
   17.808   5.2602E+00
   17.810   6.0820E+00
   17.812   6.7935E+00
   17.814   7.3763E+00
   17.816   7.8181E+00
   17.818   8.1131E+00
   17.820   8.2614E+00
   17.822   8.2675E+00
   17.824   8.1402E+00
   17.826   7.8909E+00
   17.828   7.5336E+00
   17.830   7.0838E+00
   17.832   6.5579E+00
   17.834   5.9732E+00
   17.836   5.3475E+00
   17.838   4.6983E+00
   17.840   4.0431E+00
   17.842   3.3985E+00
   17.844   2.7801E+00
   17.846   2.2014E+00
   17.848   1.6738E+00
   17.850   1.2053E+00
   17.852   8.0035E-01
   17.854   4.5943E-01
   17.856   1.7905E-01
   17.858  -4.7796E-02
   17.860  -2.3080E-01
   17.862  -3.8127E-01
   17.864  -5.1094E-01
   17.866  -6.3077E-01
   17.868  -7.4992E-01
   17.870  -8.7493E-01
   17.872  -1.0092E+00
   17.874  -1.1530E+00
   17.876  -1.3034E+00
   17.878  -1.4547E+00
   17.880  -1.5996E+00
   17.882  -1.7292E+00
   17.884  -1.8349E+00
   17.886  -1.9083E+00
   17.888  -1.9429E+00
   17.890  -1.9341E+00
   17.892  -1.8806E+00
   17.894  -1.7846E+00
   17.896  -1.6520E+00
   17.898  -1.4925E+00
   17.900  -1.3195E+00
   17.902  -1.1487E+00
   17.904  -9.9693E-01
   17.906  -8.8112E-01
   17.908  -8.1618E-01
   17.910  -8.1372E-01
   17.912  -8.8078E-01
   17.914  -1.0191E+00
   17.916  -1.2248E+00
   17.918  -1.4889E+00
   17.920  -1.7983E+00
   17.922  -2.1368E+00
   17.924  -2.4871E+00
   17.926  -2.8322E+00
   17.928  -3.1569E+00
   17.930  -3.4494E+00
   17.932  -3.7017E+00
   17.934  -3.9101E+00
   17.936  -4.0750E+00
   17.938  -4.2005E+00
   17.940  -4.2931E+00
   17.942  -4.3605E+00
   17.944  -4.4106E+00
   17.946  -4.4496E+00
   17.948  -4.4816E+00
   17.950  -4.5071E+00
   17.952  -4.5238E+00
   17.954  -4.5262E+00
   17.956  -4.5069E+00
   17.958  -4.4577E+00
   17.960  -4.3712E+00
   17.962  -4.2413E+00
   17.964  -4.0651E+00
   17.966  -3.8423E+00
   17.968  -3.5761E+00
   17.970  -3.2725E+00
   17.972  -2.9390E+00
   17.974  -2.5844E+00
   17.976  -2.2171E+00
   17.978  -1.8442E+00
   17.980  -1.4707E+00
   17.982  -1.0985E+00
   17.984  -7.2697E-01
   17.986  -3.5244E-01
   17.988   3.0598E-02
   17.990   4.2876E-01
   17.992   8.4862E-01
   17.994   1.2957E+00
   17.996   1.7735E+00
   17.998   2.2832E+00
   18.000   2.8233E+00
   18.002   3.3893E+00
   18.004   3.9743E+00
   18.006   4.5684E+00
   18.008   5.1594E+00
   18.010   5.7326E+00
   18.012   6.2718E+00
   18.014   6.7595E+00
   18.016   7.1789E+00
   18.018   7.5145E+00
   18.020   7.7536E+00
   18.022   7.8868E+00
   18.024   7.9091E+00
   18.026   7.8194E+00
   18.028   7.6201E+00
   18.030   7.3174E+00
   18.032   6.9198E+00
   18.034   6.4380E+00
   18.036   5.8842E+00
   18.038   5.2713E+00
   18.040   4.6126E+00
   18.042   3.9210E+00
   18.044   3.2089E+00
   18.046   2.4882E+00
   18.048   1.7698E+00
   18.050   1.0643E+00
   18.052   3.8205E-01
   18.054  -2.6652E-01
   18.056  -8.7099E-01
   18.058  -1.4210E+00
   18.060  -1.9065E+00
   18.062  -2.3184E+00
   18.064  -2.6490E+00
   18.066  -2.8924E+00
   18.068  -3.0445E+00
   18.070  -3.1037E+00
   18.072  -3.0703E+00
   18.074  -2.9472E+00
   18.076  -2.7400E+00
   18.078  -2.4566E+00
   18.080  -2.1078E+00
   18.082  -1.7072E+00
   18.084  -1.2705E+00
   18.086  -8.1532E-01
   18.088  -3.6086E-01
   18.090   7.3311E-02
   18.092   4.6796E-01
   18.094   8.0509E-01
   18.096   1.0688E+00
   18.098   1.2460E+00
   18.100   1.3272E+00
   18.102   1.3065E+00
   18.104   1.1825E+00
   18.106   9.5819E-01
   18.108   6.4104E-01
   18.110   2.4283E-01
   18.112  -2.2077E-01
   18.114  -7.3101E-01
   18.116  -1.2670E+00
   18.118  -1.8072E+00
   18.120  -2.3301E+00
   18.122  -2.8164E+00
   18.124  -3.2491E+00
   18.126  -3.6152E+00
   18.128  -3.9055E+00
   18.130  -4.1148E+00
   18.132  -4.2420E+00
   18.134  -4.2892E+00
   18.136  -4.2611E+00
   18.138  -4.1642E+00
   18.140  -4.0060E+00
   18.142  -3.7943E+00
   18.144  -3.5368E+00
   18.146  -3.2406E+00
   18.148  -2.9121E+00
   18.150  -2.5571E+00
   18.152  -2.1803E+00
   18.154  -1.7857E+00
   18.156  -1.3764E+00
   18.158  -9.5416E-01
   18.160  -5.1996E-01
   18.162  -7.3532E-02
   18.164   3.8626E-01
   18.166   8.6123E-01
   18.168   1.3535E+00
   18.170   1.8649E+00
   18.172   2.3968E+00
   18.174   2.9494E+00
   18.176   3.5213E+00
   18.178   4.1091E+00
   18.180   4.7073E+00
   18.182   5.3076E+00
   18.184   5.8999E+00
   18.186   6.4717E+00
   18.188   7.0088E+00
   18.190   7.4963E+00
   18.192   7.9190E+00
   18.194   8.2625E+00
   18.196   8.5141E+00
   18.198   8.6633E+00
   18.200   8.7031E+00
   18.202   8.6300E+00
   18.204   8.4451E+00
   18.206   8.1536E+00
   18.208   7.7648E+00
   18.210   7.2915E+00
   18.212   6.7486E+00
   18.214   6.1523E+00
   18.216   5.5183E+00
   18.218   4.8609E+00
   18.220   4.1921E+00
   18.222   3.5211E+00
   18.224   2.8542E+00
   18.226   2.1955E+00
   18.228   1.5474E+00
   18.230   9.1106E-01
   18.232   2.8744E-01
   18.234  -3.2251E-01
   18.236  -9.1739E-01
   18.238  -1.4953E+00
   18.240  -2.0540E+00
   18.242  -2.5907E+00
   18.244  -3.1024E+00
   18.246  -3.5861E+00
   18.248  -4.0378E+00
   18.250  -4.4532E+00
   18.252  -4.8269E+00
   18.254  -5.1524E+00
   18.256  -5.4223E+00
   18.258  -5.6288E+00
   18.260  -5.7641E+00
   18.262  -5.8217E+00
   18.264  -5.7969E+00
   18.266  -5.6878E+00
   18.268  -5.4951E+00
   18.270  -5.2229E+00
   18.272  -4.8778E+00
   18.274  -4.4685E+00
   18.276  -4.0050E+00
   18.278  -3.4980E+00
   18.280  -2.9582E+00
   18.282  -2.3961E+00
   18.284  -1.8218E+00
   18.286  -1.2452E+00
   18.288  -6.7584E-01
   18.290  -1.2351E-01
   18.292   4.0192E-01
   18.294   8.9055E-01
   18.296   1.3327E+00
   18.298   1.7195E+00
   18.300   2.0434E+00
   18.302   2.2992E+00
   18.304   2.4839E+00
   18.306   2.5980E+00
   18.308   2.6446E+00
   18.310   2.6294E+00
   18.312   2.5602E+00
   18.314   2.4457E+00
   18.316   2.2954E+00
   18.318   2.1188E+00
   18.320   1.9254E+00
   18.322   1.7246E+00
   18.324   1.5259E+00
   18.326   1.3392E+00
   18.328   1.1741E+00
   18.330   1.0401E+00
   18.332   9.4588E-01
   18.334   8.9818E-01
   18.336   9.0118E-01
   18.338   9.5546E-01
   18.340   1.0575E+00
   18.342   1.1992E+00
   18.344   1.3684E+00
   18.346   1.5494E+00
   18.348   1.7243E+00
   18.350   1.8739E+00
   18.352   1.9798E+00
   18.354   2.0255E+00
   18.356   1.9976E+00
   18.358   1.8867E+00
   18.360   1.6875E+00
   18.362   1.3987E+00
   18.364   1.0224E+00
   18.366   5.6364E-01
   18.368   2.9472E-02
   18.370  -5.7151E-01
   18.372  -1.2295E+00
   18.374  -1.9335E+00
   18.376  -2.6716E+00
   18.378  -3.4302E+00
   18.380  -4.1951E+00
   18.382  -4.9509E+00
   18.384  -5.6821E+00
   18.386  -6.3740E+00
   18.388  -7.0133E+00
   18.390  -7.5893E+00
   18.392  -8.0949E+00
   18.394  -8.5263E+00
   18.396  -8.8839E+00
   18.398  -9.1710E+00
   18.400  -9.3936E+00
   18.402  -9.5595E+00
   18.404  -9.6775E+00
   18.406  -9.7571E+00
   18.408  -9.8078E+00
   18.410  -9.8388E+00
   18.412  -9.8586E+00
   18.414  -9.8750E+00
   18.416  -9.8944E+00
   18.418  -9.9217E+00
   18.420  -9.9599E+00
   18.422  -1.0010E+01
   18.424  -1.0071E+01
   18.426  -1.0139E+01
   18.428  -1.0210E+01
   18.430  -1.0275E+01
   18.432  -1.0328E+01
   18.434  -1.0360E+01
   18.436  -1.0363E+01
   18.438  -1.0331E+01
   18.440  -1.0257E+01
   18.442  -1.0135E+01
   18.444  -9.9629E+00
   18.446  -9.7372E+00
   18.448  -9.4568E+00
   18.450  -9.1221E+00
   18.452  -8.7350E+00
   18.454  -8.2987E+00
   18.456  -7.8181E+00
   18.458  -7.2992E+00
   18.460  -6.7486E+00
   18.462  -6.1738E+00
   18.464  -5.5821E+00
   18.466  -4.9815E+00
   18.468  -4.3796E+00
   18.470  -3.7847E+00
   18.472  -3.2049E+00
   18.474  -2.6485E+00
   18.476  -2.1236E+00
   18.478  -1.6375E+00
   18.480  -1.1965E+00
   18.482  -8.0473E-01
   18.484  -4.6450E-01
   18.486  -1.7559E-01
   18.488   6.4538E-02
   18.490   2.6048E-01
   18.492   4.1847E-01
   18.494   5.4589E-01
   18.496   6.5084E-01
   18.498   7.4186E-01
   18.500   8.2761E-01
   18.502   9.1680E-01
   18.504   1.0180E+00
   18.506   1.1392E+00
   18.508   1.2879E+00
   18.510   1.4704E+00
   18.512   1.6912E+00
   18.514   1.9531E+00
   18.516   2.2567E+00
   18.518   2.6007E+00
   18.520   2.9818E+00
   18.522   3.3957E+00
   18.524   3.8370E+00
   18.526   4.3002E+00
   18.528   4.7798E+00
   18.530   5.2701E+00
   18.532   5.7653E+00
   18.534   6.2591E+00
   18.536   6.7447E+00
   18.538   7.2142E+00
   18.540   7.6596E+00
   18.542   8.0724E+00
   18.544   8.4445E+00
   18.546   8.7685E+00
   18.548   9.0374E+00
   18.550   9.2453E+00
   18.552   9.3868E+00
   18.554   9.4575E+00
   18.556   9.4544E+00
   18.558   9.3762E+00
   18.560   9.2244E+00
   18.562   9.0040E+00
   18.564   8.7243E+00
   18.566   8.3978E+00
   18.568   8.0406E+00
   18.570   7.6699E+00
   18.572   7.3031E+00
   18.574   6.9556E+00
   18.576   6.6393E+00
   18.578   6.3625E+00
   18.580   6.1291E+00
   18.582   5.9393E+00
   18.584   5.7910E+00
   18.586   5.6800E+00
   18.588   5.6012E+00
   18.590   5.5492E+00
   18.592   5.5179E+00
   18.594   5.5014E+00
   18.596   5.4936E+00
   18.598   5.4890E+00
   18.600   5.4827E+00
   18.602   5.4716E+00
   18.604   5.4544E+00
   18.606   5.4318E+00
   18.608   5.4067E+00
   18.610   5.3833E+00
   18.612   5.3666E+00
   18.614   5.3614E+00
   18.616   5.3718E+00
   18.618   5.4004E+00
   18.620   5.4484E+00
   18.622   5.5154E+00
   18.624   5.5997E+00
   18.626   5.6982E+00
   18.628   5.8066E+00
   18.630   5.9196E+00
   18.632   6.0308E+00
   18.634   6.1326E+00
   18.636   6.2173E+00
   18.638   6.2766E+00
   18.640   6.3027E+00
   18.642   6.2887E+00
   18.644   6.2290E+00
   18.646   6.1194E+00
   18.648   5.9573E+00
   18.650   5.7413E+00
   18.652   5.4712E+00
   18.654   5.1477E+00
   18.656   4.7726E+00
   18.658   4.3488E+00
   18.660   3.8806E+00
   18.662   3.3743E+00
   18.664   2.8379E+00
   18.666   2.2817E+00
   18.668   1.7174E+00
   18.670   1.1578E+00
   18.672   6.1660E-01
   18.674   1.0697E-01
   18.676  -3.5876E-01
   18.678  -7.6999E-01
   18.680  -1.1185E+00
   18.682  -1.3989E+00
   18.684  -1.6092E+00
   18.686  -1.7503E+00
   18.688  -1.8262E+00
   18.690  -1.8431E+00
   18.692  -1.8084E+00
   18.694  -1.7302E+00
   18.696  -1.6166E+00
   18.698  -1.4746E+00
   18.700  -1.3106E+00
   18.702  -1.1296E+00
   18.704  -9.3585E-01
   18.706  -7.3263E-01
   18.708  -5.2260E-01
   18.710  -3.0791E-01
   18.712  -9.0312E-02
   18.714   1.2868E-01
   18.716   3.4759E-01
   18.718   5.6473E-01
   18.720   7.7777E-01
   18.722   9.8344E-01
   18.724   1.1772E+00
   18.726   1.3532E+00
   18.728   1.5045E+00
   18.730   1.6233E+00
   18.732   1.7018E+00
   18.734   1.7328E+00
   18.736   1.7102E+00
   18.738   1.6302E+00
   18.740   1.4907E+00
   18.742   1.2927E+00
   18.744   1.0392E+00
   18.746   7.3610E-01
   18.748   3.9103E-01
   18.750   1.3190E-02
   18.752  -3.8747E-01
   18.754  -8.0107E-01
   18.756  -1.2185E+00
   18.758  -1.6321E+00
   18.760  -2.0357E+00
   18.762  -2.4249E+00
   18.764  -2.7967E+00
   18.766  -3.1488E+00
   18.768  -3.4793E+00
   18.770  -3.7860E+00
   18.772  -4.0662E+00
   18.774  -4.3168E+00
   18.776  -4.5345E+00
   18.778  -4.7161E+00
   18.780  -4.8594E+00
   18.782  -4.9635E+00
   18.784  -5.0295E+00
   18.786  -5.0604E+00
   18.788  -5.0614E+00
   18.790  -5.0391E+00
   18.792  -5.0014E+00
   18.794  -4.9568E+00
   18.796  -4.9139E+00
   18.798  -4.8800E+00
   18.800  -4.8613E+00
   18.802  -4.8616E+00
   18.804  -4.8820E+00
   18.806  -4.9213E+00
   18.808  -4.9759E+00
   18.810  -5.0408E+00
   18.812  -5.1106E+00
   18.814  -5.1810E+00
   18.816  -5.2499E+00
   18.818  -5.3177E+00
   18.820  -5.3878E+00
   18.822  -5.4655E+00
   18.824  -5.5572E+00
   18.826  -5.6689E+00
   18.828  -5.8051E+00
   18.830  -5.9680E+00
   18.832  -6.1574E+00
   18.834  -6.3707E+00
   18.836  -6.6043E+00
   18.838  -6.8531E+00
   18.840  -7.1122E+00
   18.842  -7.3763E+00
   18.844  -7.6402E+00
   18.846  -7.8984E+00
   18.848  -8.1446E+00
   18.850  -8.3720E+00
   18.852  -8.5729E+00
   18.854  -8.7387E+00
   18.856  -8.8605E+00
   18.858  -8.9293E+00
   18.860  -8.9365E+00
   18.862  -8.8748E+00
   18.864  -8.7380E+00
   18.866  -8.5224E+00
   18.868  -8.2269E+00
   18.870  -7.8531E+00
   18.872  -7.4059E+00
   18.874  -6.8933E+00
   18.876  -6.3259E+00
   18.878  -5.7158E+00
   18.880  -5.0762E+00
   18.882  -4.4195E+00
   18.884  -3.7568E+00
   18.886  -3.0971E+00
   18.888  -2.4467E+00
   18.890  -1.8099E+00
   18.892  -1.1892E+00
   18.894  -5.8637E-01
   18.896  -2.7722E-03
   18.898   5.5979E-01
   18.900   1.0990E+00
   18.902   1.6122E+00
   18.904   2.0962E+00
   18.906   2.5479E+00
   18.908   2.9645E+00
   18.910   3.3437E+00
   18.912   3.6835E+00
   18.914   3.9828E+00
   18.916   4.2410E+00
   18.918   4.4577E+00
   18.920   4.6334E+00
   18.922   4.7684E+00
   18.924   4.8641E+00
   18.926   4.9220E+00
   18.928   4.9449E+00
   18.930   4.9358E+00
   18.932   4.8988E+00
   18.934   4.8384E+00
   18.936   4.7596E+00
   18.938   4.6671E+00
   18.940   4.5658E+00
   18.942   4.4602E+00
   18.944   4.3546E+00
   18.946   4.2529E+00
   18.948   4.1589E+00
   18.950   4.0766E+00
   18.952   4.0095E+00
   18.954   3.9613E+00
   18.956   3.9354E+00
   18.958   3.9351E+00
   18.960   3.9633E+00
   18.962   4.0224E+00
   18.964   4.1144E+00
   18.966   4.2404E+00
   18.968   4.4005E+00
   18.970   4.5938E+00
   18.972   4.8178E+00
   18.974   5.0686E+00
   18.976   5.3409E+00
   18.978   5.6284E+00
   18.980   5.9240E+00
   18.982   6.2202E+00
   18.984   6.5101E+00
   18.986   6.7871E+00
   18.988   7.0458E+00
   18.990   7.2821E+00
   18.992   7.4929E+00
   18.994   7.6760E+00
   18.996   7.8302E+00
   18.998   7.9544E+00
   19.000   8.0476E+00
   19.002   8.1083E+00
   19.004   8.1347E+00
   19.006   8.1244E+00
   19.008   8.0747E+00
   19.010   7.9830E+00
   19.012   7.8470E+00
   19.014   7.6658E+00
   19.016   7.4401E+00
   19.018   7.1727E+00
   19.020   6.8689E+00
   19.022   6.5368E+00
   19.024   6.1865E+00
   19.026   5.8296E+00
   19.028   5.4791E+00
   19.030   5.1477E+00
   19.032   4.8481E+00
   19.034   4.5918E+00
   19.036   4.3894E+00
   19.038   4.2494E+00
   19.040   4.1787E+00
   19.042   4.1817E+00
   19.044   4.2598E+00
   19.046   4.4110E+00
   19.048   4.6294E+00
   19.050   4.9056E+00
   19.052   5.2264E+00
   19.054   5.5761E+00
   19.056   5.9369E+00
   19.058   6.2908E+00
   19.060   6.6203E+00
   19.062   6.9099E+00
   19.064   7.1473E+00
   19.066   7.3235E+00
   19.068   7.4330E+00
   19.070   7.4737E+00
   19.072   7.4456E+00
   19.074   7.3504E+00
   19.076   7.1904E+00
   19.078   6.9679E+00
   19.080   6.6849E+00
   19.082   6.3436E+00
   19.084   5.9470E+00
   19.086   5.4989E+00
   19.088   5.0051E+00
   19.090   4.4732E+00
   19.092   3.9127E+00
   19.094   3.3341E+00
   19.096   2.7488E+00
   19.098   2.1676E+00
   19.100   1.6005E+00
   19.102   1.0557E+00
   19.104   5.3974E-01
   19.106   5.6981E-02
   19.108  -3.8993E-01
   19.110  -7.9991E-01
   19.112  -1.1730E+00
   19.114  -1.5099E+00
   19.116  -1.8116E+00
   19.118  -2.0791E+00
   19.120  -2.3131E+00
   19.122  -2.5144E+00
   19.124  -2.6833E+00
   19.126  -2.8206E+00
   19.128  -2.9274E+00
   19.130  -3.0056E+00
   19.132  -3.0579E+00
   19.134  -3.0877E+00
   19.136  -3.0993E+00
   19.138  -3.0974E+00
   19.140  -3.0868E+00
   19.142  -3.0723E+00
   19.144  -3.0579E+00
   19.146  -3.0471E+00
   19.148  -3.0421E+00
   19.150  -3.0442E+00
   19.152  -3.0534E+00
   19.154  -3.0685E+00
   19.156  -3.0875E+00
   19.158  -3.1074E+00
   19.160  -3.1250E+00
   19.162  -3.1366E+00
   19.164  -3.1389E+00
   19.166  -3.1290E+00
   19.168  -3.1046E+00
   19.170  -3.0642E+00
   19.172  -3.0070E+00
   19.174  -2.9330E+00
   19.176  -2.8432E+00
   19.178  -2.7390E+00
   19.180  -2.6221E+00
   19.182  -2.4941E+00
   19.184  -2.3565E+00
   19.186  -2.2099E+00
   19.188  -2.0544E+00
   19.190  -1.8896E+00
   19.192  -1.7149E+00
   19.194  -1.5302E+00
   19.196  -1.3364E+00
   19.198  -1.1358E+00
   19.200  -9.3280E-01
   19.202  -7.3345E-01
   19.204  -5.4556E-01
   19.206  -3.7815E-01
   19.208  -2.4086E-01
   19.210  -1.4330E-01
   19.212  -9.4298E-02
   19.214  -1.0123E-01
   19.216  -1.6934E-01
   19.218  -3.0119E-01
   19.220  -4.9629E-01
   19.222  -7.5098E-01
   19.224  -1.0586E+00
   19.226  -1.4098E+00
   19.228  -1.7934E+00
   19.230  -2.1971E+00
   19.232  -2.6083E+00
   19.234  -3.0144E+00
   19.236  -3.4038E+00
   19.238  -3.7661E+00
   19.240  -4.0919E+00
   19.242  -4.3730E+00
   19.244  -4.6028E+00
   19.246  -4.7758E+00
   19.248  -4.8882E+00
   19.250  -4.9377E+00
   19.252  -4.9239E+00
   19.254  -4.8479E+00
   19.256  -4.7124E+00
   19.258  -4.5218E+00
   19.260  -4.2816E+00
   19.262  -3.9983E+00
   19.264  -3.6797E+00
   19.266  -3.3341E+00
   19.268  -2.9705E+00
   19.270  -2.5979E+00
   19.272  -2.2252E+00
   19.274  -1.8602E+00
   19.276  -1.5092E+00
   19.278  -1.1764E+00
   19.280  -8.6348E-01
   19.282  -5.6902E-01
   19.284  -2.8875E-01
   19.286  -1.5619E-02
   19.288   2.5974E-01
   19.290   5.4829E-01
   19.292   8.6163E-01
   19.294   1.2110E+00
   19.296   1.6061E+00
   19.298   2.0539E+00
   19.300   2.5583E+00
   19.302   3.1188E+00
   19.304   3.7309E+00
   19.306   4.3858E+00
   19.308   5.0711E+00
   19.310   5.7710E+00
   19.312   6.4672E+00
   19.314   7.1401E+00
   19.316   7.7692E+00
   19.318   8.3346E+00
   19.320   8.8178E+00
   19.322   9.2025E+00
   19.324   9.4757E+00
   19.326   9.6281E+00
   19.328   9.6547E+00
   19.330   9.5555E+00
   19.332   9.3348E+00
   19.334   9.0012E+00
   19.336   8.5667E+00
   19.338   8.0458E+00
   19.340   7.4540E+00
   19.342   6.8071E+00
   19.344   6.1196E+00
   19.346   5.4046E+00
   19.348   4.6730E+00
   19.350   3.9337E+00
   19.352   3.1936E+00
   19.354   2.4583E+00
   19.356   1.7323E+00
   19.358   1.0196E+00
   19.360   3.2392E-01
   19.362  -3.5095E-01
   19.364  -1.0013E+00
   19.366  -1.6237E+00
   19.368  -2.2150E+00
   19.370  -2.7726E+00
   19.372  -3.2947E+00
   19.374  -3.7802E+00
   19.376  -4.2286E+00
   19.378  -4.6395E+00
   19.380  -5.0130E+00
   19.382  -5.3489E+00
   19.384  -5.6466E+00
   19.386  -5.9054E+00
   19.388  -6.1240E+00
   19.390  -6.3010E+00
   19.392  -6.4352E+00
   19.394  -6.5256E+00
   19.396  -6.5724E+00
   19.398  -6.5770E+00
   19.400  -6.5421E+00
   19.402  -6.4718E+00
   19.404  -6.3716E+00
   19.406  -6.2474E+00
   19.408  -6.1056E+00
   19.410  -5.9515E+00
   19.412  -5.7895E+00
   19.414  -5.6222E+00
   19.416  -5.4500E+00
   19.418  -5.2720E+00
   19.420  -5.0855E+00
   19.422  -4.8871E+00
   19.424  -4.6735E+00
   19.426  -4.4417E+00
   19.428  -4.1899E+00
   19.430  -3.9175E+00
   19.432  -3.6248E+00
   19.434  -3.3135E+00
   19.436  -2.9855E+00
   19.438  -2.6432E+00
   19.440  -2.2893E+00
   19.442  -1.9267E+00
   19.444  -1.5586E+00
   19.446  -1.1889E+00
   19.448  -8.2200E-01
   19.450  -4.6320E-01
   19.452  -1.1818E-01
   19.454   2.0713E-01
   19.456   5.0687E-01
   19.458   7.7563E-01
   19.460   1.0086E+00
   19.462   1.2018E+00
   19.464   1.3520E+00
   19.466   1.4566E+00
   19.468   1.5137E+00
   19.470   1.5224E+00
   19.472   1.4822E+00
   19.474   1.3937E+00
   19.476   1.2585E+00
   19.478   1.0793E+00
   19.480   8.5996E-01
   19.482   6.0545E-01
   19.484   3.2189E-01
   19.486   1.6452E-02
   19.488  -3.0268E-01
   19.490  -6.2653E-01
   19.492  -9.4563E-01
   19.494  -1.2504E+00
   19.496  -1.5318E+00
   19.498  -1.7815E+00
   19.500  -1.9931E+00
   19.502  -2.1617E+00
   19.504  -2.2849E+00
   19.506  -2.3623E+00
   19.508  -2.3960E+00
   19.510  -2.3895E+00
   19.512  -2.3483E+00
   19.514  -2.2786E+00
   19.516  -2.1873E+00
   19.518  -2.0815E+00
   19.520  -1.9673E+00
   19.522  -1.8499E+00
   19.524  -1.7324E+00
   19.526  -1.6154E+00
   19.528  -1.4969E+00
   19.530  -1.3725E+00
   19.532  -1.2355E+00
   19.534  -1.0784E+00
   19.536  -8.9324E-01
   19.538  -6.7305E-01
   19.540  -4.1274E-01
   19.542  -1.0974E-01
   19.544   2.3564E-01
   19.546   6.2018E-01
   19.548   1.0379E+00
   19.550   1.4806E+00
   19.552   1.9382E+00
   19.554   2.3995E+00
   19.556   2.8527E+00
   19.558   3.2860E+00
   19.560   3.6880E+00
   19.562   4.0480E+00
   19.564   4.3564E+00
   19.566   4.6049E+00
   19.568   4.7869E+00
   19.570   4.8977E+00
   19.572   4.9350E+00
   19.574   4.8993E+00
   19.576   4.7937E+00
   19.578   4.6242E+00
   19.580   4.3991E+00
   19.582   4.1286E+00
   19.584   3.8233E+00
   19.586   3.4939E+00
   19.588   3.1499E+00
   19.590   2.7991E+00
   19.592   2.4469E+00
   19.594   2.0969E+00
   19.596   1.7503E+00
   19.598   1.4072E+00
   19.600   1.0665E+00
   19.602   7.2646E-01
   19.604   3.8554E-01
   19.606   4.2147E-02
   19.608  -3.0512E-01
   19.610  -6.5753E-01
   19.612  -1.0163E+00
   19.614  -1.3828E+00
   19.616  -1.7581E+00
   19.618  -2.1433E+00
   19.620  -2.5387E+00
   19.622  -2.9440E+00
   19.624  -3.3578E+00
   19.626  -3.7772E+00
   19.628  -4.1984E+00
   19.630  -4.6166E+00
   19.632  -5.0263E+00
   19.634  -5.4221E+00
   19.636  -5.7988E+00
   19.638  -6.1520E+00
   19.640  -6.4783E+00
   19.642  -6.7753E+00
   19.644  -7.0414E+00
   19.646  -7.2758E+00
   19.648  -7.4777E+00
   19.650  -7.6463E+00
   19.652  -7.7804E+00
   19.654  -7.8783E+00
   19.656  -7.9380E+00
   19.658  -7.9574E+00
   19.660  -7.9345E+00
   19.662  -7.8681E+00
   19.664  -7.7581E+00
   19.666  -7.6054E+00
   19.668  -7.4122E+00
   19.670  -7.1817E+00
   19.672  -6.9177E+00
   19.674  -6.6246E+00
   19.676  -6.3067E+00
   19.678  -5.9684E+00
   19.680  -5.6136E+00
   19.682  -5.2460E+00
   19.684  -4.8688E+00
   19.686  -4.4850E+00
   19.688  -4.0969E+00
   19.690  -3.7067E+00
   19.692  -3.3162E+00
   19.694  -2.9271E+00
   19.696  -2.5408E+00
   19.698  -2.1587E+00
   19.700  -1.7821E+00
   19.702  -1.4121E+00
   19.704  -1.0497E+00
   19.706  -6.9564E-01
   19.708  -3.4965E-01
   19.710  -1.0664E-02
   19.712   3.2351E-01
   19.714   6.5613E-01
   19.716   9.9104E-01
   19.718   1.3321E+00
   19.720   1.6825E+00
   19.722   2.0439E+00
   19.724   2.4157E+00
   19.726   2.7956E+00
   19.728   3.1784E+00
   19.730   3.5576E+00
   19.732   3.9250E+00
   19.734   4.2717E+00
   19.736   4.5886E+00
   19.738   4.8673E+00
   19.740   5.1006E+00
   19.742   5.2828E+00
   19.744   5.4106E+00
   19.746   5.4826E+00
   19.748   5.4999E+00
   19.750   5.4659E+00
   19.752   5.3853E+00
   19.754   5.2642E+00
   19.756   5.1087E+00
   19.758   4.9246E+00
   19.760   4.7167E+00
   19.762   4.4882E+00
   19.764   4.2411E+00
   19.766   3.9762E+00
   19.768   3.6936E+00
   19.770   3.3931E+00
   19.772   3.0755E+00
   19.774   2.7423E+00
   19.776   2.3971E+00
   19.778   2.0450E+00
   19.780   1.6927E+00
   19.782   1.3482E+00
   19.784   1.0197E+00
   19.786   7.1518E-01
   19.788   4.4088E-01
   19.790   2.0107E-01
   19.792  -2.6613E-03
   19.794  -1.7151E-01
   19.796  -3.0933E-01
   19.798  -4.2227E-01
   19.800  -5.1820E-01
   19.802  -6.0608E-01
   19.804  -6.9522E-01
   19.806  -7.9455E-01
   19.808  -9.1197E-01
   19.810  -1.0537E+00
   19.812  -1.2240E+00
   19.814  -1.4247E+00
   19.816  -1.6551E+00
   19.818  -1.9120E+00
   19.820  -2.1903E+00
   19.822  -2.4826E+00
   19.824  -2.7804E+00
   19.826  -3.0740E+00
   19.828  -3.3538E+00
   19.830  -3.6104E+00
   19.832  -3.8354E+00
   19.834  -4.0217E+00
   19.836  -4.1643E+00
   19.838  -4.2596E+00
   19.840  -4.3065E+00
   19.842  -4.3055E+00
   19.844  -4.2590E+00
   19.846  -4.1706E+00
   19.848  -4.0453E+00
   19.850  -3.8884E+00
   19.852  -3.7061E+00
   19.854  -3.5046E+00
   19.856  -3.2905E+00
   19.858  -3.0702E+00
   19.860  -2.8505E+00
   19.862  -2.6377E+00
   19.864  -2.4375E+00
   19.866  -2.2548E+00
   19.868  -2.0935E+00
   19.870  -1.9561E+00
   19.872  -1.8437E+00
   19.874  -1.7558E+00
   19.876  -1.6902E+00
   19.878  -1.6431E+00
   19.880  -1.6092E+00
   19.882  -1.5818E+00
   19.884  -1.5533E+00
   19.886  -1.5160E+00
   19.888  -1.4627E+00
   19.890  -1.3872E+00
   19.892  -1.2848E+00
   19.894  -1.1532E+00
   19.896  -9.9220E-01
   19.898  -8.0354E-01
   19.900  -5.9100E-01
   19.902  -3.5975E-01
   19.904  -1.1587E-01
   19.906   1.3402E-01
   19.908   3.8317E-01
   19.910   6.2487E-01
   19.912   8.5254E-01
   19.914   1.0597E+00
   19.916   1.2400E+00
   19.918   1.3870E+00
   19.920   1.4943E+00
   19.922   1.5556E+00
   19.924   1.5648E+00
   19.926   1.5160E+00
   19.928   1.4041E+00
   19.930   1.2251E+00
   19.932   9.7613E-01
   19.934   6.5648E-01
   19.936   2.6759E-01
   19.938  -1.8645E-01
   19.940  -6.9881E-01
   19.942  -1.2599E+00
   19.944  -1.8579E+00
   19.946  -2.4788E+00
   19.948  -3.1076E+00
   19.950  -3.7291E+00
   19.952  -4.3282E+00
   19.954  -4.8916E+00
   19.956  -5.4076E+00
   19.958  -5.8675E+00
   19.960  -6.2655E+00
   19.962  -6.5987E+00
   19.964  -6.8674E+00
   19.966  -7.0743E+00
   19.968  -7.2245E+00
   19.970  -7.3248E+00
   19.972  -7.3829E+00
   19.974  -7.4071E+00
   19.976  -7.4053E+00
   19.978  -7.3848E+00
   19.980  -7.3518E+00
   19.982  -7.3107E+00
   19.984  -7.2638E+00
   19.986  -7.2118E+00
   19.988  -7.1529E+00
   19.990  -7.0841E+00
   19.992  -7.0008E+00
   19.994  -6.8982E+00
   19.996  -6.7719E+00
   19.998  -6.6187E+00
   20.000  -6.4374E+00
   20.002  -6.2289E+00
   20.004  -5.9967E+00
   20.006  -5.7461E+00
   20.008  -5.4835E+00
   20.010  -5.2157E+00
   20.012  -4.9487E+00
   20.014  -4.6870E+00
   20.016  -4.4331E+00
   20.018  -4.1874E+00
   20.020  -3.9484E+00
   20.022  -3.7127E+00
   20.024  -3.4761E+00
   20.026  -3.2339E+00
   20.028  -2.9814E+00
   20.030  -2.7149E+00
   20.032  -2.4313E+00
   20.034  -2.1289E+00
   20.036  -1.8068E+00
   20.038  -1.4657E+00
   20.040  -1.1069E+00
   20.042  -7.3297E-01
   20.044  -3.4675E-01
   20.046   4.8260E-02
   20.048   4.4827E-01
   20.050   8.4934E-01
   20.052   1.2474E+00
   20.054   1.6385E+00
   20.056   2.0184E+00
   20.058   2.3830E+00
   20.060   2.7279E+00
   20.062   3.0484E+00
   20.064   3.3395E+00
   20.066   3.5957E+00
   20.068   3.8114E+00
   20.070   3.9813E+00
   20.072   4.1005E+00
   20.074   4.1659E+00
   20.076   4.1757E+00
   20.078   4.1305E+00
   20.080   4.0326E+00
   20.082   3.8864E+00
   20.084   3.6977E+00
   20.086   3.4733E+00
   20.088   3.2204E+00
   20.090   2.9463E+00
   20.092   2.6578E+00
   20.094   2.3614E+00
   20.096   2.0627E+00
   20.098   1.7667E+00
   20.100   1.4775E+00
   20.102   1.1988E+00
   20.104   9.3357E-01
   20.106   6.8406E-01
   20.108   4.5228E-01
   20.110   2.3989E-01
   20.112   4.8430E-02
   20.114  -1.2046E-01
   20.116  -2.6497E-01
   20.118  -3.8308E-01
   20.120  -4.7265E-01
   20.122  -5.3161E-01
   20.124  -5.5828E-01
   20.126  -5.5162E-01
   20.128  -5.1144E-01
   20.130  -4.3855E-01
   20.132  -3.3465E-01
   20.134  -2.0217E-01
   20.136  -4.4016E-02
   20.138   1.3668E-01
   20.140   3.3675E-01
   20.142   5.5310E-01
   20.144   7.8285E-01
   20.146   1.0234E+00
   20.148   1.2728E+00
   20.150   1.5296E+00
   20.152   1.7932E+00
   20.154   2.0643E+00
   20.156   2.3442E+00
   20.158   2.6351E+00
   20.160   2.9399E+00
   20.162   3.2613E+00
   20.164   3.6019E+00
   20.166   3.9635E+00
   20.168   4.3474E+00
   20.170   4.7539E+00
   20.172   5.1824E+00
   20.174   5.6315E+00
   20.176   6.0993E+00
   20.178   6.5830E+00
   20.180   7.0792E+00
   20.182   7.5834E+00
   20.184   8.0900E+00
   20.186   8.5917E+00
   20.188   9.0795E+00
   20.190   9.5427E+00
   20.192   9.9691E+00
   20.194   1.0346E+01
   20.196   1.0660E+01
   20.198   1.0901E+01
   20.200   1.1061E+01
   20.202   1.1134E+01
   20.204   1.1120E+01
   20.206   1.1024E+01
   20.208   1.0854E+01
   20.210   1.0621E+01
   20.212   1.0338E+01
   20.214   1.0022E+01
   20.216   9.6869E+00
   20.218   9.3475E+00
   20.220   9.0170E+00
   20.222   8.7070E+00
   20.224   8.4271E+00
   20.226   8.1850E+00
   20.228   7.9866E+00
   20.230   7.8356E+00
   20.232   7.7337E+00
   20.234   7.6804E+00
   20.236   7.6732E+00
   20.238   7.7072E+00
   20.240   7.7753E+00
   20.242   7.8685E+00
   20.244   7.9761E+00
   20.246   8.0863E+00
   20.248   8.1866E+00
   20.250   8.2651E+00
   20.252   8.3103E+00
   20.254   8.3124E+00
   20.256   8.2635E+00
   20.258   8.1582E+00
   20.260   7.9931E+00
   20.262   7.7676E+00
   20.264   7.4831E+00
   20.266   7.1429E+00
   20.268   6.7514E+00
   20.270   6.3137E+00
   20.272   5.8351E+00
   20.274   5.3203E+00
   20.276   4.7734E+00
   20.278   4.1982E+00
   20.280   3.5978E+00
   20.282   2.9754E+00
   20.284   2.3346E+00
   20.286   1.6796E+00
   20.288   1.0156E+00
   20.290   3.4885E-01
   20.292  -3.1380E-01
   20.294  -9.6481E-01
   20.296  -1.5965E+00
   20.298  -2.2015E+00
   20.300  -2.7728E+00
   20.302  -3.3037E+00
   20.304  -3.7883E+00
   20.306  -4.2208E+00
   20.308  -4.5958E+00
   20.310  -4.9082E+00
   20.312  -5.1531E+00
   20.314  -5.3262E+00
   20.316  -5.4238E+00
   20.318  -5.4428E+00
   20.320  -5.3817E+00
   20.322  -5.2400E+00
   20.324  -5.0192E+00
   20.326  -4.7223E+00
   20.328  -4.3544E+00
   20.330  -3.9224E+00
   20.332  -3.4348E+00
   20.334  -2.9017E+00
   20.336  -2.3338E+00
   20.338  -1.7429E+00
   20.340  -1.1407E+00
   20.342  -5.3933E-01
   20.344   4.9545E-02
   20.346   6.1445E-01
   20.348   1.1446E+00
   20.350   1.6302E+00
   20.352   2.0629E+00
   20.354   2.4361E+00
   20.356   2.7457E+00
   20.358   2.9900E+00
   20.360   3.1695E+00
   20.362   3.2874E+00
   20.364   3.3488E+00
   20.366   3.3604E+00
   20.368   3.3304E+00
   20.370   3.2677E+00
   20.372   3.1815E+00
   20.374   3.0811E+00
   20.376   2.9749E+00
   20.378   2.8706E+00
   20.380   2.7740E+00
   20.382   2.6893E+00
   20.384   2.6188E+00
   20.386   2.5631E+00
   20.388   2.5213E+00
   20.390   2.4913E+00
   20.392   2.4705E+00
   20.394   2.4563E+00
   20.396   2.4461E+00
   20.398   2.4380E+00
   20.400   2.4307E+00
   20.402   2.4234E+00
   20.404   2.4156E+00
   20.406   2.4068E+00
   20.408   2.3966E+00
   20.410   2.3841E+00
   20.412   2.3682E+00
   20.414   2.3478E+00
   20.416   2.3218E+00
   20.418   2.2886E+00
   20.420   2.2469E+00
   20.422   2.1949E+00
   20.424   2.1302E+00
   20.426   2.0499E+00
   20.428   1.9504E+00
   20.430   1.8277E+00
   20.432   1.6779E+00
   20.434   1.4979E+00
   20.436   1.2860E+00
   20.438   1.0426E+00
   20.440   7.7064E-01
   20.442   4.7547E-01
   20.444   1.6489E-01
   20.446  -1.5175E-01
   20.448  -4.6425E-01
   20.450  -7.6256E-01
   20.452  -1.0376E+00
   20.454  -1.2820E+00
   20.456  -1.4905E+00
   20.458  -1.6600E+00
   20.460  -1.7900E+00
   20.462  -1.8817E+00
   20.464  -1.9381E+00
   20.466  -1.9637E+00
   20.468  -1.9643E+00
   20.470  -1.9466E+00
   20.472  -1.9184E+00
   20.474  -1.8884E+00
   20.476  -1.8659E+00
   20.478  -1.8608E+00
   20.480  -1.8830E+00
   20.482  -1.9416E+00
   20.484  -2.0445E+00
   20.486  -2.1976E+00
   20.488  -2.4040E+00
   20.490  -2.6638E+00
   20.492  -2.9738E+00
   20.494  -3.3274E+00
   20.496  -3.7158E+00
   20.498  -4.1277E+00
   20.500  -4.5507E+00
   20.502  -4.9719E+00
   20.504  -5.3787E+00
   20.506  -5.7590E+00
   20.508  -6.1024E+00
   20.510  -6.4000E+00
   20.512  -6.6444E+00
   20.514  -6.8300E+00
   20.516  -6.9531E+00
   20.518  -7.0111E+00
   20.520  -7.0030E+00
   20.522  -6.9288E+00
   20.524  -6.7896E+00
   20.526  -6.5876E+00
   20.528  -6.3257E+00
   20.530  -6.0076E+00
   20.532  -5.6379E+00
   20.534  -5.2218E+00
   20.536  -4.7654E+00
   20.538  -4.2758E+00
   20.540  -3.7612E+00
   20.542  -3.2308E+00
   20.544  -2.6946E+00
   20.546  -2.1630E+00
   20.548  -1.6461E+00
   20.550  -1.1530E+00
   20.552  -6.9137E-01
   20.554  -2.6680E-01
   20.556   1.1749E-01
   20.558   4.6059E-01
   20.560   7.6366E-01
   20.562   1.0294E+00
   20.564   1.2617E+00
   20.566   1.4645E+00
   20.568   1.6419E+00
   20.570   1.7970E+00
   20.572   1.9324E+00
   20.574   2.0492E+00
   20.576   2.1476E+00
   20.578   2.2264E+00
   20.580   2.2828E+00
   20.582   2.3130E+00
   20.584   2.3115E+00
   20.586   2.2718E+00
   20.588   2.1867E+00
   20.590   2.0491E+00
   20.592   1.8531E+00
   20.594   1.5945E+00
   20.596   1.2716E+00
   20.598   8.8569E-01
   20.600   4.4082E-01
   20.602  -5.6394E-02
   20.604  -5.9744E-01
   20.606  -1.1727E+00
   20.608  -1.7720E+00
   20.610  -2.3853E+00
   20.612  -3.0032E+00
   20.614  -3.6168E+00
   20.616  -4.2182E+00
   20.618  -4.7997E+00
   20.620  -5.3544E+00
   20.622  -5.8757E+00
   20.624  -6.3573E+00
   20.626  -6.7932E+00
   20.628  -7.1774E+00
   20.630  -7.5047E+00
   20.632  -7.7701E+00
   20.634  -7.9695E+00
   20.636  -8.1001E+00
   20.638  -8.1607E+00
   20.640  -8.1521E+00
   20.642  -8.0774E+00
   20.644  -7.9418E+00
   20.646  -7.7529E+00
   20.648  -7.5196E+00
   20.650  -7.2522E+00
   20.652  -6.9613E+00
   20.654  -6.6571E+00
   20.656  -6.3491E+00
   20.658  -6.0455E+00
   20.660  -5.7527E+00
   20.662  -5.4754E+00
   20.664  -5.2165E+00
   20.666  -4.9777E+00
   20.668  -4.7594E+00
   20.670  -4.5609E+00
   20.672  -4.3810E+00
   20.674  -4.2174E+00
   20.676  -4.0678E+00
   20.678  -3.9291E+00
   20.680  -3.7980E+00
   20.682  -3.6713E+00
   20.684  -3.5455E+00
   20.686  -3.4170E+00
   20.688  -3.2823E+00
   20.690  -3.1378E+00
   20.692  -2.9797E+00
   20.694  -2.8046E+00
   20.696  -2.6098E+00
   20.698  -2.3937E+00
   20.700  -2.1569E+00
   20.702  -1.9020E+00
   20.704  -1.6345E+00
   20.706  -1.3622E+00
   20.708  -1.0950E+00
   20.710  -8.4416E-01
   20.712  -6.2112E-01
   20.714  -4.3663E-01
   20.716  -2.9977E-01
   20.718  -2.1718E-01
   20.720  -1.9257E-01
   20.722  -2.2651E-01
   20.724  -3.1639E-01
   20.726  -4.5677E-01
   20.728  -6.3977E-01
   20.730  -8.5564E-01
   20.732  -1.0934E+00
   20.734  -1.3412E+00
   20.736  -1.5875E+00
   20.738  -1.8212E+00
   20.740  -2.0325E+00
   20.742  -2.2140E+00
   20.744  -2.3608E+00
   20.746  -2.4707E+00
   20.748  -2.5447E+00
   20.750  -2.5857E+00
   20.752  -2.5985E+00
   20.754  -2.5884E+00
   20.756  -2.5606E+00
   20.758  -2.5191E+00
   20.760  -2.4664E+00
   20.762  -2.4029E+00
   20.764  -2.3272E+00
   20.766  -2.2361E+00
   20.768  -2.1250E+00
   20.770  -1.9881E+00
   20.772  -1.8195E+00
   20.774  -1.6133E+00
   20.776  -1.3644E+00
   20.778  -1.0691E+00
   20.780  -7.2531E-01
   20.782  -3.3348E-01
   20.784   1.0366E-01
   20.786   5.8084E-01
   20.788   1.0904E+00
   20.790   1.6229E+00
   20.792   2.1672E+00
   20.794   2.7117E+00
   20.796   3.2443E+00
   20.798   3.7539E+00
   20.800   4.2304E+00
   20.802   4.6654E+00
   20.804   5.0525E+00
   20.806   5.3877E+00
   20.808   5.6693E+00
   20.810   5.8980E+00
   20.812   6.0768E+00
   20.814   6.2102E+00
   20.816   6.3046E+00
   20.818   6.3666E+00
   20.820   6.4035E+00
   20.822   6.4217E+00
   20.824   6.4265E+00
   20.826   6.4216E+00
   20.828   6.4087E+00
   20.830   6.3873E+00
   20.832   6.3556E+00
   20.834   6.3105E+00
   20.836   6.2485E+00
   20.838   6.1663E+00
   20.840   6.0616E+00
   20.842   5.9332E+00
   20.844   5.7811E+00
   20.846   5.6063E+00
   20.848   5.4102E+00
   20.850   5.1946E+00
   20.852   4.9612E+00
   20.854   4.7115E+00
   20.856   4.4468E+00
   20.858   4.1685E+00
   20.860   3.8782E+00
   20.862   3.5776E+00
   20.864   3.2693E+00
   20.866   2.9560E+00
   20.868   2.6416E+00
   20.870   2.3307E+00
   20.872   2.0288E+00
   20.874   1.7420E+00
   20.876   1.4770E+00
   20.878   1.2404E+00
   20.880   1.0378E+00
   20.882   8.7347E-01
   20.884   7.4973E-01
   20.886   6.6672E-01
   20.888   6.2248E-01
   20.890   6.1325E-01
   20.892   6.3402E-01
   20.894   6.7899E-01
   20.896   7.4213E-01
   20.898   8.1754E-01
   20.900   8.9963E-01
   20.902   9.8320E-01
   20.904   1.0634E+00
   20.906   1.1358E+00
   20.908   1.1959E+00
   20.910   1.2397E+00
   20.912   1.2633E+00
   20.914   1.2628E+00
   20.916   1.2351E+00
   20.918   1.1771E+00
   20.920   1.0863E+00
   20.922   9.6105E-01
   20.924   8.0050E-01
   20.926   6.0524E-01
   20.928   3.7754E-01
   20.930   1.2155E-01
   20.932  -1.5653E-01
   20.934  -4.4865E-01
   20.936  -7.4516E-01
   20.938  -1.0354E+00
   20.940  -1.3081E+00
   20.942  -1.5527E+00
   20.944  -1.7593E+00
   20.946  -1.9198E+00
   20.948  -2.0284E+00
   20.950  -2.0817E+00
   20.952  -2.0794E+00
   20.954  -2.0239E+00
   20.956  -1.9198E+00
   20.958  -1.7739E+00
   20.960  -1.5936E+00
   20.962  -1.3864E+00
   20.964  -1.1591E+00
   20.966  -9.1678E-01
   20.968  -6.6260E-01
   20.970  -3.9806E-01
   20.972  -1.2336E-01
   20.974   1.6189E-01
   20.976   4.5786E-01
   20.978   7.6378E-01
   20.980   1.0775E+00
   20.982   1.3952E+00
   20.984   1.7117E+00
   20.986   2.0206E+00
   20.988   2.3148E+00
   20.990   2.5872E+00
   20.992   2.8309E+00
   20.994   3.0400E+00
   20.996   3.2098E+00
   20.998   3.3373E+00
   21.000   3.4211E+00
   21.002   3.4614E+00
   21.004   3.4601E+00
   21.006   3.4202E+00
   21.008   3.3460E+00
   21.010   3.2422E+00
   21.012   3.1142E+00
   21.014   2.9678E+00
   21.016   2.8092E+00
   21.018   2.6444E+00
   21.020   2.4798E+00
   21.022   2.3214E+00
   21.024   2.1744E+00
   21.026   2.0431E+00
   21.028   1.9297E+00
   21.030   1.8345E+00
   21.032   1.7555E+00
   21.034   1.6882E+00
   21.036   1.6262E+00
   21.038   1.5620E+00
   21.040   1.4877E+00
   21.042   1.3961E+00
   21.044   1.2815E+00
   21.046   1.1400E+00
   21.048   9.7045E-01
   21.050   7.7380E-01
   21.052   5.5328E-01
   21.054   3.1379E-01
   21.056   6.1411E-02
   21.058  -1.9726E-01
   21.060  -4.5572E-01
   21.062  -7.0807E-01
   21.064  -9.4945E-01
   21.066  -1.1762E+00
   21.068  -1.3858E+00
   21.070  -1.5768E+00
   21.072  -1.7484E+00
   21.074  -1.8999E+00
   21.076  -2.0305E+00
   21.078  -2.1392E+00
   21.080  -2.2243E+00
   21.082  -2.2840E+00
   21.084  -2.3166E+00
   21.086  -2.3207E+00
   21.088  -2.2956E+00
   21.090  -2.2415E+00
   21.092  -2.1602E+00
   21.094  -2.0545E+00
   21.096  -1.9286E+00
   21.098  -1.7881E+00
   21.100  -1.6392E+00
   21.102  -1.4886E+00
   21.104  -1.3429E+00
   21.106  -1.2083E+00
   21.108  -1.0896E+00
   21.110  -9.9050E-01
   21.112  -9.1276E-01
   21.114  -8.5673E-01
   21.116  -8.2136E-01
   21.118  -8.0455E-01
   21.120  -8.0363E-01
   21.122  -8.1579E-01
   21.124  -8.3844E-01
   21.126  -8.6948E-01
   21.128  -9.0746E-01
   21.130  -9.5158E-01
   21.132  -1.0016E+00
   21.134  -1.0576E+00
   21.136  -1.1198E+00
   21.138  -1.1883E+00
   21.140  -1.2625E+00
   21.142  -1.3414E+00
   21.144  -1.4226E+00
   21.146  -1.5032E+00
   21.148  -1.5793E+00
   21.150  -1.6468E+00
   21.152  -1.7016E+00
   21.154  -1.7400E+00
   21.156  -1.7596E+00
   21.158  -1.7595E+00
   21.160  -1.7404E+00
   21.162  -1.7051E+00
   21.164  -1.6579E+00
   21.166  -1.6050E+00
   21.168  -1.5534E+00
   21.170  -1.5110E+00
   21.172  -1.4860E+00
   21.174  -1.4859E+00
   21.176  -1.5174E+00
   21.178  -1.5859E+00
   21.180  -1.6948E+00
   21.182  -1.8456E+00
   21.184  -2.0372E+00
   21.186  -2.2664E+00
   21.188  -2.5273E+00
   21.190  -2.8115E+00
   21.192  -3.1086E+00
   21.194  -3.4059E+00
   21.196  -3.6894E+00
   21.198  -3.9446E+00
   21.200  -4.1576E+00
   21.202  -4.3161E+00
   21.204  -4.4104E+00
   21.206  -4.4347E+00
   21.208  -4.3872E+00
   21.210  -4.2703E+00
   21.212  -4.0904E+00
   21.214  -3.8573E+00
   21.216  -3.5830E+00
   21.218  -3.2810E+00
   21.220  -2.9649E+00
   21.222  -2.6477E+00
   21.224  -2.3409E+00
   21.226  -2.0539E+00
   21.228  -1.7935E+00
   21.230  -1.5641E+00
   21.232  -1.3679E+00
   21.234  -1.2046E+00
   21.236  -1.0724E+00
   21.238  -9.6805E-01
   21.240  -8.8725E-01
   21.242  -8.2514E-01
   21.244  -7.7637E-01
   21.246  -7.3531E-01
   21.248  -6.9604E-01
   21.250  -6.5245E-01
   21.252  -5.9827E-01
   21.254  -5.2723E-01
   21.256  -4.3341E-01
   21.258  -3.1168E-01
   21.260  -1.5826E-01
   21.262   2.8653E-02
   21.264   2.4835E-01
   21.266   4.9734E-01
   21.268   7.6927E-01
   21.270   1.0553E+00
   21.272   1.3450E+00
   21.274   1.6269E+00
   21.276   1.8899E+00
   21.278   2.1244E+00
   21.280   2.3226E+00
   21.282   2.4793E+00
   21.284   2.5921E+00
   21.286   2.6606E+00
   21.288   2.6869E+00
   21.290   2.6743E+00
   21.292   2.6275E+00
   21.294   2.5518E+00
   21.296   2.4529E+00
   21.298   2.3368E+00
   21.300   2.2089E+00
   21.302   2.0744E+00
   21.304   1.9374E+00
   21.306   1.8013E+00
   21.308   1.6687E+00
   21.310   1.5416E+00
   21.312   1.4218E+00
   21.314   1.3113E+00
   21.316   1.2125E+00
   21.318   1.1283E+00
   21.320   1.0618E+00
   21.322   1.0160E+00
   21.324   9.9320E-01
   21.326   9.9467E-01
   21.328   1.0198E+00
   21.330   1.0661E+00
   21.332   1.1288E+00
   21.334   1.2011E+00
   21.336   1.2747E+00
   21.338   1.3401E+00
   21.340   1.3873E+00
   21.342   1.4071E+00
   21.344   1.3913E+00
   21.346   1.3338E+00
   21.348   1.2312E+00
   21.350   1.0825E+00
   21.352   8.8989E-01
   21.354   6.5788E-01
   21.356   3.9338E-01
   21.358   1.0499E-01
   21.360  -1.9754E-01
   21.362  -5.0390E-01
   21.364  -8.0382E-01
   21.366  -1.0876E+00
   21.368  -1.3466E+00
   21.370  -1.5735E+00
   21.372  -1.7621E+00
   21.374  -1.9080E+00
   21.376  -2.0080E+00
   21.378  -2.0601E+00
   21.380  -2.0636E+00
   21.382  -2.0190E+00
   21.384  -1.9280E+00
   21.386  -1.7936E+00
   21.388  -1.6203E+00
   21.390  -1.4137E+00
   21.392  -1.1807E+00
   21.394  -9.2864E-01
   21.396  -6.6514E-01
   21.398  -3.9737E-01
   21.400  -1.3173E-01
   21.402   1.2646E-01
   21.404   3.7315E-01
   21.406   6.0545E-01
   21.408   8.2152E-01
   21.410   1.0204E+00
   21.412   1.2015E+00
   21.414   1.3647E+00
   21.416   1.5099E+00
   21.418   1.6369E+00
   21.420   1.7458E+00
   21.422   1.8365E+00
   21.424   1.9093E+00
   21.426   1.9651E+00
   21.428   2.0054E+00
   21.430   2.0323E+00
   21.432   2.0485E+00
   21.434   2.0568E+00
   21.436   2.0601E+00
   21.438   2.0609E+00
   21.440   2.0611E+00
   21.442   2.0617E+00
   21.444   2.0630E+00
   21.446   2.0642E+00
   21.448   2.0640E+00
   21.450   2.0602E+00
   21.452   2.0501E+00
   21.454   2.0307E+00
   21.456   1.9988E+00
   21.458   1.9515E+00
   21.460   1.8864E+00
   21.462   1.8017E+00
   21.464   1.6970E+00
   21.466   1.5729E+00
   21.468   1.4312E+00
   21.470   1.2750E+00
   21.472   1.1083E+00
   21.474   9.3594E-01
   21.476   7.6322E-01
   21.478   5.9556E-01
   21.480   4.3805E-01
   21.482   2.9495E-01
   21.484   1.6928E-01
   21.486   6.2479E-02
   21.488  -2.5697E-02
   21.490  -9.7003E-02
   21.492  -1.5425E-01
   21.494  -2.0067E-01
   21.496  -2.3909E-01
   21.498  -2.7137E-01
   21.500  -2.9788E-01
   21.502  -3.1755E-01
   21.504  -3.2818E-01
   21.506  -3.2718E-01
   21.508  -3.1249E-01
   21.510  -2.8335E-01
   21.512  -2.4104E-01
   21.514  -1.8902E-01
   21.516  -1.3274E-01
   21.518  -7.9014E-02
   21.520  -3.5064E-02
   21.522  -7.5160E-03
   21.524  -1.5031E-03
   21.526  -2.0038E-02
   21.528  -6.3741E-02
   21.530  -1.3095E-01
   21.532  -2.1814E-01
   21.534  -3.2057E-01
   21.536  -4.3304E-01
   21.538  -5.5063E-01
   21.540  -6.6936E-01
   21.542  -7.8653E-01
   21.544  -9.0089E-01
   21.546  -1.0124E+00
   21.548  -1.1219E+00
   21.550  -1.2305E+00
   21.552  -1.3390E+00
   21.554  -1.4478E+00
   21.556  -1.5563E+00
   21.558  -1.6636E+00
   21.560  -1.7684E+00
   21.562  -1.8698E+00
   21.564  -1.9671E+00
   21.566  -2.0612E+00
   21.568  -2.1538E+00
   21.570  -2.2477E+00
   21.572  -2.3470E+00
   21.574  -2.4560E+00
   21.576  -2.5790E+00
   21.578  -2.7200E+00
   21.580  -2.8816E+00
   21.582  -3.0657E+00
   21.584  -3.2723E+00
   21.586  -3.5000E+00
   21.588  -3.7460E+00
   21.590  -4.0065E+00
   21.592  -4.2763E+00
   21.594  -4.5497E+00
   21.596  -4.8204E+00
   21.598  -5.0812E+00
   21.600  -5.3248E+00
   21.602  -5.5434E+00
   21.604  -5.7292E+00
   21.606  -5.8742E+00
   21.608  -5.9712E+00
   21.610  -6.0136E+00
   21.612  -5.9966E+00
   21.614  -5.9173E+00
   21.616  -5.7752E+00
   21.618  -5.5723E+00
   21.620  -5.3133E+00
   21.622  -5.0047E+00
   21.624  -4.6552E+00
   21.626  -4.2744E+00
   21.628  -3.8724E+00
   21.630  -3.4592E+00
   21.632  -3.0438E+00
   21.634  -2.6338E+00
   21.636  -2.2348E+00
   21.638  -1.8500E+00
   21.640  -1.4809E+00
   21.642  -1.1266E+00
   21.644  -7.8503E-01
   21.646  -4.5311E-01
   21.648  -1.2757E-01
   21.650   1.9457E-01
   21.652   5.1550E-01
   21.654   8.3631E-01
   21.656   1.1567E+00
   21.658   1.4749E+00
   21.660   1.7877E+00
   21.662   2.0909E+00
   21.664   2.3795E+00
   21.666   2.6488E+00
   21.668   2.8944E+00
   21.670   3.1136E+00
   21.672   3.3054E+00
   21.674   3.4709E+00
   21.676   3.6132E+00
   21.678   3.7365E+00
   21.680   3.8463E+00
   21.682   3.9479E+00
   21.684   4.0463E+00
   21.686   4.1456E+00
   21.688   4.2483E+00
   21.690   4.3558E+00
   21.692   4.4679E+00
   21.694   4.5834E+00
   21.696   4.7000E+00
   21.698   4.8148E+00
   21.700   4.9249E+00
   21.702   5.0273E+00
   21.704   5.1193E+00
   21.706   5.1990E+00
   21.708   5.2656E+00
   21.710   5.3193E+00
   21.712   5.3618E+00
   21.714   5.3960E+00
   21.716   5.4257E+00
   21.718   5.4550E+00
   21.720   5.4881E+00
   21.722   5.5283E+00
   21.724   5.5775E+00
   21.726   5.6362E+00
   21.728   5.7027E+00
   21.730   5.7737E+00
   21.732   5.8443E+00
   21.734   5.9082E+00
   21.736   5.9590E+00
   21.738   5.9903E+00
   21.740   5.9972E+00
   21.742   5.9762E+00
   21.744   5.9265E+00
   21.746   5.8496E+00
   21.748   5.7488E+00
   21.750   5.6294E+00
   21.752   5.4970E+00
   21.754   5.3569E+00
   21.756   5.2135E+00
   21.758   5.0691E+00
   21.760   4.9246E+00
   21.762   4.7787E+00
   21.764   4.6291E+00
   21.766   4.4726E+00
   21.768   4.3060E+00
   21.770   4.1262E+00
   21.772   3.9310E+00
   21.774   3.7187E+00
   21.776   3.4885E+00
   21.778   3.2404E+00
   21.780   2.9753E+00
   21.782   2.6949E+00
   21.784   2.4017E+00
   21.786   2.0991E+00
   21.788   1.7911E+00
   21.790   1.4821E+00
   21.792   1.1766E+00
   21.794   8.7909E-01
   21.796   5.9329E-01
   21.798   3.2213E-01
   21.800   6.7425E-02
   21.802  -1.7029E-01
   21.804  -3.9179E-01
   21.806  -5.9901E-01
   21.808  -7.9489E-01
   21.810  -9.8293E-01
   21.812  -1.1668E+00
   21.814  -1.3501E+00
   21.816  -1.5356E+00
   21.818  -1.7258E+00
   21.820  -1.9225E+00
   21.822  -2.1269E+00
   21.824  -2.3404E+00
   21.826  -2.5644E+00
   21.828  -2.8008E+00
   21.830  -3.0512E+00
   21.832  -3.3176E+00
   21.834  -3.6010E+00
   21.836  -3.9011E+00
   21.838  -4.2160E+00
   21.840  -4.5420E+00
   21.842  -4.8732E+00
   21.844  -5.2024E+00
   21.846  -5.5210E+00
   21.848  -5.8201E+00
   21.850  -6.0909E+00
   21.852  -6.3254E+00
   21.854  -6.5164E+00
   21.856  -6.6581E+00
   21.858  -6.7460E+00
   21.860  -6.7770E+00
   21.862  -6.7496E+00
   21.864  -6.6640E+00
   21.866  -6.5223E+00
   21.868  -6.3282E+00
   21.870  -6.0876E+00
   21.872  -5.8079E+00
   21.874  -5.4979E+00
   21.876  -5.1672E+00
   21.878  -4.8257E+00
   21.880  -4.4831E+00
   21.882  -4.1482E+00
   21.884  -3.8288E+00
   21.886  -3.5308E+00
   21.888  -3.2587E+00
   21.890  -3.0150E+00
   21.892  -2.8008E+00
   21.894  -2.6154E+00
   21.896  -2.4569E+00
   21.898  -2.3220E+00
   21.900  -2.2064E+00
   21.902  -2.1047E+00
   21.904  -2.0113E+00
   21.906  -1.9200E+00
   21.908  -1.8248E+00
   21.910  -1.7207E+00
   21.912  -1.6035E+00
   21.914  -1.4707E+00
   21.916  -1.3216E+00
   21.918  -1.1572E+00
   21.920  -9.7988E-01
   21.922  -7.9336E-01
   21.924  -6.0186E-01
   21.926  -4.0969E-01
   21.928  -2.2071E-01
   21.930  -3.7888E-02
   21.932   1.3692E-01
   21.934   3.0304E-01
   21.936   4.6093E-01
   21.938   6.1192E-01
   21.940   7.5789E-01
   21.942   9.0089E-01
   21.944   1.0428E+00
   21.946   1.1849E+00
   21.948   1.3276E+00
   21.950   1.4706E+00
   21.952   1.6123E+00
   21.954   1.7503E+00
   21.956   1.8815E+00
   21.958   2.0026E+00
   21.960   2.1101E+00
   21.962   2.2016E+00
   21.964   2.2755E+00
   21.966   2.3316E+00
   21.968   2.3714E+00
   21.970   2.3978E+00
   21.972   2.4149E+00
   21.974   2.4269E+00
   21.976   2.4379E+00
   21.978   2.4512E+00
   21.980   2.4683E+00
   21.982   2.4893E+00
   21.984   2.5124E+00
   21.986   2.5344E+00
   21.988   2.5513E+00
   21.990   2.5588E+00
   21.992   2.5530E+00
   21.994   2.5304E+00
   21.996   2.4888E+00
   21.998   2.4267E+00
   22.000   2.3437E+00
   22.002   2.2405E+00
   22.004   2.1183E+00
   22.006   1.9789E+00
   22.008   1.8250E+00
   22.010   1.6595E+00
   22.012   1.4854E+00
   22.014   1.3061E+00
   22.016   1.1248E+00
   22.018   9.4454E-01
   22.020   7.6795E-01
   22.022   5.9702E-01
   22.024   4.3302E-01
   22.026   2.7629E-01
   22.028   1.2619E-01
   22.030  -1.8842E-02
   22.032  -1.6118E-01
   22.034  -3.0372E-01
   22.036  -4.4950E-01
   22.038  -6.0131E-01
   22.040  -7.6123E-01
   22.042  -9.3019E-01
   22.044  -1.1076E+00
   22.046  -1.2913E+00
   22.048  -1.4770E+00
   22.050  -1.6591E+00
   22.052  -1.8311E+00
   22.054  -1.9857E+00
   22.056  -2.1163E+00
   22.058  -2.2172E+00
   22.060  -2.2844E+00
   22.062  -2.3155E+00
   22.064  -2.3095E+00
   22.066  -2.2671E+00
   22.068  -2.1896E+00
   22.070  -2.0788E+00
   22.072  -1.9368E+00
   22.074  -1.7658E+00
   22.076  -1.5681E+00
   22.078  -1.3465E+00
   22.080  -1.1044E+00
   22.082  -8.4601E-01
   22.084  -5.7614E-01
   22.086  -3.0031E-01
   22.088  -2.4298E-02
   22.090   2.4614E-01
   22.092   5.0564E-01
   22.094   7.4949E-01
   22.096   9.7388E-01
   22.098   1.1760E+00
   22.100   1.3541E+00
   22.102   1.5075E+00
   22.104   1.6363E+00
   22.106   1.7412E+00
   22.108   1.8235E+00
   22.110   1.8843E+00
   22.112   1.9253E+00
   22.114   1.9479E+00
   22.116   1.9538E+00
   22.118   1.9449E+00
   22.120   1.9235E+00
   22.122   1.8922E+00
   22.124   1.8541E+00
   22.126   1.8120E+00
   22.128   1.7690E+00
   22.130   1.7274E+00
   22.132   1.6886E+00
   22.134   1.6533E+00
   22.136   1.6204E+00
   22.138   1.5880E+00
   22.140   1.5528E+00
   22.142   1.5108E+00
   22.144   1.4581E+00
   22.146   1.3914E+00
   22.148   1.3085E+00
   22.150   1.2097E+00
   22.152   1.0973E+00
   22.154   9.7623E-01
   22.156   8.5373E-01
   22.158   7.3847E-01
   22.160   6.3977E-01
   22.162   5.6656E-01
   22.164   5.2652E-01
   22.166   5.2530E-01
   22.168   5.6623E-01
   22.170   6.5023E-01
   22.172   7.7613E-01
   22.174   9.4112E-01
   22.176   1.1413E+00
   22.178   1.3722E+00
   22.180   1.6294E+00
   22.182   1.9083E+00
   22.184   2.2050E+00
   22.186   2.5153E+00
   22.188   2.8351E+00
   22.190   3.1597E+00
   22.192   3.4838E+00
   22.194   3.8011E+00
   22.196   4.1044E+00
   22.198   4.3860E+00
   22.200   4.6377E+00
   22.202   4.8515E+00
   22.204   5.0201E+00
   22.206   5.1375E+00
   22.208   5.1991E+00
   22.210   5.2025E+00
   22.212   5.1474E+00
   22.214   5.0358E+00
   22.216   4.8716E+00
   22.218   4.6610E+00
   22.220   4.4119E+00
   22.222   4.1336E+00
   22.224   3.8364E+00
   22.226   3.5312E+00
   22.228   3.2286E+00
   22.230   2.9383E+00
   22.232   2.6686E+00
   22.234   2.4259E+00
   22.236   2.2145E+00
   22.238   2.0364E+00
   22.240   1.8914E+00
   22.242   1.7773E+00
   22.244   1.6902E+00
   22.246   1.6248E+00
   22.248   1.5750E+00
   22.250   1.5342E+00
   22.252   1.4958E+00
   22.254   1.4537E+00
   22.256   1.4027E+00
   22.258   1.3389E+00
   22.260   1.2596E+00
   22.262   1.1637E+00
   22.264   1.0512E+00
   22.266   9.2297E-01
   22.268   7.8026E-01
   22.270   6.2464E-01
   22.272   4.5765E-01
   22.274   2.8077E-01
   22.276   9.5425E-02
   22.278  -9.6960E-02
   22.280  -2.9492E-01
   22.282  -4.9705E-01
   22.284  -7.0205E-01
   22.286  -9.0887E-01
   22.288  -1.1167E+00
   22.290  -1.3250E+00
   22.292  -1.5332E+00
   22.294  -1.7404E+00
   22.296  -1.9454E+00
   22.298  -2.1465E+00
   22.300  -2.3415E+00
   22.302  -2.5281E+00
   22.304  -2.7040E+00
   22.306  -2.8677E+00
   22.308  -3.0186E+00
   22.310  -3.1573E+00
   22.312  -3.2853E+00
   22.314  -3.4043E+00
   22.316  -3.5164E+00
   22.318  -3.6227E+00
   22.320  -3.7234E+00
   22.322  -3.8171E+00
   22.324  -3.9013E+00
   22.326  -3.9724E+00
   22.328  -4.0266E+00
   22.330  -4.0605E+00
   22.332  -4.0709E+00
   22.334  -4.0557E+00
   22.336  -4.0136E+00
   22.338  -3.9439E+00
   22.340  -3.8461E+00
   22.342  -3.7203E+00
   22.344  -3.5663E+00
   22.346  -3.3843E+00
   22.348  -3.1748E+00
   22.350  -2.9385E+00
   22.352  -2.6772E+00
   22.354  -2.3936E+00
   22.356  -2.0918E+00
   22.358  -1.7775E+00
   22.360  -1.4583E+00
   22.362  -1.1431E+00
   22.364  -8.4216E-01
   22.366  -5.6631E-01
   22.368  -3.2597E-01
   22.370  -1.3029E-01
   22.372   1.3627E-02
   22.374   1.0150E-01
   22.376   1.3220E-01
   22.378   1.0794E-01
   22.380   3.4128E-02
   22.382  -8.0982E-02
   22.384  -2.2682E-01
   22.386  -3.9113E-01
   22.388  -5.6078E-01
   22.390  -7.2253E-01
   22.392  -8.6392E-01
   22.394  -9.7408E-01
   22.396  -1.0445E+00
   22.398  -1.0695E+00
   22.400  -1.0465E+00
   22.402  -9.7643E-01
   22.404  -8.6274E-01
   22.406  -7.1147E-01
   22.408  -5.3032E-01
   22.410  -3.2804E-01
   22.412  -1.1370E-01
   22.414   1.0383E-01
   22.416   3.1634E-01
   22.418   5.1657E-01
   22.420   6.9831E-01
   22.422   8.5637E-01
   22.424   9.8641E-01
   22.426   1.0847E+00
   22.428   1.1478E+00
   22.430   1.1725E+00
   22.432   1.1558E+00
   22.434   1.0950E+00
   22.436   9.8800E-01
   22.438   8.3360E-01
   22.440   6.3179E-01
   22.442   3.8392E-01
   22.444   9.2812E-02
   22.446  -2.3725E-01
   22.448  -6.0061E-01
   22.450  -9.9030E-01
   22.452  -1.3983E+00
   22.454  -1.8156E+00
   22.456  -2.2330E+00
   22.458  -2.6408E+00
   22.460  -3.0301E+00
   22.462  -3.3924E+00
   22.464  -3.7207E+00
   22.466  -4.0088E+00
   22.468  -4.2523E+00
   22.470  -4.4480E+00
   22.472  -4.5938E+00
   22.474  -4.6889E+00
   22.476  -4.7335E+00
   22.478  -4.7284E+00
   22.480  -4.6750E+00
   22.482  -4.5747E+00
   22.484  -4.4289E+00
   22.486  -4.2384E+00
   22.488  -4.0036E+00
   22.490  -3.7247E+00
   22.492  -3.4016E+00
   22.494  -3.0348E+00
   22.496  -2.6259E+00
   22.498  -2.1780E+00
   22.500  -1.6961E+00
   22.502  -1.1871E+00
   22.504  -6.5979E-01
   22.506  -1.2409E-01
   22.508   4.0940E-01
   22.510   9.3019E-01
   22.512   1.4285E+00
   22.514   1.8961E+00
   22.516   2.3261E+00
   22.518   2.7138E+00
   22.520   3.0561E+00
   22.522   3.3515E+00
   22.524   3.5996E+00
   22.526   3.8007E+00
   22.528   3.9559E+00
   22.530   4.0660E+00
   22.532   4.1324E+00
   22.534   4.1566E+00
   22.536   4.1403E+00
   22.538   4.0860E+00
   22.540   3.9965E+00
   22.542   3.8751E+00
   22.544   3.7255E+00
   22.546   3.5512E+00
   22.548   3.3555E+00
   22.550   3.1411E+00
   22.552   2.9101E+00
   22.554   2.6642E+00
   22.556   2.4044E+00
   22.558   2.1317E+00
   22.560   1.8469E+00
   22.562   1.5509E+00
   22.564   1.2450E+00
   22.566   9.3084E-01
   22.568   6.1069E-01
   22.570   2.8757E-01
   22.572  -3.4780E-02
   22.574  -3.5201E-01
   22.576  -6.5940E-01
   22.578  -9.5218E-01
   22.580  -1.2259E+00
   22.582  -1.4768E+00
   22.584  -1.7021E+00
   22.586  -1.8997E+00
   22.588  -2.0690E+00
   22.590  -2.2099E+00
   22.592  -2.3234E+00
   22.594  -2.4107E+00
   22.596  -2.4736E+00
   22.598  -2.5140E+00
   22.600  -2.5336E+00
   22.602  -2.5339E+00
   22.604  -2.5159E+00
   22.606  -2.4801E+00
   22.608  -2.4265E+00
   22.610  -2.3544E+00
   22.612  -2.2634E+00
   22.614  -2.1529E+00
   22.616  -2.0228E+00
   22.618  -1.8738E+00
   22.620  -1.7076E+00
   22.622  -1.5269E+00
   22.624  -1.3353E+00
   22.626  -1.1370E+00
   22.628  -9.3665E-01
   22.630  -7.3869E-01
   22.632  -5.4743E-01
   22.634  -3.6662E-01
   22.636  -1.9941E-01
   22.638  -4.8305E-02
   22.640   8.4835E-02
   22.642   1.9886E-01
   22.644   2.9343E-01
   22.646   3.6912E-01
   22.648   4.2759E-01
   22.650   4.7163E-01
   22.652   5.0503E-01
   22.654   5.3239E-01
   22.656   5.5859E-01
   22.658   5.8834E-01
   22.660   6.2552E-01
   22.662   6.7275E-01
   22.664   7.3097E-01
   22.666   7.9932E-01
   22.668   8.7520E-01
   22.670   9.5462E-01
   22.672   1.0326E+00
   22.674   1.1038E+00
   22.676   1.1632E+00
   22.678   1.2061E+00
   22.680   1.2294E+00
   22.682   1.2312E+00
   22.684   1.2112E+00
   22.686   1.1706E+00
   22.688   1.1121E+00
   22.690   1.0397E+00
   22.692   9.5822E-01
   22.694   8.7356E-01
   22.696   7.9207E-01
   22.698   7.2067E-01
   22.700   6.6649E-01
   22.702   6.3661E-01
   22.704   6.3761E-01
   22.706   6.7499E-01
   22.708   7.5259E-01
   22.710   8.7200E-01
   22.712   1.0322E+00
   22.714   1.2292E+00
   22.716   1.4567E+00
   22.718   1.7058E+00
   22.720   1.9662E+00
   22.722   2.2266E+00
   22.724   2.4759E+00
   22.726   2.7035E+00
   22.728   2.9002E+00
   22.730   3.0588E+00
   22.732   3.1745E+00
   22.734   3.2450E+00
   22.736   3.2707E+00
   22.738   3.2547E+00
   22.740   3.2022E+00
   22.742   3.1201E+00
   22.744   3.0163E+00
   22.746   2.8985E+00
   22.748   2.7740E+00
   22.750   2.6488E+00
   22.752   2.5271E+00
   22.754   2.4118E+00
   22.756   2.3038E+00
   22.758   2.2032E+00
   22.760   2.1092E+00
   22.762   2.0203E+00
   22.764   1.9350E+00
   22.766   1.8514E+00
   22.768   1.7680E+00
   22.770   1.6834E+00
   22.772   1.5965E+00
   22.774   1.5071E+00
   22.776   1.4158E+00
   22.778   1.3242E+00
   22.780   1.2346E+00
   22.782   1.1502E+00
   22.784   1.0742E+00
   22.786   1.0098E+00
   22.788   9.5930E-01
   22.790   9.2444E-01
   22.792   9.0560E-01
   22.794   9.0195E-01
   22.796   9.1138E-01
   22.798   9.3054E-01
   22.800   9.5497E-01
   22.802   9.7928E-01
   22.804   9.9741E-01
   22.806   1.0029E+00
   22.808   9.8945E-01
   22.810   9.5099E-01
   22.812   8.8229E-01
   22.814   7.7904E-01
   22.816   6.3804E-01
   22.818   4.5721E-01
   22.820   2.3558E-01
   22.822  -2.6705E-02
   22.824  -3.2839E-01
   22.826  -6.6706E-01
   22.828  -1.0391E+00
   22.830  -1.4396E+00
   22.832  -1.8627E+00
   22.834  -2.3013E+00
   22.836  -2.7478E+00
   22.838  -3.1940E+00
   22.840  -3.6320E+00
   22.842  -4.0537E+00
   22.844  -4.4519E+00
   22.846  -4.8202E+00
   22.848  -5.1530E+00
   22.850  -5.4462E+00
   22.852  -5.6968E+00
   22.854  -5.9032E+00
   22.856  -6.0656E+00
   22.858  -6.1851E+00
   22.860  -6.2646E+00
   22.862  -6.3076E+00
   22.864  -6.3184E+00
   22.866  -6.3014E+00
   22.868  -6.2605E+00
   22.870  -6.1986E+00
   22.872  -6.1172E+00
   22.874  -6.0166E+00
   22.876  -5.8955E+00
   22.878  -5.7518E+00
   22.880  -5.5830E+00
   22.882  -5.3873E+00
   22.884  -5.1639E+00
   22.886  -4.9136E+00
   22.888  -4.6394E+00
   22.890  -4.3460E+00
   22.892  -4.0400E+00
   22.894  -3.7291E+00
   22.896  -3.4217E+00
   22.898  -3.1259E+00
   22.900  -2.8495E+00
   22.902  -2.5991E+00
   22.904  -2.3797E+00
   22.906  -2.1947E+00
   22.908  -2.0457E+00
   22.910  -1.9330E+00
   22.912  -1.8552E+00
   22.914  -1.8102E+00
   22.916  -1.7953E+00
   22.918  -1.8074E+00
   22.920  -1.8436E+00
   22.922  -1.9006E+00
   22.924  -1.9755E+00
   22.926  -2.0649E+00
   22.928  -2.1654E+00
   22.930  -2.2736E+00
   22.932  -2.3860E+00
   22.934  -2.4994E+00
   22.936  -2.6116E+00
   22.938  -2.7208E+00
   22.940  -2.8267E+00
   22.942  -2.9295E+00
   22.944  -3.0299E+00
   22.946  -3.1288E+00
   22.948  -3.2269E+00
   22.950  -3.3244E+00
   22.952  -3.4209E+00
   22.954  -3.5158E+00
   22.956  -3.6085E+00
   22.958  -3.6982E+00
   22.960  -3.7848E+00
   22.962  -3.8683E+00
   22.964  -3.9491E+00
   22.966  -4.0277E+00
   22.968  -4.1044E+00
   22.970  -4.1791E+00
   22.972  -4.2510E+00
   22.974  -4.3190E+00
   22.976  -4.3808E+00
   22.978  -4.4339E+00
   22.980  -4.4747E+00
   22.982  -4.4996E+00
   22.984  -4.5046E+00
   22.986  -4.4856E+00
   22.988  -4.4387E+00
   22.990  -4.3604E+00
   22.992  -4.2472E+00
   22.994  -4.0964E+00
   22.996  -3.9057E+00
   22.998  -3.6732E+00
   23.000  -3.3982E+00
   23.002  -3.0806E+00
   23.004  -2.7214E+00
   23.006  -2.3231E+00
   23.008  -1.8891E+00
   23.010  -1.4244E+00
   23.012  -9.3490E-01
   23.014  -4.2743E-01
   23.016   9.0613E-02
   23.018   6.1162E-01
   23.020   1.1281E+00
   23.022   1.6330E+00
   23.024   2.1198E+00
   23.026   2.5828E+00
   23.028   3.0173E+00
   23.030   3.4193E+00
   23.032   3.7860E+00
   23.034   4.1155E+00
   23.036   4.4074E+00
   23.038   4.6625E+00
   23.040   4.8831E+00
   23.042   5.0726E+00
   23.044   5.2357E+00
   23.046   5.3777E+00
   23.048   5.5041E+00
   23.050   5.6205E+00
   23.052   5.7314E+00
   23.054   5.8407E+00
   23.056   5.9508E+00
   23.058   6.0625E+00
   23.060   6.1757E+00
   23.062   6.2888E+00
   23.064   6.3997E+00
   23.066   6.5058E+00
   23.068   6.6043E+00
   23.070   6.6925E+00
   23.072   6.7682E+00
   23.074   6.8293E+00
   23.076   6.8738E+00
   23.078   6.9003E+00
   23.080   6.9071E+00
   23.082   6.8926E+00
   23.084   6.8550E+00
   23.086   6.7928E+00
   23.088   6.7041E+00
   23.090   6.5871E+00
   23.092   6.4403E+00
   23.094   6.2622E+00
   23.096   6.0520E+00
   23.098   5.8094E+00
   23.100   5.5350E+00
   23.102   5.2303E+00
   23.104   4.8980E+00
   23.106   4.5420E+00
   23.108   4.1670E+00
   23.110   3.7789E+00
   23.112   3.3841E+00
   23.114   2.9890E+00
   23.116   2.6003E+00
   23.118   2.2240E+00
   23.120   1.8651E+00
   23.122   1.5276E+00
   23.124   1.2142E+00
   23.126   9.2600E-01
   23.128   6.6287E-01
   23.130   4.2311E-01
   23.132   2.0375E-01
   23.134   7.3433E-04
   23.136  -1.9074E-01
   23.138  -3.7576E-01
   23.140  -5.5917E-01
   23.142  -7.4498E-01
   23.144  -9.3597E-01
   23.146  -1.1333E+00
   23.148  -1.3365E+00
   23.150  -1.5436E+00
   23.152  -1.7517E+00
   23.154  -1.9572E+00
   23.156  -2.1564E+00
   23.158  -2.3461E+00
   23.160  -2.5236E+00
   23.162  -2.6872E+00
   23.164  -2.8359E+00
   23.166  -2.9695E+00
   23.168  -3.0886E+00
   23.170  -3.1943E+00
   23.172  -3.2885E+00
   23.174  -3.3732E+00
   23.176  -3.4506E+00
   23.178  -3.5231E+00
   23.180  -3.5925E+00
   23.182  -3.6602E+00
   23.184  -3.7265E+00
   23.186  -3.7910E+00
   23.188  -3.8520E+00
   23.190  -3.9074E+00
   23.192  -3.9545E+00
   23.194  -3.9903E+00
   23.196  -4.0122E+00
   23.198  -4.0183E+00
   23.200  -4.0069E+00
   23.202  -3.9768E+00
   23.204  -3.9272E+00
   23.206  -3.8574E+00
   23.208  -3.7669E+00
   23.210  -3.6553E+00
   23.212  -3.5226E+00
   23.214  -3.3693E+00
   23.216  -3.1966E+00
   23.218  -3.0065E+00
   23.220  -2.8021E+00
   23.222  -2.5870E+00
   23.224  -2.3656E+00
   23.226  -2.1426E+00
   23.228  -1.9229E+00
   23.230  -1.7108E+00
   23.232  -1.5104E+00
   23.234  -1.3246E+00
   23.236  -1.1556E+00
   23.238  -1.0045E+00
   23.240  -8.7187E-01
   23.242  -7.5735E-01
   23.244  -6.6031E-01
   23.246  -5.7981E-01
   23.248  -5.1473E-01
   23.250  -4.6389E-01
   23.252  -4.2603E-01
   23.254  -3.9989E-01
   23.256  -3.8414E-01
   23.258  -3.7730E-01
   23.260  -3.7765E-01
   23.262  -3.8302E-01
   23.264  -3.9063E-01
   23.266  -3.9699E-01
   23.268  -3.9798E-01
   23.270  -3.8902E-01
   23.272  -3.6550E-01
   23.274  -3.2330E-01
   23.276  -2.5934E-01
   23.278  -1.7204E-01
   23.280  -6.1622E-02
   23.282   6.9830E-02
   23.284   2.1866E-01
   23.286   3.8006E-01
   23.288   5.4875E-01
   23.290   7.1952E-01
   23.292   8.8771E-01
   23.294   1.0495E+00
   23.296   1.2019E+00
   23.298   1.3425E+00
   23.300   1.4695E+00
   23.302   1.5810E+00
   23.304   1.6753E+00
   23.306   1.7508E+00
   23.308   1.8061E+00
   23.310   1.8405E+00
   23.312   1.8539E+00
   23.314   1.8476E+00
   23.316   1.8241E+00
   23.318   1.7868E+00
   23.320   1.7401E+00
   23.322   1.6887E+00
   23.324   1.6373E+00
   23.326   1.5899E+00
   23.328   1.5498E+00
   23.330   1.5192E+00
   23.332   1.4994E+00
   23.334   1.4913E+00
   23.336   1.4950E+00
   23.338   1.5107E+00
   23.340   1.5388E+00
   23.342   1.5798E+00
   23.344   1.6342E+00
   23.346   1.7025E+00
   23.348   1.7852E+00
   23.350   1.8822E+00
   23.352   1.9927E+00
   23.354   2.1154E+00
   23.356   2.2483E+00
   23.358   2.3890E+00
   23.360   2.5349E+00
   23.362   2.6831E+00
   23.364   2.8309E+00
   23.366   2.9761E+00
   23.368   3.1168E+00
   23.370   3.2516E+00
   23.372   3.3795E+00
   23.374   3.5002E+00
   23.376   3.6133E+00
   23.378   3.7186E+00
   23.380   3.8156E+00
   23.382   3.9037E+00
   23.384   3.9817E+00
   23.386   4.0483E+00
   23.388   4.1017E+00
   23.390   4.1402E+00
   23.392   4.1620E+00
   23.394   4.1660E+00
   23.396   4.1514E+00
   23.398   4.1179E+00
   23.400   4.0660E+00
   23.402   3.9966E+00
   23.404   3.9108E+00
   23.406   3.8101E+00
   23.408   3.6961E+00
   23.410   3.5708E+00
   23.412   3.4366E+00
   23.414   3.2963E+00
   23.416   3.1538E+00
   23.418   3.0140E+00
   23.420   2.8827E+00
   23.422   2.7663E+00
   23.424   2.6719E+00
   23.426   2.6060E+00
   23.428   2.5743E+00
   23.430   2.5810E+00
   23.432   2.6281E+00
   23.434   2.7153E+00
   23.436   2.8395E+00
   23.438   2.9955E+00
   23.440   3.1764E+00
   23.442   3.3734E+00
   23.444   3.5774E+00
   23.446   3.7787E+00
   23.448   3.9682E+00
   23.450   4.1377E+00
   23.452   4.2804E+00
   23.454   4.3913E+00
   23.456   4.4676E+00
   23.458   4.5087E+00
   23.460   4.5164E+00
   23.462   4.4943E+00
   23.464   4.4476E+00
   23.466   4.3825E+00
   23.468   4.3053E+00
   23.470   4.2222E+00
   23.472   4.1389E+00
   23.474   4.0598E+00
   23.476   3.9881E+00
   23.478   3.9260E+00
   23.480   3.8743E+00
   23.482   3.8327E+00
   23.484   3.8002E+00
   23.486   3.7744E+00
   23.488   3.7524E+00
   23.490   3.7308E+00
   23.492   3.7056E+00
   23.494   3.6729E+00
   23.496   3.6291E+00
   23.498   3.5713E+00
   23.500   3.4976E+00
   23.502   3.4077E+00
   23.504   3.3028E+00
   23.506   3.1856E+00
   23.508   3.0598E+00
   23.510   2.9299E+00
   23.512   2.8005E+00
   23.514   2.6756E+00
   23.516   2.5585E+00
   23.518   2.4513E+00
   23.520   2.3551E+00
   23.522   2.2702E+00
   23.524   2.1959E+00
   23.526   2.1314E+00
   23.528   2.0752E+00
   23.530   2.0260E+00
   23.532   1.9819E+00
   23.534   1.9412E+00
   23.536   1.9024E+00
   23.538   1.8639E+00
   23.540   1.8249E+00
   23.542   1.7849E+00
   23.544   1.7440E+00
   23.546   1.7033E+00
   23.548   1.6644E+00
   23.550   1.6296E+00
   23.552   1.6016E+00
   23.554   1.5829E+00
   23.556   1.5759E+00
   23.558   1.5820E+00
   23.560   1.6016E+00
   23.562   1.6339E+00
   23.564   1.6767E+00
   23.566   1.7269E+00
   23.568   1.7805E+00
   23.570   1.8332E+00
   23.572   1.8805E+00
   23.574   1.9184E+00
   23.576   1.9437E+00
   23.578   1.9538E+00
   23.580   1.9471E+00
   23.582   1.9231E+00
   23.584   1.8825E+00
   23.586   1.8267E+00
   23.588   1.7580E+00
   23.590   1.6795E+00
   23.592   1.5945E+00
   23.594   1.5062E+00
   23.596   1.4177E+00
   23.598   1.3312E+00
   23.600   1.2476E+00
   23.602   1.1665E+00
   23.604   1.0858E+00
   23.606   1.0018E+00
   23.608   9.0979E-01
   23.610   8.0444E-01
   23.612   6.8047E-01
   23.614   5.3340E-01
   23.616   3.6007E-01
   23.618   1.5899E-01
   23.620  -6.9561E-02
   23.622  -3.2378E-01
   23.624  -6.0066E-01
   23.626  -8.9649E-01
   23.628  -1.2073E+00
   23.630  -1.5293E+00
   23.632  -1.8589E+00
   23.634  -2.1931E+00
   23.636  -2.5290E+00
   23.638  -2.8640E+00
   23.640  -3.1958E+00
   23.642  -3.5215E+00
   23.644  -3.8384E+00
   23.646  -4.1435E+00
   23.648  -4.4336E+00
   23.650  -4.7057E+00
   23.652  -4.9564E+00
   23.654  -5.1832E+00
   23.656  -5.3834E+00
   23.658  -5.5555E+00
   23.660  -5.6986E+00
   23.662  -5.8130E+00
   23.664  -5.9001E+00
   23.666  -5.9626E+00
   23.668  -6.0043E+00
   23.670  -6.0300E+00
   23.672  -6.0451E+00
   23.674  -6.0552E+00
   23.676  -6.0656E+00
   23.678  -6.0811E+00
   23.680  -6.1055E+00
   23.682  -6.1412E+00
   23.684  -6.1897E+00
   23.686  -6.2507E+00
   23.688  -6.3227E+00
   23.690  -6.4030E+00
   23.692  -6.4877E+00
   23.694  -6.5725E+00
   23.696  -6.6525E+00
   23.698  -6.7230E+00
   23.700  -6.7797E+00
   23.702  -6.8193E+00
   23.704  -6.8390E+00
   23.706  -6.8370E+00
   23.708  -6.8121E+00
   23.710  -6.7639E+00
   23.712  -6.6919E+00
   23.714  -6.5963E+00
   23.716  -6.4776E+00
   23.718  -6.3368E+00
   23.720  -6.1753E+00
   23.722  -5.9952E+00
   23.724  -5.7986E+00
   23.726  -5.5881E+00
   23.728  -5.3661E+00
   23.730  -5.1345E+00
   23.732  -4.8949E+00
   23.734  -4.6486E+00
   23.736  -4.3965E+00
   23.738  -4.1393E+00
   23.740  -3.8778E+00
   23.742  -3.6132E+00
   23.744  -3.3466E+00
   23.746  -3.0799E+00
   23.748  -2.8152E+00
   23.750  -2.5551E+00
   23.752  -2.3028E+00
   23.754  -2.0614E+00
   23.756  -1.8342E+00
   23.758  -1.6243E+00
   23.760  -1.4342E+00
   23.762  -1.2658E+00
   23.764  -1.1202E+00
   23.766  -9.9740E-01
   23.768  -8.9658E-01
   23.770  -8.1584E-01
   23.772  -7.5237E-01
   23.774  -7.0255E-01
   23.776  -6.6205E-01
   23.778  -6.2619E-01
   23.780  -5.9017E-01
   23.782  -5.4955E-01
   23.784  -5.0062E-01
   23.786  -4.4080E-01
   23.788  -3.6891E-01
   23.790  -2.8524E-01
   23.792  -1.9154E-01
   23.794  -9.0705E-02
   23.796   1.3660E-02
   23.798   1.1776E-01
   23.800   2.1819E-01
   23.802   3.1238E-01
   23.804   3.9905E-01
   23.806   4.7829E-01
   23.808   5.5161E-01
   23.810   6.2169E-01
   23.812   6.9200E-01
   23.814   7.6632E-01
   23.816   8.4827E-01
   23.818   9.4085E-01
   23.820   1.0462E+00
   23.822   1.1654E+00
   23.824   1.2985E+00
   23.826   1.4447E+00
   23.828   1.6023E+00
   23.830   1.7692E+00
   23.832   1.9424E+00
   23.834   2.1187E+00
   23.836   2.2941E+00
   23.838   2.4643E+00
   23.840   2.6242E+00
   23.842   2.7685E+00
   23.844   2.8914E+00
   23.846   2.9873E+00
   23.848   3.0508E+00
   23.850   3.0774E+00
   23.852   3.0635E+00
   23.854   3.0073E+00
   23.856   2.9087E+00
   23.858   2.7695E+00
   23.860   2.5932E+00
   23.862   2.3850E+00
   23.864   2.1511E+00
   23.866   1.8984E+00
   23.868   1.6339E+00
   23.870   1.3646E+00
   23.872   1.0966E+00
   23.874   8.3516E-01
   23.876   5.8465E-01
   23.878   3.4828E-01
   23.880   1.2822E-01
   23.882  -7.4404E-02
   23.884  -2.5945E-01
   23.886  -4.2773E-01
   23.888  -5.8079E-01
   23.890  -7.2081E-01
   23.892  -8.5026E-01
   23.894  -9.7167E-01
   23.896  -1.0874E+00
   23.898  -1.1995E+00
   23.900  -1.3097E+00
   23.902  -1.4193E+00
   23.904  -1.5297E+00
   23.906  -1.6423E+00
   23.908  -1.7585E+00
   23.910  -1.8801E+00
   23.912  -2.0089E+00
   23.914  -2.1467E+00
   23.916  -2.2947E+00
   23.918  -2.4537E+00
   23.920  -2.6233E+00
   23.922  -2.8018E+00
   23.924  -2.9861E+00
   23.926  -3.1718E+00
   23.928  -3.3533E+00
   23.930  -3.5243E+00
   23.932  -3.6781E+00
   23.934  -3.8081E+00
   23.936  -3.9085E+00
   23.938  -3.9747E+00
   23.940  -4.0035E+00
   23.942  -3.9938E+00
   23.944  -3.9464E+00
   23.946  -3.8637E+00
   23.948  -3.7498E+00
   23.950  -3.6097E+00
   23.952  -3.4491E+00
   23.954  -3.2735E+00
   23.956  -3.0877E+00
   23.958  -2.8958E+00
   23.960  -2.7009E+00
   23.962  -2.5049E+00
   23.964  -2.3089E+00
   23.966  -2.1134E+00
   23.968  -1.9189E+00
   23.970  -1.7255E+00
   23.972  -1.5339E+00
   23.974  -1.3452E+00
   23.976  -1.1605E+00
   23.978  -9.8168E-01
   23.980  -8.1065E-01
   23.982  -6.4951E-01
   23.984  -5.0035E-01
   23.986  -3.6504E-01
   23.988  -2.4502E-01
   23.990  -1.4109E-01
   23.992  -5.3183E-02
   23.994   1.9694E-02
   23.996   7.9520E-02
   23.998   1.2910E-01
   24.000   1.7183E-01
   24.002   2.1141E-01
   24.004   2.5153E-01
   24.006   2.9564E-01
   24.008   3.4680E-01
   24.010   4.0760E-01
   24.012   4.8015E-01
   24.014   5.6604E-01
   24.016   6.6632E-01
   24.018   7.8134E-01
   24.020   9.1066E-01
   24.022   1.0529E+00
   24.024   1.2055E+00
   24.026   1.3652E+00
   24.028   1.5277E+00
   24.030   1.6880E+00
   24.032   1.8409E+00
   24.034   1.9814E+00
   24.036   2.1049E+00
   24.038   2.2077E+00
   24.040   2.2872E+00
   24.042   2.3417E+00
   24.044   2.3705E+00
   24.046   2.3740E+00
   24.048   2.3529E+00
   24.050   2.3082E+00
   24.052   2.2411E+00
   24.054   2.1527E+00
   24.056   2.0440E+00
   24.058   1.9154E+00
   24.060   1.7677E+00
   24.062   1.6016E+00
   24.064   1.4180E+00
   24.066   1.2187E+00
   24.068   1.0064E+00
   24.070   7.8433E-01
   24.072   5.5664E-01
   24.074   3.2780E-01
   24.076   1.0241E-01
   24.078  -1.1517E-01
   24.080  -3.2109E-01
   24.082  -5.1213E-01
   24.084  -6.8584E-01
   24.086  -8.4048E-01
   24.088  -9.7506E-01
   24.090  -1.0892E+00
   24.092  -1.1833E+00
   24.094  -1.2581E+00
   24.096  -1.3150E+00
   24.098  -1.3561E+00
   24.100  -1.3838E+00
   24.102  -1.4009E+00
   24.104  -1.4105E+00
   24.106  -1.4155E+00
   24.108  -1.4187E+00
   24.110  -1.4222E+00
   24.112  -1.4274E+00
   24.114  -1.4342E+00
   24.116  -1.4420E+00
   24.118  -1.4490E+00
   24.120  -1.4529E+00
   24.122  -1.4512E+00
   24.124  -1.4416E+00
   24.126  -1.4225E+00
   24.128  -1.3932E+00
   24.130  -1.3539E+00
   24.132  -1.3058E+00
   24.134  -1.2507E+00
   24.136  -1.1909E+00
   24.138  -1.1286E+00
   24.140  -1.0659E+00
   24.142  -1.0039E+00
   24.144  -9.4329E-01
   24.146  -8.8380E-01
   24.148  -8.2453E-01
   24.150  -7.6404E-01
   24.152  -7.0056E-01
   24.154  -6.3215E-01
   24.156  -5.5692E-01
   24.158  -4.7316E-01
   24.160  -3.7951E-01
   24.162  -2.7510E-01
   24.164  -1.5968E-01
   24.166  -3.3691E-02
   24.168   1.0167E-01
   24.170   2.4453E-01
   24.172   3.9245E-01
   24.174   5.4271E-01
   24.176   6.9254E-01
   24.178   8.3951E-01
   24.180   9.8177E-01
   24.182   1.1182E+00
   24.184   1.2486E+00
   24.186   1.3736E+00
   24.188   1.4941E+00
   24.190   1.6117E+00
   24.192   1.7281E+00
   24.194   1.8446E+00
   24.196   1.9620E+00
   24.198   2.0807E+00
   24.200   2.2000E+00
   24.202   2.3183E+00
   24.204   2.4329E+00
   24.206   2.5404E+00
   24.208   2.6370E+00
   24.210   2.7183E+00
   24.212   2.7803E+00
   24.214   2.8197E+00
   24.216   2.8339E+00
   24.218   2.8215E+00
   24.220   2.7824E+00
   24.222   2.7178E+00
   24.224   2.6300E+00
   24.226   2.5222E+00
   24.228   2.3981E+00
   24.230   2.2617E+00
   24.232   2.1169E+00
   24.234   1.9675E+00
   24.236   1.8168E+00
   24.238   1.6677E+00
   24.240   1.5228E+00
   24.242   1.3841E+00
   24.244   1.2536E+00
   24.246   1.1332E+00
   24.248   1.0244E+00
   24.250   9.2876E-01
   24.252   8.4766E-01
   24.254   7.8222E-01
   24.256   7.3320E-01
   24.258   7.0091E-01
   24.260   6.8502E-01
   24.262   6.8456E-01
   24.264   6.9783E-01
   24.266   7.2249E-01
   24.268   7.5564E-01
   24.270   7.9407E-01
   24.272   8.3445E-01
   24.274   8.7368E-01
   24.276   9.0902E-01
   24.278   9.3831E-01
   24.280   9.5991E-01
   24.282   9.7257E-01
   24.284   9.7516E-01
   24.286   9.6638E-01
   24.288   9.4455E-01
   24.290   9.0746E-01
   24.292   8.5247E-01
   24.294   7.7668E-01
   24.296   6.7722E-01
   24.298   5.5163E-01
   24.300   3.9819E-01
   24.302   2.1621E-01
   24.304   6.2588E-03
   24.306  -2.2968E-01
   24.308  -4.8814E-01
   24.310  -7.6425E-01
   24.312  -1.0519E+00
   24.314  -1.3442E+00
   24.316  -1.6338E+00
   24.318  -1.9137E+00
   24.320  -2.1777E+00
   24.322  -2.4211E+00
   24.324  -2.6409E+00
   24.326  -2.8359E+00
   24.328  -3.0066E+00
   24.330  -3.1546E+00
   24.332  -3.2822E+00
   24.334  -3.3916E+00
   24.336  -3.4847E+00
   24.338  -3.5623E+00
   24.340  -3.6245E+00
   24.342  -3.6701E+00
   24.344  -3.6973E+00
   24.346  -3.7033E+00
   24.348  -3.6856E+00
   24.350  -3.6411E+00
   24.352  -3.5676E+00
   24.354  -3.4635E+00
   24.356  -3.3280E+00
   24.358  -3.1618E+00
   24.360  -2.9666E+00
   24.362  -2.7455E+00
   24.364  -2.5027E+00
   24.366  -2.2431E+00
   24.368  -1.9721E+00
   24.370  -1.6952E+00
   24.372  -1.4178E+00
   24.374  -1.1447E+00
   24.376  -8.8001E-01
   24.378  -6.2669E-01
   24.380  -3.8681E-01
   24.382  -1.6139E-01
   24.384   4.9509E-02
   24.386   2.4661E-01
   24.388   4.3124E-01
   24.390   6.0501E-01
   24.392   7.6960E-01
   24.394   9.2635E-01
   24.396   1.0759E+00
   24.398   1.2181E+00
   24.400   1.3515E+00
   24.402   1.4735E+00
   24.404   1.5807E+00
   24.406   1.6689E+00
   24.408   1.7337E+00
   24.410   1.7708E+00
   24.412   1.7765E+00
   24.414   1.7480E+00
   24.416   1.6831E+00
   24.418   1.5807E+00
   24.420   1.4401E+00
   24.422   1.2616E+00
   24.424   1.0459E+00
   24.426   7.9440E-01
   24.428   5.0955E-01
   24.430   1.9470E-01
   24.432  -1.4551E-01
   24.434  -5.0509E-01
   24.436  -8.7677E-01
   24.438  -1.2522E+00
   24.440  -1.6225E+00
   24.442  -1.9786E+00
   24.444  -2.3117E+00
   24.446  -2.6140E+00
   24.448  -2.8792E+00
   24.450  -3.1019E+00
   24.452  -3.2783E+00
   24.454  -3.4061E+00
   24.456  -3.4838E+00
   24.458  -3.5114E+00
   24.460  -3.4897E+00
   24.462  -3.4206E+00
   24.464  -3.3068E+00
   24.466  -3.1523E+00
   24.468  -2.9615E+00
   24.470  -2.7401E+00
   24.472  -2.4940E+00
   24.474  -2.2300E+00
   24.476  -1.9551E+00
   24.478  -1.6765E+00
   24.480  -1.4013E+00
   24.482  -1.1360E+00
   24.484  -8.8649E-01
   24.486  -6.5736E-01
   24.488  -4.5198E-01
   24.490  -2.7231E-01
   24.492  -1.1900E-01
   24.494   8.4578E-03
   24.496   1.1137E-01
   24.498   1.9153E-01
   24.500   2.5089E-01
   24.502   2.9130E-01
   24.504   3.1441E-01
   24.506   3.2173E-01
   24.508   3.1476E-01
   24.510   2.9524E-01
   24.512   2.6536E-01
   24.514   2.2786E-01
   24.516   1.8602E-01
   24.518   1.4350E-01
   24.520   1.0414E-01
   24.522   7.1602E-02
   24.524   4.9194E-02
   24.526   3.9625E-02
   24.528   4.4898E-02
   24.530   6.6275E-02
   24.532   1.0425E-01
   24.534   1.5858E-01
   24.536   2.2822E-01
   24.538   3.1139E-01
   24.540   4.0554E-01
   24.542   5.0749E-01
   24.544   6.1353E-01
   24.546   7.1972E-01
   24.548   8.2206E-01
   24.550   9.1682E-01
   24.552   1.0007E+00
   24.554   1.0708E+00
   24.556   1.1248E+00
   24.558   1.1610E+00
   24.560   1.1777E+00
   24.562   1.1737E+00
   24.564   1.1478E+00
   24.566   1.0991E+00
   24.568   1.0272E+00
   24.570   9.3220E-01
   24.572   8.1510E-01
   24.574   6.7792E-01
   24.576   5.2383E-01
   24.578   3.5714E-01
   24.580   1.8314E-01
   24.582   7.9481E-03
   24.584  -1.6180E-01
   24.586  -3.1924E-01
   24.588  -4.5767E-01
   24.590  -5.7092E-01
   24.592  -6.5371E-01
   24.594  -7.0203E-01
   24.596  -7.1342E-01
   24.598  -6.8709E-01
   24.600  -6.2395E-01
   24.602  -5.2644E-01
   24.604  -3.9823E-01
   24.606  -2.4381E-01
   24.608  -6.8031E-02
   24.610   1.2424E-01
   24.612   3.2850E-01
   24.614   5.4072E-01
   24.616   7.5746E-01
   24.618   9.7575E-01
   24.620   1.1929E+00
   24.622   1.4064E+00
   24.624   1.6134E+00
   24.626   1.8107E+00
   24.628   1.9948E+00
   24.630   2.1615E+00
   24.632   2.3062E+00
   24.634   2.4242E+00
   24.636   2.5111E+00
   24.638   2.5630E+00
   24.640   2.5769E+00
   24.642   2.5512E+00
   24.644   2.4860E+00
   24.646   2.3829E+00
   24.648   2.2454E+00
   24.650   2.0784E+00
   24.652   1.8880E+00
   24.654   1.6809E+00
   24.656   1.4637E+00
   24.658   1.2423E+00
   24.660   1.0216E+00
   24.662   8.0483E-01
   24.664   5.9376E-01
   24.666   3.8879E-01
   24.668   1.8939E-01
   24.670  -5.3776E-03
   24.672  -1.9633E-01
   24.674  -3.8378E-01
   24.676  -5.6730E-01
   24.678  -7.4575E-01
   24.680  -9.1746E-01
   24.682  -1.0805E+00
   24.684  -1.2332E+00
   24.686  -1.3740E+00
   24.688  -1.5024E+00
   24.690  -1.6180E+00
   24.692  -1.7213E+00
   24.694  -1.8132E+00
   24.696  -1.8947E+00
   24.698  -1.9667E+00
   24.700  -2.0301E+00
   24.702  -2.0852E+00
   24.704  -2.1322E+00
   24.706  -2.1706E+00
   24.708  -2.1995E+00
   24.710  -2.2175E+00
   24.712  -2.2229E+00
   24.714  -2.2137E+00
   24.716  -2.1881E+00
   24.718  -2.1443E+00
   24.720  -2.0809E+00
   24.722  -1.9974E+00
   24.724  -1.8941E+00
   24.726  -1.7724E+00
   24.728  -1.6344E+00
   24.730  -1.4828E+00
   24.732  -1.3209E+00
   24.734  -1.1517E+00
   24.736  -9.7812E-01
   24.738  -8.0237E-01
   24.740  -6.2617E-01
   24.742  -4.5067E-01
   24.744  -2.7672E-01
   24.746  -1.0501E-01
   24.748   6.3737E-02
   24.750   2.2869E-01
   24.752   3.8896E-01
   24.754   5.4369E-01
   24.756   6.9216E-01
   24.758   8.3388E-01
   24.760   9.6862E-01
   24.762   1.0963E+00
   24.764   1.2169E+00
   24.766   1.3304E+00
   24.768   1.4367E+00
   24.770   1.5355E+00
   24.772   1.6263E+00
   24.774   1.7088E+00
   24.776   1.7823E+00
   24.778   1.8465E+00
   24.780   1.9009E+00
   24.782   1.9452E+00
   24.784   1.9791E+00
   24.786   2.0025E+00
   24.788   2.0154E+00
   24.790   2.0182E+00
   24.792   2.0114E+00
   24.794   1.9960E+00
   24.796   1.9732E+00
   24.798   1.9447E+00
   24.800   1.9120E+00
   24.802   1.8771E+00
   24.804   1.8419E+00
   24.806   1.8082E+00
   24.808   1.7777E+00
   24.810   1.7520E+00
   24.812   1.7329E+00
   24.814   1.7218E+00
   24.816   1.7204E+00
   24.818   1.7303E+00
   24.820   1.7531E+00
   24.822   1.7903E+00
   24.824   1.8427E+00
   24.826   1.9105E+00
   24.828   1.9926E+00
   24.830   2.0868E+00
   24.832   2.1895E+00
   24.834   2.2961E+00
   24.836   2.4016E+00
   24.838   2.5007E+00
   24.840   2.5885E+00
   24.842   2.6611E+00
   24.844   2.7155E+00
   24.846   2.7500E+00
   24.848   2.7641E+00
   24.850   2.7578E+00
   24.852   2.7323E+00
   24.854   2.6891E+00
   24.856   2.6304E+00
   24.858   2.5589E+00
   24.860   2.4779E+00
   24.862   2.3908E+00
   24.864   2.3016E+00
   24.866   2.2142E+00
   24.868   2.1320E+00
   24.870   2.0582E+00
   24.872   1.9947E+00
   24.874   1.9427E+00
   24.876   1.9021E+00
   24.878   1.8719E+00
   24.880   1.8503E+00
   24.882   1.8350E+00
   24.884   1.8233E+00
   24.886   1.8120E+00
   24.888   1.7982E+00
   24.890   1.7786E+00
   24.892   1.7501E+00
   24.894   1.7097E+00
   24.896   1.6546E+00
   24.898   1.5828E+00
   24.900   1.4928E+00
   24.902   1.3842E+00
   24.904   1.2578E+00
   24.906   1.1154E+00
   24.908   9.6006E-01
   24.910   7.9545E-01
   24.912   6.2602E-01
   24.914   4.5656E-01
   24.916   2.9207E-01
   24.918   1.3749E-01
   24.920  -2.3213E-03
   24.922  -1.2279E-01
   24.924  -2.1968E-01
   24.926  -2.8930E-01
   24.928  -3.2866E-01
   24.930  -3.3570E-01
   24.932  -3.0946E-01
   24.934  -2.5028E-01
   24.936  -1.5979E-01
   24.938  -4.0873E-02
   24.940   1.0246E-01
   24.942   2.6530E-01
   24.944   4.4209E-01
   24.946   6.2688E-01
   24.948   8.1361E-01
   24.950   9.9636E-01
   24.952   1.1696E+00
   24.954   1.3283E+00
   24.956   1.4684E+00
   24.958   1.5866E+00
   24.960   1.6804E+00
   24.962   1.7486E+00
   24.964   1.7906E+00
   24.966   1.8068E+00
   24.968   1.7982E+00
   24.970   1.7663E+00
   24.972   1.7132E+00
   24.974   1.6407E+00
   24.976   1.5510E+00
   24.978   1.4463E+00
   24.980   1.3285E+00
   24.982   1.2000E+00
   24.984   1.0630E+00
   24.986   9.2026E-01
   24.988   7.7464E-01
   24.990   6.2953E-01
   24.992   4.8847E-01
   24.994   3.5501E-01
   24.996   2.3244E-01
   24.998   1.2346E-01
   25.000   2.9987E-02
   25.002  -4.7046E-02
   25.004  -1.0767E-01
   25.006  -1.5279E-01
   25.008  -1.8394E-01
   25.010  -2.0299E-01
   25.012  -2.1190E-01
   25.014  -2.1243E-01
   25.016  -2.0602E-01
   25.018  -1.9371E-01
   25.020  -1.7615E-01
   25.022  -1.5368E-01
   25.024  -1.2639E-01
   25.026  -9.4262E-02
   25.028  -5.7169E-02
   25.030  -1.4918E-02
   25.032   3.2761E-02
   25.034   8.6213E-02
   25.036   1.4583E-01
   25.038   2.1198E-01
   25.040   2.8485E-01
   25.042   3.6426E-01
   25.044   4.4953E-01
   25.046   5.3934E-01
   25.048   6.3170E-01
   25.050   7.2411E-01
   25.052   8.1371E-01
   25.054   8.9764E-01
   25.056   9.7331E-01
   25.058   1.0388E+00
   25.060   1.0928E+00
   25.062   1.1351E+00
   25.064   1.1663E+00
   25.066   1.1879E+00
   25.068   1.2018E+00
   25.070   1.2103E+00
   25.072   1.2159E+00
   25.074   1.2209E+00
   25.076   1.2273E+00
   25.078   1.2362E+00
   25.080   1.2484E+00
   25.082   1.2638E+00
   25.084   1.2814E+00
   25.086   1.2997E+00
   25.088   1.3168E+00
   25.090   1.3307E+00
   25.092   1.3393E+00
   25.094   1.3407E+00
   25.096   1.3337E+00
   25.098   1.3172E+00
   25.100   1.2909E+00
   25.102   1.2547E+00
   25.104   1.2092E+00
   25.106   1.1550E+00
   25.108   1.0931E+00
   25.110   1.0243E+00
   25.112   9.5000E-01
   25.114   8.7132E-01
   25.116   7.8958E-01
   25.118   7.0612E-01
   25.120   6.2227E-01
   25.122   5.3921E-01
   25.124   4.5782E-01
   25.126   3.7858E-01
   25.128   3.0137E-01
   25.130   2.2544E-01
   25.132   1.4951E-01
   25.134   7.1923E-02
   25.136  -9.0141E-03
   25.138  -9.4698E-02
   25.140  -1.8588E-01
   25.142  -2.8244E-01
   25.144  -3.8330E-01
   25.146  -4.8652E-01
   25.148  -5.8958E-01
   25.150  -6.8968E-01
   25.152  -7.8416E-01
   25.154  -8.7078E-01
   25.156  -9.4797E-01
   25.158  -1.0148E+00
   25.160  -1.0711E+00
   25.162  -1.1169E+00
   25.164  -1.1528E+00
   25.166  -1.1793E+00
   25.168  -1.1970E+00
   25.170  -1.2066E+00
   25.172  -1.2087E+00
   25.174  -1.2045E+00
   25.176  -1.1953E+00
   25.178  -1.1830E+00
   25.180  -1.1701E+00
   25.182  -1.1595E+00
   25.184  -1.1544E+00
   25.186  -1.1584E+00
   25.188  -1.1748E+00
   25.190  -1.2069E+00
   25.192  -1.2570E+00
   25.194  -1.3269E+00
   25.196  -1.4172E+00
   25.198  -1.5273E+00
   25.200  -1.6553E+00
   25.202  -1.7980E+00
   25.204  -1.9516E+00
   25.206  -2.1115E+00
   25.208  -2.2728E+00
   25.210  -2.4312E+00
   25.212  -2.5827E+00
   25.214  -2.7243E+00
   25.216  -2.8538E+00
   25.218  -2.9697E+00
   25.220  -3.0713E+00
   25.222  -3.1581E+00
   25.224  -3.2297E+00
   25.226  -3.2856E+00
   25.228  -3.3251E+00
   25.230  -3.3471E+00
   25.232  -3.3502E+00
   25.234  -3.3330E+00
   25.236  -3.2937E+00
   25.238  -3.2311E+00
   25.240  -3.1438E+00
   25.242  -3.0315E+00
   25.244  -2.8941E+00
   25.246  -2.7324E+00
   25.248  -2.5478E+00
   25.250  -2.3425E+00
   25.252  -2.1190E+00
   25.254  -1.8803E+00
   25.256  -1.6298E+00
   25.258  -1.3712E+00
   25.260  -1.1084E+00
   25.262  -8.4573E-01
   25.264  -5.8739E-01
   25.266  -3.3756E-01
   25.268  -9.9942E-02
   25.270   1.2245E-01
   25.272   3.2754E-01
   25.274   5.1427E-01
   25.276   6.8259E-01
   25.278   8.3328E-01
   25.280   9.6771E-01
   25.282   1.0876E+00
   25.284   1.1945E+00
   25.286   1.2903E+00
   25.288   1.3763E+00
   25.290   1.4536E+00
   25.292   1.5231E+00
   25.294   1.5856E+00
   25.296   1.6416E+00
   25.298   1.6913E+00
   25.300   1.7346E+00
   25.302   1.7713E+00
   25.304   1.8010E+00
   25.306   1.8227E+00
   25.308   1.8356E+00
   25.310   1.8386E+00
   25.312   1.8311E+00
   25.314   1.8124E+00
   25.316   1.7824E+00
   25.318   1.7415E+00
   25.320   1.6903E+00
   25.322   1.6300E+00
   25.324   1.5620E+00
   25.326   1.4877E+00
   25.328   1.4084E+00
   25.330   1.3255E+00
   25.332   1.2401E+00
   25.334   1.1535E+00
   25.336   1.0669E+00
   25.338   9.8155E-01
   25.340   8.9914E-01
   25.342   8.2137E-01
   25.344   7.5000E-01
   25.346   6.8656E-01
   25.348   6.3206E-01
   25.350   5.8673E-01
   25.352   5.4974E-01
   25.354   5.1920E-01
   25.356   4.9220E-01
   25.358   4.6505E-01
   25.360   4.3372E-01
   25.362   3.9424E-01
   25.364   3.4316E-01
   25.366   2.7794E-01
   25.368   1.9720E-01
   25.370   1.0083E-01
   25.372  -1.0096E-02
   25.374  -1.3349E-01
   25.376  -2.6662E-01
   25.378  -4.0645E-01
   25.380  -5.5002E-01
   25.382  -6.9473E-01
   25.384  -8.3850E-01
   25.386  -9.7989E-01
   25.388  -1.1180E+00
   25.390  -1.2525E+00
   25.392  -1.3832E+00
   25.394  -1.5104E+00
   25.396  -1.6343E+00
   25.398  -1.7551E+00
   25.400  -1.8731E+00
   25.402  -1.9881E+00
   25.404  -2.0999E+00
   25.406  -2.2081E+00
   25.408  -2.3119E+00
   25.410  -2.4104E+00
   25.412  -2.5022E+00
   25.414  -2.5862E+00
   25.416  -2.6610E+00
   25.418  -2.7255E+00
   25.420  -2.7788E+00
   25.422  -2.8208E+00
   25.424  -2.8516E+00
   25.426  -2.8720E+00
   25.428  -2.8836E+00
   25.430  -2.8880E+00
   25.432  -2.8873E+00
   25.434  -2.8835E+00
   25.436  -2.8784E+00
   25.438  -2.8736E+00
   25.440  -2.8703E+00
   25.442  -2.8693E+00
   25.444  -2.8707E+00
   25.446  -2.8744E+00
   25.448  -2.8796E+00
   25.450  -2.8846E+00
   25.452  -2.8875E+00
   25.454  -2.8858E+00
   25.456  -2.8764E+00
   25.458  -2.8567E+00
   25.460  -2.8239E+00
   25.462  -2.7761E+00
   25.464  -2.7122E+00
   25.466  -2.6319E+00
   25.468  -2.5360E+00
   25.470  -2.4260E+00
   25.472  -2.3040E+00
   25.474  -2.1726E+00
   25.476  -2.0340E+00
   25.478  -1.8909E+00
   25.480  -1.7454E+00
   25.482  -1.5992E+00
   25.484  -1.4539E+00
   25.486  -1.3110E+00
   25.488  -1.1716E+00
   25.490  -1.0368E+00
   25.492  -9.0761E-01
   25.494  -7.8506E-01
   25.496  -6.6982E-01
   25.498  -5.6237E-01
   25.500  -4.6286E-01
   25.502  -3.7115E-01
   25.504  -2.8682E-01
   25.506  -2.0939E-01
   25.508  -1.3841E-01
   25.510  -7.3670E-02
   25.512  -1.5285E-02
   25.514   3.6317E-02
   25.516   8.0510E-02
   25.518   1.1668E-01
   25.520   1.4446E-01
   25.522   1.6401E-01
   25.524   1.7609E-01
   25.526   1.8218E-01
   25.528   1.8437E-01
   25.530   1.8516E-01
   25.532   1.8722E-01
   25.534   1.9313E-01
   25.536   2.0508E-01
   25.538   2.2465E-01
   25.540   2.5267E-01
   25.542   2.8911E-01
   25.544   3.3307E-01
   25.546   3.8290E-01
   25.548   4.3640E-01
   25.550   4.9104E-01
   25.552   5.4431E-01
   25.554   5.9400E-01
   25.556   6.3852E-01
   25.558   6.7704E-01
   25.560   7.0957E-01
   25.562   7.3688E-01
   25.564   7.6027E-01
   25.566   7.8134E-01
   25.568   8.0164E-01
   25.570   8.2240E-01
   25.572   8.4434E-01
   25.574   8.6759E-01
   25.576   8.9168E-01
   25.578   9.1565E-01
   25.580   9.3828E-01
   25.582   9.5821E-01
   25.584   9.7418E-01
   25.586   9.8521E-01
   25.588   9.9069E-01
   25.590   9.9048E-01
   25.592   9.8494E-01
   25.594   9.7486E-01
   25.596   9.6144E-01
   25.598   9.4615E-01
   25.600   9.3062E-01
   25.602   9.1645E-01
   25.604   9.0508E-01
   25.606   8.9762E-01
   25.608   8.9472E-01
   25.610   8.9659E-01
   25.612   9.0297E-01
   25.614   9.1325E-01
   25.616   9.2663E-01
   25.618   9.4224E-01
   25.620   9.5932E-01
   25.622   9.7726E-01
   25.624   9.9569E-01
   25.626   1.0144E+00
   25.628   1.0335E+00
   25.630   1.0531E+00
   25.632   1.0734E+00
   25.634   1.0948E+00
   25.636   1.1178E+00
   25.638   1.1428E+00
   25.640   1.1699E+00
   25.642   1.1994E+00
   25.644   1.2307E+00
   25.646   1.2632E+00
   25.648   1.2957E+00
   25.650   1.3266E+00
   25.652   1.3543E+00
   25.654   1.3770E+00
   25.656   1.3935E+00
   25.658   1.4025E+00
   25.660   1.4035E+00
   25.662   1.3967E+00
   25.664   1.3824E+00
   25.666   1.3616E+00
   25.668   1.3355E+00
   25.670   1.3053E+00
   25.672   1.2724E+00
   25.674   1.2378E+00
   25.676   1.2027E+00
   25.678   1.1678E+00
   25.680   1.1337E+00
   25.682   1.1007E+00
   25.684   1.0687E+00
   25.686   1.0371E+00
   25.688   1.0050E+00
   25.690   9.7087E-01
   25.692   9.3284E-01
   25.694   8.8863E-01
   25.696   8.3588E-01
   25.698   7.7227E-01
   25.700   6.9586E-01
   25.702   6.0528E-01
   25.704   4.9988E-01
   25.706   3.7981E-01
   25.708   2.4604E-01
   25.710   1.0025E-01
   25.712  -5.5303E-02
   25.714  -2.1801E-01
   25.716  -3.8508E-01
   25.718  -5.5374E-01
   25.720  -7.2140E-01
   25.722  -8.8570E-01
   25.724  -1.0445E+00
   25.726  -1.1961E+00
   25.728  -1.3388E+00
   25.730  -1.4712E+00
   25.732  -1.5919E+00
   25.734  -1.6999E+00
   25.736  -1.7940E+00
   25.738  -1.8733E+00
   25.740  -1.9370E+00
   25.742  -1.9841E+00
   25.744  -2.0141E+00
   25.746  -2.0264E+00
   25.748  -2.0207E+00
   25.750  -1.9972E+00
   25.752  -1.9563E+00
   25.754  -1.8990E+00
   25.756  -1.8267E+00
   25.758  -1.7412E+00
   25.760  -1.6443E+00
   25.762  -1.5381E+00
   25.764  -1.4246E+00
   25.766  -1.3057E+00
   25.768  -1.1831E+00
   25.770  -1.0584E+00
   25.772  -9.3277E-01
   25.774  -8.0730E-01
   25.776  -6.8279E-01
   25.778  -5.5983E-01
   25.780  -4.3883E-01
   25.782  -3.2008E-01
   25.784  -2.0377E-01
   25.786  -9.0105E-02
   25.788   2.0663E-02
   25.790   1.2813E-01
   25.792   2.3172E-01
   25.794   3.3062E-01
   25.796   4.2380E-01
   25.798   5.1008E-01
   25.800   5.8816E-01
   25.802   6.5677E-01
   25.804   7.1472E-01
   25.806   7.6108E-01
   25.808   7.9527E-01
   25.810   8.1709E-01
   25.812   8.2682E-01
   25.814   8.2520E-01
   25.816   8.1343E-01
   25.818   7.9316E-01
   25.820   7.6650E-01
   25.822   7.3596E-01
   25.824   7.0438E-01
   25.826   6.7489E-01
   25.828   6.5074E-01
   25.830   6.3511E-01
   25.832   6.3096E-01
   25.834   6.4081E-01
   25.836   6.6668E-01
   25.838   7.0996E-01
   25.840   7.7147E-01
   25.842   8.5146E-01
   25.844   9.4969E-01
   25.846   1.0655E+00
   25.848   1.1977E+00
   25.850   1.3448E+00
   25.852   1.5046E+00
   25.854   1.6746E+00
   25.856   1.8514E+00
   25.858   2.0309E+00
   25.860   2.2087E+00
   25.862   2.3796E+00
   25.864   2.5384E+00
   25.866   2.6802E+00
   25.868   2.8003E+00
   25.870   2.8951E+00
   25.872   2.9620E+00
   25.874   2.9995E+00
   25.876   3.0074E+00
   25.878   2.9862E+00
   25.880   2.9375E+00
   25.882   2.8634E+00
   25.884   2.7665E+00
   25.886   2.6493E+00
   25.888   2.5148E+00
   25.890   2.3657E+00
   25.892   2.2049E+00
   25.894   2.0356E+00
   25.896   1.8605E+00
   25.898   1.6829E+00
   25.900   1.5059E+00
   25.902   1.3324E+00
   25.904   1.1652E+00
   25.906   1.0068E+00
   25.908   8.5926E-01
   25.910   7.2398E-01
   25.912   6.0191E-01
   25.914   4.9341E-01
   25.916   3.9833E-01
   25.918   3.1608E-01
   25.920   2.4571E-01
   25.922   1.8598E-01
   25.924   1.3543E-01
   25.926   9.2461E-02
   25.928   5.5414E-02
   25.930   2.2666E-02
   25.932  -7.2580E-03
   25.934  -3.5582E-02
   25.936  -6.3188E-02
   25.938  -9.0569E-02
   25.940  -1.1781E-01
   25.942  -1.4464E-01
   25.944  -1.7046E-01
   25.946  -1.9445E-01
   25.948  -2.1564E-01
   25.950  -2.3299E-01
   25.952  -2.4549E-01
   25.954  -2.5222E-01
   25.956  -2.5248E-01
   25.958  -2.4586E-01
   25.960  -2.3233E-01
   25.962  -2.1228E-01
   25.964  -1.8653E-01
   25.966  -1.5624E-01
   25.968  -1.2282E-01
   25.970  -8.7824E-02
   25.972  -5.2748E-02
   25.974  -1.8913E-02
   25.976   1.2678E-02
   25.978   4.1445E-02
   25.980   6.7297E-02
   25.982   9.0645E-02
   25.984   1.1237E-01
   25.986   1.3375E-01
   25.988   1.5627E-01
   25.990   1.8149E-01
   25.992   2.1080E-01
   25.994   2.4523E-01
   25.996   2.8530E-01
   25.998   3.3097E-01
   26.000   3.8159E-01
   26.002   4.3606E-01
   26.004   4.9292E-01
   26.006   5.5048E-01
   26.008   6.0689E-01
   26.010   6.6022E-01
   26.012   7.0846E-01
   26.014   7.4952E-01
   26.016   7.8133E-01
   26.018   8.0184E-01
   26.020   8.0921E-01
   26.022   8.0195E-01
   26.024   7.7903E-01
   26.026   7.4010E-01
   26.028   6.8555E-01
   26.030   6.1659E-01
   26.032   5.3523E-01
   26.034   4.4419E-01
   26.036   3.4676E-01
   26.038   2.4651E-01
   26.040   1.4707E-01
   26.042   5.1801E-02
   26.044  -3.6448E-02
   26.046  -1.1555E-01
   26.048  -1.8421E-01
   26.050  -2.4199E-01
   26.052  -2.8924E-01
   26.054  -3.2694E-01
   26.056  -3.5649E-01
   26.058  -3.7955E-01
   26.060  -3.9781E-01
   26.062  -4.1292E-01
   26.064  -4.2641E-01
   26.066  -4.3971E-01
   26.068  -4.5419E-01
   26.070  -4.7122E-01
   26.072  -4.9219E-01
   26.074  -5.1855E-01
   26.076  -5.5171E-01
   26.078  -5.9306E-01
   26.080  -6.4380E-01
   26.082  -7.0491E-01
   26.084  -7.7701E-01
   26.086  -8.6034E-01
   26.088  -9.5471E-01
   26.090  -1.0596E+00
   26.092  -1.1739E+00
   26.094  -1.2965E+00
   26.096  -1.4257E+00
   26.098  -1.5596E+00
   26.100  -1.6960E+00
   26.102  -1.8323E+00
   26.104  -1.9657E+00
   26.106  -2.0932E+00
   26.108  -2.2116E+00
   26.110  -2.3178E+00
   26.112  -2.4088E+00
   26.114  -2.4822E+00
   26.116  -2.5360E+00
   26.118  -2.5690E+00
   26.120  -2.5805E+00
   26.122  -2.5708E+00
   26.124  -2.5408E+00
   26.126  -2.4920E+00
   26.128  -2.4263E+00
   26.130  -2.3461E+00
   26.132  -2.2540E+00
   26.134  -2.1527E+00
   26.136  -2.0448E+00
   26.138  -1.9328E+00
   26.140  -1.8191E+00
   26.142  -1.7055E+00
   26.144  -1.5936E+00
   26.146  -1.4846E+00
   26.148  -1.3792E+00
   26.150  -1.2777E+00
   26.152  -1.1800E+00
   26.154  -1.0862E+00
   26.156  -9.9608E-01
   26.158  -9.0974E-01
   26.160  -8.2761E-01
   26.162  -7.5035E-01
   26.164  -6.7891E-01
   26.166  -6.1423E-01
   26.168  -5.5716E-01
   26.170  -5.0816E-01
   26.172  -4.6725E-01
   26.174  -4.3384E-01
   26.176  -4.0683E-01
   26.178  -3.8460E-01
   26.180  -3.6522E-01
   26.182  -3.4657E-01
   26.184  -3.2650E-01
   26.186  -3.0303E-01
   26.188  -2.7449E-01
   26.190  -2.3959E-01
   26.192  -1.9755E-01
   26.194  -1.4805E-01
   26.196  -9.1187E-02
   26.198  -2.7393E-02
   26.200   4.2711E-02
   26.202   1.1842E-01
   26.204   1.9903E-01
   26.206   2.8391E-01
   26.208   3.7245E-01
   26.210   4.6407E-01
   26.212   5.5816E-01
   26.214   6.5404E-01
   26.216   7.5097E-01
   26.218   8.4809E-01
   26.220   9.4453E-01
   26.222   1.0394E+00
   26.224   1.1318E+00
   26.226   1.2210E+00
   26.228   1.3064E+00
   26.230   1.3877E+00
   26.232   1.4650E+00
   26.234   1.5385E+00
   26.236   1.6090E+00
   26.238   1.6772E+00
   26.240   1.7441E+00
   26.242   1.8104E+00
   26.244   1.8766E+00
   26.246   1.9425E+00
   26.248   2.0077E+00
   26.250   2.0708E+00
   26.252   2.1305E+00
   26.254   2.1849E+00
   26.256   2.2319E+00
   26.258   2.2695E+00
   26.260   2.2958E+00
   26.262   2.3091E+00
   26.264   2.3080E+00
   26.266   2.2917E+00
   26.268   2.2599E+00
   26.270   2.2127E+00
   26.272   2.1510E+00
   26.274   2.0760E+00
   26.276   1.9891E+00
   26.278   1.8921E+00
   26.280   1.7869E+00
   26.282   1.6753E+00
   26.284   1.5593E+00
   26.286   1.4410E+00
   26.288   1.3228E+00
   26.290   1.2073E+00
   26.292   1.0971E+00
   26.294   9.9533E-01
   26.296   9.0480E-01
   26.298   8.2808E-01
   26.300   7.6709E-01
   26.302   7.2291E-01
   26.304   6.9554E-01
   26.306   6.8391E-01
   26.308   6.8591E-01
   26.310   6.9854E-01
   26.312   7.1821E-01
   26.314   7.4093E-01
   26.316   7.6258E-01
   26.318   7.7915E-01
   26.320   7.8682E-01
   26.322   7.8214E-01
   26.324   7.6215E-01
   26.326   7.2447E-01
   26.328   6.6740E-01
   26.330   5.9005E-01
   26.332   4.9234E-01
   26.334   3.7512E-01
   26.336   2.4005E-01
   26.338   8.9605E-02
   26.340  -7.3107E-02
   26.342  -2.4447E-01
   26.344  -4.2058E-01
   26.346  -5.9746E-01
   26.348  -7.7126E-01
   26.350  -9.3846E-01
   26.352  -1.0960E+00
   26.354  -1.2416E+00
   26.356  -1.3732E+00
   26.358  -1.4899E+00
   26.360  -1.5910E+00
   26.362  -1.6765E+00
   26.364  -1.7470E+00
   26.366  -1.8031E+00
   26.368  -1.8460E+00
   26.370  -1.8771E+00
   26.372  -1.8976E+00
   26.374  -1.9094E+00
   26.376  -1.9138E+00
   26.378  -1.9123E+00
   26.380  -1.9061E+00
   26.382  -1.8962E+00
   26.384  -1.8832E+00
   26.386  -1.8673E+00
   26.388  -1.8486E+00
   26.390  -1.8268E+00
   26.392  -1.8013E+00
   26.394  -1.7717E+00
   26.396  -1.7375E+00
   26.398  -1.6984E+00
   26.400  -1.6540E+00
   26.402  -1.6045E+00
   26.404  -1.5501E+00
   26.406  -1.4913E+00
   26.408  -1.4288E+00
   26.410  -1.3634E+00
   26.412  -1.2958E+00
   26.414  -1.2268E+00
   26.416  -1.1572E+00
   26.418  -1.0872E+00
   26.420  -1.0173E+00
   26.422  -9.4747E-01
   26.424  -8.7770E-01
   26.426  -8.0793E-01
   26.428  -7.3815E-01
   26.430  -6.6860E-01
   26.432  -5.9980E-01
   26.434  -5.3271E-01
   26.436  -4.6873E-01
   26.438  -4.0963E-01
   26.440  -3.5748E-01
   26.442  -3.1442E-01
   26.444  -2.8245E-01
   26.446  -2.6319E-01
   26.448  -2.5772E-01
   26.450  -2.6647E-01
   26.452  -2.8916E-01
   26.454  -3.2490E-01
   26.456  -3.7222E-01
   26.458  -4.2917E-01
   26.460  -4.9344E-01
   26.462  -5.6236E-01
   26.464  -6.3294E-01
   26.466  -7.0191E-01
   26.468  -7.6575E-01
   26.470  -8.2084E-01
   26.472  -8.6353E-01
   26.474  -8.9042E-01
   26.476  -8.9858E-01
   26.478  -8.8574E-01
   26.480  -8.5048E-01
   26.482  -7.9239E-01
   26.484  -7.1208E-01
   26.486  -6.1111E-01
   26.488  -4.9193E-01
   26.490  -3.5771E-01
   26.492  -2.1211E-01
   26.494  -5.9064E-02
   26.496   9.7436E-02
   26.498   2.5353E-01
   26.500   4.0566E-01
   26.502   5.5068E-01
   26.504   6.8591E-01
   26.506   8.0915E-01
   26.508   9.1866E-01
   26.510   1.0132E+00
   26.512   1.0918E+00
   26.514   1.1539E+00
   26.516   1.1995E+00
   26.518   1.2287E+00
   26.520   1.2420E+00
   26.522   1.2400E+00
   26.524   1.2238E+00
   26.526   1.1944E+00
   26.528   1.1531E+00
   26.530   1.1009E+00
   26.532   1.0388E+00
   26.534   9.6771E-01
   26.536   8.8832E-01
   26.538   8.0137E-01
   26.540   7.0779E-01
   26.542   6.0885E-01
   26.544   5.0631E-01
   26.546   4.0247E-01
   26.548   3.0014E-01
   26.550   2.0246E-01
   26.552   1.1266E-01
   26.554   3.3799E-02
   26.556  -3.1594E-02
   26.558  -8.1721E-02
   26.560  -1.1569E-01
   26.562  -1.3359E-01
   26.564  -1.3637E-01
   26.566  -1.2574E-01
   26.568  -1.0394E-01
   26.570  -7.3497E-02
   26.572  -3.7022E-02
   26.574   2.9092E-03
   26.576   4.3879E-02
   26.578   8.3679E-02
   26.580   1.2035E-01
   26.582   1.5221E-01
   26.584   1.7788E-01
   26.586   1.9632E-01
   26.588   2.0682E-01
   26.590   2.0907E-01
   26.592   2.0311E-01
   26.594   1.8928E-01
   26.596   1.6824E-01
   26.598   1.4080E-01
   26.600   1.0792E-01
   26.602   7.0518E-02
   26.604   2.9489E-02
   26.606  -1.4405E-02
   26.608  -6.0518E-02
   26.610  -1.0830E-01
   26.612  -1.5724E-01
   26.614  -2.0682E-01
   26.616  -2.5644E-01
   26.618  -3.0542E-01
   26.620  -3.5299E-01
   26.622  -3.9833E-01
   26.624  -4.4064E-01
   26.626  -4.7920E-01
   26.628  -5.1345E-01
   26.630  -5.4303E-01
   26.632  -5.6778E-01
   26.634  -5.8775E-01
   26.636  -6.0318E-01
   26.638  -6.1449E-01
   26.640  -6.2220E-01
   26.642  -6.2695E-01
   26.644  -6.2945E-01
   26.646  -6.3048E-01
   26.648  -6.3089E-01
   26.650  -6.3153E-01
   26.652  -6.3328E-01
   26.654  -6.3697E-01
   26.656  -6.4335E-01
   26.658  -6.5307E-01
   26.660  -6.6664E-01
   26.662  -6.8441E-01
   26.664  -7.0654E-01
   26.666  -7.3303E-01
   26.668  -7.6365E-01
   26.670  -7.9800E-01
   26.672  -8.3545E-01
   26.674  -8.7526E-01
   26.676  -9.1659E-01
   26.678  -9.5861E-01
   26.680  -1.0006E+00
   26.682  -1.0421E+00
   26.684  -1.0827E+00
   26.686  -1.1223E+00
   26.688  -1.1609E+00
   26.690  -1.1986E+00
   26.692  -1.2355E+00
   26.694  -1.2717E+00
   26.696  -1.3070E+00
   26.698  -1.3412E+00
   26.700  -1.3741E+00
   26.702  -1.4052E+00
   26.704  -1.4340E+00
   26.706  -1.4599E+00
   26.708  -1.4822E+00
   26.710  -1.5004E+00
   26.712  -1.5137E+00
   26.714  -1.5214E+00
   26.716  -1.5231E+00
   26.718  -1.5180E+00
   26.720  -1.5054E+00
   26.722  -1.4849E+00
   26.724  -1.4558E+00
   26.726  -1.4175E+00
   26.728  -1.3697E+00
   26.730  -1.3118E+00
   26.732  -1.2437E+00
   26.734  -1.1655E+00
   26.736  -1.0776E+00
   26.738  -9.8051E-01
   26.740  -8.7545E-01
   26.742  -7.6379E-01
   26.744  -6.4726E-01
   26.746  -5.2785E-01
   26.748  -4.0767E-01
   26.750  -2.8893E-01
   26.752  -1.7380E-01
   26.754  -6.4392E-02
   26.756   3.7277E-02
   26.758   1.2932E-01
   26.760   2.0995E-01
   26.762   2.7750E-01
   26.764   3.3042E-01
   26.766   3.6730E-01
   26.768   3.8700E-01
   26.770   3.8875E-01
   26.772   3.7225E-01
   26.774   3.3787E-01
   26.776   2.8665E-01
   26.778   2.2039E-01
   26.780   1.4158E-01
   26.782   5.3216E-02
   26.784  -4.1338E-02
   26.786  -1.3863E-01
   26.788  -2.3531E-01
   26.790  -3.2838E-01
   26.792  -4.1527E-01
   26.794  -4.9400E-01
   26.796  -5.6311E-01
   26.798  -6.2171E-01
   26.800  -6.6939E-01
   26.802  -7.0609E-01
   26.804  -7.3202E-01
   26.806  -7.4750E-01
   26.808  -7.5287E-01
   26.810  -7.4837E-01
   26.812  -7.3412E-01
   26.814  -7.1009E-01
   26.816  -6.7621E-01
   26.818  -6.3240E-01
   26.820  -5.7879E-01
   26.822  -5.1577E-01
   26.824  -4.4409E-01
   26.826  -3.6492E-01
   26.828  -2.7976E-01
   26.830  -1.9040E-01
   26.832  -9.8728E-02
   26.834  -6.6106E-03
   26.836   8.4277E-02
   26.838   1.7255E-01
   26.840   2.5720E-01
   26.842   3.3761E-01
   26.844   4.1352E-01
   26.846   4.8503E-01
   26.848   5.5251E-01
   26.850   6.1653E-01
   26.852   6.7776E-01
   26.854   7.3690E-01
   26.856   7.9454E-01
   26.858   8.5104E-01
   26.860   9.0640E-01
   26.862   9.6022E-01
   26.864   1.0117E+00
   26.866   1.0595E+00
   26.868   1.1021E+00
   26.870   1.1380E+00
   26.872   1.1653E+00
   26.874   1.1827E+00
   26.876   1.1890E+00
   26.878   1.1833E+00
   26.880   1.1651E+00
   26.882   1.1343E+00
   26.884   1.0914E+00
   26.886   1.0370E+00
   26.888   9.7231E-01
   26.890   8.9861E-01
   26.892   8.1750E-01
   26.894   7.3061E-01
   26.896   6.3946E-01
   26.898   5.4530E-01
   26.900   4.4903E-01
   26.902   3.5113E-01
   26.904   2.5167E-01
   26.906   1.5048E-01
   26.908   4.7271E-02
   26.910  -5.8149E-02
   26.912  -1.6576E-01
   26.914  -2.7524E-01
   26.916  -3.8590E-01
   26.918  -4.9677E-01
   26.920  -6.0660E-01
   26.922  -7.1392E-01
   26.924  -8.1711E-01
   26.926  -9.1437E-01
   26.928  -1.0038E+00
   26.930  -1.0833E+00
   26.932  -1.1510E+00
   26.934  -1.2045E+00
   26.936  -1.2421E+00
   26.938  -1.2621E+00
   26.940  -1.2631E+00
   26.942  -1.2444E+00
   26.944  -1.2059E+00
   26.946  -1.1481E+00
   26.948  -1.0722E+00
   26.950  -9.8015E-01
   26.952  -8.7409E-01
   26.954  -7.5667E-01
   26.956  -6.3075E-01
   26.958  -4.9929E-01
   26.960  -3.6530E-01
   26.962  -2.3168E-01
   26.964  -1.0119E-01
   26.966   2.3735E-02
   26.968   1.4113E-01
   26.970   2.4961E-01
   26.972   3.4851E-01
   26.974   4.3792E-01
   26.976   5.1871E-01
   26.978   5.9239E-01
   26.980   6.6102E-01
   26.982   7.2698E-01
   26.984   7.9277E-01
   26.986   8.6078E-01
   26.988   9.3306E-01
   26.990   1.0112E+00
   26.992   1.0960E+00
   26.994   1.1875E+00
   26.996   1.2850E+00
   26.998   1.3868E+00
   27.000   1.4907E+00
   27.002   1.5938E+00
   27.004   1.6931E+00
   27.006   1.7857E+00
   27.008   1.8689E+00
   27.010   1.9403E+00
   27.012   1.9985E+00
   27.014   2.0424E+00
   27.016   2.0718E+00
   27.018   2.0866E+00
   27.020   2.0874E+00
   27.022   2.0747E+00
   27.024   2.0494E+00
   27.026   2.0119E+00
   27.028   1.9632E+00
   27.030   1.9037E+00
   27.032   1.8341E+00
   27.034   1.7552E+00
   27.036   1.6679E+00
   27.038   1.5731E+00
   27.040   1.4721E+00
   27.042   1.3663E+00
   27.044   1.2573E+00
   27.046   1.1468E+00
   27.048   1.0365E+00
   27.050   9.2824E-01
   27.052   8.2400E-01
   27.054   7.2569E-01
   27.056   6.3521E-01
   27.058   5.5441E-01
   27.060   4.8492E-01
   27.062   4.2814E-01
   27.064   3.8503E-01
   27.066   3.5616E-01
   27.068   3.4156E-01
   27.070   3.4082E-01
   27.072   3.5308E-01
   27.074   3.7712E-01
   27.076   4.1144E-01
   27.078   4.5433E-01
   27.080   5.0396E-01
   27.082   5.5846E-01
   27.084   6.1594E-01
   27.086   6.7456E-01
   27.088   7.3262E-01
   27.090   7.8852E-01
   27.092   8.4084E-01
   27.094   8.8833E-01
   27.096   9.2989E-01
   27.098   9.6460E-01
   27.100   9.9171E-01
   27.102   1.0106E+00
   27.104   1.0210E+00
   27.106   1.0225E+00
   27.108   1.0149E+00
   27.110   9.9818E-01
   27.112   9.7231E-01
   27.114   9.3725E-01
   27.116   8.9303E-01
   27.118   8.3974E-01
   27.120   7.7758E-01
   27.122   7.0693E-01
   27.124   6.2838E-01
   27.126   5.4280E-01
   27.128   4.5136E-01
   27.130   3.5558E-01
   27.132   2.5725E-01
   27.134   1.5843E-01
   27.136   6.1380E-02
   27.138  -3.1565E-02
   27.140  -1.1805E-01
   27.142  -1.9581E-01
   27.144  -2.6274E-01
   27.146  -3.1703E-01
   27.148  -3.5719E-01
   27.150  -3.8223E-01
   27.152  -3.9171E-01
   27.154  -3.8585E-01
   27.156  -3.6560E-01
   27.158  -3.3263E-01
   27.160  -2.8929E-01
   27.162  -2.3844E-01
   27.164  -1.8328E-01
   27.166  -1.2708E-01
   27.168  -7.2959E-02
   27.170  -2.3605E-02
   27.172   1.8907E-02
   27.174   5.3269E-02
   27.176   7.8999E-02
   27.178   9.6422E-02
   27.180   1.0658E-01
   27.182   1.1108E-01
   27.184   1.1190E-01
   27.186   1.1121E-01
   27.188   1.1118E-01
   27.190   1.1383E-01
   27.192   1.2091E-01
   27.194   1.3375E-01
   27.196   1.5327E-01
   27.198   1.7984E-01
   27.200   2.1333E-01
   27.202   2.5303E-01
   27.204   2.9779E-01
   27.206   3.4606E-01
   27.208   3.9602E-01
   27.210   4.4584E-01
   27.212   4.9378E-01
   27.214   5.3845E-01
   27.216   5.7892E-01
   27.218   6.1476E-01
   27.220   6.4597E-01
   27.222   6.7287E-01
   27.224   6.9585E-01
   27.226   7.1521E-01
   27.228   7.3099E-01
   27.230   7.4283E-01
   27.232   7.5009E-01
   27.234   7.5184E-01
   27.236   7.4715E-01
   27.238   7.3524E-01
   27.240   7.1569E-01
   27.242   6.8859E-01
   27.244   6.5461E-01
   27.246   6.1495E-01
   27.248   5.7124E-01
   27.250   5.2537E-01
   27.252   4.7931E-01
   27.254   4.3501E-01
   27.256   3.9418E-01
   27.258   3.5832E-01
   27.260   3.2860E-01
   27.262   3.0588E-01
   27.264   2.9074E-01
   27.266   2.8341E-01
   27.268   2.8385E-01
   27.270   2.9168E-01
   27.272   3.0625E-01
   27.274   3.2663E-01
   27.276   3.5167E-01
   27.278   3.8006E-01
   27.280   4.1040E-01
   27.282   4.4129E-01
   27.284   4.7141E-01
   27.286   4.9964E-01
   27.288   5.2510E-01
   27.290   5.4724E-01
   27.292   5.6587E-01
   27.294   5.8109E-01
   27.296   5.9334E-01
   27.298   6.0323E-01
   27.300   6.1147E-01
   27.302   6.1874E-01
   27.304   6.2554E-01
   27.306   6.3208E-01
   27.308   6.3816E-01
   27.310   6.4320E-01
   27.312   6.4623E-01
   27.314   6.4601E-01
   27.316   6.4115E-01
   27.318   6.3025E-01
   27.320   6.1207E-01
   27.322   5.8557E-01
   27.324   5.4998E-01
   27.326   5.0482E-01
   27.328   4.4989E-01
   27.330   3.8524E-01
   27.332   3.1112E-01
   27.334   2.2803E-01
   27.336   1.3672E-01
   27.338   3.8163E-02
   27.340  -6.6375E-02
   27.342  -1.7539E-01
   27.344  -2.8716E-01
   27.346  -3.9980E-01
   27.348  -5.1138E-01
   27.350  -6.1996E-01
   27.352  -7.2371E-01
   27.354  -8.2101E-01
   27.356  -9.1045E-01
   27.358  -9.9096E-01
   27.360  -1.0617E+00
   27.362  -1.1222E+00
   27.364  -1.1720E+00
   27.366  -1.2111E+00
   27.368  -1.2392E+00
   27.370  -1.2563E+00
   27.372  -1.2626E+00
   27.374  -1.2581E+00
   27.376  -1.2431E+00
   27.378  -1.2182E+00
   27.380  -1.1840E+00
   27.382  -1.1416E+00
   27.384  -1.0922E+00
   27.386  -1.0373E+00
   27.388  -9.7886E-01
   27.390  -9.1863E-01
   27.392  -8.5863E-01
   27.394  -8.0083E-01
   27.396  -7.4713E-01
   27.398  -6.9927E-01
   27.400  -6.5883E-01
   27.402  -6.2720E-01
   27.404  -6.0557E-01
   27.406  -5.9493E-01
   27.408  -5.9601E-01
   27.410  -6.0927E-01
   27.412  -6.3487E-01
   27.414  -6.7262E-01
   27.416  -7.2198E-01
   27.418  -7.8213E-01
   27.420  -8.5195E-01
   27.422  -9.3011E-01
   27.424  -1.0151E+00
   27.426  -1.1053E+00
   27.428  -1.1988E+00
   27.430  -1.2939E+00
   27.432  -1.3884E+00
   27.434  -1.4799E+00
   27.436  -1.5660E+00
   27.438  -1.6441E+00
   27.440  -1.7114E+00
   27.442  -1.7655E+00
   27.444  -1.8041E+00
   27.446  -1.8257E+00
   27.448  -1.8290E+00
   27.450  -1.8139E+00
   27.452  -1.7806E+00
   27.454  -1.7303E+00
   27.456  -1.6645E+00
   27.458  -1.5855E+00
   27.460  -1.4956E+00
   27.462  -1.3974E+00
   27.464  -1.2934E+00
   27.466  -1.1862E+00
   27.468  -1.0780E+00
   27.470  -9.7076E-01
   27.472  -8.6616E-01
   27.474  -7.6554E-01
   27.476  -6.6989E-01
   27.478  -5.7987E-01
   27.480  -4.9580E-01
   27.482  -4.1768E-01
   27.484  -3.4522E-01
   27.486  -2.7794E-01
   27.488  -2.1526E-01
   27.490  -1.5663E-01
   27.492  -1.0166E-01
   27.494  -5.0257E-02
   27.496  -2.6046E-03
   27.498   4.0776E-02
   27.500   7.9125E-02
   27.502   1.1156E-01
   27.504   1.3724E-01
   27.506   1.5550E-01
   27.508   1.6602E-01
   27.510   1.6889E-01
   27.512   1.6463E-01
   27.514   1.5413E-01
   27.516   1.3853E-01
   27.518   1.1901E-01
   27.520   9.6689E-02
   27.522   7.2451E-02
   27.524   4.6883E-02
   27.526   2.0281E-02
   27.528  -7.2818E-03
   27.530  -3.5854E-02
   27.532  -6.5485E-02
   27.534  -9.6132E-02
   27.536  -1.2759E-01
   27.538  -1.5948E-01
   27.540  -1.9123E-01
   27.542  -2.2214E-01
   27.544  -2.5139E-01
   27.546  -2.7811E-01
   27.548  -3.0145E-01
   27.550  -3.2063E-01
   27.552  -3.3505E-01
   27.554  -3.4433E-01
   27.556  -3.4839E-01
   27.558  -3.4748E-01
   27.560  -3.4216E-01
   27.562  -3.3326E-01
   27.564  -3.2177E-01
   27.566  -3.0876E-01
   27.568  -2.9523E-01
   27.570  -2.8198E-01
   27.572  -2.6956E-01
   27.574  -2.5816E-01
   27.576  -2.4765E-01
   27.578  -2.3757E-01
   27.580  -2.2724E-01
   27.582  -2.1579E-01
   27.584  -2.0233E-01
   27.586  -1.8600E-01
   27.588  -1.6609E-01
   27.590  -1.4208E-01
   27.592  -1.1367E-01
   27.594  -8.0737E-02
   27.596  -4.3357E-02
   27.598  -1.7222E-03
   27.600   4.3865E-02
   27.602   9.3005E-02
   27.604   1.4519E-01
   27.606   1.9977E-01
   27.608   2.5594E-01
   27.610   3.1272E-01
   27.612   3.6895E-01
   27.614   4.2335E-01
   27.616   4.7452E-01
   27.618   5.2109E-01
   27.620   5.6174E-01
   27.622   5.9531E-01
   27.624   6.2084E-01
   27.626   6.3761E-01
   27.628   6.4513E-01
   27.630   6.4312E-01
   27.632   6.3147E-01
   27.634   6.1020E-01
   27.636   5.7946E-01
   27.638   5.3950E-01
   27.640   4.9072E-01
   27.642   4.3365E-01
   27.644   3.6905E-01
   27.646   2.9785E-01
   27.648   2.2123E-01
   27.650   1.4056E-01
   27.652   5.7367E-02
   27.654  -2.6709E-02
   27.656  -1.0997E-01
   27.658  -1.9075E-01
   27.660  -2.6742E-01
   27.662  -3.3849E-01
   27.664  -4.0263E-01
   27.666  -4.5874E-01
   27.668  -5.0593E-01
   27.670  -5.4361E-01
   27.672  -5.7148E-01
   27.674  -5.8948E-01
   27.676  -5.9783E-01
   27.678  -5.9690E-01
   27.680  -5.8724E-01
   27.682  -5.6952E-01
   27.684  -5.4446E-01
   27.686  -5.1286E-01
   27.688  -4.7559E-01
   27.690  -4.3354E-01
   27.692  -3.8766E-01
   27.694  -3.3895E-01
   27.696  -2.8841E-01
   27.698  -2.3711E-01
   27.700  -1.8615E-01
   27.702  -1.3665E-01
   27.704  -8.9779E-02
   27.706  -4.6652E-02
   27.708  -8.3345E-03
   27.710   2.4240E-02
   27.712   5.0332E-02
   27.714   6.9445E-02
   27.716   8.1365E-02
   27.718   8.6178E-02
   27.720   8.4249E-02
   27.722   7.6182E-02
   27.724   6.2757E-02
   27.726   4.4846E-02
   27.728   2.3349E-02
   27.730  -8.6442E-04
   27.732  -2.6963E-02
   27.734  -5.4144E-02
   27.736  -8.1580E-02
   27.738  -1.0839E-01
   27.740  -1.3359E-01
   27.742  -1.5615E-01
   27.744  -1.7497E-01
   27.746  -1.8907E-01
   27.748  -1.9763E-01
   27.750  -2.0015E-01
   27.752  -1.9650E-01
   27.754  -1.8698E-01
   27.756  -1.7229E-01
   27.758  -1.5342E-01
   27.760  -1.3154E-01
   27.762  -1.0782E-01
   27.764  -8.3287E-02
   27.766  -5.8732E-02
   27.768  -3.4603E-02
   27.770  -1.1028E-02
   27.772   1.2151E-02
   27.774   3.5291E-02
   27.776   5.8851E-02
   27.778   8.3302E-02
   27.780   1.0906E-01
   27.782   1.3642E-01
   27.784   1.6557E-01
   27.786   1.9656E-01
   27.788   2.2931E-01
   27.790   2.6362E-01
   27.792   2.9916E-01
   27.794   3.3549E-01
   27.796   3.7206E-01
   27.798   4.0823E-01
   27.800   4.4330E-01
   27.802   4.7658E-01
   27.804   5.0740E-01
   27.806   5.3512E-01
   27.808   5.5920E-01
   27.810   5.7918E-01
   27.812   5.9474E-01
   27.814   6.0565E-01
   27.816   6.1182E-01
   27.818   6.1328E-01
   27.820   6.1014E-01
   27.822   6.0258E-01
   27.824   5.9076E-01
   27.826   5.7480E-01
   27.828   5.5469E-01
   27.830   5.3031E-01
   27.832   5.0138E-01
   27.834   4.6759E-01
   27.836   4.2858E-01
   27.838   3.8417E-01
   27.840   3.3437E-01
   27.842   2.7953E-01
   27.844   2.2031E-01
   27.846   1.5772E-01
   27.848   9.2968E-02
   27.850   2.7427E-02
   27.852  -3.7530E-02
   27.854  -1.0059E-01
   27.856  -1.6055E-01
   27.858  -2.1633E-01
   27.860  -2.6698E-01
   27.862  -3.1165E-01
   27.864  -3.4958E-01
   27.866  -3.8013E-01
   27.868  -4.0282E-01
   27.870  -4.1737E-01
   27.872  -4.2372E-01
   27.874  -4.2204E-01
   27.876  -4.1273E-01
   27.878  -3.9637E-01
   27.880  -3.7365E-01
   27.882  -3.4533E-01
   27.884  -3.1221E-01
   27.886  -2.7515E-01
   27.888  -2.3502E-01
   27.890  -1.9279E-01
   27.892  -1.4950E-01
   27.894  -1.0627E-01
   27.896  -6.4232E-02
   27.898  -2.4535E-02
   27.900   1.1751E-02
   27.902   4.3671E-02
   27.904   7.0423E-02
   27.906   9.1401E-02
   27.908   1.0622E-01
   27.910   1.1477E-01
   27.912   1.1719E-01
   27.914   1.1396E-01
   27.916   1.0582E-01
   27.918   9.3787E-02
   27.920   7.9077E-02
   27.922   6.3024E-02
   27.924   4.7002E-02
   27.926   3.2318E-02
   27.928   2.0157E-02
   27.930   1.1523E-02
   27.932   7.2085E-03
   27.934   7.7804E-03
   27.936   1.3581E-02
   27.938   2.4733E-02
   27.940   4.1157E-02
   27.942   6.2588E-02
   27.944   8.8615E-02
   27.946   1.1870E-01
   27.948   1.5222E-01
   27.950   1.8849E-01
   27.952   2.2678E-01
   27.954   2.6636E-01
   27.956   3.0652E-01
   27.958   3.4656E-01
   27.960   3.8587E-01
   27.962   4.2389E-01
   27.964   4.6014E-01
   27.966   4.9414E-01
   27.968   5.2547E-01
   27.970   5.5366E-01
   27.972   5.7825E-01
   27.974   5.9875E-01
   27.976   6.1468E-01
   27.978   6.2563E-01
   27.980   6.3127E-01
   27.982   6.3141E-01
   27.984   6.2609E-01
   27.986   6.1555E-01
   27.988   6.0029E-01
   27.990   5.8102E-01
   27.992   5.5863E-01
   27.994   5.3407E-01
   27.996   5.0830E-01
   27.998   4.8216E-01
   28.000   4.5625E-01
   28.002   4.3087E-01
   28.004   4.0599E-01
   28.006   3.8125E-01
   28.008   3.5601E-01
   28.010   3.2943E-01
   28.012   3.0058E-01
   28.014   2.6858E-01
   28.016   2.3267E-01
   28.018   1.9230E-01
   28.020   1.4715E-01
   28.022   9.7181E-02
   28.024   4.2640E-02
   28.026  -1.5966E-02
   28.028  -7.7846E-02
   28.030  -1.4192E-01
   28.032  -2.0684E-01
   28.034  -2.7097E-01
   28.036  -3.3250E-01
   28.038  -3.8947E-01
   28.040  -4.3998E-01
   28.042  -4.8228E-01
   28.044  -5.1496E-01
   28.046  -5.3709E-01
   28.048  -5.4829E-01
   28.050  -5.4877E-01
   28.052  -5.3937E-01
   28.054  -5.2138E-01
   28.056  -4.9652E-01
   28.058  -4.6669E-01
   28.060  -4.3388E-01
   28.062  -4.0001E-01
   28.064  -3.6676E-01
   28.066  -3.3558E-01
   28.068  -3.0754E-01
   28.070  -2.8340E-01
   28.072  -2.6360E-01
   28.074  -2.4825E-01
   28.076  -2.3722E-01
   28.078  -2.3011E-01
   28.080  -2.2633E-01
   28.082  -2.2513E-01
   28.084  -2.2564E-01
   28.086  -2.2687E-01
   28.088  -2.2781E-01
   28.090  -2.2744E-01
   28.092  -2.2479E-01
   28.094  -2.1898E-01
   28.096  -2.0928E-01
   28.098  -1.9513E-01
   28.100  -1.7614E-01
   28.102  -1.5217E-01
   28.104  -1.2323E-01
   28.106  -8.9575E-02
   28.108  -5.1578E-02
   28.110  -9.7689E-03
   28.112   3.5229E-02
   28.114   8.2733E-02
   28.116   1.3204E-01
   28.118   1.8248E-01
   28.120   2.3339E-01
   28.122   2.8418E-01
   28.124   3.3433E-01
   28.126   3.8334E-01
   28.128   4.3072E-01
   28.130   4.7597E-01
   28.132   5.1853E-01
   28.134   5.5780E-01
   28.136   5.9310E-01
   28.138   6.2374E-01
   28.140   6.4900E-01
   28.142   6.6822E-01
   28.144   6.8081E-01
   28.146   6.8625E-01
   28.148   6.8417E-01
   28.150   6.7432E-01
   28.152   6.5658E-01
   28.154   6.3093E-01
   28.156   5.9751E-01
   28.158   5.5660E-01
   28.160   5.0866E-01
   28.162   4.5432E-01
   28.164   3.9443E-01
   28.166   3.2996E-01
   28.168   2.6198E-01
   28.170   1.9155E-01
   28.172   1.1969E-01
   28.174   4.7266E-02
   28.176  -2.4973E-02
   28.178  -9.6417E-02
   28.180  -1.6653E-01
   28.182  -2.3482E-01
   28.184  -3.0072E-01
   28.186  -3.6365E-01
   28.188  -4.2292E-01
   28.190  -4.7784E-01
   28.192  -5.2770E-01
   28.194  -5.7185E-01
   28.196  -6.0978E-01
   28.198  -6.4112E-01
   28.200  -6.6570E-01
   28.202  -6.8351E-01
   28.204  -6.9464E-01
   28.206  -6.9930E-01
   28.208  -6.9764E-01
   28.210  -6.8977E-01
   28.212  -6.7569E-01
   28.214  -6.5526E-01
   28.216  -6.2828E-01
   28.218  -5.9451E-01
   28.220  -5.5381E-01
   28.222  -5.0617E-01
   28.224  -4.5180E-01
   28.226  -3.9113E-01
   28.228  -3.2480E-01
   28.230  -2.5357E-01
   28.232  -1.7825E-01
   28.234  -9.9641E-02
   28.236  -1.8482E-02
   28.238   6.4548E-02
   28.240   1.4883E-01
   28.242   2.3376E-01
   28.244   3.1879E-01
   28.246   4.0335E-01
   28.248   4.8693E-01
   28.250   5.6903E-01
   28.252   6.4917E-01
   28.254   7.2684E-01
   28.256   8.0149E-01
   28.258   8.7242E-01
   28.260   9.3881E-01
   28.262   9.9971E-01
   28.264   1.0541E+00
   28.266   1.1008E+00
   28.268   1.1389E+00
   28.270   1.1676E+00
   28.272   1.1865E+00
   28.274   1.1954E+00
   28.276   1.1945E+00
   28.278   1.1843E+00
   28.280   1.1657E+00
   28.282   1.1394E+00
   28.284   1.1064E+00
   28.286   1.0678E+00
   28.288   1.0243E+00
   28.290   9.7673E-01
   28.292   9.2587E-01
   28.294   8.7227E-01
   28.296   8.1640E-01
   28.298   7.5857E-01
   28.300   6.9894E-01
   28.302   6.3753E-01
   28.304   5.7427E-01
   28.306   5.0905E-01
   28.308   4.4180E-01
   28.310   3.7257E-01
   28.312   3.0160E-01
   28.314   2.2935E-01
   28.316   1.5654E-01
   28.318   8.4079E-02
   28.320   1.3090E-02
   28.322  -5.5168E-02
   28.324  -1.1933E-01
   28.326  -1.7796E-01
   28.328  -2.2966E-01
   28.330  -2.7308E-01
   28.332  -3.0704E-01
   28.334  -3.3064E-01
   28.336  -3.4330E-01
   28.338  -3.4488E-01
   28.340  -3.3567E-01
   28.342  -3.1645E-01
   28.344  -2.8837E-01
   28.346  -2.5291E-01
   28.348  -2.1174E-01
   28.350  -1.6660E-01
   28.352  -1.1917E-01
   28.354  -7.1018E-02
   28.356  -2.3535E-02
   28.358   2.2085E-02
   28.360   6.4850E-02
   28.362   1.0397E-01
   28.364   1.3889E-01
   28.366   1.6928E-01
   28.368   1.9507E-01
   28.370   2.1642E-01
   28.372   2.3370E-01
   28.374   2.4743E-01
   28.376   2.5816E-01
   28.378   2.6648E-01
   28.380   2.7289E-01
   28.382   2.7786E-01
   28.384   2.8179E-01
   28.386   2.8504E-01
   28.388   2.8799E-01
   28.390   2.9102E-01
   28.392   2.9452E-01
   28.394   2.9885E-01
   28.396   3.0433E-01
   28.398   3.1116E-01
   28.400   3.1945E-01
   28.402   3.2912E-01
   28.404   3.3995E-01
   28.406   3.5155E-01
   28.408   3.6337E-01
   28.410   3.7475E-01
   28.412   3.8497E-01
   28.414   3.9324E-01
   28.416   3.9881E-01
   28.418   4.0094E-01
   28.420   3.9899E-01
   28.422   3.9241E-01
   28.424   3.8076E-01
   28.426   3.6380E-01
   28.428   3.4146E-01
   28.430   3.1396E-01
   28.432   2.8176E-01
   28.434   2.4565E-01
   28.436   2.0669E-01
   28.438   1.6622E-01
   28.440   1.2575E-01
   28.442   8.6911E-02
   28.444   5.1352E-02
   28.446   2.0660E-02
   28.448  -3.7384E-03
   28.450  -2.0655E-02
   28.452  -2.9218E-02
   28.454  -2.8932E-02
   28.456  -1.9721E-02
   28.458  -1.9342E-03
   28.460   2.3675E-02
   28.462   5.6032E-02
   28.464   9.3844E-02
   28.466   1.3575E-01
   28.468   1.8045E-01
   28.470   2.2682E-01
   28.472   2.7398E-01
   28.474   3.2132E-01
   28.476   3.6844E-01
   28.478   4.1506E-01
   28.480   4.6091E-01
   28.482   5.0567E-01
   28.484   5.4880E-01
   28.486   5.8955E-01
   28.488   6.2695E-01
   28.490   6.5979E-01
   28.492   6.8672E-01
   28.494   7.0632E-01
   28.496   7.1726E-01
   28.498   7.1837E-01
   28.500   7.0884E-01
   28.502   6.8829E-01
   28.504   6.5687E-01
   28.506   6.1529E-01
   28.508   5.6478E-01
   28.510   5.0703E-01
   28.512   4.4401E-01
   28.514   3.7785E-01
   28.516   3.1063E-01
   28.518   2.4425E-01
   28.520   1.8032E-01
   28.522   1.2006E-01
   28.524   6.4275E-02
   28.526   1.3353E-02
   28.528  -3.2734E-02
   28.530  -7.4389E-02
   28.532  -1.1234E-01
   28.534  -1.4756E-01
   28.536  -1.8121E-01
   28.538  -2.1450E-01
   28.540  -2.4860E-01
   28.542  -2.8458E-01
   28.544  -3.2326E-01
   28.546  -3.6520E-01
   28.548  -4.1067E-01
   28.550  -4.5961E-01
   28.552  -5.1168E-01
   28.554  -5.6622E-01
   28.556  -6.2234E-01
   28.558  -6.7899E-01
   28.560  -7.3497E-01
   28.562  -7.8906E-01
   28.564  -8.4009E-01
   28.566  -8.8702E-01
   28.568  -9.2898E-01
   28.570  -9.6529E-01
   28.572  -9.9553E-01
   28.574  -1.0195E+00
   28.576  -1.0373E+00
   28.578  -1.0492E+00
   28.580  -1.0558E+00
   28.582  -1.0579E+00
   28.584  -1.0566E+00
   28.586  -1.0530E+00
   28.588  -1.0485E+00
   28.590  -1.0444E+00
   28.592  -1.0422E+00
   28.594  -1.0428E+00
   28.596  -1.0473E+00
   28.598  -1.0562E+00
   28.600  -1.0695E+00
   28.602  -1.0870E+00
   28.604  -1.1078E+00
   28.606  -1.1307E+00
   28.608  -1.1544E+00
   28.610  -1.1770E+00
   28.612  -1.1971E+00
   28.614  -1.2132E+00
   28.616  -1.2243E+00
   28.618  -1.2294E+00
   28.620  -1.2283E+00
   28.622  -1.2210E+00
   28.624  -1.2079E+00
   28.626  -1.1896E+00
   28.628  -1.1669E+00
   28.630  -1.1409E+00
   28.632  -1.1128E+00
   28.634  -1.0836E+00
   28.636  -1.0545E+00
   28.638  -1.0266E+00
   28.640  -1.0009E+00
   28.642  -9.7806E-01
   28.644  -9.5866E-01
   28.646  -9.4298E-01
   28.648  -9.3110E-01
   28.650  -9.2294E-01
   28.652  -9.1825E-01
   28.654  -9.1667E-01
   28.656  -9.1773E-01
   28.658  -9.2078E-01
   28.660  -9.2502E-01
   28.662  -9.2941E-01
   28.664  -9.3271E-01
   28.666  -9.3346E-01
   28.668  -9.3012E-01
   28.670  -9.2111E-01
   28.672  -9.0499E-01
   28.674  -8.8056E-01
   28.676  -8.4701E-01
   28.678  -8.0395E-01
   28.680  -7.5153E-01
   28.682  -6.9041E-01
   28.684  -6.2173E-01
   28.686  -5.4705E-01
   28.688  -4.6821E-01
   28.690  -3.8719E-01
   28.692  -3.0596E-01
   28.694  -2.2638E-01
   28.696  -1.5008E-01
   28.698  -7.8393E-02
   28.700  -1.2364E-02
   28.702   4.7273E-02
   28.704   1.0008E-01
   28.706   1.4588E-01
   28.708   1.8480E-01
   28.710   2.1723E-01
   28.712   2.4385E-01
   28.714   2.6560E-01
   28.716   2.8368E-01
   28.718   2.9948E-01
   28.720   3.1444E-01
   28.722   3.3002E-01
   28.724   3.4750E-01
   28.726   3.6795E-01
   28.728   3.9204E-01
   28.730   4.2011E-01
   28.732   4.5210E-01
   28.734   4.8759E-01
   28.736   5.2596E-01
   28.738   5.6641E-01
   28.740   6.0812E-01
   28.742   6.5033E-01
   28.744   6.9232E-01
   28.746   7.3348E-01
   28.748   7.7322E-01
   28.750   8.1093E-01
   28.752   8.4591E-01
   28.754   8.7737E-01
   28.756   9.0433E-01
   28.758   9.2576E-01
   28.760   9.4054E-01
   28.762   9.4759E-01
   28.764   9.4600E-01
   28.766   9.3511E-01
   28.768   9.1464E-01
   28.770   8.8478E-01
   28.772   8.4626E-01
   28.774   8.0035E-01
   28.776   7.4878E-01
   28.778   6.9364E-01
   28.780   6.3722E-01
   28.782   5.8180E-01
   28.784   5.2950E-01
   28.786   4.8210E-01
   28.788   4.4090E-01
   28.790   4.0669E-01
   28.792   3.7976E-01
   28.794   3.5990E-01
   28.796   3.4656E-01
   28.798   3.3889E-01
   28.800   3.3590E-01
   28.802   3.3651E-01
   28.804   3.3967E-01
   28.806   3.4442E-01
   28.808   3.4991E-01
   28.810   3.5541E-01
   28.812   3.6036E-01
   28.814   3.6434E-01
   28.816   3.6706E-01
   28.818   3.6838E-01
   28.820   3.6823E-01
   28.822   3.6663E-01
   28.824   3.6367E-01
   28.826   3.5946E-01
   28.828   3.5415E-01
   28.830   3.4794E-01
   28.832   3.4104E-01
   28.834   3.3373E-01
   28.836   3.2634E-01
   28.838   3.1918E-01
   28.840   3.1253E-01
   28.842   3.0656E-01
   28.844   3.0127E-01
   28.846   2.9646E-01
   28.848   2.9171E-01
   28.850   2.8644E-01
   28.852   2.7995E-01
   28.854   2.7153E-01
   28.856   2.6049E-01
   28.858   2.4629E-01
   28.860   2.2848E-01
   28.862   2.0679E-01
   28.864   1.8103E-01
   28.866   1.5113E-01
   28.868   1.1710E-01
   28.870   7.9031E-02
   28.872   3.7105E-02
   28.874  -8.3914E-03
   28.876  -5.7043E-02
   28.878  -1.0830E-01
   28.880  -1.6145E-01
   28.882  -2.1564E-01
   28.884  -2.6983E-01
   28.886  -3.2284E-01
   28.888  -3.7334E-01
   28.890  -4.1989E-01
   28.892  -4.6101E-01
   28.894  -4.9524E-01
   28.896  -5.2121E-01
   28.898  -5.3780E-01
   28.900  -5.4415E-01
   28.902  -5.3982E-01
   28.904  -5.2480E-01
   28.906  -4.9962E-01
   28.908  -4.6529E-01
   28.910  -4.2335E-01
   28.912  -3.7574E-01
   28.914  -3.2476E-01
   28.916  -2.7290E-01
   28.918  -2.2268E-01
   28.920  -1.7654E-01
   28.922  -1.3661E-01
   28.924  -1.0455E-01
   28.926  -8.1473E-02
   28.928  -6.7797E-02
   28.930  -6.3254E-02
   28.932  -6.6919E-02
   28.934  -7.7311E-02
   28.936  -9.2544E-02
   28.938  -1.1050E-01
   28.940  -1.2898E-01
   28.942  -1.4594E-01
   28.944  -1.5955E-01
   28.946  -1.6834E-01
   28.948  -1.7128E-01
   28.950  -1.6780E-01
   28.952  -1.5778E-01
   28.954  -1.4154E-01
   28.956  -1.1975E-01
   28.958  -9.3367E-02
   28.960  -6.3566E-02
   28.962  -3.1641E-02
   28.964   1.0419E-03
   28.966   3.3106E-02
   28.968   6.3214E-02
   28.970   9.0123E-02
   28.972   1.1272E-01
   28.974   1.3011E-01
   28.976   1.4159E-01
   28.978   1.4679E-01
   28.980   1.4560E-01
   28.982   1.3824E-01
   28.984   1.2520E-01
   28.986   1.0720E-01
   28.988   8.5101E-02
   28.990   5.9878E-02
   28.992   3.2528E-02
   28.994   4.0443E-03
   28.996  -2.4597E-02
   28.998  -5.2441E-02
   29.000  -7.8553E-02
   29.002  -1.0202E-01
   29.004  -1.2197E-01
   29.006  -1.3761E-01
   29.008  -1.4826E-01
   29.010  -1.5339E-01
   29.012  -1.5270E-01
   29.014  -1.4614E-01
   29.016  -1.3394E-01
   29.018  -1.1656E-01
   29.020  -9.4745E-02
   29.022  -6.9399E-02
   29.024  -4.1556E-02
   29.026  -1.2284E-02
   29.028   1.7377E-02
   29.030   4.6478E-02
   29.032   7.4179E-02
   29.034   9.9755E-02
   29.036   1.2256E-01
   29.038   1.4199E-01
   29.040   1.5742E-01
   29.042   1.6821E-01
   29.044   1.7367E-01
   29.046   1.7313E-01
   29.048   1.6596E-01
   29.050   1.5168E-01
   29.052   1.3004E-01
   29.054   1.0109E-01
   29.056   6.5188E-02
   29.058   2.3071E-02
   29.060  -2.4218E-02
   29.062  -7.5352E-02
   29.064  -1.2881E-01
   29.066  -1.8296E-01
   29.068  -2.3613E-01
   29.070  -2.8671E-01
   29.072  -3.3318E-01
   29.074  -3.7421E-01
   29.076  -4.0859E-01
   29.078  -4.3535E-01
   29.080  -4.5369E-01
   29.082  -4.6303E-01
   29.084  -4.6309E-01
   29.086  -4.5390E-01
   29.088  -4.3590E-01
   29.090  -4.1000E-01
   29.092  -3.7759E-01
   29.094  -3.4053E-01
   29.096  -3.0101E-01
   29.098  -2.6139E-01
   29.100  -2.2399E-01
   29.102  -1.9087E-01
   29.104  -1.6363E-01
   29.106  -1.4332E-01
   29.108  -1.3034E-01
   29.110  -1.2452E-01
   29.112  -1.2514E-01
   29.114  -1.3108E-01
   29.116  -1.4094E-01
   29.118  -1.5321E-01
   29.120  -1.6639E-01
   29.122  -1.7919E-01
   29.124  -1.9059E-01
   29.126  -1.9993E-01
   29.128  -2.0694E-01
   29.130  -2.1170E-01
   29.132  -2.1456E-01
   29.134  -2.1602E-01
   29.136  -2.1662E-01
   29.138  -2.1681E-01
   29.140  -2.1694E-01
   29.142  -2.1716E-01
   29.144  -2.1747E-01
   29.146  -2.1776E-01
   29.148  -2.1781E-01
   29.150  -2.1740E-01
   29.152  -2.1626E-01
   29.154  -2.1416E-01
   29.156  -2.1084E-01
   29.158  -2.0607E-01
   29.160  -1.9967E-01
   29.162  -1.9148E-01
   29.164  -1.8148E-01
   29.166  -1.6976E-01
   29.168  -1.5658E-01
   29.170  -1.4232E-01
   29.172  -1.2747E-01
   29.174  -1.1256E-01
   29.176  -9.8060E-02
   29.178  -8.4345E-02
   29.180  -7.1618E-02
   29.182  -5.9907E-02
   29.184  -4.9088E-02
   29.186  -3.8932E-02
   29.188  -2.9169E-02
   29.190  -1.9549E-02
   29.192  -9.8764E-03
   29.194  -3.3690E-05
   29.196   1.0023E-02
   29.198   2.0277E-02
   29.200   3.0660E-02
   29.202   4.1065E-02
   29.204   5.1352E-02
   29.206   6.1361E-02
   29.208   7.0928E-02
   29.210   7.9921E-02
   29.212   8.8262E-02
   29.214   9.5949E-02
   29.216   1.0306E-01
   29.218   1.0972E-01
   29.220   1.1608E-01
   29.222   1.2225E-01
   29.224   1.2824E-01
   29.226   1.3391E-01
   29.228   1.3891E-01
   29.230   1.4274E-01
   29.232   1.4468E-01
   29.234   1.4393E-01
   29.236   1.3961E-01
   29.238   1.3093E-01
   29.240   1.1718E-01
   29.242   9.7891E-02
   29.244   7.2871E-02
   29.246   4.2223E-02
   29.248   6.3666E-03
   29.250  -3.3983E-02
   29.252  -7.7855E-02
   29.254  -1.2407E-01
   29.256  -1.7130E-01
   29.258  -2.1811E-01
   29.260  -2.6303E-01
   29.262  -3.0456E-01
   29.264  -3.4126E-01
   29.266  -3.7176E-01
   29.268  -3.9481E-01
   29.270  -4.0939E-01
   29.272  -4.1470E-01
   29.274  -4.1031E-01
   29.276  -3.9619E-01
   29.278  -3.7277E-01
   29.280  -3.4091E-01
   29.282  -3.0188E-01
   29.284  -2.5724E-01
   29.286  -2.0869E-01
   29.288  -1.5795E-01
   29.290  -1.0658E-01
   29.292  -5.5883E-02
   29.294  -6.8216E-03
   29.296   3.9980E-02
   29.298   8.4231E-02
   29.300   1.2593E-01
   29.302   1.6528E-01
   29.304   2.0265E-01
   29.306   2.3849E-01
   29.308   2.7325E-01
   29.310   3.0737E-01
   29.312   3.4119E-01
   29.314   3.7494E-01
   29.316   4.0876E-01
   29.318   4.4266E-01
   29.320   4.7657E-01
   29.322   5.1027E-01
   29.324   5.4348E-01
   29.326   5.7577E-01
   29.328   6.0657E-01
   29.330   6.3523E-01
   29.332   6.6102E-01
   29.334   6.8318E-01
   29.336   7.0102E-01
   29.338   7.1395E-01
   29.340   7.2150E-01
   29.342   7.2336E-01
   29.344   7.1933E-01
   29.346   7.0931E-01
   29.348   6.9323E-01
   29.350   6.7110E-01
   29.352   6.4298E-01
   29.354   6.0904E-01
   29.356   5.6965E-01
   29.358   5.2538E-01
   29.360   4.7709E-01
   29.362   4.2589E-01
   29.364   3.7310E-01
   29.366   3.2021E-01
   29.368   2.6868E-01
   29.370   2.1989E-01
   29.372   1.7492E-01
   29.374   1.3449E-01
   29.376   9.8808E-02
   29.378   6.7548E-02
   29.380   3.9869E-02
   29.382   1.4498E-02
   29.384  -1.0138E-02
   29.386  -3.5719E-02
   29.388  -6.3837E-02
   29.390  -9.5812E-02
   29.392  -1.3256E-01
   29.394  -1.7449E-01
   29.396  -2.2152E-01
   29.398  -2.7306E-01
   29.400  -3.2811E-01
   29.402  -3.8529E-01
   29.404  -4.4297E-01
   29.406  -4.9930E-01
   29.408  -5.5232E-01
   29.410  -6.0010E-01
   29.412  -6.4082E-01
   29.414  -6.7288E-01
   29.416  -6.9511E-01
   29.418  -7.0680E-01
   29.420  -7.0786E-01
   29.422  -6.9882E-01
   29.424  -6.8083E-01
   29.426  -6.5554E-01
   29.428  -6.2505E-01
   29.430  -5.9164E-01
   29.432  -5.5767E-01
   29.434  -5.2533E-01
   29.436  -4.9656E-01
   29.438  -4.7289E-01
   29.440  -4.5544E-01
   29.442  -4.4486E-01
   29.444  -4.4141E-01
   29.446  -4.4490E-01
   29.448  -4.5482E-01
   29.450  -4.7029E-01
   29.452  -4.9011E-01
   29.454  -5.1278E-01
   29.456  -5.3655E-01
   29.458  -5.5951E-01
   29.460  -5.7974E-01
   29.462  -5.9545E-01
   29.464  -6.0515E-01
   29.466  -6.0783E-01
   29.468  -6.0308E-01
   29.470  -5.9111E-01
   29.472  -5.7277E-01
   29.474  -5.4943E-01
   29.476  -5.2279E-01
   29.478  -4.9474E-01
   29.480  -4.6707E-01
   29.482  -4.4130E-01
   29.484  -4.1857E-01
   29.486  -3.9949E-01
   29.488  -3.8425E-01
   29.490  -3.7262E-01
   29.492  -3.6415E-01
   29.494  -3.5826E-01
   29.496  -3.5443E-01
   29.498  -3.5226E-01
   29.500  -3.5153E-01
   29.502  -3.5220E-01
   29.504  -3.5435E-01
   29.506  -3.5809E-01
   29.508  -3.6343E-01
   29.510  -3.7016E-01
   29.512  -3.7779E-01
   29.514  -3.8544E-01
   29.516  -3.9187E-01
   29.518  -3.9554E-01
   29.520  -3.9473E-01
   29.522  -3.8768E-01
   29.524  -3.7280E-01
   29.526  -3.4881E-01
   29.528  -3.1489E-01
   29.530  -2.7074E-01
   29.532  -2.1658E-01
   29.534  -1.5317E-01
   29.536  -8.1635E-02
   29.538  -3.3901E-03
   29.540   8.0000E-02
   29.542   1.6695E-01
   29.544   2.5593E-01
   29.546   3.4557E-01
   29.548   4.3463E-01
   29.550   5.2204E-01
   29.552   6.0691E-01
   29.554   6.8846E-01
   29.556   7.6605E-01
   29.558   8.3912E-01
   29.560   9.0724E-01
   29.562   9.7008E-01
   29.564   1.0274E+00
   29.566   1.0790E+00
   29.568   1.1250E+00
   29.570   1.1655E+00
   29.572   1.2006E+00
   29.574   1.2308E+00
   29.576   1.2564E+00
   29.578   1.2779E+00
   29.580   1.2959E+00
   29.582   1.3109E+00
   29.584   1.3235E+00
   29.586   1.3344E+00
   29.588   1.3441E+00
   29.590   1.3531E+00
   29.592   1.3620E+00
   29.594   1.3710E+00
   29.596   1.3804E+00
   29.598   1.3899E+00
   29.600   1.3991E+00
   29.602   1.4075E+00
   29.604   1.4143E+00
   29.606   1.4185E+00
   29.608   1.4194E+00
   29.610   1.4164E+00
   29.612   1.4092E+00
   29.614   1.3979E+00
   29.616   1.3827E+00
   29.618   1.3640E+00
   29.620   1.3424E+00
   29.622   1.3181E+00
   29.624   1.2915E+00
   29.626   1.2624E+00
   29.628   1.2309E+00
   29.630   1.1966E+00
   29.632   1.1593E+00
   29.634   1.1188E+00
   29.636   1.0752E+00
   29.638   1.0286E+00
   29.640   9.7932E-01
   29.642   9.2808E-01
   29.644   8.7566E-01
   29.646   8.2296E-01
   29.648   7.7097E-01
   29.650   7.2062E-01
   29.652   6.7281E-01
   29.654   6.2826E-01
   29.656   5.8748E-01
   29.658   5.5074E-01
   29.660   5.1796E-01
   29.662   4.8873E-01
   29.664   4.6225E-01
   29.666   4.3742E-01
   29.668   4.1285E-01
   29.670   3.8701E-01
   29.672   3.5834E-01
   29.674   3.2540E-01
   29.676   2.8694E-01
   29.678   2.4204E-01
   29.680   1.9010E-01
   29.682   1.3093E-01
   29.684   6.4703E-02
   29.686  -8.0317E-03
   29.688  -8.6350E-02
   29.690  -1.6897E-01
   29.692  -2.5430E-01
   29.694  -3.4045E-01
   29.696  -4.2539E-01
   29.698  -5.0705E-01
   29.700  -5.8348E-01
   29.702  -6.5302E-01
   29.704  -7.1444E-01
   29.706  -7.6699E-01
   29.708  -8.1046E-01
   29.710  -8.4507E-01
   29.712  -8.7139E-01
   29.714  -8.9018E-01
   29.716  -9.0229E-01
   29.718  -9.0853E-01
   29.720  -9.0960E-01
   29.722  -9.0608E-01
   29.724  -8.9845E-01
   29.726  -8.8708E-01
   29.728  -8.7229E-01
   29.730  -8.5437E-01
   29.732  -8.3360E-01
   29.734  -8.1030E-01
   29.736  -7.8483E-01
   29.738  -7.5770E-01
   29.740  -7.2957E-01
   29.742  -7.0130E-01
   29.744  -6.7397E-01
   29.746  -6.4881E-01
   29.748  -6.2713E-01
   29.750  -6.1021E-01
   29.752  -5.9917E-01
   29.754  -5.9483E-01
   29.756  -5.9765E-01
   29.758  -6.0767E-01
   29.760  -6.2449E-01
   29.762  -6.4737E-01
   29.764  -6.7521E-01
   29.766  -7.0673E-01
   29.768  -7.4049E-01
   29.770  -7.7507E-01
   29.772  -8.0904E-01
   29.774  -8.4113E-01
   29.776  -8.7019E-01
   29.778  -8.9523E-01
   29.780  -9.1547E-01
   29.782  -9.3034E-01
   29.784  -9.3948E-01
   29.786  -9.4274E-01
   29.788  -9.4016E-01
   29.790  -9.3194E-01
   29.792  -9.1843E-01
   29.794  -9.0005E-01
   29.796  -8.7729E-01
   29.798  -8.5069E-01
   29.800  -8.2085E-01
   29.802  -7.8845E-01
   29.804  -7.5420E-01
   29.806  -7.1888E-01
   29.808  -6.8321E-01
   29.810  -6.4784E-01
   29.812  -6.1325E-01
   29.814  -5.7966E-01
   29.816  -5.4699E-01
   29.818  -5.1489E-01
   29.820  -4.8276E-01
   29.822  -4.4984E-01
   29.824  -4.1536E-01
   29.826  -3.7863E-01
   29.828  -3.3916E-01
   29.830  -2.9673E-01
   29.832  -2.5140E-01
   29.834  -2.0357E-01
   29.836  -1.5393E-01
   29.838  -1.0341E-01
   29.840  -5.3111E-02
   29.842  -4.2547E-03
   29.844   4.1954E-02
   29.846   8.4411E-02
   29.848   1.2222E-01
   29.850   1.5478E-01
   29.852   1.8185E-01
   29.854   2.0359E-01
   29.856   2.2057E-01
   29.858   2.3372E-01
   29.860   2.4422E-01
   29.862   2.5344E-01
   29.864   2.6279E-01
   29.866   2.7355E-01
   29.868   2.8678E-01
   29.870   3.0321E-01
   29.872   3.2322E-01
   29.874   3.4678E-01
   29.876   3.7354E-01
   29.878   4.0288E-01
   29.880   4.3400E-01
   29.882   4.6607E-01
   29.884   4.9833E-01
   29.886   5.3018E-01
   29.888   5.6127E-01
   29.890   5.9147E-01
   29.892   6.2089E-01
   29.894   6.4977E-01
   29.896   6.7838E-01
   29.898   7.0686E-01
   29.900   7.3519E-01
   29.902   7.6300E-01
   29.904   7.8965E-01
   29.906   8.1418E-01
   29.908   8.3540E-01
   29.910   8.5202E-01
   29.912   8.6272E-01
   29.914   8.6630E-01
   29.916   8.6174E-01
   29.918   8.4833E-01
   29.920   8.2564E-01
   29.922   7.9361E-01
   29.924   7.5254E-01
   29.926   7.0307E-01
   29.928   6.4622E-01
   29.930   5.8332E-01
   29.932   5.1602E-01
   29.934   4.4626E-01
   29.936   3.7615E-01
   29.938   3.0788E-01
   29.940   2.4359E-01
   29.942   1.8521E-01
   29.944   1.3432E-01
   29.946   9.2049E-02
   29.948   5.8973E-02
   29.950   3.5087E-02
   29.952   1.9808E-02
   29.954   1.2005E-02
   29.956   1.0089E-02
   29.958   1.2127E-02
   29.960   1.6000E-02
   29.962   1.9572E-02
   29.964   2.0864E-02
   29.966   1.8202E-02
   29.968   1.0321E-02
   29.970  -3.5878E-03
   29.972  -2.3879E-02
   29.974  -5.0495E-02
   29.976  -8.3032E-02
   29.978  -1.2081E-01
   29.980  -1.6295E-01
   29.982  -2.0842E-01
   29.984  -2.5612E-01
   29.986  -3.0491E-01
   29.988  -3.5369E-01
   29.990  -4.0146E-01
   29.992  -4.4735E-01
   29.994  -4.9064E-01
   29.996  -5.3079E-01
   29.998  -5.6739E-01
   30.000  -6.0013E-01
   30.002  -6.2877E-01
   30.004  -6.5312E-01
   30.006  -6.7295E-01
   30.008  -6.8808E-01
   30.010  -6.9831E-01
   30.012  -7.0346E-01
   30.014  -7.0343E-01
   30.016  -6.9817E-01
   30.018  -6.8777E-01
   30.020  -6.7244E-01
   30.022  -6.5259E-01
   30.024  -6.2880E-01
   30.026  -6.0189E-01
   30.028  -5.7282E-01
   30.030  -5.4275E-01
   30.032  -5.1290E-01
   30.034  -4.8451E-01
   30.036  -4.5880E-01
   30.038  -4.3682E-01
   30.040  -4.1943E-01
   30.042  -4.0722E-01
   30.044  -4.0043E-01
   30.046  -3.9893E-01
   30.048  -4.0216E-01
   30.050  -4.0922E-01
   30.052  -4.1887E-01
   30.054  -4.2966E-01
   30.056  -4.4004E-01
   30.058  -4.4853E-01
   30.060  -4.5375E-01
   30.062  -4.5461E-01
   30.064  -4.5029E-01
   30.066  -4.4035E-01
   30.068  -4.2464E-01
   30.070  -4.0335E-01
   30.072  -3.7692E-01
   30.074  -3.4601E-01
   30.076  -3.1146E-01
   30.078  -2.7424E-01
   30.080  -2.3542E-01
   30.082  -1.9607E-01
   30.084  -1.5725E-01
   30.086  -1.1990E-01
   30.088  -8.4741E-02
   30.090  -5.2218E-02
   30.092  -2.2431E-02
   30.094   4.8733E-03
   30.096   3.0286E-02
   30.098   5.4662E-02
   30.100   7.9018E-02
   30.102   1.0441E-01
   30.104   1.3183E-01
   30.106   1.6207E-01
   30.108   1.9567E-01
   30.110   2.3285E-01
   30.112   2.7350E-01
   30.114   3.1719E-01
   30.116   3.6321E-01
   30.118   4.1061E-01
   30.120   4.5836E-01
   30.122   5.0536E-01
   30.124   5.5060E-01
   30.126   5.9317E-01
   30.128   6.3237E-01
   30.130   6.6769E-01
   30.132   6.9876E-01
   30.134   7.2536E-01
   30.136   7.4734E-01
   30.138   7.6455E-01
   30.140   7.7683E-01
   30.142   7.8395E-01
   30.144   7.8564E-01
   30.146   7.8156E-01
   30.148   7.7130E-01
   30.150   7.5446E-01
   30.152   7.3062E-01
   30.154   6.9949E-01
   30.156   6.6091E-01
   30.158   6.1496E-01
   30.160   5.6205E-01
   30.162   5.0292E-01
   30.164   4.3870E-01
   30.166   3.7080E-01
   30.168   3.0084E-01
   30.170   2.3054E-01
   30.172   1.6154E-01
   30.174   9.5299E-02
   30.176   3.2983E-02
   30.178  -2.4599E-02
   30.180  -7.7002E-02
   30.182  -1.2411E-01
   30.184  -1.6607E-01
   30.186  -2.0317E-01
   30.188  -2.3575E-01
   30.190  -2.6407E-01
   30.192  -2.8825E-01
   30.194  -3.0822E-01
   30.196  -3.2372E-01
   30.198  -3.3432E-01
   30.200  -3.3949E-01
   30.202  -3.3869E-01
   30.204  -3.3146E-01
   30.206  -3.1749E-01
   30.208  -2.9669E-01
   30.210  -2.6924E-01
   30.212  -2.3562E-01
   30.214  -1.9665E-01
   30.216  -1.5343E-01
   30.218  -1.0734E-01
   30.220  -6.0015E-02
   30.222  -1.3192E-02
   30.224   3.1341E-02
   30.226   7.1899E-02
   30.228   1.0703E-01
   30.230   1.3563E-01
   30.232   1.5700E-01
   30.234   1.7094E-01
   30.236   1.7765E-01
   30.238   1.7776E-01
   30.240   1.7222E-01
   30.242   1.6221E-01
   30.244   1.4908E-01
   30.246   1.3427E-01
   30.248   1.1919E-01
   30.250   1.0523E-01
   30.252   9.3629E-02
   30.254   8.5423E-02
   30.256   8.1412E-02
   30.258   8.2112E-02
   30.260   8.7726E-02
   30.262   9.8154E-02
   30.264   1.1301E-01
   30.266   1.3166E-01
   30.268   1.5329E-01
   30.270   1.7697E-01
   30.272   2.0174E-01
   30.274   2.2661E-01
   30.276   2.5064E-01
   30.278   2.7292E-01
   30.280   2.9256E-01
   30.282   3.0871E-01
   30.284   3.2049E-01
   30.286   3.2710E-01
   30.288   3.2776E-01
   30.290   3.2178E-01
   30.292   3.0864E-01
   30.294   2.8798E-01
   30.296   2.5969E-01
   30.298   2.2391E-01
   30.300   1.8101E-01
   30.302   1.3164E-01
   30.304   7.6622E-02
   30.306   1.6982E-02
   30.308  -4.6171E-02
   30.310  -1.1168E-01
   30.312  -1.7842E-01
   30.314  -2.4534E-01
   30.316  -3.1148E-01
   30.318  -3.7604E-01
   30.320  -4.3830E-01
   30.322  -4.9766E-01
   30.324  -5.5354E-01
   30.326  -6.0541E-01
   30.328  -6.5270E-01
   30.330  -6.9478E-01
   30.332  -7.3098E-01
   30.334  -7.6056E-01
   30.336  -7.8277E-01
   30.338  -7.9694E-01
   30.340  -8.0250E-01
   30.342  -7.9912E-01
   30.344  -7.8674E-01
   30.346  -7.6560E-01
   30.348  -7.3628E-01
   30.350  -6.9963E-01
   30.352  -6.5680E-01
   30.354  -6.0911E-01
   30.356  -5.5807E-01
   30.358  -5.0525E-01
   30.360  -4.5226E-01
   30.362  -4.0063E-01
   30.364  -3.5175E-01
   30.366  -3.0677E-01
   30.368  -2.6653E-01
   30.370  -2.3155E-01
   30.372  -2.0198E-01
   30.374  -1.7765E-01
   30.376  -1.5817E-01
   30.378  -1.4299E-01
   30.380  -1.3154E-01
   30.382  -1.2324E-01
   30.384  -1.1759E-01
   30.386  -1.1416E-01
   30.388  -1.1250E-01
   30.390  -1.1216E-01
   30.392  -1.1259E-01
   30.394  -1.1322E-01
   30.396  -1.1344E-01
   30.398  -1.1272E-01
   30.400  -1.1065E-01
   30.402  -1.0701E-01
   30.404  -1.0178E-01
   30.406  -9.5049E-02
   30.408  -8.6958E-02
   30.410  -7.7601E-02
   30.412  -6.6950E-02
   30.414  -5.4824E-02
   30.416  -4.0921E-02
   30.418  -2.4883E-02
   30.420  -6.3988E-03
   30.422   1.4698E-02
   30.424   3.8355E-02
   30.426   6.4262E-02
   30.428   9.1872E-02
   30.430   1.2044E-01
   30.432   1.4915E-01
   30.434   1.7715E-01
   30.436   2.0373E-01
   30.438   2.2835E-01
   30.440   2.5068E-01
   30.442   2.7063E-01
   30.444   2.8828E-01
   30.446   3.0386E-01
   30.448   3.1769E-01
   30.450   3.3005E-01
   30.452   3.4121E-01
   30.454   3.5130E-01
   30.456   3.6031E-01
   30.458   3.6812E-01
   30.460   3.7444E-01
   30.462   3.7890E-01
   30.464   3.8105E-01
   30.466   3.8044E-01
   30.468   3.7665E-01
   30.470   3.6933E-01
   30.472   3.5819E-01
   30.474   3.4307E-01
   30.476   3.2386E-01
   30.478   3.0055E-01
   30.480   2.7317E-01
   30.482   2.4182E-01
   30.484   2.0672E-01
   30.486   1.6817E-01
   30.488   1.2669E-01
   30.490   8.3007E-02
   30.492   3.8090E-02
   30.494  -6.8649E-03
   30.496  -5.0485E-02
   30.498  -9.1305E-02
   30.500  -1.2786E-01
   30.502  -1.5878E-01
   30.504  -1.8287E-01
   30.506  -1.9920E-01
   30.508  -2.0712E-01
   30.510  -2.0630E-01
   30.512  -1.9671E-01
   30.514  -1.7863E-01
   30.516  -1.5259E-01
   30.518  -1.1931E-01
   30.520  -7.9621E-02
   30.522  -3.4366E-02
   30.524   1.5632E-02
   30.526   6.9650E-02
   30.528   1.2707E-01
   30.530   1.8733E-01
   30.532   2.4990E-01
   30.534   3.1415E-01
   30.536   3.7928E-01
   30.538   4.4428E-01
   30.540   5.0787E-01
   30.542   5.6861E-01
   30.544   6.2497E-01
   30.546   6.7549E-01
   30.548   7.1891E-01
   30.550   7.5434E-01
   30.552   7.8130E-01
   30.554   7.9980E-01
   30.556   8.1024E-01
   30.558   8.1340E-01
   30.560   8.1028E-01
   30.562   8.0202E-01
   30.564   7.8974E-01
   30.566   7.7448E-01
   30.568   7.5710E-01
   30.570   7.3822E-01
   30.572   7.1826E-01
   30.574   6.9737E-01
   30.576   6.7552E-01
   30.578   6.5247E-01
   30.580   6.2785E-01
   30.582   6.0115E-01
   30.584   5.7175E-01
   30.586   5.3897E-01
   30.588   5.0206E-01
   30.590   4.6030E-01
   30.592   4.1303E-01
   30.594   3.5973E-01
   30.596   3.0012E-01
   30.598   2.3420E-01
   30.600   1.6235E-01
   30.602   8.5378E-02
   30.604   4.5468E-03
   30.606  -7.8450E-02
   30.608  -1.6154E-01
   30.610  -2.4238E-01
   30.612  -3.1848E-01
   30.614  -3.8744E-01
   30.616  -4.4705E-01
   30.618  -4.9551E-01
   30.620  -5.3153E-01
   30.622  -5.5442E-01
   30.624  -5.6404E-01
   30.626  -5.6082E-01
   30.628  -5.4561E-01
   30.630  -5.1962E-01
   30.632  -4.8427E-01
   30.634  -4.4112E-01
   30.636  -3.9179E-01
   30.638  -3.3793E-01
   30.640  -2.8118E-01
   30.642  -2.2317E-01
   30.644  -1.6550E-01
   30.646  -1.0974E-01
   30.648  -5.7364E-02
   30.650  -9.7437E-03
   30.652   3.1941E-02
   30.654   6.6740E-02
   30.656   9.3985E-02
   30.658   1.1333E-01
   30.660   1.2479E-01
   30.662   1.2873E-01
   30.664   1.2590E-01
   30.666   1.1738E-01
   30.668   1.0455E-01
   30.670   8.8961E-02
   30.672   7.2251E-02
   30.674   5.5947E-02
   30.676   4.1339E-02
   30.678   2.9330E-02
   30.680   2.0353E-02
   30.682   1.4319E-02
   30.684   1.0644E-02
   30.686   8.3224E-03
   30.688   6.0525E-03
   30.690   2.3917E-03
   30.692  -4.0703E-03
   30.694  -1.4550E-02
   30.696  -2.9936E-02
   30.698  -5.0688E-02
   30.700  -7.6799E-02
   30.702  -1.0779E-01
   30.704  -1.4278E-01
   30.706  -1.8052E-01
   30.708  -2.1958E-01
   30.710  -2.5842E-01
   30.712  -2.9554E-01
   30.714  -3.2960E-01
   30.716  -3.5954E-01
   30.718  -3.8465E-01
   30.720  -4.0458E-01
   30.722  -4.1935E-01
   30.724  -4.2922E-01
   30.726  -4.3463E-01
   30.728  -4.3604E-01
   30.730  -4.3382E-01
   30.732  -4.2821E-01
   30.734  -4.1923E-01
   30.736  -4.0679E-01
   30.738  -3.9067E-01
   30.740  -3.7065E-01
   30.742  -3.4654E-01
   30.744  -3.1831E-01
   30.746  -2.8605E-01
   30.748  -2.5006E-01
   30.750  -2.1074E-01
   30.752  -1.6868E-01
   30.754  -1.2456E-01
   30.756  -7.9137E-02
   30.758  -3.3277E-02
   30.760   1.2100E-02
   30.762   5.6011E-02
   30.764   9.7424E-02
   30.766   1.3529E-01
   30.768   1.6852E-01
   30.770   1.9609E-01
   30.772   2.1701E-01
   30.774   2.3040E-01
   30.776   2.3560E-01
   30.778   2.3214E-01
   30.780   2.1990E-01
   30.782   1.9905E-01
   30.784   1.7010E-01
   30.786   1.3386E-01
   30.788   9.1380E-02
   30.790   4.3873E-02
   30.792  -7.3412E-03
   30.794  -6.0917E-02
   30.796  -1.1555E-01
   30.798  -1.7000E-01
   30.800  -2.2318E-01
   30.802  -2.7412E-01
   30.804  -3.2207E-01
   30.806  -3.6643E-01
   30.808  -4.0688E-01
   30.810  -4.4326E-01
   30.812  -4.7562E-01
   30.814  -5.0417E-01
   30.816  -5.2915E-01
   30.818  -5.5084E-01
   30.820  -5.6941E-01
   30.822  -5.8494E-01
   30.824  -5.9733E-01
   30.826  -6.0635E-01
   30.828  -6.1166E-01
   30.830  -6.1285E-01
   30.832  -6.0950E-01
   30.834  -6.0125E-01
   30.836  -5.8785E-01
   30.838  -5.6919E-01
   30.840  -5.4534E-01
   30.842  -5.1658E-01
   30.844  -4.8336E-01
   30.846  -4.4629E-01
   30.848  -4.0612E-01
   30.850  -3.6368E-01
   30.852  -3.1980E-01
   30.854  -2.7524E-01
   30.856  -2.3067E-01
   30.858  -1.8659E-01
   30.860  -1.4330E-01
   30.862  -1.0098E-01
   30.864  -5.9639E-02
   30.866  -1.9261E-02
   30.868   2.0182E-02
   30.870   5.8620E-02
   30.872   9.5838E-02
   30.874   1.3140E-01
   30.876   1.6466E-01
   30.878   1.9471E-01
   30.880   2.2045E-01
   30.882   2.4067E-01
   30.884   2.5413E-01
   30.886   2.5973E-01
   30.888   2.5658E-01
   30.890   2.4418E-01
   30.892   2.2247E-01
   30.894   1.9186E-01
   30.896   1.5327E-01
   30.898   1.0806E-01
   30.900   5.7956E-02
   30.902   4.9891E-03
   30.904  -4.8611E-02
   30.906  -1.0051E-01
   30.908  -1.4838E-01
   30.910  -1.8997E-01
   30.912  -2.2325E-01
   30.914  -2.4655E-01
   30.916  -2.5864E-01
   30.918  -2.5889E-01
   30.920  -2.4731E-01
   30.922  -2.2463E-01
   30.924  -1.9222E-01
   30.926  -1.5200E-01
   30.928  -1.0630E-01
   30.930  -5.7635E-02
   30.932  -8.5362E-03
   30.934   3.8667E-02
   30.936   8.2003E-02
   30.938   1.1998E-01
   30.940   1.5167E-01
   30.942   1.7668E-01
   30.944   1.9519E-01
   30.946   2.0784E-01
   30.948   2.1565E-01
   30.950   2.1991E-01
   30.952   2.2211E-01
   30.954   2.2381E-01
   30.956   2.2654E-01
   30.958   2.3171E-01
   30.960   2.4045E-01
   30.962   2.5352E-01
   30.964   2.7117E-01
   30.966   2.9312E-01
   30.968   3.1856E-01
   30.970   3.4618E-01
   30.972   3.7438E-01
   30.974   4.0136E-01
   30.976   4.2541E-01
   30.978   4.4505E-01
   30.980   4.5918E-01
   30.982   4.6719E-01
   30.984   4.6899E-01
   30.986   4.6493E-01
   30.988   4.5579E-01
   30.990   4.4260E-01
   30.992   4.2655E-01
   30.994   4.0885E-01
   30.996   3.9061E-01
   30.998   3.7278E-01
   31.000   3.5609E-01
   31.002   3.4106E-01
   31.004   3.2795E-01
   31.006   3.1682E-01
   31.008   3.0757E-01
   31.010   2.9996E-01
   31.012   2.9369E-01
   31.014   2.8843E-01
   31.016   2.8389E-01
   31.018   2.7984E-01
   31.020   2.7611E-01
   31.022   2.7255E-01
   31.024   2.6905E-01
   31.026   2.6547E-01
   31.028   2.6162E-01
   31.030   2.5724E-01
   31.032   2.5201E-01
   31.034   2.4557E-01
   31.036   2.3759E-01
   31.038   2.2778E-01
   31.040   2.1601E-01
   31.042   2.0232E-01
   31.044   1.8698E-01
   31.046   1.7052E-01
   31.048   1.5371E-01
   31.050   1.3752E-01
   31.052   1.2308E-01
   31.054   1.1152E-01
   31.056   1.0398E-01
   31.058   1.0143E-01
   31.060   1.0463E-01
   31.062   1.1410E-01
   31.064   1.3008E-01
   31.066   1.5254E-01
   31.068   1.8123E-01
   31.070   2.1570E-01
   31.072   2.5535E-01
   31.074   2.9943E-01
   31.076   3.4709E-01
   31.078   3.9738E-01
   31.080   4.4930E-01
   31.082   5.0178E-01
   31.084   5.5374E-01
   31.086   6.0405E-01
   31.088   6.5160E-01
   31.090   6.9533E-01
   31.092   7.3424E-01
   31.094   7.6752E-01
   31.096   7.9454E-01
   31.098   8.1489E-01
   31.100   8.2844E-01
   31.102   8.3529E-01
   31.104   8.3572E-01
   31.106   8.3018E-01
   31.108   8.1922E-01
   31.110   8.0344E-01
   31.112   7.8345E-01
   31.114   7.5983E-01
   31.116   7.3307E-01
   31.118   7.0358E-01
   31.120   6.7167E-01
   31.122   6.3755E-01
   31.124   6.0143E-01
   31.126   5.6352E-01
   31.128   5.2415E-01
   31.130   4.8373E-01
   31.132   4.4281E-01
   31.134   4.0196E-01
   31.136   3.6175E-01
   31.138   3.2261E-01
   31.140   2.8479E-01
   31.142   2.4831E-01
   31.144   2.1298E-01
   31.146   1.7848E-01
   31.148   1.4442E-01
   31.150   1.1051E-01
   31.152   7.6614E-02
   31.154   4.2817E-02
   31.156   9.4356E-03
   31.158  -2.3043E-02
   31.160  -5.4053E-02
   31.162  -8.3081E-02
   31.164  -1.0977E-01
   31.166  -1.3403E-01
   31.168  -1.5606E-01
   31.170  -1.7633E-01
   31.172  -1.9555E-01
   31.174  -2.1453E-01
   31.176  -2.3410E-01
   31.178  -2.5495E-01
   31.180  -2.7759E-01
   31.182  -3.0227E-01
   31.184  -3.2895E-01
   31.186  -3.5734E-01
   31.188  -3.8691E-01
   31.190  -4.1696E-01
   31.192  -4.4670E-01
   31.194  -4.7524E-01
   31.196  -5.0167E-01
   31.198  -5.2506E-01
   31.200  -5.4445E-01
   31.202  -5.5888E-01
   31.204  -5.6734E-01
   31.206  -5.6884E-01
   31.208  -5.6244E-01
   31.210  -5.4734E-01
   31.212  -5.2297E-01
   31.214  -4.8905E-01
   31.216  -4.4572E-01
   31.218  -3.9352E-01
   31.220  -3.3344E-01
   31.222  -2.6690E-01
   31.224  -1.9570E-01
   31.226  -1.2191E-01
   31.228  -4.7854E-02
   31.230   2.4064E-02
   31.232   9.1447E-02
   31.234   1.5203E-01
   31.236   2.0380E-01
   31.238   2.4508E-01
   31.240   2.7458E-01
   31.242   2.9150E-01
   31.244   2.9544E-01
   31.246   2.8646E-01
   31.248   2.6499E-01
   31.250   2.3182E-01
   31.252   1.8800E-01
   31.254   1.3482E-01
   31.256   7.3668E-02
   31.258   6.0530E-03
   31.260  -6.6530E-02
   31.262  -1.4261E-01
   31.264  -2.2078E-01
   31.266  -2.9972E-01
   31.268  -3.7813E-01
   31.270  -4.5478E-01
   31.272  -5.2848E-01
   31.274  -5.9808E-01
   31.276  -6.6252E-01
   31.278  -7.2087E-01
   31.280  -7.7240E-01
   31.282  -8.1666E-01
   31.284  -8.5348E-01
   31.286  -8.8304E-01
   31.288  -9.0584E-01
   31.290  -9.2261E-01
   31.292  -9.3430E-01
   31.294  -9.4190E-01
   31.296  -9.4647E-01
   31.298  -9.4901E-01
   31.300  -9.5049E-01
   31.302  -9.5187E-01
   31.304  -9.5409E-01
   31.306  -9.5815E-01
   31.308  -9.6499E-01
   31.310  -9.7551E-01
   31.312  -9.9038E-01
   31.314  -1.0100E+00
   31.316  -1.0345E+00
   31.318  -1.0632E+00
   31.320  -1.0955E+00
   31.322  -1.1300E+00
   31.324  -1.1653E+00
   31.326  -1.1997E+00
   31.328  -1.2317E+00
   31.330  -1.2596E+00
   31.332  -1.2824E+00
   31.334  -1.2989E+00
   31.336  -1.3084E+00
   31.338  -1.3106E+00
   31.340  -1.3051E+00
   31.342  -1.2923E+00
   31.344  -1.2725E+00
   31.346  -1.2465E+00
   31.348  -1.2156E+00
   31.350  -1.1813E+00
   31.352  -1.1456E+00
   31.354  -1.1107E+00
   31.356  -1.0787E+00
   31.358  -1.0517E+00
   31.360  -1.0311E+00
   31.362  -1.0180E+00
   31.364  -1.0126E+00
   31.366  -1.0141E+00
   31.368  -1.0214E+00
   31.370  -1.0323E+00
   31.372  -1.0445E+00
   31.374  -1.0555E+00
   31.376  -1.0626E+00
   31.378  -1.0639E+00
   31.380  -1.0575E+00
   31.382  -1.0422E+00
   31.384  -1.0176E+00
   31.386  -9.8369E-01
   31.388  -9.4128E-01
   31.390  -8.9151E-01
   31.392  -8.3596E-01
   31.394  -7.7649E-01
   31.396  -7.1509E-01
   31.398  -6.5379E-01
   31.400  -5.9458E-01
   31.402  -5.3927E-01
   31.404  -4.8943E-01
   31.406  -4.4629E-01
   31.408  -4.1069E-01
   31.410  -3.8302E-01
   31.412  -3.6319E-01
   31.414  -3.5065E-01
   31.416  -3.4438E-01
   31.418  -3.4305E-01
   31.420  -3.4500E-01
   31.422  -3.4845E-01
   31.424  -3.5158E-01
   31.426  -3.5267E-01
   31.428  -3.5022E-01
   31.430  -3.4303E-01
   31.432  -3.3021E-01
   31.434  -3.1126E-01
   31.436  -2.8604E-01
   31.438  -2.5471E-01
   31.440  -2.1777E-01
   31.442  -1.7596E-01
   31.444  -1.3021E-01
   31.446  -8.1636E-02
   31.448  -3.1424E-02
   31.450   1.9174E-02
   31.452   6.8890E-02
   31.454   1.1647E-01
   31.456   1.6068E-01
   31.458   2.0036E-01
   31.460   2.3444E-01
   31.462   2.6199E-01
   31.464   2.8227E-01
   31.466   2.9480E-01
   31.468   2.9937E-01
   31.470   2.9611E-01
   31.472   2.8546E-01
   31.474   2.6817E-01
   31.476   2.4527E-01
   31.478   2.1799E-01
   31.480   1.8773E-01
   31.482   1.5590E-01
   31.484   1.2388E-01
   31.486   9.2934E-02
   31.488   6.4086E-02
   31.490   3.8102E-02
   31.492   1.5447E-02
   31.494  -3.6953E-03
   31.496  -1.9377E-02
   31.498  -3.1824E-02
   31.500  -4.1365E-02
   31.502  -4.8373E-02
   31.504  -5.3237E-02
   31.506  -5.6338E-02
   31.508  -5.8057E-02
   31.510  -5.8767E-02
   31.512  -5.8830E-02
   31.514  -5.8561E-02
   31.516  -5.8188E-02
   31.518  -5.7785E-02
   31.520  -5.7237E-02
   31.522  -5.6198E-02
   31.524  -5.4103E-02
   31.526  -5.0209E-02
   31.528  -4.3673E-02
   31.530  -3.3645E-02
   31.532  -1.9380E-02
   31.534  -3.1911E-04
   31.536   2.3841E-02
   31.538   5.3118E-02
   31.540   8.7248E-02
   31.542   1.2570E-01
   31.544   1.6771E-01
   31.546   2.1233E-01
   31.548   2.5847E-01
   31.550   3.0493E-01
   31.552   3.5050E-01
   31.554   3.9397E-01
   31.556   4.3428E-01
   31.558   4.7053E-01
   31.560   5.0211E-01
   31.562   5.2866E-01
   31.564   5.5014E-01
   31.566   5.6679E-01
   31.568   5.7902E-01
   31.570   5.8743E-01
   31.572   5.9266E-01
   31.574   5.9536E-01
   31.576   5.9615E-01
   31.578   5.9559E-01
   31.580   5.9417E-01
   31.582   5.9235E-01
   31.584   5.9056E-01
   31.586   5.8923E-01
   31.588   5.8883E-01
   31.590   5.8984E-01
   31.592   5.9273E-01
   31.594   5.9797E-01
   31.596   6.0598E-01
   31.598   6.1712E-01
   31.600   6.3169E-01
   31.602   6.4997E-01
   31.604   6.7217E-01
   31.606   6.9849E-01
   31.608   7.2909E-01
   31.610   7.6407E-01
   31.612   8.0341E-01
   31.614   8.4695E-01
   31.616   8.9432E-01
   31.618   9.4494E-01
   31.620   9.9796E-01
   31.622   1.0523E+00
   31.624   1.1067E+00
   31.626   1.1596E+00
   31.628   1.2095E+00
   31.630   1.2549E+00
   31.632   1.2941E+00
   31.634   1.3258E+00
   31.636   1.3485E+00
   31.638   1.3615E+00
   31.640   1.3639E+00
   31.642   1.3555E+00
   31.644   1.3364E+00
   31.646   1.3069E+00
   31.648   1.2677E+00
   31.650   1.2196E+00
   31.652   1.1635E+00
   31.654   1.1003E+00
   31.656   1.0311E+00
   31.658   9.5650E-01
   31.660   8.7741E-01
   31.662   7.9454E-01
   31.664   7.0870E-01
   31.666   6.2077E-01
   31.668   5.3182E-01
   31.670   4.4305E-01
   31.672   3.5577E-01
   31.674   2.7130E-01
   31.676   1.9083E-01
   31.678   1.1528E-01
   31.680   4.5215E-02
   31.682  -1.9202E-02
   31.684  -7.8203E-02
   31.686  -1.3232E-01
   31.688  -1.8228E-01
   31.690  -2.2885E-01
   31.692  -2.7269E-01
   31.694  -3.1431E-01
   31.696  -3.5396E-01
   31.698  -3.9167E-01
   31.700  -4.2727E-01
   31.702  -4.6046E-01
   31.704  -4.9086E-01
   31.706  -5.1813E-01
   31.708  -5.4195E-01
   31.710  -5.6210E-01
   31.712  -5.7847E-01
   31.714  -5.9105E-01
   31.716  -5.9993E-01
   31.718  -6.0529E-01
   31.720  -6.0735E-01
   31.722  -6.0632E-01
   31.724  -6.0236E-01
   31.726  -5.9557E-01
   31.728  -5.8588E-01
   31.730  -5.7311E-01
   31.732  -5.5696E-01
   31.734  -5.3706E-01
   31.736  -5.1300E-01
   31.738  -4.8448E-01
   31.740  -4.5130E-01
   31.742  -4.1348E-01
   31.744  -3.7123E-01
   31.746  -3.2496E-01
   31.748  -2.7522E-01
   31.750  -2.2266E-01
   31.752  -1.6791E-01
   31.754  -1.1154E-01
   31.756  -5.3987E-02
   31.758   4.4432E-03
   31.760   6.3618E-02
   31.762   1.2355E-01
   31.764   1.8438E-01
   31.766   2.4628E-01
   31.768   3.0945E-01
   31.770   3.7399E-01
   31.772   4.3989E-01
   31.774   5.0695E-01
   31.776   5.7477E-01
   31.778   6.4279E-01
   31.780   7.1026E-01
   31.782   7.7632E-01
   31.784   8.4004E-01
   31.786   9.0043E-01
   31.788   9.5653E-01
   31.790   1.0074E+00
   31.792   1.0521E+00
   31.794   1.0897E+00
   31.796   1.1197E+00
   31.798   1.1411E+00
   31.800   1.1537E+00
   31.802   1.1571E+00
   31.804   1.1513E+00
   31.806   1.1364E+00
   31.808   1.1130E+00
   31.810   1.0818E+00
   31.812   1.0439E+00
   31.814   1.0004E+00
   31.816   9.5276E-01
   31.818   9.0263E-01
   31.820   8.5162E-01
   31.822   8.0141E-01
   31.824   7.5362E-01
   31.826   7.0977E-01
   31.828   6.7115E-01
   31.830   6.3878E-01
   31.832   6.1331E-01
   31.834   5.9493E-01
   31.836   5.8334E-01
   31.838   5.7776E-01
   31.840   5.7697E-01
   31.842   5.7945E-01
   31.844   5.8352E-01
   31.846   5.8751E-01
   31.848   5.8995E-01
   31.850   5.8965E-01
   31.852   5.8587E-01
   31.854   5.7828E-01
   31.856   5.6699E-01
   31.858   5.5248E-01
   31.860   5.3548E-01
   31.862   5.1691E-01
   31.864   4.9770E-01
   31.866   4.7873E-01
   31.868   4.6074E-01
   31.870   4.4426E-01
   31.872   4.2963E-01
   31.874   4.1699E-01
   31.876   4.0635E-01
   31.878   3.9755E-01
   31.880   3.9039E-01
   31.882   3.8458E-01
   31.884   3.7982E-01
   31.886   3.7585E-01
   31.888   3.7244E-01
   31.890   3.6946E-01
   31.892   3.6686E-01
   31.894   3.6466E-01
   31.896   3.6290E-01
   31.898   3.6162E-01
   31.900   3.6076E-01
   31.902   3.6019E-01
   31.904   3.5964E-01
   31.906   3.5872E-01
   31.908   3.5694E-01
   31.910   3.5369E-01
   31.912   3.4837E-01
   31.914   3.4036E-01
   31.916   3.2912E-01
   31.918   3.1426E-01
   31.920   2.9556E-01
   31.922   2.7301E-01
   31.924   2.4682E-01
   31.926   2.1738E-01
   31.928   1.8525E-01
   31.930   1.5105E-01
   31.932   1.1550E-01
   31.934   7.9329E-02
   31.936   4.3300E-02
   31.938   8.1925E-03
   31.940  -2.5219E-02
   31.942  -5.6180E-02
   31.944  -8.4004E-02
   31.946  -1.0811E-01
   31.948  -1.2805E-01
   31.950  -1.4354E-01
   31.952  -1.5446E-01
   31.954  -1.6085E-01
   31.956  -1.6285E-01
   31.958  -1.6072E-01
   31.960  -1.5481E-01
   31.962  -1.4553E-01
   31.964  -1.3335E-01
   31.966  -1.1881E-01
   31.968  -1.0246E-01
   31.970  -8.4879E-02
   31.972  -6.6622E-02
   31.974  -4.8215E-02
   31.976  -3.0116E-02
   31.978  -1.2699E-02
   31.980   3.7625E-03
   31.982   1.9096E-02
   31.984   3.3226E-02
   31.986   4.6148E-02
   31.988   5.7901E-02
   31.990   6.8523E-02
   31.992   7.8013E-02
   31.994   8.6289E-02
   31.996   9.3181E-02
   31.998   9.8436E-02
   32.000   1.0176E-01
   32.002   1.0288E-01
   32.004   1.0162E-01
   32.006   9.7931E-02
   32.008   9.1976E-02
   32.010   8.4072E-02
   32.012   7.4674E-02
   32.014   6.4282E-02
   32.016   5.3353E-02
   32.018   4.2212E-02
   32.020   3.1000E-02
   32.022   1.9642E-02
   32.024   7.8724E-03
   32.026  -4.7317E-03
   32.028  -1.8685E-02
   32.030  -3.4538E-02
   32.032  -5.2808E-02
   32.034  -7.3919E-02
   32.036  -9.8147E-02
   32.038  -1.2557E-01
   32.040  -1.5601E-01
   32.042  -1.8906E-01
   32.044  -2.2404E-01
   32.046  -2.6009E-01
   32.048  -2.9621E-01
   32.050  -3.3139E-01
   32.052  -3.6466E-01
   32.054  -3.9524E-01
   32.056  -4.2256E-01
   32.058  -4.4636E-01
   32.060  -4.6663E-01
   32.062  -4.8362E-01
   32.064  -4.9783E-01
   32.066  -5.0987E-01
   32.068  -5.2045E-01
   32.070  -5.3021E-01
   32.072  -5.3971E-01
   32.074  -5.4929E-01
   32.076  -5.5910E-01
   32.078  -5.6907E-01
   32.080  -5.7894E-01
   32.082  -5.8839E-01
   32.084  -5.9705E-01
   32.086  -6.0463E-01
   32.088  -6.1094E-01
   32.090  -6.1598E-01
   32.092  -6.1987E-01
   32.094  -6.2288E-01
   32.096  -6.2534E-01
   32.098  -6.2760E-01
   32.100  -6.3001E-01
   32.102  -6.3281E-01
   32.104  -6.3617E-01
   32.106  -6.4013E-01
   32.108  -6.4459E-01
   32.110  -6.4929E-01
   32.112  -6.5385E-01
   32.114  -6.5773E-01
   32.116  -6.6030E-01
   32.118  -6.6092E-01
   32.120  -6.5900E-01
   32.122  -6.5415E-01
   32.124  -6.4618E-01
   32.126  -6.3525E-01
   32.128  -6.2179E-01
   32.130  -6.0650E-01
   32.132  -5.9029E-01
   32.134  -5.7412E-01
   32.136  -5.5893E-01
   32.138  -5.4552E-01
   32.140  -5.3445E-01
   32.142  -5.2605E-01
   32.144  -5.2034E-01
   32.146  -5.1711E-01
   32.148  -5.1600E-01
   32.150  -5.1654E-01
   32.152  -5.1827E-01
   32.154  -5.2079E-01
   32.156  -5.2384E-01
   32.158  -5.2729E-01
   32.160  -5.3112E-01
   32.162  -5.3538E-01
   32.164  -5.4017E-01
   32.166  -5.4549E-01
   32.168  -5.5126E-01
   32.170  -5.5723E-01
   32.172  -5.6294E-01
   32.174  -5.6774E-01
   32.176  -5.7077E-01
   32.178  -5.7107E-01
   32.180  -5.6761E-01
   32.182  -5.5947E-01
   32.184  -5.4586E-01
   32.186  -5.2631E-01
   32.188  -5.0066E-01
   32.190  -4.6912E-01
   32.192  -4.3223E-01
   32.194  -3.9083E-01
   32.196  -3.4594E-01
   32.198  -2.9874E-01
   32.200  -2.5046E-01
   32.202  -2.0238E-01
   32.204  -1.5576E-01
   32.206  -1.1181E-01
   32.208  -7.1659E-02
   32.210  -3.6304E-02
   32.212  -6.5673E-03
   32.214   1.6957E-02
   32.216   3.3949E-02
   32.218   4.4386E-02
   32.220   4.8564E-02
   32.222   4.7087E-02
   32.224   4.0851E-02
   32.226   3.0996E-02
   32.228   1.8849E-02
   32.230   5.8409E-03
   32.232  -6.5892E-03
   32.234  -1.7109E-02
   32.236  -2.4599E-02
   32.238  -2.8269E-02
   32.240  -2.7727E-02
   32.242  -2.3036E-02
   32.244  -1.4705E-02
   32.246  -3.6517E-03
   32.248   8.8955E-03
   32.250   2.1513E-02
   32.252   3.2714E-02
   32.254   4.1087E-02
   32.256   4.5410E-02
   32.258   4.4736E-02
   32.260   3.8459E-02
   32.262   2.6334E-02
   32.264   8.4588E-03
   32.266  -1.4763E-02
   32.268  -4.2701E-02
   32.270  -7.4574E-02
   32.272  -1.0955E-01
   32.274  -1.4682E-01
   32.276  -1.8566E-01
   32.278  -2.2546E-01
   32.280  -2.6575E-01
   32.282  -3.0616E-01
   32.284  -3.4637E-01
   32.286  -3.8608E-01
   32.288  -4.2494E-01
   32.290  -4.6248E-01
   32.292  -4.9815E-01
   32.294  -5.3128E-01
   32.296  -5.6115E-01
   32.298  -5.8703E-01
   32.300  -6.0828E-01
   32.302  -6.2440E-01
   32.304  -6.3508E-01
   32.306  -6.4021E-01
   32.308  -6.3989E-01
   32.310  -6.3437E-01
   32.312  -6.2400E-01
   32.314  -6.0919E-01
   32.316  -5.9034E-01
   32.318  -5.6780E-01
   32.320  -5.4185E-01
   32.322  -5.1269E-01
   32.324  -4.8047E-01
   32.326  -4.4524E-01
   32.328  -4.0708E-01
   32.330  -3.6601E-01
   32.332  -3.2208E-01
   32.334  -2.7539E-01
   32.336  -2.2603E-01
   32.338  -1.7416E-01
   32.340  -1.1999E-01
   32.342  -6.3759E-02
   32.344  -5.7913E-03
   32.346   5.3536E-02
   32.348   1.1378E-01
   32.350   1.7444E-01
   32.352   2.3494E-01
   32.354   2.9467E-01
   32.356   3.5299E-01
   32.358   4.0924E-01
   32.360   4.6277E-01
   32.362   5.1295E-01
   32.364   5.5920E-01
   32.366   6.0100E-01
   32.368   6.3785E-01
   32.370   6.6929E-01
   32.372   6.9487E-01
   32.374   7.1413E-01
   32.376   7.2665E-01
   32.378   7.3205E-01
   32.380   7.3006E-01
   32.382   7.2060E-01
   32.384   7.0380E-01
   32.386   6.8006E-01
   32.388   6.5004E-01
   32.390   6.1459E-01
   32.392   5.7474E-01
   32.394   5.3157E-01
   32.396   4.8618E-01
   32.398   4.3959E-01
   32.400   3.9273E-01
   32.402   3.4647E-01
   32.404   3.0159E-01
   32.406   2.5881E-01
   32.408   2.1883E-01
   32.410   1.8228E-01
   32.412   1.4971E-01
   32.414   1.2155E-01
   32.416   9.8081E-02
   32.418   7.9373E-02
   32.420   6.5317E-02
   32.422   5.5627E-02
   32.424   4.9891E-02
   32.426   4.7638E-02
   32.428   4.8412E-02
   32.430   5.1841E-02
   32.432   5.7687E-02
   32.434   6.5880E-02
   32.436   7.6525E-02
   32.438   8.9869E-02
   32.440   1.0625E-01
   32.442   1.2604E-01
   32.444   1.4951E-01
   32.446   1.7677E-01
   32.448   2.0763E-01
   32.450   2.4155E-01
   32.452   2.7762E-01
   32.454   3.1457E-01
   32.456   3.5087E-01
   32.458   3.8494E-01
   32.460   4.1527E-01
   32.462   4.4070E-01
   32.464   4.6053E-01
   32.466   4.7468E-01
   32.468   4.8373E-01
   32.470   4.8883E-01
   32.472   4.9163E-01
   32.474   4.9409E-01
   32.476   4.9822E-01
   32.478   5.0589E-01
   32.480   5.1855E-01
   32.482   5.3711E-01
   32.484   5.6183E-01
   32.486   5.9230E-01
   32.488   6.2752E-01
   32.490   6.6605E-01
   32.492   7.0617E-01
   32.494   7.4601E-01
   32.496   7.8376E-01
   32.498   8.1772E-01
   32.500   8.4641E-01
   32.502   8.6858E-01
   32.504   8.8330E-01
   32.506   8.8988E-01
   32.508   8.8798E-01
   32.510   8.7753E-01
   32.512   8.5876E-01
   32.514   8.3219E-01
   32.516   7.9856E-01
   32.518   7.5883E-01
   32.520   7.1410E-01
   32.522   6.6557E-01
   32.524   6.1451E-01
   32.526   5.6219E-01
   32.528   5.0989E-01
   32.530   4.5886E-01
   32.532   4.1030E-01
   32.534   3.6533E-01
   32.536   3.2498E-01
   32.538   2.9012E-01
   32.540   2.6145E-01
   32.542   2.3941E-01
   32.544   2.2417E-01
   32.546   2.1560E-01
   32.548   2.1328E-01
   32.550   2.1651E-01
   32.552   2.2440E-01
   32.554   2.3584E-01
   32.556   2.4963E-01
   32.558   2.6452E-01
   32.560   2.7924E-01
   32.562   2.9261E-01
   32.564   3.0361E-01
   32.566   3.1140E-01
   32.568   3.1543E-01
   32.570   3.1546E-01
   32.572   3.1149E-01
   32.574   3.0379E-01
   32.576   2.9278E-01
   32.578   2.7893E-01
   32.580   2.6269E-01
   32.582   2.4445E-01
   32.584   2.2445E-01
   32.586   2.0281E-01
   32.588   1.7955E-01
   32.590   1.5461E-01
   32.592   1.2796E-01
   32.594   9.9611E-02
   32.596   6.9666E-02
   32.598   3.8372E-02
   32.600   6.1228E-03
   32.602  -2.6542E-02
   32.604  -5.8954E-02
   32.606  -9.0345E-02
   32.608  -1.1991E-01
   32.610  -1.4685E-01
   32.612  -1.7045E-01
   32.614  -1.9016E-01
   32.616  -2.0567E-01
   32.618  -2.1694E-01
   32.620  -2.2431E-01
   32.622  -2.2845E-01
   32.624  -2.3039E-01
   32.626  -2.3143E-01
   32.628  -2.3308E-01
   32.630  -2.3691E-01
   32.632  -2.4437E-01
   32.634  -2.5664E-01
   32.636  -2.7449E-01
   32.638  -2.9811E-01
   32.640  -3.2709E-01
   32.642  -3.6041E-01
   32.644  -3.9650E-01
   32.646  -4.3345E-01
   32.648  -4.6911E-01
   32.650  -5.0137E-01
   32.652  -5.2831E-01
   32.654  -5.4837E-01
   32.656  -5.6051E-01
   32.658  -5.6427E-01
   32.660  -5.5976E-01
   32.662  -5.4769E-01
   32.664  -5.2927E-01
   32.666  -5.0605E-01
   32.668  -4.7981E-01
   32.670  -4.5236E-01
   32.672  -4.2540E-01
   32.674  -4.0035E-01
   32.676  -3.7833E-01
   32.678  -3.6005E-01
   32.680  -3.4583E-01
   32.682  -3.3568E-01
   32.684  -3.2928E-01
   32.686  -3.2612E-01
   32.688  -3.2551E-01
   32.690  -3.2666E-01
   32.692  -3.2869E-01
   32.694  -3.3072E-01
   32.696  -3.3186E-01
   32.698  -3.3132E-01
   32.700  -3.2839E-01
   32.702  -3.2263E-01
   32.704  -3.1382E-01
   32.706  -3.0208E-01
   32.708  -2.8786E-01
   32.710  -2.7188E-01
   32.712  -2.5507E-01
   32.714  -2.3848E-01
   32.716  -2.2308E-01
   32.718  -2.0972E-01
   32.720  -1.9893E-01
   32.722  -1.9096E-01
   32.724  -1.8567E-01
   32.726  -1.8263E-01
   32.728  -1.8117E-01
   32.730  -1.8049E-01
   32.732  -1.7974E-01
   32.734  -1.7810E-01
   32.736  -1.7486E-01
   32.738  -1.6943E-01
   32.740  -1.6136E-01
   32.742  -1.5032E-01
   32.744  -1.3614E-01
   32.746  -1.1877E-01
   32.748  -9.8293E-02
   32.750  -7.4973E-02
   32.752  -4.9253E-02
   32.754  -2.1779E-02
   32.756   6.6053E-03
   32.758   3.4891E-02
   32.760   6.1958E-02
   32.762   8.6658E-02
   32.764   1.0791E-01
   32.766   1.2479E-01
   32.768   1.3661E-01
   32.770   1.4298E-01
   32.772   1.4379E-01
   32.774   1.3923E-01
   32.776   1.2973E-01
   32.778   1.1591E-01
   32.780   9.8493E-02
   32.782   7.8223E-02
   32.784   5.5825E-02
   32.786   3.1931E-02
   32.788   7.0557E-03
   32.790  -1.8421E-02
   32.792  -4.4234E-02
   32.794  -7.0204E-02
   32.796  -9.6186E-02
   32.798  -1.2201E-01
   32.800  -1.4741E-01
   32.802  -1.7200E-01
   32.804  -1.9523E-01
   32.806  -2.1637E-01
   32.808  -2.3453E-01
   32.810  -2.4869E-01
   32.812  -2.5780E-01
   32.814  -2.6077E-01
   32.816  -2.5663E-01
   32.818  -2.4459E-01
   32.820  -2.2414E-01
   32.822  -1.9518E-01
   32.824  -1.5801E-01
   32.826  -1.1344E-01
   32.828  -6.2720E-02
   32.830  -7.5020E-03
   32.832   5.0292E-02
   32.834   1.0859E-01
   32.836   1.6533E-01
   32.838   2.1859E-01
   32.840   2.6669E-01
   32.842   3.0828E-01
   32.844   3.4237E-01
   32.846   3.6830E-01
   32.848   3.8574E-01
   32.850   3.9467E-01
   32.852   3.9530E-01
   32.854   3.8811E-01
   32.856   3.7381E-01
   32.858   3.5337E-01
   32.860   3.2797E-01
   32.862   2.9897E-01
   32.864   2.6788E-01
   32.866   2.3625E-01
   32.868   2.0555E-01
   32.870   1.7710E-01
   32.872   1.5199E-01
   32.874   1.3102E-01
   32.876   1.1466E-01
   32.878   1.0316E-01
   32.880   9.6500E-02
   32.882   9.4545E-02
   32.884   9.7073E-02
   32.886   1.0387E-01
   32.888   1.1476E-01
   32.890   1.2967E-01
   32.892   1.4863E-01
   32.894   1.7172E-01
   32.896   1.9908E-01
   32.898   2.3078E-01
   32.900   2.6682E-01
   32.902   3.0706E-01
   32.904   3.5116E-01
   32.906   3.9860E-01
   32.908   4.4865E-01
   32.910   5.0047E-01
   32.912   5.5311E-01
   32.914   6.0557E-01
   32.916   6.5685E-01
   32.918   7.0599E-01
   32.920   7.5208E-01
   32.922   7.9430E-01
   32.924   8.3194E-01
   32.926   8.6438E-01
   32.928   8.9113E-01
   32.930   9.1179E-01
   32.932   9.2607E-01
   32.934   9.3377E-01
   32.936   9.3483E-01
   32.938   9.2933E-01
   32.940   9.1750E-01
   32.942   8.9974E-01
   32.944   8.7663E-01
   32.946   8.4885E-01
   32.948   8.1715E-01
   32.950   7.8225E-01
   32.952   7.4476E-01
   32.954   7.0513E-01
   32.956   6.6365E-01
   32.958   6.2041E-01
   32.960   5.7536E-01
   32.962   5.2840E-01
   32.964   4.7938E-01
   32.966   4.2822E-01
   32.968   3.7490E-01
   32.970   3.1957E-01
   32.972   2.6252E-01
   32.974   2.0425E-01
   32.976   1.4545E-01
   32.978   8.6990E-02
   32.980   2.9863E-02
   32.982  -2.4882E-02
   32.984  -7.6246E-02
   32.986  -1.2339E-01
   32.988  -1.6571E-01
   32.990  -2.0292E-01
   32.992  -2.3507E-01
   32.994  -2.6253E-01
   32.996  -2.8593E-01
   32.998  -3.0609E-01
   33.000  -3.2390E-01
   33.002  -3.4027E-01
   33.004  -3.5598E-01
   33.006  -3.7173E-01
   33.008  -3.8804E-01
   33.010  -4.0533E-01
   33.012  -4.2394E-01
   33.014  -4.4416E-01
   33.016  -4.6630E-01
   33.018  -4.9066E-01
   33.020  -5.1756E-01
   33.022  -5.4727E-01
   33.024  -5.7995E-01
   33.026  -6.1559E-01
   33.028  -6.5397E-01
   33.030  -6.9470E-01
   33.032  -7.3719E-01
   33.034  -7.8075E-01
   33.036  -8.2466E-01
   33.038  -8.6823E-01
   33.040  -9.1083E-01
   33.042  -9.5190E-01
   33.044  -9.9095E-01
   33.046  -1.0275E+00
   33.048  -1.0612E+00
   33.050  -1.0915E+00
   33.052  -1.1181E+00
   33.054  -1.1407E+00
   33.056  -1.1592E+00
   33.058  -1.1735E+00
   33.060  -1.1840E+00
   33.062  -1.1909E+00
   33.064  -1.1950E+00
   33.066  -1.1968E+00
   33.068  -1.1972E+00
   33.070  -1.1971E+00
   33.072  -1.1972E+00
   33.074  -1.1984E+00
   33.076  -1.2016E+00
   33.078  -1.2072E+00
   33.080  -1.2160E+00
   33.082  -1.2282E+00
   33.084  -1.2440E+00
   33.086  -1.2631E+00
   33.088  -1.2850E+00
   33.090  -1.3084E+00
   33.092  -1.3320E+00
   33.094  -1.3538E+00
   33.096  -1.3716E+00
   33.098  -1.3832E+00
   33.100  -1.3862E+00
   33.102  -1.3786E+00
   33.104  -1.3589E+00
   33.106  -1.3260E+00
   33.108  -1.2796E+00
   33.110  -1.2201E+00
   33.112  -1.1489E+00
   33.114  -1.0679E+00
   33.116  -9.7960E-01
   33.118  -8.8708E-01
   33.120  -7.9354E-01
   33.122  -7.0219E-01
   33.124  -6.1596E-01
   33.126  -5.3731E-01
   33.128  -4.6808E-01
   33.130  -4.0940E-01
   33.132  -3.6167E-01
   33.134  -3.2463E-01
   33.136  -2.9745E-01
   33.138  -2.7885E-01
   33.140  -2.6727E-01
   33.142  -2.6102E-01
   33.144  -2.5837E-01
   33.146  -2.5772E-01
   33.148  -2.5762E-01
   33.150  -2.5689E-01
   33.152  -2.5466E-01
   33.154  -2.5031E-01
   33.156  -2.4354E-01
   33.158  -2.3428E-01
   33.160  -2.2263E-01
   33.162  -2.0881E-01
   33.164  -1.9303E-01
   33.166  -1.7545E-01
   33.168  -1.5612E-01
   33.170  -1.3487E-01
   33.172  -1.1134E-01
   33.174  -8.4916E-02
   33.176  -5.4827E-02
   33.178  -2.0162E-02
   33.180   2.0008E-02
   33.182   6.6506E-02
   33.184   1.1993E-01
   33.186   1.8055E-01
   33.188   2.4823E-01
   33.190   3.2241E-01
   33.192   4.0214E-01
   33.194   4.8613E-01
   33.196   5.7283E-01
   33.198   6.6055E-01
   33.200   7.4754E-01
   33.202   8.3214E-01
   33.204   9.1282E-01
   33.206   9.8828E-01
   33.208   1.0575E+00
   33.210   1.1199E+00
   33.212   1.1749E+00
   33.214   1.2226E+00
   33.216   1.2630E+00
   33.218   1.2965E+00
   33.220   1.3233E+00
   33.222   1.3439E+00
   33.224   1.3586E+00
   33.226   1.3677E+00
   33.228   1.3715E+00
   33.230   1.3701E+00
   33.232   1.3639E+00
   33.234   1.3531E+00
   33.236   1.3380E+00
   33.238   1.3188E+00
   33.240   1.2957E+00
   33.242   1.2691E+00
   33.244   1.2390E+00
   33.246   1.2056E+00
   33.248   1.1689E+00
   33.250   1.1291E+00
   33.252   1.0861E+00
   33.254   1.0400E+00
   33.256   9.9100E-01
   33.258   9.3914E-01
   33.260   8.8455E-01
   33.262   8.2729E-01
   33.264   7.6742E-01
   33.266   7.0495E-01
   33.268   6.3986E-01
   33.270   5.7215E-01
   33.272   5.0191E-01
   33.274   4.2931E-01
   33.276   3.5475E-01
   33.278   2.7883E-01
   33.280   2.0246E-01
   33.282   1.2682E-01
   33.284   5.3339E-02
   33.286  -1.6348E-02
   33.288  -8.0520E-02
   33.290  -1.3748E-01
   33.292  -1.8568E-01
   33.294  -2.2388E-01
   33.296  -2.5121E-01
   33.298  -2.6730E-01
   33.300  -2.7230E-01
   33.302  -2.6693E-01
   33.304  -2.5238E-01
   33.306  -2.3027E-01
   33.308  -2.0254E-01
   33.310  -1.7132E-01
   33.312  -1.3877E-01
   33.314  -1.0700E-01
   33.316  -7.7911E-02
   33.318  -5.3135E-02
   33.320  -3.3992E-02
   33.322  -2.1446E-02
   33.324  -1.6101E-02
   33.326  -1.8207E-02
   33.328  -2.7678E-02
   33.330  -4.4112E-02
   33.332  -6.6819E-02
   33.334  -9.4833E-02
   33.336  -1.2694E-01
   33.338  -1.6168E-01
   33.340  -1.9743E-01
   33.342  -2.3241E-01
   33.344  -2.6483E-01
   33.346  -2.9299E-01
   33.348  -3.1541E-01
   33.350  -3.3096E-01
   33.352  -3.3895E-01
   33.354  -3.3923E-01
   33.356  -3.3213E-01
   33.358  -3.1849E-01
   33.360  -2.9949E-01
   33.362  -2.7658E-01
   33.364  -2.5130E-01
   33.366  -2.2515E-01
   33.368  -1.9939E-01
   33.370  -1.7502E-01
   33.372  -1.5264E-01
   33.374  -1.3248E-01
   33.376  -1.1442E-01
   33.378  -9.8124E-02
   33.380  -8.3071E-02
   33.382  -6.8740E-02
   33.384  -5.4698E-02
   33.386  -4.0707E-02
   33.388  -2.6790E-02
   33.390  -1.3266E-02
   33.392  -7.2203E-04
   33.394   1.0041E-02
   33.396   1.8128E-02
   33.398   2.2680E-02
   33.400   2.3005E-02
   33.402   1.8683E-02
   33.404   9.5944E-03
   33.406  -4.0998E-03
   33.408  -2.2050E-02
   33.410  -4.3857E-02
   33.412  -6.9192E-02
   33.414  -9.7908E-02
   33.416  -1.3007E-01
   33.418  -1.6594E-01
   33.420  -2.0586E-01
   33.422  -2.5014E-01
   33.424  -2.9884E-01
   33.426  -3.5173E-01
   33.428  -4.0808E-01
   33.430  -4.6675E-01
   33.432  -5.2616E-01
   33.434  -5.8442E-01
   33.436  -6.3952E-01
   33.438  -6.8945E-01
   33.440  -7.3238E-01
   33.442  -7.6681E-01
   33.444  -7.9160E-01
   33.446  -8.0606E-01
   33.448  -8.0992E-01
   33.450  -8.0329E-01
   33.452  -7.8659E-01
   33.454  -7.6050E-01
   33.456  -7.2585E-01
   33.458  -6.8361E-01
   33.460  -6.3479E-01
   33.462  -5.8045E-01
   33.464  -5.2166E-01
   33.466  -4.5949E-01
   33.468  -3.9502E-01
   33.470  -3.2935E-01
   33.472  -2.6356E-01
   33.474  -1.9866E-01
   33.476  -1.3557E-01
   33.478  -7.5073E-02
   33.480  -1.7695E-02
   33.482   3.6274E-02
   33.484   8.6839E-02
   33.486   1.3429E-01
   33.488   1.7916E-01
   33.490   2.2222E-01
   33.492   2.6435E-01
   33.494   3.0652E-01
   33.496   3.4966E-01
   33.498   3.9456E-01
   33.500   4.4186E-01
   33.502   4.9190E-01
   33.504   5.4475E-01
   33.506   6.0015E-01
   33.508   6.5762E-01
   33.510   7.1645E-01
   33.512   7.7581E-01
   33.514   8.3484E-01
   33.516   8.9264E-01
   33.518   9.4838E-01
   33.520   1.0012E+00
   33.522   1.0503E+00
   33.524   1.0949E+00
   33.526   1.1341E+00
   33.528   1.1672E+00
   33.530   1.1934E+00
   33.532   1.2121E+00
   33.534   1.2227E+00
   33.536   1.2249E+00
   33.538   1.2186E+00
   33.540   1.2039E+00
   33.542   1.1811E+00
   33.544   1.1510E+00
   33.546   1.1145E+00
   33.548   1.0730E+00
   33.550   1.0278E+00
   33.552   9.8065E-01
   33.554   9.3305E-01
   33.556   8.8656E-01
   33.558   8.4252E-01
   33.560   8.0197E-01
   33.562   7.6559E-01
   33.564   7.3359E-01
   33.566   7.0575E-01
   33.568   6.8135E-01
   33.570   6.5930E-01
   33.572   6.3823E-01
   33.574   6.1667E-01
   33.576   5.9322E-01
   33.578   5.6670E-01
   33.580   5.3628E-01
   33.582   5.0151E-01
   33.584   4.6234E-01
   33.586   4.1903E-01
   33.588   3.7202E-01
   33.590   3.2191E-01
   33.592   2.6925E-01
   33.594   2.1457E-01
   33.596   1.5829E-01
   33.598   1.0075E-01
   33.600   4.2238E-02
   33.602  -1.7003E-02
   33.604  -7.6705E-02
   33.606  -1.3658E-01
   33.608  -1.9630E-01
   33.610  -2.5560E-01
   33.612  -3.1422E-01
   33.614  -3.7205E-01
   33.616  -4.2915E-01
   33.618  -4.8570E-01
   33.620  -5.4207E-01
   33.622  -5.9867E-01
   33.624  -6.5588E-01
   33.626  -7.1393E-01
   33.628  -7.7274E-01
   33.630  -8.3185E-01
   33.632  -8.9031E-01
   33.634  -9.4673E-01
   33.636  -9.9934E-01
   33.638  -1.0461E+00
   33.640  -1.0851E+00
   33.642  -1.1143E+00
   33.644  -1.1325E+00
   33.646  -1.1388E+00
   33.648  -1.1330E+00
   33.650  -1.1159E+00
   33.652  -1.0885E+00
   33.654  -1.0527E+00
   33.656  -1.0104E+00
   33.658  -9.6360E-01
   33.660  -9.1411E-01
   33.662  -8.6350E-01
   33.664  -8.1293E-01
   33.666  -7.6315E-01
   33.668  -7.1452E-01
   33.670  -6.6708E-01
   33.672  -6.2064E-01
   33.674  -5.7488E-01
   33.676  -5.2940E-01
   33.678  -4.8381E-01
   33.680  -4.3781E-01
   33.682  -3.9123E-01
   33.684  -3.4404E-01
   33.686  -2.9637E-01
   33.688  -2.4853E-01
   33.690  -2.0088E-01
   33.692  -1.5384E-01
   33.694  -1.0780E-01
   33.696  -6.3053E-02
   33.698  -1.9802E-02
   33.700   2.1878E-02
   33.702   6.2000E-02
   33.704   1.0063E-01
   33.706   1.3787E-01
   33.708   1.7377E-01
   33.710   2.0836E-01
   33.712   2.4158E-01
   33.714   2.7328E-01
   33.716   3.0320E-01
   33.718   3.3097E-01
   33.720   3.5613E-01
   33.722   3.7813E-01
   33.724   3.9639E-01
   33.726   4.1034E-01
   33.728   4.1939E-01
   33.730   4.2300E-01
   33.732   4.2060E-01
   33.734   4.1167E-01
   33.736   3.9568E-01
   33.738   3.7216E-01
   33.740   3.4074E-01
   33.742   3.0122E-01
   33.744   2.5366E-01
   33.746   1.9846E-01
   33.748   1.3640E-01
   33.750   6.8663E-02
   33.752  -3.1662E-03
   33.754  -7.7220E-02
   33.756  -1.5144E-01
   33.758  -2.2374E-01
   33.760  -2.9214E-01
   33.762  -3.5489E-01
   33.764  -4.1061E-01
   33.766  -4.5834E-01
   33.768  -4.9752E-01
   33.770  -5.2802E-01
   33.772  -5.5005E-01
   33.774  -5.6415E-01
   33.776  -5.7106E-01
   33.778  -5.7175E-01
   33.780  -5.6727E-01
   33.782  -5.5869E-01
   33.784  -5.4705E-01
   33.786  -5.3325E-01
   33.788  -5.1799E-01
   33.790  -5.0175E-01
   33.792  -4.8476E-01
   33.794  -4.6705E-01
   33.796  -4.4850E-01
   33.798  -4.2889E-01
   33.800  -4.0796E-01
   33.802  -3.8541E-01
   33.804  -3.6094E-01
   33.806  -3.3426E-01
   33.808  -3.0509E-01
   33.810  -2.7320E-01
   33.812  -2.3841E-01
   33.814  -2.0066E-01
   33.816  -1.5996E-01
   33.818  -1.1649E-01
   33.820  -7.0540E-02
   33.822  -2.2469E-02
   33.824   2.7289E-02
   33.826   7.8307E-02
   33.828   1.3020E-01
   33.830   1.8268E-01
   33.832   2.3553E-01
   33.834   2.8863E-01
   33.836   3.4187E-01
   33.838   3.9513E-01
   33.840   4.4813E-01
   33.842   5.0046E-01
   33.844   5.5148E-01
   33.846   6.0036E-01
   33.848   6.4608E-01
   33.850   6.8754E-01
   33.852   7.2359E-01
   33.854   7.5315E-01
   33.856   7.7530E-01
   33.858   7.8939E-01
   33.860   7.9503E-01
   33.862   7.9222E-01
   33.864   7.8129E-01
   33.866   7.6289E-01
   33.868   7.3798E-01
   33.870   7.0775E-01
   33.872   6.7353E-01
   33.874   6.3671E-01
   33.876   5.9865E-01
   33.878   5.6057E-01
   33.880   5.2350E-01
   33.882   4.8822E-01
   33.884   4.5522E-01
   33.886   4.2471E-01
   33.888   3.9662E-01
   33.890   3.7065E-01
   33.892   3.4629E-01
   33.894   3.2290E-01
   33.896   2.9975E-01
   33.898   2.7614E-01
   33.900   2.5140E-01
   33.902   2.2504E-01
   33.904   1.9673E-01
   33.906   1.6642E-01
   33.908   1.3431E-01
   33.910   1.0088E-01
   33.912   6.6834E-02
   33.914   3.3075E-02
   33.916   6.0397E-04
   33.918  -2.9573E-02
   33.920  -5.6554E-02
   33.922  -7.9646E-02
   33.924  -9.8447E-02
   33.926  -1.1289E-01
   33.928  -1.2326E-01
   33.930  -1.3012E-01
   33.932  -1.3430E-01
   33.934  -1.3676E-01
   33.936  -1.3848E-01
   33.938  -1.4045E-01
   33.940  -1.4350E-01
   33.942  -1.4832E-01
   33.944  -1.5537E-01
   33.946  -1.6484E-01
   33.948  -1.7661E-01
   33.950  -1.9027E-01
   33.952  -2.0513E-01
   33.954  -2.2028E-01
   33.956  -2.3470E-01
   33.958  -2.4741E-01
   33.960  -2.5756E-01
   33.962  -2.6461E-01
   33.964  -2.6835E-01
   33.966  -2.6892E-01
   33.968  -2.6680E-01
   33.970  -2.6271E-01
   33.972  -2.5752E-01
   33.974  -2.5214E-01
   33.976  -2.4743E-01
   33.978  -2.4415E-01
   33.980  -2.4286E-01
   33.982  -2.4389E-01
   33.984  -2.4733E-01
   33.986  -2.5305E-01
   33.988  -2.6071E-01
   33.990  -2.6986E-01
   33.992  -2.8005E-01
   33.994  -2.9088E-01
   33.996  -3.0217E-01
   33.998  -3.1396E-01
   34.000  -3.2660E-01
   34.002  -3.4064E-01
   34.004  -3.5682E-01
   34.006  -3.7590E-01
   34.008  -3.9856E-01
   34.010  -4.2519E-01
   34.012  -4.5587E-01
   34.014  -4.9025E-01
   34.016  -5.2750E-01
   34.018  -5.6639E-01
   34.020  -6.0536E-01
   34.022  -6.4257E-01
   34.024  -6.7611E-01
   34.026  -7.0408E-01
   34.028  -7.2475E-01
   34.030  -7.3665E-01
   34.032  -7.3871E-01
   34.034  -7.3030E-01
   34.036  -7.1127E-01
   34.038  -6.8195E-01
   34.040  -6.4310E-01
   34.042  -5.9585E-01
   34.044  -5.4156E-01
   34.046  -4.8178E-01
   34.048  -4.1807E-01
   34.050  -3.5195E-01
   34.052  -2.8482E-01
   34.054  -2.1792E-01
   34.056  -1.5232E-01
   34.058  -8.8927E-02
   34.060  -2.8495E-02
   34.062   2.8317E-02
   34.064   8.0921E-02
   34.066   1.2878E-01
   34.068   1.7139E-01
   34.070   2.0828E-01
   34.072   2.3907E-01
   34.074   2.6340E-01
   34.076   2.8100E-01
   34.078   2.9165E-01
   34.080   2.9517E-01
   34.082   2.9143E-01
   34.084   2.8030E-01
   34.086   2.6176E-01
   34.088   2.3588E-01
   34.090   2.0289E-01
   34.092   1.6319E-01
   34.094   1.1737E-01
   34.096   6.6169E-02
   34.098   1.0475E-02
   34.100  -4.8728E-02
   34.102  -1.1038E-01
   34.104  -1.7339E-01
   34.106  -2.3664E-01
   34.108  -2.9900E-01
   34.110  -3.5938E-01
   34.112  -4.1671E-01
   34.114  -4.6994E-01
   34.116  -5.1805E-01
   34.118  -5.6003E-01
   34.120  -5.9489E-01
   34.122  -6.2166E-01
   34.124  -6.3944E-01
   34.126  -6.4743E-01
   34.128  -6.4502E-01
   34.130  -6.3184E-01
   34.132  -6.0786E-01
   34.134  -5.7345E-01
   34.136  -5.2941E-01
   34.138  -4.7699E-01
   34.140  -4.1788E-01
   34.142  -3.5409E-01
   34.144  -2.8793E-01
   34.146  -2.2178E-01
   34.148  -1.5803E-01
   34.150  -9.8888E-02
   34.152  -4.6205E-02
   34.154  -1.4071E-03
   34.156   3.4612E-02
   34.158   6.1508E-02
   34.160   7.9454E-02
   34.162   8.9061E-02
   34.164   9.1265E-02
   34.166   8.7202E-02
   34.168   7.8090E-02
   34.170   6.5131E-02
   34.172   4.9457E-02
   34.174   3.2089E-02
   34.176   1.3925E-02
   34.178  -4.2560E-03
   34.180  -2.1796E-02
   34.182  -3.8159E-02
   34.184  -5.2937E-02
   34.186  -6.5844E-02
   34.188  -7.6714E-02
   34.190  -8.5482E-02
   34.192  -9.2155E-02
   34.194  -9.6784E-02
   34.196  -9.9416E-02
   34.198  -1.0006E-01
   34.200  -9.8674E-02
   34.202  -9.5136E-02
   34.204  -8.9276E-02
   34.206  -8.0901E-02
   34.208  -6.9829E-02
   34.210  -5.5924E-02
   34.212  -3.9115E-02
   34.214  -1.9387E-02
   34.216   3.2385E-03
   34.218   2.8726E-02
   34.220   5.7055E-02
   34.222   8.8229E-02
   34.224   1.2227E-01
   34.226   1.5920E-01
   34.228   1.9904E-01
   34.230   2.4175E-01
   34.232   2.8721E-01
   34.234   3.3518E-01
   34.236   3.8529E-01
   34.238   4.3692E-01
   34.240   4.8927E-01
   34.242   5.4126E-01
   34.244   5.9161E-01
   34.246   6.3889E-01
   34.248   6.8158E-01
   34.250   7.1821E-01
   34.252   7.4744E-01
   34.254   7.6823E-01
   34.256   7.7985E-01
   34.258   7.8203E-01
   34.260   7.7489E-01
   34.262   7.5899E-01
   34.264   7.3527E-01
   34.266   7.0501E-01
   34.268   6.6972E-01
   34.270   6.3111E-01
   34.272   5.9095E-01
   34.274   5.5101E-01
   34.276   5.1300E-01
   34.278   4.7844E-01
   34.280   4.4867E-01
   34.282   4.2475E-01
   34.284   4.0744E-01
   34.286   3.9717E-01
   34.288   3.9407E-01
   34.290   3.9787E-01
   34.292   4.0799E-01
   34.294   4.2350E-01
   34.296   4.4318E-01
   34.298   4.6555E-01
   34.300   4.8895E-01
   34.302   5.1168E-01
   34.304   5.3207E-01
   34.306   5.4859E-01
   34.308   5.5994E-01
   34.310   5.6515E-01
   34.312   5.6353E-01
   34.314   5.5475E-01
   34.316   5.3876E-01
   34.318   5.1578E-01
   34.320   4.8625E-01
   34.322   4.5075E-01
   34.324   4.0997E-01
   34.326   3.6466E-01
   34.328   3.1559E-01
   34.330   2.6348E-01
   34.332   2.0906E-01
   34.334   1.5295E-01
   34.336   9.5748E-02
   34.338   3.7982E-02
   34.340  -1.9830E-02
   34.342  -7.7155E-02
   34.344  -1.3340E-01
   34.346  -1.8787E-01
   34.348  -2.3975E-01
   34.350  -2.8813E-01
   34.352  -3.3201E-01
   34.354  -3.7037E-01
   34.356  -4.0224E-01
   34.358  -4.2677E-01
   34.360  -4.4331E-01
   34.362  -4.5141E-01
   34.364  -4.5085E-01
   34.366  -4.4164E-01
   34.368  -4.2401E-01
   34.370  -3.9834E-01
   34.372  -3.6519E-01
   34.374  -3.2519E-01
   34.376  -2.7910E-01
   34.378  -2.2773E-01
   34.380  -1.7198E-01
   34.382  -1.1280E-01
   34.384  -5.1246E-02
   34.386   1.1487E-02
   34.388   7.4085E-02
   34.390   1.3510E-01
   34.392   1.9297E-01
   34.394   2.4613E-01
   34.396   2.9308E-01
   34.398   3.3252E-01
   34.400   3.6340E-01
   34.402   3.8510E-01
   34.404   3.9738E-01
   34.406   4.0050E-01
   34.408   3.9509E-01
   34.410   3.8219E-01
   34.412   3.6310E-01
   34.414   3.3929E-01
   34.416   3.1228E-01
   34.418   2.8352E-01
   34.420   2.5427E-01
   34.422   2.2554E-01
   34.424   1.9801E-01
   34.426   1.7208E-01
   34.428   1.4787E-01
   34.430   1.2533E-01
   34.432   1.0438E-01
   34.434   8.4978E-02
   34.436   6.7253E-02
   34.438   5.1542E-02
   34.440   3.8399E-02
   34.442   2.8554E-02
   34.444   2.2816E-02
   34.446   2.1964E-02
   34.448   2.6626E-02
   34.450   3.7173E-02
   34.452   5.3650E-02
   34.454   7.5741E-02
   34.456   1.0277E-01
   34.458   1.3375E-01
   34.460   1.6742E-01
   34.462   2.0239E-01
   34.464   2.3718E-01
   34.466   2.7037E-01
   34.468   3.0071E-01
   34.470   3.2719E-01
   34.472   3.4912E-01
   34.474   3.6613E-01
   34.476   3.7821E-01
   34.478   3.8560E-01
   34.480   3.8877E-01
   34.482   3.8833E-01
   34.484   3.8492E-01
   34.486   3.7916E-01
   34.488   3.7155E-01
   34.490   3.6248E-01
   34.492   3.5213E-01
   34.494   3.4058E-01
   34.496   3.2774E-01
   34.498   3.1346E-01
   34.500   2.9758E-01
   34.502   2.7995E-01
   34.504   2.6052E-01
   34.506   2.3941E-01
   34.508   2.1691E-01
   34.510   1.9351E-01
   34.512   1.6993E-01
   34.514   1.4711E-01
   34.516   1.2606E-01
   34.518   1.0788E-01
   34.520   9.3582E-02
   34.522   8.4005E-02
   34.524   7.9729E-02
   34.526   8.1005E-02
   34.528   8.7724E-02
   34.530   9.9416E-02
   34.532   1.1528E-01
   34.534   1.3421E-01
   34.536   1.5490E-01
   34.538   1.7589E-01
   34.540   1.9567E-01
   34.542   2.1277E-01
   34.544   2.2590E-01
   34.546   2.3403E-01
   34.548   2.3649E-01
   34.550   2.3300E-01
   34.552   2.2369E-01
   34.554   2.0905E-01
   34.556   1.8981E-01
   34.558   1.6689E-01
   34.560   1.4120E-01
   34.562   1.1362E-01
   34.564   8.4916E-02
   34.566   5.5681E-02
   34.568   2.6375E-02
   34.570  -2.6786E-03
   34.572  -3.1271E-02
   34.574  -5.9280E-02
   34.576  -8.6653E-02
   34.578  -1.1338E-01
   34.580  -1.3950E-01
   34.582  -1.6504E-01
   34.584  -1.9007E-01
   34.586  -2.1464E-01
   34.588  -2.3884E-01
   34.590  -2.6281E-01
   34.592  -2.8678E-01
   34.594  -3.1112E-01
   34.596  -3.3636E-01
   34.598  -3.6312E-01
   34.600  -3.9212E-01
   34.602  -4.2402E-01
   34.604  -4.5928E-01
   34.606  -4.9807E-01
   34.608  -5.4013E-01
   34.610  -5.8472E-01
   34.612  -6.3065E-01
   34.614  -6.7635E-01
   34.616  -7.2000E-01
   34.618  -7.5972E-01
   34.620  -7.9375E-01
   34.622  -8.2059E-01
   34.624  -8.3919E-01
   34.626  -8.4901E-01
   34.628  -8.5007E-01
   34.630  -8.4293E-01
   34.632  -8.2862E-01
   34.634  -8.0853E-01
   34.636  -7.8433E-01
   34.638  -7.5785E-01
   34.640  -7.3092E-01
   34.642  -7.0536E-01
   34.644  -6.8284E-01
   34.646  -6.6483E-01
   34.648  -6.5254E-01
   34.650  -6.4686E-01
   34.652  -6.4836E-01
   34.654  -6.5722E-01
   34.656  -6.7325E-01
   34.658  -6.9587E-01
   34.660  -7.2418E-01
   34.662  -7.5695E-01
   34.664  -7.9266E-01
   34.666  -8.2961E-01
   34.668  -8.6591E-01
   34.670  -8.9962E-01
   34.672  -9.2881E-01
   34.674  -9.5164E-01
   34.676  -9.6649E-01
   34.678  -9.7200E-01
   34.680  -9.6716E-01
   34.682  -9.5135E-01
   34.684  -9.2440E-01
   34.686  -8.8658E-01
   34.688  -8.3858E-01
   34.690  -7.8152E-01
   34.692  -7.1692E-01
   34.694  -6.4661E-01
   34.696  -5.7269E-01
   34.698  -4.9743E-01
   34.700  -4.2314E-01
   34.702  -3.5207E-01
   34.704  -2.8626E-01
   34.706  -2.2742E-01
   34.708  -1.7682E-01
   34.710  -1.3527E-01
   34.712  -1.0306E-01
   34.714  -8.0005E-02
   34.716  -6.5517E-02
   34.718  -5.8701E-02
   34.720  -5.8482E-02
   34.722  -6.3744E-02
   34.724  -7.3446E-02
   34.726  -8.6716E-02
   34.728  -1.0289E-01
   34.730  -1.2153E-01
   34.732  -1.4235E-01
[truncated: 1,485,800 more chars]
