# Supplementary material for: Parameters estimation of stochastic finite fault ground motion simulation method and its application in North China
Source: PLoS One. 2025 Dec 3;20(12):e0337602. doi: 10.1371/journal.pone.0337602 (PMC12674566; doi:10.1371/journal.pone.0337602)
Supplement: S2 File — The program code of strong ground motion simulation based on stochastic finite-fault method with dynamic corner frequency for the Pingyuan earthquake. (ZIP) [file pone.0337602.s002.zip › S2 File. Program Code. ( Simulationor of Pingyuan earthquake)/EXSIMNC/crustal_amps.txt]

! Crustal amplification filter file
12               ! nfrequencies
    0.0001 1.00  ! frequency, amplification
    0.01   1.00  ! This is the Boore (1997)
    0.09   1.10  ! ENA hard rock amplification.
    0.16   1.18
    0.51   1.42
    0.84   1.58
    1.25   1.74
    2.26   2.06
    3.17   2.25
    6.05   2.58
    16.6   3.13
    61.2   4.00
