# Supplementary material for: Parameters estimation of stochastic finite fault ground motion simulation method and its application in North China
Source: PLoS One. 2025 Dec 3;20(12):e0337602. doi: 10.1371/journal.pone.0337602 (PMC12674566; doi:10.1371/journal.pone.0337602)
Supplement: S2 File — The program code of strong ground motion simulation based on stochastic finite-fault method with dynamic corner frequency for the Pingyuan earthquake. (ZIP) [file pone.0337602.s002.zip › S2 File. Program Code. ( Simulationor of Pingyuan earthquake)/EXSIMNC/PSA/M6d5S130S001iter001.tmp]

**********************************************
*******     Site #   1
PSA and Fouries apectra of trial num.     1
damping:   5%
 100 samples
Mag.          =      5.50
siteCoord1    =     38.00
siteCoord2    =    117.50
depth         =     18.00
fault Dis.(km)=   126.90
Hypo  Dis.(km)=   129.96
Input Parameters file =  M6d5S130_parameters.out                                                                                                 
 data format: (1x,f10.3, 1p, 1x,e11.4, 5x,e11.4, 2x,e11.4, 1x,e11.4)
   freq(Hz)     per(s) FAS(cm/sec) avgPSA(cm/s**2) avgPSV(cm/s)   avgSD(cm)
      0.100     10.000  7.8096E-02      1.0427E-01   1.6595E-01  2.6412E-01
      0.106      9.392  7.8096E-02      1.1499E-01   1.7187E-01  2.5690E-01
      0.113      8.820  1.1596E-01      1.2767E-01   1.7923E-01  2.5159E-01
      0.121      8.283  1.1596E-01      1.4939E-01   1.9695E-01  2.5965E-01
      0.129      7.779  1.4306E-01      1.6288E-01   2.0167E-01  2.4970E-01
      0.137      7.306  1.4306E-01      1.6941E-01   1.9699E-01  2.2907E-01
      0.146      6.862  1.4868E-01      1.7952E-01   1.9604E-01  2.1409E-01
      0.155      6.444  1.7886E-01      2.0213E-01   2.0731E-01  2.1262E-01
      0.165      6.052  1.7886E-01      2.5492E-01   2.4554E-01  2.3650E-01
      0.176      5.684  2.2675E-01      3.1122E-01   2.8153E-01  2.5468E-01
      0.187      5.338  2.6970E-01      3.6274E-01   3.0817E-01  2.6181E-01
      0.199      5.013  3.4343E-01      4.5602E-01   3.6385E-01  2.9031E-01
      0.212      4.708  3.4343E-01      5.7026E-01   4.2732E-01  3.2020E-01
      0.226      4.422  4.4638E-01      7.5469E-01   5.3110E-01  3.7376E-01
      0.241      4.153  5.6138E-01      9.9518E-01   6.5773E-01  4.3471E-01
      0.256      3.900  5.8435E-01      1.2362E+00   7.6733E-01  4.7629E-01
      0.273      3.663  6.1751E-01      1.3671E+00   7.9691E-01  4.6455E-01
      0.291      3.440  8.5468E-01      1.4164E+00   7.7541E-01  4.2451E-01
      0.310      3.231  1.0313E+00      1.5859E+00   8.1543E-01  4.1926E-01
      0.330      3.034  1.2466E+00      1.8981E+00   9.1653E-01  4.4257E-01
      0.351      2.849  1.3763E+00      2.2615E+00   1.0256E+00  4.6509E-01
      0.374      2.676  1.4173E+00      2.2979E+00   9.7867E-01  4.1682E-01
      0.398      2.513  1.2645E+00      2.5995E+00   1.0398E+00  4.1590E-01
      0.424      2.360  1.1234E+00      2.9311E+00   1.1011E+00  4.1362E-01
      0.451      2.217  9.0930E-01      3.4697E+00   1.2241E+00  4.3185E-01
      0.480      2.082  1.1208E+00      4.0016E+00   1.3259E+00  4.3930E-01
      0.511      1.955  1.5328E+00      4.3464E+00   1.3525E+00  4.2086E-01
      0.545      1.836  1.7314E+00      4.5922E+00   1.3420E+00  3.9219E-01
      0.580      1.724  2.0563E+00      5.6394E+00   1.5478E+00  4.2480E-01
      0.617      1.620  1.8671E+00      6.8783E+00   1.7729E+00  4.5699E-01
      0.657      1.521  2.9059E+00      8.3163E+00   2.0132E+00  4.8734E-01
      0.700      1.428  4.9368E+00      1.0357E+01   2.3547E+00  5.3533E-01
      0.745      1.342  5.5251E+00      1.2545E+01   2.6786E+00  5.7192E-01
      0.794      1.260  4.3630E+00      1.2678E+01   2.5422E+00  5.0976E-01
      0.845      1.183  3.0937E+00      1.0938E+01   2.0598E+00  3.8791E-01
      0.900      1.111  2.9555E+00      9.3568E+00   1.6549E+00  2.9269E-01
      0.958      1.044  2.3871E+00      9.2453E+00   1.5357E+00  2.5508E-01
      1.020      0.980  3.1359E+00      1.0227E+01   1.5953E+00  2.4887E-01
      1.086      0.921  8.6765E-01      9.7128E+00   1.4230E+00  2.0847E-01
      1.157      0.865  2.2859E+00      1.1707E+01   1.6107E+00  2.2162E-01
      1.232      0.812  3.5715E+00      1.4288E+01   1.8463E+00  2.3858E-01
      1.311      0.763  4.5443E+00      1.4944E+01   1.8136E+00  2.2009E-01
      1.396      0.716  4.1654E+00      1.7110E+01   1.9501E+00  2.2226E-01
      1.487      0.673  2.4499E+00      1.6850E+01   1.8036E+00  1.9305E-01
      1.583      0.632  3.5533E+00      1.7051E+01   1.7141E+00  1.7231E-01
      1.686      0.593  3.2950E+00      1.9068E+01   1.8002E+00  1.6995E-01
      1.795      0.557  2.1757E+00      1.8751E+01   1.6626E+00  1.4741E-01
      1.911      0.523  3.6303E+00      2.2979E+01   1.9135E+00  1.5934E-01
      2.035      0.491  6.9098E+00      3.2866E+01   2.5702E+00  2.0100E-01
      2.167      0.461  3.6261E+00      4.0660E+01   2.9863E+00  2.1933E-01
      2.307      0.433  6.3669E+00      4.6146E+01   3.1830E+00  2.1956E-01
      2.457      0.407  6.8368E+00      4.7548E+01   3.0801E+00  1.9953E-01
      2.616      0.382  9.2955E+00      4.8928E+01   2.9767E+00  1.8110E-01
      2.786      0.359  1.8038E+00      3.9540E+01   2.2592E+00  1.2908E-01
      2.966      0.337  5.4344E+00      4.9893E+01   2.6773E+00  1.4367E-01
      3.158      0.317  5.3496E+00      4.6051E+01   2.3207E+00  1.1696E-01
      3.363      0.297  3.0858E+00      3.6393E+01   1.7225E+00  8.1523E-02
      3.581      0.279  3.4927E+00      4.6165E+01   2.0520E+00  9.1211E-02
      3.813      0.262  6.0579E+00      5.4084E+01   2.2577E+00  9.4250E-02
      4.060      0.246  4.4416E+00      5.0258E+01   1.9704E+00  7.7248E-02
      4.323      0.231  5.3770E+00      4.3406E+01   1.5982E+00  5.8846E-02
      4.603      0.217  6.6347E+00      5.4419E+01   1.8818E+00  6.5070E-02
      4.901      0.204  4.7135E+00      4.8839E+01   1.5861E+00  5.1508E-02
      5.218      0.192  2.6133E+00      4.9448E+01   1.5082E+00  4.5998E-02
      5.556      0.180  4.5617E+00      5.5421E+01   1.5875E+00  4.5471E-02
      5.916      0.169  5.1726E+00      4.4226E+01   1.1897E+00  3.2005E-02
      6.300      0.159  3.9910E+00      5.6863E+01   1.4366E+00  3.6295E-02
      6.708      0.149  3.6019E+00      6.1314E+01   1.4548E+00  3.4518E-02
      7.142      0.140  3.1453E+00      6.1522E+01   1.3709E+00  3.0549E-02
      7.605      0.131  4.5531E+00      7.3531E+01   1.5388E+00  3.2204E-02
      8.098      0.123  4.0194E+00      6.4131E+01   1.2604E+00  2.4773E-02
      8.622      0.116  3.0512E+00      5.6115E+01   1.0358E+00  1.9119E-02
      9.181      0.109  2.7725E+00      5.2618E+01   9.1216E-01  1.5813E-02
      9.776      0.102  2.8923E+00      5.0860E+01   8.2803E-01  1.3481E-02
     10.409      0.096  8.7348E-01      3.8414E+01   5.8736E-01  8.9807E-03
     11.083      0.090  1.5740E+00      3.8053E+01   5.4643E-01  7.8465E-03
     11.801      0.085  2.1698E+00      3.4647E+01   4.6726E-01  6.3014E-03
     12.566      0.080  1.1984E+00      3.2047E+01   4.0590E-01  5.1409E-03
     13.380      0.075  7.3262E-01      2.8741E+01   3.4187E-01  4.0665E-03
     14.247      0.070  1.4822E+00      2.8463E+01   3.1796E-01  3.5520E-03
     15.170      0.066  1.6507E+00      3.1372E+01   3.2914E-01  3.4532E-03
     16.153      0.062  1.3922E-01      3.0674E+01   3.0223E-01  2.9779E-03
     17.199      0.058  5.9288E-01      2.6407E+01   2.4436E-01  2.2612E-03
     18.314      0.055  3.0823E-01      2.2249E+01   1.9336E-01  1.6804E-03
     19.500      0.051  1.7906E-01      2.2527E+01   1.8386E-01  1.5006E-03
     20.763      0.048  1.5491E-01      2.1728E+01   1.6655E-01  1.2767E-03
     22.109      0.045  1.7898E-01      2.3066E+01   1.6604E-01  1.1953E-03
     23.541      0.042  1.5066E-01      2.2755E+01   1.5384E-01  1.0401E-03
     25.066      0.040  6.3068E-02      2.1884E+01   1.3895E-01  8.8225E-04
     26.690      0.037  3.7323E-02      2.1545E+01   1.2847E-01  7.6610E-04
     28.419      0.035  4.9178E-02      2.0020E+01   1.1212E-01  6.2791E-04
     30.260      0.033  4.5482E-02      1.9274E+01   1.0137E-01  5.3318E-04
     32.221      0.031  5.2937E-02      1.9597E+01   9.6801E-02  4.7815E-04
     34.308      0.029  1.0995E-02      1.9745E+01   9.1597E-02  4.2492E-04
     36.531      0.027  1.7855E-02      1.9710E+01   8.5871E-02  3.7412E-04
     38.897      0.026  3.7437E-03      1.9711E+01   8.0652E-02  3.3000E-04
     41.417      0.024  7.0765E-03      1.9691E+01   7.5668E-02  2.9077E-04
     44.101      0.023  2.7895E-03      1.9634E+01   7.0859E-02  2.5572E-04
     46.958      0.021  2.2956E-03      1.9615E+01   6.6481E-02  2.2533E-04
     50.000      0.020  2.2168E-03      1.9574E+01   6.2306E-02  1.9833E-04
 
 
