# Supplementary material for: Parameters estimation of stochastic finite fault ground motion simulation method and its application in North China
Source: PLoS One. 2025 Dec 3;20(12):e0337602. doi: 10.1371/journal.pone.0337602 (PMC12674566; doi:10.1371/journal.pone.0337602)
Supplement: S2 File — The program code of strong ground motion simulation based on stochastic finite-fault method with dynamic corner frequency for the Pingyuan earthquake. (ZIP) [file pone.0337602.s002.zip › S2 File. Program Code. ( Simulationor of Pingyuan earthquake)/EXSIMNC/PSA/M6d5S130S001iter002.tmp]

**********************************************
*******     Site #   1
PSA and Fouries apectra of trial num.     2
damping:   5%
 100 samples
Mag.          =      5.50
siteCoord1    =     38.00
siteCoord2    =    117.50
depth         =     18.00
fault Dis.(km)=   126.90
Hypo  Dis.(km)=   129.96
Input Parameters file =  M6d5S130_parameters.out                                                                                                 
 data format: (1x,f10.3, 1p, 1x,e11.4, 5x,e11.4, 2x,e11.4, 1x,e11.4)
   freq(Hz)     per(s) FAS(cm/sec) avgPSA(cm/s**2) avgPSV(cm/s)   avgSD(cm)
      0.100     10.000  1.5176E-01      1.4480E-01   2.3045E-01  3.6678E-01
      0.106      9.392  1.5176E-01      1.8400E-01   2.7503E-01  4.1108E-01
      0.113      8.820  1.7411E-01      2.2225E-01   3.1198E-01  4.3795E-01
      0.121      8.283  1.7411E-01      2.5040E-01   3.3012E-01  4.3521E-01
      0.129      7.779  1.7260E-01      2.6194E-01   3.2432E-01  4.0155E-01
      0.137      7.306  1.7260E-01      2.5910E-01   3.0129E-01  3.5034E-01
      0.146      6.862  1.9046E-01      2.5667E-01   2.8030E-01  3.0610E-01
      0.155      6.444  2.0130E-01      2.8261E-01   2.8985E-01  2.9727E-01
      0.165      6.052  2.0130E-01      3.3579E-01   3.2344E-01  3.1154E-01
      0.176      5.684  2.3729E-01      4.1793E-01   3.7806E-01  3.4200E-01
      0.187      5.338  3.3483E-01      4.7917E-01   4.0709E-01  3.4585E-01
      0.199      5.013  3.6045E-01      6.4000E-01   5.1064E-01  4.0742E-01
      0.212      4.708  3.6045E-01      8.0568E-01   6.0372E-01  4.5238E-01
      0.226      4.422  3.5807E-01      9.2971E-01   6.5427E-01  4.6043E-01
      0.241      4.153  3.9694E-01      1.0553E+00   6.9745E-01  4.6096E-01
      0.256      3.900  5.0194E-01      1.2593E+00   7.8163E-01  4.8516E-01
      0.273      3.663  5.6034E-01      1.5302E+00   8.9202E-01  5.1999E-01
      0.291      3.440  6.6525E-01      1.6918E+00   9.2619E-01  5.0706E-01
      0.310      3.231  7.3340E-01      1.7170E+00   8.8280E-01  4.5390E-01
      0.330      3.034  7.9656E-01      1.8990E+00   9.1699E-01  4.4279E-01
      0.351      2.849  9.9443E-01      2.2906E+00   1.0388E+00  4.7107E-01
      0.374      2.676  1.1421E+00      2.6129E+00   1.1128E+00  4.7396E-01
      0.398      2.513  1.3146E+00      2.6990E+00   1.0796E+00  4.3182E-01
      0.424      2.360  1.2143E+00      3.1074E+00   1.1673E+00  4.3850E-01
      0.451      2.217  1.4766E+00      4.1471E+00   1.4631E+00  5.1617E-01
      0.480      2.082  2.3871E+00      5.9637E+00   1.9759E+00  6.5469E-01
      0.511      1.955  3.5886E+00      8.2000E+00   2.5516E+00  7.9399E-01
      0.545      1.836  4.1205E+00      9.1005E+00   2.6595E+00  7.7722E-01
      0.580      1.724  3.1859E+00      9.2437E+00   2.5370E+00  6.9630E-01
      0.617      1.620  2.3215E+00      1.0498E+01   2.7061E+00  6.9751E-01
      0.657      1.521  2.5483E+00      1.1578E+01   2.8027E+00  6.7847E-01
      0.700      1.428  3.7330E+00      1.2864E+01   2.9246E+00  6.6489E-01
      0.745      1.342  6.9377E+00      1.7286E+01   3.6907E+00  7.8801E-01
      0.794      1.260  7.1837E+00      1.7075E+01   3.4239E+00  6.8658E-01
      0.845      1.183  4.3864E+00      1.2853E+01   2.4205E+00  4.5583E-01
      0.900      1.111  3.6523E+00      1.2297E+01   2.1749E+00  3.8466E-01
      0.958      1.044  3.4532E+00      1.5651E+01   2.5997E+00  4.3182E-01
      1.020      0.980  5.7749E+00      1.9260E+01   3.0045E+00  4.6869E-01
      1.086      0.921  5.7016E+00      2.5860E+01   3.7886E+00  5.5505E-01
      1.157      0.865  7.5342E+00      2.3345E+01   3.2120E+00  4.4194E-01
      1.232      0.812  3.9624E+00      1.8443E+01   2.3831E+00  3.0795E-01
      1.311      0.763  2.4212E+00      1.9468E+01   2.3626E+00  2.8672E-01
      1.396      0.716  3.8557E+00      2.4389E+01   2.7797E+00  3.1681E-01
      1.487      0.673  8.6660E+00      3.3688E+01   3.6060E+00  3.8598E-01
      1.583      0.632  8.4074E+00      4.2982E+01   4.3208E+00  4.3435E-01
      1.686      0.593  6.0225E+00      4.0938E+01   3.8650E+00  3.6489E-01
      1.795      0.557  6.2207E+00      3.0047E+01   2.6641E+00  2.3621E-01
      1.911      0.523  5.8190E+00      4.1938E+01   3.4922E+00  2.9080E-01
      2.035      0.491  1.1491E+01      4.4353E+01   3.4686E+00  2.7126E-01
      2.167      0.461  3.0015E+00      4.1305E+01   3.0337E+00  2.2281E-01
      2.307      0.433  4.8530E+00      4.6415E+01   3.2016E+00  2.2083E-01
      2.457      0.407  4.4550E+00      4.5320E+01   2.9358E+00  1.9018E-01
      2.616      0.382  8.1294E+00      4.8712E+01   2.9636E+00  1.8030E-01
      2.786      0.359  5.9641E+00      5.4573E+01   3.1181E+00  1.7816E-01
      2.966      0.337  1.5496E+01      6.2056E+01   3.3300E+00  1.7869E-01
      3.158      0.317  7.5142E+00      5.0635E+01   2.5518E+00  1.2860E-01
      3.363      0.297  2.7144E+00      4.7627E+01   2.2542E+00  1.0669E-01
      3.581      0.279  3.1003E+00      4.9806E+01   2.2138E+00  9.8404E-02
      3.813      0.262  5.2087E+00      5.1474E+01   2.1488E+00  8.9702E-02
      4.060      0.246  1.4123E+00      6.2603E+01   2.4544E+00  9.6224E-02
      4.323      0.231  6.5111E+00      6.6261E+01   2.4397E+00  8.9829E-02
      4.603      0.217  2.1761E+00      6.8435E+01   2.3664E+00  8.1830E-02
      4.901      0.204  4.4766E+00      7.5303E+01   2.4455E+00  7.9419E-02
      5.218      0.192  8.1810E+00      6.3438E+01   1.9348E+00  5.9012E-02
      5.556      0.180  2.6423E+00      6.1974E+01   1.7752E+00  5.0847E-02
      5.916      0.169  2.4637E+00      6.0169E+01   1.6186E+00  4.3542E-02
      6.300      0.159  4.0304E+00      6.8623E+01   1.7337E+00  4.3801E-02
      6.708      0.149  5.5956E+00      7.0596E+01   1.6750E+00  3.9744E-02
      7.142      0.140  1.3917E+00      6.0458E+01   1.3472E+00  3.0020E-02
      7.605      0.131  2.5896E+00      5.5303E+01   1.1574E+00  2.4221E-02
      8.098      0.123  1.6416E+00      6.5849E+01   1.2942E+00  2.5437E-02
      8.622      0.116  3.4799E+00      7.1281E+01   1.3157E+00  2.4286E-02
      9.181      0.109  1.3052E+00      5.4500E+01   9.4478E-01  1.6378E-02
      9.776      0.102  1.1444E+00      5.0423E+01   8.2092E-01  1.3365E-02
     10.409      0.096  1.5808E+00      5.5029E+01   8.4140E-01  1.2865E-02
     11.083      0.090  2.0965E+00      5.4626E+01   7.8442E-01  1.1264E-02
     11.801      0.085  1.3550E+00      4.2007E+01   5.6651E-01  7.6399E-03
     12.566      0.080  6.1565E-01      3.7653E+01   4.7690E-01  6.0401E-03
     13.380      0.075  4.6631E-01      3.6787E+01   4.3758E-01  5.2049E-03
     14.247      0.070  8.0400E-01      3.7105E+01   4.1450E-01  4.6304E-03
     15.170      0.066  7.4109E-01      3.4036E+01   3.5709E-01  3.7463E-03
     16.153      0.062  7.2877E-01      3.3703E+01   3.3207E-01  3.2720E-03
     17.199      0.058  7.3737E-01      2.8753E+01   2.6607E-01  2.4621E-03
     18.314      0.055  4.6662E-01      2.9516E+01   2.5651E-01  2.2292E-03
     19.500      0.051  4.0869E-01      3.0033E+01   2.4512E-01  2.0006E-03
     20.763      0.048  1.5888E-01      2.8975E+01   2.2210E-01  1.7025E-03
     22.109      0.045  2.0209E-01      2.7461E+01   1.9769E-01  1.4231E-03
     23.541      0.042  1.8664E-01      2.6041E+01   1.7606E-01  1.1903E-03
     25.066      0.040  8.6983E-02      2.6154E+01   1.6606E-01  1.0544E-03
     26.690      0.037  7.9510E-02      2.6672E+01   1.5905E-01  9.4843E-04
     28.419      0.035  5.8129E-02      2.5332E+01   1.4187E-01  7.9450E-04
     30.260      0.033  5.5066E-02      2.4935E+01   1.3115E-01  6.8978E-04
     32.221      0.031  1.7135E-02      2.5014E+01   1.2356E-01  6.1032E-04
     34.308      0.029  1.6409E-02      2.4993E+01   1.1594E-01  5.3785E-04
     36.531      0.027  1.1479E-02      2.4860E+01   1.0831E-01  4.7188E-04
     38.897      0.026  1.7157E-02      2.4969E+01   1.0216E-01  4.1802E-04
     41.417      0.024  2.6257E-03      2.4997E+01   9.6058E-02  3.6912E-04
     44.101      0.023  4.9196E-03      2.4985E+01   9.0169E-02  3.2541E-04
     46.958      0.021  4.0135E-03      2.4960E+01   8.4596E-02  2.8672E-04
     50.000      0.020  2.6047E-03      2.4948E+01   7.9411E-02  2.5277E-04
 
 
