# Supplementary material for: Parameters estimation of stochastic finite fault ground motion simulation method and its application in North China
Source: PLoS One. 2025 Dec 3;20(12):e0337602. doi: 10.1371/journal.pone.0337602 (PMC12674566; doi:10.1371/journal.pone.0337602)
Supplement: S2 File — The program code of strong ground motion simulation based on stochastic finite-fault method with dynamic corner frequency for the Pingyuan earthquake. (ZIP) [file pone.0337602.s002.zip › S2 File. Program Code. ( Simulationor of Pingyuan earthquake)/EXSIMNC/PSA/M6d5S130S001iter003.tmp]

**********************************************
*******     Site #   1
PSA and Fouries apectra of trial num.     3
damping:   5%
 100 samples
Mag.          =      5.50
siteCoord1    =     38.00
siteCoord2    =    117.50
depth         =     18.00
fault Dis.(km)=   126.90
Hypo  Dis.(km)=   129.96
Input Parameters file =  M6d5S130_parameters.out                                                                                                 
 data format: (1x,f10.3, 1p, 1x,e11.4, 5x,e11.4, 2x,e11.4, 1x,e11.4)
   freq(Hz)     per(s) FAS(cm/sec) avgPSA(cm/s**2) avgPSV(cm/s)   avgSD(cm)
      0.100     10.000  5.0700E-02      1.1420E-01   1.8176E-01  2.8928E-01
      0.106      9.392  5.0700E-02      1.3150E-01   1.9655E-01  2.9379E-01
      0.113      8.820  1.0880E-01      1.4408E-01   2.0225E-01  2.8391E-01
      0.121      8.283  1.0880E-01      1.5109E-01   1.9919E-01  2.6260E-01
      0.129      7.779  1.3077E-01      1.6735E-01   2.0721E-01  2.5655E-01
      0.137      7.306  1.3077E-01      1.7855E-01   2.0762E-01  2.4142E-01
      0.146      6.862  1.3200E-01      1.8481E-01   2.0182E-01  2.2040E-01
      0.155      6.444  1.5398E-01      2.1144E-01   2.1685E-01  2.2241E-01
      0.165      6.052  1.5398E-01      2.4553E-01   2.3650E-01  2.2780E-01
      0.176      5.684  2.3909E-01      3.0890E-01   2.7943E-01  2.5278E-01
      0.187      5.338  2.8907E-01      3.7730E-01   3.2054E-01  2.7232E-01
      0.199      5.013  3.8523E-01      4.7503E-01   3.7901E-01  3.0240E-01
      0.212      4.708  3.8523E-01      6.0578E-01   4.5393E-01  3.4014E-01
      0.226      4.422  5.2503E-01      7.3678E-01   5.1850E-01  3.6488E-01
      0.241      4.153  6.1158E-01      8.7414E-01   5.7773E-01  3.8183E-01
      0.256      3.900  6.5966E-01      1.0218E+00   6.3421E-01  3.9366E-01
      0.273      3.663  6.7131E-01      1.1534E+00   6.7237E-01  3.9195E-01
      0.291      3.440  5.9953E-01      1.2513E+00   6.8503E-01  3.7503E-01
      0.310      3.231  6.7232E-01      1.2952E+00   6.6595E-01  3.4241E-01
      0.330      3.034  9.1293E-01      1.5395E+00   7.4339E-01  3.5897E-01
      0.351      2.849  1.0257E+00      1.7800E+00   8.0723E-01  3.6608E-01
      0.374      2.676  1.0986E+00      2.0552E+00   8.7531E-01  3.7280E-01
      0.398      2.513  9.0702E-01      2.4483E+00   9.7930E-01  3.9171E-01
      0.424      2.360  8.0945E-01      3.1217E+00   1.1727E+00  4.4052E-01
      0.451      2.217  8.5617E-01      4.1291E+00   1.4567E+00  5.1393E-01
      0.480      2.082  1.6049E+00      4.8179E+00   1.5963E+00  5.2891E-01
      0.511      1.955  2.9278E+00      5.4228E+00   1.6874E+00  5.2508E-01
      0.545      1.836  3.8381E+00      6.4572E+00   1.8870E+00  5.5147E-01
      0.580      1.724  3.6896E+00      8.4832E+00   2.3283E+00  6.3902E-01
      0.617      1.620  3.0898E+00      1.0427E+01   2.6878E+00  6.9280E-01
      0.657      1.521  2.9080E+00      1.0656E+01   2.5795E+00  6.2444E-01
      0.700      1.428  2.8590E+00      9.2575E+00   2.1046E+00  4.7848E-01
      0.745      1.342  2.0681E+00      8.8915E+00   1.8985E+00  4.0535E-01
      0.794      1.260  1.7886E+00      9.5310E+00   1.9112E+00  3.8323E-01
      0.845      1.183  1.4858E+00      9.6767E+00   1.8223E+00  3.4319E-01
      0.900      1.111  2.4759E+00      1.1489E+01   2.0320E+00  3.5938E-01
      0.958      1.044  3.8786E+00      1.5984E+01   2.6549E+00  4.4099E-01
      1.020      0.980  4.6141E+00      2.0616E+01   3.2160E+00  5.0168E-01
      1.086      0.921  3.8927E+00      2.5963E+01   3.8038E+00  5.5727E-01
      1.157      0.865  6.6406E+00      3.0812E+01   4.2395E+00  5.8332E-01
      1.232      0.812  7.4045E+00      3.1310E+01   4.0459E+00  5.2280E-01
      1.311      0.763  4.9143E+00      2.6539E+01   3.2207E+00  3.9086E-01
      1.396      0.716  2.0959E+00      3.1252E+01   3.5619E+00  4.0596E-01
      1.487      0.673  6.7631E+00      3.8885E+01   4.1622E+00  4.4551E-01
      1.583      0.632  1.1460E+01      5.2321E+01   5.2596E+00  5.2873E-01
      1.686      0.593  8.9125E+00      5.4564E+01   5.1514E+00  4.8634E-01
      1.795      0.557  7.7499E+00      4.4236E+01   3.9222E+00  3.4776E-01
      1.911      0.523  2.9972E+00      3.4570E+01   2.8787E+00  2.3971E-01
      2.035      0.491  4.0038E+00      3.0494E+01   2.3847E+00  1.8649E-01
      2.167      0.461  6.9167E+00      3.6550E+01   2.6844E+00  1.9716E-01
      2.307      0.433  2.4011E+00      4.1920E+01   2.8915E+00  1.9945E-01
      2.457      0.407  4.4698E+00      4.6119E+01   2.9876E+00  1.9354E-01
      2.616      0.382  8.5587E+00      4.4798E+01   2.7254E+00  1.6581E-01
      2.786      0.359  3.7766E+00      3.7346E+01   2.1338E+00  1.2192E-01
      2.966      0.337  2.6000E+00      4.7460E+01   2.5467E+00  1.3666E-01
      3.158      0.317  8.3376E+00      5.3996E+01   2.7211E+00  1.3713E-01
      3.363      0.297  4.0295E+00      5.1845E+01   2.4538E+00  1.1613E-01
      3.581      0.279  3.1238E+00      5.8339E+01   2.5931E+00  1.1526E-01
      3.813      0.262  6.1038E+00      5.9300E+01   2.4755E+00  1.0334E-01
      4.060      0.246  9.5060E+00      6.5951E+01   2.5856E+00  1.0137E-01
      4.323      0.231  5.4934E+00      5.9728E+01   2.1992E+00  8.0973E-02
      4.603      0.217  2.0244E+00      4.3249E+01   1.4955E+00  5.1715E-02
      4.901      0.204  4.2476E+00      4.3036E+01   1.3976E+00  4.5388E-02
      5.218      0.192  3.3805E+00      4.4820E+01   1.3670E+00  4.1693E-02
      5.556      0.180  3.3396E+00      4.6986E+01   1.3459E+00  3.8551E-02
      5.916      0.169  4.1567E+00      4.6852E+01   1.2604E+00  3.3905E-02
      6.300      0.159  3.9797E+00      4.6978E+01   1.1869E+00  2.9985E-02
      6.708      0.149  3.6482E+00      4.8248E+01   1.1448E+00  2.7162E-02
      7.142      0.140  3.0177E+00      5.2807E+01   1.1767E+00  2.6221E-02
      7.605      0.131  1.1501E+00      4.7551E+01   9.9513E-01  2.0826E-02
      8.098      0.123  1.8307E+00      4.4805E+01   8.8062E-01  1.7308E-02
      8.622      0.116  2.3137E+00      3.9237E+01   7.2426E-01  1.3369E-02
      9.181      0.109  3.3564E+00      3.5026E+01   6.0718E-01  1.0526E-02
      9.776      0.102  1.6899E+00      4.4329E+01   7.2170E-01  1.1750E-02
     10.409      0.096  9.5141E-01      4.3860E+01   6.7062E-01  1.0254E-02
     11.083      0.090  9.1517E-01      3.8722E+01   5.5604E-01  7.9845E-03
     11.801      0.085  1.0262E+00      3.6867E+01   4.9719E-01  6.7051E-03
     12.566      0.080  1.1824E+00      3.9384E+01   4.9882E-01  6.3178E-03
     13.380      0.075  1.3743E+00      3.8399E+01   4.5675E-01  5.4330E-03
     14.247      0.070  4.4668E-01      3.0130E+01   3.3659E-01  3.7601E-03
     15.170      0.066  5.9415E-01      3.1859E+01   3.3425E-01  3.5068E-03
     16.153      0.062  6.4848E-01      3.4243E+01   3.3740E-01  3.3245E-03
     17.199      0.058  5.0770E-01      2.9394E+01   2.7200E-01  2.5169E-03
     18.314      0.055  3.3237E-01      2.6277E+01   2.2836E-01  1.9846E-03
     19.500      0.051  2.3925E-01      2.6189E+01   2.1375E-01  1.7445E-03
     20.763      0.048  2.2742E-01      2.4581E+01   1.8842E-01  1.4442E-03
     22.109      0.045  9.3224E-02      2.3812E+01   1.7141E-01  1.2340E-03
     23.541      0.042  1.3134E-01      2.3871E+01   1.6139E-01  1.0911E-03
     25.066      0.040  3.1761E-02      2.2290E+01   1.4153E-01  8.9861E-04
     26.690      0.037  5.4458E-02      2.1254E+01   1.2674E-01  7.5577E-04
     28.419      0.035  7.5028E-02      2.1390E+01   1.1979E-01  6.7086E-04
     30.260      0.033  3.0649E-02      2.1276E+01   1.1190E-01  5.8854E-04
     32.221      0.031  1.1648E-02      2.1149E+01   1.0447E-01  5.1602E-04
     34.308      0.029  3.4663E-02      2.1200E+01   9.8346E-02  4.5623E-04
     36.531      0.027  7.6123E-03      2.1266E+01   9.2651E-02  4.0366E-04
     38.897      0.026  4.1508E-03      2.1232E+01   8.6876E-02  3.5547E-04
     41.417      0.024  1.0192E-02      2.1124E+01   8.1174E-02  3.1193E-04
     44.101      0.023  3.3118E-03      2.1162E+01   7.6371E-02  2.7561E-04
     46.958      0.021  3.5046E-03      2.1187E+01   7.1811E-02  2.4339E-04
     50.000      0.020  2.2781E-03      2.1163E+01   6.7363E-02  2.1442E-04
 
 
