# Supplementary material for: Parameters estimation of stochastic finite fault ground motion simulation method and its application in North China
Source: PLoS One. 2025 Dec 3;20(12):e0337602. doi: 10.1371/journal.pone.0337602 (PMC12674566; doi:10.1371/journal.pone.0337602)
Supplement: S2 File — The program code of strong ground motion simulation based on stochastic finite-fault method with dynamic corner frequency for the Pingyuan earthquake. (ZIP) [file pone.0337602.s002.zip › S2 File. Program Code. ( Simulationor of Pingyuan earthquake)/EXSIMNC/PSA/M6d5S130S001iter004.tmp]

**********************************************
*******     Site #   1
PSA and Fouries apectra of trial num.     4
damping:   5%
 100 samples
Mag.          =      5.50
siteCoord1    =     38.00
siteCoord2    =    117.50
depth         =     18.00
fault Dis.(km)=   126.90
Hypo  Dis.(km)=   129.96
Input Parameters file =  M6d5S130_parameters.out                                                                                                 
 data format: (1x,f10.3, 1p, 1x,e11.4, 5x,e11.4, 2x,e11.4, 1x,e11.4)
   freq(Hz)     per(s) FAS(cm/sec) avgPSA(cm/s**2) avgPSV(cm/s)   avgSD(cm)
      0.100     10.000  6.1327E-02      7.9505E-02   1.2654E-01  2.0139E-01
      0.106      9.392  6.1327E-02      9.8141E-02   1.4669E-01  2.1926E-01
      0.113      8.820  9.2340E-02      1.1794E-01   1.6556E-01  2.3241E-01
      0.121      8.283  9.2340E-02      1.3475E-01   1.7765E-01  2.3420E-01
      0.129      7.779  1.1170E-01      1.5206E-01   1.8827E-01  2.3310E-01
      0.137      7.306  1.1170E-01      1.9266E-01   2.2403E-01  2.6050E-01
      0.146      6.862  1.2150E-01      2.3859E-01   2.6055E-01  2.8454E-01
      0.155      6.444  1.9480E-01      2.7997E-01   2.8714E-01  2.9450E-01
      0.165      6.052  1.9480E-01      3.1920E-01   3.0745E-01  2.9614E-01
      0.176      5.684  2.5960E-01      3.6885E-01   3.3366E-01  3.0183E-01
      0.187      5.338  3.7748E-01      4.4131E-01   3.7492E-01  3.1852E-01
      0.199      5.013  4.4782E-01      5.3103E-01   4.2370E-01  3.3806E-01
      0.212      4.708  4.4782E-01      6.1184E-01   4.5847E-01  3.4354E-01
      0.226      4.422  4.7360E-01      6.6594E-01   4.6865E-01  3.2980E-01
      0.241      4.153  5.1414E-01      7.1800E-01   4.7454E-01  3.1363E-01
      0.256      3.900  5.0048E-01      8.1486E-01   5.0579E-01  3.1395E-01
      0.273      3.663  4.2112E-01      9.5527E-01   5.5686E-01  3.2462E-01
      0.291      3.440  5.6985E-01      1.2500E+00   6.8435E-01  3.7466E-01
      0.310      3.231  7.3714E-01      1.5853E+00   8.1510E-01  4.1909E-01
      0.330      3.034  9.2616E-01      1.8365E+00   8.8680E-01  4.2822E-01
      0.351      2.849  1.1607E+00      1.9161E+00   8.6896E-01  3.9407E-01
      0.374      2.676  1.3457E+00      2.2979E+00   9.7870E-01  4.1683E-01
      0.398      2.513  1.6218E+00      2.8951E+00   1.1580E+00  4.6319E-01
      0.424      2.360  1.8445E+00      3.1593E+00   1.1868E+00  4.4582E-01
      0.451      2.217  1.7749E+00      3.0410E+00   1.0728E+00  3.7850E-01
      0.480      2.082  1.4316E+00      3.5482E+00   1.1756E+00  3.8952E-01
      0.511      1.955  8.9352E-01      3.9494E+00   1.2290E+00  3.8242E-01
      0.545      1.836  9.5650E-01      4.2807E+00   1.2510E+00  3.6558E-01
      0.580      1.724  1.8280E+00      5.2451E+00   1.4395E+00  3.9509E-01
      0.617      1.620  2.2777E+00      6.8672E+00   1.7701E+00  4.5625E-01
      0.657      1.521  3.0039E+00      8.1363E+00   1.9696E+00  4.7679E-01
      0.700      1.428  3.8684E+00      8.8700E+00   2.0166E+00  4.5846E-01
      0.745      1.342  4.0750E+00      1.0609E+01   2.2652E+00  4.8364E-01
      0.794      1.260  2.5506E+00      1.1357E+01   2.2774E+00  4.5668E-01
      0.845      1.183  2.1983E+00      1.2370E+01   2.3296E+00  4.3871E-01
      0.900      1.111  4.3361E+00      1.2970E+01   2.2939E+00  4.0571E-01
      0.958      1.044  4.9648E+00      1.4614E+01   2.4275E+00  4.0321E-01
      1.020      0.980  4.5338E+00      1.5557E+01   2.4268E+00  3.7858E-01
      1.086      0.921  2.1539E+00      1.3965E+01   2.0459E+00  2.9973E-01
      1.157      0.865  1.6981E+00      1.1442E+01   1.5744E+00  2.1662E-01
      1.232      0.812  2.5918E+00      1.0525E+01   1.3601E+00  1.7575E-01
      1.311      0.763  1.9321E+00      1.2659E+01   1.5363E+00  1.8644E-01
      1.396      0.716  2.8522E+00      1.5549E+01   1.7722E+00  2.0199E-01
      1.487      0.673  4.9387E+00      2.1730E+01   2.3260E+00  2.4897E-01
      1.583      0.632  6.7867E+00      2.6908E+01   2.7049E+00  2.7192E-01
      1.686      0.593  3.0076E+00      2.4499E+01   2.3129E+00  2.1836E-01
      1.795      0.557  5.5427E+00      2.7683E+01   2.4545E+00  2.1763E-01
      1.911      0.523  3.3726E+00      3.0286E+01   2.5219E+00  2.1000E-01
      2.035      0.491  6.5078E+00      3.1084E+01   2.4309E+00  1.9011E-01
      2.167      0.461  3.1701E+00      3.3451E+01   2.4569E+00  1.8045E-01
      2.307      0.433  5.5676E+00      4.4422E+01   3.0641E+00  2.1135E-01
      2.457      0.407  5.9742E+00      4.4723E+01   2.8972E+00  1.8768E-01
      2.616      0.382  4.8501E+00      4.5294E+01   2.7556E+00  1.6765E-01
      2.786      0.359  5.5172E+00      4.5084E+01   2.5760E+00  1.4718E-01
      2.966      0.337  5.0106E+00      4.9143E+01   2.6370E+00  1.4150E-01
      3.158      0.317  8.4471E+00      5.2470E+01   2.6443E+00  1.3326E-01
      3.363      0.297  2.4471E+00      4.7090E+01   2.2287E+00  1.0549E-01
      3.581      0.279  7.4435E+00      4.6123E+01   2.0501E+00  9.1127E-02
      3.813      0.262  5.2469E+00      4.6222E+01   1.9296E+00  8.0549E-02
      4.060      0.246  3.4380E+00      4.1155E+01   1.6135E+00  6.3256E-02
      4.323      0.231  3.1366E+00      4.1421E+01   1.5251E+00  5.6154E-02
      4.603      0.217  5.0691E+00      5.2425E+01   1.8128E+00  6.2686E-02
      4.901      0.204  4.2474E+00      5.1811E+01   1.6826E+00  5.4642E-02
      5.218      0.192  3.2204E+00      5.5561E+01   1.6946E+00  5.1684E-02
      5.556      0.180  7.1966E+00      8.2734E+01   2.3698E+00  6.7881E-02
      5.916      0.169  5.4012E+00      7.2122E+01   1.9402E+00  5.2193E-02
      6.300      0.159  4.4824E+00      5.3900E+01   1.3617E+00  3.4403E-02
      6.708      0.149  3.1295E+00      5.7108E+01   1.3550E+00  3.2150E-02
      7.142      0.140  3.3567E+00      5.3779E+01   1.1984E+00  2.6704E-02
      7.605      0.131  4.3121E+00      6.1496E+01   1.2870E+00  2.6933E-02
      8.098      0.123  1.3572E+00      5.0967E+01   1.0017E+00  1.9688E-02
      8.622      0.116  3.0485E+00      5.3511E+01   9.8774E-01  1.8232E-02
      9.181      0.109  1.8148E+00      5.2735E+01   9.1419E-01  1.5848E-02
      9.776      0.102  1.3881E+00      5.1269E+01   8.3469E-01  1.3589E-02
     10.409      0.096  1.1964E+00      4.7984E+01   7.3368E-01  1.1218E-02
     11.083      0.090  1.8622E+00      4.3225E+01   6.2069E-01  8.9130E-03
     11.801      0.085  1.4212E+00      4.4449E+01   5.9943E-01  8.0840E-03
     12.566      0.080  2.4881E+00      4.7253E+01   5.9849E-01  7.5801E-03
     13.380      0.075  8.2800E-01      4.6158E+01   5.4904E-01  6.5308E-03
     14.247      0.070  7.0552E-01      3.7761E+01   4.2183E-01  4.7124E-03
     15.170      0.066  5.6363E-01      3.7860E+01   3.9720E-01  4.1672E-03
     16.153      0.062  5.1277E-01      3.7370E+01   3.6821E-01  3.6280E-03
     17.199      0.058  1.9334E-01      3.2441E+01   3.0019E-01  2.7779E-03
     18.314      0.055  2.6995E-01      2.6280E+01   2.2839E-01  1.9848E-03
     19.500      0.051  4.7836E-01      2.4638E+01   2.0109E-01  1.6413E-03
     20.763      0.048  3.0618E-01      2.8017E+01   2.1475E-01  1.6461E-03
     22.109      0.045  1.2681E-01      2.8457E+01   2.0485E-01  1.4747E-03
     23.541      0.042  3.6708E-01      2.4522E+01   1.6579E-01  1.1209E-03
     25.066      0.040  5.3462E-02      2.4938E+01   1.5834E-01  1.0054E-03
     26.690      0.037  6.3260E-02      2.3918E+01   1.4263E-01  8.5049E-04
     28.419      0.035  1.9001E-02      2.2928E+01   1.2840E-01  7.1910E-04
     30.260      0.033  5.7722E-02      2.2807E+01   1.1995E-01  6.3091E-04
     32.221      0.031  2.4738E-02      2.2986E+01   1.1354E-01  5.6085E-04
     34.308      0.029  1.8549E-02      2.2681E+01   1.0522E-01  4.8811E-04
     36.531      0.027  9.5390E-03      2.2607E+01   9.8493E-02  4.2911E-04
     38.897      0.026  1.7189E-02      2.2536E+01   9.2209E-02  3.7729E-04
     41.417      0.024  8.2715E-03      2.2390E+01   8.6038E-02  3.3062E-04
     44.101      0.023  5.2358E-03      2.2278E+01   8.0398E-02  2.9015E-04
     46.958      0.021  2.1335E-03      2.2166E+01   7.5128E-02  2.5463E-04
     50.000      0.020  1.6360E-03      2.2092E+01   7.0320E-02  2.2384E-04
 
 
