# Supplementary material for: Parameters estimation of stochastic finite fault ground motion simulation method and its application in North China
Source: PLoS One. 2025 Dec 3;20(12):e0337602. doi: 10.1371/journal.pone.0337602 (PMC12674566; doi:10.1371/journal.pone.0337602)
Supplement: S2 File — The program code of strong ground motion simulation based on stochastic finite-fault method with dynamic corner frequency for the Pingyuan earthquake. (ZIP) [file pone.0337602.s002.zip › S2 File. Program Code. ( Simulationor of Pingyuan earthquake)/EXSIMNC/PSA/M6d5S130S001iter005.tmp]

**********************************************
*******     Site #   1
PSA and Fouries apectra of trial num.     5
damping:   5%
 100 samples
Mag.          =      5.50
siteCoord1    =     38.00
siteCoord2    =    117.50
depth         =     18.00
fault Dis.(km)=   126.90
Hypo  Dis.(km)=   129.96
Input Parameters file =  M6d5S130_parameters.out                                                                                                 
 data format: (1x,f10.3, 1p, 1x,e11.4, 5x,e11.4, 2x,e11.4, 1x,e11.4)
   freq(Hz)     per(s) FAS(cm/sec) avgPSA(cm/s**2) avgPSV(cm/s)   avgSD(cm)
      0.100     10.000  7.1098E-02      1.1887E-01   1.8918E-01  3.0110E-01
      0.106      9.392  7.1098E-02      1.3988E-01   2.0908E-01  3.1252E-01
      0.113      8.820  1.1731E-01      1.6330E-01   2.2924E-01  3.2180E-01
      0.121      8.283  1.1731E-01      1.8837E-01   2.4834E-01  3.2740E-01
      0.129      7.779  1.3908E-01      2.1430E-01   2.6533E-01  3.2852E-01
      0.137      7.306  1.3908E-01      2.4088E-01   2.8010E-01  3.2570E-01
      0.146      6.862  2.2571E-01      2.8691E-01   3.1332E-01  3.4216E-01
      0.155      6.444  3.1017E-01      3.5715E-01   3.6630E-01  3.7568E-01
      0.165      6.052  3.1017E-01      4.2750E-01   4.1178E-01  3.9663E-01
      0.176      5.684  4.1095E-01      4.9825E-01   4.5072E-01  4.0772E-01
      0.187      5.338  4.5679E-01      5.5224E-01   4.6917E-01  3.9859E-01
      0.199      5.013  5.1609E-01      5.6280E-01   4.4905E-01  3.5828E-01
      0.212      4.708  5.1609E-01      5.9933E-01   4.4910E-01  3.3652E-01
      0.226      4.422  5.2066E-01      7.1022E-01   4.9981E-01  3.5173E-01
      0.241      4.153  5.1474E-01      8.4971E-01   5.6159E-01  3.7116E-01
      0.256      3.900  4.4989E-01      1.0130E+00   6.2880E-01  3.9030E-01
      0.273      3.663  4.1988E-01      1.1939E+00   6.9599E-01  4.0572E-01
      0.291      3.440  5.1454E-01      1.3456E+00   7.3665E-01  4.0330E-01
      0.310      3.231  6.3193E-01      1.5789E+00   8.1183E-01  4.1741E-01
      0.330      3.034  8.0700E-01      2.0396E+00   9.8488E-01  4.7557E-01
      0.351      2.849  1.0850E+00      2.5351E+00   1.1497E+00  5.2137E-01
      0.374      2.676  1.5281E+00      2.9239E+00   1.2453E+00  5.3038E-01
      0.398      2.513  1.7719E+00      3.3302E+00   1.3321E+00  5.3281E-01
      0.424      2.360  1.8503E+00      3.3222E+00   1.2480E+00  4.6881E-01
      0.451      2.217  1.5887E+00      3.7677E+00   1.3292E+00  4.6895E-01
      0.480      2.082  1.3857E+00      4.7712E+00   1.5809E+00  5.2378E-01
      0.511      1.955  1.4630E+00      5.2452E+00   1.6322E+00  5.0788E-01
      0.545      1.836  2.4465E+00      5.6006E+00   1.6367E+00  4.7831E-01
      0.580      1.724  2.9546E+00      7.5522E+00   2.0728E+00  5.6888E-01
      0.617      1.620  2.6187E+00      8.1440E+00   2.0992E+00  5.4108E-01
      0.657      1.521  2.3692E+00      7.7401E+00   1.8737E+00  4.5357E-01
      0.700      1.428  2.5754E+00      9.1825E+00   2.0876E+00  4.7461E-01
      0.745      1.342  3.8917E+00      1.2426E+01   2.6531E+00  5.6647E-01
      0.794      1.260  4.6769E+00      1.3240E+01   2.6550E+00  5.3238E-01
      0.845      1.183  3.5298E+00      1.1011E+01   2.0736E+00  3.9050E-01
      0.900      1.111  2.5568E+00      1.2153E+01   2.1495E+00  3.8017E-01
      0.958      1.044  4.0875E+00      1.3903E+01   2.3094E+00  3.8359E-01
      1.020      0.980  6.1570E+00      1.6311E+01   2.5444E+00  3.9692E-01
      1.086      0.921  4.0504E+00      1.9845E+01   2.9074E+00  4.2594E-01
      1.157      0.865  3.2092E+00      1.7410E+01   2.3955E+00  3.2959E-01
      1.232      0.812  3.9534E+00      1.6580E+01   2.1424E+00  2.7685E-01
      1.311      0.763  2.9937E+00      1.8768E+01   2.2776E+00  2.7640E-01
      1.396      0.716  7.1011E+00      2.7013E+01   3.0787E+00  3.5089E-01
      1.487      0.673  7.1289E+00      3.7735E+01   4.0391E+00  4.3234E-01
      1.583      0.632  1.0217E+01      4.1708E+01   4.1927E+00  4.2147E-01
      1.686      0.593  6.3748E+00      3.6020E+01   3.4006E+00  3.2105E-01
      1.795      0.557  3.4429E+00      2.6408E+01   2.3414E+00  2.0760E-01
      1.911      0.523  3.6330E+00      2.5992E+01   2.1643E+00  1.8022E-01
      2.035      0.491  6.6836E+00      3.1909E+01   2.4954E+00  1.9515E-01
      2.167      0.461  8.7686E+00      3.1372E+01   2.3041E+00  1.6923E-01
      2.307      0.433  3.9125E+00      3.5151E+01   2.4246E+00  1.6724E-01
      2.457      0.407  3.3719E+00      3.3635E+01   2.1789E+00  1.4115E-01
      2.616      0.382  3.5897E+00      4.0174E+01   2.4441E+00  1.4870E-01
      2.786      0.359  4.2686E+00      4.4108E+01   2.5202E+00  1.4400E-01
      2.966      0.337  6.9445E+00      4.0999E+01   2.2000E+00  1.1806E-01
      3.158      0.317  6.7389E+00      4.5829E+01   2.3096E+00  1.1639E-01
      3.363      0.297  4.0956E+00      4.5642E+01   2.1602E+00  1.0224E-01
      3.581      0.279  4.1049E+00      3.6539E+01   1.6241E+00  7.2192E-02
      3.813      0.262  5.7426E+00      4.3524E+01   1.8169E+00  7.5848E-02
      4.060      0.246  2.2237E+00      5.4949E+01   2.1543E+00  8.4460E-02
      4.323      0.231  5.0973E+00      6.0528E+01   2.2286E+00  8.2057E-02
      4.603      0.217  5.3192E+00      6.7796E+01   2.3443E+00  8.1066E-02
      4.901      0.204  7.4871E+00      6.0089E+01   1.9514E+00  6.3374E-02
      5.218      0.192  5.2530E+00      5.9175E+01   1.8048E+00  5.5046E-02
      5.556      0.180  4.2909E+00      5.5589E+01   1.5923E+00  4.5609E-02
      5.916      0.169  3.2707E+00      4.5171E+01   1.2152E+00  3.2689E-02
      6.300      0.159  2.1714E+00      4.0795E+01   1.0306E+00  2.6039E-02
      6.708      0.149  3.4756E+00      4.7400E+01   1.1247E+00  2.6685E-02
      7.142      0.140  3.4622E+00      5.5027E+01   1.2262E+00  2.7324E-02
      7.605      0.131  1.4175E+00      5.9211E+01   1.2391E+00  2.5932E-02
      8.098      0.123  2.0638E+00      5.5040E+01   1.0818E+00  2.1262E-02
      8.622      0.116  3.4799E+00      5.2647E+01   9.7178E-01  1.7937E-02
      9.181      0.109  1.6900E+00      4.4210E+01   7.6640E-01  1.3286E-02
      9.776      0.102  3.6229E+00      4.2502E+01   6.9196E-01  1.1266E-02
     10.409      0.096  1.7593E+00      3.9015E+01   5.9653E-01  9.1210E-03
     11.083      0.090  1.6224E+00      3.5852E+01   5.1483E-01  7.3927E-03
     11.801      0.085  1.4098E+00      3.4589E+01   4.6647E-01  6.2908E-03
     12.566      0.080  9.6088E-01      3.2620E+01   4.1315E-01  5.2327E-03
     13.380      0.075  1.2956E+00      3.2832E+01   3.9053E-01  4.6453E-03
     14.247      0.070  6.4889E-01      2.8960E+01   3.2351E-01  3.6140E-03
     15.170      0.066  5.6090E-01      2.5642E+01   2.6902E-01  2.8224E-03
     16.153      0.062  7.7647E-01      2.8646E+01   2.8225E-01  2.7811E-03
     17.199      0.058  2.6077E-01      2.7131E+01   2.5106E-01  2.3232E-03
     18.314      0.055  6.1992E-01      2.4130E+01   2.0970E-01  1.8224E-03
     19.500      0.051  4.6664E-01      2.1906E+01   1.7879E-01  1.4593E-03
     20.763      0.048  3.3922E-01      2.2227E+01   1.7037E-01  1.3059E-03
     22.109      0.045  3.7624E-01      2.0865E+01   1.5021E-01  1.0813E-03
     23.541      0.042  1.2497E-01      2.1131E+01   1.4286E-01  9.6587E-04
     25.066      0.040  1.9485E-01      2.0484E+01   1.3006E-01  8.2583E-04
     26.690      0.037  5.5255E-02      1.8815E+01   1.1219E-01  6.6903E-04
     28.419      0.035  7.3240E-02      1.8826E+01   1.0543E-01  5.9043E-04
     30.260      0.033  3.6106E-02      1.8862E+01   9.9207E-02  5.2179E-04
     32.221      0.031  2.2462E-02      1.8609E+01   9.1920E-02  4.5404E-04
     34.308      0.029  1.7128E-02      1.8463E+01   8.5648E-02  3.9732E-04
     36.531      0.027  1.1536E-02      1.8387E+01   8.0108E-02  3.4901E-04
     38.897      0.026  7.2385E-03      1.8210E+01   7.4511E-02  3.0487E-04
     41.417      0.024  5.2026E-03      1.8045E+01   6.9340E-02  2.6645E-04
     44.101      0.023  6.3030E-03      1.7975E+01   6.4870E-02  2.3411E-04
     46.958      0.021  3.0806E-03      1.7958E+01   6.0864E-02  2.0629E-04
     50.000      0.020  1.4550E-03      1.7959E+01   5.7164E-02  1.8196E-04
 
 
