# Supplementary material for: Parameters estimation of stochastic finite fault ground motion simulation method and its application in North China
Source: PLoS One. 2025 Dec 3;20(12):e0337602. doi: 10.1371/journal.pone.0337602 (PMC12674566; doi:10.1371/journal.pone.0337602)
Supplement: S2 File — The program code of strong ground motion simulation based on stochastic finite-fault method with dynamic corner frequency for the Pingyuan earthquake. (ZIP) [file pone.0337602.s002.zip › S2 File. Program Code. ( Simulationor of Pingyuan earthquake)/EXSIMNC/PSA/M6d5S130S001iter006.tmp]

**********************************************
*******     Site #   1
PSA and Fouries apectra of trial num.     6
damping:   5%
 100 samples
Mag.          =      5.50
siteCoord1    =     38.00
siteCoord2    =    117.50
depth         =     18.00
fault Dis.(km)=   126.90
Hypo  Dis.(km)=   129.96
Input Parameters file =  M6d5S130_parameters.out                                                                                                 
 data format: (1x,f10.3, 1p, 1x,e11.4, 5x,e11.4, 2x,e11.4, 1x,e11.4)
   freq(Hz)     per(s) FAS(cm/sec) avgPSA(cm/s**2) avgPSV(cm/s)   avgSD(cm)
      0.100     10.000  1.3714E-01      9.0666E-02   1.4430E-01  2.2966E-01
      0.106      9.392  1.3714E-01      1.1442E-01   1.7103E-01  2.5564E-01
      0.113      8.820  1.4912E-01      1.4459E-01   2.0298E-01  2.8493E-01
      0.121      8.283  1.4912E-01      1.7794E-01   2.3459E-01  3.0928E-01
      0.129      7.779  2.1855E-01      2.0902E-01   2.5880E-01  3.2043E-01
      0.137      7.306  2.1855E-01      2.3233E-01   2.7016E-01  3.1414E-01
      0.146      6.862  3.0185E-01      2.5590E-01   2.7946E-01  3.0519E-01
      0.155      6.444  3.2072E-01      3.0601E-01   3.1385E-01  3.2189E-01
      0.165      6.052  3.2072E-01      3.5823E-01   3.4505E-01  3.3235E-01
      0.176      5.684  3.8764E-01      3.9477E-01   3.5711E-01  3.2304E-01
      0.187      5.338  4.0495E-01      4.0200E-01   3.4153E-01  2.9015E-01
      0.199      5.013  3.7144E-01      4.8299E-01   3.8536E-01  3.0747E-01
      0.212      4.708  3.7144E-01      5.4370E-01   4.0741E-01  3.0528E-01
      0.226      4.422  3.2138E-01      5.5677E-01   3.9182E-01  2.7574E-01
      0.241      4.153  2.9946E-01      5.4755E-01   3.6188E-01  2.3918E-01
      0.256      3.900  2.1621E-01      6.1714E-01   3.8306E-01  2.3777E-01
      0.273      3.663  2.2354E-01      6.9755E-01   4.0663E-01  2.3704E-01
      0.291      3.440  2.6987E-01      9.1418E-01   5.0049E-01  2.7400E-01
      0.310      3.231  4.3954E-01      1.1276E+00   5.7976E-01  2.9809E-01
      0.330      3.034  4.3405E-01      1.2197E+00   5.8897E-01  2.8440E-01
      0.351      2.849  4.5010E-01      1.2322E+00   5.5878E-01  2.5341E-01
      0.374      2.676  4.9807E-01      1.6053E+00   6.8372E-01  2.9120E-01
      0.398      2.513  7.9682E-01      2.0437E+00   8.1746E-01  3.2697E-01
      0.424      2.360  1.2768E+00      2.8146E+00   1.0573E+00  3.9719E-01
      0.451      2.217  1.7175E+00      3.8423E+00   1.3555E+00  4.7823E-01
      0.480      2.082  2.0032E+00      4.3875E+00   1.4537E+00  4.8166E-01
      0.511      1.955  2.0592E+00      4.7072E+00   1.4647E+00  4.5579E-01
      0.545      1.836  1.9365E+00      5.0472E+00   1.4750E+00  4.3104E-01
      0.580      1.724  2.1436E+00      6.7143E+00   1.8428E+00  5.0577E-01
      0.617      1.620  4.3132E+00      8.4965E+00   2.1900E+00  5.6450E-01
      0.657      1.521  4.9791E+00      9.3082E+00   2.2533E+00  5.4547E-01
      0.700      1.428  3.2654E+00      9.8415E+00   2.2374E+00  5.0867E-01
      0.745      1.342  2.0474E+00      1.2608E+01   2.6920E+00  5.7478E-01
      0.794      1.260  4.7605E+00      1.3668E+01   2.7407E+00  5.4957E-01
      0.845      1.183  8.1262E+00      1.8363E+01   3.4581E+00  6.5124E-01
      0.900      1.111  8.2040E+00      1.6824E+01   2.9755E+00  5.2625E-01
      0.958      1.044  4.2106E+00      1.3173E+01   2.1880E+00  3.6343E-01
      1.020      0.980  2.1402E+00      1.1421E+01   1.7817E+00  2.7794E-01
      1.086      0.921  3.0590E+00      1.6545E+01   2.4239E+00  3.5511E-01
      1.157      0.865  3.6698E+00      2.0105E+01   2.7663E+00  3.8061E-01
      1.232      0.812  6.8916E+00      2.0743E+01   2.6804E+00  3.4635E-01
      1.311      0.763  5.6709E+00      2.0916E+01   2.5382E+00  3.0803E-01
      1.396      0.716  3.0674E+00      2.1632E+01   2.4655E+00  2.8100E-01
      1.487      0.673  4.5843E+00      2.4289E+01   2.5999E+00  2.7829E-01
      1.583      0.632  3.1148E+00      2.2803E+01   2.2923E+00  2.3044E-01
      1.686      0.593  2.4946E+00      2.5538E+01   2.4110E+00  2.2762E-01
      1.795      0.557  7.9524E+00      2.8386E+01   2.5169E+00  2.2316E-01
      1.911      0.523  7.9906E+00      3.3416E+01   2.7825E+00  2.3170E-01
      2.035      0.491  3.7199E+00      4.7646E+01   3.7261E+00  2.9140E-01
      2.167      0.461  5.6966E+00      5.5175E+01   4.0523E+00  2.9763E-01
      2.307      0.433  1.2939E+01      5.0948E+01   3.5143E+00  2.4240E-01
      2.457      0.407  4.8765E+00      4.5396E+01   2.9407E+00  1.9050E-01
      2.616      0.382  3.2665E+00      5.0085E+01   3.0471E+00  1.8538E-01
      2.786      0.359  8.0886E+00      5.8937E+01   3.3675E+00  1.9241E-01
      2.966      0.337  6.1237E+00      5.9577E+01   3.1969E+00  1.7155E-01
      3.158      0.317  1.5096E+00      5.7028E+01   2.8739E+00  1.4483E-01
      3.363      0.297  7.8632E+00      5.5774E+01   2.6397E+00  1.2494E-01
      3.581      0.279  7.5342E+00      5.1424E+01   2.2858E+00  1.0160E-01
      3.813      0.262  4.1683E+00      4.9492E+01   2.0660E+00  8.6247E-02
      4.060      0.246  5.1390E+00      4.7062E+01   1.8451E+00  7.2336E-02
      4.323      0.231  1.5205E+00      4.4010E+01   1.6204E+00  5.9664E-02
      4.603      0.217  3.3565E+00      4.0172E+01   1.3891E+00  4.8035E-02
      4.901      0.204  3.0572E+00      4.1204E+01   1.3381E+00  4.3456E-02
      5.218      0.192  2.1196E+00      3.9122E+01   1.1932E+00  3.6392E-02
      5.556      0.180  3.7250E+00      4.5415E+01   1.3009E+00  3.7261E-02
      5.916      0.169  4.7314E+00      5.9107E+01   1.5900E+00  4.2773E-02
      6.300      0.159  2.1082E+00      5.2377E+01   1.3233E+00  3.3432E-02
      6.708      0.149  4.5065E+00      5.0370E+01   1.1951E+00  2.8357E-02
      7.142      0.140  1.9095E+00      3.8919E+01   8.6725E-01  1.9325E-02
      7.605      0.131  2.8824E+00      3.9645E+01   8.2967E-01  1.7363E-02
      8.098      0.123  2.0069E+00      4.0763E+01   8.0118E-01  1.5747E-02
      8.622      0.116  2.1337E+00      4.8192E+01   8.8954E-01  1.6420E-02
      9.181      0.109  2.9773E+00      4.7804E+01   8.2870E-01  1.4366E-02
      9.776      0.102  1.6399E+00      4.4254E+01   7.2048E-01  1.1730E-02
     10.409      0.096  1.6432E+00      4.6786E+01   7.1536E-01  1.0938E-02
     11.083      0.090  8.1072E-01      4.1509E+01   5.9605E-01  8.5591E-03
     11.801      0.085  5.7368E-01      3.8349E+01   5.1718E-01  6.9747E-03
     12.566      0.080  6.9925E-01      4.2963E+01   5.4414E-01  6.8918E-03
     13.380      0.075  7.2300E-01      3.6826E+01   4.3804E-01  5.2104E-03
     14.247      0.070  1.4776E+00      3.3476E+01   3.7396E-01  4.1776E-03
     15.170      0.066  5.1324E-01      2.9991E+01   3.1465E-01  3.3011E-03
     16.153      0.062  3.5676E-01      3.0862E+01   3.0409E-01  2.9962E-03
     17.199      0.058  5.8989E-01      2.7564E+01   2.5506E-01  2.3603E-03
     18.314      0.055  1.8306E-01      2.7741E+01   2.4109E-01  2.0952E-03
     19.500      0.051  3.0625E-01      2.6208E+01   2.1390E-01  1.7458E-03
     20.763      0.048  1.2322E-01      2.3663E+01   1.8138E-01  1.3903E-03
     22.109      0.045  1.4305E-01      2.2367E+01   1.6102E-01  1.1591E-03
     23.541      0.042  8.4362E-02      2.1552E+01   1.4571E-01  9.8510E-04
     25.066      0.040  9.6423E-02      2.1146E+01   1.3427E-01  8.5251E-04
     26.690      0.037  7.7668E-02      2.0346E+01   1.2132E-01  7.2347E-04
     28.419      0.035  9.5633E-02      1.9873E+01   1.1129E-01  6.2328E-04
     30.260      0.033  7.7401E-02      1.9814E+01   1.0421E-01  5.4811E-04
     32.221      0.031  3.4831E-02      1.9314E+01   9.5404E-02  4.7125E-04
     34.308      0.029  2.5076E-02      1.9232E+01   8.9216E-02  4.1387E-04
     36.531      0.027  1.6396E-02      1.9284E+01   8.4017E-02  3.6604E-04
     38.897      0.026  1.2289E-02      1.9144E+01   7.8332E-02  3.2051E-04
     41.417      0.024  4.9783E-03      1.9072E+01   7.3289E-02  2.8163E-04
     44.101      0.023  6.7188E-03      1.8985E+01   6.8516E-02  2.4727E-04
     46.958      0.021  3.8543E-03      1.8893E+01   6.4036E-02  2.1704E-04
     50.000      0.020  3.4029E-03      1.8811E+01   5.9877E-02  1.9060E-04
 
 
