# Supplementary material for: Parameters estimation of stochastic finite fault ground motion simulation method and its application in North China
Source: PLoS One. 2025 Dec 3;20(12):e0337602. doi: 10.1371/journal.pone.0337602 (PMC12674566; doi:10.1371/journal.pone.0337602)
Supplement: S2 File — The program code of strong ground motion simulation based on stochastic finite-fault method with dynamic corner frequency for the Pingyuan earthquake. (ZIP) [file pone.0337602.s002.zip › S2 File. Program Code. ( Simulationor of Pingyuan earthquake)/EXSIMNC/PSA/M6d5S130S001iter007.tmp]

**********************************************
*******     Site #   1
PSA and Fouries apectra of trial num.     7
damping:   5%
 100 samples
Mag.          =      5.50
siteCoord1    =     38.00
siteCoord2    =    117.50
depth         =     18.00
fault Dis.(km)=   126.90
Hypo  Dis.(km)=   129.96
Input Parameters file =  M6d5S130_parameters.out                                                                                                 
 data format: (1x,f10.3, 1p, 1x,e11.4, 5x,e11.4, 2x,e11.4, 1x,e11.4)
   freq(Hz)     per(s) FAS(cm/sec) avgPSA(cm/s**2) avgPSV(cm/s)   avgSD(cm)
      0.100     10.000  5.0360E-02      1.7089E-01   2.7197E-01  4.3286E-01
      0.106      9.392  5.0360E-02      1.9424E-01   2.9034E-01  4.3397E-01
      0.113      8.820  6.5443E-02      2.0976E-01   2.9445E-01  4.1334E-01
      0.121      8.283  6.5443E-02      2.2146E-01   2.9197E-01  3.8491E-01
      0.129      7.779  7.4951E-02      2.4056E-01   2.9784E-01  3.6877E-01
      0.137      7.306  7.4951E-02      2.8030E-01   3.2593E-01  3.7900E-01
      0.146      6.862  1.5161E-01      3.4461E-01   3.7634E-01  4.1099E-01
      0.155      6.444  3.4009E-01      4.1770E-01   4.2839E-01  4.3937E-01
      0.165      6.052  3.4009E-01      4.6816E-01   4.5093E-01  4.3435E-01
      0.176      5.684  4.8315E-01      5.0337E-01   4.5535E-01  4.1191E-01
      0.187      5.338  5.9050E-01      6.2687E-01   5.3257E-01  4.5245E-01
      0.199      5.013  7.4756E-01      6.9597E-01   5.5530E-01  4.4306E-01
      0.212      4.708  7.4756E-01      8.4954E-01   6.3658E-01  4.7701E-01
      0.226      4.422  8.7650E-01      1.0512E+00   7.3977E-01  5.2060E-01
      0.241      4.153  9.4647E-01      1.2307E+00   8.1341E-01  5.3760E-01
      0.256      3.900  9.7531E-01      1.3064E+00   8.1086E-01  5.0331E-01
      0.273      3.663  1.0150E+00      1.3150E+00   7.6657E-01  4.4686E-01
      0.291      3.440  8.5321E-01      1.3441E+00   7.3584E-01  4.0285E-01
      0.310      3.231  7.2532E-01      1.4492E+00   7.4512E-01  3.8311E-01
      0.330      3.034  6.2786E-01      1.5263E+00   7.3702E-01  3.5589E-01
      0.351      2.849  5.9835E-01      1.8869E+00   8.5571E-01  3.8806E-01
      0.374      2.676  8.6584E-01      2.5964E+00   1.1058E+00  4.7098E-01
      0.398      2.513  1.1209E+00      3.0911E+00   1.2364E+00  4.9455E-01
      0.424      2.360  1.3070E+00      3.2845E+00   1.2338E+00  4.6349E-01
      0.451      2.217  1.5453E+00      2.9996E+00   1.0583E+00  3.7335E-01
      0.480      2.082  1.5266E+00      2.6596E+00   8.8119E-01  2.9197E-01
      0.511      1.955  1.5081E+00      2.8419E+00   8.8431E-01  2.7517E-01
      0.545      1.836  1.7830E+00      3.8017E+00   1.1110E+00  3.2468E-01
      0.580      1.724  1.7275E+00      5.3002E+00   1.4547E+00  3.9925E-01
      0.617      1.620  1.5995E+00      5.8829E+00   1.5164E+00  3.9086E-01
      0.657      1.521  2.2049E+00      6.4045E+00   1.5504E+00  3.7531E-01
      0.700      1.428  2.5644E+00      8.1319E+00   1.8488E+00  4.2031E-01
      0.745      1.342  2.9013E+00      8.8770E+00   1.8954E+00  4.0468E-01
      0.794      1.260  3.2088E+00      9.0275E+00   1.8102E+00  3.6299E-01
      0.845      1.183  2.7332E+00      9.6466E+00   1.8167E+00  3.4212E-01
      0.900      1.111  3.4414E+00      1.4767E+01   2.6118E+00  4.6193E-01
      0.958      1.044  4.5539E+00      2.1114E+01   3.5071E+00  5.8253E-01
      1.020      0.980  5.9850E+00      2.4363E+01   3.8006E+00  5.9288E-01
      1.086      0.921  4.3816E+00      2.4756E+01   3.6269E+00  5.3136E-01
      1.157      0.865  5.9575E+00      2.5838E+01   3.5550E+00  4.8914E-01
      1.232      0.812  7.7079E+00      2.4969E+01   3.2265E+00  4.1693E-01
      1.311      0.763  3.4090E+00      2.9910E+01   3.6297E+00  4.4049E-01
      1.396      0.716  9.2355E+00      3.3623E+01   3.8322E+00  4.3676E-01
      1.487      0.673  5.8579E+00      3.6982E+01   3.9585E+00  4.2371E-01
      1.583      0.632  4.9833E+00      3.3744E+01   3.3922E+00  3.4100E-01
      1.686      0.593  3.6930E+00      2.8382E+01   2.6795E+00  2.5297E-01
      1.795      0.557  5.2598E+00      3.7918E+01   3.3620E+00  2.9810E-01
      1.911      0.523  1.0734E+01      4.6747E+01   3.8927E+00  3.2414E-01
      2.035      0.491  1.9964E+00      4.3321E+01   3.3879E+00  2.6495E-01
      2.167      0.461  5.4060E+00      4.3870E+01   3.2220E+00  2.3664E-01
      2.307      0.433  6.5811E+00      3.8781E+01   2.6750E+00  1.8451E-01
      2.457      0.407  7.2096E+00      4.5341E+01   2.9372E+00  1.9027E-01
      2.616      0.382  6.4894E+00      4.7185E+01   2.8707E+00  1.7465E-01
      2.786      0.359  7.1184E+00      4.9810E+01   2.8460E+00  1.6261E-01
      2.966      0.337  8.0367E+00      5.9599E+01   3.1981E+00  1.7161E-01
      3.158      0.317  6.7478E+00      6.5226E+01   3.2871E+00  1.6565E-01
      3.363      0.297  5.2973E+00      5.5260E+01   2.6154E+00  1.2379E-01
      3.581      0.279  4.9741E+00      5.0721E+01   2.2545E+00  1.0021E-01
      3.813      0.262  3.7060E+00      4.7670E+01   1.9900E+00  8.3072E-02
      4.060      0.246  6.1502E+00      4.6174E+01   1.8102E+00  7.0971E-02
      4.323      0.231  8.0243E+00      5.8813E+01   2.1655E+00  7.9733E-02
      4.603      0.217  2.9665E+00      5.8923E+01   2.0375E+00  7.0457E-02
      4.901      0.204  1.5270E+00      6.1331E+01   1.9917E+00  6.4683E-02
      5.218      0.192  2.9214E+00      5.7090E+01   1.7412E+00  5.3106E-02
      5.556      0.180  6.2217E+00      6.5450E+01   1.8747E+00  5.3699E-02
      5.916      0.169  4.6330E+00      8.4955E+01   2.2854E+00  6.1479E-02
      6.300      0.159  6.8162E+00      7.4681E+01   1.8868E+00  4.7667E-02
      6.708      0.149  1.8922E+00      5.9441E+01   1.4104E+00  3.3464E-02
      7.142      0.140  2.9780E+00      6.1264E+01   1.3652E+00  3.0421E-02
      7.605      0.131  5.1448E+00      5.5492E+01   1.1613E+00  2.4304E-02
      8.098      0.123  1.2459E+00      4.5854E+01   9.0123E-01  1.7713E-02
      8.622      0.116  1.6760E+00      4.6176E+01   8.5233E-01  1.5733E-02
      9.181      0.109  1.7193E+00      4.4140E+01   7.6519E-01  1.3265E-02
      9.776      0.102  2.2370E+00      4.4954E+01   7.3187E-01  1.1915E-02
     10.409      0.096  2.2902E+00      4.3853E+01   6.7051E-01  1.0252E-02
     11.083      0.090  1.6624E+00      5.1032E+01   7.3281E-01  1.0523E-02
     11.801      0.085  2.8060E+00      5.8290E+01   7.8610E-01  1.0601E-02
     12.566      0.080  1.6939E+00      5.1433E+01   6.5143E-01  8.2506E-03
     13.380      0.075  1.3839E+00      4.5010E+01   5.3539E-01  6.3684E-03
     14.247      0.070  6.3473E-01      3.9644E+01   4.4287E-01  4.9473E-03
     15.170      0.066  8.9711E-01      3.1426E+01   3.2970E-01  3.4591E-03
     16.153      0.062  3.8664E-01      3.0507E+01   3.0058E-01  2.9617E-03
     17.199      0.058  3.4697E-01      3.0085E+01   2.7840E-01  2.5762E-03
     18.314      0.055  7.3246E-01      2.6291E+01   2.2848E-01  1.9856E-03
     19.500      0.051  2.4071E-01      2.4007E+01   1.9594E-01  1.5992E-03
     20.763      0.048  2.1911E-01      2.3234E+01   1.7809E-01  1.3651E-03
     22.109      0.045  1.4540E-01      2.3873E+01   1.7186E-01  1.2372E-03
     23.541      0.042  1.7481E-01      2.4169E+01   1.6340E-01  1.1047E-03
     25.066      0.040  1.1621E-01      2.3693E+01   1.5044E-01  9.5519E-04
     26.690      0.037  7.1140E-02      2.4224E+01   1.4445E-01  8.6137E-04
     28.419      0.035  9.1847E-02      2.3227E+01   1.3008E-01  7.2848E-04
     30.260      0.033  5.5067E-02      2.3117E+01   1.2158E-01  6.3947E-04
     32.221      0.031  3.6691E-02      2.3162E+01   1.1441E-01  5.6513E-04
     34.308      0.029  2.1249E-02      2.3088E+01   1.0711E-01  4.9686E-04
     36.531      0.027  7.8676E-03      2.2893E+01   9.9739E-02  4.3454E-04
     38.897      0.026  9.1318E-03      2.2766E+01   9.3152E-02  3.8115E-04
     41.417      0.024  6.4637E-03      2.2660E+01   8.7077E-02  3.3461E-04
     44.101      0.023  4.4303E-03      2.2565E+01   8.1434E-02  2.9389E-04
     46.958      0.021  5.5587E-03      2.2519E+01   7.6323E-02  2.5868E-04
     50.000      0.020  4.8560E-03      2.2495E+01   7.1603E-02  2.2792E-04
 
 
