# Supplementary material for: Parameters estimation of stochastic finite fault ground motion simulation method and its application in North China
Source: PLoS One. 2025 Dec 3;20(12):e0337602. doi: 10.1371/journal.pone.0337602 (PMC12674566; doi:10.1371/journal.pone.0337602)
Supplement: S2 File — The program code of strong ground motion simulation based on stochastic finite-fault method with dynamic corner frequency for the Pingyuan earthquake. (ZIP) [file pone.0337602.s002.zip › S2 File. Program Code. ( Simulationor of Pingyuan earthquake)/EXSIMNC/PSA/M6d5S130S001iter008.tmp]

**********************************************
*******     Site #   1
PSA and Fouries apectra of trial num.     8
damping:   5%
 100 samples
Mag.          =      5.50
siteCoord1    =     38.00
siteCoord2    =    117.50
depth         =     18.00
fault Dis.(km)=   126.90
Hypo  Dis.(km)=   129.96
Input Parameters file =  M6d5S130_parameters.out                                                                                                 
 data format: (1x,f10.3, 1p, 1x,e11.4, 5x,e11.4, 2x,e11.4, 1x,e11.4)
   freq(Hz)     per(s) FAS(cm/sec) avgPSA(cm/s**2) avgPSV(cm/s)   avgSD(cm)
      0.100     10.000  4.5762E-02      1.6778E-01   2.6703E-01  4.2500E-01
      0.106      9.392  4.5762E-02      1.9797E-01   2.9591E-01  4.4230E-01
      0.113      8.820  8.2882E-02      2.2921E-01   3.2175E-01  4.5167E-01
      0.121      8.283  8.2882E-02      2.5873E-01   3.4110E-01  4.4969E-01
      0.129      7.779  1.1376E-01      2.8580E-01   3.5386E-01  4.3813E-01
      0.137      7.306  1.1376E-01      3.1408E-01   3.6521E-01  4.2467E-01
      0.146      6.862  1.4647E-01      3.5247E-01   3.8492E-01  4.2035E-01
      0.155      6.444  2.3196E-01      4.1176E-01   4.2231E-01  4.3312E-01
      0.165      6.052  2.3196E-01      4.9636E-01   4.7810E-01  4.6051E-01
      0.176      5.684  2.6810E-01      5.9575E-01   5.3892E-01  4.8751E-01
      0.187      5.338  2.8467E-01      6.8552E-01   5.8239E-01  4.9478E-01
      0.199      5.013  3.7039E-01      7.4495E-01   5.9437E-01  4.7424E-01
      0.212      4.708  3.7039E-01      7.8086E-01   5.8512E-01  4.3845E-01
      0.226      4.422  4.8690E-01      8.9655E-01   6.3094E-01  4.4401E-01
      0.241      4.153  6.5971E-01      1.1379E+00   7.5203E-01  4.9703E-01
      0.256      3.900  8.8320E-01      1.3890E+00   8.6218E-01  5.3516E-01
      0.273      3.663  9.9614E-01      1.5570E+00   9.0762E-01  5.2909E-01
      0.291      3.440  1.1243E+00      1.7418E+00   9.5361E-01  5.2207E-01
      0.310      3.231  1.0874E+00      1.9726E+00   1.0142E+00  5.2148E-01
      0.330      3.034  1.1485E+00      2.3777E+00   1.1481E+00  5.5441E-01
      0.351      2.849  1.2084E+00      2.6780E+00   1.2144E+00  5.5074E-01
      0.374      2.676  1.5363E+00      2.7130E+00   1.1555E+00  4.9212E-01
      0.398      2.513  1.9838E+00      2.7532E+00   1.1012E+00  4.4049E-01
      0.424      2.360  2.1285E+00      3.3131E+00   1.2446E+00  4.6752E-01
      0.451      2.217  2.1899E+00      3.9613E+00   1.3975E+00  4.9304E-01
      0.480      2.082  1.7288E+00      4.9604E+00   1.6435E+00  5.4455E-01
      0.511      1.955  1.6728E+00      5.4946E+00   1.7098E+00  5.3203E-01
      0.545      1.836  2.1897E+00      5.9230E+00   1.7309E+00  5.0584E-01
      0.580      1.724  2.1593E+00      5.8754E+00   1.6125E+00  4.4257E-01
      0.617      1.620  1.9331E+00      5.8189E+00   1.4999E+00  3.8661E-01
      0.657      1.521  2.4165E+00      6.3518E+00   1.5376E+00  3.7222E-01
      0.700      1.428  2.3614E+00      7.9120E+00   1.7988E+00  4.0894E-01
      0.745      1.342  3.4849E+00      9.9911E+00   2.1332E+00  4.5547E-01
      0.794      1.260  4.8783E+00      1.3453E+01   2.6976E+00  5.4092E-01
      0.845      1.183  5.1399E+00      1.8971E+01   3.5727E+00  6.7283E-01
      0.900      1.111  4.3357E+00      2.3454E+01   4.1481E+00  7.3364E-01
      0.958      1.044  7.0371E+00      2.6035E+01   4.3244E+00  7.1830E-01
      1.020      0.980  6.5047E+00      2.5681E+01   4.0062E+00  6.2495E-01
      1.086      0.921  5.0013E+00      2.1795E+01   3.1931E+00  4.6781E-01
      1.157      0.865  3.9178E+00      2.2001E+01   3.0272E+00  4.1651E-01
      1.232      0.812  6.6544E+00      2.3261E+01   3.0058E+00  3.8841E-01
      1.311      0.763  3.4683E+00      2.2142E+01   2.6871E+00  3.2610E-01
      1.396      0.716  5.3328E+00      3.1653E+01   3.6076E+00  4.1117E-01
      1.487      0.673  4.6836E+00      3.2418E+01   3.4699E+00  3.7142E-01
      1.583      0.632  5.6528E+00      3.7922E+01   3.8121E+00  3.8322E-01
      1.686      0.593  8.6654E+00      3.8243E+01   3.6105E+00  3.4086E-01
      1.795      0.557  6.0915E+00      3.7133E+01   3.2924E+00  2.9192E-01
      1.911      0.523  1.5240E+00      3.5001E+01   2.9146E+00  2.4270E-01
      2.035      0.491  2.0247E+00      3.8234E+01   2.9900E+00  2.3383E-01
      2.167      0.461  4.7265E+00      4.0988E+01   3.0104E+00  2.2110E-01
      2.307      0.433  7.5025E+00      4.2209E+01   2.9114E+00  2.0082E-01
      2.457      0.407  7.0613E+00      4.9766E+01   3.2238E+00  2.0884E-01
      2.616      0.382  4.6173E+00      5.9456E+01   3.6172E+00  2.2007E-01
      2.786      0.359  9.0525E+00      6.3024E+01   3.6010E+00  2.0575E-01
      2.966      0.337  9.6310E+00      5.5924E+01   3.0009E+00  1.6103E-01
      3.158      0.317  1.9275E+00      5.6979E+01   2.8715E+00  1.4471E-01
      3.363      0.297  9.7362E+00      5.3756E+01   2.5442E+00  1.2042E-01
      3.581      0.279  5.7100E+00      4.6517E+01   2.0677E+00  9.1907E-02
      3.813      0.262  2.0831E+00      4.4137E+01   1.8425E+00  7.6916E-02
      4.060      0.246  3.6872E+00      4.2594E+01   1.6699E+00  6.5469E-02
      4.323      0.231  5.8385E+00      4.4374E+01   1.6338E+00  6.0157E-02
      4.603      0.217  4.5487E+00      4.9690E+01   1.7182E+00  5.9416E-02
      4.901      0.204  7.4748E+00      6.0654E+01   1.9698E+00  6.3970E-02
      5.218      0.192  3.5620E+00      7.6412E+01   2.3305E+00  7.1080E-02
      5.556      0.180  2.2972E+00      6.7269E+01   1.9268E+00  5.5192E-02
      5.916      0.169  3.7515E+00      5.2736E+01   1.4187E+00  3.8163E-02
      6.300      0.159  1.9884E+00      5.1770E+01   1.3079E+00  3.3044E-02
      6.708      0.149  2.6484E+00      3.9977E+01   9.4855E-01  2.2506E-02
      7.142      0.140  3.9757E+00      4.7924E+01   1.0679E+00  2.3797E-02
      7.605      0.131  2.1298E+00      4.8732E+01   1.0198E+00  2.1343E-02
      8.098      0.123  5.5071E+00      4.7990E+01   9.4321E-01  1.8538E-02
      8.622      0.116  5.9661E+00      4.7478E+01   8.7636E-01  1.6176E-02
      9.181      0.109  3.0777E+00      5.2464E+01   9.0948E-01  1.5766E-02
      9.776      0.102  3.1122E+00      4.8580E+01   7.9091E-01  1.2877E-02
     10.409      0.096  6.7307E-01      3.7619E+01   5.7520E-01  8.7948E-03
     11.083      0.090  8.6022E-01      3.9161E+01   5.6233E-01  8.0749E-03
     11.801      0.085  1.8901E+00      4.1651E+01   5.6171E-01  7.5752E-03
     12.566      0.080  8.5674E-01      4.1880E+01   5.3043E-01  6.7182E-03
     13.380      0.075  1.4135E+00      3.8997E+01   4.6386E-01  5.5175E-03
     14.247      0.070  8.6553E-01      3.2072E+01   3.5828E-01  4.0024E-03
     15.170      0.066  1.0656E+00      3.0175E+01   3.1658E-01  3.3213E-03
     16.153      0.062  5.5398E-01      2.8445E+01   2.8027E-01  2.7615E-03
     17.199      0.058  3.3154E-01      2.9546E+01   2.7341E-01  2.5300E-03
     18.314      0.055  2.2402E-01      2.7156E+01   2.3600E-01  2.0510E-03
     19.500      0.051  2.8997E-01      2.6377E+01   2.1528E-01  1.7571E-03
     20.763      0.048  3.5963E-01      2.6507E+01   2.0318E-01  1.5574E-03
     22.109      0.045  1.5467E-01      2.5142E+01   1.8099E-01  1.3029E-03
     23.541      0.042  2.2619E-01      2.3218E+01   1.5697E-01  1.0613E-03
     25.066      0.040  1.4061E-01      2.2722E+01   1.4427E-01  9.1604E-04
     26.690      0.037  1.1744E-01      2.3316E+01   1.3904E-01  8.2909E-04
     28.419      0.035  3.3097E-02      2.3111E+01   1.2943E-01  7.2482E-04
     30.260      0.033  5.5437E-02      2.3430E+01   1.2323E-01  6.4815E-04
     32.221      0.031  2.4613E-02      2.3046E+01   1.1384E-01  5.6230E-04
     34.308      0.029  1.3090E-02      2.2446E+01   1.0413E-01  4.8305E-04
     36.531      0.027  1.0909E-02      2.2744E+01   9.9091E-02  4.3171E-04
     38.897      0.026  8.1164E-03      2.2701E+01   9.2884E-02  3.8005E-04
     41.417      0.024  3.6178E-03      2.2683E+01   8.7165E-02  3.3495E-04
     44.101      0.023  3.6354E-03      2.2604E+01   8.1574E-02  2.9439E-04
     46.958      0.021  3.3731E-03      2.2547E+01   7.6421E-02  2.5901E-04
     50.000      0.020  3.1169E-03      2.2490E+01   7.1587E-02  2.2787E-04
 
 
