# Supplementary material for: Parameters estimation of stochastic finite fault ground motion simulation method and its application in North China
Source: PLoS One. 2025 Dec 3;20(12):e0337602. doi: 10.1371/journal.pone.0337602 (PMC12674566; doi:10.1371/journal.pone.0337602)
Supplement: S2 File — The program code of strong ground motion simulation based on stochastic finite-fault method with dynamic corner frequency for the Pingyuan earthquake. (ZIP) [file pone.0337602.s002.zip › S2 File. Program Code. ( Simulationor of Pingyuan earthquake)/EXSIMNC/PSA/M6d5S130S001iter009.tmp]

**********************************************
*******     Site #   1
PSA and Fouries apectra of trial num.     9
damping:   5%
 100 samples
Mag.          =      5.50
siteCoord1    =     38.00
siteCoord2    =    117.50
depth         =     18.00
fault Dis.(km)=   126.90
Hypo  Dis.(km)=   129.96
Input Parameters file =  M6d5S130_parameters.out                                                                                                 
 data format: (1x,f10.3, 1p, 1x,e11.4, 5x,e11.4, 2x,e11.4, 1x,e11.4)
   freq(Hz)     per(s) FAS(cm/sec) avgPSA(cm/s**2) avgPSV(cm/s)   avgSD(cm)
      0.100     10.000  6.6269E-02      1.2363E-01   1.9676E-01  3.1316E-01
      0.106      9.392  6.6269E-02      1.3303E-01   1.9884E-01  2.9721E-01
      0.113      8.820  7.8632E-02      1.4527E-01   2.0392E-01  2.8626E-01
      0.121      8.283  7.8632E-02      1.6370E-01   2.1582E-01  2.8453E-01
      0.129      7.779  1.0949E-01      1.9030E-01   2.3562E-01  2.9173E-01
      0.137      7.306  1.0949E-01      2.2295E-01   2.5924E-01  3.0145E-01
      0.146      6.862  1.4490E-01      2.7321E-01   2.9836E-01  3.2583E-01
      0.155      6.444  2.1645E-01      3.4992E-01   3.5889E-01  3.6808E-01
      0.165      6.052  2.1645E-01      4.3112E-01   4.1526E-01  3.9998E-01
      0.176      5.684  2.7572E-01      4.9659E-01   4.4921E-01  4.0636E-01
      0.187      5.338  3.4960E-01      5.5058E-01   4.6775E-01  3.9739E-01
      0.199      5.013  4.0692E-01      5.9895E-01   4.7789E-01  3.8130E-01
      0.212      4.708  4.0692E-01      6.4018E-01   4.7971E-01  3.5946E-01
      0.226      4.422  5.5008E-01      7.5857E-01   5.3383E-01  3.7568E-01
      0.241      4.153  6.0683E-01      9.7784E-01   6.4627E-01  4.2713E-01
      0.256      3.900  6.4465E-01      1.0907E+00   6.7698E-01  4.2021E-01
      0.273      3.663  6.4338E-01      1.1142E+00   6.4953E-01  3.7863E-01
      0.291      3.440  6.0794E-01      1.3449E+00   7.3632E-01  4.0311E-01
      0.310      3.231  5.3981E-01      1.7819E+00   9.1618E-01  4.7106E-01
      0.330      3.034  6.1736E-01      2.2765E+00   1.0993E+00  5.3081E-01
      0.351      2.849  7.5361E-01      2.8064E+00   1.2727E+00  5.7716E-01
      0.374      2.676  1.6351E+00      3.3595E+00   1.4308E+00  6.0939E-01
      0.398      2.513  2.5894E+00      4.5926E+00   1.8370E+00  7.3478E-01
      0.424      2.360  2.9560E+00      5.9391E+00   2.2310E+00  8.3809E-01
      0.451      2.217  3.7086E+00      6.5615E+00   2.3149E+00  8.1668E-01
      0.480      2.082  3.8237E+00      7.2028E+00   2.3865E+00  7.9072E-01
      0.511      1.955  3.3296E+00      7.0284E+00   2.1871E+00  6.8055E-01
      0.545      1.836  2.2676E+00      6.1624E+00   1.8009E+00  5.2629E-01
      0.580      1.724  1.2122E+00      5.3489E+00   1.4680E+00  4.0291E-01
      0.617      1.620  1.8576E+00      5.2892E+00   1.3633E+00  3.5141E-01
      0.657      1.521  2.7239E+00      6.1583E+00   1.4908E+00  3.6088E-01
      0.700      1.428  2.8906E+00      7.7088E+00   1.7526E+00  3.9844E-01
      0.745      1.342  2.1192E+00      8.7916E+00   1.8771E+00  4.0079E-01
      0.794      1.260  5.3572E+00      1.1806E+01   2.3673E+00  4.7469E-01
      0.845      1.183  7.0857E+00      1.3437E+01   2.5304E+00  4.7654E-01
      0.900      1.111  4.3075E+00      1.1755E+01   2.0790E+00  3.6770E-01
      0.958      1.044  1.1189E+00      1.2219E+01   2.0296E+00  3.3712E-01
      1.020      0.980  2.5516E+00      1.2800E+01   1.9968E+00  3.1149E-01
      1.086      0.921  3.0496E+00      1.1971E+01   1.7538E+00  2.5695E-01
      1.157      0.865  3.1426E+00      1.7343E+01   2.3863E+00  3.2833E-01
      1.232      0.812  3.8591E+00      1.9462E+01   2.5149E+00  3.2497E-01
      1.311      0.763  5.6326E+00      2.4073E+01   2.9214E+00  3.5453E-01
      1.396      0.716  4.9986E+00      3.0686E+01   3.4973E+00  3.9860E-01
      1.487      0.673  4.1315E+00      3.5535E+01   3.8037E+00  4.0714E-01
      1.583      0.632  9.6795E+00      3.6342E+01   3.6533E+00  3.6725E-01
      1.686      0.593  6.7112E+00      3.4582E+01   3.2649E+00  3.0824E-01
      1.795      0.557  5.7221E+00      3.3632E+01   2.9820E+00  2.6440E-01
      1.911      0.523  5.4695E+00      3.9831E+01   3.3168E+00  2.7619E-01
      2.035      0.491  7.7568E+00      5.1750E+01   4.0471E+00  3.1650E-01
      2.167      0.461  8.2507E+00      4.7381E+01   3.4799E+00  2.5559E-01
      2.307      0.433  5.8800E+00      5.2770E+01   3.6399E+00  2.5107E-01
      2.457      0.407  7.0881E+00      4.3476E+01   2.8164E+00  1.8244E-01
      2.616      0.382  4.1130E+00      4.0606E+01   2.4704E+00  1.5029E-01
      2.786      0.359  7.2942E+00      3.8875E+01   2.2212E+00  1.2691E-01
      2.966      0.337  3.6337E+00      3.8869E+01   2.0857E+00  1.1192E-01
      3.158      0.317  2.8030E+00      4.3209E+01   2.1775E+00  1.0974E-01
      3.363      0.297  8.0814E+00      5.6218E+01   2.6608E+00  1.2593E-01
      3.581      0.279  3.7091E+00      6.2966E+01   2.7988E+00  1.2441E-01
      3.813      0.262  3.7199E+00      4.8299E+01   2.0163E+00  8.4169E-02
      4.060      0.246  6.1630E+00      5.5784E+01   2.1870E+00  8.5743E-02
      4.323      0.231  6.7708E+00      5.2676E+01   1.9395E+00  7.1412E-02
      4.603      0.217  5.8336E+00      4.8515E+01   1.6776E+00  5.8012E-02
      4.901      0.204  4.6489E+00      4.8631E+01   1.5793E+00  5.1289E-02
      5.218      0.192  2.0155E+00      4.5689E+01   1.3935E+00  4.2501E-02
      5.556      0.180  3.7890E+00      4.5233E+01   1.2956E+00  3.7112E-02
      5.916      0.169  5.0123E+00      4.5108E+01   1.2134E+00  3.2643E-02
      6.300      0.159  3.0179E+00      4.4828E+01   1.1325E+00  2.8613E-02
      6.708      0.149  3.9511E+00      5.1619E+01   1.2248E+00  2.9060E-02
      7.142      0.140  4.2027E+00      5.3161E+01   1.1846E+00  2.6397E-02
      7.605      0.131  3.1878E+00      4.5790E+01   9.5827E-01  2.0054E-02
      8.098      0.123  2.6152E+00      4.1059E+01   8.0699E-01  1.5861E-02
      8.622      0.116  3.6435E+00      4.8565E+01   8.9643E-01  1.6547E-02
      9.181      0.109  2.0563E+00      4.4428E+01   7.7018E-01  1.3351E-02
      9.776      0.102  4.7045E-01      4.0368E+01   6.5722E-01  1.0700E-02
     10.409      0.096  8.1694E-01      3.7391E+01   5.7171E-01  8.7415E-03
     11.083      0.090  1.1201E+00      3.7845E+01   5.4345E-01  7.8038E-03
     11.801      0.085  1.1612E+00      3.4867E+01   4.7021E-01  6.3413E-03
     12.566      0.080  1.4101E+00      3.3965E+01   4.3018E-01  5.4484E-03
     13.380      0.075  1.7148E+00      3.1577E+01   3.7560E-01  4.4677E-03
     14.247      0.070  1.0172E+00      2.8627E+01   3.1980E-01  3.5725E-03
     15.170      0.066  1.2533E+00      2.9868E+01   3.1336E-01  3.2876E-03
     16.153      0.062  3.4940E-01      3.0205E+01   2.9761E-01  2.9324E-03
     17.199      0.058  2.1386E-01      2.7333E+01   2.5292E-01  2.3405E-03
     18.314      0.055  3.7175E-01      2.3655E+01   2.0557E-01  1.7866E-03
     19.500      0.051  2.1279E-01      2.4010E+01   1.9596E-01  1.5994E-03
     20.763      0.048  2.2225E-01      2.2835E+01   1.7503E-01  1.3417E-03
     22.109      0.045  2.3271E-01      2.1357E+01   1.5375E-01  1.1068E-03
     23.541      0.042  4.1972E-02      1.9049E+01   1.2879E-01  8.7069E-04
     25.066      0.040  7.3413E-02      1.8693E+01   1.1869E-01  7.5361E-04
     26.690      0.037  7.9292E-02      1.8423E+01   1.0986E-01  6.5511E-04
     28.419      0.035  4.7057E-02      1.8544E+01   1.0385E-01  5.8159E-04
     30.260      0.033  4.5848E-02      1.8421E+01   9.6889E-02  5.0959E-04
     32.221      0.031  1.9338E-02      1.8021E+01   8.9014E-02  4.3969E-04
     34.308      0.029  1.0480E-02      1.7822E+01   8.2676E-02  3.8353E-04
     36.531      0.027  1.3265E-02      1.7796E+01   7.7535E-02  3.3780E-04
     38.897      0.026  5.3982E-03      1.7720E+01   7.2503E-02  2.9666E-04
     41.417      0.024  6.2740E-03      1.7660E+01   6.7861E-02  2.6077E-04
     44.101      0.023  4.5421E-03      1.7621E+01   6.3591E-02  2.2949E-04
     46.958      0.021  5.3311E-03      1.7576E+01   5.9572E-02  2.0191E-04
     50.000      0.020  3.5440E-03      1.7557E+01   5.5887E-02  1.7789E-04
 
 
