# Supplementary material for: Parameters estimation of stochastic finite fault ground motion simulation method and its application in North China
Source: PLoS One. 2025 Dec 3;20(12):e0337602. doi: 10.1371/journal.pone.0337602 (PMC12674566; doi:10.1371/journal.pone.0337602)
Supplement: S2 File — The program code of strong ground motion simulation based on stochastic finite-fault method with dynamic corner frequency for the Pingyuan earthquake. (ZIP) [file pone.0337602.s002.zip › S2 File. Program Code. ( Simulationor of Pingyuan earthquake)/EXSIMNC/PSA/M6d5S130S001iter010.tmp]

**********************************************
*******     Site #   1
PSA and Fouries apectra of trial num.    10
damping:   5%
 100 samples
Mag.          =      5.50
siteCoord1    =     38.00
siteCoord2    =    117.50
depth         =     18.00
fault Dis.(km)=   126.90
Hypo  Dis.(km)=   129.96
Input Parameters file =  M6d5S130_parameters.out                                                                                                 
 data format: (1x,f10.3, 1p, 1x,e11.4, 5x,e11.4, 2x,e11.4, 1x,e11.4)
   freq(Hz)     per(s) FAS(cm/sec) avgPSA(cm/s**2) avgPSV(cm/s)   avgSD(cm)
      0.100     10.000  1.0678E-01      9.1131E-02   1.4504E-01  2.3084E-01
      0.106      9.392  1.0678E-01      1.0272E-01   1.5354E-01  2.2949E-01
      0.113      8.820  1.1209E-01      1.1540E-01   1.6199E-01  2.2739E-01
      0.121      8.283  1.1209E-01      1.3004E-01   1.7144E-01  2.2601E-01
      0.129      7.779  1.1045E-01      1.4786E-01   1.8307E-01  2.2667E-01
      0.137      7.306  1.1045E-01      1.6992E-01   1.9759E-01  2.2976E-01
      0.146      6.862  1.4815E-01      1.9633E-01   2.1441E-01  2.3414E-01
      0.155      6.444  1.5074E-01      2.2544E-01   2.3122E-01  2.3714E-01
      0.165      6.052  1.5074E-01      2.5401E-01   2.4467E-01  2.3567E-01
      0.176      5.684  1.4090E-01      2.7920E-01   2.5257E-01  2.2848E-01
      0.187      5.338  1.5325E-01      3.0264E-01   2.5711E-01  2.1843E-01
      0.199      5.013  1.9851E-01      3.3360E-01   2.6617E-01  2.1237E-01
      0.212      4.708  1.9851E-01      3.9657E-01   2.9716E-01  2.2267E-01
      0.226      4.422  2.2006E-01      4.6348E-01   3.2617E-01  2.2954E-01
      0.241      4.153  2.9208E-01      5.4677E-01   3.6137E-01  2.3883E-01
      0.256      3.900  3.8526E-01      7.1056E-01   4.4105E-01  2.7376E-01
      0.273      3.663  4.4698E-01      9.6041E-01   5.5986E-01  3.2636E-01
      0.291      3.440  4.5438E-01      1.0810E+00   5.9180E-01  3.2399E-01
      0.310      3.231  5.1379E-01      1.0255E+00   5.2729E-01  2.7111E-01
      0.330      3.034  6.2019E-01      1.2593E+00   6.0808E-01  2.9363E-01
      0.351      2.849  7.0934E-01      1.6423E+00   7.4480E-01  3.3776E-01
      0.374      2.676  7.2275E-01      1.9333E+00   8.2341E-01  3.5069E-01
      0.398      2.513  9.0729E-01      2.0216E+00   8.0862E-01  3.2344E-01
      0.424      2.360  1.2595E+00      2.7089E+00   1.0176E+00  3.8226E-01
      0.451      2.217  2.1741E+00      3.9141E+00   1.3809E+00  4.8717E-01
      0.480      2.082  2.7003E+00      4.6777E+00   1.5499E+00  5.1352E-01
      0.511      1.955  2.5790E+00      4.5333E+00   1.4106E+00  4.3895E-01
      0.545      1.836  2.0568E+00      4.8891E+00   1.4288E+00  4.1755E-01
      0.580      1.724  1.6435E+00      5.3762E+00   1.4755E+00  4.0497E-01
      0.617      1.620  2.0026E+00      6.2917E+00   1.6217E+00  4.1802E-01
      0.657      1.521  2.0620E+00      6.8448E+00   1.6570E+00  4.0111E-01
      0.700      1.428  1.9997E+00      7.1830E+00   1.6330E+00  3.7126E-01
      0.745      1.342  2.9437E+00      7.9245E+00   1.6920E+00  3.6126E-01
      0.794      1.260  2.9213E+00      7.7121E+00   1.5464E+00  3.1010E-01
      0.845      1.183  3.0964E+00      9.3042E+00   1.7522E+00  3.2997E-01
      0.900      1.111  3.6869E+00      1.2297E+01   2.1748E+00  3.8464E-01
      0.958      1.044  4.7077E+00      1.4966E+01   2.4859E+00  4.1291E-01
      1.020      0.980  5.9031E+00      1.6002E+01   2.4963E+00  3.8941E-01
      1.086      0.921  3.1592E+00      1.3942E+01   2.0426E+00  2.9925E-01
      1.157      0.865  2.0880E+00      1.7346E+01   2.3867E+00  3.2839E-01
      1.232      0.812  3.8671E+00      1.9541E+01   2.5251E+00  3.2629E-01
      1.311      0.763  3.1191E+00      2.0627E+01   2.5032E+00  3.0379E-01
      1.396      0.716  2.0500E+00      2.3375E+01   2.6641E+00  3.0364E-01
      1.487      0.673  5.3705E+00      2.8580E+01   3.0592E+00  3.2745E-01
      1.583      0.632  8.9195E+00      3.6695E+01   3.6888E+00  3.7082E-01
      1.686      0.593  6.4128E+00      4.3326E+01   4.0903E+00  3.8617E-01
      1.795      0.557  6.8499E+00      4.1039E+01   3.6388E+00  3.2263E-01
      1.911      0.523  3.2616E+00      3.9677E+01   3.3040E+00  2.7512E-01
      2.035      0.491  7.3414E+00      4.2983E+01   3.3614E+00  2.6288E-01
      2.167      0.461  4.9751E+00      4.2803E+01   3.1437E+00  2.3089E-01
      2.307      0.433  2.7815E+00      4.3842E+01   3.0241E+00  2.0859E-01
      2.457      0.407  6.8642E+00      4.4759E+01   2.8995E+00  1.8783E-01
      2.616      0.382  2.9926E+00      4.5763E+01   2.7842E+00  1.6938E-01
      2.786      0.359  7.4046E+00      5.2696E+01   3.0109E+00  1.7203E-01
      2.966      0.337  6.8419E+00      7.2736E+01   3.9030E+00  2.0944E-01
      3.158      0.317  1.1590E+01      6.4955E+01   3.2735E+00  1.6497E-01
      3.363      0.297  3.1469E+00      5.4831E+01   2.5951E+00  1.2282E-01
      3.581      0.279  2.0495E+00      5.6467E+01   2.5099E+00  1.1156E-01
      3.813      0.262  4.0384E+00      5.1294E+01   2.1413E+00  8.9388E-02
      4.060      0.246  6.5074E+00      4.1966E+01   1.6453E+00  6.4504E-02
      4.323      0.231  4.7020E+00      5.0912E+01   1.8746E+00  6.9020E-02
      4.603      0.217  5.9722E+00      5.6274E+01   1.9459E+00  6.7289E-02
      4.901      0.204  7.7278E+00      7.2594E+01   2.3575E+00  7.6562E-02
      5.218      0.192  6.9894E+00      6.8974E+01   2.1037E+00  6.4162E-02
      5.556      0.180  4.5231E+00      5.8013E+01   1.6617E+00  4.7598E-02
      5.916      0.169  4.4491E+00      6.9172E+01   1.8608E+00  5.0058E-02
      6.300      0.159  2.7399E+00      6.0588E+01   1.5307E+00  3.8672E-02
      6.708      0.149  4.1935E+00      7.4879E+01   1.7767E+00  4.2155E-02
      7.142      0.140  3.1305E+00      6.6688E+01   1.4860E+00  3.3114E-02
      7.605      0.131  3.4562E+00      4.8131E+01   1.0073E+00  2.1080E-02
      8.098      0.123  1.7556E+00      4.8279E+01   9.4890E-01  1.8650E-02
      8.622      0.116  2.6433E+00      5.1152E+01   9.4418E-01  1.7428E-02
      9.181      0.109  7.5717E-01      4.6612E+01   8.0803E-01  1.4007E-02
      9.776      0.102  8.6725E-01      4.5135E+01   7.3483E-01  1.1963E-02
     10.409      0.096  2.2637E+00      4.2757E+01   6.5375E-01  9.9959E-03
     11.083      0.090  1.9091E+00      4.3064E+01   6.1839E-01  8.8799E-03
     11.801      0.085  6.9360E-01      3.6437E+01   4.9139E-01  6.6269E-03
     12.566      0.080  1.8719E+00      3.4865E+01   4.4158E-01  5.5928E-03
     13.380      0.075  1.1406E+00      3.3814E+01   4.0222E-01  4.7843E-03
     14.247      0.070  2.8393E-01      3.4169E+01   3.8171E-01  4.2641E-03
     15.170      0.066  9.8282E-01      3.1720E+01   3.3279E-01  3.4915E-03
     16.153      0.062  3.4671E-01      2.8707E+01   2.8285E-01  2.7870E-03
     17.199      0.058  2.5820E-01      2.5143E+01   2.3266E-01  2.1530E-03
     18.314      0.055  3.0275E-01      2.3053E+01   2.0034E-01  1.7411E-03
     19.500      0.051  4.0220E-01      2.2996E+01   1.8768E-01  1.5318E-03
     20.763      0.048  2.6453E-01      2.4062E+01   1.8444E-01  1.4138E-03
     22.109      0.045  1.1072E-01      2.4796E+01   1.7850E-01  1.2850E-03
     23.541      0.042  2.7432E-01      2.6094E+01   1.7642E-01  1.1927E-03
     25.066      0.040  1.8036E-01      2.4954E+01   1.5844E-01  1.0060E-03
     26.690      0.037  7.9849E-02      2.3696E+01   1.4130E-01  8.4260E-04
     28.419      0.035  9.5320E-02      2.3831E+01   1.3346E-01  7.4741E-04
     30.260      0.033  2.8040E-02      2.3723E+01   1.2477E-01  6.5624E-04
     32.221      0.031  1.5808E-02      2.3204E+01   1.1462E-01  5.6616E-04
     34.308      0.029  1.5805E-02      2.3263E+01   1.0792E-01  5.0063E-04
     36.531      0.027  8.9262E-03      2.3203E+01   1.0109E-01  4.4041E-04
     38.897      0.026  4.4236E-03      2.3175E+01   9.4823E-02  3.8798E-04
     41.417      0.024  4.7018E-03      2.3023E+01   8.8472E-02  3.3997E-04
     44.101      0.023  3.1561E-03      2.2843E+01   8.2436E-02  2.9750E-04
     46.958      0.021  2.0120E-03      2.2741E+01   7.7076E-02  2.6124E-04
     50.000      0.020  2.6035E-03      2.2697E+01   7.2246E-02  2.2997E-04
 
 
