# Supplementary material for: Parameters estimation of stochastic finite fault ground motion simulation method and its application in North China
Source: PLoS One. 2025 Dec 3;20(12):e0337602. doi: 10.1371/journal.pone.0337602 (PMC12674566; doi:10.1371/journal.pone.0337602)
Supplement: S2 File — The program code of strong ground motion simulation based on stochastic finite-fault method with dynamic corner frequency for the Pingyuan earthquake. (ZIP) [file pone.0337602.s002.zip › S2 File. Program Code. ( Simulationor of Pingyuan earthquake)/EXSIMNC/PSA/M6d5S130S002iter001.tmp]

**********************************************
*******     Site #   2
PSA and Fouries apectra of trial num.     1
damping:   5%
 100 samples
Mag.          =      5.50
siteCoord1    =     38.00
siteCoord2    =    115.00
depth         =     18.00
fault Dis.(km)=   148.98
Hypo  Dis.(km)=   149.62
Input Parameters file =  M6d5S130_parameters.out                                                                                                 
 data format: (1x,f10.3, 1p, 1x,e11.4, 5x,e11.4, 2x,e11.4, 1x,e11.4)
   freq(Hz)     per(s) FAS(cm/sec) avgPSA(cm/s**2) avgPSV(cm/s)   avgSD(cm)
      0.100     10.000  7.8922E-02      9.8048E-02   1.5605E-01  2.4836E-01
      0.106      9.392  7.8922E-02      1.1163E-01   1.6686E-01  2.4941E-01
      0.113      8.820  8.8073E-02      1.2466E-01   1.7500E-01  2.4565E-01
      0.121      8.283  8.8073E-02      1.4469E-01   1.9075E-01  2.5147E-01
      0.129      7.779  9.8050E-02      1.6336E-01   2.0226E-01  2.5043E-01
      0.137      7.306  9.8050E-02      1.7618E-01   2.0486E-01  2.3821E-01
      0.146      6.862  1.0296E-01      1.8309E-01   1.9995E-01  2.1835E-01
      0.155      6.444  1.0591E-01      1.8919E-01   1.9403E-01  1.9900E-01
      0.165      6.052  1.0591E-01      2.1854E-01   2.1050E-01  2.0276E-01
      0.176      5.684  1.7168E-01      2.5838E-01   2.3373E-01  2.1143E-01
      0.187      5.338  2.0854E-01      3.0659E-01   2.6047E-01  2.2128E-01
      0.199      5.013  2.5009E-01      3.6053E-01   2.8766E-01  2.2952E-01
      0.212      4.708  2.5009E-01      3.9930E-01   2.9921E-01  2.2421E-01
      0.226      4.422  2.5705E-01      4.5802E-01   3.2233E-01  2.2683E-01
      0.241      4.153  2.5918E-01      5.8487E-01   3.8655E-01  2.5548E-01
      0.256      3.900  2.4480E-01      7.4701E-01   4.6368E-01  2.8781E-01
      0.273      3.663  3.0535E-01      9.1723E-01   5.3469E-01  3.1169E-01
      0.291      3.440  6.0446E-01      1.1141E+00   6.0995E-01  3.3393E-01
      0.310      3.231  8.2885E-01      1.3893E+00   7.1434E-01  3.6729E-01
      0.330      3.034  8.9670E-01      1.6979E+00   8.1988E-01  3.9590E-01
      0.351      2.849  9.9225E-01      2.1534E+00   9.7655E-01  4.4286E-01
      0.374      2.676  1.0001E+00      2.7077E+00   1.1532E+00  4.9116E-01
      0.398      2.513  8.7144E-01      3.1303E+00   1.2521E+00  5.0082E-01
      0.424      2.360  8.4851E-01      3.4690E+00   1.3031E+00  4.8952E-01
      0.451      2.217  9.6738E-01      3.7381E+00   1.3188E+00  4.6526E-01
      0.480      2.082  9.7289E-01      4.1624E+00   1.3791E+00  4.5695E-01
      0.511      1.955  2.1404E+00      5.1597E+00   1.6056E+00  4.9960E-01
      0.545      1.836  3.9893E+00      6.7301E+00   1.9668E+00  5.7477E-01
      0.580      1.724  5.1323E+00      8.3162E+00   2.2825E+00  6.2644E-01
      0.617      1.620  4.3102E+00      9.7716E+00   2.5187E+00  6.4922E-01
      0.657      1.521  3.6785E+00      1.1067E+01   2.6790E+00  6.4852E-01
      0.700      1.428  4.2081E+00      1.1764E+01   2.6745E+00  6.0803E-01
      0.745      1.342  4.0942E+00      1.0682E+01   2.2807E+00  4.8696E-01
      0.794      1.260  4.1129E+00      9.0760E+00   1.8199E+00  3.6494E-01
      0.845      1.183  3.3016E+00      1.0784E+01   2.0308E+00  3.8245E-01
      0.900      1.111  3.6838E+00      1.1011E+01   1.9475E+00  3.4445E-01
      0.958      1.044  3.3417E+00      1.1436E+01   1.8995E+00  3.1552E-01
      1.020      0.980  2.8715E+00      1.3283E+01   2.0721E+00  3.2323E-01
      1.086      0.921  5.3146E+00      1.4664E+01   2.1483E+00  3.1474E-01
      1.157      0.865  4.0285E+00      1.4222E+01   1.9568E+00  2.6924E-01
      1.232      0.812  3.1853E+00      1.3722E+01   1.7731E+00  2.2912E-01
      1.311      0.763  3.3840E+00      1.2429E+01   1.5083E+00  1.8305E-01
      1.396      0.716  3.0148E+00      1.2003E+01   1.3680E+00  1.5591E-01
      1.487      0.673  1.4291E+00      1.4304E+01   1.5310E+00  1.6388E-01
      1.583      0.632  3.4914E+00      1.5385E+01   1.5466E+00  1.5547E-01
      1.686      0.593  2.6055E+00      1.8640E+01   1.7598E+00  1.6615E-01
      1.795      0.557  4.0458E+00      2.2479E+01   1.9931E+00  1.7672E-01
      1.911      0.523  1.1211E+00      2.8666E+01   2.3870E+00  1.9877E-01
      2.035      0.491  8.1237E+00      4.1182E+01   3.2206E+00  2.5186E-01
      2.167      0.461  7.9587E+00      4.1723E+01   3.0644E+00  2.2506E-01
      2.307      0.433  4.5711E+00      3.5980E+01   2.4818E+00  1.7119E-01
      2.457      0.407  9.0455E+00      4.2723E+01   2.7676E+00  1.7929E-01
      2.616      0.382  3.5069E+00      5.0457E+01   3.0698E+00  1.8676E-01
      2.786      0.359  7.9352E+00      6.0837E+01   3.4760E+00  1.9861E-01
      2.966      0.337  9.4264E+00      7.1723E+01   3.8487E+00  2.0652E-01
      3.158      0.317  4.1470E+00      6.6369E+01   3.3447E+00  1.6856E-01
      3.363      0.297  9.5011E+00      5.9480E+01   2.8152E+00  1.3324E-01
      3.581      0.279  4.1283E+00      4.6313E+01   2.0586E+00  9.1504E-02
      3.813      0.262  8.6121E+00      5.3981E+01   2.2534E+00  9.4070E-02
      4.060      0.246  4.0132E+00      4.4578E+01   1.7477E+00  6.8518E-02
      4.323      0.231  5.5597E+00      5.1707E+01   1.9038E+00  7.0099E-02
      4.603      0.217  4.5425E+00      6.0724E+01   2.0998E+00  7.2611E-02
      4.901      0.204  1.2999E+00      6.1499E+01   1.9972E+00  6.4861E-02
      5.218      0.192  6.0672E+00      6.2261E+01   1.8989E+00  5.7917E-02
      5.556      0.180  3.4159E+00      5.1351E+01   1.4709E+00  4.2132E-02
      5.916      0.169  2.7176E+00      4.2615E+01   1.1464E+00  3.0839E-02
      6.300      0.159  1.4765E+00      4.1191E+01   1.0407E+00  2.6291E-02
      6.708      0.149  3.2916E+00      4.0395E+01   9.5845E-01  2.2741E-02
      7.142      0.140  3.6183E+00      4.4139E+01   9.8358E-01  2.1917E-02
      7.605      0.131  3.4720E+00      5.3441E+01   1.1184E+00  2.3405E-02
      8.098      0.123  9.4668E-01      4.8181E+01   9.4697E-01  1.8612E-02
      8.622      0.116  1.6061E+00      4.6547E+01   8.5919E-01  1.5859E-02
      9.181      0.109  2.0535E+00      4.2400E+01   7.3501E-01  1.2742E-02
      9.776      0.102  1.9555E+00      3.9229E+01   6.3866E-01  1.0398E-02
     10.409      0.096  2.1347E+00      3.7142E+01   5.6789E-01  8.6831E-03
     11.083      0.090  6.0047E-01      3.6657E+01   5.2638E-01  7.5586E-03
     11.801      0.085  4.2496E-01      3.3914E+01   4.5736E-01  6.1679E-03
     12.566      0.080  7.4036E-01      2.9669E+01   3.7577E-01  4.7593E-03
     13.380      0.075  8.5762E-01      2.9337E+01   3.4896E-01  4.1508E-03
     14.247      0.070  6.0067E-01      2.5166E+01   2.8113E-01  3.1405E-03
     15.170      0.066  3.7844E-01      2.3611E+01   2.4771E-01  2.5989E-03
     16.153      0.062  2.7079E-01      2.4702E+01   2.4340E-01  2.3982E-03
     17.199      0.058  1.5931E-01      2.3961E+01   2.2172E-01  2.0517E-03
     18.314      0.055  3.6866E-01      2.4920E+01   2.1657E-01  1.8821E-03
     19.500      0.051  3.4914E-01      2.4295E+01   1.9829E-01  1.6184E-03
     20.763      0.048  2.9706E-01      2.2609E+01   1.7330E-01  1.3284E-03
     22.109      0.045  1.4731E-01      2.2551E+01   1.6234E-01  1.1687E-03
     23.541      0.042  3.3528E-02      2.1924E+01   1.4822E-01  1.0021E-03
     25.066      0.040  6.0780E-02      2.0899E+01   1.3270E-01  8.4255E-04
     26.690      0.037  3.8312E-02      2.1259E+01   1.2677E-01  7.5594E-04
     28.419      0.035  7.6790E-02      2.0711E+01   1.1599E-01  6.4957E-04
     30.260      0.033  3.6826E-02      2.0091E+01   1.0567E-01  5.5576E-04
     32.221      0.031  3.4080E-02      1.9914E+01   9.8363E-02  4.8587E-04
     34.308      0.029  1.5361E-02      2.0047E+01   9.3000E-02  4.3143E-04
     36.531      0.027  9.0904E-03      2.0056E+01   8.7380E-02  3.8069E-04
     38.897      0.026  6.9905E-03      2.0058E+01   8.2070E-02  3.3580E-04
     41.417      0.024  3.4232E-03      1.9930E+01   7.6585E-02  2.9429E-04
     44.101      0.023  2.8691E-03      1.9871E+01   7.1714E-02  2.5881E-04
     46.958      0.021  3.5112E-03      1.9819E+01   6.7171E-02  2.2767E-04
     50.000      0.020  2.0497E-03      1.9781E+01   6.2965E-02  2.0042E-04
 
 
