# Supplementary material for: Parameters estimation of stochastic finite fault ground motion simulation method and its application in North China
Source: PLoS One. 2025 Dec 3;20(12):e0337602. doi: 10.1371/journal.pone.0337602 (PMC12674566; doi:10.1371/journal.pone.0337602)
Supplement: S2 File — The program code of strong ground motion simulation based on stochastic finite-fault method with dynamic corner frequency for the Pingyuan earthquake. (ZIP) [file pone.0337602.s002.zip › S2 File. Program Code. ( Simulationor of Pingyuan earthquake)/EXSIMNC/PSA/M6d5S130S002iter002.tmp]

**********************************************
*******     Site #   2
PSA and Fouries apectra of trial num.     2
damping:   5%
 100 samples
Mag.          =      5.50
siteCoord1    =     38.00
siteCoord2    =    115.00
depth         =     18.00
fault Dis.(km)=   148.98
Hypo  Dis.(km)=   149.62
Input Parameters file =  M6d5S130_parameters.out                                                                                                 
 data format: (1x,f10.3, 1p, 1x,e11.4, 5x,e11.4, 2x,e11.4, 1x,e11.4)
   freq(Hz)     per(s) FAS(cm/sec) avgPSA(cm/s**2) avgPSV(cm/s)   avgSD(cm)
      0.100     10.000  9.4387E-02      8.7314E-02   1.3897E-01  2.2117E-01
      0.106      9.392  9.4387E-02      9.3604E-02   1.3991E-01  2.0913E-01
      0.113      8.820  1.0287E-01      9.9028E-02   1.3901E-01  1.9514E-01
      0.121      8.283  1.0287E-01      1.1475E-01   1.5128E-01  1.9944E-01
      0.129      7.779  1.0047E-01      1.3690E-01   1.6951E-01  2.0987E-01
      0.137      7.306  1.0047E-01      1.5975E-01   1.8576E-01  2.1600E-01
      0.146      6.862  8.9308E-02      1.8842E-01   2.0576E-01  2.2470E-01
      0.155      6.444  1.4971E-01      2.2975E-01   2.3563E-01  2.4167E-01
      0.165      6.052  1.4971E-01      2.8392E-01   2.7348E-01  2.6342E-01
      0.176      5.684  1.6849E-01      3.3764E-01   3.0543E-01  2.7629E-01
      0.187      5.338  1.6392E-01      3.7069E-01   3.1493E-01  2.6755E-01
      0.199      5.013  1.6780E-01      3.7550E-01   2.9960E-01  2.3904E-01
      0.212      4.708  1.6780E-01      3.9849E-01   2.9860E-01  2.2375E-01
      0.226      4.422  2.2633E-01      4.7092E-01   3.3140E-01  2.3322E-01
      0.241      4.153  2.3663E-01      5.6923E-01   3.7622E-01  2.4865E-01
      0.256      3.900  2.2078E-01      6.8683E-01   4.2632E-01  2.6462E-01
      0.273      3.663  2.2545E-01      7.7940E-01   4.5434E-01  2.6485E-01
      0.291      3.440  2.4029E-01      8.3952E-01   4.5961E-01  2.5162E-01
      0.310      3.231  2.3099E-01      1.0218E+00   5.2537E-01  2.7012E-01
      0.330      3.034  3.6251E-01      1.3423E+00   6.4818E-01  3.1299E-01
      0.351      2.849  4.9738E-01      1.6824E+00   7.6297E-01  3.4600E-01
      0.374      2.676  6.5187E-01      2.0681E+00   8.8081E-01  3.7514E-01
      0.398      2.513  6.7374E-01      2.3933E+00   9.5728E-01  3.8290E-01
      0.424      2.360  6.5734E-01      2.7673E+00   1.0395E+00  3.9050E-01
      0.451      2.217  6.5315E-01      3.2371E+00   1.1420E+00  4.0290E-01
      0.480      2.082  1.1422E+00      4.1412E+00   1.3721E+00  4.5462E-01
      0.511      1.955  2.2594E+00      5.9935E+00   1.8650E+00  5.8034E-01
      0.545      1.836  3.5807E+00      8.1952E+00   2.3949E+00  6.9989E-01
      0.580      1.724  4.6204E+00      9.4190E+00   2.5851E+00  7.0951E-01
      0.617      1.620  4.3725E+00      9.7635E+00   2.5166E+00  6.4868E-01
      0.657      1.521  3.0763E+00      1.0328E+01   2.5000E+00  6.0520E-01
      0.700      1.428  2.8823E+00      1.0528E+01   2.3936E+00  5.4417E-01
      0.745      1.342  4.2643E+00      1.1292E+01   2.4109E+00  5.1477E-01
      0.794      1.260  3.4676E+00      1.2504E+01   2.5074E+00  5.0278E-01
      0.845      1.183  5.2620E+00      1.3568E+01   2.5551E+00  4.8118E-01
      0.900      1.111  6.3101E+00      1.4963E+01   2.6464E+00  4.6805E-01
      0.958      1.044  2.5657E+00      1.3919E+01   2.3120E+00  3.8403E-01
      1.020      0.980  4.0909E+00      1.5236E+01   2.3767E+00  3.7076E-01
      1.086      0.921  3.0222E+00      1.3723E+01   2.0105E+00  2.9455E-01
      1.157      0.865  5.6860E+00      1.5764E+01   2.1690E+00  2.9844E-01
      1.232      0.812  6.4641E+00      1.9807E+01   2.5595E+00  3.3073E-01
      1.311      0.763  4.7815E+00      2.3844E+01   2.8936E+00  3.5116E-01
      1.396      0.716  3.3396E+00      2.1854E+01   2.4908E+00  2.8388E-01
      1.487      0.673  3.3602E+00      2.4967E+01   2.6725E+00  2.8606E-01
      1.583      0.632  6.9805E+00      2.4167E+01   2.4294E+00  2.4421E-01
      1.686      0.593  3.0198E+00      3.0206E+01   2.8518E+00  2.6923E-01
      1.795      0.557  1.2949E+01      3.7822E+01   3.3535E+00  2.9734E-01
      1.911      0.523  2.0212E+00      3.6205E+01   3.0148E+00  2.5105E-01
      2.035      0.491  6.5606E+00      2.8203E+01   2.2056E+00  1.7249E-01
      2.167      0.461  6.2358E+00      3.7766E+01   2.7738E+00  2.0372E-01
      2.307      0.433  5.4609E+00      3.8953E+01   2.6868E+00  1.8533E-01
      2.457      0.407  5.5186E+00      3.5217E+01   2.2814E+00  1.4779E-01
      2.616      0.382  3.4291E+00      3.5916E+01   2.1851E+00  1.3294E-01
      2.786      0.359  4.1782E+00      3.7162E+01   2.1233E+00  1.2132E-01
      2.966      0.337  4.3636E+00      3.5670E+01   1.9140E+00  1.0271E-01
      3.158      0.317  4.9751E+00      5.1517E+01   2.5962E+00  1.3084E-01
      3.363      0.297  7.2726E+00      5.9408E+01   2.8117E+00  1.3308E-01
      3.581      0.279  4.4237E+00      5.4492E+01   2.4221E+00  1.0766E-01
      3.813      0.262  4.7387E+00      5.0296E+01   2.0996E+00  8.7649E-02
      4.060      0.246  3.5733E+00      4.7164E+01   1.8491E+00  7.2493E-02
      4.323      0.231  2.2027E+00      3.7683E+01   1.3875E+00  5.1087E-02
      4.603      0.217  2.8290E+00      4.1762E+01   1.4441E+00  4.9936E-02
      4.901      0.204  4.2122E+00      4.0835E+01   1.3262E+00  4.3067E-02
      5.218      0.192  4.9561E+00      3.9983E+01   1.2195E+00  3.7193E-02
      5.556      0.180  3.4639E+00      3.8340E+01   1.0982E+00  3.1457E-02
      5.916      0.169  2.6884E+00      4.0773E+01   1.0968E+00  2.9506E-02
      6.300      0.159  1.8126E+00      3.9323E+01   9.9346E-01  2.5099E-02
      6.708      0.149  1.5320E+00      3.7153E+01   8.8153E-01  2.0916E-02
      7.142      0.140  1.2034E+00      3.8653E+01   8.6133E-01  1.9193E-02
      7.605      0.131  3.4002E+00      4.1887E+01   8.7659E-01  1.8345E-02
      8.098      0.123  1.3614E+00      3.9996E+01   7.8608E-01  1.5450E-02
      8.622      0.116  2.2535E+00      3.3823E+01   6.2432E-01  1.1524E-02
      9.181      0.109  1.9121E+00      2.8334E+01   4.9118E-01  8.5148E-03
      9.776      0.102  7.7592E-01      2.9684E+01   4.8328E-01  7.8680E-03
     10.409      0.096  1.5587E+00      3.1266E+01   4.7806E-01  7.3096E-03
     11.083      0.090  9.2168E-01      2.6318E+01   3.7792E-01  5.4269E-03
     11.801      0.085  1.6808E+00      2.9289E+01   3.9500E-01  5.3269E-03
     12.566      0.080  9.6387E-01      2.3311E+01   2.9524E-01  3.7394E-03
     13.380      0.075  6.2985E-01      2.4199E+01   2.8785E-01  3.4239E-03
     14.247      0.070  4.1836E-01      2.2300E+01   2.4912E-01  2.7829E-03
     15.170      0.066  7.5232E-01      2.1965E+01   2.3045E-01  2.4177E-03
     16.153      0.062  1.8276E-01      2.0555E+01   2.0253E-01  1.9955E-03
     17.199      0.058  4.6029E-01      1.8379E+01   1.7007E-01  1.5738E-03
     18.314      0.055  2.4883E-01      1.6449E+01   1.4295E-01  1.2423E-03
     19.500      0.051  1.8651E-01      1.6912E+01   1.3804E-01  1.1266E-03
     20.763      0.048  2.1337E-01      1.6810E+01   1.2885E-01  9.8764E-04
     22.109      0.045  1.3687E-01      1.5385E+01   1.1075E-01  7.9729E-04
     23.541      0.042  1.4736E-01      1.6159E+01   1.0925E-01  7.3861E-04
     25.066      0.040  7.5996E-02      1.4761E+01   9.3723E-02  5.9509E-04
     26.690      0.037  5.9471E-02      1.4764E+01   8.8042E-02  5.2500E-04
     28.419      0.035  4.3584E-02      1.4584E+01   8.1674E-02  4.5740E-04
     30.260      0.033  3.4096E-02      1.4376E+01   7.5609E-02  3.9767E-04
     32.221      0.031  3.3148E-02      1.4297E+01   7.0622E-02  3.4884E-04
     34.308      0.029  1.6985E-02      1.4224E+01   6.5986E-02  3.0611E-04
     36.531      0.027  5.0930E-03      1.4185E+01   6.1800E-02  2.6925E-04
     38.897      0.026  8.7757E-03      1.4136E+01   5.7839E-02  2.3666E-04
     41.417      0.024  3.3612E-03      1.4077E+01   5.4093E-02  2.0786E-04
     44.101      0.023  4.2341E-03      1.4023E+01   5.0608E-02  1.8264E-04
     46.958      0.021  2.4709E-03      1.3988E+01   4.7409E-02  1.6068E-04
     50.000      0.020  3.6042E-03      1.3963E+01   4.4444E-02  1.4147E-04
 
 
