# Supplementary material for: Parameters estimation of stochastic finite fault ground motion simulation method and its application in North China
Source: PLoS One. 2025 Dec 3;20(12):e0337602. doi: 10.1371/journal.pone.0337602 (PMC12674566; doi:10.1371/journal.pone.0337602)
Supplement: S2 File — The program code of strong ground motion simulation based on stochastic finite-fault method with dynamic corner frequency for the Pingyuan earthquake. (ZIP) [file pone.0337602.s002.zip › S2 File. Program Code. ( Simulationor of Pingyuan earthquake)/EXSIMNC/PSA/M6d5S130S002iter003.tmp]

**********************************************
*******     Site #   2
PSA and Fouries apectra of trial num.     3
damping:   5%
 100 samples
Mag.          =      5.50
siteCoord1    =     38.00
siteCoord2    =    115.00
depth         =     18.00
fault Dis.(km)=   148.98
Hypo  Dis.(km)=   149.62
Input Parameters file =  M6d5S130_parameters.out                                                                                                 
 data format: (1x,f10.3, 1p, 1x,e11.4, 5x,e11.4, 2x,e11.4, 1x,e11.4)
   freq(Hz)     per(s) FAS(cm/sec) avgPSA(cm/s**2) avgPSV(cm/s)   avgSD(cm)
      0.100     10.000  1.4078E-01      1.1940E-01   1.9003E-01  3.0244E-01
      0.106      9.392  1.4078E-01      1.2603E-01   1.8838E-01  2.8157E-01
      0.113      8.820  1.7726E-01      1.3665E-01   1.9182E-01  2.6927E-01
      0.121      8.283  1.7726E-01      1.5651E-01   2.0633E-01  2.7202E-01
      0.129      7.779  2.1490E-01      1.8955E-01   2.3470E-01  2.9059E-01
      0.137      7.306  2.1490E-01      2.3508E-01   2.7335E-01  3.1786E-01
      0.146      6.862  2.1264E-01      2.8558E-01   3.1187E-01  3.4058E-01
      0.155      6.444  2.1355E-01      3.2838E-01   3.3680E-01  3.4542E-01
      0.165      6.052  2.1355E-01      3.5266E-01   3.3968E-01  3.2719E-01
      0.176      5.684  2.7377E-01      3.5907E-01   3.2482E-01  2.9383E-01
      0.187      5.338  3.5890E-01      3.7916E-01   3.2212E-01  2.7366E-01
      0.199      5.013  4.2063E-01      4.6476E-01   3.7082E-01  2.9587E-01
      0.212      4.708  4.2063E-01      5.7499E-01   4.3086E-01  3.2285E-01
      0.226      4.422  4.7064E-01      7.3067E-01   5.1420E-01  3.6186E-01
      0.241      4.153  5.3475E-01      9.0484E-01   5.9802E-01  3.9524E-01
      0.256      3.900  5.5537E-01      1.0437E+00   6.4786E-01  4.0213E-01
      0.273      3.663  5.9867E-01      1.1367E+00   6.6260E-01  3.8625E-01
      0.291      3.440  6.4427E-01      1.2732E+00   6.9707E-01  3.8162E-01
      0.310      3.231  6.8679E-01      1.5104E+00   7.7657E-01  3.9928E-01
      0.330      3.034  6.8830E-01      1.5860E+00   7.6586E-01  3.6981E-01
      0.351      2.849  7.6208E-01      1.6888E+00   7.6586E-01  3.4732E-01
      0.374      2.676  9.2628E-01      1.8648E+00   7.9423E-01  3.3827E-01
      0.398      2.513  1.1177E+00      1.9757E+00   7.9025E-01  3.1609E-01
      0.424      2.360  1.1316E+00      2.1090E+00   7.9223E-01  2.9760E-01
      0.451      2.217  1.1096E+00      2.1881E+00   7.7197E-01  2.7235E-01
      0.480      2.082  1.1309E+00      2.6597E+00   8.8124E-01  2.9198E-01
      0.511      1.955  1.1019E+00      3.4872E+00   1.0851E+00  3.3765E-01
      0.545      1.836  1.0907E+00      4.4028E+00   1.2867E+00  3.7601E-01
      0.580      1.724  3.0255E+00      6.0949E+00   1.6728E+00  4.5911E-01
      0.617      1.620  4.2514E+00      7.8521E+00   2.0239E+00  5.2169E-01
      0.657      1.521  4.5014E+00      8.7638E+00   2.1215E+00  5.1356E-01
      0.700      1.428  3.5388E+00      9.5842E+00   2.1789E+00  4.9537E-01
      0.745      1.342  2.0191E+00      8.1064E+00   1.7308E+00  3.6956E-01
      0.794      1.260  2.7810E+00      7.1210E+00   1.4279E+00  2.8633E-01
      0.845      1.183  2.3910E+00      8.2744E+00   1.5582E+00  2.9345E-01
      0.900      1.111  1.5941E+00      8.7978E+00   1.5560E+00  2.7520E-01
      0.958      1.044  1.8816E+00      8.1233E+00   1.3493E+00  2.2412E-01
      1.020      0.980  3.2369E+00      8.0664E+00   1.2583E+00  1.9629E-01
      1.086      0.921  1.9867E+00      9.9125E+00   1.4522E+00  2.1276E-01
      1.157      0.865  2.5749E+00      1.1978E+01   1.6481E+00  2.2676E-01
      1.232      0.812  3.2684E+00      1.5807E+01   2.0426E+00  2.6394E-01
      1.311      0.763  4.9806E+00      2.2672E+01   2.7515E+00  3.3391E-01
      1.396      0.716  8.3077E+00      2.3595E+01   2.6892E+00  3.0649E-01
      1.487      0.673  4.0600E+00      2.4504E+01   2.6229E+00  2.8075E-01
      1.583      0.632  3.7001E+00      2.2186E+01   2.2303E+00  2.2420E-01
      1.686      0.593  7.4152E+00      3.3408E+01   3.1540E+00  2.9777E-01
      1.795      0.557  5.8738E+00      3.6732E+01   3.2569E+00  2.8877E-01
      1.911      0.523  5.7451E+00      3.7291E+01   3.1052E+00  2.5857E-01
      2.035      0.491  5.6477E+00      2.9740E+01   2.3258E+00  1.8188E-01
      2.167      0.461  3.5250E+00      2.5678E+01   1.8860E+00  1.3852E-01
      2.307      0.433  6.0613E+00      3.3285E+01   2.2959E+00  1.5836E-01
      2.457      0.407  5.0236E+00      4.4002E+01   2.8505E+00  1.8465E-01
      2.616      0.382  2.6330E+00      4.0020E+01   2.4347E+00  1.4813E-01
      2.786      0.359  4.6973E+00      3.5401E+01   2.0227E+00  1.1557E-01
      2.966      0.337  7.4536E+00      3.3506E+01   1.7980E+00  9.6480E-02
      3.158      0.317  4.6117E+00      4.4015E+01   2.2182E+00  1.1179E-01
      3.363      0.297  7.3598E+00      4.8411E+01   2.2912E+00  1.0844E-01
      3.581      0.279  2.8875E+00      3.5206E+01   1.5649E+00  6.9560E-02
      3.813      0.262  2.8906E+00      4.0254E+01   1.6804E+00  7.0149E-02
      4.060      0.246  3.2965E+00      4.4055E+01   1.7272E+00  6.7714E-02
      4.323      0.231  3.7696E+00      4.2261E+01   1.5560E+00  5.7292E-02
      4.603      0.217  2.6546E+00      4.9716E+01   1.7192E+00  5.9447E-02
      4.901      0.204  7.8237E+00      7.0508E+01   2.2898E+00  7.4362E-02
      5.218      0.192  5.0662E+00      6.4108E+01   1.9553E+00  5.9635E-02
      5.556      0.180  1.7768E+00      4.7046E+01   1.3476E+00  3.8600E-02
      5.916      0.169  1.9526E+00      4.8225E+01   1.2973E+00  3.4899E-02
      6.300      0.159  4.8248E+00      4.4128E+01   1.1149E+00  2.8166E-02
      6.708      0.149  1.9730E+00      3.8902E+01   9.2303E-01  2.1901E-02
      7.142      0.140  2.1513E+00      3.4752E+01   7.7438E-01  1.7256E-02
      7.605      0.131  3.2435E+00      3.3528E+01   7.0167E-01  1.4684E-02
      8.098      0.123  1.8113E+00      3.4344E+01   6.7500E-01  1.3267E-02
      8.622      0.116  1.9385E+00      3.5761E+01   6.6009E-01  1.2184E-02
      9.181      0.109  2.2042E+00      2.9108E+01   5.0461E-01  8.7475E-03
      9.776      0.102  1.4688E+00      3.3590E+01   5.4686E-01  8.9032E-03
     10.409      0.096  3.8921E-01      3.3771E+01   5.1636E-01  7.8952E-03
     11.083      0.090  2.3974E+00      3.1521E+01   4.5263E-01  6.4996E-03
     11.801      0.085  1.7263E+00      2.8375E+01   3.8267E-01  5.1607E-03
     12.566      0.080  9.2615E-01      2.8572E+01   3.6188E-01  4.5833E-03
     13.380      0.075  3.3880E-01      2.8006E+01   3.3313E-01  3.9625E-03
     14.247      0.070  7.9276E-01      3.0582E+01   3.4164E-01  3.8165E-03
     15.170      0.066  4.9320E-01      2.9294E+01   3.0734E-01  3.2244E-03
     16.153      0.062  3.2140E-01      2.7500E+01   2.7096E-01  2.6698E-03
     17.199      0.058  2.2415E-01      2.2631E+01   2.0942E-01  1.9379E-03
     18.314      0.055  4.3246E-01      2.0981E+01   1.8233E-01  1.5846E-03
     19.500      0.051  1.2939E-01      1.9963E+01   1.6294E-01  1.3298E-03
     20.763      0.048  3.8470E-01      2.1890E+01   1.6779E-01  1.2862E-03
     22.109      0.045  7.8404E-02      2.0638E+01   1.4857E-01  1.0695E-03
     23.541      0.042  1.5327E-01      1.8413E+01   1.2449E-01  8.4163E-04
     25.066      0.040  8.3844E-02      1.8531E+01   1.1766E-01  7.4709E-04
     26.690      0.037  5.4498E-02      1.8190E+01   1.0847E-01  6.4683E-04
     28.419      0.035  2.6832E-02      1.7962E+01   1.0059E-01  5.6334E-04
     30.260      0.033  1.4769E-02      1.7573E+01   9.2426E-02  4.8612E-04
     32.221      0.031  1.9486E-02      1.7722E+01   8.7540E-02  4.3241E-04
     34.308      0.029  1.9179E-02      1.7910E+01   8.3085E-02  3.8543E-04
     36.531      0.027  6.3844E-03      1.7615E+01   7.6743E-02  3.3435E-04
     38.897      0.026  6.8790E-03      1.7364E+01   7.1046E-02  2.9070E-04
     41.417      0.024  7.4719E-03      1.7352E+01   6.6677E-02  2.5622E-04
     44.101      0.023  2.4105E-03      1.7298E+01   6.2427E-02  2.2529E-04
     46.958      0.021  4.2927E-03      1.7212E+01   5.8338E-02  1.9773E-04
     50.000      0.020  2.0480E-03      1.7173E+01   5.4664E-02  1.7400E-04
 
 
