# Supplementary material for: Parameters estimation of stochastic finite fault ground motion simulation method and its application in North China
Source: PLoS One. 2025 Dec 3;20(12):e0337602. doi: 10.1371/journal.pone.0337602 (PMC12674566; doi:10.1371/journal.pone.0337602)
Supplement: S2 File — The program code of strong ground motion simulation based on stochastic finite-fault method with dynamic corner frequency for the Pingyuan earthquake. (ZIP) [file pone.0337602.s002.zip › S2 File. Program Code. ( Simulationor of Pingyuan earthquake)/EXSIMNC/PSA/M6d5S130S002iter004.tmp]

**********************************************
*******     Site #   2
PSA and Fouries apectra of trial num.     4
damping:   5%
 100 samples
Mag.          =      5.50
siteCoord1    =     38.00
siteCoord2    =    115.00
depth         =     18.00
fault Dis.(km)=   148.98
Hypo  Dis.(km)=   149.62
Input Parameters file =  M6d5S130_parameters.out                                                                                                 
 data format: (1x,f10.3, 1p, 1x,e11.4, 5x,e11.4, 2x,e11.4, 1x,e11.4)
   freq(Hz)     per(s) FAS(cm/sec) avgPSA(cm/s**2) avgPSV(cm/s)   avgSD(cm)
      0.100     10.000  7.4931E-02      9.0470E-02   1.4399E-01  2.2916E-01
      0.106      9.392  7.4931E-02      1.0617E-01   1.5869E-01  2.3720E-01
      0.113      8.820  1.0640E-01      1.2794E-01   1.7960E-01  2.5212E-01
      0.121      8.283  1.0640E-01      1.5429E-01   2.0341E-01  2.6817E-01
      0.129      7.779  1.5446E-01      1.8196E-01   2.2530E-01  2.7895E-01
      0.137      7.306  1.5446E-01      2.1725E-01   2.5262E-01  2.9374E-01
      0.146      6.862  2.0565E-01      2.4073E-01   2.6289E-01  2.8709E-01
      0.155      6.444  2.6648E-01      2.5026E-01   2.5667E-01  2.6325E-01
      0.165      6.052  2.6648E-01      2.8769E-01   2.7711E-01  2.6691E-01
      0.176      5.684  2.9820E-01      3.3385E-01   3.0200E-01  2.7319E-01
      0.187      5.338  3.3015E-01      3.4297E-01   2.9138E-01  2.4754E-01
      0.199      5.013  3.6011E-01      4.0787E-01   3.2543E-01  2.5965E-01
      0.212      4.708  3.6011E-01      4.6791E-01   3.5062E-01  2.6273E-01
      0.226      4.422  4.4609E-01      5.1307E-01   3.6106E-01  2.5409E-01
      0.241      4.153  4.7071E-01      5.5669E-01   3.6792E-01  2.4317E-01
      0.256      3.900  4.8354E-01      7.4372E-01   4.6163E-01  2.8654E-01
      0.273      3.663  5.1370E-01      9.6697E-01   5.6368E-01  3.2859E-01
      0.291      3.440  6.1595E-01      1.2651E+00   6.9259E-01  3.7917E-01
      0.310      3.231  7.6255E-01      1.7671E+00   9.0858E-01  4.6716E-01
      0.330      3.034  9.7694E-01      2.3350E+00   1.1275E+00  5.4446E-01
      0.351      2.849  1.1297E+00      2.6904E+00   1.2201E+00  5.5330E-01
      0.374      2.676  1.7491E+00      2.8498E+00   1.2137E+00  5.1693E-01
      0.398      2.513  2.0579E+00      3.2455E+00   1.2982E+00  5.1925E-01
      0.424      2.360  2.1615E+00      3.4258E+00   1.2869E+00  4.8343E-01
      0.451      2.217  1.7568E+00      2.9333E+00   1.0349E+00  3.6509E-01
      0.480      2.082  1.4899E+00      3.3716E+00   1.1171E+00  3.7014E-01
      0.511      1.955  1.3599E+00      3.3186E+00   1.0326E+00  3.2133E-01
      0.545      1.836  1.8223E+00      4.7783E+00   1.3964E+00  4.0808E-01
      0.580      1.724  2.0752E+00      5.4013E+00   1.4824E+00  4.0686E-01
      0.617      1.620  2.1847E+00      5.4463E+00   1.4038E+00  3.6185E-01
      0.657      1.521  1.9734E+00      6.4286E+00   1.5562E+00  3.7672E-01
      0.700      1.428  2.2050E+00      6.9758E+00   1.5859E+00  3.6055E-01
      0.745      1.342  2.9107E+00      8.9632E+00   1.9138E+00  4.0862E-01
      0.794      1.260  3.0362E+00      9.5101E+00   1.9070E+00  3.8239E-01
      0.845      1.183  3.0385E+00      9.3847E+00   1.7673E+00  3.3283E-01
      0.900      1.111  3.4136E+00      1.0518E+01   1.8603E+00  3.2902E-01
      0.958      1.044  2.9108E+00      1.0371E+01   1.7226E+00  2.8613E-01
      1.020      0.980  2.1543E+00      1.0260E+01   1.6005E+00  2.4967E-01
      1.086      0.921  4.8030E+00      1.3417E+01   1.9656E+00  2.8797E-01
      1.157      0.865  3.2490E+00      1.3414E+01   1.8457E+00  2.5395E-01
      1.232      0.812  3.7961E+00      1.4900E+01   1.9253E+00  2.4879E-01
      1.311      0.763  2.5203E+00      1.8034E+01   2.1886E+00  2.6560E-01
      1.396      0.716  9.0669E+00      2.4815E+01   2.8283E+00  3.2235E-01
      1.487      0.673  6.6688E+00      2.2698E+01   2.4296E+00  2.6006E-01
      1.583      0.632  1.3315E+00      2.2562E+01   2.2680E+00  2.2800E-01
      1.686      0.593  4.4792E+00      2.2806E+01   2.1531E+00  2.0327E-01
      1.795      0.557  3.4619E+00      2.1777E+01   1.9309E+00  1.7120E-01
      1.911      0.523  2.1994E+00      2.1352E+01   1.7780E+00  1.4805E-01
      2.035      0.491  1.9766E+00      2.2022E+01   1.7222E+00  1.3469E-01
      2.167      0.461  4.1114E+00      2.3491E+01   1.7253E+00  1.2672E-01
      2.307      0.433  3.8171E+00      3.6687E+01   2.5306E+00  1.7455E-01
      2.457      0.407  7.2520E+00      3.8966E+01   2.5242E+00  1.6352E-01
      2.616      0.382  4.8958E+00      3.4364E+01   2.0907E+00  1.2719E-01
      2.786      0.359  5.2812E+00      4.6736E+01   2.6704E+00  1.5258E-01
      2.966      0.337  7.1146E+00      6.1292E+01   3.2890E+00  1.7649E-01
      3.158      0.317  7.6750E+00      4.8975E+01   2.4681E+00  1.2438E-01
      3.363      0.297  5.3749E+00      3.8420E+01   1.8184E+00  8.6063E-02
      3.581      0.279  5.4514E+00      4.8118E+01   2.1388E+00  9.5070E-02
      3.813      0.262  3.8253E+00      4.1516E+01   1.7331E+00  7.2348E-02
      4.060      0.246  7.6987E+00      4.2697E+01   1.6739E+00  6.5627E-02
      4.323      0.231  2.2802E+00      4.7493E+01   1.7487E+00  6.4386E-02
      4.603      0.217  1.4535E+00      4.5715E+01   1.5808E+00  5.4664E-02
      4.901      0.204  5.6501E+00      4.8594E+01   1.5781E+00  5.1250E-02
      5.218      0.192  4.7464E+00      4.0925E+01   1.2482E+00  3.8069E-02
      5.556      0.180  2.0749E+00      3.9067E+01   1.1190E+00  3.2053E-02
      5.916      0.169  3.6759E+00      3.9142E+01   1.0530E+00  2.8326E-02
      6.300      0.159  2.8542E+00      3.5415E+01   8.9474E-01  2.2605E-02
      6.708      0.149  3.2273E+00      3.8364E+01   9.1027E-01  2.1598E-02
      7.142      0.140  2.2769E+00      4.5120E+01   1.0054E+00  2.2404E-02
      7.605      0.131  1.7860E+00      3.9998E+01   8.3707E-01  1.7518E-02
      8.098      0.123  8.9045E-01      3.3093E+01   6.5041E-01  1.2783E-02
      8.622      0.116  2.1848E+00      3.3963E+01   6.2690E-01  1.1572E-02
      9.181      0.109  1.7640E+00      3.6788E+01   6.3773E-01  1.1055E-02
      9.776      0.102  1.0565E+00      3.7308E+01   6.0739E-01  9.8887E-03
     10.409      0.096  7.0585E-01      2.9210E+01   4.4663E-01  6.8289E-03
     11.083      0.090  1.1720E+00      2.3576E+01   3.3855E-01  4.8615E-03
     11.801      0.085  1.6615E+00      2.8696E+01   3.8699E-01  5.2189E-03
     12.566      0.080  1.1696E+00      2.6234E+01   3.3227E-01  4.2083E-03
     13.380      0.075  4.8221E-01      3.0367E+01   3.6122E-01  4.2966E-03
     14.247      0.070  6.7236E-01      2.9957E+01   3.3465E-01  3.7384E-03
     15.170      0.066  3.3722E-01      2.2842E+01   2.3964E-01  2.5142E-03
     16.153      0.062  3.6773E-01      2.2352E+01   2.2024E-01  2.1700E-03
     17.199      0.058  4.6888E-01      2.2508E+01   2.0828E-01  1.9273E-03
     18.314      0.055  3.8968E-01      2.1970E+01   1.9093E-01  1.6593E-03
     19.500      0.051  1.6912E-01      1.9812E+01   1.6170E-01  1.3198E-03
     20.763      0.048  3.4717E-01      1.9069E+01   1.4617E-01  1.1204E-03
     22.109      0.045  1.0246E-01      1.9328E+01   1.3914E-01  1.0016E-03
     23.541      0.042  1.4908E-01      1.8014E+01   1.2179E-01  8.2339E-04
     25.066      0.040  6.8712E-02      1.6509E+01   1.0482E-01  6.6558E-04
     26.690      0.037  5.2565E-02      1.5935E+01   9.5024E-02  5.6664E-04
     28.419      0.035  2.3161E-02      1.5650E+01   8.7647E-02  4.9085E-04
     30.260      0.033  1.7310E-02      1.5379E+01   8.0889E-02  4.2544E-04
     32.221      0.031  4.4716E-02      1.5313E+01   7.5638E-02  3.7362E-04
     34.308      0.029  1.8110E-02      1.5530E+01   7.2045E-02  3.3422E-04
     36.531      0.027  1.7014E-02      1.5436E+01   6.7251E-02  2.9300E-04
     38.897      0.026  3.9810E-03      1.5248E+01   6.2390E-02  2.5528E-04
     41.417      0.024  4.1274E-03      1.5144E+01   5.8194E-02  2.2362E-04
     44.101      0.023  1.9231E-03      1.5099E+01   5.4492E-02  1.9666E-04
     46.958      0.021  2.5839E-03      1.5116E+01   5.1232E-02  1.7364E-04
     50.000      0.020  3.5504E-03      1.5103E+01   4.8076E-02  1.5303E-04
 
 
