# Supplementary material for: Parameters estimation of stochastic finite fault ground motion simulation method and its application in North China
Source: PLoS One. 2025 Dec 3;20(12):e0337602. doi: 10.1371/journal.pone.0337602 (PMC12674566; doi:10.1371/journal.pone.0337602)
Supplement: S2 File — The program code of strong ground motion simulation based on stochastic finite-fault method with dynamic corner frequency for the Pingyuan earthquake. (ZIP) [file pone.0337602.s002.zip › S2 File. Program Code. ( Simulationor of Pingyuan earthquake)/EXSIMNC/PSA/M6d5S130S002iter005.tmp]

**********************************************
*******     Site #   2
PSA and Fouries apectra of trial num.     5
damping:   5%
 100 samples
Mag.          =      5.50
siteCoord1    =     38.00
siteCoord2    =    115.00
depth         =     18.00
fault Dis.(km)=   148.98
Hypo  Dis.(km)=   149.62
Input Parameters file =  M6d5S130_parameters.out                                                                                                 
 data format: (1x,f10.3, 1p, 1x,e11.4, 5x,e11.4, 2x,e11.4, 1x,e11.4)
   freq(Hz)     per(s) FAS(cm/sec) avgPSA(cm/s**2) avgPSV(cm/s)   avgSD(cm)
      0.100     10.000  8.4254E-02      7.6243E-02   1.2134E-01  1.9312E-01
      0.106      9.392  8.4254E-02      9.2548E-02   1.3833E-01  2.0677E-01
      0.113      8.820  1.0370E-01      1.0999E-01   1.5440E-01  2.1675E-01
      0.121      8.283  1.0370E-01      1.3291E-01   1.7522E-01  2.3101E-01
      0.129      7.779  1.2235E-01      1.5750E-01   1.9501E-01  2.4144E-01
      0.137      7.306  1.2235E-01      1.7643E-01   2.0516E-01  2.3856E-01
      0.146      6.862  1.4060E-01      1.9606E-01   2.1410E-01  2.3381E-01
      0.155      6.444  2.1891E-01      2.4401E-01   2.5026E-01  2.5667E-01
      0.165      6.052  2.1891E-01      2.7132E-01   2.6134E-01  2.5172E-01
      0.176      5.684  3.0568E-01      3.8047E-01   3.4418E-01  3.1135E-01
      0.187      5.338  4.3601E-01      5.0876E-01   4.3222E-01  3.6720E-01
      0.199      5.013  5.4150E-01      6.2329E-01   4.9731E-01  3.9679E-01
      0.212      4.708  5.4150E-01      6.4175E-01   4.8088E-01  3.6034E-01
      0.226      4.422  5.9503E-01      6.7980E-01   4.7840E-01  3.3667E-01
      0.241      4.153  6.3226E-01      6.7079E-01   4.4334E-01  2.9301E-01
      0.256      3.900  5.9676E-01      6.2781E-01   3.8968E-01  2.4188E-01
      0.273      3.663  5.1618E-01      7.4074E-01   4.3181E-01  2.5172E-01
      0.291      3.440  4.6696E-01      8.9842E-01   4.9186E-01  2.6928E-01
      0.310      3.231  6.0512E-01      1.0452E+00   5.3738E-01  2.7630E-01
      0.330      3.034  7.3523E-01      1.2299E+00   5.9389E-01  2.8678E-01
      0.351      2.849  7.5315E-01      1.5832E+00   7.1797E-01  3.2560E-01
      0.374      2.676  7.3083E-01      2.1383E+00   9.1069E-01  3.8787E-01
      0.398      2.513  7.5308E-01      2.6880E+00   1.0752E+00  4.3005E-01
      0.424      2.360  1.1083E+00      3.2746E+00   1.2301E+00  4.6209E-01
      0.451      2.217  1.5882E+00      3.9905E+00   1.4078E+00  4.9668E-01
      0.480      2.082  2.2495E+00      4.7491E+00   1.5735E+00  5.2135E-01
      0.511      1.955  2.7786E+00      6.1412E+00   1.9110E+00  5.9463E-01
      0.545      1.836  3.1889E+00      6.7291E+00   1.9665E+00  5.7469E-01
      0.580      1.724  3.0787E+00      7.3232E+00   2.0099E+00  5.5163E-01
      0.617      1.620  2.4577E+00      7.2135E+00   1.8593E+00  4.7926E-01
      0.657      1.521  1.8896E+00      7.6182E+00   1.8442E+00  4.4643E-01
      0.700      1.428  2.3967E+00      8.7473E+00   1.9887E+00  4.5212E-01
      0.745      1.342  3.2483E+00      9.9102E+00   2.1160E+00  4.5179E-01
      0.794      1.260  2.5144E+00      1.1151E+01   2.2361E+00  4.4838E-01
      0.845      1.183  1.8845E+00      1.0442E+01   1.9664E+00  3.7032E-01
      0.900      1.111  4.1242E+00      1.1056E+01   1.9553E+00  3.4583E-01
      0.958      1.044  3.8374E+00      1.1579E+01   1.9234E+00  3.1947E-01
      1.020      0.980  2.7895E+00      1.1333E+01   1.7679E+00  2.7579E-01
      1.086      0.921  3.0311E+00      1.2960E+01   1.8987E+00  2.7816E-01
      1.157      0.865  3.9154E+00      1.6175E+01   2.2256E+00  3.0622E-01
      1.232      0.812  7.8317E+00      2.2885E+01   2.9572E+00  3.8212E-01
      1.311      0.763  4.8418E+00      2.3339E+01   2.8324E+00  3.4373E-01
      1.396      0.716  4.6698E+00      2.1125E+01   2.4076E+00  2.7441E-01
      1.487      0.673  6.0218E+00      2.1236E+01   2.2731E+00  2.4331E-01
      1.583      0.632  3.3259E+00      2.2562E+01   2.2680E+00  2.2800E-01
      1.686      0.593  5.2967E+00      2.0973E+01   1.9801E+00  1.8694E-01
      1.795      0.557  3.9870E+00      2.6369E+01   2.3380E+00  2.0730E-01
      1.911      0.523  2.2555E+00      3.2405E+01   2.6984E+00  2.2469E-01
      2.035      0.491  6.1449E+00      3.6697E+01   2.8698E+00  2.2443E-01
      2.167      0.461  5.0856E+00      4.1713E+01   3.0636E+00  2.2501E-01
      2.307      0.433  9.1553E+00      5.6515E+01   3.8982E+00  2.6889E-01
      2.457      0.407  5.6236E+00      5.2376E+01   3.3929E+00  2.1979E-01
      2.616      0.382  1.0929E+01      5.6559E+01   3.4410E+00  2.0934E-01
      2.786      0.359  8.8220E+00      6.0422E+01   3.4523E+00  1.9725E-01
      2.966      0.337  6.0196E+00      4.7464E+01   2.5469E+00  1.3667E-01
      3.158      0.317  5.2592E+00      4.4436E+01   2.2394E+00  1.1286E-01
      3.363      0.297  3.3053E+00      4.1231E+01   1.9514E+00  9.2359E-02
      3.581      0.279  4.9327E+00      4.0806E+01   1.8138E+00  8.0623E-02
      3.813      0.262  4.8309E+00      3.9176E+01   1.6354E+00  6.8270E-02
      4.060      0.246  3.1590E+00      4.0984E+01   1.6068E+00  6.2995E-02
      4.323      0.231  6.2037E+00      4.9726E+01   1.8309E+00  6.7414E-02
      4.603      0.217  1.8669E+00      5.2160E+01   1.8037E+00  6.2370E-02
      4.901      0.204  1.9827E+00      4.2291E+01   1.3734E+00  4.4603E-02
      5.218      0.192  3.1204E+00      4.3356E+01   1.3223E+00  4.0331E-02
      5.556      0.180  4.5286E+00      3.8077E+01   1.0907E+00  3.1241E-02
      5.916      0.169  1.6361E+00      4.1359E+01   1.1126E+00  2.9930E-02
      6.300      0.159  2.2329E+00      4.4702E+01   1.1294E+00  2.8532E-02
      6.708      0.149  3.3725E+00      3.8211E+01   9.0663E-01  2.1512E-02
      7.142      0.140  1.9929E+00      3.9890E+01   8.8888E-01  1.9807E-02
      7.605      0.131  2.2541E+00      4.3510E+01   9.1055E-01  1.9056E-02
      8.098      0.123  2.6538E+00      4.3116E+01   8.4742E-01  1.6655E-02
      8.622      0.116  1.1550E+00      3.9811E+01   7.3485E-01  1.3564E-02
      9.181      0.109  2.0387E+00      3.4868E+01   6.0445E-01  1.0478E-02
      9.776      0.102  1.1334E+00      3.4125E+01   5.5558E-01  9.0451E-03
     10.409      0.096  2.4221E+00      3.4744E+01   5.3124E-01  8.1227E-03
     11.083      0.090  2.1134E+00      3.5576E+01   5.1086E-01  7.3358E-03
     11.801      0.085  1.2064E+00      3.5936E+01   4.8463E-01  6.5357E-03
     12.566      0.080  1.2408E+00      3.4938E+01   4.4251E-01  5.6046E-03
     13.380      0.075  8.3550E-01      3.8890E+01   4.6259E-01  5.5025E-03
     14.247      0.070  4.5980E-01      3.5624E+01   3.9796E-01  4.4457E-03
     15.170      0.066  5.2658E-01      2.7162E+01   2.8497E-01  2.9898E-03
     16.153      0.062  4.4124E-01      2.8151E+01   2.7737E-01  2.7330E-03
     17.199      0.058  5.7495E-01      2.6129E+01   2.4178E-01  2.2374E-03
     18.314      0.055  2.8109E-01      2.4485E+01   2.1279E-01  1.8493E-03
     19.500      0.051  2.5324E-01      2.3534E+01   1.9208E-01  1.5677E-03
     20.763      0.048  3.2625E-01      2.3597E+01   1.8088E-01  1.3864E-03
     22.109      0.045  2.3231E-01      2.1421E+01   1.5421E-01  1.1101E-03
     23.541      0.042  6.4564E-02      2.1241E+01   1.4361E-01  9.7091E-04
     25.066      0.040  9.9124E-02      2.0903E+01   1.3272E-01  8.4273E-04
     26.690      0.037  8.8978E-02      2.0749E+01   1.2373E-01  7.3782E-04
     28.419      0.035  2.5920E-02      2.0332E+01   1.1386E-01  6.3768E-04
     30.260      0.033  5.2072E-02      2.0662E+01   1.0867E-01  5.7156E-04
     32.221      0.031  2.2214E-02      2.0625E+01   1.0188E-01  5.0323E-04
     34.308      0.029  1.4725E-02      2.0307E+01   9.4206E-02  4.3702E-04
     36.531      0.027  5.3118E-03      1.9965E+01   8.6984E-02  3.7897E-04
     38.897      0.026  7.3076E-03      1.9822E+01   8.1104E-02  3.3185E-04
     41.417      0.024  3.4244E-03      1.9727E+01   7.5805E-02  2.9130E-04
     44.101      0.023  2.2838E-03      1.9612E+01   7.0777E-02  2.5543E-04
     46.958      0.021  4.6468E-03      1.9576E+01   6.6349E-02  2.2488E-04
     50.000      0.020  2.4554E-03      1.9515E+01   6.2117E-02  1.9772E-04
 
 
