# Supplementary material for: Parameters estimation of stochastic finite fault ground motion simulation method and its application in North China
Source: PLoS One. 2025 Dec 3;20(12):e0337602. doi: 10.1371/journal.pone.0337602 (PMC12674566; doi:10.1371/journal.pone.0337602)
Supplement: S2 File — The program code of strong ground motion simulation based on stochastic finite-fault method with dynamic corner frequency for the Pingyuan earthquake. (ZIP) [file pone.0337602.s002.zip › S2 File. Program Code. ( Simulationor of Pingyuan earthquake)/EXSIMNC/PSA/M6d5S130S002iter006.tmp]

**********************************************
*******     Site #   2
PSA and Fouries apectra of trial num.     6
damping:   5%
 100 samples
Mag.          =      5.50
siteCoord1    =     38.00
siteCoord2    =    115.00
depth         =     18.00
fault Dis.(km)=   148.98
Hypo  Dis.(km)=   149.62
Input Parameters file =  M6d5S130_parameters.out                                                                                                 
 data format: (1x,f10.3, 1p, 1x,e11.4, 5x,e11.4, 2x,e11.4, 1x,e11.4)
   freq(Hz)     per(s) FAS(cm/sec) avgPSA(cm/s**2) avgPSV(cm/s)   avgSD(cm)
      0.100     10.000  3.9645E-02      1.0177E-01   1.6197E-01  2.5778E-01
      0.106      9.392  3.9645E-02      1.1961E-01   1.7879E-01  2.6724E-01
      0.113      8.820  5.4797E-02      1.3871E-01   1.9471E-01  2.7333E-01
      0.121      8.283  5.4797E-02      1.5920E-01   2.0988E-01  2.7670E-01
      0.129      7.779  6.5543E-02      1.8238E-01   2.2582E-01  2.7959E-01
      0.137      7.306  6.5543E-02      2.1019E-01   2.4441E-01  2.8420E-01
      0.146      6.862  1.1792E-01      2.4333E-01   2.6573E-01  2.9019E-01
      0.155      6.444  1.4972E-01      2.7923E-01   2.8638E-01  2.9371E-01
      0.165      6.052  1.4972E-01      3.1314E-01   3.0162E-01  2.9053E-01
      0.176      5.684  1.9917E-01      3.4540E-01   3.1245E-01  2.8265E-01
      0.187      5.338  2.5262E-01      3.9108E-01   3.3225E-01  2.8227E-01
      0.199      5.013  3.9601E-01      4.7723E-01   3.8077E-01  3.0381E-01
      0.212      4.708  3.9601E-01      6.1526E-01   4.6103E-01  3.4546E-01
      0.226      4.422  4.4254E-01      7.7107E-01   5.4263E-01  3.8187E-01
      0.241      4.153  4.7848E-01      8.8679E-01   5.8610E-01  3.8736E-01
      0.256      3.900  4.8781E-01      1.0258E+00   6.3670E-01  3.9521E-01
      0.273      3.663  5.5271E-01      1.3370E+00   7.7938E-01  4.5433E-01
      0.291      3.440  7.9296E-01      1.6703E+00   9.1446E-01  5.0064E-01
      0.310      3.231  9.4967E-01      2.0674E+00   1.0630E+00  5.4653E-01
      0.330      3.034  1.1578E+00      2.3043E+00   1.1127E+00  5.3730E-01
      0.351      2.849  1.3112E+00      2.4351E+00   1.1043E+00  5.0080E-01
      0.374      2.676  1.2773E+00      2.6237E+00   1.1174E+00  4.7592E-01
      0.398      2.513  9.6156E-01      2.9265E+00   1.1706E+00  4.6821E-01
      0.424      2.360  6.8255E-01      2.9052E+00   1.0913E+00  4.0996E-01
      0.451      2.217  3.5129E-01      3.1323E+00   1.1051E+00  3.8987E-01
      0.480      2.082  8.1932E-01      4.0856E+00   1.3537E+00  4.4852E-01
      0.511      1.955  1.5460E+00      5.2697E+00   1.6398E+00  5.1026E-01
      0.545      1.836  2.3525E+00      6.4670E+00   1.8899E+00  5.5230E-01
      0.580      1.724  3.5441E+00      7.9502E+00   2.1820E+00  5.9887E-01
      0.617      1.620  4.3899E+00      9.9733E+00   2.5707E+00  6.6262E-01
      0.657      1.521  5.1708E+00      1.1791E+01   2.8544E+00  6.9097E-01
      0.700      1.428  4.8458E+00      1.2799E+01   2.9098E+00  6.6154E-01
      0.745      1.342  3.2612E+00      1.2537E+01   2.6769E+00  5.7155E-01
      0.794      1.260  3.5836E+00      1.3254E+01   2.6578E+00  5.3295E-01
      0.845      1.183  3.3252E+00      1.2846E+01   2.4193E+00  4.5560E-01
      0.900      1.111  3.0862E+00      1.0978E+01   1.9416E+00  3.4340E-01
      0.958      1.044  2.3942E+00      8.4579E+00   1.4049E+00  2.3335E-01
      1.020      0.980  1.9792E+00      9.2786E+00   1.4474E+00  2.2579E-01
      1.086      0.921  4.0596E+00      1.0801E+01   1.5823E+00  2.3182E-01
      1.157      0.865  4.1877E+00      1.2293E+01   1.6915E+00  2.3273E-01
      1.232      0.812  2.9372E+00      1.4082E+01   1.8197E+00  2.3514E-01
      1.311      0.763  2.3671E+00      1.5602E+01   1.8934E+00  2.2977E-01
      1.396      0.716  3.7015E+00      1.6389E+01   1.8679E+00  2.1289E-01
      1.487      0.673  3.6471E+00      1.5606E+01   1.6705E+00  1.7880E-01
      1.583      0.632  3.2913E+00      2.3092E+01   2.3213E+00  2.3336E-01
      1.686      0.593  8.5323E+00      3.1032E+01   2.9297E+00  2.7659E-01
      1.795      0.557  5.2646E+00      2.4834E+01   2.2019E+00  1.9523E-01
      1.911      0.523  5.7222E+00      2.0828E+01   1.7343E+00  1.4442E-01
      2.035      0.491  3.8295E+00      2.6169E+01   2.0465E+00  1.6004E-01
      2.167      0.461  7.0063E+00      3.4016E+01   2.4983E+00  1.8349E-01
      2.307      0.433  3.6308E+00      3.4747E+01   2.3968E+00  1.6532E-01
      2.457      0.407  5.0293E+00      3.7350E+01   2.4195E+00  1.5674E-01
      2.616      0.382  2.6664E+00      3.5957E+01   2.1876E+00  1.3309E-01
      2.786      0.359  8.3675E+00      3.4597E+01   1.9768E+00  1.1295E-01
      2.966      0.337  3.6922E+00      3.7617E+01   2.0186E+00  1.0832E-01
      3.158      0.317  6.3081E+00      3.6743E+01   1.8517E+00  9.3317E-02
      3.363      0.297  3.2142E+00      3.8119E+01   1.8041E+00  8.5388E-02
      3.581      0.279  4.9642E+00      4.1568E+01   1.8477E+00  8.2128E-02
      3.813      0.262  2.3068E+00      4.3581E+01   1.8193E+00  7.5947E-02
      4.060      0.246  5.7490E+00      4.7892E+01   1.8776E+00  7.3612E-02
      4.323      0.231  4.6276E+00      5.1328E+01   1.8899E+00  6.9585E-02
      4.603      0.217  5.4907E+00      4.7706E+01   1.6497E+00  5.7045E-02
      4.901      0.204  5.8264E+00      4.7562E+01   1.5446E+00  5.0162E-02
      5.218      0.192  2.6889E+00      5.0417E+01   1.5377E+00  4.6900E-02
      5.556      0.180  4.1659E+00      4.9279E+01   1.4115E+00  4.0432E-02
      5.916      0.169  3.6531E+00      4.7228E+01   1.2705E+00  3.4178E-02
      6.300      0.159  2.1076E+00      5.0584E+01   1.2780E+00  3.2287E-02
      6.708      0.149  4.5686E+00      4.4444E+01   1.0545E+00  2.5021E-02
      7.142      0.140  2.2129E+00      3.8475E+01   8.5736E-01  1.9105E-02
      7.605      0.131  3.4253E+00      3.2929E+01   6.8913E-01  1.4422E-02
      8.098      0.123  2.7285E+00      3.7657E+01   7.4011E-01  1.4546E-02
      8.622      0.116  2.5265E+00      3.3755E+01   6.2306E-01  1.1501E-02
      9.181      0.109  2.2601E+00      3.2306E+01   5.6004E-01  9.7086E-03
      9.776      0.102  8.1663E-01      2.9401E+01   4.7866E-01  7.7929E-03
     10.409      0.096  9.8832E-01      2.8952E+01   4.4267E-01  6.7685E-03
     11.083      0.090  1.3163E+00      2.7594E+01   3.9624E-01  5.6899E-03
     11.801      0.085  1.1507E+00      2.6598E+01   3.5870E-01  4.8374E-03
     12.566      0.080  9.9424E-01      2.7996E+01   3.5459E-01  4.4910E-03
     13.380      0.075  8.3869E-01      2.5023E+01   2.9764E-01  3.5404E-03
     14.247      0.070  1.0377E+00      2.1901E+01   2.4466E-01  2.7331E-03
     15.170      0.066  4.1948E-01      1.9838E+01   2.0813E-01  2.1835E-03
     16.153      0.062  3.4102E-01      1.9017E+01   1.8737E-01  1.8462E-03
     17.199      0.058  4.4571E-01      2.0659E+01   1.9117E-01  1.7690E-03
     18.314      0.055  3.0036E-01      2.0770E+01   1.8050E-01  1.5687E-03
     19.500      0.051  1.7592E-01      1.8850E+01   1.5385E-01  1.2557E-03
     20.763      0.048  1.8240E-01      1.7731E+01   1.3591E-01  1.0418E-03
     22.109      0.045  1.0925E-01      1.6723E+01   1.2039E-01  8.6664E-04
     23.541      0.042  1.5790E-01      1.6430E+01   1.1108E-01  7.5099E-04
     25.066      0.040  1.8415E-01      1.6651E+01   1.0573E-01  6.7130E-04
     26.690      0.037  2.3066E-02      1.7237E+01   1.0279E-01  6.1293E-04
     28.419      0.035  5.3920E-02      1.7028E+01   9.5360E-02  5.3404E-04
     30.260      0.033  2.9348E-02      1.6024E+01   8.4277E-02  4.4326E-04
     32.221      0.031  1.9774E-02      1.5960E+01   7.8835E-02  3.8941E-04
     34.308      0.029  9.3861E-03      1.5874E+01   7.3640E-02  3.4162E-04
     36.531      0.027  8.0839E-03      1.6052E+01   6.9935E-02  3.0469E-04
     38.897      0.026  8.0181E-03      1.6000E+01   6.5466E-02  2.6787E-04
     41.417      0.024  5.7526E-03      1.5918E+01   6.1170E-02  2.3506E-04
     44.101      0.023  2.3415E-03      1.5892E+01   5.7354E-02  2.0699E-04
     46.958      0.021  2.3867E-03      1.5817E+01   5.3610E-02  1.8170E-04
     50.000      0.020  3.9291E-03      1.5781E+01   5.0232E-02  1.5989E-04
 
 
