# Supplementary material for: Parameters estimation of stochastic finite fault ground motion simulation method and its application in North China
Source: PLoS One. 2025 Dec 3;20(12):e0337602. doi: 10.1371/journal.pone.0337602 (PMC12674566; doi:10.1371/journal.pone.0337602)
Supplement: S2 File — The program code of strong ground motion simulation based on stochastic finite-fault method with dynamic corner frequency for the Pingyuan earthquake. (ZIP) [file pone.0337602.s002.zip › S2 File. Program Code. ( Simulationor of Pingyuan earthquake)/EXSIMNC/PSA/M6d5S130S002iter007.tmp]

**********************************************
*******     Site #   2
PSA and Fouries apectra of trial num.     7
damping:   5%
 100 samples
Mag.          =      5.50
siteCoord1    =     38.00
siteCoord2    =    115.00
depth         =     18.00
fault Dis.(km)=   148.98
Hypo  Dis.(km)=   149.62
Input Parameters file =  M6d5S130_parameters.out                                                                                                 
 data format: (1x,f10.3, 1p, 1x,e11.4, 5x,e11.4, 2x,e11.4, 1x,e11.4)
   freq(Hz)     per(s) FAS(cm/sec) avgPSA(cm/s**2) avgPSV(cm/s)   avgSD(cm)
      0.100     10.000  8.0024E-02      8.1575E-02   1.2983E-01  2.0663E-01
      0.106      9.392  8.0024E-02      9.5165E-02   1.4224E-01  2.1261E-01
      0.113      8.820  9.3024E-02      1.1058E-01   1.5523E-01  2.1791E-01
      0.121      8.283  9.3024E-02      1.2794E-01   1.6867E-01  2.2237E-01
      0.129      7.779  1.1370E-01      1.4787E-01   1.8309E-01  2.2669E-01
      0.137      7.306  1.1370E-01      1.7162E-01   1.9956E-01  2.3205E-01
      0.146      6.862  1.1767E-01      2.0047E-01   2.1893E-01  2.3908E-01
      0.155      6.444  1.1915E-01      2.3426E-01   2.4026E-01  2.4641E-01
      0.165      6.052  1.1915E-01      2.6946E-01   2.5955E-01  2.5000E-01
      0.176      5.684  1.5376E-01      2.9884E-01   2.7034E-01  2.4455E-01
      0.187      5.338  2.1395E-01      3.7239E-01   3.1637E-01  2.6877E-01
      0.199      5.013  3.6595E-01      4.7872E-01   3.8196E-01  3.0475E-01
      0.212      4.708  3.6595E-01      5.5065E-01   4.1262E-01  3.0919E-01
      0.226      4.422  4.7314E-01      5.8055E-01   4.0855E-01  2.8751E-01
      0.241      4.153  5.7163E-01      7.1035E-01   4.6948E-01  3.1029E-01
      0.256      3.900  6.5263E-01      8.9213E-01   5.5375E-01  3.4371E-01
      0.273      3.663  7.1391E-01      1.0501E+00   6.1214E-01  3.5684E-01
      0.291      3.440  7.2277E-01      1.0582E+00   5.7932E-01  3.1716E-01
      0.310      3.231  6.8036E-01      1.1098E+00   5.7062E-01  2.9339E-01
      0.330      3.034  6.1085E-01      1.2500E+00   6.0358E-01  2.9146E-01
      0.351      2.849  6.0063E-01      1.4251E+00   6.4629E-01  2.9309E-01
      0.374      2.676  5.1351E-01      1.8031E+00   7.6796E-01  3.2708E-01
      0.398      2.513  1.1614E+00      2.1584E+00   8.6332E-01  3.4532E-01
      0.424      2.360  1.3733E+00      2.3777E+00   8.9319E-01  3.3553E-01
      0.451      2.217  1.6409E+00      3.1701E+00   1.1184E+00  3.9456E-01
      0.480      2.082  1.5209E+00      3.4263E+00   1.1352E+00  3.7614E-01
      0.511      1.955  1.4619E+00      3.5387E+00   1.1011E+00  3.4265E-01
      0.545      1.836  1.7148E+00      3.7684E+00   1.1013E+00  3.2183E-01
      0.580      1.724  2.0228E+00      4.3033E+00   1.1811E+00  3.2415E-01
      0.617      1.620  1.7516E+00      4.4714E+00   1.1525E+00  2.9707E-01
      0.657      1.521  1.1353E+00      4.5025E+00   1.0899E+00  2.6385E-01
      0.700      1.428  1.1264E+00      4.7347E+00   1.0764E+00  2.4472E-01
      0.745      1.342  1.4901E+00      5.2635E+00   1.1238E+00  2.3995E-01
      0.794      1.260  2.0410E+00      5.4810E+00   1.0991E+00  2.2039E-01
      0.845      1.183  1.3290E+00      6.0371E+00   1.1369E+00  2.1411E-01
      0.900      1.111  9.3034E-01      8.2295E+00   1.4555E+00  2.5743E-01
      0.958      1.044  2.9231E+00      1.1820E+01   1.9633E+00  3.2611E-01
      1.020      0.980  4.2373E+00      1.6818E+01   2.6236E+00  4.0927E-01
      1.086      0.921  4.6817E+00      1.8143E+01   2.6581E+00  3.8942E-01
      1.157      0.865  3.8218E+00      1.9137E+01   2.6331E+00  3.6229E-01
      1.232      0.812  4.4519E+00      1.8043E+01   2.3315E+00  3.0127E-01
      1.311      0.763  5.6298E+00      2.0555E+01   2.4945E+00  3.0273E-01
      1.396      0.716  3.5442E+00      2.6209E+01   2.9871E+00  3.4045E-01
      1.487      0.673  5.1904E+00      2.7532E+01   2.9470E+00  3.1544E-01
      1.583      0.632  6.9667E+00      2.4410E+01   2.4539E+00  2.4668E-01
      1.686      0.593  4.2953E+00      2.3579E+01   2.2261E+00  2.1016E-01
      1.795      0.557  3.3226E+00      2.7126E+01   2.4051E+00  2.1325E-01
      1.911      0.523  3.9549E+00      3.4096E+01   2.8392E+00  2.3642E-01
      2.035      0.491  6.3867E+00      3.5331E+01   2.7630E+00  2.1608E-01
      2.167      0.461  7.3921E+00      3.2062E+01   2.3548E+00  1.7295E-01
      2.307      0.433  4.1344E+00      2.7622E+01   1.9053E+00  1.3142E-01
      2.457      0.407  2.2502E+00      2.8602E+01   1.8528E+00  1.2003E-01
      2.616      0.382  4.4916E+00      3.9409E+01   2.3976E+00  1.4586E-01
      2.786      0.359  5.4862E+00      4.3889E+01   2.5077E+00  1.4328E-01
      2.966      0.337  4.7474E+00      4.2603E+01   2.2861E+00  1.2267E-01
      3.158      0.317  6.2287E+00      5.1589E+01   2.5999E+00  1.3102E-01
      3.363      0.297  4.8298E+00      5.1514E+01   2.4381E+00  1.1540E-01
      3.581      0.279  3.6882E+00      3.9479E+01   1.7548E+00  7.8002E-02
      3.813      0.262  1.2553E+00      3.3499E+01   1.3984E+00  5.8377E-02
      4.060      0.246  1.9697E+00      3.7401E+01   1.4663E+00  5.7487E-02
      4.323      0.231  4.0353E+00      4.7969E+01   1.7662E+00  6.5031E-02
      4.603      0.217  5.3168E+00      4.4119E+01   1.5256E+00  5.2755E-02
      4.901      0.204  3.8049E+00      4.9916E+01   1.6211E+00  5.2644E-02
      5.218      0.192  2.8824E+00      5.7889E+01   1.7656E+00  5.3849E-02
      5.556      0.180  2.6596E+00      6.1325E+01   1.7566E+00  5.0315E-02
      5.916      0.169  4.8189E+00      5.9876E+01   1.6107E+00  4.3330E-02
      6.300      0.159  2.9450E+00      5.3795E+01   1.3591E+00  3.4336E-02
      6.708      0.149  2.0017E+00      4.4943E+01   1.0664E+00  2.5302E-02
      7.142      0.140  3.4202E+00      4.2436E+01   9.4562E-01  2.1072E-02
      7.605      0.131  1.6962E+00      4.2800E+01   8.9570E-01  1.8745E-02
      8.098      0.123  1.4339E+00      3.8664E+01   7.5991E-01  1.4935E-02
      8.622      0.116  1.0716E+00      3.1313E+01   5.7800E-01  1.0669E-02
      9.181      0.109  1.8281E+00      3.5979E+01   6.2372E-01  1.0812E-02
      9.776      0.102  1.2388E+00      3.2380E+01   5.2716E-01  8.5825E-03
     10.409      0.096  1.2765E+00      2.8213E+01   4.3137E-01  6.5957E-03
     11.083      0.090  1.0042E+00      3.2168E+01   4.6193E-01  6.6331E-03
     11.801      0.085  1.2871E+00      3.3978E+01   4.5823E-01  6.1796E-03
     12.566      0.080  6.5386E-01      3.0598E+01   3.8754E-01  4.9084E-03
     13.380      0.075  9.1765E-01      2.8320E+01   3.3686E-01  4.0069E-03
     14.247      0.070  7.2720E-01      2.7983E+01   3.1260E-01  3.4921E-03
     15.170      0.066  5.5223E-01      2.6457E+01   2.7757E-01  2.9121E-03
     16.153      0.062  6.0426E-01      2.5296E+01   2.4925E-01  2.4559E-03
     17.199      0.058  3.4554E-01      2.8146E+01   2.6045E-01  2.4101E-03
     18.314      0.055  2.1298E-01      2.8887E+01   2.5105E-01  2.1817E-03
     19.500      0.051  4.3988E-01      2.9840E+01   2.4355E-01  1.9878E-03
     20.763      0.048  1.9856E-01      2.8204E+01   2.1619E-01  1.6572E-03
     22.109      0.045  8.6266E-02      2.5203E+01   1.8143E-01  1.3061E-03
     23.541      0.042  8.0134E-02      2.3784E+01   1.6080E-01  1.0871E-03
     25.066      0.040  9.4552E-02      2.2296E+01   1.4156E-01  8.9885E-04
     26.690      0.037  7.0868E-02      2.3005E+01   1.3718E-01  8.1804E-04
     28.419      0.035  2.9752E-02      2.3775E+01   1.3315E-01  7.4565E-04
     30.260      0.033  3.2482E-02      2.3438E+01   1.2327E-01  6.4837E-04
     32.221      0.031  2.6362E-02      2.3191E+01   1.1455E-01  5.6584E-04
     34.308      0.029  1.2962E-02      2.3220E+01   1.0772E-01  4.9970E-04
     36.531      0.027  7.6726E-03      2.2905E+01   9.9789E-02  4.3475E-04
     38.897      0.026  6.2597E-03      2.2711E+01   9.2924E-02  3.8021E-04
     41.417      0.024  4.0670E-03      2.2658E+01   8.7068E-02  3.3458E-04
     44.101      0.023  3.8590E-03      2.2572E+01   8.1458E-02  2.9398E-04
     46.958      0.021  4.2123E-03      2.2529E+01   7.6357E-02  2.5880E-04
     50.000      0.020  3.3379E-03      2.2496E+01   7.1608E-02  2.2794E-04
 
 
