# Supplementary material for: Parameters estimation of stochastic finite fault ground motion simulation method and its application in North China
Source: PLoS One. 2025 Dec 3;20(12):e0337602. doi: 10.1371/journal.pone.0337602 (PMC12674566; doi:10.1371/journal.pone.0337602)
Supplement: S2 File — The program code of strong ground motion simulation based on stochastic finite-fault method with dynamic corner frequency for the Pingyuan earthquake. (ZIP) [file pone.0337602.s002.zip › S2 File. Program Code. ( Simulationor of Pingyuan earthquake)/EXSIMNC/PSA/M6d5S130S002iter008.tmp]

**********************************************
*******     Site #   2
PSA and Fouries apectra of trial num.     8
damping:   5%
 100 samples
Mag.          =      5.50
siteCoord1    =     38.00
siteCoord2    =    115.00
depth         =     18.00
fault Dis.(km)=   148.98
Hypo  Dis.(km)=   149.62
Input Parameters file =  M6d5S130_parameters.out                                                                                                 
 data format: (1x,f10.3, 1p, 1x,e11.4, 5x,e11.4, 2x,e11.4, 1x,e11.4)
   freq(Hz)     per(s) FAS(cm/sec) avgPSA(cm/s**2) avgPSV(cm/s)   avgSD(cm)
      0.100     10.000  1.1017E-01      9.5717E-02   1.5234E-01  2.4245E-01
      0.106      9.392  1.1017E-01      1.0983E-01   1.6416E-01  2.4538E-01
      0.113      8.820  1.5929E-01      1.2759E-01   1.7911E-01  2.5143E-01
      0.121      8.283  1.5929E-01      1.4984E-01   1.9754E-01  2.6043E-01
      0.129      7.779  1.8930E-01      1.7707E-01   2.1924E-01  2.7145E-01
      0.137      7.306  1.8930E-01      2.0926E-01   2.4333E-01  2.8295E-01
      0.146      6.862  2.2919E-01      2.4594E-01   2.6859E-01  2.9331E-01
      0.155      6.444  3.3136E-01      2.8670E-01   2.9404E-01  3.0157E-01
      0.165      6.052  3.3136E-01      3.3169E-01   3.1949E-01  3.0773E-01
      0.176      5.684  4.2816E-01      3.8418E-01   3.4753E-01  3.1438E-01
      0.187      5.338  4.6422E-01      4.7571E-01   4.0415E-01  3.4335E-01
      0.199      5.013  5.2536E-01      5.8751E-01   4.6876E-01  3.7401E-01
      0.212      4.708  5.2536E-01      7.1789E-01   5.3793E-01  4.0309E-01
      0.226      4.422  5.2689E-01      8.7728E-01   6.1737E-01  4.3447E-01
      0.241      4.153  4.8529E-01      1.0401E+00   6.8741E-01  4.5432E-01
      0.256      3.900  4.5686E-01      1.2181E+00   7.5606E-01  4.6929E-01
      0.273      3.663  4.4529E-01      1.4482E+00   8.4423E-01  4.9214E-01
      0.291      3.440  5.2443E-01      1.7351E+00   9.4989E-01  5.2004E-01
      0.310      3.231  6.7922E-01      2.0434E+00   1.0507E+00  5.4020E-01
      0.330      3.034  9.1613E-01      2.4976E+00   1.2060E+00  5.8236E-01
      0.351      2.849  1.1901E+00      3.0598E+00   1.3876E+00  6.2928E-01
      0.374      2.676  1.7673E+00      3.7407E+00   1.5932E+00  6.7854E-01
      0.398      2.513  2.2523E+00      4.4150E+00   1.7660E+00  7.0637E-01
      0.424      2.360  2.5058E+00      5.2444E+00   1.9701E+00  7.4006E-01
      0.451      2.217  3.1112E+00      6.6453E+00   2.3444E+00  8.2711E-01
      0.480      2.082  3.3197E+00      8.1775E+00   2.7095E+00  8.9773E-01
      0.511      1.955  3.3428E+00      8.9109E+00   2.7728E+00  8.6282E-01
      0.545      1.836  3.4528E+00      8.3476E+00   2.4395E+00  7.1291E-01
      0.580      1.724  3.2752E+00      7.8211E+00   2.1466E+00  5.8914E-01
      0.617      1.620  2.5130E+00      6.8199E+00   1.7579E+00  4.5311E-01
      0.657      1.521  1.1714E+00      5.4938E+00   1.3299E+00  3.2194E-01
      0.700      1.428  1.0816E+00      5.5186E+00   1.2546E+00  2.8524E-01
      0.745      1.342  1.6025E+00      6.3791E+00   1.3620E+00  2.9081E-01
      0.794      1.260  1.6152E+00      7.6117E+00   1.5263E+00  3.0606E-01
      0.845      1.183  1.9242E+00      8.1301E+00   1.5311E+00  2.8833E-01
      0.900      1.111  2.8678E+00      1.0199E+01   1.8038E+00  3.1903E-01
      0.958      1.044  3.6358E+00      1.2555E+01   2.0854E+00  3.4639E-01
      1.020      0.980  2.1650E+00      1.3337E+01   2.0806E+00  3.2456E-01
      1.086      0.921  2.7582E+00      1.3766E+01   2.0168E+00  2.9546E-01
      1.157      0.865  5.1073E+00      1.4510E+01   1.9965E+00  2.7470E-01
      1.232      0.812  5.0294E+00      1.5714E+01   2.0305E+00  2.6238E-01
      1.311      0.763  2.1325E+00      1.5302E+01   1.8570E+00  2.2537E-01
      1.396      0.716  2.9266E+00      1.7946E+01   2.0454E+00  2.3312E-01
      1.487      0.673  3.7698E+00      2.2341E+01   2.3914E+00  2.5597E-01
      1.583      0.632  1.0219E+01      3.1023E+01   3.1186E+00  3.1350E-01
      1.686      0.593  3.0478E+00      3.0862E+01   2.9137E+00  2.7508E-01
      1.795      0.557  2.8015E+00      3.1463E+01   2.7896E+00  2.4734E-01
      1.911      0.523  3.9665E+00      3.4318E+01   2.8577E+00  2.3796E-01
      2.035      0.491  2.8928E+00      3.2904E+01   2.5732E+00  2.0124E-01
      2.167      0.461  5.2421E+00      3.0486E+01   2.2391E+00  1.6445E-01
      2.307      0.433  6.8913E+00      3.2453E+01   2.2385E+00  1.5441E-01
      2.457      0.407  4.1809E+00      3.1920E+01   2.0678E+00  1.3395E-01
      2.616      0.382  5.0846E+00      4.0030E+01   2.4354E+00  1.4817E-01
      2.786      0.359  5.9121E+00      4.0701E+01   2.3255E+00  1.3287E-01
      2.966      0.337  3.7933E+00      3.4435E+01   1.8478E+00  9.9152E-02
      3.158      0.317  2.6025E+00      3.8118E+01   1.9210E+00  9.6808E-02
      3.363      0.297  4.7280E+00      3.8369E+01   1.8160E+00  8.5949E-02
      3.581      0.279  3.9502E+00      4.2882E+01   1.9061E+00  8.4726E-02
      3.813      0.262  6.0842E+00      4.3230E+01   1.8047E+00  7.5336E-02
      4.060      0.246  5.5976E+00      4.4831E+01   1.7576E+00  6.8907E-02
      4.323      0.231  2.3269E+00      5.1032E+01   1.8790E+00  6.9184E-02
      4.603      0.217  4.9386E+00      5.2336E+01   1.8098E+00  6.2581E-02
      4.901      0.204  3.0262E+00      5.3703E+01   1.7440E+00  5.6638E-02
      5.218      0.192  1.6723E+00      4.8794E+01   1.4882E+00  4.5389E-02
      5.556      0.180  2.5942E+00      5.0494E+01   1.4463E+00  4.1429E-02
      5.916      0.169  3.2480E+00      5.0996E+01   1.3719E+00  3.6904E-02
      6.300      0.159  2.7007E+00      4.3256E+01   1.0928E+00  2.7609E-02
      6.708      0.149  2.6702E+00      4.1006E+01   9.7296E-01  2.3086E-02
      7.142      0.140  4.3687E+00      4.8869E+01   1.0890E+00  2.4266E-02
      7.605      0.131  1.3383E+00      4.2010E+01   8.7918E-01  1.8399E-02
      8.098      0.123  1.0056E+00      4.1417E+01   8.1403E-01  1.5999E-02
      8.622      0.116  2.2137E+00      4.7494E+01   8.7667E-01  1.6182E-02
      9.181      0.109  2.2291E+00      4.3222E+01   7.4927E-01  1.2989E-02
      9.776      0.102  1.2517E+00      4.0694E+01   6.6253E-01  1.0786E-02
     10.409      0.096  1.4727E+00      3.8028E+01   5.8144E-01  8.8903E-03
     11.083      0.090  1.0191E+00      3.0277E+01   4.3477E-01  6.2431E-03
     11.801      0.085  1.1936E+00      3.0132E+01   4.0636E-01  5.4801E-03
     12.566      0.080  8.5524E-01      2.8024E+01   3.5494E-01  4.4955E-03
     13.380      0.075  4.5482E-01      2.6634E+01   3.1680E-01  3.7683E-03
     14.247      0.070  3.6385E-01      2.3952E+01   2.6757E-01  2.9890E-03
     15.170      0.066  5.1341E-01      2.4619E+01   2.5829E-01  2.7098E-03
     16.153      0.062  3.6662E-01      2.4771E+01   2.4407E-01  2.4048E-03
     17.199      0.058  3.1361E-01      2.2740E+01   2.1043E-01  1.9472E-03
     18.314      0.055  4.7345E-01      2.0492E+01   1.7809E-01  1.5477E-03
     19.500      0.051  4.5016E-01      2.0716E+01   1.6908E-01  1.3800E-03
     20.763      0.048  1.4117E-01      1.8484E+01   1.4168E-01  1.0860E-03
     22.109      0.045  5.6666E-02      1.7830E+01   1.2835E-01  9.2399E-04
     23.541      0.042  7.6021E-02      1.7567E+01   1.1876E-01  8.0294E-04
     25.066      0.040  4.3405E-02      1.7425E+01   1.1064E-01  7.0250E-04
     26.690      0.037  9.1500E-02      1.7415E+01   1.0385E-01  6.1925E-04
     28.419      0.035  8.5389E-02      1.7655E+01   9.8871E-02  5.5371E-04
     30.260      0.033  3.8963E-02      1.7380E+01   9.1414E-02  4.8079E-04
     32.221      0.031  2.4668E-02      1.7171E+01   8.4816E-02  4.1895E-04
     34.308      0.029  2.9197E-02      1.7023E+01   7.8971E-02  3.6635E-04
     36.531      0.027  9.9621E-03      1.7147E+01   7.4706E-02  3.2548E-04
     38.897      0.026  5.8555E-03      1.7038E+01   6.9715E-02  2.8525E-04
     41.417      0.024  7.1205E-03      1.6885E+01   6.4884E-02  2.4933E-04
     44.101      0.023  4.1726E-03      1.6758E+01   6.0476E-02  2.1825E-04
     46.958      0.021  3.1251E-03      1.6657E+01   5.6456E-02  1.9135E-04
     50.000      0.020  3.6876E-03      1.6623E+01   5.2913E-02  1.6843E-04
 
 
