# Supplementary material for: Parameters estimation of stochastic finite fault ground motion simulation method and its application in North China
Source: PLoS One. 2025 Dec 3;20(12):e0337602. doi: 10.1371/journal.pone.0337602 (PMC12674566; doi:10.1371/journal.pone.0337602)
Supplement: S2 File — The program code of strong ground motion simulation based on stochastic finite-fault method with dynamic corner frequency for the Pingyuan earthquake. (ZIP) [file pone.0337602.s002.zip › S2 File. Program Code. ( Simulationor of Pingyuan earthquake)/EXSIMNC/PSA/M6d5S130S002iter009.tmp]

**********************************************
*******     Site #   2
PSA and Fouries apectra of trial num.     9
damping:   5%
 100 samples
Mag.          =      5.50
siteCoord1    =     38.00
siteCoord2    =    115.00
depth         =     18.00
fault Dis.(km)=   148.98
Hypo  Dis.(km)=   149.62
Input Parameters file =  M6d5S130_parameters.out                                                                                                 
 data format: (1x,f10.3, 1p, 1x,e11.4, 5x,e11.4, 2x,e11.4, 1x,e11.4)
   freq(Hz)     per(s) FAS(cm/sec) avgPSA(cm/s**2) avgPSV(cm/s)   avgSD(cm)
      0.100     10.000  6.2584E-02      8.3609E-02   1.3307E-01  2.1178E-01
      0.106      9.392  6.2584E-02      8.9043E-02   1.3309E-01  1.9894E-01
      0.113      8.820  9.8323E-02      9.3564E-02   1.3134E-01  1.8437E-01
      0.121      8.283  9.8323E-02      1.0721E-01   1.4133E-01  1.8633E-01
      0.129      7.779  1.5105E-01      1.3732E-01   1.7002E-01  2.1051E-01
      0.137      7.306  1.5105E-01      1.8746E-01   2.1798E-01  2.5347E-01
      0.146      6.862  2.0136E-01      2.4622E-01   2.6889E-01  2.9364E-01
      0.155      6.444  2.6205E-01      2.9870E-01   3.0635E-01  3.1419E-01
      0.165      6.052  2.6205E-01      3.3736E-01   3.2495E-01  3.1300E-01
      0.176      5.684  3.0947E-01      3.4235E-01   3.0969E-01  2.8015E-01
      0.187      5.338  3.2068E-01      3.4671E-01   2.9455E-01  2.5024E-01
      0.199      5.013  3.0319E-01      3.5316E-01   2.8177E-01  2.2482E-01
      0.212      4.708  3.0319E-01      4.2396E-01   3.1768E-01  2.3805E-01
      0.226      4.422  2.9265E-01      5.0532E-01   3.5561E-01  2.5026E-01
      0.241      4.153  2.6718E-01      6.0583E-01   4.0041E-01  2.6464E-01
      0.256      3.900  2.1309E-01      7.6044E-01   4.7201E-01  2.9298E-01
      0.273      3.663  2.6242E-01      9.0411E-01   5.2704E-01  3.0723E-01
      0.291      3.440  4.7256E-01      1.1030E+00   6.0389E-01  3.3061E-01
      0.310      3.231  5.3508E-01      1.3981E+00   7.1885E-01  3.6960E-01
      0.330      3.034  6.2941E-01      1.6307E+00   7.8745E-01  3.8024E-01
      0.351      2.849  8.6409E-01      2.2549E+00   1.0226E+00  4.6374E-01
      0.374      2.676  1.4454E+00      2.8818E+00   1.2274E+00  5.2274E-01
      0.398      2.513  2.1370E+00      3.4676E+00   1.3870E+00  5.5479E-01
      0.424      2.360  2.2708E+00      4.0948E+00   1.5382E+00  5.7784E-01
      0.451      2.217  2.2299E+00      4.0667E+00   1.4347E+00  5.0617E-01
      0.480      2.082  1.7891E+00      3.8693E+00   1.2820E+00  4.2477E-01
      0.511      1.955  2.0093E+00      4.8302E+00   1.5030E+00  4.6769E-01
      0.545      1.836  2.8554E+00      5.0670E+00   1.4808E+00  4.3274E-01
      0.580      1.724  2.4882E+00      5.1204E+00   1.4053E+00  3.8571E-01
      0.617      1.620  2.0330E+00      5.3083E+00   1.3682E+00  3.5268E-01
      0.657      1.521  2.2112E+00      6.6209E+00   1.6028E+00  3.8799E-01
      0.700      1.428  2.3352E+00      7.2532E+00   1.6490E+00  3.7489E-01
      0.745      1.342  3.5331E+00      7.0082E+00   1.4963E+00  3.1949E-01
      0.794      1.260  2.3127E+00      6.6928E+00   1.3421E+00  2.6911E-01
      0.845      1.183  1.1411E+00      7.3425E+00   1.3828E+00  2.6040E-01
      0.900      1.111  2.0546E+00      9.6628E+00   1.7090E+00  3.0226E-01
      0.958      1.044  3.7836E+00      1.1767E+01   1.9545E+00  3.2465E-01
      1.020      0.980  2.0301E+00      1.6380E+01   2.5552E+00  3.9860E-01
      1.086      0.921  5.1359E+00      1.8746E+01   2.7464E+00  4.0236E-01
      1.157      0.865  8.2795E+00      2.5291E+01   3.4798E+00  4.7879E-01
      1.232      0.812  7.7032E+00      2.3106E+01   2.9857E+00  3.8581E-01
      1.311      0.763  4.7506E+00      1.8487E+01   2.2436E+00  2.7227E-01
      1.396      0.716  2.6158E+00      2.3117E+01   2.6347E+00  3.0029E-01
      1.487      0.673  4.6897E+00      2.2791E+01   2.4396E+00  2.6113E-01
      1.583      0.632  2.8939E+00      1.9264E+01   1.9365E+00  1.9467E-01
      1.686      0.593  5.4954E+00      2.6908E+01   2.5404E+00  2.3984E-01
      1.795      0.557  6.6407E+00      3.8096E+01   3.3778E+00  2.9949E-01
      1.911      0.523  8.5019E+00      4.1771E+01   3.4783E+00  2.8964E-01
      2.035      0.491  4.6295E+00      3.3089E+01   2.5877E+00  2.0237E-01
      2.167      0.461  5.8626E+00      3.0109E+01   2.2114E+00  1.6242E-01
      2.307      0.433  4.8775E+00      2.9014E+01   2.0013E+00  1.3804E-01
      2.457      0.407  2.0339E+00      2.6045E+01   1.6872E+00  1.0930E-01
      2.616      0.382  4.7663E+00      2.4871E+01   1.5131E+00  9.2055E-02
      2.786      0.359  2.7128E+00      2.7206E+01   1.5544E+00  8.8816E-02
      2.966      0.337  2.9034E+00      3.4187E+01   1.8345E+00  9.8440E-02
      3.158      0.317  7.3655E+00      3.6432E+01   1.8360E+00  9.2526E-02
      3.363      0.297  3.5843E+00      3.6415E+01   1.7235E+00  8.1573E-02
      3.581      0.279  3.0030E+00      3.7698E+01   1.6757E+00  7.4483E-02
      3.813      0.262  4.0955E+00      3.6814E+01   1.5368E+00  6.4154E-02
      4.060      0.246  1.0008E+01      4.7794E+01   1.8738E+00  7.3462E-02
      4.323      0.231  6.6976E+00      4.8299E+01   1.7784E+00  6.5479E-02
      4.603      0.217  2.7747E+00      3.8251E+01   1.3227E+00  4.5739E-02
      4.901      0.204  4.9613E+00      3.9653E+01   1.2878E+00  4.1820E-02
      5.218      0.192  3.2011E+00      4.3586E+01   1.3294E+00  4.0545E-02
      5.556      0.180  3.9808E+00      4.5136E+01   1.2929E+00  3.7033E-02
      5.916      0.169  3.2837E+00      4.0416E+01   1.0872E+00  2.9248E-02
      6.300      0.159  2.5131E+00      3.3944E+01   8.5756E-01  2.1666E-02
      6.708      0.149  4.0251E+00      4.0763E+01   9.6719E-01  2.2948E-02
      7.142      0.140  1.4430E+00      4.7124E+01   1.0501E+00  2.3399E-02
      7.605      0.131  1.9242E+00      3.8921E+01   8.1452E-01  1.7046E-02
      8.098      0.123  1.8591E+00      4.3737E+01   8.5961E-01  1.6895E-02
      8.622      0.116  2.7330E+00      4.1107E+01   7.5877E-01  1.4006E-02
      9.181      0.109  3.2266E+00      3.9265E+01   6.8068E-01  1.1800E-02
      9.776      0.102  1.5528E+00      3.5430E+01   5.7682E-01  9.3910E-03
     10.409      0.096  1.3671E+00      3.0121E+01   4.6056E-01  7.0419E-03
     11.083      0.090  1.4673E+00      2.8167E+01   4.0448E-01  5.8082E-03
     11.801      0.085  9.1920E-01      3.2749E+01   4.4165E-01  5.9561E-03
     12.566      0.080  1.2627E+00      3.3632E+01   4.2596E-01  5.3950E-03
     13.380      0.075  1.1856E+00      3.4329E+01   4.0834E-01  4.8571E-03
     14.247      0.070  5.1860E-01      3.1284E+01   3.4947E-01  3.9040E-03
     15.170      0.066  2.5829E-01      2.4374E+01   2.5571E-01  2.6828E-03
     16.153      0.062  4.5158E-01      2.3016E+01   2.2678E-01  2.2345E-03
     17.199      0.058  4.6387E-01      2.3230E+01   2.1496E-01  1.9892E-03
     18.314      0.055  3.6315E-01      2.1212E+01   1.8434E-01  1.6020E-03
     19.500      0.051  3.3032E-01      1.8853E+01   1.5387E-01  1.2559E-03
     20.763      0.048  8.7728E-02      1.7928E+01   1.3742E-01  1.0533E-03
     22.109      0.045  2.1396E-01      1.6099E+01   1.1589E-01  8.3430E-04
     23.541      0.042  5.5523E-02      1.5834E+01   1.0705E-01  7.2373E-04
     25.066      0.040  1.5140E-01      1.5214E+01   9.6602E-02  6.1337E-04
     26.690      0.037  4.0138E-02      1.5241E+01   9.0881E-02  5.4193E-04
     28.419      0.035  3.1341E-02      1.4389E+01   8.0581E-02  4.5128E-04
     30.260      0.033  2.6497E-02      1.4331E+01   7.5375E-02  3.9644E-04
     32.221      0.031  1.0813E-02      1.4148E+01   6.9885E-02  3.4520E-04
     34.308      0.029  1.6798E-02      1.4180E+01   6.5781E-02  3.0516E-04
     36.531      0.027  1.5806E-02      1.4178E+01   6.1772E-02  2.6912E-04
     38.897      0.026  6.9526E-03      1.4173E+01   5.7991E-02  2.3728E-04
     41.417      0.024  4.2816E-03      1.4123E+01   5.4271E-02  2.0855E-04
     44.101      0.023  5.0164E-03      1.4101E+01   5.0889E-02  1.8365E-04
     46.958      0.021  3.4006E-03      1.4087E+01   4.7744E-02  1.6182E-04
     50.000      0.020  2.2458E-03      1.4078E+01   4.4811E-02  1.4264E-04
 
 
