# Supplementary material for: Parameters estimation of stochastic finite fault ground motion simulation method and its application in North China
Source: PLoS One. 2025 Dec 3;20(12):e0337602. doi: 10.1371/journal.pone.0337602 (PMC12674566; doi:10.1371/journal.pone.0337602)
Supplement: S2 File — The program code of strong ground motion simulation based on stochastic finite-fault method with dynamic corner frequency for the Pingyuan earthquake. (ZIP) [file pone.0337602.s002.zip › S2 File. Program Code. ( Simulationor of Pingyuan earthquake)/EXSIMNC/PSA/M6d5S130S002iter010.tmp]

**********************************************
*******     Site #   2
PSA and Fouries apectra of trial num.    10
damping:   5%
 100 samples
Mag.          =      5.50
siteCoord1    =     38.00
siteCoord2    =    115.00
depth         =     18.00
fault Dis.(km)=   148.98
Hypo  Dis.(km)=   149.62
Input Parameters file =  M6d5S130_parameters.out                                                                                                 
 data format: (1x,f10.3, 1p, 1x,e11.4, 5x,e11.4, 2x,e11.4, 1x,e11.4)
   freq(Hz)     per(s) FAS(cm/sec) avgPSA(cm/s**2) avgPSV(cm/s)   avgSD(cm)
      0.100     10.000  8.4017E-02      1.2409E-01   1.9749E-01  3.1431E-01
      0.106      9.392  8.4017E-02      1.3774E-01   2.0589E-01  3.0774E-01
      0.113      8.820  1.1972E-01      1.5275E-01   2.1443E-01  3.0101E-01
      0.121      8.283  1.1972E-01      1.7180E-01   2.2649E-01  2.9860E-01
      0.129      7.779  1.8127E-01      1.9829E-01   2.4551E-01  3.0398E-01
      0.137      7.306  1.8127E-01      2.3509E-01   2.7337E-01  3.1787E-01
      0.146      6.862  2.1210E-01      2.8295E-01   3.0900E-01  3.3745E-01
      0.155      6.444  2.3346E-01      3.3969E-01   3.4839E-01  3.5732E-01
      0.165      6.052  2.3346E-01      4.0158E-01   3.8681E-01  3.7258E-01
      0.176      5.684  2.5128E-01      4.6728E-01   4.2270E-01  3.8238E-01
      0.187      5.338  2.4052E-01      5.4200E-01   4.6046E-01  3.9119E-01
      0.199      5.013  2.0020E-01      6.3720E-01   5.0840E-01  4.0564E-01
      0.212      4.708  2.0020E-01      7.6265E-01   5.7147E-01  4.2822E-01
      0.226      4.422  1.8525E-01      9.1630E-01   6.4484E-01  4.5379E-01
      0.241      4.153  1.5452E-01      1.0837E+00   7.1621E-01  4.7336E-01
      0.256      3.900  1.4796E-01      1.2496E+00   7.7565E-01  4.8145E-01
      0.273      3.663  3.3434E-01      1.4043E+00   8.1863E-01  4.7721E-01
      0.291      3.440  8.8789E-01      1.5294E+00   8.3728E-01  4.5839E-01
      0.310      3.231  1.1081E+00      2.0353E+00   1.0465E+00  5.3806E-01
      0.330      3.034  1.2852E+00      2.6504E+00   1.2798E+00  6.1799E-01
      0.351      2.849  1.4791E+00      3.1839E+00   1.4439E+00  6.5480E-01
      0.374      2.676  1.6972E+00      3.6604E+00   1.5590E+00  6.6397E-01
      0.398      2.513  1.9219E+00      4.2373E+00   1.6949E+00  6.7793E-01
      0.424      2.360  2.1780E+00      5.3332E+00   2.0034E+00  7.5260E-01
      0.451      2.217  2.7575E+00      6.1539E+00   2.1711E+00  7.6595E-01
      0.480      2.082  3.6614E+00      7.0099E+00   2.3226E+00  7.6955E-01
      0.511      1.955  4.3128E+00      7.4964E+00   2.3327E+00  7.2586E-01
      0.545      1.836  4.3787E+00      6.7907E+00   1.9845E+00  5.7994E-01
      0.580      1.724  2.5859E+00      7.6169E+00   2.0905E+00  5.7376E-01
      0.617      1.620  2.1953E+00      8.1070E+00   2.0896E+00  5.3862E-01
      0.657      1.521  2.5219E+00      7.3995E+00   1.7912E+00  4.3361E-01
      0.700      1.428  1.7341E+00      6.2174E+00   1.4135E+00  3.2135E-01
      0.745      1.342  2.3057E+00      6.8886E+00   1.4708E+00  3.1404E-01
      0.794      1.260  3.7240E+00      7.7867E+00   1.5614E+00  3.1310E-01
      0.845      1.183  2.9755E+00      8.5178E+00   1.6041E+00  3.0209E-01
      0.900      1.111  2.7207E+00      1.2010E+01   2.1241E+00  3.7567E-01
      0.958      1.044  4.9544E+00      1.5733E+01   2.6133E+00  4.3408E-01
      1.020      0.980  5.6954E+00      1.8376E+01   2.8666E+00  4.4718E-01
      1.086      0.921  3.8705E+00      1.6140E+01   2.3646E+00  3.4642E-01
      1.157      0.865  2.8496E+00      1.6556E+01   2.2780E+00  3.1343E-01
      1.232      0.812  5.5013E+00      2.1784E+01   2.8149E+00  3.6374E-01
      1.311      0.763  4.3411E+00      1.9981E+01   2.4248E+00  2.9427E-01
      1.396      0.716  4.5168E+00      2.1522E+01   2.4530E+00  2.7957E-01
      1.487      0.673  5.8614E+00      2.4958E+01   2.6714E+00  2.8595E-01
      1.583      0.632  5.8879E+00      2.8115E+01   2.8263E+00  2.8412E-01
      1.686      0.593  3.4679E+00      2.7460E+01   2.5925E+00  2.4475E-01
      1.795      0.557  3.0957E+00      2.6220E+01   2.3248E+00  2.0613E-01
      1.911      0.523  3.3262E+00      2.8894E+01   2.4060E+00  2.0035E-01
      2.035      0.491  5.8648E+00      3.7238E+01   2.9122E+00  2.2774E-01
      2.167      0.461  5.3662E+00      3.6661E+01   2.6926E+00  1.9776E-01
      2.307      0.433  4.3889E+00      3.7502E+01   2.5868E+00  1.7843E-01
      2.457      0.407  9.3643E+00      4.2394E+01   2.7463E+00  1.7791E-01
      2.616      0.382  5.3949E+00      4.3885E+01   2.6699E+00  1.6243E-01
      2.786      0.359  4.3237E+00      4.3345E+01   2.4766E+00  1.4151E-01
      2.966      0.337  4.9065E+00      4.5947E+01   2.4655E+00  1.3230E-01
      3.158      0.317  1.8305E+00      4.2938E+01   2.1639E+00  1.0905E-01
      3.363      0.297  3.3539E+00      3.4492E+01   1.6325E+00  7.7263E-02
      3.581      0.279  3.1784E+00      3.5420E+01   1.5744E+00  6.9981E-02
      3.813      0.262  4.5291E+00      4.9266E+01   2.0566E+00  8.5853E-02
      4.060      0.246  4.3106E+00      5.5286E+01   2.1675E+00  8.4976E-02
      4.323      0.231  2.7838E+00      5.1986E+01   1.9141E+00  7.0477E-02
      4.603      0.217  4.0030E+00      5.3116E+01   1.8367E+00  6.3513E-02
      4.901      0.204  7.7382E+00      5.9431E+01   1.9300E+00  6.2679E-02
      5.218      0.192  1.7802E+00      5.2644E+01   1.6056E+00  4.8971E-02
      5.556      0.180  3.0389E+00      5.5042E+01   1.5766E+00  4.5161E-02
      5.916      0.169  4.7443E+00      5.9340E+01   1.5963E+00  4.2942E-02
      6.300      0.159  3.4466E+00      5.2107E+01   1.3164E+00  3.3259E-02
      6.708      0.149  4.6153E+00      4.1140E+01   9.7613E-01  2.3161E-02
      7.142      0.140  4.2949E+00      4.2088E+01   9.3787E-01  2.0899E-02
      7.605      0.131  1.7395E+00      4.5865E+01   9.5985E-01  2.0087E-02
      8.098      0.123  1.7028E+00      4.2830E+01   8.4180E-01  1.6545E-02
      8.622      0.116  1.7796E+00      3.7264E+01   6.8784E-01  1.2696E-02
      9.181      0.109  1.5499E+00      3.6479E+01   6.3238E-01  1.0963E-02
      9.776      0.102  1.7519E+00      4.1013E+01   6.6772E-01  1.0871E-02
     10.409      0.096  1.5783E+00      3.9127E+01   5.9826E-01  9.1474E-03
     11.083      0.090  1.3474E+00      3.5511E+01   5.0992E-01  7.3223E-03
     11.801      0.085  8.7893E-01      3.5152E+01   4.7407E-01  6.3932E-03
     12.566      0.080  1.0897E+00      3.1954E+01   4.0471E-01  5.1259E-03
     13.380      0.075  6.3133E-01      2.5505E+01   3.0338E-01  3.6087E-03
     14.247      0.070  1.2266E+00      2.6967E+01   3.0125E-01  3.3653E-03
     15.170      0.066  3.3038E-01      2.4818E+01   2.6038E-01  2.7318E-03
     16.153      0.062  4.7385E-01      2.3811E+01   2.3461E-01  2.3117E-03
     17.199      0.058  5.5056E-01      1.9926E+01   1.8439E-01  1.7063E-03
     18.314      0.055  3.5090E-01      2.1599E+01   1.8771E-01  1.6313E-03
     19.500      0.051  3.2048E-01      2.0728E+01   1.6918E-01  1.3808E-03
     20.763      0.048  1.6541E-01      1.9852E+01   1.5217E-01  1.1664E-03
     22.109      0.045  2.0156E-01      1.9439E+01   1.3994E-01  1.0074E-03
     23.541      0.042  1.3953E-01      2.0236E+01   1.3681E-01  9.2496E-04
     25.066      0.040  5.6621E-02      1.9482E+01   1.2370E-01  7.8540E-04
     26.690      0.037  4.7208E-02      1.7997E+01   1.0732E-01  6.3997E-04
     28.419      0.035  5.0192E-02      1.8195E+01   1.0190E-01  5.7065E-04
     30.260      0.033  4.3904E-02      1.8326E+01   9.6388E-02  5.0696E-04
     32.221      0.031  1.7000E-02      1.8632E+01   9.2032E-02  4.5459E-04
     34.308      0.029  1.6596E-02      1.8546E+01   8.6035E-02  3.9911E-04
     36.531      0.027  1.7032E-02      1.8370E+01   8.0034E-02  3.4869E-04
     38.897      0.026  3.1678E-03      1.8195E+01   7.4448E-02  3.0462E-04
     41.417      0.024  3.3284E-03      1.8122E+01   6.9636E-02  2.6759E-04
     44.101      0.023  2.4834E-03      1.8152E+01   6.5509E-02  2.3641E-04
     46.958      0.021  2.8695E-03      1.8121E+01   6.1417E-02  2.0816E-04
     50.000      0.020  1.9230E-03      1.8081E+01   5.7555E-02  1.8320E-04
 
 
