# Supplementary material for: Parameters estimation of stochastic finite fault ground motion simulation method and its application in North China
Source: PLoS One. 2025 Dec 3;20(12):e0337602. doi: 10.1371/journal.pone.0337602 (PMC12674566; doi:10.1371/journal.pone.0337602)
Supplement: S2 File — The program code of strong ground motion simulation based on stochastic finite-fault method with dynamic corner frequency for the Pingyuan earthquake. (ZIP) [file pone.0337602.s002.zip › S2 File. Program Code. ( Simulationor of Pingyuan earthquake)/EXSIMNC/PSA/M6d5S130S003iter001.tmp]

**********************************************
*******     Site #   3
PSA and Fouries apectra of trial num.     1
damping:   5%
 100 samples
Mag.          =      5.50
siteCoord1    =     37.70
siteCoord2    =    116.50
depth         =     18.00
fault Dis.(km)=    50.60
Hypo  Dis.(km)=    54.81
Input Parameters file =  M6d5S130_parameters.out                                                                                                 
 data format: (1x,f10.3, 1p, 1x,e11.4, 5x,e11.4, 2x,e11.4, 1x,e11.4)
   freq(Hz)     per(s) FAS(cm/sec) avgPSA(cm/s**2) avgPSV(cm/s)   avgSD(cm)
      0.100     10.000  3.4768E-01      2.6946E-01   4.2886E-01  6.8256E-01
      0.106      9.392  3.4768E-01      3.1438E-01   4.6991E-01  7.0238E-01
      0.113      8.820  3.4768E-01      3.6232E-01   5.0861E-01  7.1397E-01
      0.121      8.283  3.4768E-01      4.0918E-01   5.3945E-01  7.1118E-01
      0.129      7.779  3.8726E-01      4.4967E-01   5.5675E-01  6.8934E-01
      0.137      7.306  3.8726E-01      5.2428E-01   6.0964E-01  7.0890E-01
      0.146      6.862  3.8726E-01      6.4115E-01   7.0017E-01  7.6463E-01
      0.155      6.444  4.6279E-01      7.9010E-01   8.1034E-01  8.3109E-01
      0.165      6.052  4.6279E-01      9.3903E-01   9.0448E-01  8.7121E-01
      0.176      5.684  4.6279E-01      1.0761E+00   9.7343E-01  8.8057E-01
      0.187      5.338  6.6907E-01      1.2075E+00   1.0259E+00  8.7155E-01
      0.199      5.013  6.6907E-01      1.3690E+00   1.0923E+00  8.7154E-01
      0.212      4.708  6.6907E-01      1.6177E+00   1.2122E+00  9.0835E-01
      0.226      4.422  9.6475E-01      1.9925E+00   1.4022E+00  9.8677E-01
      0.241      4.153  9.6475E-01      2.4622E+00   1.6273E+00  1.0755E+00
      0.256      3.900  1.3406E+00      2.9237E+00   1.8147E+00  1.1264E+00
      0.273      3.663  1.3406E+00      3.2904E+00   1.9181E+00  1.1181E+00
      0.291      3.440  1.6302E+00      3.5932E+00   1.9672E+00  1.0770E+00
      0.310      3.231  1.6862E+00      3.9021E+00   2.0063E+00  1.0316E+00
      0.330      3.034  1.6862E+00      4.1284E+00   1.9935E+00  9.6262E-01
      0.351      2.849  1.6187E+00      5.2202E+00   2.3673E+00  1.0736E+00
      0.374      2.676  1.5746E+00      5.8207E+00   2.4790E+00  1.0558E+00
      0.398      2.513  1.3109E+00      6.2644E+00   2.5057E+00  1.0023E+00
      0.424      2.360  1.3109E+00      7.3911E+00   2.7765E+00  1.0430E+00
      0.451      2.217  1.1588E+00      8.6056E+00   3.0360E+00  1.0711E+00
      0.480      2.082  1.3001E+00      9.1623E+00   3.0357E+00  1.0058E+00
      0.511      1.955  1.4566E+00      1.0005E+01   3.1134E+00  9.6880E-01
      0.545      1.836  1.9143E+00      1.2241E+01   3.5773E+00  1.0454E+00
      0.580      1.724  5.1513E+00      1.7418E+01   4.7804E+00  1.3120E+00
      0.617      1.620  5.8651E+00      2.3177E+01   5.9740E+00  1.5399E+00
      0.657      1.521  7.0679E+00      2.6900E+01   6.5118E+00  1.5763E+00
      0.700      1.428  8.8887E+00      3.3212E+01   7.5507E+00  1.7166E+00
      0.745      1.342  1.1375E+01      4.3202E+01   9.2241E+00  1.9695E+00
      0.794      1.260  1.3429E+01      4.8749E+01   9.7753E+00  1.9602E+00
      0.845      1.183  1.3744E+01      5.0196E+01   9.4530E+00  1.7802E+00
      0.900      1.111  1.2903E+01      4.9130E+01   8.6892E+00  1.5368E+00
      0.958      1.044  1.1282E+01      5.1632E+01   8.5762E+00  1.4245E+00
      1.020      0.980  8.5660E+00      5.2566E+01   8.2001E+00  1.2792E+00
      1.086      0.921  7.9245E+00      4.9745E+01   7.2879E+00  1.0677E+00
      1.157      0.865  7.4360E+00      5.1181E+01   7.0420E+00  9.6892E-01
      1.232      0.812  6.6564E+00      6.0560E+01   7.8255E+00  1.0112E+00
      1.311      0.763  7.9285E+00      7.2349E+01   8.7801E+00  1.0655E+00
      1.396      0.716  1.9216E+01      9.4803E+01   1.0805E+01  1.2315E+00
      1.487      0.673  2.5352E+01      1.0040E+02   1.0747E+01  1.1503E+00
      1.583      0.632  1.5935E+01      8.7279E+01   8.7738E+00  8.8199E-01
      1.686      0.593  5.4454E+00      8.1767E+01   7.7195E+00  7.2880E-01
      1.795      0.557  1.2505E+01      9.1390E+01   8.1031E+00  7.1847E-01
      1.911      0.523  1.9636E+01      1.2421E+02   1.0343E+01  8.6127E-01
      2.035      0.491  1.6377E+01      1.2946E+02   1.0125E+01  7.9178E-01
      2.167      0.461  1.3075E+01      1.2764E+02   9.3749E+00  6.8855E-01
      2.307      0.433  6.5736E+00      1.1834E+02   8.1628E+00  5.6305E-01
      2.457      0.407  3.8762E+00      1.2823E+02   8.3069E+00  5.3812E-01
      2.616      0.382  7.1085E+00      1.5733E+02   9.5719E+00  5.8234E-01
      2.786      0.359  1.9806E+01      1.7923E+02   1.0240E+01  5.8510E-01
      2.966      0.337  1.8105E+01      1.5411E+02   8.2696E+00  4.4375E-01
      3.158      0.317  1.0733E+01      1.4638E+02   7.3768E+00  3.7176E-01
      3.363      0.297  5.3503E+00      1.4864E+02   7.0352E+00  3.3297E-01
      3.581      0.279  1.1756E+01      1.5480E+02   6.8807E+00  3.0585E-01
      3.813      0.262  7.6619E+00      1.4745E+02   6.1552E+00  2.5695E-01
      4.060      0.246  7.6681E+00      1.8549E+02   7.2723E+00  2.8511E-01
      4.323      0.231  1.2619E+01      2.2402E+02   8.2485E+00  3.0371E-01
      4.603      0.217  1.8113E+01      2.0422E+02   7.0618E+00  2.4419E-01
      4.901      0.204  7.5834E+00      2.1596E+02   7.0133E+00  2.2776E-01
      5.218      0.192  1.3901E+01      1.8614E+02   5.6771E+00  1.7315E-01
      5.556      0.180  9.0593E+00      1.7918E+02   5.1324E+00  1.4701E-01
      5.916      0.169  6.4925E+00      1.7530E+02   4.7157E+00  1.2686E-01
      6.300      0.159  2.8528E+00      1.8144E+02   4.5839E+00  1.1581E-01
      6.708      0.149  1.0162E+01      2.0078E+02   4.7640E+00  1.1304E-01
      7.142      0.140  4.3644E+00      1.5039E+02   3.3513E+00  7.4678E-02
      7.605      0.131  5.8531E+00      1.5754E+02   3.2970E+00  6.8998E-02
      8.098      0.123  6.2453E+00      1.8430E+02   3.6223E+00  7.1195E-02
      8.622      0.116  4.4605E+00      1.7143E+02   3.1643E+00  5.8408E-02
      9.181      0.109  6.8347E+00      1.5190E+02   2.6332E+00  4.5647E-02
      9.776      0.102  7.5077E+00      1.4496E+02   2.3600E+00  3.8422E-02
     10.409      0.096  2.6118E+00      1.6440E+02   2.5136E+00  3.8434E-02
     11.083      0.090  6.8863E+00      1.5951E+02   2.2905E+00  3.2891E-02
     11.801      0.085  1.9920E+00      1.5170E+02   2.0458E+00  2.7590E-02
     12.566      0.080  5.0183E+00      1.5241E+02   1.9303E+00  2.4448E-02
     13.380      0.075  2.4119E+00      1.2314E+02   1.4647E+00  1.7423E-02
     14.247      0.070  1.0293E+00      1.0212E+02   1.1408E+00  1.2744E-02
     15.170      0.066  1.3348E+00      1.1022E+02   1.1564E+00  1.2132E-02
     16.153      0.062  1.0754E+00      1.1300E+02   1.1134E+00  1.0971E-02
     17.199      0.058  1.0461E+00      1.0717E+02   9.9167E-01  9.1765E-03
     18.314      0.055  1.2863E+00      9.7659E+01   8.4871E-01  7.3758E-03
     19.500      0.051  9.8796E-01      8.5891E+01   7.0102E-01  5.7216E-03
     20.763      0.048  4.8270E-01      9.0133E+01   6.9088E-01  5.2958E-03
     22.109      0.045  2.2595E-01      9.0626E+01   6.5240E-01  4.6965E-03
     23.541      0.042  4.9160E-01      8.2162E+01   5.5548E-01  3.7555E-03
     25.066      0.040  6.4022E-01      7.8497E+01   4.9841E-01  3.1646E-03
     26.690      0.037  1.2997E-01      7.9274E+01   4.7272E-01  2.8189E-03
     28.419      0.035  2.3558E-01      7.6144E+01   4.2643E-01  2.3881E-03
     30.260      0.033  1.4822E-01      7.5347E+01   3.9629E-01  2.0843E-03
     32.221      0.031  6.1250E-02      7.3991E+01   3.6548E-01  1.8053E-03
     34.308      0.029  8.9529E-02      7.4271E+01   3.4454E-01  1.5983E-03
     36.531      0.027  4.2193E-02      7.3353E+01   3.1958E-01  1.3923E-03
     38.897      0.026  3.3390E-02      7.3128E+01   2.9922E-01  1.2243E-03
     41.417      0.024  2.7516E-02      7.2693E+01   2.7934E-01  1.0734E-03
     44.101      0.023  3.3154E-02      7.2038E+01   2.5998E-01  9.3824E-04
     46.958      0.021  1.9325E-02      7.1692E+01   2.4299E-01  8.2356E-04
     50.000      0.020  1.1713E-02      7.1687E+01   2.2819E-01  7.2634E-04
 
 
