# Supplementary material for: Parameters estimation of stochastic finite fault ground motion simulation method and its application in North China
Source: PLoS One. 2025 Dec 3;20(12):e0337602. doi: 10.1371/journal.pone.0337602 (PMC12674566; doi:10.1371/journal.pone.0337602)
Supplement: S2 File — The program code of strong ground motion simulation based on stochastic finite-fault method with dynamic corner frequency for the Pingyuan earthquake. (ZIP) [file pone.0337602.s002.zip › S2 File. Program Code. ( Simulationor of Pingyuan earthquake)/EXSIMNC/PSA/M6d5S130S003iter002.tmp]

**********************************************
*******     Site #   3
PSA and Fouries apectra of trial num.     2
damping:   5%
 100 samples
Mag.          =      5.50
siteCoord1    =     37.70
siteCoord2    =    116.50
depth         =     18.00
fault Dis.(km)=    50.60
Hypo  Dis.(km)=    54.81
Input Parameters file =  M6d5S130_parameters.out                                                                                                 
 data format: (1x,f10.3, 1p, 1x,e11.4, 5x,e11.4, 2x,e11.4, 1x,e11.4)
   freq(Hz)     per(s) FAS(cm/sec) avgPSA(cm/s**2) avgPSV(cm/s)   avgSD(cm)
      0.100     10.000  3.2740E-01      3.4805E-01   5.5394E-01  8.8163E-01
      0.106      9.392  3.2740E-01      3.7249E-01   5.5677E-01  8.3220E-01
      0.113      8.820  3.2740E-01      3.8509E-01   5.4058E-01  7.5885E-01
      0.121      8.283  3.2740E-01      3.9216E-01   5.1700E-01  6.8160E-01
      0.129      7.779  4.3199E-01      4.0676E-01   5.0362E-01  6.2356E-01
      0.137      7.306  4.3199E-01      4.4531E-01   5.1781E-01  6.0211E-01
      0.146      6.862  4.3199E-01      5.1958E-01   5.6742E-01  6.1965E-01
      0.155      6.444  5.5511E-01      6.2635E-01   6.4240E-01  6.5885E-01
      0.165      6.052  5.5511E-01      7.4152E-01   7.1424E-01  6.8796E-01
      0.176      5.684  5.5511E-01      8.2846E-01   7.4943E-01  6.7794E-01
      0.187      5.338  6.0676E-01      8.9331E-01   7.5892E-01  6.4475E-01
      0.199      5.013  6.0676E-01      9.5275E-01   7.6017E-01  6.0652E-01
      0.212      4.708  6.0676E-01      1.0529E+00   7.8894E-01  5.9117E-01
      0.226      4.422  7.4759E-01      1.1885E+00   8.3642E-01  5.8862E-01
      0.241      4.153  7.4759E-01      1.3817E+00   9.1316E-01  6.0353E-01
      0.256      3.900  7.4640E-01      1.7088E+00   1.0606E+00  6.5834E-01
      0.273      3.663  7.4640E-01      2.1062E+00   1.2278E+00  7.1574E-01
      0.291      3.440  8.3044E-01      2.4402E+00   1.3360E+00  7.3140E-01
      0.310      3.231  9.2067E-01      2.7053E+00   1.3909E+00  7.1517E-01
      0.330      3.034  9.2067E-01      2.9673E+00   1.4329E+00  6.9189E-01
      0.351      2.849  9.4967E-01      3.1961E+00   1.4494E+00  6.5731E-01
      0.374      2.676  1.0265E+00      3.4058E+00   1.4505E+00  6.1779E-01
      0.398      2.513  1.0924E+00      3.8715E+00   1.5486E+00  6.1941E-01
      0.424      2.360  1.0924E+00      4.4373E+00   1.6669E+00  6.2618E-01
      0.451      2.217  1.1324E+00      4.7473E+00   1.6748E+00  5.9087E-01
      0.480      2.082  1.1768E+00      5.4678E+00   1.8117E+00  6.0026E-01
      0.511      1.955  1.2173E+00      6.5093E+00   2.0255E+00  6.3028E-01
      0.545      1.836  1.7575E+00      8.2166E+00   2.4012E+00  7.0172E-01
      0.580      1.724  2.5614E+00      1.1096E+01   3.0455E+00  8.3586E-01
      0.617      1.620  3.3163E+00      1.6115E+01   4.1537E+00  1.0707E+00
      0.657      1.521  4.4371E+00      2.1329E+01   5.1631E+00  1.2499E+00
      0.700      1.428  5.6864E+00      2.7107E+01   6.1626E+00  1.4010E+00
      0.745      1.342  9.4251E+00      3.3310E+01   7.1121E+00  1.5185E+00
      0.794      1.260  1.1569E+01      3.7850E+01   7.5898E+00  1.5219E+00
      0.845      1.183  1.1817E+01      3.6657E+01   6.9034E+00  1.3001E+00
      0.900      1.111  1.0357E+01      3.5164E+01   6.2193E+00  1.1000E+00
      0.958      1.044  8.9162E+00      3.5369E+01   5.8749E+00  9.7584E-01
      1.020      0.980  9.6982E+00      4.0345E+01   6.2937E+00  9.8179E-01
      1.086      0.921  9.3644E+00      4.4002E+01   6.4465E+00  9.4445E-01
      1.157      0.865  9.3349E+00      4.3206E+01   5.9448E+00  8.1794E-01
      1.232      0.812  7.5316E+00      4.8654E+01   6.2871E+00  8.1241E-01
      1.311      0.763  7.0516E+00      5.6264E+01   6.8281E+00  8.2863E-01
      1.396      0.716  9.3576E+00      5.8394E+01   6.6553E+00  7.5853E-01
      1.487      0.673  8.4428E+00      6.6993E+01   7.1708E+00  7.6755E-01
      1.583      0.632  3.9200E+00      6.9797E+01   7.0164E+00  7.0533E-01
      1.686      0.593  9.5352E+00      7.3739E+01   6.9617E+00  6.5725E-01
      1.795      0.557  1.2243E+01      8.1164E+01   7.1964E+00  6.3807E-01
      1.911      0.523  1.2077E+01      1.1703E+02   9.7453E+00  8.1149E-01
      2.035      0.491  1.6033E+01      1.5090E+02   1.1801E+01  9.2289E-01
      2.167      0.461  2.4370E+01      1.4869E+02   1.0921E+01  8.0207E-01
      2.307      0.433  1.8759E+01      1.3747E+02   9.4822E+00  6.5406E-01
      2.457      0.407  1.4772E+01      1.3510E+02   8.7517E+00  5.6693E-01
      2.616      0.382  1.3997E+01      1.5349E+02   9.3379E+00  5.6810E-01
      2.786      0.359  1.9852E+01      1.5226E+02   8.6999E+00  4.9709E-01
      2.966      0.337  6.9810E+00      1.5882E+02   8.5222E+00  4.5731E-01
      3.158      0.317  1.6459E+01      1.6665E+02   8.3986E+00  4.2325E-01
      3.363      0.297  1.1364E+01      1.5732E+02   7.4456E+00  3.5240E-01
      3.581      0.279  1.0916E+01      1.3026E+02   5.7900E+00  2.5736E-01
      3.813      0.262  5.5562E+00      1.2593E+02   5.2570E+00  2.1946E-01
      4.060      0.246  1.0999E+01      1.0612E+02   4.1604E+00  1.6311E-01
      4.323      0.231  5.7508E+00      1.2291E+02   4.5257E+00  1.6663E-01
      4.603      0.217  1.3405E+01      1.3045E+02   4.5109E+00  1.5598E-01
      4.901      0.204  5.5765E+00      1.6280E+02   5.2869E+00  1.7170E-01
      5.218      0.192  1.9934E+01      2.0964E+02   6.3939E+00  1.9501E-01
      5.556      0.180  1.2825E+01      2.1390E+02   6.1269E+00  1.7550E-01
      5.916      0.169  1.5919E+01      2.2886E+02   6.1566E+00  1.6562E-01
      6.300      0.159  4.4913E+00      1.8294E+02   4.6218E+00  1.1677E-01
      6.708      0.149  1.2918E+01      1.4872E+02   3.5286E+00  8.3724E-02
      7.142      0.140  8.7279E+00      1.8092E+02   4.0314E+00  8.9834E-02
      7.605      0.131  9.8840E+00      2.3623E+02   4.9437E+00  1.0346E-01
      8.098      0.123  8.8379E+00      2.1299E+02   4.1861E+00  8.2275E-02
      8.622      0.116  6.8202E+00      2.3107E+02   4.2652E+00  7.8729E-02
      9.181      0.109  5.0968E+00      2.2676E+02   3.9310E+00  6.8145E-02
      9.776      0.102  7.6975E+00      2.3943E+02   3.8981E+00  6.3464E-02
     10.409      0.096  6.6583E+00      2.4567E+02   3.7563E+00  5.7434E-02
     11.083      0.090  5.7614E+00      2.4408E+02   3.5049E+00  5.0330E-02
     11.801      0.085  3.1623E+00      2.4805E+02   3.3452E+00  4.5114E-02
     12.566      0.080  5.3542E+00      2.1374E+02   2.7071E+00  3.4286E-02
     13.380      0.075  4.0730E+00      1.6998E+02   2.0218E+00  2.4050E-02
     14.247      0.070  1.9793E+00      1.3625E+02   1.5220E+00  1.7003E-02
     15.170      0.066  1.1744E+00      1.1202E+02   1.1752E+00  1.2330E-02
     16.153      0.062  1.3593E+00      1.3538E+02   1.3339E+00  1.3143E-02
     17.199      0.058  3.1524E+00      1.2648E+02   1.1704E+00  1.0830E-02
     18.314      0.055  8.5957E-01      1.0567E+02   9.1834E-01  7.9809E-03
     19.500      0.051  4.7066E-01      1.1079E+02   9.0426E-01  7.3804E-03
     20.763      0.048  6.5015E-01      1.2092E+02   9.2688E-01  7.1047E-03
     22.109      0.045  5.3802E-01      1.1828E+02   8.5145E-01  6.1294E-03
     23.541      0.042  2.3989E-01      1.1487E+02   7.7662E-01  5.2506E-03
     25.066      0.040  1.3226E-01      1.0931E+02   6.9405E-01  4.4068E-03
     26.690      0.037  2.0370E-01      1.0702E+02   6.3815E-01  3.8054E-03
     28.419      0.035  9.3733E-02      1.0130E+02   5.6731E-01  3.1771E-03
     30.260      0.033  1.3206E-01      1.0278E+02   5.4057E-01  2.8432E-03
     32.221      0.031  1.4659E-01      1.0037E+02   4.9576E-01  2.4488E-03
     34.308      0.029  9.7189E-02      9.9590E+01   4.6200E-01  2.1432E-03
     36.531      0.027  4.8104E-02      9.9435E+01   4.3321E-01  1.8874E-03
     38.897      0.026  5.4971E-02      9.8161E+01   4.0164E-01  1.6434E-03
     41.417      0.024  1.7306E-02      9.6888E+01   3.7231E-01  1.4307E-03
     44.101      0.023  1.9853E-02      9.6461E+01   3.4812E-01  1.2563E-03
     46.958      0.021  1.6839E-02      9.6007E+01   3.2540E-01  1.1029E-03
     50.000      0.020  1.4493E-02      9.5621E+01   3.0437E-01  9.6884E-04
 
 
