# Supplementary material for: Parameters estimation of stochastic finite fault ground motion simulation method and its application in North China
Source: PLoS One. 2025 Dec 3;20(12):e0337602. doi: 10.1371/journal.pone.0337602 (PMC12674566; doi:10.1371/journal.pone.0337602)
Supplement: S2 File — The program code of strong ground motion simulation based on stochastic finite-fault method with dynamic corner frequency for the Pingyuan earthquake. (ZIP) [file pone.0337602.s002.zip › S2 File. Program Code. ( Simulationor of Pingyuan earthquake)/EXSIMNC/PSA/M6d5S130S003iter003.tmp]

**********************************************
*******     Site #   3
PSA and Fouries apectra of trial num.     3
damping:   5%
 100 samples
Mag.          =      5.50
siteCoord1    =     37.70
siteCoord2    =    116.50
depth         =     18.00
fault Dis.(km)=    50.60
Hypo  Dis.(km)=    54.81
Input Parameters file =  M6d5S130_parameters.out                                                                                                 
 data format: (1x,f10.3, 1p, 1x,e11.4, 5x,e11.4, 2x,e11.4, 1x,e11.4)
   freq(Hz)     per(s) FAS(cm/sec) avgPSA(cm/s**2) avgPSV(cm/s)   avgSD(cm)
      0.100     10.000  2.0017E-01      4.1331E-01   6.5780E-01  1.0469E+00
      0.106      9.392  2.0017E-01      4.7958E-01   7.1683E-01  1.0715E+00
      0.113      8.820  2.0017E-01      5.5029E-01   7.7248E-01  1.0844E+00
      0.121      8.283  2.0017E-01      6.2787E-01   8.2776E-01  1.0913E+00
      0.129      7.779  3.2011E-01      7.1809E-01   8.8910E-01  1.1008E+00
      0.137      7.306  3.2011E-01      8.2998E-01   9.6511E-01  1.1222E+00
      0.146      6.862  3.2011E-01      9.7408E-01   1.0638E+00  1.1617E+00
      0.155      6.444  4.1323E-01      1.1588E+00   1.1884E+00  1.2189E+00
      0.165      6.052  4.1323E-01      1.3860E+00   1.3350E+00  1.2859E+00
      0.176      5.684  4.1323E-01      1.6495E+00   1.4922E+00  1.3498E+00
      0.187      5.338  5.7473E-01      1.9388E+00   1.6471E+00  1.3994E+00
      0.199      5.013  5.7473E-01      2.2467E+00   1.7925E+00  1.4302E+00
      0.212      4.708  5.7473E-01      2.5753E+00   1.9297E+00  1.4460E+00
      0.226      4.422  8.0476E-01      2.9316E+00   2.0631E+00  1.4519E+00
      0.241      4.153  8.0476E-01      3.3144E+00   2.1905E+00  1.4478E+00
      0.256      3.900  1.3438E+00      3.7131E+00   2.3047E+00  1.4306E+00
      0.273      3.663  1.3438E+00      4.1285E+00   2.4067E+00  1.4029E+00
      0.291      3.440  2.3906E+00      4.5856E+00   2.5105E+00  1.3744E+00
      0.310      3.231  3.3809E+00      5.3230E+00   2.7369E+00  1.4072E+00
      0.330      3.034  3.3809E+00      6.4489E+00   3.1140E+00  1.5037E+00
      0.351      2.849  4.3857E+00      8.0742E+00   3.6616E+00  1.6605E+00
      0.374      2.676  5.7014E+00      9.7100E+00   4.1355E+00  1.7613E+00
      0.398      2.513  6.6934E+00      1.1888E+01   4.7551E+00  1.9020E+00
      0.424      2.360  6.6934E+00      1.4386E+01   5.4040E+00  2.0300E+00
      0.451      2.217  7.1350E+00      1.6414E+01   5.7908E+00  2.0430E+00
      0.480      2.082  7.5476E+00      1.7957E+01   5.9496E+00  1.9713E+00
      0.511      1.955  7.6718E+00      1.9730E+01   6.1394E+00  1.9104E+00
      0.545      1.836  7.1965E+00      2.0984E+01   6.1323E+00  1.7921E+00
      0.580      1.724  6.6311E+00      2.1224E+01   5.8251E+00  1.5987E+00
      0.617      1.620  6.2847E+00      2.1735E+01   5.6023E+00  1.4440E+00
      0.657      1.521  6.3061E+00      2.3293E+01   5.6387E+00  1.3650E+00
      0.700      1.428  6.6474E+00      2.5113E+01   5.7093E+00  1.2980E+00
      0.745      1.342  6.6148E+00      2.7521E+01   5.8760E+00  1.2546E+00
      0.794      1.260  6.1339E+00      2.9262E+01   5.8677E+00  1.1766E+00
      0.845      1.183  6.0668E+00      3.2454E+01   6.1119E+00  1.1510E+00
      0.900      1.111  6.7742E+00      3.7805E+01   6.6864E+00  1.1826E+00
      0.958      1.044  6.9120E+00      3.8247E+01   6.3529E+00  1.0552E+00
      1.020      0.980  5.6349E+00      3.7063E+01   5.7816E+00  9.0191E-01
      1.086      0.921  4.1957E+00      3.8329E+01   5.6153E+00  8.2267E-01
      1.157      0.865  4.4958E+00      4.3924E+01   6.0435E+00  8.3153E-01
      1.232      0.812  7.9367E+00      5.4745E+01   7.0742E+00  9.1412E-01
      1.311      0.763  1.1240E+01      6.5293E+01   7.9238E+00  9.6160E-01
      1.396      0.716  1.4386E+01      7.8062E+01   8.8970E+00  1.0140E+00
      1.487      0.673  1.4493E+01      8.0664E+01   8.6341E+00  9.2419E-01
      1.583      0.632  1.6402E+01      8.2934E+01   8.3370E+00  8.3809E-01
      1.686      0.593  1.2424E+01      7.9238E+01   7.4808E+00  7.0626E-01
      1.795      0.557  7.0343E+00      6.9333E+01   6.1474E+00  5.4506E-01
      1.911      0.523  6.1066E+00      8.5025E+01   7.0801E+00  5.8956E-01
      2.035      0.491  7.3953E+00      9.5555E+01   7.4728E+00  5.8440E-01
      2.167      0.461  1.0501E+01      9.7514E+01   7.1620E+00  5.2602E-01
      2.307      0.433  6.3057E+00      1.0461E+02   7.2157E+00  4.9772E-01
      2.457      0.407  1.0547E+01      1.2245E+02   7.9322E+00  5.1385E-01
      2.616      0.382  1.7296E+01      1.4830E+02   9.0225E+00  5.4892E-01
      2.786      0.359  9.4427E+00      1.6582E+02   9.4745E+00  5.4134E-01
      2.966      0.337  1.2719E+01      1.5476E+02   8.3045E+00  4.4563E-01
      3.158      0.317  1.0937E+01      1.5468E+02   7.7953E+00  3.9285E-01
      3.363      0.297  1.6309E+01      1.7877E+02   8.4609E+00  4.0045E-01
      3.581      0.279  1.2156E+01      1.6411E+02   7.2948E+00  3.2425E-01
      3.813      0.262  1.1676E+01      1.6324E+02   6.8144E+00  2.8447E-01
      4.060      0.246  1.4303E+01      2.1431E+02   8.4022E+00  3.2941E-01
      4.323      0.231  2.2218E+01      2.8509E+02   1.0497E+01  3.8649E-01
      4.603      0.217  2.4621E+01      2.8177E+02   9.7434E+00  3.3692E-01
      4.901      0.204  9.1113E+00      2.8937E+02   9.3975E+00  3.0519E-01
      5.218      0.192  5.5131E+00      2.6894E+02   8.2026E+00  2.5017E-01
      5.556      0.180  1.1041E+01      3.0071E+02   8.6134E+00  2.4672E-01
      5.916      0.169  1.9269E+01      3.2699E+02   8.7963E+00  2.3663E-01
      6.300      0.159  2.0656E+01      2.8035E+02   7.0828E+00  1.7894E-01
      6.708      0.149  9.0762E+00      2.2499E+02   5.3384E+00  1.2667E-01
      7.142      0.140  6.3094E+00      2.1496E+02   4.7901E+00  1.0674E-01
      7.605      0.131  7.8975E+00      2.2166E+02   4.6388E+00  9.7079E-02
      8.098      0.123  8.9057E+00      1.9157E+02   3.7651E+00  7.4000E-02
      8.622      0.116  6.6854E+00      1.9701E+02   3.6364E+00  6.7123E-02
      9.181      0.109  9.9519E+00      1.9851E+02   3.4412E+00  5.9654E-02
      9.776      0.102  4.3730E+00      1.8601E+02   3.0284E+00  4.9303E-02
     10.409      0.096  7.5420E+00      1.8312E+02   2.8000E+00  4.2812E-02
     11.083      0.090  2.5453E+00      1.3681E+02   1.9645E+00  2.8210E-02
     11.801      0.085  4.3137E+00      1.3915E+02   1.8766E+00  2.5308E-02
     12.566      0.080  2.0191E+00      1.3260E+02   1.6795E+00  2.1272E-02
     13.380      0.075  6.2039E+00      1.4041E+02   1.6701E+00  1.9866E-02
     14.247      0.070  3.0570E+00      1.1590E+02   1.2947E+00  1.4463E-02
     15.170      0.066  2.5130E+00      9.7864E+01   1.0267E+00  1.0772E-02
     16.153      0.062  1.0757E+00      1.0445E+02   1.0292E+00  1.0141E-02
     17.199      0.058  1.2034E+00      1.0849E+02   1.0039E+00  9.2901E-03
     18.314      0.055  1.1213E+00      1.1364E+02   9.8756E-01  8.5824E-03
     19.500      0.051  6.8971E-01      1.0483E+02   8.5558E-01  6.9831E-03
     20.763      0.048  9.8395E-01      9.2785E+01   7.1122E-01  5.4516E-03
     22.109      0.045  3.4292E-01      8.9398E+01   6.4356E-01  4.6329E-03
     23.541      0.042  2.6095E-01      8.6929E+01   5.8771E-01  3.9734E-03
     25.066      0.040  3.3616E-01      8.3548E+01   5.3049E-01  3.3683E-03
     26.690      0.037  3.1011E-01      8.3355E+01   4.9706E-01  2.9640E-03
     28.419      0.035  2.1388E-01      8.2837E+01   4.6391E-01  2.5981E-03
     30.260      0.033  8.4523E-02      7.9721E+01   4.1930E-01  2.2053E-03
     32.221      0.031  5.2032E-02      7.9774E+01   3.9405E-01  1.9464E-03
     34.308      0.029  1.2333E-01      7.8100E+01   3.6231E-01  1.6807E-03
     36.531      0.027  1.6119E-02      7.7214E+01   3.3640E-01  1.4656E-03
     38.897      0.026  2.0006E-02      7.6226E+01   3.1189E-01  1.2762E-03
     41.417      0.024  2.0956E-02      7.5794E+01   2.9126E-01  1.1192E-03
     44.101      0.023  1.3306E-02      7.6170E+01   2.7489E-01  9.9204E-04
     46.958      0.021  1.2092E-02      7.5991E+01   2.5756E-01  8.7294E-04
     50.000      0.020  7.6593E-03      7.5993E+01   2.4189E-01  7.6996E-04
 
 
