# Supplementary material for: Parameters estimation of stochastic finite fault ground motion simulation method and its application in North China
Source: PLoS One. 2025 Dec 3;20(12):e0337602. doi: 10.1371/journal.pone.0337602 (PMC12674566; doi:10.1371/journal.pone.0337602)
Supplement: S2 File — The program code of strong ground motion simulation based on stochastic finite-fault method with dynamic corner frequency for the Pingyuan earthquake. (ZIP) [file pone.0337602.s002.zip › S2 File. Program Code. ( Simulationor of Pingyuan earthquake)/EXSIMNC/PSA/M6d5S130S003iter004.tmp]

**********************************************
*******     Site #   3
PSA and Fouries apectra of trial num.     4
damping:   5%
 100 samples
Mag.          =      5.50
siteCoord1    =     37.70
siteCoord2    =    116.50
depth         =     18.00
fault Dis.(km)=    50.60
Hypo  Dis.(km)=    54.81
Input Parameters file =  M6d5S130_parameters.out                                                                                                 
 data format: (1x,f10.3, 1p, 1x,e11.4, 5x,e11.4, 2x,e11.4, 1x,e11.4)
   freq(Hz)     per(s) FAS(cm/sec) avgPSA(cm/s**2) avgPSV(cm/s)   avgSD(cm)
      0.100     10.000  1.8370E-01      2.6227E-01   4.1742E-01  6.6434E-01
      0.106      9.392  1.8370E-01      2.8354E-01   4.2381E-01  6.3347E-01
      0.113      8.820  1.8370E-01      3.1292E-01   4.3927E-01  6.1664E-01
      0.121      8.283  1.8370E-01      3.5386E-01   4.6651E-01  6.1503E-01
      0.129      7.779  1.6595E-01      3.8003E-01   4.7053E-01  5.8259E-01
      0.137      7.306  1.6595E-01      3.9388E-01   4.5801E-01  5.3258E-01
      0.146      6.862  1.6595E-01      4.0928E-01   4.4696E-01  4.8811E-01
      0.155      6.444  3.7327E-01      4.6698E-01   4.7894E-01  4.9121E-01
      0.165      6.052  3.7327E-01      5.7727E-01   5.5603E-01  5.3557E-01
      0.176      5.684  3.7327E-01      7.0352E-01   6.3641E-01  5.7570E-01
      0.187      5.338  3.8140E-01      8.1263E-01   6.9038E-01  5.8652E-01
      0.199      5.013  3.8140E-01      8.7229E-01   6.9598E-01  5.5530E-01
      0.212      4.708  3.8140E-01      1.1405E+00   8.5464E-01  6.4041E-01
      0.226      4.422  6.4382E-01      1.3454E+00   9.4682E-01  6.6631E-01
      0.241      4.153  6.4382E-01      1.4425E+00   9.5340E-01  6.3012E-01
      0.256      3.900  1.1225E+00      1.6630E+00   1.0322E+00  6.4070E-01
      0.273      3.663  1.1225E+00      2.3122E+00   1.3479E+00  7.8573E-01
      0.291      3.440  1.3912E+00      3.2398E+00   1.7737E+00  9.7106E-01
      0.310      3.231  1.5752E+00      3.8923E+00   2.0013E+00  1.0290E+00
      0.330      3.034  1.5752E+00      3.9953E+00   1.9292E+00  9.3157E-01
      0.351      2.849  1.9495E+00      4.4889E+00   2.0357E+00  9.2319E-01
      0.374      2.676  1.9761E+00      5.2263E+00   2.2259E+00  9.4801E-01
      0.398      2.513  1.8647E+00      5.3000E+00   2.1200E+00  8.4796E-01
      0.424      2.360  1.8647E+00      5.4708E+00   2.0551E+00  7.7201E-01
      0.451      2.217  1.7113E+00      6.6981E+00   2.3631E+00  8.3368E-01
      0.480      2.082  1.8451E+00      9.0084E+00   2.9847E+00  9.8894E-01
      0.511      1.955  2.3816E+00      1.1688E+01   3.6369E+00  1.1317E+00
      0.545      1.836  4.0045E+00      1.2942E+01   3.7822E+00  1.1053E+00
      0.580      1.724  7.2600E+00      1.6629E+01   4.5639E+00  1.2526E+00
      0.617      1.620  8.8294E+00      2.1789E+01   5.6163E+00  1.4476E+00
      0.657      1.521  9.9226E+00      2.6424E+01   6.3966E+00  1.5484E+00
      0.700      1.428  1.0266E+01      2.7592E+01   6.2729E+00  1.4261E+00
      0.745      1.342  9.1257E+00      2.5812E+01   5.5111E+00  1.1767E+00
      0.794      1.260  5.8494E+00      2.9699E+01   5.9554E+00  1.1942E+00
      0.845      1.183  4.2278E+00      2.7779E+01   5.2313E+00  9.8518E-01
      0.900      1.111  2.2299E+00      2.4113E+01   4.2648E+00  7.5429E-01
      0.958      1.044  2.4573E+00      2.4802E+01   4.1197E+00  6.8430E-01
      1.020      0.980  2.1762E+00      2.6006E+01   4.0569E+00  6.3286E-01
      1.086      0.921  2.5032E+00      3.3947E+01   4.9735E+00  7.2864E-01
      1.157      0.865  8.1212E+00      4.6910E+01   6.4544E+00  8.8807E-01
      1.232      0.812  1.3098E+01      6.0191E+01   7.7778E+00  1.0050E+00
      1.311      0.763  1.3049E+01      7.2014E+01   8.7394E+00  1.0606E+00
      1.396      0.716  1.4277E+01      7.5994E+01   8.6613E+00  9.8715E-01
      1.487      0.673  1.3352E+01      6.7590E+01   7.2347E+00  7.7439E-01
      1.583      0.632  1.0434E+01      6.6258E+01   6.6606E+00  6.6957E-01
      1.686      0.593  1.2135E+01      8.2456E+01   7.7847E+00  7.3495E-01
      1.795      0.557  7.8826E+00      7.8022E+01   6.9178E+00  6.1337E-01
      1.911      0.523  1.0901E+01      9.1943E+01   7.6561E+00  6.3753E-01
      2.035      0.491  8.7139E+00      1.0862E+02   8.4948E+00  6.6433E-01
      2.167      0.461  2.2166E+01      1.3028E+02   9.5687E+00  7.0278E-01
      2.307      0.433  2.4252E+01      1.4722E+02   1.0155E+01  7.0047E-01
      2.457      0.407  7.3727E+00      1.3199E+02   8.5504E+00  5.5389E-01
      2.616      0.382  1.2629E+01      1.4384E+02   8.7511E+00  5.3240E-01
      2.786      0.359  1.5297E+01      1.4359E+02   8.2042E+00  4.6876E-01
      2.966      0.337  7.2779E+00      1.1972E+02   6.4241E+00  3.4472E-01
      3.158      0.317  9.6560E+00      1.2398E+02   6.2479E+00  3.1487E-01
      3.363      0.297  6.3610E+00      1.2009E+02   5.6839E+00  2.6901E-01
      3.581      0.279  1.2855E+01      1.3068E+02   5.8085E+00  2.5818E-01
      3.813      0.262  6.1426E+00      1.3479E+02   5.6268E+00  2.3489E-01
      4.060      0.246  1.8126E+01      2.2939E+02   8.9934E+00  3.5259E-01
      4.323      0.231  1.6751E+01      2.8872E+02   1.0631E+01  3.9142E-01
      4.603      0.217  2.0059E+01      2.7621E+02   9.5511E+00  3.3027E-01
      4.901      0.204  1.7211E+01      2.6226E+02   8.5171E+00  2.7660E-01
      5.218      0.192  5.3201E+00      2.3097E+02   7.0446E+00  2.1486E-01
      5.556      0.180  5.3303E+00      2.3156E+02   6.6328E+00  1.8999E-01
      5.916      0.169  1.8510E+01      2.4344E+02   6.5487E+00  1.7617E-01
      6.300      0.159  1.0118E+01      2.0722E+02   5.2351E+00  1.3226E-01
      6.708      0.149  4.5783E+00      1.8941E+02   4.4941E+00  1.0663E-01
      7.142      0.140  7.1771E+00      1.7429E+02   3.8838E+00  8.6545E-02
      7.605      0.131  2.1111E+00      1.4939E+02   3.1264E+00  6.5429E-02
      8.098      0.123  6.3558E+00      1.3861E+02   2.7244E+00  5.3545E-02
      8.622      0.116  7.4276E+00      1.3192E+02   2.4350E+00  4.4947E-02
      9.181      0.109  1.1073E+01      1.4815E+02   2.5682E+00  4.4521E-02
      9.776      0.102  4.1778E+00      1.3130E+02   2.1377E+00  3.4803E-02
     10.409      0.096  3.2101E+00      1.2870E+02   1.9679E+00  3.0089E-02
     11.083      0.090  7.4981E+00      1.2441E+02   1.7865E+00  2.5654E-02
     11.801      0.085  3.4703E+00      1.3631E+02   1.8383E+00  2.4791E-02
     12.566      0.080  4.4271E+00      1.3849E+02   1.7540E+00  2.2216E-02
     13.380      0.075  1.8439E+00      1.1181E+02   1.3299E+00  1.5819E-02
     14.247      0.070  1.2867E+00      1.0404E+02   1.1622E+00  1.2983E-02
     15.170      0.066  2.5925E+00      8.9348E+01   9.3739E-01  9.8345E-03
     16.153      0.062  1.2741E+00      8.7578E+01   8.6292E-01  8.5024E-03
     17.199      0.058  1.9771E+00      9.1080E+01   8.4281E-01  7.7990E-03
     18.314      0.055  1.0403E+00      8.7892E+01   7.6383E-01  6.6381E-03
     19.500      0.051  7.2837E-01      8.1274E+01   6.6334E-01  5.4140E-03
     20.763      0.048  7.9476E-01      8.5592E+01   6.5608E-01  5.0290E-03
     22.109      0.045  7.2221E-01      8.0384E+01   5.7867E-01  4.1657E-03
     23.541      0.042  3.4029E-01      7.3286E+01   4.9547E-01  3.3498E-03
     25.066      0.040  2.3637E-01      6.9789E+01   4.4312E-01  2.8136E-03
     26.690      0.037  1.9768E-01      6.7051E+01   3.9983E-01  2.3843E-03
     28.419      0.035  2.1328E-01      6.7338E+01   3.7711E-01  2.1119E-03
     30.260      0.033  2.3140E-01      6.6992E+01   3.5235E-01  1.8532E-03
     32.221      0.031  7.6820E-02      6.5687E+01   3.2446E-01  1.6027E-03
     34.308      0.029  8.8967E-02      6.4194E+01   2.9779E-01  1.3815E-03
     36.531      0.027  3.9329E-02      6.3631E+01   2.7722E-01  1.2078E-03
     38.897      0.026  2.1190E-02      6.3269E+01   2.5888E-01  1.0592E-03
     41.417      0.024  2.0206E-02      6.3792E+01   2.4513E-01  9.4198E-04
     44.101      0.023  1.1035E-02      6.3473E+01   2.2907E-01  8.2668E-04
     46.958      0.021  5.9834E-03      6.3115E+01   2.1392E-01  7.2503E-04
     50.000      0.020  4.0720E-03      6.2896E+01   2.0020E-01  6.3727E-04
 
 
