# Supplementary material for: Parameters estimation of stochastic finite fault ground motion simulation method and its application in North China
Source: PLoS One. 2025 Dec 3;20(12):e0337602. doi: 10.1371/journal.pone.0337602 (PMC12674566; doi:10.1371/journal.pone.0337602)
Supplement: S2 File — The program code of strong ground motion simulation based on stochastic finite-fault method with dynamic corner frequency for the Pingyuan earthquake. (ZIP) [file pone.0337602.s002.zip › S2 File. Program Code. ( Simulationor of Pingyuan earthquake)/EXSIMNC/PSA/M6d5S130S003iter005.tmp]

**********************************************
*******     Site #   3
PSA and Fouries apectra of trial num.     5
damping:   5%
 100 samples
Mag.          =      5.50
siteCoord1    =     37.70
siteCoord2    =    116.50
depth         =     18.00
fault Dis.(km)=    50.60
Hypo  Dis.(km)=    54.81
Input Parameters file =  M6d5S130_parameters.out                                                                                                 
 data format: (1x,f10.3, 1p, 1x,e11.4, 5x,e11.4, 2x,e11.4, 1x,e11.4)
   freq(Hz)     per(s) FAS(cm/sec) avgPSA(cm/s**2) avgPSV(cm/s)   avgSD(cm)
      0.100     10.000  1.7731E-01      2.3016E-01   3.6632E-01  5.8301E-01
      0.106      9.392  1.7731E-01      2.7301E-01   4.0806E-01  6.0994E-01
      0.113      8.820  1.7731E-01      3.1788E-01   4.4624E-01  6.2641E-01
      0.121      8.283  1.7731E-01      3.6430E-01   4.8027E-01  6.3317E-01
      0.129      7.779  1.7958E-01      4.1369E-01   5.1220E-01  6.3418E-01
      0.137      7.306  1.7958E-01      4.7034E-01   5.4692E-01  6.3596E-01
      0.146      6.862  1.7958E-01      5.4134E-01   5.9117E-01  6.4560E-01
      0.155      6.444  2.2664E-01      6.3471E-01   6.5097E-01  6.6764E-01
      0.165      6.052  2.2664E-01      7.5554E-01   7.2775E-01  7.0098E-01
      0.176      5.684  2.2664E-01      9.0153E-01   8.1553E-01  7.3773E-01
      0.187      5.338  3.2612E-01      1.0615E+00   9.0181E-01  7.6615E-01
      0.199      5.013  3.2612E-01      1.2210E+00   9.7417E-01  7.7726E-01
      0.212      4.708  3.2612E-01      1.3757E+00   1.0309E+00  7.7247E-01
      0.226      4.422  5.1868E-01      1.5446E+00   1.0870E+00  7.6496E-01
      0.241      4.153  5.1868E-01      1.7646E+00   1.1663E+00  7.7080E-01
      0.256      3.900  6.9112E-01      2.0584E+00   1.2777E+00  7.9307E-01
      0.273      3.663  6.9112E-01      2.3956E+00   1.3965E+00  8.1407E-01
      0.291      3.440  8.5810E-01      2.7030E+00   1.4798E+00  8.1017E-01
      0.310      3.231  1.0821E+00      2.9503E+00   1.5169E+00  7.7995E-01
      0.330      3.034  1.0821E+00      3.2312E+00   1.5603E+00  7.5343E-01
      0.351      2.849  1.6274E+00      3.8168E+00   1.7309E+00  7.8495E-01
      0.374      2.676  1.9582E+00      4.6431E+00   1.9775E+00  8.4222E-01
      0.398      2.513  2.3852E+00      5.5912E+00   2.2364E+00  8.9455E-01
      0.424      2.360  2.3852E+00      6.3130E+00   2.3715E+00  8.9086E-01
      0.451      2.217  2.6765E+00      6.9689E+00   2.4586E+00  8.6738E-01
      0.480      2.082  3.5019E+00      8.1816E+00   2.7108E+00  8.9818E-01
      0.511      1.955  3.9079E+00      9.8414E+00   3.0624E+00  9.5292E-01
      0.545      1.836  3.9330E+00      1.1634E+01   3.4000E+00  9.9361E-01
      0.580      1.724  3.8297E+00      1.2556E+01   3.4462E+00  9.4582E-01
      0.617      1.620  3.3888E+00      1.3020E+01   3.3559E+00  8.6501E-01
      0.657      1.521  3.2414E+00      1.3618E+01   3.2965E+00  7.9801E-01
      0.700      1.428  3.3769E+00      1.6204E+01   3.6840E+00  8.3754E-01
      0.745      1.342  5.5445E+00      1.9047E+01   4.0667E+00  8.6830E-01
      0.794      1.260  6.2404E+00      2.1626E+01   4.3365E+00  8.6957E-01
      0.845      1.183  7.1866E+00      2.3997E+01   4.5191E+00  8.5104E-01
      0.900      1.111  6.9292E+00      2.9038E+01   5.1357E+00  9.0832E-01
      0.958      1.044  6.7056E+00      3.5796E+01   5.9458E+00  9.8762E-01
      1.020      0.980  6.6075E+00      4.2026E+01   6.5560E+00  1.0227E+00
      1.086      0.921  1.0276E+01      5.1149E+01   7.4936E+00  1.0979E+00
      1.157      0.865  1.2258E+01      5.8806E+01   8.0912E+00  1.1133E+00
      1.232      0.812  1.0845E+01      6.5634E+01   8.4812E+00  1.0959E+00
      1.311      0.763  9.2304E+00      7.6335E+01   9.2638E+00  1.1242E+00
      1.396      0.716  8.6946E+00      8.5396E+01   9.7329E+00  1.1093E+00
      1.487      0.673  1.6071E+01      8.4545E+01   9.0496E+00  9.6865E-01
      1.583      0.632  1.8883E+01      7.4886E+01   7.5280E+00  7.5676E-01
      1.686      0.593  1.0609E+01      7.6481E+01   7.2205E+00  6.8168E-01
      1.795      0.557  5.1012E+00      7.7152E+01   6.8407E+00  6.0653E-01
      1.911      0.523  5.3281E+00      7.4246E+01   6.1825E+00  5.1482E-01
      2.035      0.491  8.0407E+00      7.9155E+01   6.1902E+00  4.8410E-01
      2.167      0.461  1.0859E+01      1.0542E+02   7.7424E+00  5.6864E-01
      2.307      0.433  1.8923E+01      1.1921E+02   8.2226E+00  5.6717E-01
      2.457      0.407  1.7829E+01      1.2669E+02   8.2067E+00  5.3163E-01
      2.616      0.382  1.8723E+01      1.2579E+02   7.6531E+00  4.6561E-01
      2.786      0.359  7.5652E+00      1.0305E+02   5.8882E+00  3.3643E-01
      2.966      0.337  7.8689E+00      1.2258E+02   6.5779E+00  3.5297E-01
      3.158      0.317  1.7420E+01      1.5553E+02   7.8382E+00  3.9501E-01
      3.363      0.297  1.8782E+01      1.9668E+02   9.3089E+00  4.4058E-01
      3.581      0.279  1.9789E+01      1.6736E+02   7.4390E+00  3.3066E-01
      3.813      0.262  1.3722E+01      1.8847E+02   7.8678E+00  3.2844E-01
      4.060      0.246  1.3360E+01      2.0600E+02   8.0763E+00  3.1663E-01
      4.323      0.231  1.1011E+01      1.6486E+02   6.0702E+00  2.2350E-01
      4.603      0.217  8.1659E+00      1.4750E+02   5.1005E+00  1.7637E-01
      4.901      0.204  9.6900E+00      1.7383E+02   5.6453E+00  1.8334E-01
      5.218      0.192  1.8371E+01      1.9475E+02   5.9397E+00  1.8116E-01
      5.556      0.180  6.1132E+00      1.8855E+02   5.4007E+00  1.5470E-01
      5.916      0.169  1.1666E+01      1.9633E+02   5.2815E+00  1.4208E-01
      6.300      0.159  5.1558E+00      1.6477E+02   4.1628E+00  1.0517E-01
      6.708      0.149  9.7323E+00      1.5556E+02   3.6910E+00  8.7576E-02
      7.142      0.140  5.8903E+00      1.7001E+02   3.7885E+00  8.4421E-02
      7.605      0.131  7.3624E+00      1.5475E+02   3.2385E+00  6.7774E-02
      8.098      0.123  4.6066E+00      1.5186E+02   2.9848E+00  5.8664E-02
      8.622      0.116  3.9187E+00      1.2895E+02   2.3803E+00  4.3936E-02
      9.181      0.109  3.9127E+00      1.2359E+02   2.1425E+00  3.7141E-02
      9.776      0.102  5.6408E+00      1.4776E+02   2.4056E+00  3.9165E-02
     10.409      0.096  4.9148E+00      1.4251E+02   2.1790E+00  3.3317E-02
     11.083      0.090  5.2226E+00      1.4885E+02   2.1374E+00  3.0693E-02
     11.801      0.085  1.6247E+00      1.5058E+02   2.0307E+00  2.7386E-02
     12.566      0.080  3.1284E+00      1.2850E+02   1.6275E+00  2.0613E-02
     13.380      0.075  1.2910E+00      1.2652E+02   1.5050E+00  1.7901E-02
     14.247      0.070  2.1421E+00      1.1523E+02   1.2872E+00  1.4380E-02
     15.170      0.066  1.3314E+00      9.2479E+01   9.7024E-01  1.0179E-02
     16.153      0.062  7.6705E-01      8.7662E+01   8.6374E-01  8.5105E-03
     17.199      0.058  1.3030E+00      8.5574E+01   7.9186E-01  7.3276E-03
     18.314      0.055  5.0539E-01      8.6063E+01   7.4794E-01  6.5000E-03
     19.500      0.051  1.0572E+00      8.7937E+01   7.1772E-01  5.8579E-03
     20.763      0.048  1.0270E+00      8.6514E+01   6.6314E-01  5.0831E-03
     22.109      0.045  2.0567E-01      7.6463E+01   5.5044E-01  3.9625E-03
     23.541      0.042  1.8520E-01      7.2129E+01   4.8765E-01  3.2969E-03
     25.066      0.040  2.7956E-01      6.8782E+01   4.3673E-01  2.7730E-03
     26.690      0.037  1.1989E-01      6.6806E+01   3.9837E-01  2.3755E-03
     28.419      0.035  3.4183E-01      6.6854E+01   3.7440E-01  2.0968E-03
     30.260      0.033  2.4986E-01      6.5398E+01   3.4397E-01  1.8091E-03
     32.221      0.031  6.7007E-02      6.4257E+01   3.1740E-01  1.5678E-03
     34.308      0.029  5.7980E-02      6.2338E+01   2.8919E-01  1.3415E-03
     36.531      0.027  5.0217E-02      6.2361E+01   2.7169E-01  1.1837E-03
     38.897      0.026  3.0162E-02      6.2852E+01   2.5717E-01  1.0522E-03
     41.417      0.024  3.2030E-02      6.2989E+01   2.4205E-01  9.3012E-04
     44.101      0.023  1.1092E-02      6.2957E+01   2.2721E-01  8.1996E-04
     46.958      0.021  1.2986E-02      6.2802E+01   2.1285E-01  7.2143E-04
     50.000      0.020  7.2959E-03      6.2535E+01   1.9906E-01  6.3362E-04
 
 
