# Supplementary material for: Parameters estimation of stochastic finite fault ground motion simulation method and its application in North China
Source: PLoS One. 2025 Dec 3;20(12):e0337602. doi: 10.1371/journal.pone.0337602 (PMC12674566; doi:10.1371/journal.pone.0337602)
Supplement: S2 File — The program code of strong ground motion simulation based on stochastic finite-fault method with dynamic corner frequency for the Pingyuan earthquake. (ZIP) [file pone.0337602.s002.zip › S2 File. Program Code. ( Simulationor of Pingyuan earthquake)/EXSIMNC/PSA/M6d5S130S003iter006.tmp]

**********************************************
*******     Site #   3
PSA and Fouries apectra of trial num.     6
damping:   5%
 100 samples
Mag.          =      5.50
siteCoord1    =     37.70
siteCoord2    =    116.50
depth         =     18.00
fault Dis.(km)=    50.60
Hypo  Dis.(km)=    54.81
Input Parameters file =  M6d5S130_parameters.out                                                                                                 
 data format: (1x,f10.3, 1p, 1x,e11.4, 5x,e11.4, 2x,e11.4, 1x,e11.4)
   freq(Hz)     per(s) FAS(cm/sec) avgPSA(cm/s**2) avgPSV(cm/s)   avgSD(cm)
      0.100     10.000  1.2346E-01      2.1139E-01   3.3644E-01  5.3546E-01
      0.106      9.392  1.2346E-01      2.2995E-01   3.4371E-01  5.1375E-01
      0.113      8.820  1.2346E-01      2.5046E-01   3.5159E-01  4.9355E-01
      0.121      8.283  1.2346E-01      2.7697E-01   3.6515E-01  4.8140E-01
      0.129      7.779  2.0678E-01      3.1472E-01   3.8967E-01  4.8246E-01
      0.137      7.306  2.0678E-01      3.6810E-01   4.2803E-01  4.9772E-01
      0.146      6.862  2.0678E-01      4.3786E-01   4.7817E-01  5.2219E-01
      0.155      6.444  3.6444E-01      5.1886E-01   5.3215E-01  5.4578E-01
      0.165      6.052  3.6444E-01      6.0161E-01   5.7947E-01  5.5816E-01
      0.176      5.684  3.6444E-01      6.7983E-01   6.1498E-01  5.5631E-01
      0.187      5.338  4.0763E-01      7.6232E-01   6.4764E-01  5.5021E-01
      0.199      5.013  4.0763E-01      8.7914E-01   7.0144E-01  5.5966E-01
      0.212      4.708  4.0763E-01      1.0676E+00   7.9996E-01  5.9943E-01
      0.226      4.422  4.1891E-01      1.3361E+00   9.4026E-01  6.6169E-01
      0.241      4.153  4.1891E-01      1.6388E+00   1.0831E+00  7.1585E-01
      0.256      3.900  4.0513E-01      1.9116E+00   1.1865E+00  7.3649E-01
      0.273      3.663  4.0513E-01      2.1652E+00   1.2622E+00  7.3577E-01
      0.291      3.440  5.7516E-01      2.5173E+00   1.3782E+00  7.5451E-01
      0.310      3.231  7.5520E-01      3.0496E+00   1.5680E+00  8.0618E-01
      0.330      3.034  7.5520E-01      3.6473E+00   1.7612E+00  8.5043E-01
      0.351      2.849  1.3433E+00      4.1202E+00   1.8685E+00  8.4735E-01
      0.374      2.676  1.4628E+00      4.3873E+00   1.8686E+00  7.9582E-01
      0.398      2.513  1.6141E+00      4.7942E+00   1.9176E+00  7.6704E-01
      0.424      2.360  1.6141E+00      6.3835E+00   2.3980E+00  9.0081E-01
      0.451      2.217  1.6451E+00      7.4328E+00   2.6223E+00  9.2513E-01
      0.480      2.082  1.9681E+00      7.8626E+00   2.6051E+00  8.6316E-01
      0.511      1.955  2.2047E+00      7.7774E+00   2.4201E+00  7.5307E-01
      0.545      1.836  2.7315E+00      7.9145E+00   2.3129E+00  6.7593E-01
      0.580      1.724  4.1556E+00      1.0362E+01   2.8441E+00  7.8057E-01
      0.617      1.620  4.0250E+00      1.1987E+01   3.0897E+00  7.9639E-01
      0.657      1.521  3.7706E+00      1.5671E+01   3.7935E+00  9.1832E-01
      0.700      1.428  3.5995E+00      1.8899E+01   4.2966E+00  9.7682E-01
      0.745      1.342  4.0743E+00      2.4813E+01   5.2979E+00  1.1312E+00
      0.794      1.260  7.1292E+00      3.0170E+01   6.0497E+00  1.2131E+00
      0.845      1.183  8.3891E+00      3.5663E+01   6.7162E+00  1.2648E+00
      0.900      1.111  1.0016E+01      4.5594E+01   8.0639E+00  1.4262E+00
      0.958      1.044  1.0366E+01      5.3778E+01   8.9326E+00  1.4837E+00
      1.020      0.980  1.0621E+01      6.1846E+01   9.6477E+00  1.5050E+00
      1.086      0.921  1.2532E+01      7.0193E+01   1.0284E+01  1.5066E+00
      1.157      0.865  1.5937E+01      7.7675E+01   1.0687E+01  1.4705E+00
      1.232      0.812  1.6836E+01      8.3052E+01   1.0732E+01  1.3868E+00
      1.311      0.763  1.4792E+01      9.7452E+01   1.1827E+01  1.4352E+00
      1.396      0.716  1.6073E+01      1.1716E+02   1.3353E+01  1.5219E+00
      1.487      0.673  1.9000E+01      1.2936E+02   1.3846E+01  1.4821E+00
      1.583      0.632  2.0062E+01      1.2225E+02   1.2289E+01  1.2354E+00
      1.686      0.593  1.3489E+01      1.0586E+02   9.9940E+00  9.4353E-01
      1.795      0.557  1.0710E+01      8.4870E+01   7.5250E+00  6.6721E-01
      1.911      0.523  7.9424E+00      7.9020E+01   6.5801E+00  5.4792E-01
      2.035      0.491  1.1366E+01      8.7782E+01   6.8649E+00  5.3686E-01
      2.167      0.461  1.4918E+01      1.1626E+02   8.5385E+00  6.2712E-01
      2.307      0.433  7.0464E+00      1.0727E+02   7.3991E+00  5.1037E-01
      2.457      0.407  7.3332E+00      1.0919E+02   7.0736E+00  4.5823E-01
      2.616      0.382  1.0703E+01      1.1972E+02   7.2837E+00  4.4313E-01
      2.786      0.359  2.2441E+01      1.6369E+02   9.3525E+00  5.3437E-01
      2.966      0.337  1.0353E+01      2.0090E+02   1.0780E+01  5.7848E-01
      3.158      0.317  1.7827E+01      1.7159E+02   8.6476E+00  4.3580E-01
      3.363      0.297  1.0382E+01      1.5253E+02   7.2193E+00  3.4168E-01
      3.581      0.279  1.4671E+01      1.5360E+02   6.8275E+00  3.0348E-01
      3.813      0.262  1.3792E+01      1.8866E+02   7.8755E+00  3.2876E-01
      4.060      0.246  1.2814E+01      1.7648E+02   6.9188E+00  2.7125E-01
      4.323      0.231  1.2958E+01      2.0436E+02   7.5244E+00  2.7705E-01
      4.603      0.217  1.1246E+01      2.3122E+02   7.9953E+00  2.7647E-01
      4.901      0.204  7.8474E+00      1.9198E+02   6.2348E+00  2.0248E-01
      5.218      0.192  1.4445E+01      1.9529E+02   5.9563E+00  1.8166E-01
      5.556      0.180  7.6037E+00      1.9395E+02   5.5554E+00  1.5913E-01
      5.916      0.169  1.0182E+01      2.0174E+02   5.4269E+00  1.4599E-01
      6.300      0.159  5.1900E+00      1.8156E+02   4.5869E+00  1.1589E-01
      6.708      0.149  9.3039E+00      1.7697E+02   4.1989E+00  9.9627E-02
      7.142      0.140  2.8159E+00      1.8235E+02   4.0633E+00  9.0544E-02
      7.605      0.131  8.7252E+00      1.9839E+02   4.1518E+00  8.6887E-02
      8.098      0.123  9.3600E+00      1.9061E+02   3.7463E+00  7.3631E-02
      8.622      0.116  5.2325E+00      1.4385E+02   2.6552E+00  4.9011E-02
      9.181      0.109  8.2859E+00      1.5888E+02   2.7542E+00  4.7746E-02
      9.776      0.102  6.6082E+00      1.5167E+02   2.4693E+00  4.0202E-02
     10.409      0.096  5.1272E+00      1.3924E+02   2.1291E+00  3.2553E-02
     11.083      0.090  4.0784E+00      1.6490E+02   2.3679E+00  3.4002E-02
     11.801      0.085  2.0649E+00      1.6974E+02   2.2891E+00  3.0871E-02
     12.566      0.080  1.8869E+00      1.7398E+02   2.2035E+00  2.7908E-02
     13.380      0.075  2.3646E+00      1.3035E+02   1.5505E+00  1.8443E-02
     14.247      0.070  2.1129E+00      1.2921E+02   1.4434E+00  1.6125E-02
     15.170      0.066  2.0899E+00      1.5225E+02   1.5973E+00  1.6758E-02
     16.153      0.062  2.1697E+00      1.4858E+02   1.4640E+00  1.4425E-02
     17.199      0.058  1.3604E+00      1.3155E+02   1.2173E+00  1.1265E-02
     18.314      0.055  1.0649E+00      1.3157E+02   1.1434E+00  9.9369E-03
     19.500      0.051  7.6966E-01      1.2741E+02   1.0399E+00  8.4875E-03
     20.763      0.048  6.1222E-01      1.0964E+02   8.4039E-01  6.4417E-03
     22.109      0.045  6.0210E-01      1.0706E+02   7.7068E-01  5.5480E-03
     23.541      0.042  2.3725E-01      1.0201E+02   6.8969E-01  4.6628E-03
     25.066      0.040  2.1918E-01      1.0026E+02   6.3662E-01  4.0422E-03
     26.690      0.037  1.5119E-01      9.7094E+01   5.7898E-01  3.4525E-03
     28.419      0.035  1.4124E-01      9.2447E+01   5.1773E-01  2.8995E-03
     30.260      0.033  1.1923E-01      9.0960E+01   4.7841E-01  2.5162E-03
     32.221      0.031  4.6108E-02      8.8592E+01   4.3760E-01  2.1616E-03
     34.308      0.029  6.4552E-02      8.5779E+01   3.9793E-01  1.8460E-03
     36.531      0.027  3.2245E-02      8.6342E+01   3.7617E-01  1.6389E-03
     38.897      0.026  3.2295E-02      8.5098E+01   3.4819E-01  1.4247E-03
     41.417      0.024  1.4804E-02      8.4567E+01   3.2497E-01  1.2488E-03
     44.101      0.023  1.9359E-02      8.4201E+01   3.0387E-01  1.0966E-03
     46.958      0.021  1.4047E-02      8.4097E+01   2.8503E-01  9.6607E-04
     50.000      0.020  1.2586E-02      8.3672E+01   2.6634E-01  8.4778E-04
 
 
