# Supplementary material for: Parameters estimation of stochastic finite fault ground motion simulation method and its application in North China
Source: PLoS One. 2025 Dec 3;20(12):e0337602. doi: 10.1371/journal.pone.0337602 (PMC12674566; doi:10.1371/journal.pone.0337602)
Supplement: S2 File — The program code of strong ground motion simulation based on stochastic finite-fault method with dynamic corner frequency for the Pingyuan earthquake. (ZIP) [file pone.0337602.s002.zip › S2 File. Program Code. ( Simulationor of Pingyuan earthquake)/EXSIMNC/PSA/M6d5S130S003iter007.tmp]

**********************************************
*******     Site #   3
PSA and Fouries apectra of trial num.     7
damping:   5%
 100 samples
Mag.          =      5.50
siteCoord1    =     37.70
siteCoord2    =    116.50
depth         =     18.00
fault Dis.(km)=    50.60
Hypo  Dis.(km)=    54.81
Input Parameters file =  M6d5S130_parameters.out                                                                                                 
 data format: (1x,f10.3, 1p, 1x,e11.4, 5x,e11.4, 2x,e11.4, 1x,e11.4)
   freq(Hz)     per(s) FAS(cm/sec) avgPSA(cm/s**2) avgPSV(cm/s)   avgSD(cm)
      0.100     10.000  3.9668E-01      3.8169E-01   6.0748E-01  9.6683E-01
      0.106      9.392  3.9668E-01      4.0265E-01   6.0185E-01  8.9959E-01
      0.113      8.820  3.9668E-01      4.1374E-01   5.8079E-01  8.1530E-01
      0.121      8.283  3.9668E-01      4.2487E-01   5.6013E-01  7.3845E-01
      0.129      7.779  6.3662E-01      4.5174E-01   5.5932E-01  6.9252E-01
      0.137      7.306  6.3662E-01      5.0995E-01   5.9298E-01  6.8952E-01
      0.146      6.862  6.3662E-01      6.0545E-01   6.6119E-01  7.2205E-01
      0.155      6.444  7.9455E-01      7.2607E-01   7.4467E-01  7.6374E-01
      0.165      6.052  7.9455E-01      8.4309E-01   8.1208E-01  7.8220E-01
      0.176      5.684  7.9455E-01      9.8869E-01   8.9437E-01  8.0905E-01
      0.187      5.338  1.1511E+00      1.2446E+00   1.0574E+00  8.9830E-01
      0.199      5.013  1.1511E+00      1.4989E+00   1.1959E+00  9.5420E-01
      0.212      4.708  1.1511E+00      1.7722E+00   1.3280E+00  9.9510E-01
      0.226      4.422  1.3462E+00      2.1408E+00   1.5066E+00  1.0602E+00
      0.241      4.153  1.3462E+00      2.6249E+00   1.7349E+00  1.1466E+00
      0.256      3.900  1.5363E+00      3.1042E+00   1.9268E+00  1.1960E+00
      0.273      3.663  1.5363E+00      3.4790E+00   2.0280E+00  1.1822E+00
      0.291      3.440  1.9347E+00      3.9139E+00   2.1427E+00  1.1731E+00
      0.310      3.231  2.1533E+00      4.6045E+00   2.3675E+00  1.2173E+00
      0.330      3.034  2.1533E+00      5.2527E+00   2.5364E+00  1.2248E+00
      0.351      2.849  2.6278E+00      5.5421E+00   2.5133E+00  1.1398E+00
      0.374      2.676  3.3731E+00      6.1053E+00   2.6003E+00  1.1075E+00
      0.398      2.513  3.6996E+00      7.7406E+00   3.0962E+00  1.2384E+00
      0.424      2.360  3.6996E+00      8.8478E+00   3.3237E+00  1.2486E+00
      0.451      2.217  4.0063E+00      9.6455E+00   3.4029E+00  1.2005E+00
      0.480      2.082  4.4125E+00      1.0122E+01   3.3539E+00  1.1112E+00
      0.511      1.955  4.5211E+00      9.9101E+00   3.0837E+00  9.5957E-01
      0.545      1.836  4.1804E+00      9.7474E+00   2.8486E+00  8.3246E-01
      0.580      1.724  3.2874E+00      1.0458E+01   2.8702E+00  7.8775E-01
      0.617      1.620  2.6000E+00      1.1773E+01   3.0345E+00  7.8216E-01
      0.657      1.521  3.0369E+00      1.2597E+01   3.0494E+00  7.3818E-01
      0.700      1.428  4.0102E+00      1.2734E+01   2.8949E+00  6.5815E-01
      0.745      1.342  5.2591E+00      1.8209E+01   3.8879E+00  8.3012E-01
      0.794      1.260  5.5803E+00      2.2478E+01   4.5074E+00  9.0383E-01
      0.845      1.183  5.6762E+00      2.3170E+01   4.3633E+00  8.2171E-01
      0.900      1.111  6.4465E+00      2.2547E+01   3.9877E+00  7.0528E-01
      0.958      1.044  6.7844E+00      2.7764E+01   4.6117E+00  7.6602E-01
      1.020      0.980  6.8328E+00      3.5542E+01   5.5445E+00  8.6491E-01
      1.086      0.921  8.9680E+00      4.3953E+01   6.4393E+00  9.4338E-01
      1.157      0.865  1.0066E+01      4.9981E+01   6.8769E+00  9.4620E-01
      1.232      0.812  9.7541E+00      4.9120E+01   6.3472E+00  8.2018E-01
      1.311      0.763  9.4628E+00      5.0128E+01   6.0834E+00  7.3826E-01
      1.396      0.716  7.4250E+00      5.1135E+01   5.8280E+00  6.6424E-01
      1.487      0.673  5.6599E+00      4.7076E+01   5.0389E+00  5.3936E-01
      1.583      0.632  5.4850E+00      3.9589E+01   3.9797E+00  4.0006E-01
      1.686      0.593  8.8897E+00      5.2159E+01   4.9243E+00  4.6490E-01
      1.795      0.557  9.2942E+00      5.2057E+01   4.6156E+00  4.0924E-01
      1.911      0.523  6.2319E+00      6.1567E+01   5.1267E+00  4.2690E-01
      2.035      0.491  6.0638E+00      7.6301E+01   5.9671E+00  4.6665E-01
      2.167      0.461  1.0049E+01      8.4689E+01   6.2200E+00  4.5683E-01
      2.307      0.433  4.4825E+00      8.1416E+01   5.6158E+00  3.8736E-01
      2.457      0.407  1.3962E+01      1.0343E+02   6.7004E+00  4.3405E-01
      2.616      0.382  1.6236E+01      1.1539E+02   7.0200E+00  4.2709E-01
      2.786      0.359  9.2439E+00      1.0471E+02   5.9827E+00  3.4183E-01
      2.966      0.337  6.4975E+00      9.9325E+01   5.3298E+00  2.8600E-01
      3.158      0.317  1.3227E+01      9.7411E+01   4.9091E+00  2.4739E-01
      3.363      0.297  7.1861E+00      1.1477E+02   5.4320E+00  2.5709E-01
      3.581      0.279  1.3628E+01      1.4688E+02   6.5290E+00  2.9021E-01
      3.813      0.262  1.7232E+01      1.5274E+02   6.3760E+00  2.6617E-01
      4.060      0.246  1.1412E+01      1.3449E+02   5.2727E+00  2.0672E-01
      4.323      0.231  1.2453E+01      1.2787E+02   4.7081E+00  1.7335E-01
      4.603      0.217  8.2359E+00      1.5332E+02   5.3017E+00  1.8333E-01
      4.901      0.204  8.6467E+00      1.4763E+02   4.7945E+00  1.5570E-01
      5.218      0.192  1.8498E+01      1.7868E+02   5.4497E+00  1.6621E-01
      5.556      0.180  1.1408E+01      1.5996E+02   4.5819E+00  1.3124E-01
      5.916      0.169  1.2626E+01      1.5413E+02   4.1462E+00  1.1154E-01
      6.300      0.159  8.4718E+00      1.4083E+02   3.5579E+00  8.9889E-02
      6.708      0.149  4.2716E+00      1.2577E+02   2.9841E+00  7.0803E-02
      7.142      0.140  3.3003E+00      1.0603E+02   2.3627E+00  5.2648E-02
      7.605      0.131  1.8338E+00      1.2097E+02   2.5316E+00  5.2981E-02
      8.098      0.123  3.6867E+00      1.4751E+02   2.8993E+00  5.6984E-02
      8.622      0.116  9.6897E+00      1.4794E+02   2.7308E+00  5.0406E-02
      9.181      0.109  6.9163E+00      1.3438E+02   2.3296E+00  4.0384E-02
      9.776      0.102  2.3845E+00      1.1100E+02   1.8071E+00  2.9420E-02
     10.409      0.096  3.0680E+00      1.3350E+02   2.0412E+00  3.1209E-02
     11.083      0.090  3.7975E+00      1.5856E+02   2.2769E+00  3.2696E-02
     11.801      0.085  7.3774E+00      1.4655E+02   1.9764E+00  2.6653E-02
     12.566      0.080  1.1784E+00      1.1681E+02   1.4795E+00  1.8739E-02
     13.380      0.075  2.1368E+00      1.0320E+02   1.2276E+00  1.4602E-02
     14.247      0.070  2.1684E+00      8.9065E+01   9.9495E-01  1.1115E-02
     15.170      0.066  2.7070E+00      9.9450E+01   1.0434E+00  1.0946E-02
     16.153      0.062  1.2418E+00      9.5408E+01   9.4006E-01  9.2625E-03
     17.199      0.058  7.4593E-01      7.8267E+01   7.2425E-01  6.7019E-03
     18.314      0.055  1.3094E+00      7.7063E+01   6.6972E-01  5.8202E-03
     19.500      0.051  1.0036E+00      6.6567E+01   5.4330E-01  4.4343E-03
     20.763      0.048  1.0056E+00      6.7825E+01   5.1989E-01  3.9851E-03
     22.109      0.045  2.7551E-01      6.0236E+01   4.3363E-01  3.1216E-03
     23.541      0.042  2.0113E-01      5.7983E+01   3.9201E-01  2.6503E-03
     25.066      0.040  3.2121E-01      5.6334E+01   3.5769E-01  2.2711E-03
     26.690      0.037  1.1833E-01      5.2110E+01   3.1074E-01  1.8530E-03
     28.419      0.035  3.5682E-01      4.8920E+01   2.7397E-01  1.5343E-03
     30.260      0.033  7.0482E-02      5.1379E+01   2.7023E-01  1.4213E-03
     32.221      0.031  8.7499E-02      4.8511E+01   2.3962E-01  1.1836E-03
     34.308      0.029  1.1427E-01      4.7389E+01   2.1984E-01  1.0198E-03
     36.531      0.027  3.0810E-02      4.6897E+01   2.0432E-01  8.9016E-04
     38.897      0.026  2.5366E-02      4.6609E+01   1.9071E-01  7.8032E-04
     41.417      0.024  2.6224E-02      4.6070E+01   1.7703E-01  6.8029E-04
     44.101      0.023  6.9689E-03      4.5702E+01   1.6493E-01  5.9523E-04
     46.958      0.021  1.2831E-02      4.5453E+01   1.5405E-01  5.2214E-04
     50.000      0.020  9.4407E-03      4.5182E+01   1.4382E-01  4.5779E-04
 
 
