# Supplementary material for: Parameters estimation of stochastic finite fault ground motion simulation method and its application in North China
Source: PLoS One. 2025 Dec 3;20(12):e0337602. doi: 10.1371/journal.pone.0337602 (PMC12674566; doi:10.1371/journal.pone.0337602)
Supplement: S2 File — The program code of strong ground motion simulation based on stochastic finite-fault method with dynamic corner frequency for the Pingyuan earthquake. (ZIP) [file pone.0337602.s002.zip › S2 File. Program Code. ( Simulationor of Pingyuan earthquake)/EXSIMNC/PSA/M6d5S130S003iter008.tmp]

**********************************************
*******     Site #   3
PSA and Fouries apectra of trial num.     8
damping:   5%
 100 samples
Mag.          =      5.50
siteCoord1    =     37.70
siteCoord2    =    116.50
depth         =     18.00
fault Dis.(km)=    50.60
Hypo  Dis.(km)=    54.81
Input Parameters file =  M6d5S130_parameters.out                                                                                                 
 data format: (1x,f10.3, 1p, 1x,e11.4, 5x,e11.4, 2x,e11.4, 1x,e11.4)
   freq(Hz)     per(s) FAS(cm/sec) avgPSA(cm/s**2) avgPSV(cm/s)   avgSD(cm)
      0.100     10.000  2.4804E-01      2.0696E-01   3.2938E-01  5.2422E-01
      0.106      9.392  2.4804E-01      2.4589E-01   3.6753E-01  5.4935E-01
      0.113      8.820  2.4804E-01      3.0211E-01   4.2409E-01  5.9533E-01
      0.121      8.283  2.4804E-01      3.4925E-01   4.6043E-01  6.0702E-01
      0.129      7.779  2.5350E-01      3.8090E-01   4.7161E-01  5.8392E-01
      0.137      7.306  2.5350E-01      3.9553E-01   4.5993E-01  5.3481E-01
      0.146      6.862  2.5350E-01      4.6132E-01   5.0379E-01  5.5017E-01
      0.155      6.444  2.8836E-01      5.2655E-01   5.4003E-01  5.5386E-01
      0.165      6.052  2.8836E-01      5.5380E-01   5.3342E-01  5.1380E-01
      0.176      5.684  2.8836E-01      5.8439E-01   5.2864E-01  4.7821E-01
      0.187      5.338  3.2033E-01      7.7273E-01   6.5648E-01  5.5773E-01
      0.199      5.013  3.2033E-01      1.0064E+00   8.0300E-01  6.4070E-01
      0.212      4.708  3.2033E-01      1.2279E+00   9.2010E-01  6.8946E-01
      0.226      4.422  3.2472E-01      1.3812E+00   9.7198E-01  6.8402E-01
      0.241      4.153  3.2472E-01      1.5363E+00   1.0154E+00  6.7107E-01
      0.256      3.900  3.8938E-01      1.8104E+00   1.1237E+00  6.9750E-01
      0.273      3.663  3.8938E-01      2.0612E+00   1.2016E+00  7.0044E-01
      0.291      3.440  6.7734E-01      2.4551E+00   1.3441E+00  7.3584E-01
      0.310      3.231  1.2435E+00      3.0864E+00   1.5869E+00  8.1592E-01
      0.330      3.034  1.2435E+00      3.8325E+00   1.8506E+00  8.9361E-01
      0.351      2.849  2.0475E+00      4.5663E+00   2.0708E+00  9.3910E-01
      0.374      2.676  2.7453E+00      5.4104E+00   2.3043E+00  9.8141E-01
      0.398      2.513  3.6461E+00      6.7705E+00   2.7081E+00  1.0832E+00
      0.424      2.360  3.6461E+00      8.6627E+00   3.2542E+00  1.2224E+00
      0.451      2.217  4.1721E+00      1.0544E+01   3.7199E+00  1.3124E+00
      0.480      2.082  4.3831E+00      1.1842E+01   3.9236E+00  1.3000E+00
      0.511      1.955  4.4537E+00      1.2508E+01   3.8922E+00  1.2111E+00
      0.545      1.836  4.5050E+00      1.2838E+01   3.7517E+00  1.0964E+00
      0.580      1.724  3.9456E+00      1.7035E+01   4.6755E+00  1.2832E+00
      0.617      1.620  4.1684E+00      1.9543E+01   5.0373E+00  1.2984E+00
      0.657      1.521  4.4475E+00      2.1796E+01   5.2764E+00  1.2773E+00
      0.700      1.428  4.6307E+00      2.2247E+01   5.0577E+00  1.1498E+00
      0.745      1.342  5.4785E+00      2.1991E+01   4.6953E+00  1.0025E+00
      0.794      1.260  5.6483E+00      2.0267E+01   4.0640E+00  8.1493E-01
      0.845      1.183  5.5839E+00      2.3636E+01   4.4512E+00  8.3826E-01
      0.900      1.111  5.2859E+00      2.4798E+01   4.3859E+00  7.7571E-01
      0.958      1.044  5.1234E+00      2.4171E+01   4.0149E+00  6.6689E-01
      1.020      0.980  5.1869E+00      2.6040E+01   4.0622E+00  6.3369E-01
      1.086      0.921  7.1868E+00      3.6738E+01   5.3823E+00  7.8853E-01
      1.157      0.865  9.5404E+00      4.7033E+01   6.4713E+00  8.9039E-01
      1.232      0.812  1.0706E+01      4.8059E+01   6.2101E+00  8.0246E-01
      1.311      0.763  9.5648E+00      4.6160E+01   5.6018E+00  6.7982E-01
      1.396      0.716  1.1107E+01      5.9941E+01   6.8316E+00  7.7862E-01
      1.487      0.673  1.2464E+01      8.2795E+01   8.8623E+00  9.4860E-01
      1.583      0.632  9.7761E+00      9.3430E+01   9.3921E+00  9.4415E-01
      1.686      0.593  7.7555E+00      1.0706E+02   1.0107E+01  9.5421E-01
      1.795      0.557  1.4892E+01      1.2830E+02   1.1376E+01  1.0086E+00
      1.911      0.523  2.1375E+01      1.2685E+02   1.0563E+01  8.7957E-01
      2.035      0.491  8.4611E+00      1.0900E+02   8.5239E+00  6.6660E-01
      2.167      0.461  1.8671E+01      1.2634E+02   9.2791E+00  6.8151E-01
      2.307      0.433  1.9625E+01      1.3065E+02   9.0119E+00  6.2161E-01
      2.457      0.407  1.2208E+01      1.5455E+02   1.0012E+01  6.4855E-01
      2.616      0.382  2.1503E+01      1.6387E+02   9.9699E+00  6.0655E-01
      2.786      0.359  2.6691E+01      1.6981E+02   9.7026E+00  5.5438E-01
      2.966      0.337  1.3890E+01      1.4994E+02   8.0457E+00  4.3174E-01
      3.158      0.317  1.1681E+01      1.5183E+02   7.6513E+00  3.8559E-01
      3.363      0.297  1.2699E+01      1.8097E+02   8.5652E+00  4.0539E-01
      3.581      0.279  1.5031E+01      1.8658E+02   8.2933E+00  3.6863E-01
      3.813      0.262  5.4293E+00      1.7296E+02   7.2201E+00  3.0140E-01
      4.060      0.246  1.1433E+01      1.6533E+02   6.4818E+00  2.5412E-01
      4.323      0.231  5.7053E+00      1.1995E+02   4.4166E+00  1.6262E-01
      4.603      0.217  7.5077E+00      1.4499E+02   5.0135E+00  1.7336E-01
      4.901      0.204  7.1696E+00      1.6082E+02   5.2228E+00  1.6961E-01
      5.218      0.192  9.2824E+00      1.4901E+02   4.5449E+00  1.3862E-01
      5.556      0.180  1.4015E+01      1.7686E+02   5.0659E+00  1.4511E-01
      5.916      0.169  4.8147E+00      1.7643E+02   4.7461E+00  1.2767E-01
      6.300      0.159  7.3931E+00      1.7173E+02   4.3387E+00  1.0961E-01
      6.708      0.149  1.2394E+01      1.5198E+02   3.6061E+00  8.5561E-02
      7.142      0.140  7.9583E+00      1.3618E+02   3.0345E+00  6.7618E-02
      7.605      0.131  9.5163E+00      1.7157E+02   3.5905E+00  7.5140E-02
      8.098      0.123  1.3456E+01      2.3390E+02   4.5971E+00  9.0352E-02
      8.622      0.116  7.6850E+00      2.3367E+02   4.3132E+00  7.9615E-02
      9.181      0.109  7.7961E+00      1.9824E+02   3.4365E+00  5.9574E-02
      9.776      0.102  8.4461E+00      1.8832E+02   3.0660E+00  4.9916E-02
     10.409      0.096  3.8149E+00      1.6823E+02   2.5723E+00  3.9330E-02
     11.083      0.090  4.9690E+00      1.6809E+02   2.4138E+00  3.4661E-02
     11.801      0.085  1.2806E+00      1.6505E+02   2.2259E+00  3.0018E-02
     12.566      0.080  2.4440E+00      1.2948E+02   1.6399E+00  2.0770E-02
     13.380      0.075  3.4850E+00      1.0773E+02   1.2814E+00  1.5243E-02
     14.247      0.070  4.6142E+00      1.2553E+02   1.4023E+00  1.5665E-02
     15.170      0.066  2.0809E+00      1.3124E+02   1.3769E+00  1.4445E-02
     16.153      0.062  2.6011E+00      1.2477E+02   1.2294E+00  1.2113E-02
     17.199      0.058  1.0405E+00      8.9234E+01   8.2573E-01  7.6410E-03
     18.314      0.055  2.8030E-01      8.2853E+01   7.2004E-01  6.2575E-03
     19.500      0.051  6.8386E-01      7.6456E+01   6.2401E-01  5.0931E-03
     20.763      0.048  8.9994E-01      8.0854E+01   6.1976E-01  4.7506E-03
     22.109      0.045  3.9549E-01      7.7352E+01   5.5684E-01  4.0086E-03
     23.541      0.042  3.6144E-01      7.2629E+01   4.9103E-01  3.3198E-03
     25.066      0.040  4.8420E-01      6.8682E+01   4.3609E-01  2.7689E-03
     26.690      0.037  2.8578E-01      6.7624E+01   4.0325E-01  2.4046E-03
     28.419      0.035  1.3717E-01      6.6689E+01   3.7348E-01  2.0916E-03
     30.260      0.033  8.3094E-02      6.5960E+01   3.4692E-01  1.8246E-03
     32.221      0.031  1.3330E-01      6.5160E+01   3.2186E-01  1.5898E-03
     34.308      0.029  3.5171E-02      6.4926E+01   3.0119E-01  1.3972E-03
     36.531      0.027  7.7976E-02      6.3735E+01   2.7768E-01  1.2098E-03
     38.897      0.026  2.6678E-02      6.4036E+01   2.6201E-01  1.0721E-03
     41.417      0.024  2.0992E-02      6.4312E+01   2.4713E-01  9.4966E-04
     44.101      0.023  1.4743E-02      6.3936E+01   2.3074E-01  8.3272E-04
     46.958      0.021  1.0607E-02      6.3635E+01   2.1568E-01  7.3101E-04
     50.000      0.020  1.1592E-02      6.3454E+01   2.0198E-01  6.4292E-04
 
 
