# Supplementary material for: Parameters estimation of stochastic finite fault ground motion simulation method and its application in North China
Source: PLoS One. 2025 Dec 3;20(12):e0337602. doi: 10.1371/journal.pone.0337602 (PMC12674566; doi:10.1371/journal.pone.0337602)
Supplement: S2 File — The program code of strong ground motion simulation based on stochastic finite-fault method with dynamic corner frequency for the Pingyuan earthquake. (ZIP) [file pone.0337602.s002.zip › S2 File. Program Code. ( Simulationor of Pingyuan earthquake)/EXSIMNC/PSA/M6d5S130S003iter009.tmp]

**********************************************
*******     Site #   3
PSA and Fouries apectra of trial num.     9
damping:   5%
 100 samples
Mag.          =      5.50
siteCoord1    =     37.70
siteCoord2    =    116.50
depth         =     18.00
fault Dis.(km)=    50.60
Hypo  Dis.(km)=    54.81
Input Parameters file =  M6d5S130_parameters.out                                                                                                 
 data format: (1x,f10.3, 1p, 1x,e11.4, 5x,e11.4, 2x,e11.4, 1x,e11.4)
   freq(Hz)     per(s) FAS(cm/sec) avgPSA(cm/s**2) avgPSV(cm/s)   avgSD(cm)
      0.100     10.000  2.0586E-01      2.4073E-01   3.8313E-01  6.0977E-01
      0.106      9.392  2.0586E-01      2.6759E-01   3.9997E-01  5.9784E-01
      0.113      8.820  2.0586E-01      2.9644E-01   4.1613E-01  5.8415E-01
      0.121      8.283  2.0586E-01      3.3014E-01   4.3524E-01  5.7380E-01
      0.129      7.779  3.4987E-01      3.7356E-01   4.6253E-01  5.7267E-01
      0.137      7.306  3.4987E-01      4.3321E-01   5.0374E-01  5.8575E-01
      0.146      6.862  3.4987E-01      5.1566E-01   5.6313E-01  6.1497E-01
      0.155      6.444  4.1780E-01      6.2516E-01   6.4117E-01  6.5759E-01
      0.165      6.052  4.1780E-01      7.6110E-01   7.3310E-01  7.0613E-01
      0.176      5.684  4.1780E-01      9.1723E-01   8.2973E-01  7.5058E-01
      0.187      5.338  7.1854E-01      1.0844E+00   9.2126E-01  7.8267E-01
      0.199      5.013  7.1854E-01      1.2567E+00   1.0027E+00  8.0000E-01
      0.212      4.708  7.1854E-01      1.4377E+00   1.0773E+00  8.0725E-01
      0.226      4.422  9.5710E-01      1.6412E+00   1.1550E+00  8.1281E-01
      0.241      4.153  9.5710E-01      1.8858E+00   1.2464E+00  8.2376E-01
      0.256      3.900  1.3620E+00      2.1893E+00   1.3589E+00  8.4348E-01
      0.273      3.663  1.3620E+00      2.5678E+00   1.4969E+00  8.7258E-01
      0.291      3.440  1.6767E+00      3.0278E+00   1.6576E+00  9.0750E-01
      0.310      3.231  1.8916E+00      3.5338E+00   1.8169E+00  9.3420E-01
      0.330      3.034  1.8916E+00      3.9853E+00   1.9244E+00  9.2925E-01
      0.351      2.849  1.9911E+00      4.3631E+00   1.9786E+00  8.9731E-01
      0.374      2.676  2.3015E+00      4.4654E+00   1.9018E+00  8.1000E-01
      0.398      2.513  2.7303E+00      4.8771E+00   1.9508E+00  7.8030E-01
      0.424      2.360  2.7303E+00      5.9996E+00   2.2538E+00  8.4664E-01
      0.451      2.217  2.6197E+00      7.7038E+00   2.7179E+00  9.5886E-01
      0.480      2.082  2.4901E+00      8.8845E+00   2.9437E+00  9.7534E-01
      0.511      1.955  2.3401E+00      9.6346E+00   2.9980E+00  9.3290E-01
      0.545      1.836  2.4271E+00      1.1594E+01   3.3882E+00  9.9017E-01
      0.580      1.724  2.9515E+00      1.3215E+01   3.6269E+00  9.9543E-01
      0.617      1.620  3.5277E+00      1.3989E+01   3.6058E+00  9.2942E-01
      0.657      1.521  3.9738E+00      1.5864E+01   3.8402E+00  9.2961E-01
      0.700      1.428  4.4971E+00      1.9522E+01   4.4383E+00  1.0090E+00
      0.745      1.342  7.2755E+00      2.4632E+01   5.2593E+00  1.1229E+00
      0.794      1.260  1.0181E+01      2.9549E+01   5.9252E+00  1.1881E+00
      0.845      1.183  1.0990E+01      3.4687E+01   6.5324E+00  1.2302E+00
      0.900      1.111  1.1374E+01      4.1326E+01   7.3091E+00  1.2927E+00
      0.958      1.044  1.0890E+01      4.9809E+01   8.2734E+00  1.3742E+00
      1.020      0.980  1.2420E+01      6.2393E+01   9.7331E+00  1.5183E+00
      1.086      0.921  1.5160E+01      8.0651E+01   1.1816E+01  1.7311E+00
      1.157      0.865  1.6485E+01      9.3019E+01   1.2798E+01  1.7610E+00
      1.232      0.812  1.6648E+01      9.8115E+01   1.2678E+01  1.6383E+00
      1.311      0.763  1.6787E+01      1.0710E+02   1.2997E+01  1.5772E+00
      1.396      0.716  1.5279E+01      9.8828E+01   1.1264E+01  1.2838E+00
      1.487      0.673  1.5147E+01      8.7183E+01   9.3319E+00  9.9888E-01
      1.583      0.632  1.0237E+01      9.0492E+01   9.0968E+00  9.1446E-01
      1.686      0.593  4.4426E+00      8.6808E+01   8.1955E+00  7.7373E-01
      1.795      0.557  6.0754E+00      8.4036E+01   7.4510E+00  6.6065E-01
      1.911      0.523  1.1754E+01      1.0516E+02   8.7571E+00  7.2921E-01
      2.035      0.491  2.2463E+01      1.2269E+02   9.5947E+00  7.5034E-01
      2.167      0.461  1.6604E+01      1.1924E+02   8.7580E+00  6.4324E-01
      2.307      0.433  7.6290E+00      1.0573E+02   7.2926E+00  5.0302E-01
      2.457      0.407  3.3591E+00      8.7648E+01   5.6778E+00  3.6781E-01
      2.616      0.382  4.8404E+00      9.0555E+01   5.5092E+00  3.3517E-01
      2.786      0.359  3.8677E+00      1.1110E+02   6.3482E+00  3.6272E-01
      2.966      0.337  1.2232E+01      1.1160E+02   5.9887E+00  3.2136E-01
      3.158      0.317  6.7188E+00      1.2315E+02   6.2060E+00  3.1275E-01
      3.363      0.297  1.7067E+01      1.5195E+02   7.1917E+00  3.4038E-01
      3.581      0.279  1.2221E+01      1.8807E+02   8.3597E+00  3.7158E-01
      3.813      0.262  5.9277E+00      1.8766E+02   7.8338E+00  3.2702E-01
      4.060      0.246  2.2037E+01      1.7136E+02   6.7183E+00  2.6339E-01
      4.323      0.231  3.2003E+00      1.6740E+02   6.1635E+00  2.2694E-01
      4.603      0.217  1.3800E+01      1.9940E+02   6.8953E+00  2.3844E-01
      4.901      0.204  1.3324E+01      1.9353E+02   6.2851E+00  2.0411E-01
      5.218      0.192  1.2002E+01      2.3316E+02   7.1113E+00  2.1689E-01
      5.556      0.180  1.5565E+01      2.3478E+02   6.7250E+00  1.9263E-01
      5.916      0.169  9.8020E+00      2.0449E+02   5.5011E+00  1.4799E-01
      6.300      0.159  1.2785E+01      1.8535E+02   4.6826E+00  1.1830E-01
      6.708      0.149  6.3607E+00      2.0689E+02   4.9089E+00  1.1647E-01
      7.142      0.140  1.5118E+01      2.4859E+02   5.5395E+00  1.2344E-01
      7.605      0.131  1.1098E+01      2.5145E+02   5.2623E+00  1.1013E-01
      8.098      0.123  8.0329E+00      2.0376E+02   4.0048E+00  7.8712E-02
      8.622      0.116  3.7443E+00      1.4083E+02   2.5995E+00  4.7983E-02
      9.181      0.109  2.1485E+00      1.5366E+02   2.6637E+00  4.6177E-02
      9.776      0.102  6.8758E+00      1.4656E+02   2.3861E+00  3.8847E-02
     10.409      0.096  5.2959E+00      1.3470E+02   2.0596E+00  3.1491E-02
     11.083      0.090  6.1364E+00      1.4564E+02   2.0913E+00  3.0031E-02
     11.801      0.085  3.7415E+00      1.3674E+02   1.8441E+00  2.4869E-02
     12.566      0.080  4.6148E+00      1.1997E+02   1.5194E+00  1.9244E-02
     13.380      0.075  1.3750E+00      1.0287E+02   1.2237E+00  1.4555E-02
     14.247      0.070  3.5773E+00      1.2172E+02   1.3598E+00  1.5190E-02
     15.170      0.066  2.0681E+00      1.2590E+02   1.3209E+00  1.3858E-02
     16.153      0.062  1.2021E+00      1.0607E+02   1.0451E+00  1.0298E-02
     17.199      0.058  1.4132E+00      9.6994E+01   8.9754E-01  8.3055E-03
     18.314      0.055  2.1356E+00      1.0451E+02   9.0823E-01  7.8930E-03
     19.500      0.051  1.1635E+00      9.4547E+01   7.7168E-01  6.2982E-03
     20.763      0.048  5.4191E-01      8.0497E+01   6.1703E-01  4.7296E-03
     22.109      0.045  4.5898E-01      6.8401E+01   4.9240E-01  3.5447E-03
     23.541      0.042  4.5389E-01      6.9879E+01   4.7244E-01  3.1940E-03
     25.066      0.040  1.9730E-01      6.2324E+01   3.9573E-01  2.5126E-03
     26.690      0.037  1.9332E-01      6.2290E+01   3.7144E-01  2.2150E-03
     28.419      0.035  1.4020E-01      6.0413E+01   3.3833E-01  1.8947E-03
     30.260      0.033  1.9021E-01      6.1542E+01   3.2368E-01  1.7024E-03
     32.221      0.031  7.5328E-02      5.8536E+01   2.8914E-01  1.4282E-03
     34.308      0.029  5.0135E-02      5.9300E+01   2.7509E-01  1.2761E-03
     36.531      0.027  2.6892E-02      5.9394E+01   2.5876E-01  1.1274E-03
     38.897      0.026  7.5673E-02      6.0257E+01   2.4655E-01  1.0088E-03
     41.417      0.024  1.0875E-02      6.0426E+01   2.3220E-01  8.9228E-04
     44.101      0.023  1.5536E-02      5.9783E+01   2.1575E-01  7.7863E-04
     46.958      0.021  4.6812E-03      5.9038E+01   2.0010E-01  6.7820E-04
     50.000      0.020  1.5458E-02      5.8770E+01   1.8707E-01  5.9546E-04
 
 
