# Supplementary material for: Parameters estimation of stochastic finite fault ground motion simulation method and its application in North China
Source: PLoS One. 2025 Dec 3;20(12):e0337602. doi: 10.1371/journal.pone.0337602 (PMC12674566; doi:10.1371/journal.pone.0337602)
Supplement: S2 File — The program code of strong ground motion simulation based on stochastic finite-fault method with dynamic corner frequency for the Pingyuan earthquake. (ZIP) [file pone.0337602.s002.zip › S2 File. Program Code. ( Simulationor of Pingyuan earthquake)/EXSIMNC/PSA/M6d5S130S003iter010.tmp]

**********************************************
*******     Site #   3
PSA and Fouries apectra of trial num.    10
damping:   5%
 100 samples
Mag.          =      5.50
siteCoord1    =     37.70
siteCoord2    =    116.50
depth         =     18.00
fault Dis.(km)=    50.60
Hypo  Dis.(km)=    54.81
Input Parameters file =  M6d5S130_parameters.out                                                                                                 
 data format: (1x,f10.3, 1p, 1x,e11.4, 5x,e11.4, 2x,e11.4, 1x,e11.4)
   freq(Hz)     per(s) FAS(cm/sec) avgPSA(cm/s**2) avgPSV(cm/s)   avgSD(cm)
      0.100     10.000  2.9300E-01      3.5615E-01   5.6683E-01  9.0213E-01
      0.106      9.392  2.9300E-01      3.9378E-01   5.8858E-01  8.7976E-01
      0.113      8.820  2.9300E-01      4.1040E-01   5.7611E-01  8.0873E-01
      0.121      8.283  2.9300E-01      4.0664E-01   5.3610E-01  7.0677E-01
      0.129      7.779  2.9106E-01      4.6143E-01   5.7132E-01  7.0738E-01
      0.137      7.306  2.9106E-01      5.4525E-01   6.3402E-01  7.3724E-01
      0.146      6.862  2.9106E-01      5.9515E-01   6.4993E-01  7.0977E-01
      0.155      6.444  4.6646E-01      6.2066E-01   6.3656E-01  6.5287E-01
      0.165      6.052  4.6646E-01      6.5844E-01   6.3421E-01  6.1088E-01
      0.176      5.684  4.6646E-01      7.5453E-01   6.8255E-01  6.1744E-01
      0.187      5.338  5.6037E-01      9.2387E-01   7.8489E-01  6.6682E-01
      0.199      5.013  5.6037E-01      1.1169E+00   8.9114E-01  7.1101E-01
      0.212      4.708  5.6037E-01      1.2418E+00   9.3052E-01  6.9726E-01
      0.226      4.422  7.1538E-01      1.3851E+00   9.7474E-01  6.8596E-01
      0.241      4.153  7.1538E-01      1.5462E+00   1.0219E+00  6.7541E-01
      0.256      3.900  9.1115E-01      1.7126E+00   1.0630E+00  6.5982E-01
      0.273      3.663  9.1115E-01      2.0881E+00   1.2173E+00  7.0959E-01
      0.291      3.440  9.7455E-01      2.5475E+00   1.3947E+00  7.6356E-01
      0.310      3.231  1.1711E+00      3.2342E+00   1.6629E+00  8.5500E-01
      0.330      3.034  1.1711E+00      4.1662E+00   2.0118E+00  9.7143E-01
      0.351      2.849  1.9478E+00      5.2213E+00   2.3678E+00  1.0738E+00
      0.374      2.676  2.8769E+00      6.5141E+00   2.7744E+00  1.1816E+00
      0.398      2.513  4.1210E+00      8.1218E+00   3.2486E+00  1.2994E+00
      0.424      2.360  4.1210E+00      9.9883E+00   3.7521E+00  1.4095E+00
      0.451      2.217  5.4660E+00      1.2939E+01   4.5649E+00  1.6105E+00
      0.480      2.082  6.9585E+00      1.6809E+01   5.5693E+00  1.8453E+00
      0.511      1.955  8.0384E+00      2.0036E+01   6.2347E+00  1.9401E+00
      0.545      1.836  8.7806E+00      2.2199E+01   6.4873E+00  1.8958E+00
      0.580      1.724  8.6060E+00      2.5968E+01   7.1272E+00  1.9561E+00
      0.617      1.620  7.7174E+00      2.6369E+01   6.7969E+00  1.7520E+00
      0.657      1.521  6.5271E+00      2.4535E+01   5.9394E+00  1.4378E+00
      0.700      1.428  5.1937E+00      2.2576E+01   5.1326E+00  1.1669E+00
      0.745      1.342  5.2721E+00      2.4702E+01   5.2743E+00  1.1261E+00
      0.794      1.260  7.7282E+00      2.9738E+01   5.9631E+00  1.1957E+00
      0.845      1.183  9.0018E+00      3.4586E+01   6.5133E+00  1.2266E+00
      0.900      1.111  1.0637E+01      3.6389E+01   6.4360E+00  1.1383E+00
      0.958      1.044  1.0768E+01      3.3831E+01   5.6193E+00  9.3339E-01
      1.020      0.980  8.3622E+00      2.8047E+01   4.3753E+00  6.8253E-01
      1.086      0.921  5.9293E+00      3.4461E+01   5.0487E+00  7.3966E-01
      1.157      0.865  8.4822E+00      3.7940E+01   5.2202E+00  7.1824E-01
      1.232      0.812  1.0382E+01      5.4769E+01   7.0772E+00  9.1452E-01
      1.311      0.763  8.5667E+00      5.5950E+01   6.7899E+00  8.2400E-01
      1.396      0.716  6.8242E+00      5.6119E+01   6.3960E+00  7.2898E-01
      1.487      0.673  5.6527E+00      6.4358E+01   6.8888E+00  7.3737E-01
      1.583      0.632  1.0071E+01      6.6820E+01   6.7171E+00  6.7524E-01
      1.686      0.593  1.5249E+01      6.9848E+01   6.5943E+00  6.2256E-01
      1.795      0.557  1.2272E+01      8.3523E+01   7.4056E+00  6.5662E-01
      1.911      0.523  8.7283E+00      9.3307E+01   7.7697E+00  6.4699E-01
      2.035      0.491  1.1105E+01      9.2343E+01   7.2216E+00  5.6476E-01
      2.167      0.461  1.1894E+01      9.9128E+01   7.2805E+00  5.3472E-01
      2.307      0.433  1.1366E+01      1.3116E+02   9.0469E+00  6.2403E-01
      2.457      0.407  1.6491E+01      1.3965E+02   9.0466E+00  5.8604E-01
      2.616      0.382  1.8492E+01      1.5357E+02   9.3428E+00  5.6840E-01
      2.786      0.359  7.2454E+00      1.5151E+02   8.6570E+00  4.9463E-01
      2.966      0.337  8.6442E+00      1.4638E+02   7.8548E+00  4.2149E-01
      3.158      0.317  2.0313E+01      1.6947E+02   8.5405E+00  4.3040E-01
      3.363      0.297  1.6650E+01      2.0432E+02   9.6703E+00  4.5769E-01
      3.581      0.279  1.4850E+01      2.0005E+02   8.8920E+00  3.9525E-01
      3.813      0.262  4.4181E+00      1.8603E+02   7.7660E+00  3.2419E-01
      4.060      0.246  1.7535E+01      2.2846E+02   8.9569E+00  3.5116E-01
      4.323      0.231  1.6955E+01      1.9210E+02   7.0729E+00  2.6042E-01
      4.603      0.217  1.4084E+01      1.7100E+02   5.9130E+00  2.0447E-01
      4.901      0.204  4.0875E+00      1.7802E+02   5.7814E+00  1.8775E-01
      5.218      0.192  7.6601E+00      2.4201E+02   7.3811E+00  2.2512E-01
      5.556      0.180  1.8086E+01      2.5422E+02   7.2817E+00  2.0858E-01
      5.916      0.169  1.4084E+01      2.4712E+02   6.6478E+00  1.7883E-01
      6.300      0.159  4.8792E+00      2.1899E+02   5.5327E+00  1.3978E-01
      6.708      0.149  3.2457E+00      2.0337E+02   4.8253E+00  1.1449E-01
      7.142      0.140  1.4459E+01      1.9771E+02   4.4057E+00  9.8175E-02
      7.605      0.131  4.8111E+00      1.8459E+02   3.8631E+00  8.0845E-02
      8.098      0.123  6.6283E+00      1.7387E+02   3.4174E+00  6.7166E-02
      8.622      0.116  5.6460E+00      1.5632E+02   2.8854E+00  5.3261E-02
      9.181      0.109  4.7332E+00      1.3354E+02   2.3149E+00  4.0130E-02
      9.776      0.102  4.4574E+00      1.5189E+02   2.4728E+00  4.0259E-02
     10.409      0.096  5.0187E+00      1.4409E+02   2.2032E+00  3.3686E-02
     11.083      0.090  2.3340E+00      1.4379E+02   2.0648E+00  2.9650E-02
     11.801      0.085  1.2907E+00      1.1932E+02   1.6091E+00  2.1701E-02
     12.566      0.080  3.1278E+00      1.1725E+02   1.4851E+00  1.8809E-02
     13.380      0.075  2.4043E+00      1.1331E+02   1.3478E+00  1.6032E-02
     14.247      0.070  2.1604E+00      1.2848E+02   1.4352E+00  1.6033E-02
     15.170      0.066  2.2661E+00      1.5100E+02   1.5842E+00  1.6621E-02
     16.153      0.062  2.3824E+00      1.3151E+02   1.2958E+00  1.2767E-02
     17.199      0.058  2.0286E+00      1.2703E+02   1.1755E+00  1.0877E-02
     18.314      0.055  1.6138E+00      1.0789E+02   9.3763E-01  8.1485E-03
     19.500      0.051  6.6008E-01      9.6593E+01   7.8837E-01  6.4345E-03
     20.763      0.048  2.5096E-01      8.9172E+01   6.8352E-01  5.2393E-03
     22.109      0.045  1.0084E+00      8.3628E+01   6.0202E-01  4.3338E-03
     23.541      0.042  3.2029E-01      8.6306E+01   5.8350E-01  3.9449E-03
     25.066      0.040  2.6377E-01      8.2795E+01   5.2570E-01  3.3379E-03
     26.690      0.037  3.3192E-01      8.1208E+01   4.8425E-01  2.8877E-03
     28.419      0.035  1.2927E-01      7.8222E+01   4.3807E-01  2.4533E-03
     30.260      0.033  9.6296E-02      7.6320E+01   4.0141E-01  2.1112E-03
     32.221      0.031  6.0863E-02      7.6950E+01   3.8010E-01  1.8775E-03
     34.308      0.029  7.4203E-02      7.7777E+01   3.6081E-01  1.6738E-03
     36.531      0.027  6.7458E-02      7.7439E+01   3.3738E-01  1.4699E-03
     38.897      0.026  1.5865E-02      7.6816E+01   3.1430E-01  1.2860E-03
     41.417      0.024  3.4024E-02      7.6402E+01   2.9359E-01  1.1282E-03
     44.101      0.023  2.0213E-02      7.6025E+01   2.7436E-01  9.9015E-04
     46.958      0.021  1.5244E-02      7.5681E+01   2.5651E-01  8.6939E-04
     50.000      0.020  1.3086E-02      7.5439E+01   2.4013E-01  7.6435E-04
 
 
