# Supplementary material for: Parameters estimation of stochastic finite fault ground motion simulation method and its application in North China
Source: PLoS One. 2025 Dec 3;20(12):e0337602. doi: 10.1371/journal.pone.0337602 (PMC12674566; doi:10.1371/journal.pone.0337602)
Supplement: S2 File — The program code of strong ground motion simulation based on stochastic finite-fault method with dynamic corner frequency for the Pingyuan earthquake. (ZIP) [file pone.0337602.s002.zip › S2 File. Program Code. ( Simulationor of Pingyuan earthquake)/EXSIMNC/PSA/M6d5S130S004iter001.tmp]

**********************************************
*******     Site #   4
PSA and Fouries apectra of trial num.     1
damping:   5%
 100 samples
Mag.          =      5.50
siteCoord1    =     37.40
siteCoord2    =    116.40
depth         =     18.00
fault Dis.(km)=    22.38
Hypo  Dis.(km)=    26.29
Input Parameters file =  M6d5S130_parameters.out                                                                                                 
 data format: (1x,f10.3, 1p, 1x,e11.4, 5x,e11.4, 2x,e11.4, 1x,e11.4)
   freq(Hz)     per(s) FAS(cm/sec) avgPSA(cm/s**2) avgPSV(cm/s)   avgSD(cm)
      0.100     10.000  3.2174E-01      6.1944E-01   9.8587E-01  1.5691E+00
      0.106      9.392  3.2174E-01      7.2601E-01   1.0852E+00  1.6220E+00
      0.113      8.820  3.2174E-01      8.4490E-01   1.1860E+00  1.6649E+00
      0.121      8.283  3.2174E-01      9.7383E-01   1.2839E+00  1.6926E+00
      0.129      7.779  5.1096E-01      1.1104E+00   1.3749E+00  1.7023E+00
      0.137      7.306  5.1096E-01      1.2535E+00   1.4576E+00  1.6949E+00
      0.146      6.862  5.1096E-01      1.4095E+00   1.5393E+00  1.6810E+00
      0.155      6.444  6.5386E-01      1.6556E+00   1.6980E+00  1.7414E+00
      0.165      6.052  6.5386E-01      1.9322E+00   1.8612E+00  1.7927E+00
      0.176      5.684  6.5386E-01      2.2390E+00   2.0254E+00  1.8322E+00
      0.187      5.338  9.7468E-01      2.5827E+00   2.1942E+00  1.8641E+00
      0.199      5.013  9.7468E-01      2.9813E+00   2.3787E+00  1.8979E+00
      0.212      4.708  9.7468E-01      3.4663E+00   2.5974E+00  1.9463E+00
      0.226      4.422  1.4350E+00      4.0796E+00   2.8710E+00  2.0204E+00
      0.241      4.153  1.4350E+00      4.8589E+00   3.2113E+00  2.1224E+00
      0.256      3.900  2.1296E+00      5.8062E+00   3.6040E+00  2.2370E+00
      0.273      3.663  2.1296E+00      6.8576E+00   3.9975E+00  2.3303E+00
      0.291      3.440  2.8907E+00      7.9236E+00   4.3379E+00  2.3749E+00
      0.310      3.231  4.2210E+00      9.0688E+00   4.6628E+00  2.3974E+00
      0.330      3.034  4.2210E+00      1.0661E+01   5.1481E+00  2.4859E+00
      0.351      2.849  5.6739E+00      1.3066E+01   5.9253E+00  2.6871E+00
      0.374      2.676  7.0679E+00      1.5919E+01   6.7799E+00  2.8876E+00
      0.398      2.513  8.5067E+00      1.8344E+01   7.3376E+00  2.9350E+00
      0.424      2.360  8.5067E+00      2.0626E+01   7.7481E+00  2.9106E+00
      0.451      2.217  1.0467E+01      2.3964E+01   8.4545E+00  2.9827E+00
      0.480      2.082  1.1530E+01      2.7168E+01   9.0017E+00  2.9825E+00
      0.511      1.955  1.2669E+01      2.9250E+01   9.1017E+00  2.8322E+00
      0.545      1.836  1.3440E+01      3.5313E+01   1.0320E+01  3.0159E+00
      0.580      1.724  1.3478E+01      4.8088E+01   1.3198E+01  3.6224E+00
      0.617      1.620  1.4421E+01      6.1048E+01   1.5736E+01  4.0560E+00
      0.657      1.521  1.5155E+01      7.1337E+01   1.7269E+01  4.1804E+00
      0.700      1.428  1.7129E+01      8.0565E+01   1.8316E+01  4.1641E+00
      0.745      1.342  2.0906E+01      8.5742E+01   1.8307E+01  3.9088E+00
      0.794      1.260  2.5401E+01      9.2304E+01   1.8509E+01  3.7115E+00
      0.845      1.183  2.6796E+01      1.0296E+02   1.9389E+01  3.6513E+00
      0.900      1.111  2.6872E+01      1.0760E+02   1.9030E+01  3.3657E+00
      0.958      1.044  2.4734E+01      1.1449E+02   1.9018E+01  3.1589E+00
      1.020      0.980  2.2595E+01      1.0597E+02   1.6531E+01  2.5788E+00
      1.086      0.921  2.2372E+01      9.2193E+01   1.3507E+01  1.9788E+00
      1.157      0.865  1.7773E+01      8.3595E+01   1.1502E+01  1.5825E+00
      1.232      0.812  1.5887E+01      9.3337E+01   1.2061E+01  1.5585E+00
      1.311      0.763  1.9051E+01      1.2013E+02   1.4579E+01  1.7693E+00
      1.396      0.716  2.1430E+01      1.4490E+02   1.6515E+01  1.8822E+00
      1.487      0.673  1.9221E+01      1.4147E+02   1.5142E+01  1.6208E+00
      1.583      0.632  1.6156E+01      1.2939E+02   1.3007E+01  1.3076E+00
      1.686      0.593  1.9002E+01      1.4732E+02   1.3909E+01  1.3131E+00
      1.795      0.557  3.0942E+01      1.9856E+02   1.7605E+01  1.5610E+00
      1.911      0.523  3.5412E+01      2.6895E+02   2.2396E+01  1.8649E+00
      2.035      0.491  3.1770E+01      3.3010E+02   2.5815E+01  2.0188E+00
      2.167      0.461  4.6619E+01      3.6210E+02   2.6595E+01  1.9533E+00
      2.307      0.433  5.0674E+01      3.4831E+02   2.4025E+01  1.6572E+00
      2.457      0.407  2.6193E+01      2.7398E+02   1.7748E+01  1.1497E+00
      2.616      0.382  1.6184E+01      2.2979E+02   1.3980E+01  8.5053E-01
      2.786      0.359  7.1052E+00      2.7827E+02   1.5899E+01  9.0844E-01
      2.966      0.337  2.6323E+01      3.4377E+02   1.8447E+01  9.8988E-01
      3.158      0.317  2.9236E+01      3.4522E+02   1.7397E+01  8.7675E-01
      3.363      0.297  2.2326E+01      3.0771E+02   1.4563E+01  6.8928E-01
      3.581      0.279  2.1578E+01      3.4634E+02   1.5395E+01  6.8429E-01
      3.813      0.262  1.3950E+01      3.4205E+02   1.4279E+01  5.9607E-01
      4.060      0.246  4.0090E+01      3.5136E+02   1.3775E+01  5.4005E-01
      4.323      0.231  2.0744E+01      3.8731E+02   1.4261E+01  5.2507E-01
      4.603      0.217  2.1886E+01      4.0310E+02   1.3939E+01  4.8200E-01
      4.901      0.204  1.8338E+01      4.9263E+02   1.5998E+01  5.1955E-01
      5.218      0.192  2.8409E+01      5.3581E+02   1.6342E+01  4.9842E-01
      5.556      0.180  1.8708E+01      4.8152E+02   1.3793E+01  3.9508E-01
      5.916      0.169  2.2343E+01      4.9882E+02   1.3419E+01  3.6098E-01
      6.300      0.159  1.5623E+01      5.3204E+02   1.3442E+01  3.3959E-01
      6.708      0.149  2.7166E+01      4.1472E+02   9.8400E+00  2.3347E-01
      7.142      0.140  4.9180E+00      3.9111E+02   8.7154E+00  1.9421E-01
      7.605      0.131  1.7636E+01      4.5630E+02   9.5494E+00  1.9985E-01
      8.098      0.123  8.2598E+00      4.5621E+02   8.9665E+00  1.7623E-01
      8.622      0.116  7.6663E+00      5.3582E+02   9.8903E+00  1.8256E-01
      9.181      0.109  1.4040E+01      5.1719E+02   8.9656E+00  1.5542E-01
      9.776      0.102  1.2399E+01      5.0134E+02   8.1621E+00  1.3288E-01
     10.409      0.096  8.5839E+00      3.6389E+02   5.5639E+00  8.5072E-02
     11.083      0.090  9.9166E+00      3.6403E+02   5.2273E+00  7.5063E-02
     11.801      0.085  5.4142E+00      3.4294E+02   4.6249E+00  6.2371E-02
     12.566      0.080  1.0876E+01      3.5610E+02   4.5102E+00  5.7123E-02
     13.380      0.075  1.1049E+01      2.9384E+02   3.4952E+00  4.1574E-02
     14.247      0.070  1.8621E+00      3.1868E+02   3.5600E+00  3.9769E-02
     15.170      0.066  1.0430E+00      3.2019E+02   3.3593E+00  3.5244E-02
     16.153      0.062  3.1069E+00      2.9909E+02   2.9470E+00  2.9037E-02
     17.199      0.058  3.9097E+00      2.5182E+02   2.3302E+00  2.1563E-02
     18.314      0.055  4.2253E-01      2.4984E+02   2.1712E+00  1.8869E-02
     19.500      0.051  2.5203E+00      2.6528E+02   2.1651E+00  1.7671E-02
     20.763      0.048  8.2896E-01      2.8231E+02   2.1640E+00  1.6587E-02
     22.109      0.045  1.5286E+00      2.6702E+02   1.9222E+00  1.3838E-02
     23.541      0.042  1.1383E+00      2.3787E+02   1.6082E+00  1.0873E-02
     25.066      0.040  3.6780E-01      2.5386E+02   1.6119E+00  1.0234E-02
     26.690      0.037  1.0739E+00      2.4026E+02   1.4327E+00  8.5435E-03
     28.419      0.035  6.4824E-01      2.2557E+02   1.2633E+00  7.0746E-03
     30.260      0.033  3.1269E-01      2.1512E+02   1.1315E+00  5.9510E-03
     32.221      0.031  2.5714E-01      2.1181E+02   1.0462E+00  5.1680E-03
     34.308      0.029  3.3541E-01      2.1105E+02   9.7907E-01  4.5419E-03
     36.531      0.027  1.0821E-01      2.0871E+02   9.0931E-01  3.9616E-03
     38.897      0.026  9.1914E-02      2.0557E+02   8.4110E-01  3.4415E-03
     41.417      0.024  4.7354E-02      2.0487E+02   7.8727E-01  3.0252E-03
     44.101      0.023  3.0229E-02      2.0594E+02   7.4321E-01  2.6822E-03
     46.958      0.021  2.2784E-02      2.0490E+02   6.9448E-01  2.3538E-03
     50.000      0.020  1.9618E-02      2.0461E+02   6.5129E-01  2.0731E-03
 
 
