# Supplementary material for: Parameters estimation of stochastic finite fault ground motion simulation method and its application in North China
Source: PLoS One. 2025 Dec 3;20(12):e0337602. doi: 10.1371/journal.pone.0337602 (PMC12674566; doi:10.1371/journal.pone.0337602)
Supplement: S2 File — The program code of strong ground motion simulation based on stochastic finite-fault method with dynamic corner frequency for the Pingyuan earthquake. (ZIP) [file pone.0337602.s002.zip › S2 File. Program Code. ( Simulationor of Pingyuan earthquake)/EXSIMNC/PSA/M6d5S130S004iter002.tmp]

**********************************************
*******     Site #   4
PSA and Fouries apectra of trial num.     2
damping:   5%
 100 samples
Mag.          =      5.50
siteCoord1    =     37.40
siteCoord2    =    116.40
depth         =     18.00
fault Dis.(km)=    22.38
Hypo  Dis.(km)=    26.29
Input Parameters file =  M6d5S130_parameters.out                                                                                                 
 data format: (1x,f10.3, 1p, 1x,e11.4, 5x,e11.4, 2x,e11.4, 1x,e11.4)
   freq(Hz)     per(s) FAS(cm/sec) avgPSA(cm/s**2) avgPSV(cm/s)   avgSD(cm)
      0.100     10.000  5.9063E-01      7.1788E-01   1.1425E+00  1.8184E+00
      0.106      9.392  5.9063E-01      8.5357E-01   1.2758E+00  1.9070E+00
      0.113      8.820  5.9063E-01      9.7146E-01   1.3637E+00  1.9143E+00
      0.121      8.283  5.9063E-01      1.0609E+00   1.3986E+00  1.8439E+00
      0.129      7.779  8.2298E-01      1.1222E+00   1.3894E+00  1.7203E+00
      0.137      7.306  8.2298E-01      1.1745E+00   1.3658E+00  1.5881E+00
      0.146      6.862  8.2298E-01      1.3616E+00   1.4870E+00  1.6239E+00
      0.155      6.444  8.4045E-01      1.6267E+00   1.6684E+00  1.7111E+00
      0.165      6.052  8.4045E-01      1.8398E+00   1.7721E+00  1.7069E+00
      0.176      5.684  8.4045E-01      2.2083E+00   1.9977E+00  1.8071E+00
      0.187      5.338  9.7967E-01      2.7879E+00   2.3685E+00  2.0122E+00
      0.199      5.013  9.7967E-01      3.3938E+00   2.7078E+00  2.1605E+00
      0.212      4.708  9.7967E-01      3.9471E+00   2.9576E+00  2.2162E+00
      0.226      4.422  9.5529E-01      4.4513E+00   3.1325E+00  2.2045E+00
      0.241      4.153  9.5529E-01      5.0198E+00   3.3177E+00  2.1927E+00
      0.256      3.900  1.3774E+00      5.8005E+00   3.6004E+00  2.2348E+00
      0.273      3.663  1.3774E+00      6.8503E+00   3.9933E+00  2.3278E+00
      0.291      3.440  1.5445E+00      8.1153E+00   4.4429E+00  2.4323E+00
      0.310      3.231  2.4141E+00      9.5608E+00   4.9158E+00  2.5275E+00
      0.330      3.034  2.4141E+00      1.1195E+01   5.4058E+00  2.6103E+00
      0.351      2.849  2.8438E+00      1.2838E+01   5.8218E+00  2.6402E+00
      0.374      2.676  3.6933E+00      1.4176E+01   6.0376E+00  2.5714E+00
      0.398      2.513  4.1624E+00      1.5496E+01   6.1984E+00  2.4793E+00
      0.424      2.360  4.1624E+00      1.7779E+01   6.6787E+00  2.5089E+00
      0.451      2.217  5.2478E+00      2.1201E+01   7.4796E+00  2.6388E+00
      0.480      2.082  6.4019E+00      2.4662E+01   8.1714E+00  2.7074E+00
      0.511      1.955  7.2798E+00      2.9189E+01   9.0827E+00  2.8263E+00
      0.545      1.836  7.8821E+00      3.2747E+01   9.5699E+00  2.7967E+00
      0.580      1.724  1.1230E+01      3.7892E+01   1.0400E+01  2.8543E+00
      0.617      1.620  1.2240E+01      4.5272E+01   1.1669E+01  3.0078E+00
      0.657      1.521  1.4126E+01      5.4408E+01   1.3171E+01  3.1883E+00
      0.700      1.428  1.7704E+01      6.9131E+01   1.5717E+01  3.5731E+00
      0.745      1.342  2.1539E+01      8.6001E+01   1.8362E+01  3.9206E+00
      0.794      1.260  2.5926E+01      1.0082E+02   2.0216E+01  4.0537E+00
      0.845      1.183  2.7472E+01      1.1606E+02   2.1857E+01  4.1161E+00
      0.900      1.111  3.2562E+01      1.3135E+02   2.3231E+01  4.1088E+00
      0.958      1.044  3.5584E+01      1.4473E+02   2.4040E+01  3.9931E+00
      1.020      0.980  3.5643E+01      1.5262E+02   2.3807E+01  3.7139E+00
      1.086      0.921  3.4025E+01      1.6334E+02   2.3930E+01  3.5059E+00
      1.157      0.865  3.0255E+01      1.6451E+02   2.2636E+01  3.1144E+00
      1.232      0.812  1.8508E+01      1.4959E+02   1.9330E+01  2.4979E+00
      1.311      0.763  1.0884E+01      1.2072E+02   1.4650E+01  1.7779E+00
      1.396      0.716  6.3264E+00      1.1335E+02   1.2919E+01  1.4724E+00
      1.487      0.673  6.5013E+00      1.2064E+02   1.2914E+01  1.3822E+00
      1.583      0.632  1.3487E+01      1.5446E+02   1.5527E+01  1.5609E+00
      1.686      0.593  3.6544E+01      2.0593E+02   1.9442E+01  1.8355E+00
      1.795      0.557  4.4026E+01      2.2868E+02   2.0276E+01  1.7978E+00
      1.911      0.523  3.6466E+01      2.3674E+02   1.9713E+01  1.6415E+00
      2.035      0.491  1.8168E+01      2.4394E+02   1.9077E+01  1.4919E+00
      2.167      0.461  2.1570E+01      2.2024E+02   1.6176E+01  1.1880E+00
      2.307      0.433  2.3834E+01      1.9128E+02   1.3194E+01  9.1007E-01
      2.457      0.407  1.6099E+01      1.5386E+02   9.9671E+00  6.4567E-01
      2.616      0.382  5.0379E+00      1.6541E+02   1.0063E+01  6.1223E-01
      2.786      0.359  6.6944E+00      1.6610E+02   9.4906E+00  5.4227E-01
      2.966      0.337  1.9612E+01      2.0221E+02   1.0851E+01  5.8226E-01
      3.158      0.317  1.6368E+01      2.4407E+02   1.2300E+01  6.1987E-01
      3.363      0.297  2.2673E+01      2.8573E+02   1.3523E+01  6.4005E-01
      3.581      0.279  3.8621E+01      3.7206E+02   1.6538E+01  7.3511E-01
      3.813      0.262  2.6041E+01      3.8832E+02   1.6210E+01  6.7670E-01
      4.060      0.246  2.4965E+01      4.4700E+02   1.7525E+01  6.8705E-01
      4.323      0.231  2.7693E+01      4.1554E+02   1.5300E+01  5.6335E-01
      4.603      0.217  1.9398E+01      4.0020E+02   1.3839E+01  4.7853E-01
      4.901      0.204  1.2152E+01      4.1433E+02   1.3455E+01  4.3697E-01
      5.218      0.192  2.7768E+01      3.9866E+02   1.2159E+01  3.7084E-01
      5.556      0.180  1.4591E+01      3.6477E+02   1.0448E+01  2.9928E-01
      5.916      0.169  1.6164E+01      3.4613E+02   9.3113E+00  2.5048E-01
      6.300      0.159  2.0917E+01      3.7769E+02   9.5420E+00  2.4107E-01
      6.708      0.149  2.8019E+01      4.2819E+02   1.0160E+01  2.4106E-01
      7.142      0.140  2.9574E+01      5.2654E+02   1.1733E+01  2.6145E-01
      7.605      0.131  2.1784E+01      4.7248E+02   9.8879E+00  2.0693E-01
      8.098      0.123  1.6900E+01      4.5372E+02   8.9176E+00  1.7527E-01
      8.622      0.116  1.3765E+01      5.1332E+02   9.4751E+00  1.7490E-01
      9.181      0.109  1.8057E+01      5.5792E+02   9.6718E+00  1.6766E-01
      9.776      0.102  5.4565E+00      5.4659E+02   8.8989E+00  1.4488E-01
     10.409      0.096  1.5863E+01      4.9296E+02   7.5374E+00  1.1525E-01
     11.083      0.090  1.0993E+01      4.4770E+02   6.4289E+00  9.2317E-02
     11.801      0.085  7.3376E+00      3.6534E+02   4.9270E+00  6.6445E-02
     12.566      0.080  5.1879E+00      3.0607E+02   3.8765E+00  4.9098E-02
     13.380      0.075  1.0881E+01      3.5633E+02   4.2385E+00  5.0417E-02
     14.247      0.070  6.6275E+00      3.1203E+02   3.4857E+00  3.8939E-02
     15.170      0.066  4.1019E+00      2.4138E+02   2.5324E+00  2.6569E-02
     16.153      0.062  3.8650E+00      2.3667E+02   2.3319E+00  2.2977E-02
     17.199      0.058  3.1463E+00      2.2669E+02   2.0977E+00  1.9412E-02
     18.314      0.055  4.5403E+00      2.3891E+02   2.0763E+00  1.8044E-02
     19.500      0.051  2.7398E+00      2.4519E+02   2.0012E+00  1.6333E-02
     20.763      0.048  1.5691E+00      2.5904E+02   1.9856E+00  1.5220E-02
     22.109      0.045  1.0643E+00      2.5666E+02   1.8476E+00  1.3301E-02
     23.541      0.042  1.0924E+00      2.2125E+02   1.4959E+00  1.0113E-02
     25.066      0.040  2.9529E-01      2.0778E+02   1.3193E+00  8.3767E-03
     26.690      0.037  3.0658E-01      2.0582E+02   1.2273E+00  7.3185E-03
     28.419      0.035  2.5294E-01      2.1061E+02   1.1795E+00  6.6054E-03
     30.260      0.033  1.8671E-01      2.0261E+02   1.0657E+00  5.6049E-03
     32.221      0.031  9.3650E-02      1.9468E+02   9.6162E-01  4.7499E-03
     34.308      0.029  1.4584E-01      1.9285E+02   8.9463E-01  4.1502E-03
     36.531      0.027  5.7345E-02      1.8771E+02   8.1782E-01  3.5630E-03
     38.897      0.026  5.0789E-02      1.8613E+02   7.6159E-01  3.1162E-03
     41.417      0.024  3.6894E-02      1.8484E+02   7.1028E-01  2.7294E-03
     44.101      0.023  3.0080E-02      1.8401E+02   6.6406E-01  2.3965E-03
     46.958      0.021  2.7632E-02      1.8366E+02   6.2249E-01  2.1098E-03
     50.000      0.020  1.4998E-02      1.8316E+02   5.8301E-01  1.8558E-03
 
 
