# Supplementary material for: Parameters estimation of stochastic finite fault ground motion simulation method and its application in North China
Source: PLoS One. 2025 Dec 3;20(12):e0337602. doi: 10.1371/journal.pone.0337602 (PMC12674566; doi:10.1371/journal.pone.0337602)
Supplement: S2 File — The program code of strong ground motion simulation based on stochastic finite-fault method with dynamic corner frequency for the Pingyuan earthquake. (ZIP) [file pone.0337602.s002.zip › S2 File. Program Code. ( Simulationor of Pingyuan earthquake)/EXSIMNC/PSA/M6d5S130S004iter003.tmp]

**********************************************
*******     Site #   4
PSA and Fouries apectra of trial num.     3
damping:   5%
 100 samples
Mag.          =      5.50
siteCoord1    =     37.40
siteCoord2    =    116.40
depth         =     18.00
fault Dis.(km)=    22.38
Hypo  Dis.(km)=    26.29
Input Parameters file =  M6d5S130_parameters.out                                                                                                 
 data format: (1x,f10.3, 1p, 1x,e11.4, 5x,e11.4, 2x,e11.4, 1x,e11.4)
   freq(Hz)     per(s) FAS(cm/sec) avgPSA(cm/s**2) avgPSV(cm/s)   avgSD(cm)
      0.100     10.000  6.6976E-01      4.7248E-01   7.5197E-01  1.1968E+00
      0.106      9.392  6.6976E-01      5.5621E-01   8.3137E-01  1.2427E+00
      0.113      8.820  6.6976E-01      6.6578E-01   9.3460E-01  1.3120E+00
      0.121      8.283  6.6976E-01      8.0528E-01   1.0616E+00  1.3996E+00
      0.129      7.779  8.6561E-01      9.7281E-01   1.2045E+00  1.4913E+00
      0.137      7.306  8.6561E-01      1.1573E+00   1.3457E+00  1.5648E+00
      0.146      6.862  8.6561E-01      1.3387E+00   1.4620E+00  1.5966E+00
      0.155      6.444  1.2629E+00      1.4960E+00   1.5343E+00  1.5736E+00
      0.165      6.052  1.2629E+00      1.6228E+00   1.5631E+00  1.5056E+00
      0.176      5.684  1.2629E+00      1.7452E+00   1.5787E+00  1.4281E+00
      0.187      5.338  1.8807E+00      1.9226E+00   1.6334E+00  1.3877E+00
      0.199      5.013  1.8807E+00      2.2098E+00   1.7632E+00  1.4068E+00
      0.212      4.708  1.8807E+00      2.5857E+00   1.9375E+00  1.4518E+00
      0.226      4.422  2.4641E+00      2.9230E+00   2.0570E+00  1.4476E+00
      0.241      4.153  2.4641E+00      3.6201E+00   2.3926E+00  1.5813E+00
      0.256      3.900  2.7410E+00      4.2916E+00   2.6638E+00  1.6534E+00
      0.273      3.663  2.7410E+00      4.8284E+00   2.8147E+00  1.6408E+00
      0.291      3.440  3.0982E+00      5.2569E+00   2.8780E+00  1.5756E+00
      0.310      3.231  3.2776E+00      5.8194E+00   2.9921E+00  1.5384E+00
      0.330      3.034  3.2776E+00      6.2881E+00   3.0364E+00  1.4662E+00
      0.351      2.849  3.2388E+00      6.2986E+00   2.8564E+00  1.2954E+00
      0.374      2.676  3.0612E+00      6.3652E+00   2.7109E+00  1.1546E+00
      0.398      2.513  3.0946E+00      6.9113E+00   2.7644E+00  1.1057E+00
      0.424      2.360  3.0946E+00      7.5885E+00   2.8506E+00  1.0709E+00
      0.451      2.217  3.8833E+00      9.3317E+00   3.2922E+00  1.1615E+00
      0.480      2.082  4.6057E+00      1.2313E+01   4.0797E+00  1.3517E+00
      0.511      1.955  5.2655E+00      1.4872E+01   4.6277E+00  1.4400E+00
      0.545      1.836  6.8461E+00      1.8242E+01   5.3309E+00  1.5579E+00
      0.580      1.724  8.4378E+00      2.2364E+01   6.1378E+00  1.6846E+00
      0.617      1.620  9.5347E+00      2.5005E+01   6.4452E+00  1.6613E+00
      0.657      1.521  1.0589E+01      3.1245E+01   7.5636E+00  1.8309E+00
      0.700      1.428  1.0309E+01      4.2082E+01   9.5672E+00  2.1751E+00
      0.745      1.342  9.2702E+00      4.9534E+01   1.0576E+01  2.2581E+00
      0.794      1.260  8.6077E+00      5.0604E+01   1.0147E+01  2.0348E+00
      0.845      1.183  9.5434E+00      5.1203E+01   9.6427E+00  1.8159E+00
      0.900      1.111  1.1988E+01      4.8734E+01   8.6192E+00  1.5244E+00
      0.958      1.044  1.2276E+01      4.5730E+01   7.5958E+00  1.2617E+00
      1.020      0.980  1.0564E+01      4.5322E+01   7.0701E+00  1.1029E+00
      1.086      0.921  1.1489E+01      5.5083E+01   8.0699E+00  1.1823E+00
      1.157      0.865  1.5838E+01      7.8612E+01   1.0816E+01  1.4882E+00
      1.232      0.812  2.3331E+01      1.0671E+02   1.3789E+01  1.7818E+00
      1.311      0.763  2.3465E+01      1.1631E+02   1.4115E+01  1.7129E+00
      1.396      0.716  1.6726E+01      9.2353E+01   1.0526E+01  1.1997E+00
      1.487      0.673  1.1786E+01      8.7732E+01   9.3907E+00  1.0052E+00
      1.583      0.632  8.5317E+00      9.5108E+01   9.5609E+00  9.6111E-01
      1.686      0.593  1.5995E+01      1.0153E+02   9.5857E+00  9.0498E-01
      1.795      0.557  1.7063E+01      1.1021E+02   9.7721E+00  8.6644E-01
      1.911      0.523  1.0468E+01      1.1582E+02   9.6442E+00  8.0308E-01
      2.035      0.491  7.9415E+00      1.3190E+02   1.0315E+01  8.0670E-01
      2.167      0.461  1.2962E+01      1.4402E+02   1.0578E+01  7.7688E-01
      2.307      0.433  1.8406E+01      1.5847E+02   1.0931E+01  7.5396E-01
      2.457      0.407  1.9767E+01      1.8517E+02   1.1996E+01  7.7708E-01
      2.616      0.382  2.4743E+01      1.9879E+02   1.2094E+01  7.3578E-01
      2.786      0.359  2.0366E+01      2.5998E+02   1.4855E+01  8.4875E-01
      2.966      0.337  3.5093E+01      2.8359E+02   1.5218E+01  8.1659E-01
      3.158      0.317  2.6415E+01      3.0510E+02   1.5376E+01  7.7488E-01
      3.363      0.297  3.1828E+01      3.5397E+02   1.6753E+01  7.9291E-01
      3.581      0.279  2.1928E+01      3.4685E+02   1.5417E+01  6.8529E-01
      3.813      0.262  1.0586E+01      3.3271E+02   1.3889E+01  5.7981E-01
      4.060      0.246  4.2837E+01      4.7555E+02   1.8644E+01  7.3094E-01
      4.323      0.231  4.9987E+01      5.0419E+02   1.8564E+01  6.8352E-01
      4.603      0.217  1.8268E+01      4.1121E+02   1.4219E+01  4.9170E-01
      4.901      0.204  9.4327E+00      3.7703E+02   1.2244E+01  3.9764E-01
      5.218      0.192  1.9039E+01      3.6314E+02   1.1076E+01  3.3780E-01
      5.556      0.180  5.4986E+00      2.9542E+02   8.4620E+00  2.4238E-01
      5.916      0.169  2.2319E+01      3.2645E+02   8.7818E+00  2.3624E-01
      6.300      0.159  1.1154E+01      3.5826E+02   9.0513E+00  2.2867E-01
      6.708      0.149  2.3295E+01      3.8761E+02   9.1968E+00  2.1821E-01
      7.142      0.140  1.0772E+01      3.8930E+02   8.6749E+00  1.9331E-01
      7.605      0.131  8.1636E+00      3.8471E+02   8.0511E+00  1.6849E-01
      8.098      0.123  3.9441E+00      3.4473E+02   6.7755E+00  1.3317E-01
      8.622      0.116  2.1681E+01      4.1592E+02   7.6772E+00  1.4171E-01
      9.181      0.109  9.7995E+00      4.3164E+02   7.4827E+00  1.2972E-01
      9.776      0.102  4.1550E+00      3.1662E+02   5.1548E+00  8.3923E-02
     10.409      0.096  5.8760E+00      4.0753E+02   6.2312E+00  9.5275E-02
     11.083      0.090  1.2099E+01      3.8876E+02   5.5825E+00  8.0164E-02
     11.801      0.085  2.7396E+00      2.8243E+02   3.8088E+00  5.1366E-02
     12.566      0.080  9.6218E+00      2.9789E+02   3.7730E+00  4.7786E-02
     13.380      0.075  9.2421E+00      3.1352E+02   3.7292E+00  4.4359E-02
     14.247      0.070  1.2352E+01      3.1123E+02   3.4768E+00  3.8840E-02
     15.170      0.066  4.6739E+00      3.1971E+02   3.3542E+00  3.5190E-02
     16.153      0.062  3.7055E+00      2.5943E+02   2.5562E+00  2.5186E-02
     17.199      0.058  3.8545E+00      2.3373E+02   2.1628E+00  2.0014E-02
     18.314      0.055  1.8423E+00      2.5601E+02   2.2249E+00  1.9335E-02
     19.500      0.051  1.6612E+00      2.3347E+02   1.9056E+00  1.5553E-02
     20.763      0.048  1.6538E+00      1.9923E+02   1.5271E+00  1.1706E-02
     22.109      0.045  2.2508E+00      1.9990E+02   1.4390E+00  1.0359E-02
     23.541      0.042  6.6951E-01      1.8712E+02   1.2651E+00  8.5530E-03
     25.066      0.040  5.4356E-01      1.8653E+02   1.1844E+00  7.5202E-03
     26.690      0.037  3.7967E-01      1.8189E+02   1.0846E+00  6.4676E-03
     28.419      0.035  2.7241E-01      1.6576E+02   9.2830E-01  5.1987E-03
     30.260      0.033  2.1065E-01      1.6912E+02   8.8950E-01  4.6784E-03
     32.221      0.031  2.5327E-01      1.6863E+02   8.3295E-01  4.1144E-03
     34.308      0.029  1.0382E-01      1.6593E+02   7.6973E-01  3.5708E-03
     36.531      0.027  4.5192E-02      1.6116E+02   7.0215E-01  3.0591E-03
     38.897      0.026  6.8940E-02      1.5575E+02   6.3726E-01  2.6074E-03
     41.417      0.024  3.1681E-02      1.5382E+02   5.9110E-01  2.2714E-03
     44.101      0.023  4.4927E-02      1.5265E+02   5.5091E-01  1.9882E-03
     46.958      0.021  1.4824E-02      1.5128E+02   5.1275E-01  1.7379E-03
     50.000      0.020  1.9949E-02      1.5016E+02   4.7797E-01  1.5214E-03
 
 
