# Supplementary material for: Parameters estimation of stochastic finite fault ground motion simulation method and its application in North China
Source: PLoS One. 2025 Dec 3;20(12):e0337602. doi: 10.1371/journal.pone.0337602 (PMC12674566; doi:10.1371/journal.pone.0337602)
Supplement: S2 File — The program code of strong ground motion simulation based on stochastic finite-fault method with dynamic corner frequency for the Pingyuan earthquake. (ZIP) [file pone.0337602.s002.zip › S2 File. Program Code. ( Simulationor of Pingyuan earthquake)/EXSIMNC/PSA/M6d5S130S004iter004.tmp]

**********************************************
*******     Site #   4
PSA and Fouries apectra of trial num.     4
damping:   5%
 100 samples
Mag.          =      5.50
siteCoord1    =     37.40
siteCoord2    =    116.40
depth         =     18.00
fault Dis.(km)=    22.38
Hypo  Dis.(km)=    26.29
Input Parameters file =  M6d5S130_parameters.out                                                                                                 
 data format: (1x,f10.3, 1p, 1x,e11.4, 5x,e11.4, 2x,e11.4, 1x,e11.4)
   freq(Hz)     per(s) FAS(cm/sec) avgPSA(cm/s**2) avgPSV(cm/s)   avgSD(cm)
      0.100     10.000  3.7991E-01      6.3927E-01   1.0174E+00  1.6193E+00
      0.106      9.392  3.7991E-01      6.9865E-01   1.0443E+00  1.5609E+00
      0.113      8.820  3.7991E-01      7.6226E-01   1.0700E+00  1.5021E+00
      0.121      8.283  3.7991E-01      8.3502E-01   1.1008E+00  1.4513E+00
      0.129      7.779  3.6771E-01      9.2489E-01   1.1452E+00  1.4179E+00
      0.137      7.306  3.6771E-01      1.0428E+00   1.2125E+00  1.4099E+00
      0.146      6.862  3.6771E-01      1.2008E+00   1.3114E+00  1.4321E+00
      0.155      6.444  5.2426E-01      1.4092E+00   1.4453E+00  1.4823E+00
      0.165      6.052  5.2426E-01      1.6704E+00   1.6090E+00  1.5498E+00
      0.176      5.684  5.2426E-01      1.9732E+00   1.7850E+00  1.6147E+00
      0.187      5.338  1.0294E+00      2.2889E+00   1.9446E+00  1.6520E+00
      0.199      5.013  1.0294E+00      2.5759E+00   2.0553E+00  1.6398E+00
      0.212      4.708  1.0294E+00      3.1061E+00   2.3275E+00  1.7441E+00
      0.226      4.422  1.2987E+00      3.8016E+00   2.6753E+00  1.8827E+00
      0.241      4.153  1.2987E+00      4.4614E+00   2.9486E+00  1.9488E+00
      0.256      3.900  1.7748E+00      5.0346E+00   3.1250E+00  1.9397E+00
      0.273      3.663  1.7748E+00      5.6147E+00   3.2731E+00  1.9080E+00
      0.291      3.440  2.3986E+00      6.4427E+00   3.5272E+00  1.9310E+00
      0.310      3.231  3.7378E+00      7.7195E+00   3.9690E+00  2.0407E+00
      0.330      3.034  3.7378E+00      9.3343E+00   4.5073E+00  2.1765E+00
      0.351      2.849  4.6051E+00      1.1419E+01   5.1783E+00  2.3484E+00
      0.374      2.676  5.8670E+00      1.4961E+01   6.3720E+00  2.7138E+00
      0.398      2.513  7.2930E+00      1.8612E+01   7.4447E+00  2.9778E+00
      0.424      2.360  7.2930E+00      2.2761E+01   8.5502E+00  3.2119E+00
      0.451      2.217  8.5382E+00      2.7700E+01   9.7724E+00  3.4477E+00
      0.480      2.082  9.5835E+00      3.2793E+01   1.0865E+01  3.6000E+00
      0.511      1.955  1.0748E+01      3.7486E+01   1.1665E+01  3.6297E+00
      0.545      1.836  1.1271E+01      4.0886E+01   1.1948E+01  3.4918E+00
      0.580      1.724  1.1321E+01      4.1227E+01   1.1315E+01  3.1055E+00
      0.617      1.620  1.1789E+01      4.5298E+01   1.1676E+01  3.0096E+00
      0.657      1.521  1.3043E+01      5.5631E+01   1.3467E+01  3.2600E+00
      0.700      1.428  1.4850E+01      6.6043E+01   1.5015E+01  3.4135E+00
      0.745      1.342  1.9217E+01      7.1879E+01   1.5347E+01  3.2768E+00
      0.794      1.260  2.0912E+01      7.3856E+01   1.4810E+01  2.9697E+00
      0.845      1.183  2.0972E+01      6.9714E+01   1.3129E+01  2.4724E+00
      0.900      1.111  1.6806E+01      7.0438E+01   1.2458E+01  2.2034E+00
      0.958      1.044  1.2013E+01      6.5652E+01   1.0905E+01  1.8114E+00
      1.020      0.980  7.2098E+00      7.4658E+01   1.1646E+01  1.8168E+00
      1.086      0.921  8.1677E+00      8.1287E+01   1.1909E+01  1.7447E+00
      1.157      0.865  1.5401E+01      9.7867E+01   1.3466E+01  1.8527E+00
      1.232      0.812  2.7299E+01      1.3763E+02   1.7784E+01  2.2980E+00
      1.311      0.763  3.2687E+01      1.7380E+02   2.1092E+01  2.5597E+00
      1.396      0.716  3.4190E+01      1.8840E+02   2.1472E+01  2.4472E+00
      1.487      0.673  2.8767E+01      1.8539E+02   1.9844E+01  2.1241E+00
      1.583      0.632  1.9438E+01      1.8543E+02   1.8641E+01  1.8739E+00
      1.686      0.593  2.4799E+01      2.2374E+02   2.1124E+01  1.9943E+00
      1.795      0.557  3.9600E+01      2.9279E+02   2.5961E+01  2.3018E+00
      1.911      0.523  4.6650E+01      3.6768E+02   3.0617E+01  2.5495E+00
      2.035      0.491  4.6740E+01      3.9214E+02   3.0667E+01  2.3982E+00
      2.167      0.461  3.6457E+01      3.5085E+02   2.5768E+01  1.8926E+00
      2.307      0.433  2.4646E+01      2.8926E+02   1.9952E+01  1.3762E+00
      2.457      0.407  1.1583E+01      2.4310E+02   1.5748E+01  1.0202E+00
      2.616      0.382  1.0780E+01      2.1500E+02   1.3081E+01  7.9580E-01
      2.786      0.359  7.8549E+00      1.9119E+02   1.0924E+01  6.2416E-01
      2.966      0.337  1.0505E+01      2.2459E+02   1.2051E+01  6.4669E-01
      3.158      0.317  1.0587E+01      2.6545E+02   1.3377E+01  6.7416E-01
      3.363      0.297  2.4341E+01      3.1154E+02   1.4745E+01  6.9786E-01
      3.581      0.279  4.0899E+01      3.0394E+02   1.3510E+01  6.0051E-01
      3.813      0.262  9.1046E+00      2.5888E+02   1.0807E+01  4.5114E-01
      4.060      0.246  2.0936E+01      2.9176E+02   1.1439E+01  4.4845E-01
      4.323      0.231  1.4812E+01      3.3398E+02   1.2297E+01  4.5277E-01
      4.603      0.217  1.0797E+01      4.0330E+02   1.3946E+01  4.8224E-01
      4.901      0.204  3.2847E+01      4.8446E+02   1.5733E+01  5.1094E-01
      5.218      0.192  2.4318E+01      5.2335E+02   1.5962E+01  4.8683E-01
      5.556      0.180  1.6003E+01      4.7747E+02   1.3677E+01  3.9175E-01
      5.916      0.169  2.4231E+01      4.2549E+02   1.1446E+01  3.0791E-01
      6.300      0.159  1.6866E+01      3.9601E+02   1.0005E+01  2.5276E-01
      6.708      0.149  3.0000E+01      3.6619E+02   8.6887E+00  2.0616E-01
      7.142      0.140  8.1031E+00      3.5260E+02   7.8572E+00  1.7509E-01
      7.605      0.131  1.0214E+01      3.1738E+02   6.6419E+00  1.3900E-01
      8.098      0.123  1.8403E+01      3.2274E+02   6.3432E+00  1.2467E-01
      8.622      0.116  1.0188E+01      3.5997E+02   6.6444E+00  1.2265E-01
      9.181      0.109  1.9100E+01      3.6697E+02   6.3616E+00  1.1028E-01
      9.776      0.102  9.5709E+00      3.4811E+02   5.6674E+00  9.2269E-02
     10.409      0.096  6.2158E+00      3.0236E+02   4.6231E+00  7.0687E-02
     11.083      0.090  6.4269E+00      2.5237E+02   3.6239E+00  5.2038E-02
     11.801      0.085  5.5670E+00      2.8001E+02   3.7762E+00  5.0926E-02
     12.566      0.080  1.0662E+01      3.0291E+02   3.8365E+00  4.8591E-02
     13.380      0.075  3.2530E+00      2.8372E+02   3.3748E+00  4.0143E-02
     14.247      0.070  6.8315E+00      2.3538E+02   2.6295E+00  2.9374E-02
     15.170      0.066  3.9486E+00      2.5034E+02   2.6264E+00  2.7555E-02
     16.153      0.062  3.2468E+00      2.5352E+02   2.4979E+00  2.4612E-02
     17.199      0.058  1.5869E+00      2.3222E+02   2.1488E+00  1.9884E-02
     18.314      0.055  1.4666E+00      2.3217E+02   2.0176E+00  1.7534E-02
     19.500      0.051  2.3514E+00      1.9742E+02   1.6113E+00  1.3151E-02
     20.763      0.048  6.2505E-01      1.7202E+02   1.3186E+00  1.0107E-02
     22.109      0.045  1.5015E+00      1.6186E+02   1.1652E+00  8.3879E-03
     23.541      0.042  1.0676E+00      1.5346E+02   1.0375E+00  7.0143E-03
     25.066      0.040  5.2618E-01      1.4599E+02   9.2697E-01  5.8857E-03
     26.690      0.037  5.5512E-01      1.4037E+02   8.3704E-01  4.9914E-03
     28.419      0.035  1.1731E-01      1.4532E+02   8.1385E-01  4.5578E-03
     30.260      0.033  2.4436E-01      1.4141E+02   7.4374E-01  3.9118E-03
     32.221      0.031  3.4950E-01      1.3683E+02   6.7589E-01  3.3386E-03
     34.308      0.029  1.9043E-01      1.3590E+02   6.3043E-01  2.9246E-03
     36.531      0.027  2.1927E-01      1.3482E+02   5.8738E-01  2.5590E-03
     38.897      0.026  6.7049E-02      1.3148E+02   5.3799E-01  2.2013E-03
     41.417      0.024  5.7654E-02      1.2985E+02   4.9899E-01  1.9175E-03
     44.101      0.023  4.6194E-02      1.3025E+02   4.7005E-01  1.6964E-03
     46.958      0.021  3.0447E-02      1.2949E+02   4.3887E-01  1.4875E-03
     50.000      0.020  3.1299E-02      1.2914E+02   4.1105E-01  1.3084E-03
 
 
