# Supplementary material for: Parameters estimation of stochastic finite fault ground motion simulation method and its application in North China
Source: PLoS One. 2025 Dec 3;20(12):e0337602. doi: 10.1371/journal.pone.0337602 (PMC12674566; doi:10.1371/journal.pone.0337602)
Supplement: S2 File — The program code of strong ground motion simulation based on stochastic finite-fault method with dynamic corner frequency for the Pingyuan earthquake. (ZIP) [file pone.0337602.s002.zip › S2 File. Program Code. ( Simulationor of Pingyuan earthquake)/EXSIMNC/PSA/M6d5S130S004iter005.tmp]

**********************************************
*******     Site #   4
PSA and Fouries apectra of trial num.     5
damping:   5%
 100 samples
Mag.          =      5.50
siteCoord1    =     37.40
siteCoord2    =    116.40
depth         =     18.00
fault Dis.(km)=    22.38
Hypo  Dis.(km)=    26.29
Input Parameters file =  M6d5S130_parameters.out                                                                                                 
 data format: (1x,f10.3, 1p, 1x,e11.4, 5x,e11.4, 2x,e11.4, 1x,e11.4)
   freq(Hz)     per(s) FAS(cm/sec) avgPSA(cm/s**2) avgPSV(cm/s)   avgSD(cm)
      0.100     10.000  1.2852E+00      9.9157E-01   1.5781E+00  2.5117E+00
      0.106      9.392  1.2852E+00      1.1961E+00   1.7878E+00  2.6722E+00
      0.113      8.820  1.2852E+00      1.4046E+00   1.9717E+00  2.7679E+00
      0.121      8.283  1.2852E+00      1.5977E+00   2.1063E+00  2.7769E+00
      0.129      7.779  1.5779E+00      1.7567E+00   2.1750E+00  2.6930E+00
      0.137      7.306  1.5779E+00      1.8763E+00   2.1817E+00  2.5370E+00
      0.146      6.862  1.5779E+00      2.1160E+00   2.3109E+00  2.5236E+00
      0.155      6.444  2.3268E+00      2.4229E+00   2.4849E+00  2.5486E+00
      0.165      6.052  2.3268E+00      2.6692E+00   2.5710E+00  2.4764E+00
      0.176      5.684  2.3268E+00      2.9271E+00   2.6478E+00  2.3953E+00
      0.187      5.338  3.2234E+00      3.3280E+00   2.8273E+00  2.4020E+00
      0.199      5.013  3.2234E+00      3.9783E+00   3.1742E+00  2.5326E+00
      0.212      4.708  3.2234E+00      4.8422E+00   3.6284E+00  2.7188E+00
      0.226      4.422  3.8505E+00      5.6644E+00   3.9863E+00  2.8053E+00
      0.241      4.153  3.8505E+00      6.1076E+00   4.0366E+00  2.6679E+00
      0.256      3.900  4.3936E+00      6.6097E+00   4.1027E+00  2.5465E+00
      0.273      3.663  4.3936E+00      7.1182E+00   4.1494E+00  2.4189E+00
      0.291      3.440  4.9868E+00      7.7154E+00   4.2240E+00  2.3125E+00
      0.310      3.231  5.1724E+00      8.4206E+00   4.3295E+00  2.2261E+00
      0.330      3.034  5.1724E+00      9.8653E+00   4.7637E+00  2.3003E+00
      0.351      2.849  5.7884E+00      1.1479E+01   5.2059E+00  2.3608E+00
      0.374      2.676  6.1907E+00      1.2594E+01   5.3640E+00  2.2845E+00
      0.398      2.513  6.2351E+00      1.3568E+01   5.4271E+00  2.1708E+00
      0.424      2.360  6.2351E+00      1.5028E+01   5.6453E+00  2.1207E+00
      0.451      2.217  6.1719E+00      1.6906E+01   5.9645E+00  2.1043E+00
      0.480      2.082  5.9702E+00      1.8789E+01   6.2254E+00  2.0627E+00
      0.511      1.955  5.1449E+00      2.3268E+01   7.2404E+00  2.2530E+00
      0.545      1.836  4.6881E+00      2.8008E+01   8.1851E+00  2.3920E+00
      0.580      1.724  5.5159E+00      3.2403E+01   8.8932E+00  2.4408E+00
      0.617      1.620  6.7996E+00      4.0521E+01   1.0445E+01  2.6922E+00
      0.657      1.521  7.9099E+00      4.9208E+01   1.1912E+01  2.8836E+00
      0.700      1.428  1.0661E+01      5.9751E+01   1.3584E+01  3.0883E+00
      0.745      1.342  1.6422E+01      7.2885E+01   1.5562E+01  3.3227E+00
      0.794      1.260  2.2892E+01      8.5206E+01   1.7086E+01  3.4261E+00
      0.845      1.183  2.7285E+01      1.0056E+02   1.8937E+01  3.5663E+00
      0.900      1.111  3.5127E+01      1.2284E+02   2.1725E+01  3.8424E+00
      0.958      1.044  3.7035E+01      1.3621E+02   2.2625E+01  3.7581E+00
      1.020      0.980  3.0638E+01      1.4806E+02   2.3096E+01  3.6029E+00
      1.086      0.921  2.5033E+01      1.4834E+02   2.1732E+01  3.1839E+00
      1.157      0.865  1.9637E+01      1.5735E+02   2.1650E+01  2.9788E+00
      1.232      0.812  2.0845E+01      1.5324E+02   1.9802E+01  2.5588E+00
      1.311      0.763  2.6172E+01      1.4097E+02   1.7108E+01  2.0762E+00
      1.396      0.716  2.7836E+01      1.3061E+02   1.4886E+01  1.6966E+00
      1.487      0.673  2.1830E+01      1.3571E+02   1.4526E+01  1.5549E+00
      1.583      0.632  2.1372E+01      1.5375E+02   1.5456E+01  1.5537E+00
      1.686      0.593  1.7794E+01      1.6576E+02   1.5649E+01  1.4774E+00
      1.795      0.557  1.7090E+01      1.8253E+02   1.6184E+01  1.4350E+00
      1.911      0.523  2.3251E+01      2.0573E+02   1.7131E+01  1.4265E+00
      2.035      0.491  3.0409E+01      2.1585E+02   1.6880E+01  1.3201E+00
      2.167      0.461  1.9451E+01      1.8986E+02   1.3944E+01  1.0242E+00
      2.307      0.433  1.2602E+01      1.7926E+02   1.2365E+01  8.5289E-01
      2.457      0.407  1.8349E+01      2.1002E+02   1.3605E+01  8.8134E-01
      2.616      0.382  2.0398E+01      2.5316E+02   1.5402E+01  9.3704E-01
      2.786      0.359  2.0288E+01      2.9024E+02   1.6583E+01  9.4751E-01
      2.966      0.337  3.7416E+01      3.3493E+02   1.7972E+01  9.6441E-01
      3.158      0.317  2.6024E+01      3.5541E+02   1.7911E+01  9.0263E-01
      3.363      0.297  2.7557E+01      3.2659E+02   1.5457E+01  7.3159E-01
      3.581      0.279  1.4091E+01      2.8402E+02   1.2624E+01  5.6115E-01
      3.813      0.262  9.4119E+00      2.5730E+02   1.0741E+01  4.4839E-01
      4.060      0.246  2.6983E+01      3.1252E+02   1.2253E+01  4.8036E-01
      4.323      0.231  1.6957E+01      3.1394E+02   1.1559E+01  4.2560E-01
      4.603      0.217  1.2538E+01      2.4717E+02   8.5469E+00  2.9555E-01
      4.901      0.204  1.3943E+01      2.5487E+02   8.2769E+00  2.6880E-01
      5.218      0.192  4.4976E+00      2.5049E+02   7.6397E+00  2.3301E-01
      5.556      0.180  1.1679E+01      2.3563E+02   6.7492E+00  1.9332E-01
      5.916      0.169  1.6570E+01      2.8413E+02   7.6435E+00  2.0562E-01
      6.300      0.159  1.5561E+01      2.6878E+02   6.7905E+00  1.7156E-01
      6.708      0.149  4.4668E+00      2.2319E+02   5.2955E+00  1.2565E-01
      7.142      0.140  8.8353E+00      2.6942E+02   6.0037E+00  1.3378E-01
      7.605      0.131  2.0585E+01      3.7062E+02   7.7562E+00  1.6232E-01
      8.098      0.123  8.0610E+00      3.6594E+02   7.1922E+00  1.4136E-01
      8.622      0.116  4.8801E+00      4.2894E+02   7.9175E+00  1.4614E-01
      9.181      0.109  1.9302E+01      4.7841E+02   8.2934E+00  1.4377E-01
      9.776      0.102  7.6640E+00      4.4311E+02   7.2141E+00  1.1745E-01
     10.409      0.096  4.1060E+00      3.4396E+02   5.2592E+00  8.0413E-02
     11.083      0.090  1.0731E+01      2.8605E+02   4.1076E+00  5.8984E-02
     11.801      0.085  7.3663E+00      2.8468E+02   3.8392E+00  5.1775E-02
     12.566      0.080  7.2701E+00      2.6638E+02   3.3738E+00  4.2730E-02
     13.380      0.075  1.0690E+01      3.3331E+02   3.9647E+00  4.7160E-02
     14.247      0.070  1.3128E+01      4.0681E+02   4.5445E+00  5.0767E-02
     15.170      0.066  3.1746E+00      3.8486E+02   4.0377E+00  4.2361E-02
     16.153      0.062  9.0022E+00      3.2049E+02   3.1578E+00  3.1114E-02
     17.199      0.058  1.2810E+00      2.3999E+02   2.2208E+00  2.0550E-02
     18.314      0.055  1.4740E+00      2.2375E+02   1.9445E+00  1.6899E-02
     19.500      0.051  1.6101E+00      1.9284E+02   1.5739E+00  1.2846E-02
     20.763      0.048  1.1742E+00      1.7516E+02   1.3427E+00  1.0292E-02
     22.109      0.045  1.4571E+00      1.6851E+02   1.2131E+00  8.7325E-03
     23.541      0.042  1.7329E+00      1.6316E+02   1.1031E+00  7.4578E-03
     25.066      0.040  3.5357E-01      1.5272E+02   9.6969E-01  6.1570E-03
     26.690      0.037  2.5695E-01      1.4385E+02   8.5780E-01  5.1152E-03
     28.419      0.035  6.5025E-01      1.3693E+02   7.6684E-01  4.2946E-03
     30.260      0.033  5.5482E-01      1.3829E+02   7.2736E-01  3.8256E-03
     32.221      0.031  1.6438E-01      1.3296E+02   6.5676E-01  3.2441E-03
     34.308      0.029  2.0574E-01      1.3157E+02   6.1033E-01  2.8313E-03
     36.531      0.027  8.0533E-02      1.3063E+02   5.6912E-01  2.4795E-03
     38.897      0.026  5.0284E-02      1.3018E+02   5.3265E-01  2.1794E-03
     41.417      0.024  3.4422E-02      1.2757E+02   4.9020E-01  1.8837E-03
     44.101      0.023  5.6158E-02      1.2624E+02   4.5559E-01  1.6442E-03
     46.958      0.021  2.8503E-02      1.2544E+02   4.2516E-01  1.4410E-03
     50.000      0.020  2.2474E-02      1.2488E+02   3.9751E-01  1.2653E-03
 
 
