# Supplementary material for: Parameters estimation of stochastic finite fault ground motion simulation method and its application in North China
Source: PLoS One. 2025 Dec 3;20(12):e0337602. doi: 10.1371/journal.pone.0337602 (PMC12674566; doi:10.1371/journal.pone.0337602)
Supplement: S2 File — The program code of strong ground motion simulation based on stochastic finite-fault method with dynamic corner frequency for the Pingyuan earthquake. (ZIP) [file pone.0337602.s002.zip › S2 File. Program Code. ( Simulationor of Pingyuan earthquake)/EXSIMNC/PSA/M6d5S130S004iter006.tmp]

**********************************************
*******     Site #   4
PSA and Fouries apectra of trial num.     6
damping:   5%
 100 samples
Mag.          =      5.50
siteCoord1    =     37.40
siteCoord2    =    116.40
depth         =     18.00
fault Dis.(km)=    22.38
Hypo  Dis.(km)=    26.29
Input Parameters file =  M6d5S130_parameters.out                                                                                                 
 data format: (1x,f10.3, 1p, 1x,e11.4, 5x,e11.4, 2x,e11.4, 1x,e11.4)
   freq(Hz)     per(s) FAS(cm/sec) avgPSA(cm/s**2) avgPSV(cm/s)   avgSD(cm)
      0.100     10.000  5.1271E-01      6.3462E-01   1.0100E+00  1.6075E+00
      0.106      9.392  5.1271E-01      7.7190E-01   1.1538E+00  1.7246E+00
      0.113      8.820  5.1271E-01      8.9360E-01   1.2544E+00  1.7609E+00
      0.121      8.283  5.1271E-01      9.8386E-01   1.2971E+00  1.7100E+00
      0.129      7.779  5.3472E-01      1.0352E+00   1.2818E+00  1.5870E+00
      0.137      7.306  5.3472E-01      1.0573E+00   1.2295E+00  1.4296E+00
      0.146      6.862  5.3472E-01      1.0839E+00   1.1837E+00  1.2927E+00
      0.155      6.444  7.8404E-01      1.1714E+00   1.2014E+00  1.2322E+00
      0.165      6.052  7.8404E-01      1.3813E+00   1.3305E+00  1.2815E+00
      0.176      5.684  7.8404E-01      1.7458E+00   1.5793E+00  1.4286E+00
      0.187      5.338  1.2747E+00      2.2307E+00   1.8952E+00  1.6101E+00
      0.199      5.013  1.2747E+00      2.7235E+00   2.1730E+00  1.7338E+00
      0.212      4.708  1.2747E+00      3.0849E+00   2.3116E+00  1.7321E+00
      0.226      4.422  1.4254E+00      3.2621E+00   2.2956E+00  1.6155E+00
      0.241      4.153  1.4254E+00      3.6616E+00   2.4200E+00  1.5994E+00
      0.256      3.900  2.2326E+00      4.0989E+00   2.5442E+00  1.5792E+00
      0.273      3.663  2.2326E+00      4.7345E+00   2.7599E+00  1.6089E+00
      0.291      3.440  2.6715E+00      5.9290E+00   3.2460E+00  1.7771E+00
      0.310      3.231  3.2749E+00      7.4709E+00   3.8412E+00  1.9750E+00
      0.330      3.034  3.2749E+00      8.7783E+00   4.2388E+00  2.0468E+00
      0.351      2.849  4.0210E+00      9.9666E+00   4.5198E+00  2.0497E+00
      0.374      2.676  4.4239E+00      1.1820E+01   5.0341E+00  2.1441E+00
      0.398      2.513  4.4642E+00      1.3922E+01   5.5687E+00  2.2274E+00
      0.424      2.360  4.4642E+00      1.4957E+01   5.6185E+00  2.1106E+00
      0.451      2.217  5.4519E+00      1.5879E+01   5.6020E+00  1.9764E+00
      0.480      2.082  5.4200E+00      1.7728E+01   5.8737E+00  1.9462E+00
      0.511      1.955  5.5746E+00      2.1777E+01   6.7764E+00  2.1086E+00
      0.545      1.836  5.4395E+00      2.5526E+01   7.4596E+00  2.1800E+00
      0.580      1.724  6.6116E+00      2.7471E+01   7.5397E+00  2.0693E+00
      0.617      1.620  7.9789E+00      3.1335E+01   8.0768E+00  2.0819E+00
      0.657      1.521  8.2361E+00      3.2804E+01   7.9409E+00  1.9223E+00
      0.700      1.428  9.3486E+00      3.3387E+01   7.5903E+00  1.7256E+00
      0.745      1.342  1.0715E+01      3.5002E+01   7.4734E+00  1.5957E+00
      0.794      1.260  1.1318E+01      3.9568E+01   7.9343E+00  1.5910E+00
      0.845      1.183  1.1382E+01      4.4315E+01   8.3455E+00  1.5716E+00
      0.900      1.111  1.0534E+01      4.9230E+01   8.7070E+00  1.5400E+00
      0.958      1.044  1.3604E+01      6.2715E+01   1.0417E+01  1.7303E+00
      1.020      0.980  1.4428E+01      7.1456E+01   1.1147E+01  1.7389E+00
      1.086      0.921  1.3615E+01      7.7310E+01   1.1326E+01  1.6594E+00
      1.157      0.865  1.3997E+01      9.5501E+01   1.3140E+01  1.8080E+00
      1.232      0.812  2.3132E+01      1.2325E+02   1.5926E+01  2.0580E+00
      1.311      0.763  2.9649E+01      1.6321E+02   1.9807E+01  2.4037E+00
      1.396      0.716  3.9628E+01      2.0140E+02   2.2954E+01  2.6161E+00
      1.487      0.673  4.2762E+01      2.5260E+02   2.7038E+01  2.8941E+00
      1.583      0.632  3.9409E+01      2.9657E+02   2.9813E+01  2.9970E+00
      1.686      0.593  4.2867E+01      3.1555E+02   2.9791E+01  2.8125E+00
      1.795      0.557  4.4667E+01      3.0683E+02   2.7205E+01  2.4121E+00
      1.911      0.523  3.6048E+01      2.8646E+02   2.3853E+01  1.9863E+00
      2.035      0.491  2.1751E+01      2.6421E+02   2.0663E+01  1.6159E+00
      2.167      0.461  1.5578E+01      2.3741E+02   1.7437E+01  1.2807E+00
      2.307      0.433  1.0073E+01      2.2034E+02   1.5198E+01  1.0483E+00
      2.457      0.407  7.9091E+00      1.9695E+02   1.2758E+01  8.2648E-01
      2.616      0.382  1.2760E+01      1.8134E+02   1.1033E+01  6.7121E-01
      2.786      0.359  1.4725E+01      1.8838E+02   1.0763E+01  6.1499E-01
      2.966      0.337  6.3326E+00      2.1012E+02   1.1275E+01  6.0502E-01
      3.158      0.317  1.9781E+01      2.4167E+02   1.2179E+01  6.1377E-01
      3.363      0.297  2.4922E+01      2.8131E+02   1.3314E+01  6.3016E-01
      3.581      0.279  1.0533E+01      3.3094E+02   1.4710E+01  6.5386E-01
      3.813      0.262  8.0490E+00      3.6537E+02   1.5253E+01  6.3672E-01
      4.060      0.246  2.7876E+01      3.8165E+02   1.4963E+01  5.8661E-01
      4.323      0.231  2.0846E+01      5.0929E+02   1.8752E+01  6.9044E-01
      4.603      0.217  5.0547E+01      4.6662E+02   1.6135E+01  5.5795E-01
      4.901      0.204  2.4643E+01      4.6923E+02   1.5238E+01  4.9488E-01
      5.218      0.192  2.8386E+01      4.3615E+02   1.3302E+01  4.0571E-01
      5.556      0.180  1.6340E+01      4.9347E+02   1.4135E+01  4.0488E-01
      5.916      0.169  3.3933E+01      5.7699E+02   1.5522E+01  4.1755E-01
      6.300      0.159  2.0470E+01      5.9453E+02   1.5020E+01  3.7948E-01
      6.708      0.149  2.9422E+01      5.4320E+02   1.2888E+01  3.0581E-01
      7.142      0.140  9.2488E+00      4.8580E+02   1.0825E+01  2.4123E-01
      7.605      0.131  9.5336E+00      3.8976E+02   8.1567E+00  1.7070E-01
      8.098      0.123  1.0436E+01      3.9337E+02   7.7313E+00  1.5195E-01
      8.622      0.116  2.1461E+01      3.7705E+02   6.9598E+00  1.2847E-01
      9.181      0.109  5.6831E+00      3.4525E+02   5.9850E+00  1.0375E-01
      9.776      0.102  1.2986E+01      3.5108E+02   5.7157E+00  9.3056E-02
     10.409      0.096  7.5956E+00      3.5558E+02   5.4369E+00  8.3130E-02
     11.083      0.090  1.2276E+01      3.8995E+02   5.5996E+00  8.0408E-02
     11.801      0.085  8.0571E+00      4.0355E+02   5.4423E+00  7.3395E-02
     12.566      0.080  6.6601E+00      3.3965E+02   4.3019E+00  5.4485E-02
     13.380      0.075  5.7041E+00      3.4431E+02   4.0955E+00  4.8716E-02
     14.247      0.070  4.5033E+00      3.4537E+02   3.8582E+00  4.3101E-02
     15.170      0.066  4.6869E+00      2.9961E+02   3.1434E+00  3.2979E-02
     16.153      0.062  6.8285E+00      3.0084E+02   2.9642E+00  2.9207E-02
     17.199      0.058  3.4737E+00      2.7165E+02   2.5138E+00  2.3261E-02
     18.314      0.055  2.2527E+00      2.3283E+02   2.0234E+00  1.7585E-02
     19.500      0.051  1.9560E+00      2.3082E+02   1.8839E+00  1.5376E-02
     20.763      0.048  1.1698E+00      2.2332E+02   1.7118E+00  1.3121E-02
     22.109      0.045  1.9982E+00      2.3448E+02   1.6880E+00  1.2151E-02
     23.541      0.042  1.3712E+00      2.1753E+02   1.4707E+00  9.9432E-03
     25.066      0.040  4.0879E-01      2.1345E+02   1.3553E+00  8.6052E-03
     26.690      0.037  6.0834E-01      2.1271E+02   1.2684E+00  7.5636E-03
     28.419      0.035  7.8349E-01      2.0216E+02   1.1322E+00  6.3405E-03
     30.260      0.033  2.0846E-01      1.9288E+02   1.0145E+00  5.3357E-03
     32.221      0.031  1.6106E-01      1.8778E+02   9.2756E-01  4.5817E-03
     34.308      0.029  2.5902E-01      1.8720E+02   8.6840E-01  4.0285E-03
     36.531      0.027  9.5708E-02      1.8509E+02   8.0638E-01  3.5132E-03
     38.897      0.026  1.1892E-01      1.8184E+02   7.4404E-01  3.0443E-03
     41.417      0.024  8.3839E-02      1.7954E+02   6.8993E-01  2.6512E-03
     44.101      0.023  4.4636E-02      1.8026E+02   6.5054E-01  2.3477E-03
     46.958      0.021  1.9338E-02      1.8065E+02   6.1229E-01  2.0753E-03
     50.000      0.020  1.6666E-02      1.8007E+02   5.7316E-01  1.8244E-03
 
 
