# Supplementary material for: Parameters estimation of stochastic finite fault ground motion simulation method and its application in North China
Source: PLoS One. 2025 Dec 3;20(12):e0337602. doi: 10.1371/journal.pone.0337602 (PMC12674566; doi:10.1371/journal.pone.0337602)
Supplement: S2 File — The program code of strong ground motion simulation based on stochastic finite-fault method with dynamic corner frequency for the Pingyuan earthquake. (ZIP) [file pone.0337602.s002.zip › S2 File. Program Code. ( Simulationor of Pingyuan earthquake)/EXSIMNC/PSA/M6d5S130S004iter007.tmp]

**********************************************
*******     Site #   4
PSA and Fouries apectra of trial num.     7
damping:   5%
 100 samples
Mag.          =      5.50
siteCoord1    =     37.40
siteCoord2    =    116.40
depth         =     18.00
fault Dis.(km)=    22.38
Hypo  Dis.(km)=    26.29
Input Parameters file =  M6d5S130_parameters.out                                                                                                 
 data format: (1x,f10.3, 1p, 1x,e11.4, 5x,e11.4, 2x,e11.4, 1x,e11.4)
   freq(Hz)     per(s) FAS(cm/sec) avgPSA(cm/s**2) avgPSV(cm/s)   avgSD(cm)
      0.100     10.000  7.5844E-01      6.3135E-01   1.0048E+00  1.5992E+00
      0.106      9.392  7.5844E-01      7.6373E-01   1.1416E+00  1.7063E+00
      0.113      8.820  7.5844E-01      8.5216E-01   1.1962E+00  1.6792E+00
      0.121      8.283  7.5844E-01      9.8838E-01   1.3030E+00  1.7179E+00
      0.129      7.779  6.9497E-01      1.0933E+00   1.3537E+00  1.6761E+00
      0.137      7.306  6.9497E-01      1.1291E+00   1.3129E+00  1.5267E+00
      0.146      6.862  6.9497E-01      1.1660E+00   1.2733E+00  1.3905E+00
      0.155      6.444  8.0386E-01      1.2701E+00   1.3026E+00  1.3360E+00
      0.165      6.052  8.0386E-01      1.2558E+00   1.2096E+00  1.1651E+00
      0.176      5.684  8.0386E-01      1.2028E+00   1.0881E+00  9.8429E-01
      0.187      5.338  9.4082E-01      1.5239E+00   1.2947E+00  1.0999E+00
      0.199      5.013  9.4082E-01      1.8767E+00   1.4974E+00  1.1947E+00
      0.212      4.708  9.4082E-01      2.3529E+00   1.7631E+00  1.3211E+00
      0.226      4.422  9.3428E-01      2.6881E+00   1.8917E+00  1.3313E+00
      0.241      4.153  9.3428E-01      2.8060E+00   1.8545E+00  1.2257E+00
      0.256      3.900  8.0514E-01      2.8461E+00   1.7666E+00  1.0965E+00
      0.273      3.663  8.0514E-01      3.1090E+00   1.8123E+00  1.0565E+00
      0.291      3.440  1.0020E+00      3.7481E+00   2.0520E+00  1.1234E+00
      0.310      3.231  9.6290E-01      4.4826E+00   2.3048E+00  1.1850E+00
      0.330      3.034  9.6290E-01      4.8550E+00   2.3444E+00  1.1320E+00
      0.351      2.849  1.1177E+00      5.7484E+00   2.6069E+00  1.1822E+00
      0.374      2.676  1.5831E+00      7.1119E+00   3.0290E+00  1.2900E+00
      0.398      2.513  1.5641E+00      7.8766E+00   3.1505E+00  1.2602E+00
      0.424      2.360  1.5641E+00      9.8036E+00   3.6828E+00  1.3834E+00
      0.451      2.217  2.0744E+00      1.4061E+01   4.9607E+00  1.7501E+00
      0.480      2.082  2.2098E+00      1.8151E+01   6.0140E+00  1.9926E+00
      0.511      1.955  3.4666E+00      2.1531E+01   6.7000E+00  2.0848E+00
      0.545      1.836  4.8829E+00      2.6464E+01   7.7338E+00  2.2601E+00
      0.580      1.724  9.2321E+00      3.0505E+01   8.3724E+00  2.2979E+00
      0.617      1.620  1.1820E+01      3.5673E+01   9.1950E+00  2.3701E+00
      0.657      1.521  1.3630E+01      4.5408E+01   1.0992E+01  2.6609E+00
      0.700      1.428  1.5121E+01      5.8422E+01   1.3282E+01  3.0196E+00
      0.745      1.342  1.8419E+01      7.3018E+01   1.5590E+01  3.3287E+00
      0.794      1.260  2.2453E+01      8.5858E+01   1.7216E+01  3.4523E+00
      0.845      1.183  2.3898E+01      9.4438E+01   1.7785E+01  3.3492E+00
      0.900      1.111  2.7703E+01      1.0168E+02   1.7984E+01  3.1808E+00
      0.958      1.044  2.8794E+01      1.1086E+02   1.8415E+01  3.0587E+00
      1.020      0.980  2.7905E+01      1.0438E+02   1.6283E+01  2.5400E+00
      1.086      0.921  1.9498E+01      9.7618E+01   1.4301E+01  2.0952E+00
      1.157      0.865  1.4074E+01      9.4564E+01   1.3011E+01  1.7902E+00
      1.232      0.812  8.7886E+00      1.1030E+02   1.4253E+01  1.8417E+00
      1.311      0.763  8.0705E+00      1.2720E+02   1.5436E+01  1.8733E+00
      1.396      0.716  1.4233E+01      1.4008E+02   1.5965E+01  1.8196E+00
      1.487      0.673  2.0284E+01      1.4951E+02   1.6003E+01  1.7129E+00
      1.583      0.632  2.5722E+01      2.1393E+02   2.1505E+01  2.1618E+00
      1.686      0.593  3.4261E+01      2.7741E+02   2.6190E+01  2.4726E+00
      1.795      0.557  4.5701E+01      2.7859E+02   2.4701E+01  2.1902E+00
      1.911      0.523  4.4391E+01      2.2573E+02   1.8797E+01  1.5652E+00
      2.035      0.491  2.5876E+01      2.1128E+02   1.6523E+01  1.2922E+00
      2.167      0.461  1.3743E+01      2.0486E+02   1.5046E+01  1.1051E+00
      2.307      0.433  2.3244E+01      2.0966E+02   1.4462E+01  9.9752E-01
      2.457      0.407  2.1716E+01      2.2083E+02   1.4306E+01  9.2672E-01
      2.616      0.382  1.4526E+01      2.2055E+02   1.3418E+01  8.1632E-01
      2.786      0.359  1.4629E+01      2.1835E+02   1.2476E+01  7.1284E-01
      2.966      0.337  2.2352E+01      2.2070E+02   1.1843E+01  6.3548E-01
      3.158      0.317  2.1238E+01      2.5610E+02   1.2906E+01  6.5041E-01
      3.363      0.297  1.0266E+01      2.8003E+02   1.3254E+01  6.2728E-01
      3.581      0.279  1.8725E+01      2.7764E+02   1.2341E+01  5.4856E-01
      3.813      0.262  1.7197E+01      2.4984E+02   1.0430E+01  4.3539E-01
      4.060      0.246  1.2421E+01      2.3437E+02   9.1886E+00  3.6024E-01
      4.323      0.231  1.2489E+01      2.7365E+02   1.0076E+01  3.7098E-01
      4.603      0.217  2.3274E+01      3.1095E+02   1.0752E+01  3.7181E-01
      4.901      0.204  2.1655E+01      3.7793E+02   1.2274E+01  3.9859E-01
      5.218      0.192  1.8279E+01      4.6505E+02   1.4184E+01  4.3260E-01
      5.556      0.180  2.2463E+01      5.5685E+02   1.5950E+01  4.5688E-01
      5.916      0.169  1.9725E+01      6.8763E+02   1.8498E+01  4.9761E-01
      6.300      0.159  2.8972E+01      7.2947E+02   1.8430E+01  4.6561E-01
      6.708      0.149  2.7974E+01      6.7954E+02   1.6124E+01  3.8257E-01
      7.142      0.140  1.8110E+01      6.6458E+02   1.4809E+01  3.3000E-01
      7.605      0.131  2.5956E+01      6.2411E+02   1.3061E+01  2.7334E-01
      8.098      0.123  2.7752E+01      5.9554E+02   1.1705E+01  2.3005E-01
      8.622      0.116  8.4055E+00      5.4525E+02   1.0064E+01  1.8577E-01
      9.181      0.109  2.3803E+01      4.7680E+02   8.2654E+00  1.4328E-01
      9.776      0.102  1.7069E+01      4.3408E+02   7.0672E+00  1.1506E-01
     10.409      0.096  1.2567E+01      3.8584E+02   5.8995E+00  9.0203E-02
     11.083      0.090  6.9535E+00      3.9493E+02   5.6710E+00  8.1434E-02
     11.801      0.085  1.0406E+01      4.1928E+02   5.6545E+00  7.6256E-02
     12.566      0.080  1.2452E+01      3.8810E+02   4.9155E+00  6.2257E-02
     13.380      0.075  3.0099E+00      3.4995E+02   4.1627E+00  4.9514E-02
     14.247      0.070  9.2299E+00      4.1666E+02   4.6546E+00  5.1997E-02
     15.170      0.066  4.5898E+00      4.2577E+02   4.4669E+00  4.6864E-02
     16.153      0.062  2.5384E+00      3.4851E+02   3.4339E+00  3.3835E-02
     17.199      0.058  1.4061E+00      3.1724E+02   2.9356E+00  2.7165E-02
     18.314      0.055  3.0766E+00      3.6657E+02   3.1857E+00  2.7685E-02
     19.500      0.051  2.0052E+00      3.5008E+02   2.8573E+00  2.3320E-02
     20.763      0.048  6.0495E-01      2.9398E+02   2.2534E+00  1.7273E-02
     22.109      0.045  1.5151E+00      2.7822E+02   2.0029E+00  1.4418E-02
     23.541      0.042  5.4089E-01      2.6552E+02   1.7951E+00  1.2136E-02
     25.066      0.040  7.6943E-01      2.7006E+02   1.7147E+00  1.0888E-02
     26.690      0.037  7.0992E-01      2.5884E+02   1.5435E+00  9.2040E-03
     28.419      0.035  1.2739E-01      2.5176E+02   1.4099E+00  7.8959E-03
     30.260      0.033  3.8626E-01      2.4828E+02   1.3059E+00  6.8683E-03
     32.221      0.031  9.4474E-02      2.4772E+02   1.2236E+00  6.0440E-03
     34.308      0.029  1.1393E-01      2.3673E+02   1.0982E+00  5.0945E-03
     36.531      0.027  6.1671E-02      2.3497E+02   1.0237E+00  4.4601E-03
     38.897      0.026  6.2766E-02      2.3582E+02   9.6489E-01  3.9480E-03
     41.417      0.024  2.5429E-02      2.3418E+02   8.9989E-01  3.4580E-03
     44.101      0.023  3.7673E-02      2.3115E+02   8.3420E-01  3.0105E-03
     46.958      0.021  1.4861E-02      2.2997E+02   7.7944E-01  2.6418E-03
     50.000      0.020  1.5720E-02      2.2944E+02   7.3034E-01  2.3248E-03
 
 
