# Supplementary material for: Parameters estimation of stochastic finite fault ground motion simulation method and its application in North China
Source: PLoS One. 2025 Dec 3;20(12):e0337602. doi: 10.1371/journal.pone.0337602 (PMC12674566; doi:10.1371/journal.pone.0337602)
Supplement: S2 File — The program code of strong ground motion simulation based on stochastic finite-fault method with dynamic corner frequency for the Pingyuan earthquake. (ZIP) [file pone.0337602.s002.zip › S2 File. Program Code. ( Simulationor of Pingyuan earthquake)/EXSIMNC/PSA/M6d5S130S004iter008.tmp]

**********************************************
*******     Site #   4
PSA and Fouries apectra of trial num.     8
damping:   5%
 100 samples
Mag.          =      5.50
siteCoord1    =     37.40
siteCoord2    =    116.40
depth         =     18.00
fault Dis.(km)=    22.38
Hypo  Dis.(km)=    26.29
Input Parameters file =  M6d5S130_parameters.out                                                                                                 
 data format: (1x,f10.3, 1p, 1x,e11.4, 5x,e11.4, 2x,e11.4, 1x,e11.4)
   freq(Hz)     per(s) FAS(cm/sec) avgPSA(cm/s**2) avgPSV(cm/s)   avgSD(cm)
      0.100     10.000  4.5661E-01      8.1768E-01   1.3014E+00  2.0712E+00
      0.106      9.392  4.5661E-01      9.0175E-01   1.3479E+00  2.0147E+00
      0.113      8.820  4.5661E-01      9.8367E-01   1.3809E+00  1.9384E+00
      0.121      8.283  4.5661E-01      1.0654E+00   1.4046E+00  1.8517E+00
      0.129      7.779  7.3089E-01      1.2257E+00   1.5176E+00  1.8790E+00
      0.137      7.306  7.3089E-01      1.4185E+00   1.6495E+00  1.9180E+00
      0.146      6.862  7.3089E-01      1.6125E+00   1.7609E+00  1.9230E+00
      0.155      6.444  1.1437E+00      1.8166E+00   1.8631E+00  1.9108E+00
      0.165      6.052  1.1437E+00      2.0575E+00   1.9818E+00  1.9089E+00
      0.176      5.684  1.1437E+00      2.3719E+00   2.1457E+00  1.9410E+00
      0.187      5.338  1.8837E+00      2.7831E+00   2.3644E+00  2.0087E+00
      0.199      5.013  1.8837E+00      3.2674E+00   2.6070E+00  2.0801E+00
      0.212      4.708  1.8837E+00      3.7430E+00   2.8047E+00  2.1017E+00
      0.226      4.422  2.4281E+00      4.1200E+00   2.8994E+00  2.0404E+00
      0.241      4.153  2.4281E+00      4.4096E+00   2.9144E+00  1.9262E+00
      0.256      3.900  3.4086E+00      5.3593E+00   3.3265E+00  2.0648E+00
      0.273      3.663  3.4086E+00      6.5700E+00   3.8299E+00  2.2326E+00
      0.291      3.440  4.6294E+00      8.3997E+00   4.5986E+00  2.5176E+00
      0.310      3.231  5.8133E+00      1.0915E+01   5.6120E+00  2.8855E+00
      0.330      3.034  5.8133E+00      1.3533E+01   6.5347E+00  3.1555E+00
      0.351      2.849  7.4368E+00      1.5686E+01   7.1136E+00  3.2260E+00
      0.374      2.676  8.5217E+00      1.7515E+01   7.4597E+00  3.1771E+00
      0.398      2.513  9.2700E+00      1.8998E+01   7.5991E+00  3.0395E+00
      0.424      2.360  9.2700E+00      2.0158E+01   7.5723E+00  2.8446E+00
      0.451      2.217  9.6783E+00      2.2483E+01   7.9318E+00  2.7983E+00
      0.480      2.082  1.0052E+01      2.4380E+01   8.0778E+00  2.6764E+00
      0.511      1.955  9.7757E+00      2.5634E+01   7.9766E+00  2.4821E+00
      0.545      1.836  9.4916E+00      2.5459E+01   7.4401E+00  2.1743E+00
      0.580      1.724  8.8991E+00      2.4777E+01   6.8003E+00  1.8664E+00
      0.617      1.620  8.4443E+00      2.7740E+01   7.1503E+00  1.8431E+00
      0.657      1.521  7.8871E+00      3.3665E+01   8.1495E+00  1.9728E+00
      0.700      1.428  7.0726E+00      4.0812E+01   9.2784E+00  2.1094E+00
      0.745      1.342  5.3004E+00      4.8044E+01   1.0258E+01  2.1902E+00
      0.794      1.260  4.0209E+00      5.9206E+01   1.1872E+01  2.3806E+00
      0.845      1.183  7.5312E+00      7.4102E+01   1.3955E+01  2.6280E+00
      0.900      1.111  1.5517E+01      9.2395E+01   1.6341E+01  2.8902E+00
      0.958      1.044  2.1639E+01      1.0823E+02   1.7978E+01  2.9862E+00
      1.020      0.980  2.6938E+01      1.2596E+02   1.9650E+01  3.0653E+00
      1.086      0.921  3.1403E+01      1.4383E+02   2.1072E+01  3.0871E+00
      1.157      0.865  3.3485E+01      1.7461E+02   2.4025E+01  3.3056E+00
      1.232      0.812  3.2630E+01      1.9808E+02   2.5596E+01  3.3075E+00
      1.311      0.763  3.0013E+01      2.1050E+02   2.5546E+01  3.1002E+00
      1.396      0.716  3.2290E+01      2.3352E+02   2.6615E+01  3.0334E+00
      1.487      0.673  4.0365E+01      2.6034E+02   2.7867E+01  2.9828E+00
      1.583      0.632  4.2469E+01      2.7520E+02   2.7665E+01  2.7810E+00
      1.686      0.593  4.1668E+01      2.7494E+02   2.5957E+01  2.4506E+00
      1.795      0.557  3.1396E+01      2.6417E+02   2.3422E+01  2.0767E+00
      1.911      0.523  1.9104E+01      2.5629E+02   2.1341E+01  1.7771E+00
      2.035      0.491  1.0572E+01      2.3610E+02   1.8464E+01  1.4439E+00
      2.167      0.461  1.7820E+01      2.1787E+02   1.6001E+01  1.1752E+00
      2.307      0.433  2.0565E+01      1.9137E+02   1.3200E+01  9.1050E-01
      2.457      0.407  1.3057E+01      2.1708E+02   1.4062E+01  9.1096E-01
      2.616      0.382  1.7885E+01      2.7434E+02   1.6690E+01  1.0154E+00
      2.786      0.359  4.2437E+01      3.4807E+02   1.9887E+01  1.1363E+00
      2.966      0.337  3.9091E+01      3.5706E+02   1.9160E+01  1.0281E+00
      3.158      0.317  2.0528E+01      4.0614E+02   2.0468E+01  1.0315E+00
      3.363      0.297  2.0833E+01      4.4545E+02   2.1083E+01  9.9784E-01
      3.581      0.279  3.6548E+01      4.6859E+02   2.0829E+01  9.2582E-01
      3.813      0.262  5.0074E+01      5.1078E+02   2.1322E+01  8.9011E-01
      4.060      0.246  1.5561E+01      4.7533E+02   1.8635E+01  7.3060E-01
      4.323      0.231  2.2999E+01      4.2442E+02   1.5627E+01  5.7538E-01
      4.603      0.217  2.4796E+01      4.7312E+02   1.6360E+01  5.6573E-01
      4.901      0.204  3.9774E+01      6.2506E+02   2.0299E+01  6.5922E-01
      5.218      0.192  3.5225E+01      7.1486E+02   2.1803E+01  6.6498E-01
      5.556      0.180  2.4579E+01      6.8351E+02   1.9578E+01  5.6080E-01
      5.916      0.169  1.1637E+01      5.9124E+02   1.5905E+01  4.2786E-01
      6.300      0.159  1.5101E+01      5.2591E+02   1.3287E+01  3.3568E-01
      6.708      0.149  2.3423E+01      4.8307E+02   1.1462E+01  2.7196E-01
      7.142      0.140  1.8687E+01      5.5355E+02   1.2335E+01  2.7487E-01
      7.605      0.131  1.5649E+01      5.4562E+02   1.1419E+01  2.3896E-01
      8.098      0.123  2.2142E+01      3.9059E+02   7.6768E+00  1.5088E-01
      8.622      0.116  9.2734E+00      3.0809E+02   5.6868E+00  1.0497E-01
      9.181      0.109  1.5079E+01      3.3969E+02   5.8886E+00  1.0208E-01
      9.776      0.102  7.4613E+00      3.0084E+02   4.8978E+00  7.9740E-02
     10.409      0.096  1.0752E+01      3.8493E+02   5.8855E+00  8.9990E-02
     11.083      0.090  1.3132E+01      4.1538E+02   5.9648E+00  8.5652E-02
     11.801      0.085  1.1811E+01      4.1512E+02   5.5983E+00  7.5499E-02
     12.566      0.080  7.4651E+00      3.9126E+02   4.9555E+00  6.2764E-02
     13.380      0.075  2.9926E+00      3.4112E+02   4.0576E+00  4.8265E-02
     14.247      0.070  4.7846E+00      3.1969E+02   3.5712E+00  3.9895E-02
     15.170      0.066  5.4099E+00      3.1378E+02   3.2920E+00  3.4537E-02
     16.153      0.062  2.3968E+00      3.0493E+02   3.0045E+00  2.9603E-02
     17.199      0.058  4.7218E+00      2.6849E+02   2.4845E+00  2.2990E-02
     18.314      0.055  2.0683E+00      2.2973E+02   1.9965E+00  1.7350E-02
     19.500      0.051  2.4841E+00      2.2723E+02   1.8546E+00  1.5137E-02
     20.763      0.048  1.5166E+00      2.1535E+02   1.6507E+00  1.2653E-02
     22.109      0.045  1.1839E+00      2.3037E+02   1.6584E+00  1.1938E-02
     23.541      0.042  2.0443E+00      2.5080E+02   1.6956E+00  1.1464E-02
     25.066      0.040  3.7455E-01      2.3758E+02   1.5085E+00  9.5780E-03
     26.690      0.037  1.1798E+00      2.4141E+02   1.4395E+00  8.5842E-03
     28.419      0.035  2.3907E-01      2.3086E+02   1.2929E+00  7.2404E-03
     30.260      0.033  2.1214E-01      2.2941E+02   1.2066E+00  6.3462E-03
     32.221      0.031  2.3382E-01      2.2383E+02   1.1056E+00  5.4612E-03
     34.308      0.029  2.2795E-01      2.2087E+02   1.0246E+00  4.7532E-03
     36.531      0.027  8.6128E-02      2.1687E+02   9.4483E-01  4.1164E-03
     38.897      0.026  3.8346E-02      2.1383E+02   8.7492E-01  3.5799E-03
     41.417      0.024  4.5156E-02      2.1180E+02   8.1390E-01  3.1276E-03
     44.101      0.023  2.1817E-02      2.1026E+02   7.5881E-01  2.7385E-03
     46.958      0.021  1.8789E-02      2.1006E+02   7.1196E-01  2.4131E-03
     50.000      0.020  2.7942E-02      2.0948E+02   6.6680E-01  2.1225E-03
 
 
