# Supplementary material for: Parameters estimation of stochastic finite fault ground motion simulation method and its application in North China
Source: PLoS One. 2025 Dec 3;20(12):e0337602. doi: 10.1371/journal.pone.0337602 (PMC12674566; doi:10.1371/journal.pone.0337602)
Supplement: S2 File — The program code of strong ground motion simulation based on stochastic finite-fault method with dynamic corner frequency for the Pingyuan earthquake. (ZIP) [file pone.0337602.s002.zip › S2 File. Program Code. ( Simulationor of Pingyuan earthquake)/EXSIMNC/PSA/M6d5S130S004iter009.tmp]

**********************************************
*******     Site #   4
PSA and Fouries apectra of trial num.     9
damping:   5%
 100 samples
Mag.          =      5.50
siteCoord1    =     37.40
siteCoord2    =    116.40
depth         =     18.00
fault Dis.(km)=    22.38
Hypo  Dis.(km)=    26.29
Input Parameters file =  M6d5S130_parameters.out                                                                                                 
 data format: (1x,f10.3, 1p, 1x,e11.4, 5x,e11.4, 2x,e11.4, 1x,e11.4)
   freq(Hz)     per(s) FAS(cm/sec) avgPSA(cm/s**2) avgPSV(cm/s)   avgSD(cm)
      0.100     10.000  6.8460E-01      1.1155E+00   1.7754E+00  2.8256E+00
      0.106      9.392  6.8460E-01      1.2983E+00   1.9406E+00  2.9006E+00
      0.113      8.820  6.8460E-01      1.4730E+00   2.0678E+00  2.9027E+00
      0.121      8.283  6.8460E-01      1.6257E+00   2.1433E+00  2.8256E+00
      0.129      7.779  7.5808E-01      1.7486E+00   2.1650E+00  2.6806E+00
      0.137      7.306  7.5808E-01      1.8477E+00   2.1486E+00  2.4984E+00
      0.146      6.862  7.5808E-01      2.0167E+00   2.2024E+00  2.4051E+00
      0.155      6.444  1.1757E+00      2.2928E+00   2.3516E+00  2.4118E+00
      0.165      6.052  1.1757E+00      2.5164E+00   2.4239E+00  2.3347E+00
      0.176      5.684  1.1757E+00      2.8017E+00   2.5344E+00  2.2927E+00
      0.187      5.338  1.9421E+00      3.3843E+00   2.8752E+00  2.4427E+00
      0.199      5.013  1.9421E+00      4.0474E+00   3.2293E+00  2.5766E+00
      0.212      4.708  1.9421E+00      4.6665E+00   3.4967E+00  2.6202E+00
      0.226      4.422  2.5363E+00      5.6685E+00   3.9891E+00  2.8073E+00
      0.241      4.153  2.5363E+00      6.7039E+00   4.4307E+00  2.9283E+00
      0.256      3.900  3.2208E+00      7.5899E+00   4.7111E+00  2.9242E+00
      0.273      3.663  3.2208E+00      8.4723E+00   4.9389E+00  2.8790E+00
      0.291      3.440  4.3879E+00      9.6155E+00   5.2642E+00  2.8820E+00
      0.310      3.231  5.1924E+00      1.1003E+01   5.6572E+00  2.9087E+00
      0.330      3.034  5.1924E+00      1.2238E+01   5.9095E+00  2.8535E+00
      0.351      2.849  6.0296E+00      1.3160E+01   5.9678E+00  2.7064E+00
      0.374      2.676  6.7178E+00      1.4568E+01   6.2047E+00  2.6426E+00
      0.398      2.513  8.1021E+00      1.6476E+01   6.5901E+00  2.6360E+00
      0.424      2.360  8.1021E+00      1.8436E+01   6.9256E+00  2.6016E+00
      0.451      2.217  9.2768E+00      2.2135E+01   7.8091E+00  2.7550E+00
      0.480      2.082  1.0573E+01      2.6905E+01   8.9144E+00  2.9536E+00
      0.511      1.955  1.1495E+01      3.2640E+01   1.0157E+01  3.1604E+00
      0.545      1.836  1.2670E+01      3.7437E+01   1.0941E+01  3.1973E+00
      0.580      1.724  1.3182E+01      4.1459E+01   1.1379E+01  3.1230E+00
      0.617      1.620  1.3522E+01      4.5612E+01   1.1757E+01  3.0304E+00
      0.657      1.521  1.4075E+01      4.9744E+01   1.2042E+01  2.9150E+00
      0.700      1.428  1.4371E+01      5.2917E+01   1.2031E+01  2.7351E+00
      0.745      1.342  1.3655E+01      5.9488E+01   1.2701E+01  2.7119E+00
      0.794      1.260  1.2327E+01      7.1754E+01   1.4388E+01  2.8852E+00
      0.845      1.183  1.1787E+01      8.3430E+01   1.5712E+01  2.9589E+00
      0.900      1.111  1.3607E+01      1.0181E+02   1.8006E+01  3.1846E+00
      0.958      1.044  1.4215E+01      1.1895E+02   1.9758E+01  3.2818E+00
      1.020      0.980  1.3154E+01      1.3904E+02   2.1689E+01  3.3835E+00
      1.086      0.921  1.7735E+01      1.6948E+02   2.4830E+01  3.6376E+00
      1.157      0.865  2.6370E+01      1.9868E+02   2.7336E+01  3.7612E+00
      1.232      0.812  4.6086E+01      2.3926E+02   3.0917E+01  3.9951E+00
      1.311      0.763  5.9374E+01      3.1229E+02   3.7899E+01  4.5993E+00
      1.396      0.716  7.2293E+01      3.4928E+02   3.9809E+01  4.5371E+00
      1.487      0.673  7.0367E+01      3.5378E+02   3.7868E+01  4.0534E+00
      1.583      0.632  5.8711E+01      3.2206E+02   3.2375E+01  3.2546E+00
      1.686      0.593  3.5702E+01      3.2255E+02   3.0452E+01  2.8749E+00
      1.795      0.557  2.4437E+01      3.1710E+02   2.8115E+01  2.4929E+00
      1.911      0.523  1.9819E+01      2.9864E+02   2.4868E+01  2.0708E+00
      2.035      0.491  3.0824E+01      2.7327E+02   2.1371E+01  1.6713E+00
      2.167      0.461  1.7560E+01      2.4604E+02   1.8070E+01  1.3272E+00
      2.307      0.433  1.6678E+01      2.1662E+02   1.4942E+01  1.0306E+00
      2.457      0.407  1.4645E+01      1.9585E+02   1.2687E+01  8.2187E-01
      2.616      0.382  1.0229E+01      1.9099E+02   1.1620E+01  7.0694E-01
      2.786      0.359  1.0760E+01      1.8104E+02   1.0344E+01  5.9103E-01
      2.966      0.337  1.2334E+01      1.7530E+02   9.4067E+00  5.0477E-01
      3.158      0.317  5.9220E+00      1.9169E+02   9.6603E+00  4.8683E-01
      3.363      0.297  1.9177E+01      2.6818E+02   1.2693E+01  6.0074E-01
      3.581      0.279  2.3790E+01      3.3987E+02   1.5107E+01  6.7150E-01
      3.813      0.262  2.7182E+01      3.8217E+02   1.5954E+01  6.6599E-01
      4.060      0.246  2.4393E+01      3.9935E+02   1.5656E+01  6.1381E-01
      4.323      0.231  2.7329E+01      4.6223E+02   1.7019E+01  6.2664E-01
      4.603      0.217  3.8544E+01      6.1648E+02   2.1318E+01  7.3715E-01
      4.901      0.204  3.5453E+01      6.9692E+02   2.2633E+01  7.3502E-01
      5.218      0.192  4.7862E+01      6.9398E+02   2.1166E+01  6.4556E-01
      5.556      0.180  3.3600E+01      6.2708E+02   1.7962E+01  5.1450E-01
      5.916      0.169  1.9400E+01      5.1236E+02   1.3783E+01  3.7078E-01
      6.300      0.159  1.8424E+01      4.4481E+02   1.1238E+01  2.8392E-01
      6.708      0.149  9.6864E+00      4.8942E+02   1.1612E+01  2.7553E-01
      7.142      0.140  1.6025E+01      5.3743E+02   1.1976E+01  2.6686E-01
      7.605      0.131  1.8253E+01      5.3335E+02   1.1162E+01  2.3359E-01
      8.098      0.123  1.7068E+01      5.5298E+02   1.0869E+01  2.1361E-01
      8.622      0.116  2.0841E+01      5.7076E+02   1.0535E+01  1.9447E-01
      9.181      0.109  1.2040E+01      5.0842E+02   8.8136E+00  1.5279E-01
      9.776      0.102  6.3718E+00      4.0402E+02   6.5777E+00  1.0709E-01
     10.409      0.096  4.7561E+00      3.7097E+02   5.6722E+00  8.6728E-02
     11.083      0.090  7.9677E+00      3.7968E+02   5.4521E+00  7.8291E-02
     11.801      0.085  4.2295E+00      3.7416E+02   5.0459E+00  6.8049E-02
     12.566      0.080  1.0513E+01      3.5130E+02   4.4493E+00  5.6353E-02
     13.380      0.075  3.6216E+00      3.6318E+02   4.3200E+00  5.1386E-02
     14.247      0.070  2.2222E+00      3.7672E+02   4.2084E+00  4.7012E-02
     15.170      0.066  5.0304E+00      3.5783E+02   3.7542E+00  3.9387E-02
     16.153      0.062  2.8488E+00      3.3002E+02   3.2517E+00  3.2039E-02
     17.199      0.058  1.8802E+00      2.6831E+02   2.4828E+00  2.2975E-02
     18.314      0.055  4.8088E+00      2.7040E+02   2.3499E+00  2.0422E-02
     19.500      0.051  2.1511E+00      2.8701E+02   2.3425E+00  1.9119E-02
     20.763      0.048  2.4598E+00      2.7176E+02   2.0831E+00  1.5967E-02
     22.109      0.045  1.1482E+00      2.5157E+02   1.8110E+00  1.3037E-02
     23.541      0.042  7.0767E-01      2.3929E+02   1.6178E+00  1.0938E-02
     25.066      0.040  1.2518E+00      2.2173E+02   1.4079E+00  8.9392E-03
     26.690      0.037  9.9922E-01      2.1378E+02   1.2748E+00  7.6019E-03
     28.419      0.035  1.7960E-01      2.0780E+02   1.1638E+00  6.5174E-03
     30.260      0.033  3.2856E-01      2.0213E+02   1.0631E+00  5.5916E-03
     32.221      0.031  1.5697E-01      2.0097E+02   9.9271E-01  4.9035E-03
     34.308      0.029  1.5257E-01      2.0017E+02   9.2859E-01  4.3077E-03
     36.531      0.027  5.4421E-02      1.9840E+02   8.6439E-01  3.7659E-03
     38.897      0.026  4.0181E-02      1.9538E+02   7.9942E-01  3.2710E-03
     41.417      0.024  4.0519E-02      1.9595E+02   7.5299E-01  2.8935E-03
     44.101      0.023  3.9957E-02      1.9638E+02   7.0872E-01  2.5577E-03
     46.958      0.021  2.8543E-02      1.9628E+02   6.6524E-01  2.2547E-03
     50.000      0.020  2.2651E-02      1.9624E+02   6.2465E-01  1.9883E-03
 
 
