# Supplementary material for: Parameters estimation of stochastic finite fault ground motion simulation method and its application in North China
Source: PLoS One. 2025 Dec 3;20(12):e0337602. doi: 10.1371/journal.pone.0337602 (PMC12674566; doi:10.1371/journal.pone.0337602)
Supplement: S2 File — The program code of strong ground motion simulation based on stochastic finite-fault method with dynamic corner frequency for the Pingyuan earthquake. (ZIP) [file pone.0337602.s002.zip › S2 File. Program Code. ( Simulationor of Pingyuan earthquake)/EXSIMNC/PSA/M6d5S130S004iter010.tmp]

**********************************************
*******     Site #   4
PSA and Fouries apectra of trial num.    10
damping:   5%
 100 samples
Mag.          =      5.50
siteCoord1    =     37.40
siteCoord2    =    116.40
depth         =     18.00
fault Dis.(km)=    22.38
Hypo  Dis.(km)=    26.29
Input Parameters file =  M6d5S130_parameters.out                                                                                                 
 data format: (1x,f10.3, 1p, 1x,e11.4, 5x,e11.4, 2x,e11.4, 1x,e11.4)
   freq(Hz)     per(s) FAS(cm/sec) avgPSA(cm/s**2) avgPSV(cm/s)   avgSD(cm)
      0.100     10.000  3.9271E-01      5.0200E-01   7.9895E-01  1.2716E+00
      0.106      9.392  3.9271E-01      6.1888E-01   9.2505E-01  1.3827E+00
      0.113      8.820  3.9271E-01      7.3591E-01   1.0331E+00  1.4502E+00
      0.121      8.283  3.9271E-01      8.4157E-01   1.1095E+00  1.4627E+00
      0.129      7.779  4.5389E-01      9.2688E-01   1.1476E+00  1.4209E+00
      0.137      7.306  4.5389E-01      9.9201E-01   1.1535E+00  1.3413E+00
      0.146      6.862  4.5389E-01      1.0528E+00   1.1497E+00  1.2555E+00
      0.155      6.444  5.4802E-01      1.1434E+00   1.1727E+00  1.2027E+00
      0.165      6.052  5.4802E-01      1.3245E+00   1.2758E+00  1.2288E+00
      0.176      5.684  5.4802E-01      1.5843E+00   1.4331E+00  1.2964E+00
      0.187      5.338  7.3916E-01      1.9621E+00   1.6669E+00  1.4162E+00
      0.199      5.013  7.3916E-01      2.3744E+00   1.8945E+00  1.5116E+00
      0.212      4.708  7.3916E-01      2.7130E+00   2.0329E+00  1.5233E+00
      0.226      4.422  7.0484E-01      2.9063E+00   2.0453E+00  1.4393E+00
      0.241      4.153  7.0484E-01      3.0136E+00   1.9918E+00  1.3164E+00
      0.256      3.900  9.6934E-01      3.2369E+00   2.0091E+00  1.2471E+00
      0.273      3.663  9.6934E-01      3.7669E+00   2.1959E+00  1.2801E+00
      0.291      3.440  1.0966E+00      4.5580E+00   2.4953E+00  1.3661E+00
      0.310      3.231  1.3843E+00      5.3274E+00   2.7391E+00  1.4084E+00
      0.330      3.034  1.3843E+00      5.8726E+00   2.8358E+00  1.3693E+00
      0.351      2.849  1.4060E+00      6.2962E+00   2.8553E+00  1.2949E+00
      0.374      2.676  2.0380E+00      6.7702E+00   2.8835E+00  1.2281E+00
      0.398      2.513  2.3617E+00      7.6515E+00   3.0605E+00  1.2242E+00
      0.424      2.360  2.3617E+00      8.5173E+00   3.1995E+00  1.2019E+00
      0.451      2.217  2.6834E+00      1.0500E+01   3.7043E+00  1.3069E+00
      0.480      2.082  2.7844E+00      1.3255E+01   4.3919E+00  1.4552E+00
      0.511      1.955  3.3040E+00      1.6938E+01   5.2707E+00  1.6401E+00
      0.545      1.836  3.7002E+00      2.0697E+01   6.0485E+00  1.7676E+00
      0.580      1.724  6.7553E+00      2.5278E+01   6.9377E+00  1.9041E+00
      0.617      1.620  8.4263E+00      3.2329E+01   8.3332E+00  2.1479E+00
      0.657      1.521  1.0929E+01      3.9421E+01   9.5429E+00  2.3101E+00
      0.700      1.428  1.3347E+01      4.7286E+01   1.0750E+01  2.4441E+00
      0.745      1.342  1.9373E+01      6.0474E+01   1.2912E+01  2.7569E+00
      0.794      1.260  2.3318E+01      7.7816E+01   1.5604E+01  3.1289E+00
      0.845      1.183  2.4660E+01      9.5085E+01   1.7907E+01  3.3722E+00
      0.900      1.111  2.6316E+01      1.1347E+02   2.0068E+01  3.5494E+00
      0.958      1.044  2.9757E+01      1.3469E+02   2.2373E+01  3.7161E+00
      1.020      0.980  2.8873E+01      1.4349E+02   2.2383E+01  3.4917E+00
      1.086      0.921  2.6569E+01      1.4268E+02   2.0903E+01  3.0624E+00
      1.157      0.865  2.3848E+01      1.3437E+02   1.8487E+01  2.5437E+00
      1.232      0.812  1.8514E+01      1.1863E+02   1.5329E+01  1.9808E+00
      1.311      0.763  1.6340E+01      1.1466E+02   1.3915E+01  1.6887E+00
      1.396      0.716  1.7394E+01      1.2773E+02   1.4558E+01  1.6592E+00
      1.487      0.673  2.1793E+01      1.6074E+02   1.7206E+01  1.8417E+00
      1.583      0.632  2.1325E+01      1.9197E+02   1.9298E+01  1.9400E+00
      1.686      0.593  1.4279E+01      2.1799E+02   2.0580E+01  1.9430E+00
      1.795      0.557  1.3729E+01      2.4531E+02   2.1750E+01  1.9285E+00
      1.911      0.523  2.6994E+01      2.4880E+02   2.0718E+01  1.7252E+00
      2.035      0.491  2.4061E+01      2.2806E+02   1.7835E+01  1.3948E+00
      2.167      0.461  3.2000E+01      2.3969E+02   1.7605E+01  1.2930E+00
      2.307      0.433  2.2939E+01      2.5328E+02   1.7471E+01  1.2051E+00
      2.457      0.407  3.0353E+01      2.8245E+02   1.8297E+01  1.1853E+00
      2.616      0.382  3.0321E+01      3.3064E+02   2.0116E+01  1.2238E+00
      2.786      0.359  2.4582E+01      3.9053E+02   2.2314E+01  1.2750E+00
      2.966      0.337  3.0245E+01      4.7354E+02   2.5410E+01  1.3635E+00
      3.158      0.317  3.9176E+01      5.1705E+02   2.6057E+01  1.3132E+00
      3.363      0.297  5.2424E+01      5.1904E+02   2.4566E+01  1.1627E+00
      3.581      0.279  4.1287E+01      4.3362E+02   1.9274E+01  8.5673E-01
      3.813      0.262  2.7996E+01      3.9438E+02   1.6463E+01  6.8727E-01
      4.060      0.246  2.2435E+01      4.1225E+02   1.6162E+01  6.3365E-01
      4.323      0.231  1.8915E+01      3.9689E+02   1.4613E+01  5.3806E-01
      4.603      0.217  2.8137E+01      4.7149E+02   1.6304E+01  5.6378E-01
      4.901      0.204  2.1898E+01      5.5965E+02   1.8175E+01  5.9024E-01
      5.218      0.192  2.4027E+01      5.2488E+02   1.6008E+01  4.8825E-01
      5.556      0.180  5.2912E+01      5.9200E+02   1.6957E+01  4.8572E-01
      5.916      0.169  2.2075E+01      6.2946E+02   1.6933E+01  4.5552E-01
      6.300      0.159  3.3050E+01      6.2467E+02   1.5782E+01  3.9872E-01
      6.708      0.149  3.0520E+01      6.2867E+02   1.4917E+01  3.5393E-01
      7.142      0.140  2.0362E+01      5.9018E+02   1.3151E+01  2.9305E-01
      7.605      0.131  2.0009E+01      5.3963E+02   1.1293E+01  2.3634E-01
      8.098      0.123  1.0465E+01      4.9016E+02   9.6338E+00  1.8935E-01
      8.622      0.116  1.1570E+01      4.2071E+02   7.7657E+00  1.4334E-01
      9.181      0.109  1.5769E+01      3.7429E+02   6.4884E+00  1.1248E-01
      9.776      0.102  9.7277E+00      3.3746E+02   5.4940E+00  8.9446E-02
     10.409      0.096  6.2788E+00      3.5668E+02   5.4536E+00  8.3386E-02
     11.083      0.090  1.4318E+01      5.1320E+02   7.3695E+00  1.0582E-01
     11.801      0.085  1.0463E+01      4.3508E+02   5.8675E+00  7.9130E-02
     12.566      0.080  7.6434E+00      3.7634E+02   4.7665E+00  6.0370E-02
     13.380      0.075  1.0475E+01      4.7576E+02   5.6591E+00  6.7314E-02
     14.247      0.070  7.4952E+00      4.3946E+02   4.9093E+00  5.4842E-02
     15.170      0.066  4.3642E+00      3.7839E+02   3.9698E+00  4.1649E-02
     16.153      0.062  3.8992E+00      2.8794E+02   2.8371E+00  2.7954E-02
     17.199      0.058  1.5386E+00      2.8520E+02   2.6391E+00  2.4421E-02
     18.314      0.055  4.6509E+00      2.6205E+02   2.2774E+00  1.9792E-02
     19.500      0.051  1.6477E+00      2.5439E+02   2.0763E+00  1.6946E-02
     20.763      0.048  1.9404E+00      2.4023E+02   1.8414E+00  1.4115E-02
     22.109      0.045  1.9282E+00      2.4691E+02   1.7774E+00  1.2795E-02
     23.541      0.042  1.4654E+00      2.2914E+02   1.5491E+00  1.0473E-02
     25.066      0.040  1.4297E+00      2.1187E+02   1.3452E+00  8.5414E-03
     26.690      0.037  9.4486E-01      2.1361E+02   1.2738E+00  7.5958E-03
     28.419      0.035  2.7577E-01      2.1899E+02   1.2264E+00  6.8682E-03
     30.260      0.033  1.2756E-01      2.1637E+02   1.1380E+00  5.9855E-03
     32.221      0.031  3.0489E-01      2.1701E+02   1.0719E+00  5.2949E-03
     34.308      0.029  8.0530E-02      2.1586E+02   1.0014E+00  4.6454E-03
     36.531      0.027  1.0060E-01      2.1197E+02   9.2349E-01  4.0234E-03
     38.897      0.026  3.1131E-02      2.0716E+02   8.4765E-01  3.4683E-03
     41.417      0.024  4.7641E-02      2.0617E+02   7.9225E-01  3.0444E-03
     44.101      0.023  3.0781E-02      2.0593E+02   7.4319E-01  2.6821E-03
     46.958      0.021  1.5605E-02      2.0517E+02   6.9539E-01  2.3569E-03
     50.000      0.020  1.1178E-02      2.0349E+02   6.4772E-01  2.0618E-03
 
 
