# Supplementary material for: Parameters estimation of stochastic finite fault ground motion simulation method and its application in North China
Source: PLoS One. 2025 Dec 3;20(12):e0337602. doi: 10.1371/journal.pone.0337602 (PMC12674566; doi:10.1371/journal.pone.0337602)
Supplement: S2 File — The program code of strong ground motion simulation based on stochastic finite-fault method with dynamic corner frequency for the Pingyuan earthquake. (ZIP) [file pone.0337602.s002.zip › S2 File. Program Code. ( Simulationor of Pingyuan earthquake)/EXSIMNC/PSA/M6d5S130S005iter001.tmp]

**********************************************
*******     Site #   5
PSA and Fouries apectra of trial num.     1
damping:   5%
 100 samples
Mag.          =      5.50
siteCoord1    =     37.20
siteCoord2    =    116.20
depth         =     18.00
fault Dis.(km)=    23.17
Hypo  Dis.(km)=    27.08
Input Parameters file =  M6d5S130_parameters.out                                                                                                 
 data format: (1x,f10.3, 1p, 1x,e11.4, 5x,e11.4, 2x,e11.4, 1x,e11.4)
   freq(Hz)     per(s) FAS(cm/sec) avgPSA(cm/s**2) avgPSV(cm/s)   avgSD(cm)
      0.100     10.000  5.2131E-01      5.9073E-01   9.4018E-01  1.4963E+00
      0.106      9.392  5.2131E-01      6.5214E-01   9.7476E-01  1.4570E+00
      0.113      8.820  5.2131E-01      7.2834E-01   1.0224E+00  1.4352E+00
      0.121      8.283  5.2131E-01      8.2795E-01   1.0915E+00  1.4390E+00
      0.129      7.779  7.1205E-01      9.5985E-01   1.1884E+00  1.4714E+00
      0.137      7.306  7.1205E-01      1.1297E+00   1.3136E+00  1.5275E+00
      0.146      6.862  7.1205E-01      1.3356E+00   1.4585E+00  1.5928E+00
      0.155      6.444  1.0034E+00      1.5648E+00   1.6049E+00  1.6460E+00
      0.165      6.052  1.0034E+00      1.7953E+00   1.7293E+00  1.6657E+00
      0.176      5.684  1.0034E+00      2.0060E+00   1.8146E+00  1.6415E+00
      0.187      5.338  1.2948E+00      2.1933E+00   1.8634E+00  1.5830E+00
      0.199      5.013  1.2948E+00      2.3858E+00   1.9036E+00  1.5188E+00
      0.212      4.708  1.2948E+00      2.6369E+00   1.9759E+00  1.4806E+00
      0.226      4.422  1.5503E+00      2.9843E+00   2.1002E+00  1.4780E+00
      0.241      4.153  1.5503E+00      3.4013E+00   2.2480E+00  1.4857E+00
      0.256      3.900  1.9909E+00      3.8064E+00   2.3627E+00  1.4665E+00
      0.273      3.663  1.9909E+00      4.4505E+00   2.5944E+00  1.5124E+00
      0.291      3.440  2.5940E+00      5.3179E+00   2.9114E+00  1.5939E+00
      0.310      3.231  3.2663E+00      6.4186E+00   3.3002E+00  1.6968E+00
      0.330      3.034  3.2663E+00      7.9259E+00   3.8272E+00  1.8481E+00
      0.351      2.849  3.4768E+00      9.3674E+00   4.2481E+00  1.9265E+00
      0.374      2.676  4.2121E+00      9.9371E+00   4.2322E+00  1.8025E+00
      0.398      2.513  4.7990E+00      1.0100E+01   4.0400E+00  1.6160E+00
      0.424      2.360  4.7990E+00      1.1090E+01   4.1658E+00  1.5649E+00
      0.451      2.217  4.6372E+00      1.2202E+01   4.3047E+00  1.5187E+00
      0.480      2.082  4.6519E+00      1.3266E+01   4.3954E+00  1.4563E+00
      0.511      1.955  5.2894E+00      1.6544E+01   5.1482E+00  1.6020E+00
      0.545      1.836  5.8487E+00      2.0305E+01   5.9340E+00  1.7341E+00
      0.580      1.724  8.8018E+00      2.4887E+01   6.8304E+00  1.8747E+00
      0.617      1.620  1.1240E+01      3.4424E+01   8.8730E+00  2.2871E+00
      0.657      1.521  1.3846E+01      4.6667E+01   1.1297E+01  2.7347E+00
      0.700      1.428  1.6876E+01      5.9906E+01   1.3619E+01  3.0963E+00
      0.745      1.342  2.1872E+01      7.4425E+01   1.5891E+01  3.3929E+00
      0.794      1.260  2.4773E+01      8.1874E+01   1.6418E+01  3.2921E+00
      0.845      1.183  2.5466E+01      8.7330E+01   1.6446E+01  3.0972E+00
      0.900      1.111  2.5094E+01      9.7746E+01   1.7288E+01  3.0576E+00
      0.958      1.044  2.5068E+01      1.1259E+02   1.8701E+01  3.1062E+00
      1.020      0.980  2.3077E+01      1.1857E+02   1.8496E+01  2.8853E+00
      1.086      0.921  2.1210E+01      1.0639E+02   1.5587E+01  2.2836E+00
      1.157      0.865  1.7643E+01      1.1354E+02   1.5622E+01  2.1495E+00
      1.232      0.812  1.6303E+01      1.2377E+02   1.5993E+01  2.0667E+00
      1.311      0.763  1.6549E+01      1.3236E+02   1.6063E+01  1.9494E+00
      1.396      0.716  1.3514E+01      1.3742E+02   1.5662E+01  1.7850E+00
      1.487      0.673  1.9248E+01      1.4953E+02   1.6006E+01  1.7132E+00
      1.583      0.632  2.8025E+01      1.6466E+02   1.6552E+01  1.6639E+00
      1.686      0.593  2.4423E+01      1.7888E+02   1.6888E+01  1.5944E+00
      1.795      0.557  2.2697E+01      1.9981E+02   1.7716E+01  1.5708E+00
      1.911      0.523  2.0705E+01      2.2323E+02   1.8589E+01  1.5479E+00
      2.035      0.491  1.1502E+01      2.3042E+02   1.8020E+01  1.4092E+00
      2.167      0.461  2.3891E+01      2.2894E+02   1.6815E+01  1.2350E+00
      2.307      0.433  2.8399E+01      2.3283E+02   1.6060E+01  1.1077E+00
      2.457      0.407  2.5339E+01      2.3792E+02   1.5413E+01  9.9843E-01
      2.616      0.382  1.2231E+01      2.2841E+02   1.3896E+01  8.4541E-01
      2.786      0.359  2.1388E+01      1.8974E+02   1.0841E+01  6.1944E-01
      2.966      0.337  1.4314E+01      1.9743E+02   1.0594E+01  5.6849E-01
      3.158      0.317  3.1695E+01      2.7771E+02   1.3996E+01  7.0531E-01
      3.363      0.297  3.0031E+01      3.3420E+02   1.5817E+01  7.4862E-01
      3.581      0.279  1.3717E+01      3.1120E+02   1.3833E+01  6.1487E-01
      3.813      0.262  2.4379E+01      3.1936E+02   1.3332E+01  5.5654E-01
      4.060      0.246  1.8214E+01      3.9472E+02   1.5475E+01  6.0670E-01
      4.323      0.231  4.9666E+01      4.5641E+02   1.6805E+01  6.1875E-01
      4.603      0.217  3.0446E+01      4.7067E+02   1.6276E+01  5.6280E-01
      4.901      0.204  1.8674E+01      4.8308E+02   1.5688E+01  5.0949E-01
      5.218      0.192  2.2256E+01      5.2630E+02   1.6052E+01  4.8958E-01
      5.556      0.180  2.5895E+01      5.5668E+02   1.5946E+01  4.5674E-01
      5.916      0.169  1.1471E+01      5.5374E+02   1.4896E+01  4.0072E-01
      6.300      0.159  3.2792E+01      5.1778E+02   1.3081E+01  3.3049E-01
      6.708      0.149  3.4150E+01      5.5784E+02   1.3236E+01  3.1405E-01
      7.142      0.140  1.0436E+01      4.3861E+02   9.7736E+00  2.1779E-01
      7.605      0.131  1.2676E+01      4.5789E+02   9.5826E+00  2.0054E-01
      8.098      0.123  2.3002E+01      4.5752E+02   8.9923E+00  1.7674E-01
      8.622      0.116  1.3056E+01      4.1197E+02   7.6043E+00  1.4036E-01
      9.181      0.109  1.6600E+01      3.6767E+02   6.3736E+00  1.1049E-01
      9.776      0.102  9.5878E+00      3.2260E+02   5.2522E+00  8.5509E-02
     10.409      0.096  4.0649E+00      2.9598E+02   4.5255E+00  6.9195E-02
     11.083      0.090  6.3770E+00      3.3415E+02   4.7983E+00  6.8903E-02
     11.801      0.085  8.3231E+00      4.1745E+02   5.6297E+00  7.5922E-02
     12.566      0.080  3.4254E+00      3.7214E+02   4.7133E+00  5.9697E-02
     13.380      0.075  3.9524E+00      3.5400E+02   4.2108E+00  5.0087E-02
     14.247      0.070  3.4489E+00      2.5137E+02   2.8081E+00  3.1369E-02
     15.170      0.066  4.5950E+00      2.5602E+02   2.6860E+00  2.8180E-02
     16.153      0.062  1.8840E+00      2.5609E+02   2.5233E+00  2.4862E-02
     17.199      0.058  4.3544E+00      2.3461E+02   2.1710E+00  2.0089E-02
     18.314      0.055  1.9451E+00      2.4453E+02   2.1251E+00  1.8468E-02
     19.500      0.051  2.7376E+00      2.3247E+02   1.8974E+00  1.5486E-02
     20.763      0.048  1.2723E+00      2.1114E+02   1.6184E+00  1.2406E-02
     22.109      0.045  2.6601E+00      2.1759E+02   1.5664E+00  1.1276E-02
     23.541      0.042  9.6122E-01      2.2081E+02   1.4929E+00  1.0093E-02
     25.066      0.040  4.3628E-01      2.1663E+02   1.3755E+00  8.7334E-03
     26.690      0.037  5.7089E-01      2.0747E+02   1.2372E+00  7.3773E-03
     28.419      0.035  5.1714E-01      1.9276E+02   1.0795E+00  6.0456E-03
     30.260      0.033  2.7787E-01      1.8883E+02   9.9315E-01  5.2235E-03
     32.221      0.031  1.8735E-01      1.8636E+02   9.2052E-01  4.5469E-03
     34.308      0.029  1.0772E-01      1.8573E+02   8.6160E-01  3.9970E-03
     36.531      0.027  6.1923E-02      1.8533E+02   8.0742E-01  3.5177E-03
     38.897      0.026  3.4603E-02      1.8242E+02   7.4641E-01  3.0541E-03
     41.417      0.024  5.1033E-02      1.8119E+02   6.9627E-01  2.6755E-03
     44.101      0.023  4.4427E-02      1.8121E+02   6.5398E-01  2.3601E-03
     46.958      0.021  1.1057E-02      1.8092E+02   6.1319E-01  2.0783E-03
     50.000      0.020  1.8191E-02      1.8035E+02   5.7406E-01  1.8273E-03
 
 
