# Supplementary material for: Parameters estimation of stochastic finite fault ground motion simulation method and its application in North China
Source: PLoS One. 2025 Dec 3;20(12):e0337602. doi: 10.1371/journal.pone.0337602 (PMC12674566; doi:10.1371/journal.pone.0337602)
Supplement: S2 File — The program code of strong ground motion simulation based on stochastic finite-fault method with dynamic corner frequency for the Pingyuan earthquake. (ZIP) [file pone.0337602.s002.zip › S2 File. Program Code. ( Simulationor of Pingyuan earthquake)/EXSIMNC/PSA/M6d5S130S005iter002.tmp]

**********************************************
*******     Site #   5
PSA and Fouries apectra of trial num.     2
damping:   5%
 100 samples
Mag.          =      5.50
siteCoord1    =     37.20
siteCoord2    =    116.20
depth         =     18.00
fault Dis.(km)=    23.17
Hypo  Dis.(km)=    27.08
Input Parameters file =  M6d5S130_parameters.out                                                                                                 
 data format: (1x,f10.3, 1p, 1x,e11.4, 5x,e11.4, 2x,e11.4, 1x,e11.4)
   freq(Hz)     per(s) FAS(cm/sec) avgPSA(cm/s**2) avgPSV(cm/s)   avgSD(cm)
      0.100     10.000  6.4352E-01      5.9141E-01   9.4125E-01  1.4980E+00
      0.106      9.392  6.4352E-01      7.1653E-01   1.0710E+00  1.6009E+00
      0.113      8.820  6.4352E-01      8.2833E-01   1.1628E+00  1.6323E+00
      0.121      8.283  6.4352E-01      9.1062E-01   1.2005E+00  1.5827E+00
      0.129      7.779  6.5795E-01      9.5246E-01   1.1793E+00  1.4601E+00
      0.137      7.306  6.5795E-01      9.5608E-01   1.1117E+00  1.2927E+00
      0.146      6.862  6.5795E-01      1.1732E+00   1.2812E+00  1.3992E+00
      0.155      6.444  7.5756E-01      1.3597E+00   1.3945E+00  1.4302E+00
      0.165      6.052  7.5756E-01      1.4646E+00   1.4107E+00  1.3588E+00
      0.176      5.684  7.5756E-01      1.5013E+00   1.3581E+00  1.2285E+00
      0.187      5.338  7.8709E-01      1.6856E+00   1.4320E+00  1.2166E+00
      0.199      5.013  7.8709E-01      2.1144E+00   1.6870E+00  1.3460E+00
      0.212      4.708  7.8709E-01      2.4772E+00   1.8562E+00  1.3909E+00
      0.226      4.422  8.1468E-01      2.8076E+00   1.9758E+00  1.3905E+00
      0.241      4.153  8.1468E-01      3.4850E+00   2.3033E+00  1.5223E+00
      0.256      3.900  1.0356E+00      4.0187E+00   2.4944E+00  1.5483E+00
      0.273      3.663  1.0356E+00      4.4202E+00   2.5767E+00  1.5021E+00
      0.291      3.440  1.3194E+00      4.9396E+00   2.7043E+00  1.4805E+00
      0.310      3.231  1.9186E+00      5.8033E+00   2.9838E+00  1.5342E+00
      0.330      3.034  1.9186E+00      6.9270E+00   3.3449E+00  1.6152E+00
      0.351      2.849  2.7657E+00      8.0354E+00   3.6440E+00  1.6525E+00
      0.374      2.676  3.5328E+00      9.0907E+00   3.8717E+00  1.6490E+00
      0.398      2.513  4.2500E+00      1.0149E+01   4.0597E+00  1.6238E+00
      0.424      2.360  4.2500E+00      1.1339E+01   4.2596E+00  1.6001E+00
      0.451      2.217  5.8442E+00      1.3576E+01   4.7895E+00  1.6897E+00
      0.480      2.082  7.5511E+00      1.8293E+01   6.0611E+00  2.0082E+00
      0.511      1.955  8.2774E+00      2.3493E+01   7.3104E+00  2.2748E+00
      0.545      1.836  9.7463E+00      2.6375E+01   7.7078E+00  2.2525E+00
      0.580      1.724  1.0963E+01      3.1379E+01   8.6123E+00  2.3637E+00
      0.617      1.620  1.1367E+01      3.7050E+01   9.5499E+00  2.4616E+00
      0.657      1.521  1.2194E+01      4.3144E+01   1.0444E+01  2.5282E+00
      0.700      1.428  1.1479E+01      4.9779E+01   1.1317E+01  2.5729E+00
      0.745      1.342  1.2255E+01      5.4729E+01   1.1685E+01  2.4950E+00
      0.794      1.260  1.3326E+01      6.3977E+01   1.2829E+01  2.5725E+00
      0.845      1.183  1.5773E+01      7.3415E+01   1.3826E+01  2.6037E+00
      0.900      1.111  1.7149E+01      8.6660E+01   1.5327E+01  2.7108E+00
      0.958      1.044  1.8620E+01      9.8940E+01   1.6434E+01  2.7298E+00
      1.020      0.980  2.0631E+01      1.0478E+02   1.6346E+01  2.5499E+00
      1.086      0.921  2.2606E+01      1.0126E+02   1.4835E+01  2.1733E+00
      1.157      0.865  2.2686E+01      9.5010E+01   1.3072E+01  1.7987E+00
      1.232      0.812  1.7989E+01      1.0082E+02   1.3027E+01  1.6834E+00
      1.311      0.763  1.2298E+01      1.0261E+02   1.2452E+01  1.5111E+00
      1.396      0.716  4.9997E+00      1.0379E+02   1.1829E+01  1.3482E+00
      1.487      0.673  5.0387E+00      1.0497E+02   1.1235E+01  1.2026E+00
      1.583      0.632  9.5385E+00      1.1739E+02   1.1801E+01  1.1863E+00
      1.686      0.593  1.7269E+01      1.3944E+02   1.3165E+01  1.2429E+00
      1.795      0.557  1.9527E+01      2.0549E+02   1.8220E+01  1.6154E+00
      1.911      0.523  2.6582E+01      2.4532E+02   2.0428E+01  1.7011E+00
      2.035      0.491  4.6035E+01      2.5877E+02   2.0237E+01  1.5826E+00
      2.167      0.461  3.8972E+01      2.4927E+02   1.8308E+01  1.3446E+00
      2.307      0.433  1.6339E+01      2.6252E+02   1.8108E+01  1.2490E+00
      2.457      0.407  2.5624E+01      2.4041E+02   1.5574E+01  1.0089E+00
      2.616      0.382  2.8912E+01      2.2317E+02   1.3577E+01  8.2601E-01
      2.786      0.359  1.7263E+01      2.0530E+02   1.1730E+01  6.7022E-01
      2.966      0.337  6.0667E+00      1.8326E+02   9.8337E+00  5.2768E-01
      3.158      0.317  7.6581E+00      1.9135E+02   9.6431E+00  4.8597E-01
      3.363      0.297  1.1982E+01      2.6036E+02   1.2323E+01  5.8323E-01
      3.581      0.279  3.8987E+01      3.4083E+02   1.5150E+01  6.7340E-01
      3.813      0.262  2.5532E+01      3.7844E+02   1.5798E+01  6.5949E-01
      4.060      0.246  2.7758E+01      3.7863E+02   1.4844E+01  5.8196E-01
      4.323      0.231  1.5367E+01      3.3340E+02   1.2276E+01  4.5199E-01
      4.603      0.217  1.6841E+01      2.8078E+02   9.7093E+00  3.3574E-01
      4.901      0.204  1.3916E+01      2.8186E+02   9.1534E+00  2.9726E-01
      5.218      0.192  2.4896E+01      3.4557E+02   1.0540E+01  3.2146E-01
      5.556      0.180  2.5881E+01      4.0028E+02   1.1465E+01  3.2842E-01
      5.916      0.169  6.9695E+00      4.4146E+02   1.1876E+01  3.1947E-01
      6.300      0.159  2.5378E+01      4.6952E+02   1.1862E+01  2.9969E-01
      6.708      0.149  2.6392E+01      4.9535E+02   1.1753E+01  2.7887E-01
      7.142      0.140  1.9014E+01      4.6830E+02   1.0435E+01  2.3253E-01
      7.605      0.131  1.5091E+01      3.9638E+02   8.2952E+00  1.7360E-01
      8.098      0.123  1.9314E+01      4.5650E+02   8.9721E+00  1.7634E-01
      8.622      0.116  1.8650E+01      4.7552E+02   8.7774E+00  1.6202E-01
      9.181      0.109  2.2594E+01      4.9286E+02   8.5440E+00  1.4811E-01
      9.776      0.102  1.0657E+01      5.2202E+02   8.4988E+00  1.3837E-01
     10.409      0.096  1.0503E+01      4.3815E+02   6.6994E+00  1.0243E-01
     11.083      0.090  1.6926E+01      4.0754E+02   5.8522E+00  8.4036E-02
     11.801      0.085  3.9476E+00      3.5499E+02   4.7873E+00  6.4562E-02
     12.566      0.080  6.4242E+00      2.6700E+02   3.3817E+00  4.2831E-02
     13.380      0.075  5.6854E+00      2.5570E+02   3.0416E+00  3.6179E-02
     14.247      0.070  6.1893E+00      2.7875E+02   3.1140E+00  3.4787E-02
     15.170      0.066  4.6971E+00      2.6040E+02   2.7319E+00  2.8662E-02
     16.153      0.062  2.8037E+00      2.7026E+02   2.6629E+00  2.6238E-02
     17.199      0.058  4.6515E+00      2.7797E+02   2.5722E+00  2.3802E-02
     18.314      0.055  7.1499E-01      2.2721E+02   1.9746E+00  1.7160E-02
     19.500      0.051  9.1692E-01      2.1932E+02   1.7900E+00  1.4610E-02
     20.763      0.048  1.7521E+00      2.2012E+02   1.6873E+00  1.2933E-02
     22.109      0.045  1.3979E+00      2.1835E+02   1.5718E+00  1.1315E-02
     23.541      0.042  1.1181E+00      2.0902E+02   1.4132E+00  9.5540E-03
     25.066      0.040  1.1330E+00      1.9779E+02   1.2559E+00  7.9742E-03
     26.690      0.037  1.0270E+00      1.9452E+02   1.1600E+00  6.9170E-03
     28.419      0.035  3.7984E-01      1.8822E+02   1.0541E+00  5.9032E-03
     30.260      0.033  2.6517E-01      1.8380E+02   9.6670E-01  5.0844E-03
     32.221      0.031  2.1641E-01      1.7852E+02   8.8182E-01  4.3558E-03
     34.308      0.029  9.8510E-02      1.7778E+02   8.2471E-01  3.8258E-03
     36.531      0.027  6.3537E-02      1.7540E+02   7.6415E-01  3.3292E-03
     38.897      0.026  6.2839E-02      1.7501E+02   7.1607E-01  2.9299E-03
     41.417      0.024  3.8298E-02      1.7309E+02   6.6514E-01  2.5559E-03
     44.101      0.023  1.6057E-02      1.7223E+02   6.2155E-01  2.2431E-03
     46.958      0.021  1.3420E-02      1.7077E+02   5.7881E-01  1.9618E-03
     50.000      0.020  2.7656E-02      1.6991E+02   5.4083E-01  1.7215E-03
 
 
