# Supplementary material for: Parameters estimation of stochastic finite fault ground motion simulation method and its application in North China
Source: PLoS One. 2025 Dec 3;20(12):e0337602. doi: 10.1371/journal.pone.0337602 (PMC12674566; doi:10.1371/journal.pone.0337602)
Supplement: S2 File — The program code of strong ground motion simulation based on stochastic finite-fault method with dynamic corner frequency for the Pingyuan earthquake. (ZIP) [file pone.0337602.s002.zip › S2 File. Program Code. ( Simulationor of Pingyuan earthquake)/EXSIMNC/PSA/M6d5S130S005iter003.tmp]

**********************************************
*******     Site #   5
PSA and Fouries apectra of trial num.     3
damping:   5%
 100 samples
Mag.          =      5.50
siteCoord1    =     37.20
siteCoord2    =    116.20
depth         =     18.00
fault Dis.(km)=    23.17
Hypo  Dis.(km)=    27.08
Input Parameters file =  M6d5S130_parameters.out                                                                                                 
 data format: (1x,f10.3, 1p, 1x,e11.4, 5x,e11.4, 2x,e11.4, 1x,e11.4)
   freq(Hz)     per(s) FAS(cm/sec) avgPSA(cm/s**2) avgPSV(cm/s)   avgSD(cm)
      0.100     10.000  5.1942E-01      5.9019E-01   9.3932E-01  1.4950E+00
      0.106      9.392  5.1942E-01      5.9958E-01   8.9621E-01  1.3396E+00
      0.113      8.820  5.1942E-01      6.2530E-01   8.7778E-01  1.2322E+00
      0.121      8.283  5.1942E-01      6.8689E-01   9.0557E-01  1.1939E+00
      0.129      7.779  6.1674E-01      8.0504E-01   9.9675E-01  1.2341E+00
      0.137      7.306  6.1674E-01      9.9519E-01   1.1572E+00  1.3456E+00
      0.146      6.862  6.1674E-01      1.2593E+00   1.3752E+00  1.5018E+00
      0.155      6.444  8.8151E-01      1.5789E+00   1.6194E+00  1.6608E+00
      0.165      6.052  8.8151E-01      1.9151E+00   1.8446E+00  1.7768E+00
      0.176      5.684  8.8151E-01      2.2197E+00   2.0080E+00  1.8164E+00
      0.187      5.338  1.2118E+00      2.4598E+00   2.0898E+00  1.7754E+00
      0.199      5.013  1.2118E+00      2.6457E+00   2.1110E+00  1.6843E+00
      0.212      4.708  1.2118E+00      2.8439E+00   2.1310E+00  1.5968E+00
      0.226      4.422  1.6435E+00      3.1522E+00   2.2184E+00  1.5611E+00
      0.241      4.153  1.6435E+00      3.6347E+00   2.4022E+00  1.5877E+00
      0.256      3.900  2.5041E+00      4.2606E+00   2.6446E+00  1.6415E+00
      0.273      3.663  2.5041E+00      4.9226E+00   2.8696E+00  1.6728E+00
      0.291      3.440  2.9324E+00      5.5436E+00   3.0349E+00  1.6615E+00
      0.310      3.231  3.3408E+00      6.1593E+00   3.1669E+00  1.6283E+00
      0.330      3.034  3.3408E+00      6.9594E+00   3.3605E+00  1.6227E+00
      0.351      2.849  3.3001E+00      7.9720E+00   3.6153E+00  1.6395E+00
      0.374      2.676  3.5843E+00      8.9088E+00   3.7943E+00  1.6160E+00
      0.398      2.513  3.2872E+00      1.0232E+01   4.0928E+00  1.6371E+00
      0.424      2.360  3.2872E+00      1.3290E+01   4.9924E+00  1.8754E+00
      0.451      2.217  3.6229E+00      1.7397E+01   6.1375E+00  2.1653E+00
      0.480      2.082  4.8970E+00      2.1132E+01   7.0018E+00  2.3199E+00
      0.511      1.955  6.9271E+00      2.4018E+01   7.4736E+00  2.3256E+00
      0.545      1.836  8.1397E+00      2.6255E+01   7.6727E+00  2.2423E+00
      0.580      1.724  1.1471E+01      3.0032E+01   8.2425E+00  2.2622E+00
      0.617      1.620  1.3634E+01      3.8485E+01   9.9198E+00  2.5569E+00
      0.657      1.521  1.4713E+01      4.7082E+01   1.1397E+01  2.7590E+00
      0.700      1.428  1.5693E+01      5.1095E+01   1.1616E+01  2.6409E+00
      0.745      1.342  1.6136E+01      6.1068E+01   1.3039E+01  2.7840E+00
      0.794      1.260  1.3056E+01      6.6300E+01   1.3295E+01  2.6659E+00
      0.845      1.183  1.1121E+01      6.8715E+01   1.2941E+01  2.4370E+00
      0.900      1.111  7.3949E+00      7.6196E+01   1.3476E+01  2.3835E+00
      0.958      1.044  1.1918E+01      8.9125E+01   1.4804E+01  2.4590E+00
      1.020      0.980  2.0494E+01      1.1162E+02   1.7412E+01  2.7161E+00
      1.086      0.921  2.6701E+01      1.2404E+02   1.8172E+01  2.6623E+00
      1.157      0.865  2.9048E+01      1.3627E+02   1.8750E+01  2.5798E+00
      1.232      0.812  3.1442E+01      1.5326E+02   1.9804E+01  2.5590E+00
      1.311      0.763  3.0246E+01      1.6360E+02   1.9854E+01  2.4094E+00
      1.396      0.716  2.6132E+01      1.7960E+02   2.0470E+01  2.3330E+00
      1.487      0.673  1.8707E+01      1.8532E+02   1.9836E+01  2.1232E+00
      1.583      0.632  1.1612E+01      1.8297E+02   1.8393E+01  1.8490E+00
      1.686      0.593  2.6860E+01      1.9232E+02   1.8157E+01  1.7142E+00
      1.795      0.557  3.2568E+01      2.1227E+02   1.8821E+01  1.6688E+00
      1.911      0.523  3.0548E+01      2.3681E+02   1.9719E+01  1.6420E+00
      2.035      0.491  2.8189E+01      2.5083E+02   1.9616E+01  1.5341E+00
      2.167      0.461  1.7983E+01      2.3338E+02   1.7141E+01  1.2589E+00
      2.307      0.433  1.9538E+01      2.1025E+02   1.4502E+01  1.0003E+00
      2.457      0.407  2.0638E+01      1.9852E+02   1.2860E+01  8.3309E-01
      2.616      0.382  2.3937E+01      2.2615E+02   1.3759E+01  8.3707E-01
      2.786      0.359  2.4048E+01      2.7191E+02   1.5536E+01  8.8768E-01
      2.966      0.337  2.0947E+01      2.9129E+02   1.5631E+01  8.3876E-01
      3.158      0.317  2.0060E+01      2.5287E+02   1.2744E+01  6.4223E-01
      3.363      0.297  1.4125E+01      1.9405E+02   9.1842E+00  4.3468E-01
      3.581      0.279  2.3931E+01      2.6330E+02   1.1704E+01  5.2022E-01
      3.813      0.262  2.9484E+01      2.8149E+02   1.1751E+01  4.9054E-01
      4.060      0.246  1.1818E+01      2.7631E+02   1.0833E+01  4.2470E-01
      4.323      0.231  1.5416E+01      2.3883E+02   8.7938E+00  3.2378E-01
      4.603      0.217  8.0914E+00      2.4793E+02   8.5733E+00  2.9646E-01
      4.901      0.204  1.4748E+01      2.5163E+02   8.1718E+00  2.6538E-01
      5.218      0.192  6.4547E+00      2.0741E+02   6.3259E+00  1.9294E-01
      5.556      0.180  1.2838E+01      2.5325E+02   7.2541E+00  2.0779E-01
      5.916      0.169  7.7254E+00      2.5351E+02   6.8197E+00  1.8346E-01
      6.300      0.159  1.8190E+01      3.2180E+02   8.1302E+00  2.0540E-01
      6.708      0.149  2.0047E+01      3.1935E+02   7.5772E+00  1.7978E-01
      7.142      0.140  5.4740E+00      2.2469E+02   5.0068E+00  1.1157E-01
      7.605      0.131  1.3067E+01      2.3798E+02   4.9804E+00  1.0423E-01
      8.098      0.123  7.6540E+00      2.9848E+02   5.8664E+00  1.1530E-01
      8.622      0.116  1.2697E+01      3.0808E+02   5.6866E+00  1.0497E-01
      9.181      0.109  1.1231E+01      3.4364E+02   5.9571E+00  1.0327E-01
      9.776      0.102  7.2148E+00      3.7102E+02   6.0405E+00  9.8343E-02
     10.409      0.096  1.1673E+01      3.4662E+02   5.2999E+00  8.1035E-02
     11.083      0.090  7.0273E+00      3.0615E+02   4.3962E+00  6.3128E-02
     11.801      0.085  6.0703E+00      3.2086E+02   4.3271E+00  5.8355E-02
     12.566      0.080  3.9900E+00      2.8566E+02   3.6180E+00  4.5824E-02
     13.380      0.075  7.8806E+00      2.8410E+02   3.3793E+00  4.0197E-02
     14.247      0.070  3.3510E+00      2.7606E+02   3.0839E+00  3.4451E-02
     15.170      0.066  5.4244E+00      2.4547E+02   2.5753E+00  2.7019E-02
     16.153      0.062  6.8735E+00      2.5620E+02   2.5244E+00  2.4873E-02
     17.199      0.058  2.3689E+00      2.0999E+02   1.9431E+00  1.7981E-02
     18.314      0.055  3.5630E+00      1.8338E+02   1.5937E+00  1.3850E-02
     19.500      0.051  2.3692E+00      1.7935E+02   1.4638E+00  1.1947E-02
     20.763      0.048  7.3574E-01      1.8020E+02   1.3813E+00  1.0588E-02
     22.109      0.045  1.6191E+00      1.7393E+02   1.2521E+00  9.0135E-03
     23.541      0.042  1.2191E+00      1.6432E+02   1.1109E+00  7.5106E-03
     25.066      0.040  1.1225E+00      1.4151E+02   8.9851E-01  5.7050E-03
     26.690      0.037  3.4051E-01      1.3001E+02   7.7529E-01  4.6231E-03
     28.419      0.035  3.2913E-01      1.2481E+02   6.9899E-01  3.9146E-03
     30.260      0.033  2.0203E-01      1.2590E+02   6.6215E-01  3.4826E-03
     32.221      0.031  2.4299E-01      1.2570E+02   6.2089E-01  3.0669E-03
     34.308      0.029  2.2565E-01      1.2526E+02   5.8110E-01  2.6957E-03
     36.531      0.027  6.3487E-02      1.2549E+02   5.4672E-01  2.3819E-03
     38.897      0.026  8.7800E-02      1.2282E+02   5.0253E-01  2.0562E-03
     41.417      0.024  4.5803E-02      1.2300E+02   4.7265E-01  1.8163E-03
     44.101      0.023  3.7475E-02      1.2287E+02   4.4342E-01  1.6003E-03
     46.958      0.021  3.3064E-02      1.2196E+02   4.1335E-01  1.4010E-03
     50.000      0.020  4.1058E-02      1.2127E+02   3.8601E-01  1.2287E-03
 
 
