# Supplementary material for: Parameters estimation of stochastic finite fault ground motion simulation method and its application in North China
Source: PLoS One. 2025 Dec 3;20(12):e0337602. doi: 10.1371/journal.pone.0337602 (PMC12674566; doi:10.1371/journal.pone.0337602)
Supplement: S2 File — The program code of strong ground motion simulation based on stochastic finite-fault method with dynamic corner frequency for the Pingyuan earthquake. (ZIP) [file pone.0337602.s002.zip › S2 File. Program Code. ( Simulationor of Pingyuan earthquake)/EXSIMNC/PSA/M6d5S130S005iter004.tmp]

**********************************************
*******     Site #   5
PSA and Fouries apectra of trial num.     4
damping:   5%
 100 samples
Mag.          =      5.50
siteCoord1    =     37.20
siteCoord2    =    116.20
depth         =     18.00
fault Dis.(km)=    23.17
Hypo  Dis.(km)=    27.08
Input Parameters file =  M6d5S130_parameters.out                                                                                                 
 data format: (1x,f10.3, 1p, 1x,e11.4, 5x,e11.4, 2x,e11.4, 1x,e11.4)
   freq(Hz)     per(s) FAS(cm/sec) avgPSA(cm/s**2) avgPSV(cm/s)   avgSD(cm)
      0.100     10.000  7.5008E-01      5.3841E-01   8.5690E-01  1.3638E+00
      0.106      9.392  7.5008E-01      6.3424E-01   9.4801E-01  1.4170E+00
      0.113      8.820  7.5008E-01      7.5340E-01   1.0576E+00  1.4846E+00
      0.121      8.283  7.5008E-01      8.9671E-01   1.1822E+00  1.5585E+00
      0.129      7.779  1.2257E+00      1.0615E+00   1.3143E+00  1.6273E+00
      0.137      7.306  1.2257E+00      1.2413E+00   1.4434E+00  1.6784E+00
      0.146      6.862  1.2257E+00      1.4281E+00   1.5596E+00  1.7031E+00
      0.155      6.444  1.7092E+00      1.6165E+00   1.6579E+00  1.7004E+00
      0.165      6.052  1.7092E+00      1.8106E+00   1.7440E+00  1.6798E+00
      0.176      5.684  1.7092E+00      2.0636E+00   1.8668E+00  1.6887E+00
      0.187      5.338  2.2803E+00      2.4499E+00   2.0813E+00  1.7682E+00
      0.199      5.013  2.2803E+00      2.9194E+00   2.3293E+00  1.8585E+00
      0.212      4.708  2.2803E+00      3.4665E+00   2.5976E+00  1.9464E+00
      0.226      4.422  2.8463E+00      4.0684E+00   2.8630E+00  2.0148E+00
      0.241      4.153  2.8463E+00      4.6862E+00   3.0972E+00  2.0470E+00
      0.256      3.900  3.6084E+00      5.2335E+00   3.2485E+00  2.0163E+00
      0.273      3.663  3.6084E+00      5.8696E+00   3.4216E+00  1.9946E+00
      0.291      3.440  4.4775E+00      7.0725E+00   3.8720E+00  2.1198E+00
      0.310      3.231  5.1421E+00      8.2595E+00   4.2467E+00  2.1835E+00
      0.330      3.034  5.1421E+00      9.0974E+00   4.3929E+00  2.1212E+00
      0.351      2.849  5.4190E+00      9.5890E+00   4.3486E+00  1.9721E+00
      0.374      2.676  5.8656E+00      9.7623E+00   4.1578E+00  1.7708E+00
      0.398      2.513  5.6324E+00      9.9885E+00   3.9953E+00  1.5981E+00
      0.424      2.360  5.6324E+00      9.7640E+00   3.6679E+00  1.3778E+00
      0.451      2.217  4.9130E+00      1.0129E+01   3.5736E+00  1.2608E+00
      0.480      2.082  4.1202E+00      1.1153E+01   3.6953E+00  1.2244E+00
      0.511      1.955  3.5383E+00      1.1400E+01   3.5475E+00  1.1039E+00
      0.545      1.836  2.4536E+00      1.1201E+01   3.2733E+00  9.5658E-01
      0.580      1.724  3.6495E+00      1.1865E+01   3.2564E+00  8.9375E-01
      0.617      1.620  3.7642E+00      1.1934E+01   3.0761E+00  7.9288E-01
      0.657      1.521  3.8033E+00      1.1118E+01   2.6915E+00  6.5155E-01
      0.700      1.428  3.6762E+00      1.1074E+01   2.5177E+00  5.7238E-01
      0.745      1.342  2.5785E+00      1.2383E+01   2.6440E+00  5.6453E-01
      0.794      1.260  2.8721E+00      1.3409E+01   2.6888E+00  5.3917E-01
      0.845      1.183  3.3546E+00      1.6717E+01   3.1482E+00  5.9288E-01
      0.900      1.111  4.2027E+00      2.4222E+01   4.2841E+00  7.5770E-01
      0.958      1.044  6.0480E+00      3.0473E+01   5.0617E+00  8.4076E-01
      1.020      0.980  6.6936E+00      4.0388E+01   6.3004E+00  9.8284E-01
      1.086      0.921  7.4837E+00      4.6057E+01   6.7476E+00  9.8855E-01
      1.157      0.865  9.1900E+00      5.5515E+01   7.6383E+00  1.0510E+00
      1.232      0.812  1.1506E+01      7.0106E+01   9.0590E+00  1.1706E+00
      1.311      0.763  1.3575E+01      7.9631E+01   9.6638E+00  1.1728E+00
      1.396      0.716  1.8274E+01      1.0142E+02   1.1560E+01  1.3175E+00
      1.487      0.673  1.7153E+01      1.2602E+02   1.3489E+01  1.4438E+00
      1.583      0.632  1.1269E+01      1.3222E+02   1.3291E+01  1.3361E+00
      1.686      0.593  1.5939E+01      1.2659E+02   1.1951E+01  1.1283E+00
      1.795      0.557  2.1273E+01      1.3009E+02   1.1534E+01  1.0227E+00
      1.911      0.523  2.2567E+01      1.3723E+02   1.1427E+01  9.5157E-01
      2.035      0.491  1.3864E+01      1.2356E+02   9.6628E+00  7.5567E-01
      2.167      0.461  1.7043E+01      1.2459E+02   9.1505E+00  6.7206E-01
      2.307      0.433  1.6069E+01      1.3098E+02   9.0345E+00  6.2318E-01
      2.457      0.407  7.7620E+00      1.4430E+02   9.3477E+00  6.0554E-01
      2.616      0.382  1.1708E+01      1.7027E+02   1.0359E+01  6.3021E-01
      2.786      0.359  1.8778E+01      2.3210E+02   1.3262E+01  7.5773E-01
      2.966      0.337  2.8895E+01      3.2800E+02   1.7601E+01  9.4446E-01
      3.158      0.317  3.3823E+01      3.3565E+02   1.6916E+01  8.5247E-01
      3.363      0.297  2.8958E+01      3.0697E+02   1.4529E+01  6.8764E-01
      3.581      0.279  3.3575E+01      2.9976E+02   1.3324E+01  5.9225E-01
      3.813      0.262  7.0206E+00      2.1362E+02   8.9177E+00  3.7227E-01
      4.060      0.246  2.0927E+01      2.4063E+02   9.4338E+00  3.6985E-01
      4.323      0.231  1.2090E+01      2.3990E+02   8.8330E+00  3.2523E-01
      4.603      0.217  8.1297E+00      1.8628E+02   6.4413E+00  2.2274E-01
      4.901      0.204  1.7036E+01      2.2577E+02   7.3321E+00  2.3811E-01
      5.218      0.192  1.2960E+01      2.5598E+02   7.8073E+00  2.3812E-01
      5.556      0.180  2.1996E+01      3.8859E+02   1.1131E+01  3.1882E-01
      5.916      0.169  1.5711E+01      3.8293E+02   1.0301E+01  2.7711E-01
      6.300      0.159  2.1595E+01      3.8877E+02   9.8220E+00  2.4815E-01
      6.708      0.149  1.1072E+01      3.6936E+02   8.7639E+00  2.0794E-01
      7.142      0.140  1.1875E+01      3.0777E+02   6.8581E+00  1.5282E-01
      7.605      0.131  1.9909E+01      3.7557E+02   7.8597E+00  1.6449E-01
      8.098      0.123  1.9598E+01      3.7656E+02   7.4010E+00  1.4546E-01
      8.622      0.116  2.1208E+00      3.4113E+02   6.2967E+00  1.1623E-01
      9.181      0.109  5.3363E+00      2.7033E+02   4.6863E+00  8.1239E-02
      9.776      0.102  1.0181E+01      2.9942E+02   4.8748E+00  7.9364E-02
     10.409      0.096  9.6700E+00      3.3734E+02   5.1579E+00  7.8865E-02
     11.083      0.090  3.5926E+00      3.0414E+02   4.3674E+00  6.2714E-02
     11.801      0.085  5.5716E+00      2.7922E+02   3.7656E+00  5.0783E-02
     12.566      0.080  8.4225E+00      2.7061E+02   3.4274E+00  4.3409E-02
     13.380      0.075  3.6996E+00      2.4856E+02   2.9566E+00  3.5168E-02
     14.247      0.070  4.4519E+00      2.5092E+02   2.8031E+00  3.1313E-02
     15.170      0.066  1.2165E+00      1.8987E+02   1.9920E+00  2.0899E-02
     16.153      0.062  2.3493E+00      2.0265E+02   1.9968E+00  1.9674E-02
     17.199      0.058  1.8047E+00      2.4585E+02   2.2750E+00  2.1052E-02
     18.314      0.055  2.1932E+00      2.1447E+02   1.8639E+00  1.6198E-02
     19.500      0.051  1.7266E+00      1.9211E+02   1.5679E+00  1.2797E-02
     20.763      0.048  3.0358E+00      1.8154E+02   1.3915E+00  1.0666E-02
     22.109      0.045  1.7793E+00      1.6655E+02   1.1990E+00  8.6311E-03
     23.541      0.042  4.3722E-01      1.6175E+02   1.0935E+00  7.3933E-03
     25.066      0.040  3.5576E-01      1.6449E+02   1.0444E+00  6.6314E-03
     26.690      0.037  1.1681E+00      1.7164E+02   1.0235E+00  6.1032E-03
     28.419      0.035  5.6808E-01      1.7191E+02   9.6275E-01  5.3917E-03
     30.260      0.033  1.1938E-01      1.6472E+02   8.6635E-01  4.5566E-03
     32.221      0.031  1.5050E-01      1.6188E+02   7.9963E-01  3.9498E-03
     34.308      0.029  1.9623E-01      1.5510E+02   7.1952E-01  3.3378E-03
     36.531      0.027  9.1253E-02      1.5070E+02   6.5657E-01  2.8605E-03
     38.897      0.026  2.9281E-02      1.4964E+02   6.1229E-01  2.5053E-03
     41.417      0.024  5.3470E-02      1.4987E+02   5.7591E-01  2.2130E-03
     44.101      0.023  1.7473E-02      1.4962E+02   5.3998E-01  1.9487E-03
     46.958      0.021  1.4455E-02      1.4887E+02   5.0455E-01  1.7101E-03
     50.000      0.020  2.6622E-02      1.4852E+02   4.7277E-01  1.5049E-03
 
 
