# Supplementary material for: Parameters estimation of stochastic finite fault ground motion simulation method and its application in North China
Source: PLoS One. 2025 Dec 3;20(12):e0337602. doi: 10.1371/journal.pone.0337602 (PMC12674566; doi:10.1371/journal.pone.0337602)
Supplement: S2 File — The program code of strong ground motion simulation based on stochastic finite-fault method with dynamic corner frequency for the Pingyuan earthquake. (ZIP) [file pone.0337602.s002.zip › S2 File. Program Code. ( Simulationor of Pingyuan earthquake)/EXSIMNC/PSA/M6d5S130S005iter005.tmp]

**********************************************
*******     Site #   5
PSA and Fouries apectra of trial num.     5
damping:   5%
 100 samples
Mag.          =      5.50
siteCoord1    =     37.20
siteCoord2    =    116.20
depth         =     18.00
fault Dis.(km)=    23.17
Hypo  Dis.(km)=    27.08
Input Parameters file =  M6d5S130_parameters.out                                                                                                 
 data format: (1x,f10.3, 1p, 1x,e11.4, 5x,e11.4, 2x,e11.4, 1x,e11.4)
   freq(Hz)     per(s) FAS(cm/sec) avgPSA(cm/s**2) avgPSV(cm/s)   avgSD(cm)
      0.100     10.000  5.6852E-01      7.1451E-01   1.1372E+00  1.8099E+00
      0.106      9.392  5.6852E-01      8.4438E-01   1.2621E+00  1.8865E+00
      0.113      8.820  5.6852E-01      9.7652E-01   1.3708E+00  1.9243E+00
      0.121      8.283  5.6852E-01      1.1038E+00   1.4552E+00  1.9185E+00
      0.129      7.779  7.6765E-01      1.2225E+00   1.5136E+00  1.8740E+00
      0.137      7.306  7.6765E-01      1.3361E+00   1.5536E+00  1.8066E+00
      0.146      6.862  7.6765E-01      1.4589E+00   1.5932E+00  1.7398E+00
      0.155      6.444  1.1508E+00      1.6155E+00   1.6569E+00  1.6993E+00
      0.165      6.052  1.1508E+00      1.8356E+00   1.7681E+00  1.7030E+00
      0.176      5.684  1.1508E+00      2.1423E+00   1.9379E+00  1.7531E+00
      0.187      5.338  1.6343E+00      2.5396E+00   2.1575E+00  1.8330E+00
      0.199      5.013  1.6343E+00      3.0066E+00   2.3989E+00  1.9140E+00
      0.212      4.708  1.6343E+00      3.5074E+00   2.6282E+00  1.9694E+00
      0.226      4.422  2.0983E+00      4.0112E+00   2.8228E+00  1.9865E+00
      0.241      4.153  2.0983E+00      4.5071E+00   2.9788E+00  1.9688E+00
      0.256      3.900  2.4452E+00      5.0023E+00   3.1050E+00  1.9273E+00
      0.273      3.663  2.4452E+00      5.6487E+00   3.2928E+00  1.9195E+00
      0.291      3.440  3.0184E+00      6.4859E+00   3.5508E+00  1.9440E+00
      0.310      3.231  4.0880E+00      7.5132E+00   3.8630E+00  1.9862E+00
      0.330      3.034  4.0880E+00      9.0064E+00   4.3490E+00  2.1000E+00
      0.351      2.849  4.5223E+00      1.0803E+01   4.8991E+00  2.2217E+00
      0.374      2.676  4.9067E+00      1.2125E+01   5.1641E+00  2.1994E+00
      0.398      2.513  5.4799E+00      1.2707E+01   5.0827E+00  2.0330E+00
      0.424      2.360  5.4799E+00      1.3943E+01   5.2376E+00  1.9675E+00
      0.451      2.217  5.5571E+00      1.5788E+01   5.5701E+00  1.9651E+00
      0.480      2.082  5.4283E+00      1.7046E+01   5.6479E+00  1.8713E+00
      0.511      1.955  5.5776E+00      1.9394E+01   6.0349E+00  1.8779E+00
      0.545      1.836  5.9461E+00      2.3210E+01   6.7827E+00  1.9822E+00
      0.580      1.724  5.5170E+00      2.4944E+01   6.8462E+00  1.8790E+00
      0.617      1.620  5.2207E+00      2.7301E+01   7.0371E+00  1.8139E+00
      0.657      1.521  4.6919E+00      3.2820E+01   7.9450E+00  1.9233E+00
      0.700      1.428  4.5128E+00      4.0538E+01   9.2161E+00  2.0953E+00
      0.745      1.342  5.0567E+00      4.9534E+01   1.0576E+01  2.2582E+00
      0.794      1.260  8.3464E+00      6.0393E+01   1.2110E+01  2.4284E+00
      0.845      1.183  1.0273E+01      7.8462E+01   1.4776E+01  2.7827E+00
      0.900      1.111  1.8015E+01      9.8442E+01   1.7411E+01  3.0794E+00
      0.958      1.044  2.6514E+01      1.2590E+02   2.0912E+01  3.4736E+00
      1.020      0.980  3.5184E+01      1.5933E+02   2.4854E+01  3.8772E+00
      1.086      0.921  3.9151E+01      1.8661E+02   2.7340E+01  4.0054E+00
      1.157      0.865  4.2162E+01      2.0179E+02   2.7764E+01  3.8200E+00
      1.232      0.812  3.7138E+01      2.0024E+02   2.5875E+01  3.3436E+00
      1.311      0.763  3.2228E+01      1.8043E+02   2.1897E+01  2.6573E+00
      1.396      0.716  2.9582E+01      1.6643E+02   1.8969E+01  2.1620E+00
      1.487      0.673  2.8906E+01      1.6522E+02   1.7685E+01  1.8930E+00
      1.583      0.632  2.7264E+01      1.5122E+02   1.5201E+01  1.5281E+00
      1.686      0.593  1.3536E+01      1.4659E+02   1.3839E+01  1.3065E+00
      1.795      0.557  1.2852E+01      1.8508E+02   1.6411E+01  1.4550E+00
      1.911      0.523  2.3538E+01      2.0812E+02   1.7330E+01  1.4431E+00
      2.035      0.491  2.7110E+01      2.6014E+02   2.0344E+01  1.5910E+00
      2.167      0.461  3.5945E+01      3.0433E+02   2.2352E+01  1.6416E+00
      2.307      0.433  3.5104E+01      2.9970E+02   2.0672E+01  1.4259E+00
      2.457      0.407  1.7801E+01      2.2378E+02   1.4496E+01  9.3906E-01
      2.616      0.382  9.7203E+00      1.7662E+02   1.0745E+01  6.5372E-01
      2.786      0.359  2.7071E+00      1.5598E+02   8.9124E+00  5.0923E-01
      2.966      0.337  1.0119E+01      2.0414E+02   1.0954E+01  5.8780E-01
      3.158      0.317  2.3752E+01      2.7010E+02   1.3612E+01  6.8597E-01
      3.363      0.297  1.7484E+01      2.6072E+02   1.2339E+01  5.8402E-01
      3.581      0.279  9.8327E+00      2.4516E+02   1.0897E+01  4.8438E-01
      3.813      0.262  9.5023E+00      2.4146E+02   1.0080E+01  4.2079E-01
      4.060      0.246  2.4676E+01      3.2464E+02   1.2728E+01  4.9898E-01
      4.323      0.231  3.3769E+01      3.8320E+02   1.4109E+01  5.1950E-01
      4.603      0.217  1.4049E+01      3.4539E+02   1.1943E+01  4.1300E-01
      4.901      0.204  1.9502E+01      2.8670E+02   9.3106E+00  3.0237E-01
      5.218      0.192  9.9956E+00      2.7413E+02   8.3608E+00  2.5500E-01
      5.556      0.180  2.5434E+01      3.1913E+02   9.1411E+00  2.6184E-01
      5.916      0.169  1.4209E+01      3.5927E+02   9.6648E+00  2.5999E-01
      6.300      0.159  1.0914E+01      2.9485E+02   7.4493E+00  1.8820E-01
      6.708      0.149  1.4119E+01      3.5249E+02   8.3636E+00  1.9844E-01
      7.142      0.140  1.1825E+01      3.3754E+02   7.5216E+00  1.6761E-01
      7.605      0.131  1.2791E+01      2.9895E+02   6.2564E+00  1.3093E-01
      8.098      0.123  8.3162E+00      2.6978E+02   5.3024E+00  1.0421E-01
      8.622      0.116  1.0681E+01      3.3657E+02   6.2126E+00  1.1468E-01
      9.181      0.109  1.0157E+01      3.2779E+02   5.6824E+00  9.8506E-02
      9.776      0.102  1.3912E+01      3.2942E+02   5.3632E+00  8.7316E-02
     10.409      0.096  1.4873E+01      4.1731E+02   6.3807E+00  9.7562E-02
     11.083      0.090  1.7467E+01      4.4745E+02   6.4253E+00  9.2266E-02
     11.801      0.085  6.8810E+00      4.1820E+02   5.6399E+00  7.6059E-02
     12.566      0.080  1.0349E+01      3.8196E+02   4.8377E+00  6.1271E-02
     13.380      0.075  2.6882E+00      4.2727E+02   5.0823E+00  6.0453E-02
     14.247      0.070  5.5769E+00      3.9672E+02   4.4318E+00  4.9508E-02
     15.170      0.066  4.7348E+00      3.4498E+02   3.6193E+00  3.7971E-02
     16.153      0.062  4.5013E+00      3.6673E+02   3.6134E+00  3.5603E-02
     17.199      0.058  1.5011E+00      3.4379E+02   3.1812E+00  2.9438E-02
     18.314      0.055  2.2689E+00      3.0950E+02   2.6897E+00  2.3375E-02
     19.500      0.051  2.0166E+00      2.9294E+02   2.3909E+00  1.9514E-02
     20.763      0.048  1.7591E+00      2.5555E+02   1.9588E+00  1.5015E-02
     22.109      0.045  9.4491E-01      2.3699E+02   1.7061E+00  1.2282E-02
     23.541      0.042  6.9506E-01      2.4998E+02   1.6900E+00  1.1426E-02
     25.066      0.040  7.0828E-01      2.5099E+02   1.5936E+00  1.0119E-02
     26.690      0.037  8.6082E-01      2.3487E+02   1.4006E+00  8.3518E-03
     28.419      0.035  7.1422E-01      2.2657E+02   1.2688E+00  7.1059E-03
     30.260      0.033  1.5282E-01      2.2376E+02   1.1769E+00  6.1899E-03
     32.221      0.031  2.7572E-01      2.2331E+02   1.1030E+00  5.4485E-03
     34.308      0.029  8.4655E-02      2.2327E+02   1.0357E+00  4.8048E-03
     36.531      0.027  1.8721E-01      2.2450E+02   9.7807E-01  4.2612E-03
     38.897      0.026  1.4154E-02      2.2602E+02   9.2479E-01  3.7839E-03
     41.417      0.024  4.4050E-02      2.2558E+02   8.6682E-01  3.3310E-03
     44.101      0.023  1.9538E-02      2.2427E+02   8.0937E-01  2.9209E-03
     46.958      0.021  1.3858E-02      2.2261E+02   7.5451E-01  2.5573E-03
     50.000      0.020  1.2657E-02      2.2173E+02   7.0580E-01  2.2466E-03
 
 
