# Supplementary material for: Parameters estimation of stochastic finite fault ground motion simulation method and its application in North China
Source: PLoS One. 2025 Dec 3;20(12):e0337602. doi: 10.1371/journal.pone.0337602 (PMC12674566; doi:10.1371/journal.pone.0337602)
Supplement: S2 File — The program code of strong ground motion simulation based on stochastic finite-fault method with dynamic corner frequency for the Pingyuan earthquake. (ZIP) [file pone.0337602.s002.zip › S2 File. Program Code. ( Simulationor of Pingyuan earthquake)/EXSIMNC/PSA/M6d5S130S005iter006.tmp]

**********************************************
*******     Site #   5
PSA and Fouries apectra of trial num.     6
damping:   5%
 100 samples
Mag.          =      5.50
siteCoord1    =     37.20
siteCoord2    =    116.20
depth         =     18.00
fault Dis.(km)=    23.17
Hypo  Dis.(km)=    27.08
Input Parameters file =  M6d5S130_parameters.out                                                                                                 
 data format: (1x,f10.3, 1p, 1x,e11.4, 5x,e11.4, 2x,e11.4, 1x,e11.4)
   freq(Hz)     per(s) FAS(cm/sec) avgPSA(cm/s**2) avgPSV(cm/s)   avgSD(cm)
      0.100     10.000  7.9624E-01      3.9307E-01   6.2559E-01  9.9565E-01
      0.106      9.392  7.9624E-01      4.8975E-01   7.3204E-01  1.0942E+00
      0.113      8.820  7.9624E-01      5.9940E-01   8.4142E-01  1.1812E+00
      0.121      8.283  7.9624E-01      7.1406E-01   9.4138E-01  1.2411E+00
      0.129      7.779  8.1269E-01      8.2226E-01   1.0181E+00  1.2605E+00
      0.137      7.306  8.1269E-01      9.1110E-01   1.0594E+00  1.2319E+00
      0.146      6.862  8.1269E-01      9.7028E-01   1.0596E+00  1.1572E+00
      0.155      6.444  1.0688E+00      9.9846E-01   1.0240E+00  1.0503E+00
      0.165      6.052  1.0688E+00      1.0168E+00   9.7936E-01  9.4333E-01
      0.176      5.684  1.0688E+00      1.1119E+00   1.0058E+00  9.0988E-01
      0.187      5.338  1.0650E+00      1.1594E+00   9.8502E-01  8.3684E-01
      0.199      5.013  1.0650E+00      1.3357E+00   1.0657E+00  8.5030E-01
      0.212      4.708  1.0650E+00      1.6527E+00   1.2384E+00  9.2798E-01
      0.226      4.422  1.1517E+00      2.0263E+00   1.4260E+00  1.0035E+00
      0.241      4.153  1.1517E+00      2.3396E+00   1.5463E+00  1.0219E+00
      0.256      3.900  1.1513E+00      2.6106E+00   1.6204E+00  1.0058E+00
      0.273      3.663  1.1513E+00      3.0301E+00   1.7664E+00  1.0297E+00
      0.291      3.440  1.3785E+00      3.6922E+00   2.0214E+00  1.1066E+00
      0.310      3.231  2.2566E+00      4.3252E+00   2.2238E+00  1.1434E+00
      0.330      3.034  2.2566E+00      5.3998E+00   2.6074E+00  1.2591E+00
      0.351      2.849  3.5359E+00      7.1092E+00   3.2240E+00  1.4621E+00
      0.374      2.676  4.5459E+00      9.0839E+00   3.8689E+00  1.6478E+00
      0.398      2.513  5.2855E+00      1.0314E+01   4.1256E+00  1.6502E+00
      0.424      2.360  5.2855E+00      1.2473E+01   4.6856E+00  1.7601E+00
      0.451      2.217  6.5927E+00      1.4383E+01   5.0742E+00  1.7901E+00
      0.480      2.082  7.6030E+00      1.6919E+01   5.6056E+00  1.8573E+00
      0.511      1.955  7.3809E+00      1.7759E+01   5.5261E+00  1.7196E+00
      0.545      1.836  7.3032E+00      1.8216E+01   5.3234E+00  1.5557E+00
      0.580      1.724  5.6505E+00      2.1371E+01   5.8655E+00  1.6098E+00
      0.617      1.620  4.2605E+00      2.3589E+01   6.0803E+00  1.5673E+00
      0.657      1.521  4.3228E+00      2.6355E+01   6.3798E+00  1.5444E+00
      0.700      1.428  3.6853E+00      3.1136E+01   7.0786E+00  1.6093E+00
      0.745      1.342  5.8129E+00      3.4589E+01   7.3853E+00  1.5769E+00
      0.794      1.260  7.7637E+00      3.2803E+01   6.5777E+00  1.3190E+00
      0.845      1.183  9.7097E+00      3.6036E+01   6.7863E+00  1.2780E+00
      0.900      1.111  1.2498E+01      4.4613E+01   7.8905E+00  1.3955E+00
      0.958      1.044  1.6018E+01      5.9110E+01   9.8183E+00  1.6308E+00
      1.020      0.980  1.6367E+01      7.5318E+01   1.1749E+01  1.8329E+00
      1.086      0.921  1.4624E+01      8.4794E+01   1.2423E+01  1.8200E+00
      1.157      0.865  1.3087E+01      9.2331E+01   1.2704E+01  1.7479E+00
      1.232      0.812  1.6132E+01      9.1707E+01   1.1850E+01  1.5313E+00
      1.311      0.763  1.8007E+01      8.4068E+01   1.0202E+01  1.2381E+00
      1.396      0.716  1.4447E+01      8.7186E+01   9.9368E+00  1.1325E+00
      1.487      0.673  7.5572E+00      8.1581E+01   8.7323E+00  9.3470E-01
      1.583      0.632  1.0611E+01      7.2638E+01   7.3020E+00  7.3404E-01
      1.686      0.593  1.5832E+01      9.6470E+01   9.1076E+00  8.5985E-01
      1.795      0.557  1.2969E+01      1.0266E+02   9.1025E+00  8.0708E-01
      1.911      0.523  1.0620E+01      9.7709E+01   8.1363E+00  6.7751E-01
      2.035      0.491  1.1784E+01      9.7303E+01   7.6095E+00  5.9509E-01
      2.167      0.461  1.0515E+01      1.2577E+02   9.2370E+00  6.7842E-01
      2.307      0.433  2.1601E+01      1.8706E+02   1.2903E+01  8.9000E-01
      2.457      0.407  2.7913E+01      2.6085E+02   1.6898E+01  1.0946E+00
      2.616      0.382  2.6709E+01      3.1114E+02   1.8929E+01  1.1516E+00
      2.786      0.359  1.8710E+01      3.2491E+02   1.8564E+01  1.0607E+00
      2.966      0.337  2.5342E+01      3.8869E+02   2.0857E+01  1.1192E+00
      3.158      0.317  3.4514E+01      4.2819E+02   2.1579E+01  1.0875E+00
      3.363      0.297  3.4649E+01      3.4713E+02   1.6430E+01  7.7760E-01
      3.581      0.279  1.7890E+01      3.4253E+02   1.5225E+01  6.7676E-01
      3.813      0.262  2.3075E+01      2.9556E+02   1.2338E+01  5.1506E-01
      4.060      0.246  1.9390E+01      3.4952E+02   1.3703E+01  5.3722E-01
      4.323      0.231  5.2088E+01      5.5907E+02   2.0585E+01  7.5793E-01
      4.603      0.217  4.1288E+01      6.8246E+02   2.3599E+01  8.1604E-01
      4.901      0.204  5.1511E+01      5.9057E+02   1.9179E+01  6.2284E-01
      5.218      0.192  2.6562E+01      5.9165E+02   1.8045E+01  5.5037E-01
      5.556      0.180  1.8714E+01      5.0471E+02   1.4457E+01  4.1410E-01
      5.916      0.169  1.0670E+01      4.3516E+02   1.1706E+01  3.1491E-01
      6.300      0.159  1.8151E+01      4.4312E+02   1.1195E+01  2.8284E-01
      6.708      0.149  8.0273E+00      4.7079E+02   1.1170E+01  2.6504E-01
      7.142      0.140  3.2079E+01      6.0446E+02   1.3469E+01  3.0015E-01
      7.605      0.131  2.3483E+01      5.1869E+02   1.0855E+01  2.2717E-01
      8.098      0.123  1.4420E+01      4.4054E+02   8.6584E+00  1.7018E-01
      8.622      0.116  1.9315E+01      4.0270E+02   7.4333E+00  1.3721E-01
      9.181      0.109  8.0780E+00      4.3496E+02   7.5402E+00  1.3071E-01
      9.776      0.102  1.3377E+01      3.7647E+02   6.1292E+00  9.9787E-02
     10.409      0.096  1.6951E+01      4.4956E+02   6.8739E+00  1.0510E-01
     11.083      0.090  1.1287E+01      3.6676E+02   5.2665E+00  7.5626E-02
     11.801      0.085  7.1078E+00      3.1832E+02   4.2929E+00  5.7894E-02
     12.566      0.080  8.2175E+00      3.2190E+02   4.0770E+00  5.1638E-02
     13.380      0.075  3.0408E+00      2.8937E+02   3.4420E+00  4.0942E-02
     14.247      0.070  2.5099E+00      2.3359E+02   2.6095E+00  2.9151E-02
     15.170      0.066  3.0655E+00      2.4544E+02   2.5751E+00  2.7016E-02
     16.153      0.062  2.7804E+00      2.4587E+02   2.4226E+00  2.3870E-02
     17.199      0.058  2.1768E+00      2.4155E+02   2.2352E+00  2.0683E-02
     18.314      0.055  3.3921E+00      2.3514E+02   2.0435E+00  1.7759E-02
     19.500      0.051  1.5491E+00      1.9609E+02   1.6005E+00  1.3063E-02
     20.763      0.048  1.7141E+00      2.0881E+02   1.6006E+00  1.2269E-02
     22.109      0.045  1.3253E+00      1.9321E+02   1.3909E+00  1.0012E-02
     23.541      0.042  1.2354E+00      1.7304E+02   1.1699E+00  7.9092E-03
     25.066      0.040  7.0945E-01      1.7181E+02   1.0909E+00  6.9265E-03
     26.690      0.037  5.0852E-01      1.8267E+02   1.0893E+00  6.4955E-03
     28.419      0.035  4.1101E-01      1.7224E+02   9.6457E-01  5.4019E-03
     30.260      0.033  4.3727E-01      1.5928E+02   8.3774E-01  4.4061E-03
     32.221      0.031  1.2135E-01      1.5976E+02   7.8914E-01  3.8980E-03
     34.308      0.029  4.8701E-02      1.6310E+02   7.5661E-01  3.5099E-03
     36.531      0.027  7.2482E-02      1.6141E+02   7.0321E-01  3.0637E-03
     38.897      0.026  7.0775E-02      1.5842E+02   6.4822E-01  2.6523E-03
     41.417      0.024  5.7502E-02      1.5756E+02   6.0544E-01  2.3265E-03
     44.101      0.023  4.9928E-02      1.5632E+02   5.6416E-01  2.0360E-03
     46.958      0.021  3.5062E-02      1.5558E+02   5.2730E-01  1.7872E-03
     50.000      0.020  2.6686E-02      1.5488E+02   4.9299E-01  1.5692E-03
 
 
