# Supplementary material for: Parameters estimation of stochastic finite fault ground motion simulation method and its application in North China
Source: PLoS One. 2025 Dec 3;20(12):e0337602. doi: 10.1371/journal.pone.0337602 (PMC12674566; doi:10.1371/journal.pone.0337602)
Supplement: S2 File — The program code of strong ground motion simulation based on stochastic finite-fault method with dynamic corner frequency for the Pingyuan earthquake. (ZIP) [file pone.0337602.s002.zip › S2 File. Program Code. ( Simulationor of Pingyuan earthquake)/EXSIMNC/PSA/M6d5S130S005iter007.tmp]

**********************************************
*******     Site #   5
PSA and Fouries apectra of trial num.     7
damping:   5%
 100 samples
Mag.          =      5.50
siteCoord1    =     37.20
siteCoord2    =    116.20
depth         =     18.00
fault Dis.(km)=    23.17
Hypo  Dis.(km)=    27.08
Input Parameters file =  M6d5S130_parameters.out                                                                                                 
 data format: (1x,f10.3, 1p, 1x,e11.4, 5x,e11.4, 2x,e11.4, 1x,e11.4)
   freq(Hz)     per(s) FAS(cm/sec) avgPSA(cm/s**2) avgPSV(cm/s)   avgSD(cm)
      0.100     10.000  9.7208E-01      5.3037E-01   8.4411E-01  1.3434E+00
      0.106      9.392  9.7208E-01      6.5631E-01   9.8099E-01  1.4663E+00
      0.113      8.820  9.7208E-01      7.6562E-01   1.0747E+00  1.5087E+00
      0.121      8.283  9.7208E-01      8.3971E-01   1.1070E+00  1.4595E+00
      0.129      7.779  8.9018E-01      8.6540E-01   1.0715E+00  1.3267E+00
      0.137      7.306  8.9018E-01      9.3167E-01   1.0834E+00  1.2597E+00
      0.146      6.862  8.9018E-01      1.0428E+00   1.1388E+00  1.2436E+00
      0.155      6.444  1.3567E+00      1.1373E+00   1.1665E+00  1.1963E+00
      0.165      6.052  1.3567E+00      1.1661E+00   1.1232E+00  1.0819E+00
      0.176      5.684  1.3567E+00      1.1984E+00   1.0841E+00  9.8068E-01
      0.187      5.338  1.4801E+00      1.3466E+00   1.1440E+00  9.7194E-01
      0.199      5.013  1.4801E+00      1.6847E+00   1.3442E+00  1.0725E+00
      0.212      4.708  1.4801E+00      2.1612E+00   1.6195E+00  1.2135E+00
      0.226      4.422  1.8204E+00      2.5971E+00   1.8277E+00  1.2862E+00
      0.241      4.153  1.8204E+00      2.8286E+00   1.8694E+00  1.2355E+00
      0.256      3.900  1.8562E+00      2.8931E+00   1.7958E+00  1.1147E+00
      0.273      3.663  1.8562E+00      3.0077E+00   1.7533E+00  1.0221E+00
      0.291      3.440  2.3217E+00      3.4516E+00   1.8896E+00  1.0345E+00
      0.310      3.231  2.2740E+00      4.2420E+00   2.1811E+00  1.1214E+00
      0.330      3.034  2.2740E+00      4.7505E+00   2.2939E+00  1.1077E+00
      0.351      2.849  2.8222E+00      4.9798E+00   2.2583E+00  1.0241E+00
      0.374      2.676  3.0696E+00      5.8011E+00   2.4707E+00  1.0523E+00
      0.398      2.513  3.1786E+00      7.5795E+00   3.0317E+00  1.2127E+00
      0.424      2.360  3.1786E+00      9.5355E+00   3.5820E+00  1.3456E+00
      0.451      2.217  3.2350E+00      1.0341E+01   3.6482E+00  1.2871E+00
      0.480      2.082  3.6947E+00      1.1467E+01   3.7994E+00  1.2589E+00
      0.511      1.955  3.3231E+00      1.3667E+01   4.2527E+00  1.3233E+00
      0.545      1.836  2.9113E+00      1.4928E+01   4.3624E+00  1.2749E+00
      0.580      1.724  3.6667E+00      1.6592E+01   4.5539E+00  1.2498E+00
      0.617      1.620  3.7621E+00      2.0646E+01   5.3217E+00  1.3717E+00
      0.657      1.521  4.2982E+00      2.7343E+01   6.6190E+00  1.6023E+00
      0.700      1.428  5.2373E+00      3.1087E+01   7.0674E+00  1.6067E+00
      0.745      1.342  7.7534E+00      3.6944E+01   7.8881E+00  1.6842E+00
      0.794      1.260  1.1233E+01      4.0479E+01   8.1170E+00  1.6276E+00
      0.845      1.183  1.2305E+01      4.6064E+01   8.6749E+00  1.6337E+00
      0.900      1.111  1.3283E+01      5.5683E+01   9.8482E+00  1.7418E+00
      0.958      1.044  1.3224E+01      6.3152E+01   1.0490E+01  1.7424E+00
      1.020      0.980  1.3417E+01      7.0192E+01   1.0950E+01  1.7081E+00
      1.086      0.921  1.3798E+01      7.6825E+01   1.1255E+01  1.6490E+00
      1.157      0.865  1.4278E+01      8.6503E+01   1.1902E+01  1.6376E+00
      1.232      0.812  1.6558E+01      8.9296E+01   1.1539E+01  1.4910E+00
      1.311      0.763  1.4245E+01      6.9452E+01   8.4284E+00  1.0228E+00
      1.396      0.716  7.5835E+00      7.9798E+01   9.0948E+00  1.0366E+00
      1.487      0.673  1.2900E+01      9.3277E+01   9.9842E+00  1.0687E+00
      1.583      0.632  1.9414E+01      1.2537E+02   1.2603E+01  1.2669E+00
      1.686      0.593  2.6925E+01      1.4498E+02   1.3687E+01  1.2922E+00
      1.795      0.557  2.6531E+01      1.4559E+02   1.2908E+01  1.1445E+00
      1.911      0.523  1.0199E+01      1.6535E+02   1.3769E+01  1.1465E+00
      2.035      0.491  1.5905E+01      1.9723E+02   1.5424E+01  1.2063E+00
      2.167      0.461  2.7004E+01      2.2112E+02   1.6240E+01  1.1928E+00
      2.307      0.433  1.9803E+01      2.2153E+02   1.5281E+01  1.0540E+00
      2.457      0.407  2.8919E+01      2.4959E+02   1.6168E+01  1.0474E+00
      2.616      0.382  3.1316E+01      2.7163E+02   1.6525E+01  1.0054E+00
      2.786      0.359  1.2200E+01      2.3643E+02   1.3509E+01  7.7185E-01
      2.966      0.337  1.5056E+01      1.9120E+02   1.0260E+01  5.5056E-01
      3.158      0.317  5.3672E+00      1.7306E+02   8.7214E+00  4.3952E-01
      3.363      0.297  1.2542E+01      1.8694E+02   8.8476E+00  4.1875E-01
      3.581      0.279  2.0916E+01      2.2216E+02   9.8749E+00  4.3894E-01
      3.813      0.262  1.3753E+01      2.2180E+02   9.2592E+00  3.8653E-01
      4.060      0.246  1.4267E+01      2.3361E+02   9.1586E+00  3.5907E-01
      4.323      0.231  1.0038E+01      2.6183E+02   9.6404E+00  3.5496E-01
      4.603      0.217  2.4143E+01      2.4798E+02   8.5751E+00  2.9652E-01
      4.901      0.204  7.9939E+00      2.4418E+02   7.9298E+00  2.5753E-01
      5.218      0.192  1.7393E+01      2.5602E+02   7.8084E+00  2.3815E-01
      5.556      0.180  1.5672E+01      2.2914E+02   6.5635E+00  1.8800E-01
      5.916      0.169  9.2363E+00      2.9931E+02   8.0517E+00  2.1660E-01
      6.300      0.159  2.3817E+01      4.0921E+02   1.0338E+01  2.6119E-01
      6.708      0.149  2.5650E+01      3.4283E+02   8.1343E+00  1.9300E-01
      7.142      0.140  2.1940E+01      3.6853E+02   8.2121E+00  1.8299E-01
      7.605      0.131  8.6242E+00      3.0606E+02   6.4052E+00  1.3404E-01
      8.098      0.123  1.9828E+01      2.8683E+02   5.6374E+00  1.1080E-01
      8.622      0.116  5.6980E+00      3.0143E+02   5.5639E+00  1.0270E-01
      9.181      0.109  6.6463E+00      2.9682E+02   5.1455E+00  8.9199E-02
      9.776      0.102  1.0031E+01      4.0111E+02   6.5303E+00  1.0632E-01
     10.409      0.096  1.0410E+01      4.2701E+02   6.5289E+00  9.9827E-02
     11.083      0.090  2.8100E+00      3.1007E+02   4.4525E+00  6.3937E-02
     11.801      0.085  4.0869E+00      2.6379E+02   3.5574E+00  4.7975E-02
     12.566      0.080  6.7260E+00      2.4774E+02   3.1378E+00  3.9741E-02
     13.380      0.075  8.5233E+00      2.7772E+02   3.3035E+00  3.9294E-02
     14.247      0.070  6.7485E+00      2.9097E+02   3.2504E+00  3.6311E-02
     15.170      0.066  1.7197E+00      2.4046E+02   2.5227E+00  2.6467E-02
     16.153      0.062  2.2178E+00      2.0836E+02   2.0530E+00  2.0228E-02
     17.199      0.058  2.7123E+00      1.9686E+02   1.8217E+00  1.6857E-02
     18.314      0.055  1.6750E+00      2.1305E+02   1.8515E+00  1.6090E-02
     19.500      0.051  1.2343E+00      2.0184E+02   1.6474E+00  1.3446E-02
     20.763      0.048  1.1710E+00      1.8911E+02   1.4496E+00  1.1111E-02
     22.109      0.045  1.8155E+00      1.8393E+02   1.3240E+00  9.5315E-03
     23.541      0.042  2.7972E-01      1.8487E+02   1.2499E+00  8.4501E-03
     25.066      0.040  8.7638E-01      1.7015E+02   1.0803E+00  6.8596E-03
     26.690      0.037  6.7325E-01      1.6405E+02   9.7826E-01  5.8335E-03
     28.419      0.035  2.9412E-01      1.6224E+02   9.0858E-01  5.0883E-03
     30.260      0.033  4.3672E-01      1.5855E+02   8.3389E-01  4.3859E-03
     32.221      0.031  2.3396E-01      1.5415E+02   7.6144E-01  3.7611E-03
     34.308      0.029  1.6623E-01      1.5204E+02   7.0532E-01  3.2720E-03
     36.531      0.027  1.2823E-01      1.4966E+02   6.5203E-01  2.8407E-03
     38.897      0.026  2.9874E-02      1.4926E+02   6.1072E-01  2.4988E-03
     41.417      0.024  3.5588E-02      1.4735E+02   5.6623E-01  2.1759E-03
     44.101      0.023  3.5032E-02      1.4673E+02   5.2953E-01  1.9110E-03
     46.958      0.021  1.9387E-02      1.4567E+02   4.9371E-01  1.6733E-03
     50.000      0.020  1.1724E-02      1.4480E+02   4.6092E-01  1.4672E-03
 
 
