# Supplementary material for: Parameters estimation of stochastic finite fault ground motion simulation method and its application in North China
Source: PLoS One. 2025 Dec 3;20(12):e0337602. doi: 10.1371/journal.pone.0337602 (PMC12674566; doi:10.1371/journal.pone.0337602)
Supplement: S2 File — The program code of strong ground motion simulation based on stochastic finite-fault method with dynamic corner frequency for the Pingyuan earthquake. (ZIP) [file pone.0337602.s002.zip › S2 File. Program Code. ( Simulationor of Pingyuan earthquake)/EXSIMNC/PSA/M6d5S130S005iter008.tmp]

**********************************************
*******     Site #   5
PSA and Fouries apectra of trial num.     8
damping:   5%
 100 samples
Mag.          =      5.50
siteCoord1    =     37.20
siteCoord2    =    116.20
depth         =     18.00
fault Dis.(km)=    23.17
Hypo  Dis.(km)=    27.08
Input Parameters file =  M6d5S130_parameters.out                                                                                                 
 data format: (1x,f10.3, 1p, 1x,e11.4, 5x,e11.4, 2x,e11.4, 1x,e11.4)
   freq(Hz)     per(s) FAS(cm/sec) avgPSA(cm/s**2) avgPSV(cm/s)   avgSD(cm)
      0.100     10.000  4.8415E-01      4.8508E-01   7.7204E-01  1.2287E+00
      0.106      9.392  4.8415E-01      5.1803E-01   7.7431E-01  1.1574E+00
      0.113      8.820  4.8415E-01      5.5567E-01   7.8003E-01  1.0950E+00
      0.121      8.283  4.8415E-01      6.0476E-01   7.9729E-01  1.0511E+00
      0.129      7.779  4.6945E-01      6.7359E-01   8.3400E-01  1.0326E+00
      0.137      7.306  4.6945E-01      7.7007E-01   8.9545E-01  1.0412E+00
      0.146      6.862  4.6945E-01      8.9879E-01   9.8153E-01  1.0719E+00
      0.155      6.444  4.4148E-01      1.0576E+00   1.0847E+00  1.1125E+00
      0.165      6.052  4.4148E-01      1.2353E+00   1.1899E+00  1.1461E+00
      0.176      5.684  4.4148E-01      1.4127E+00   1.2779E+00  1.1560E+00
      0.187      5.338  6.9158E-01      1.5688E+00   1.3328E+00  1.1323E+00
      0.199      5.013  6.9158E-01      1.6914E+00   1.3495E+00  1.0767E+00
      0.212      4.708  6.9158E-01      1.7901E+00   1.3413E+00  1.0051E+00
      0.226      4.422  7.2096E-01      2.0589E+00   1.4489E+00  1.0197E+00
      0.241      4.153  7.2096E-01      2.4680E+00   1.6312E+00  1.0781E+00
      0.256      3.900  8.5512E-01      2.7861E+00   1.7293E+00  1.0734E+00
      0.273      3.663  8.5512E-01      3.0837E+00   1.7976E+00  1.0479E+00
      0.291      3.440  1.4059E+00      3.6502E+00   1.9984E+00  1.0941E+00
      0.310      3.231  1.9623E+00      4.5187E+00   2.3233E+00  1.1946E+00
      0.330      3.034  1.9623E+00      5.7361E+00   2.7698E+00  1.3375E+00
      0.351      2.849  2.9384E+00      7.0573E+00   3.2005E+00  1.4514E+00
      0.374      2.676  3.8511E+00      7.9808E+00   3.3990E+00  1.4477E+00
      0.398      2.513  4.6987E+00      9.0991E+00   3.6395E+00  1.4558E+00
      0.424      2.360  4.6987E+00      1.0865E+01   4.0815E+00  1.5332E+00
      0.451      2.217  5.0598E+00      1.2274E+01   4.3301E+00  1.5276E+00
      0.480      2.082  5.4540E+00      1.2717E+01   4.2136E+00  1.3961E+00
      0.511      1.955  5.9124E+00      1.4506E+01   4.5137E+00  1.4045E+00
      0.545      1.836  6.0345E+00      1.6543E+01   4.8344E+00  1.4128E+00
      0.580      1.724  6.5806E+00      2.0469E+01   5.6177E+00  1.5418E+00
      0.617      1.620  8.4531E+00      2.5535E+01   6.5819E+00  1.6965E+00
      0.657      1.521  9.5591E+00      2.9871E+01   7.2311E+00  1.7505E+00
      0.700      1.428  1.1380E+01      4.0490E+01   9.2052E+00  2.0928E+00
      0.745      1.342  1.4812E+01      5.2230E+01   1.1152E+01  2.3811E+00
      0.794      1.260  1.6878E+01      6.0383E+01   1.2108E+01  2.4280E+00
      0.845      1.183  1.7068E+01      7.1830E+01   1.3527E+01  2.5475E+00
      0.900      1.111  1.8617E+01      9.3579E+01   1.6551E+01  2.9272E+00
      0.958      1.044  2.0165E+01      1.1673E+02   1.9389E+01  3.2206E+00
      1.020      0.980  2.2063E+01      1.3646E+02   2.1288E+01  3.3208E+00
      1.086      0.921  2.4469E+01      1.4910E+02   2.1844E+01  3.2002E+00
      1.157      0.865  2.7271E+01      1.4888E+02   2.0484E+01  2.8185E+00
      1.232      0.812  3.0763E+01      1.5882E+02   2.0523E+01  2.6519E+00
      1.311      0.763  3.3921E+01      1.7431E+02   2.1154E+01  2.5671E+00
      1.396      0.716  2.9489E+01      1.6202E+02   1.8466E+01  2.1046E+00
      1.487      0.673  1.4899E+01      1.4015E+02   1.5001E+01  1.6057E+00
      1.583      0.632  1.2028E+01      1.4849E+02   1.4927E+01  1.5006E+00
      1.686      0.593  1.4792E+01      1.5825E+02   1.4941E+01  1.4105E+00
      1.795      0.557  6.1566E+00      1.6299E+02   1.4452E+01  1.2814E+00
      1.911      0.523  2.3254E+01      1.9773E+02   1.6465E+01  1.3711E+00
      2.035      0.491  4.1583E+01      2.4941E+02   1.9504E+01  1.5253E+00
      2.167      0.461  3.3849E+01      2.7315E+02   2.0062E+01  1.4735E+00
      2.307      0.433  2.1096E+01      2.5635E+02   1.7682E+01  1.2197E+00
      2.457      0.407  2.0055E+01      2.4663E+02   1.5977E+01  1.0350E+00
      2.616      0.382  3.5649E+01      3.1709E+02   1.9292E+01  1.1737E+00
      2.786      0.359  2.4728E+01      3.9020E+02   2.2295E+01  1.2739E+00
      2.966      0.337  2.2297E+01      3.7988E+02   2.0384E+01  1.0938E+00
      3.158      0.317  3.1129E+01      3.6877E+02   1.8585E+01  9.3658E-01
      3.363      0.297  4.8845E+01      4.3028E+02   2.0365E+01  9.6384E-01
      3.581      0.279  3.7293E+01      4.1228E+02   1.8326E+01  8.1457E-01
      3.813      0.262  1.4466E+01      3.1354E+02   1.3089E+01  5.4639E-01
      4.060      0.246  1.9123E+01      2.7183E+02   1.0657E+01  4.1781E-01
      4.323      0.231  1.1787E+01      2.9030E+02   1.0689E+01  3.9355E-01
      4.603      0.217  1.3435E+01      3.4880E+02   1.2061E+01  4.1707E-01
      4.901      0.204  2.2456E+01      3.9324E+02   1.2771E+01  4.1473E-01
      5.218      0.192  8.1486E+00      3.7081E+02   1.1310E+01  3.4494E-01
      5.556      0.180  2.1776E+01      4.0430E+02   1.1581E+01  3.3172E-01
      5.916      0.169  2.4759E+01      4.2878E+02   1.1535E+01  3.1030E-01
      6.300      0.159  1.7843E+01      4.3783E+02   1.1062E+01  2.7946E-01
      6.708      0.149  1.5821E+01      4.6674E+02   1.1074E+01  2.6276E-01
      7.142      0.140  1.1514E+01      4.4160E+02   9.8404E+00  2.1928E-01
      7.605      0.131  2.1204E+01      4.5021E+02   9.4218E+00  1.9717E-01
      8.098      0.123  1.0858E+01      3.8471E+02   7.5612E+00  1.4861E-01
      8.622      0.116  3.3447E+00      4.7438E+02   8.7563E+00  1.6163E-01
      9.181      0.109  3.4542E+01      5.0301E+02   8.7198E+00  1.5116E-01
      9.776      0.102  1.3582E+01      5.2466E+02   8.5418E+00  1.3907E-01
     10.409      0.096  9.5882E+00      4.2520E+02   6.5013E+00  9.9405E-02
     11.083      0.090  1.8116E+01      4.5681E+02   6.5596E+00  9.4195E-02
     11.801      0.085  7.4575E+00      4.1365E+02   5.5785E+00  7.5231E-02
     12.566      0.080  1.1406E+01      3.7803E+02   4.7880E+00  6.0642E-02
     13.380      0.075  5.2958E+00      3.1670E+02   3.7671E+00  4.4809E-02
     14.247      0.070  5.7847E+00      3.0563E+02   3.4142E+00  3.8140E-02
     15.170      0.066  7.1005E+00      2.7940E+02   2.9313E+00  3.0754E-02
     16.153      0.062  4.1672E+00      2.7871E+02   2.7461E+00  2.7058E-02
     17.199      0.058  1.7481E+00      2.6460E+02   2.4485E+00  2.2658E-02
     18.314      0.055  1.3396E+00      2.2011E+02   1.9129E+00  1.6624E-02
     19.500      0.051  2.9755E+00      2.1516E+02   1.7561E+00  1.4333E-02
     20.763      0.048  2.2014E+00      2.2319E+02   1.7108E+00  1.3113E-02
     22.109      0.045  6.2039E-01      2.1658E+02   1.5591E+00  1.1224E-02
     23.541      0.042  1.2059E+00      2.0036E+02   1.3546E+00  9.1581E-03
     25.066      0.040  1.0001E+00      1.8834E+02   1.1959E+00  7.5930E-03
     26.690      0.037  7.7612E-01      1.9573E+02   1.1671E+00  6.9597E-03
     28.419      0.035  4.7982E-01      1.8581E+02   1.0406E+00  5.8276E-03
     30.260      0.033  1.0198E-01      1.8588E+02   9.7764E-01  5.1419E-03
     32.221      0.031  2.6120E-01      1.8499E+02   9.1377E-01  4.5136E-03
     34.308      0.029  6.5996E-02      1.8595E+02   8.6262E-01  4.0017E-03
     36.531      0.027  1.4177E-01      1.8659E+02   8.1294E-01  3.5418E-03
     38.897      0.026  9.0008E-02      1.8572E+02   7.5992E-01  3.1093E-03
     41.417      0.024  8.2680E-02      1.8318E+02   7.0392E-01  2.7049E-03
     44.101      0.023  3.2095E-02      1.8280E+02   6.5969E-01  2.3808E-03
     46.958      0.021  2.8983E-02      1.8205E+02   6.1702E-01  2.0913E-03
     50.000      0.020  2.6812E-02      1.8112E+02   5.7653E-01  1.8351E-03
 
 
