# Supplementary material for: Parameters estimation of stochastic finite fault ground motion simulation method and its application in North China
Source: PLoS One. 2025 Dec 3;20(12):e0337602. doi: 10.1371/journal.pone.0337602 (PMC12674566; doi:10.1371/journal.pone.0337602)
Supplement: S2 File — The program code of strong ground motion simulation based on stochastic finite-fault method with dynamic corner frequency for the Pingyuan earthquake. (ZIP) [file pone.0337602.s002.zip › S2 File. Program Code. ( Simulationor of Pingyuan earthquake)/EXSIMNC/PSA/M6d5S130S005iter009.tmp]

**********************************************
*******     Site #   5
PSA and Fouries apectra of trial num.     9
damping:   5%
 100 samples
Mag.          =      5.50
siteCoord1    =     37.20
siteCoord2    =    116.20
depth         =     18.00
fault Dis.(km)=    23.17
Hypo  Dis.(km)=    27.08
Input Parameters file =  M6d5S130_parameters.out                                                                                                 
 data format: (1x,f10.3, 1p, 1x,e11.4, 5x,e11.4, 2x,e11.4, 1x,e11.4)
   freq(Hz)     per(s) FAS(cm/sec) avgPSA(cm/s**2) avgPSV(cm/s)   avgSD(cm)
      0.100     10.000  5.0050E-01      3.6274E-01   5.7733E-01  9.1884E-01
      0.106      9.392  5.0050E-01      3.7604E-01   5.6207E-01  8.4013E-01
      0.113      8.820  5.0050E-01      3.7497E-01   5.2638E-01  7.3891E-01
      0.121      8.283  5.0050E-01      3.7769E-01   4.9794E-01  6.5646E-01
      0.129      7.779  7.1748E-01      4.7616E-01   5.8955E-01  7.2995E-01
      0.137      7.306  7.1748E-01      6.0068E-01   6.9848E-01  8.1220E-01
      0.146      6.862  7.1748E-01      7.2009E-01   7.8638E-01  8.5877E-01
      0.155      6.444  8.1900E-01      8.1081E-01   8.3158E-01  8.5288E-01
      0.165      6.052  8.1900E-01      9.5198E-01   9.1696E-01  8.8323E-01
      0.176      5.684  8.1900E-01      1.0727E+00   9.7033E-01  8.7777E-01
      0.187      5.338  9.1394E-01      1.1943E+00   1.0146E+00  8.6199E-01
      0.199      5.013  9.1394E-01      1.2472E+00   9.9508E-01  7.9395E-01
      0.212      4.708  9.1394E-01      1.2875E+00   9.6474E-01  7.2291E-01
      0.226      4.422  9.7721E-01      1.3713E+00   9.6503E-01  6.7913E-01
      0.241      4.153  9.7721E-01      1.4912E+00   9.8555E-01  6.5137E-01
      0.256      3.900  1.2200E+00      1.6133E+00   1.0014E+00  6.2157E-01
      0.273      3.663  1.2200E+00      1.9300E+00   1.1251E+00  6.5586E-01
      0.291      3.440  1.4036E+00      2.3267E+00   1.2738E+00  6.9737E-01
      0.310      3.231  1.6512E+00      2.8985E+00   1.4903E+00  7.6624E-01
      0.330      3.034  1.6512E+00      3.3197E+00   1.6030E+00  7.7406E-01
      0.351      2.849  1.9175E+00      3.7458E+00   1.6987E+00  7.7036E-01
      0.374      2.676  2.3850E+00      5.0169E+00   2.1367E+00  9.1004E-01
      0.398      2.513  2.7426E+00      6.8053E+00   2.7220E+00  1.0888E+00
      0.424      2.360  2.7426E+00      7.9898E+00   3.0014E+00  1.1275E+00
      0.451      2.217  3.2384E+00      9.0065E+00   3.1775E+00  1.1210E+00
      0.480      2.082  3.1474E+00      1.0486E+01   3.4744E+00  1.1512E+00
      0.511      1.955  3.4257E+00      1.1421E+01   3.5538E+00  1.1058E+00
      0.545      1.836  3.5793E+00      1.2195E+01   3.5637E+00  1.0415E+00
      0.580      1.724  3.4316E+00      1.3931E+01   3.8235E+00  1.0494E+00
      0.617      1.620  4.0520E+00      1.7443E+01   4.4961E+00  1.1589E+00
      0.657      1.521  3.6755E+00      2.2661E+01   5.4857E+00  1.3280E+00
      0.700      1.428  3.7947E+00      2.4055E+01   5.4688E+00  1.2433E+00
      0.745      1.342  5.2977E+00      2.6401E+01   5.6369E+00  1.2036E+00
      0.794      1.260  7.6264E+00      3.3189E+01   6.6552E+00  1.3345E+00
      0.845      1.183  9.8706E+00      4.2170E+01   7.9416E+00  1.4956E+00
      0.900      1.111  1.1583E+01      4.9232E+01   8.7073E+00  1.5400E+00
      0.958      1.044  1.1884E+01      5.4492E+01   9.0512E+00  1.5034E+00
      1.020      0.980  1.1987E+01      6.1713E+01   9.6270E+00  1.5018E+00
      1.086      0.921  1.2821E+01      7.7929E+01   1.1417E+01  1.6726E+00
      1.157      0.865  1.8183E+01      9.8740E+01   1.3586E+01  1.8693E+00
      1.232      0.812  2.7143E+01      1.2241E+02   1.5818E+01  2.0440E+00
      1.311      0.763  2.9552E+01      1.4156E+02   1.7179E+01  2.0848E+00
      1.396      0.716  2.7576E+01      1.4171E+02   1.6151E+01  1.8407E+00
      1.487      0.673  2.1488E+01      1.4424E+02   1.5439E+01  1.6526E+00
      1.583      0.632  1.1619E+01      1.3878E+02   1.3951E+01  1.4024E+00
      1.686      0.593  1.1736E+01      1.5206E+02   1.4356E+01  1.3553E+00
      1.795      0.557  1.5930E+01      1.7193E+02   1.5244E+01  1.3516E+00
      1.911      0.523  1.1213E+01      1.8938E+02   1.5770E+01  1.3132E+00
      2.035      0.491  1.7538E+01      1.8876E+02   1.4762E+01  1.1544E+00
      2.167      0.461  2.0728E+01      1.6472E+02   1.2098E+01  8.8854E-01
      2.307      0.433  1.5103E+01      1.4453E+02   9.9690E+00  6.8763E-01
      2.457      0.407  8.0601E+00      1.6671E+02   1.0800E+01  6.9960E-01
      2.616      0.382  8.8542E+00      1.9658E+02   1.1960E+01  7.2761E-01
      2.786      0.359  2.3626E+01      2.9800E+02   1.7027E+01  9.7287E-01
      2.966      0.337  4.4880E+01      4.0566E+02   2.1768E+01  1.1681E+00
      3.158      0.317  4.3999E+01      3.7643E+02   1.8971E+01  9.5603E-01
      3.363      0.297  2.1334E+01      2.8285E+02   1.3387E+01  6.3361E-01
      3.581      0.279  1.7459E+01      2.8854E+02   1.2826E+01  5.7009E-01
      3.813      0.262  1.2239E+01      2.7742E+02   1.1581E+01  4.8345E-01
      4.060      0.246  1.3553E+01      3.0945E+02   1.2132E+01  4.7564E-01
      4.323      0.231  9.4341E+00      3.6437E+02   1.3416E+01  4.9397E-01
      4.603      0.217  1.5238E+01      4.0306E+02   1.3938E+01  4.8195E-01
      4.901      0.204  4.0737E+01      4.3816E+02   1.4230E+01  4.6211E-01
      5.218      0.192  2.6846E+01      4.7940E+02   1.4621E+01  4.4595E-01
      5.556      0.180  2.2124E+01      4.6924E+02   1.3441E+01  3.8500E-01
      5.916      0.169  2.7945E+01      4.1097E+02   1.1056E+01  2.9741E-01
      6.300      0.159  8.2302E+00      3.5220E+02   8.8981E+00  2.2480E-01
      6.708      0.149  1.9500E+01      3.7127E+02   8.8091E+00  2.0901E-01
      7.142      0.140  6.6044E+00      3.3787E+02   7.5290E+00  1.6777E-01
      7.605      0.131  1.4436E+01      3.5968E+02   7.5272E+00  1.5753E-01
      8.098      0.123  1.9699E+01      3.3864E+02   6.6557E+00  1.3081E-01
      8.622      0.116  1.3227E+01      3.2170E+02   5.9381E+00  1.0961E-01
      9.181      0.109  4.2669E+00      3.1139E+02   5.3981E+00  9.3578E-02
      9.776      0.102  1.7317E+01      3.8888E+02   6.3312E+00  1.0308E-01
     10.409      0.096  1.3283E+01      4.0734E+02   6.2283E+00  9.5230E-02
     11.083      0.090  8.1685E+00      3.9933E+02   5.7342E+00  8.2342E-02
     11.801      0.085  4.8377E+00      3.8088E+02   5.1366E+00  6.9272E-02
     12.566      0.080  7.1738E+00      3.3119E+02   4.1947E+00  5.3127E-02
     13.380      0.075  8.3750E+00      2.9034E+02   3.4535E+00  4.1079E-02
     14.247      0.070  6.6718E+00      2.8920E+02   3.2307E+00  3.6090E-02
     15.170      0.066  1.5579E+00      2.4123E+02   2.5308E+00  2.6552E-02
     16.153      0.062  4.8318E+00      2.2677E+02   2.2344E+00  2.2016E-02
     17.199      0.058  2.6784E+00      2.1861E+02   2.0230E+00  1.8720E-02
     18.314      0.055  3.4075E+00      2.5113E+02   2.1824E+00  1.8967E-02
     19.500      0.051  1.7130E+00      2.4138E+02   1.9701E+00  1.6079E-02
     20.763      0.048  2.0688E+00      2.3979E+02   1.8380E+00  1.4089E-02
     22.109      0.045  5.6358E-01      2.3038E+02   1.6585E+00  1.1939E-02
     23.541      0.042  2.1352E+00      2.2621E+02   1.5294E+00  1.0340E-02
     25.066      0.040  6.6095E-01      2.2242E+02   1.4122E+00  8.9668E-03
     26.690      0.037  7.6393E-01      2.0565E+02   1.2263E+00  7.3126E-03
     28.419      0.035  5.5492E-01      1.9412E+02   1.0871E+00  6.0882E-03
     30.260      0.033  2.3126E-01      1.8416E+02   9.6857E-01  5.0943E-03
     32.221      0.031  1.2515E-01      1.7631E+02   8.7087E-01  4.3017E-03
     34.308      0.029  8.4484E-02      1.7216E+02   7.9863E-01  3.7048E-03
     36.531      0.027  1.4690E-01      1.6894E+02   7.3601E-01  3.2066E-03
     38.897      0.026  9.0182E-02      1.6671E+02   6.8210E-01  2.7909E-03
     41.417      0.024  5.1706E-02      1.6644E+02   6.3959E-01  2.4578E-03
     44.101      0.023  3.4730E-02      1.6723E+02   6.0352E-01  2.1780E-03
     46.958      0.021  3.1412E-02      1.6769E+02   5.6837E-01  1.9264E-03
     50.000      0.020  2.4645E-02      1.6711E+02   5.3192E-01  1.6931E-03
 
 
