# Supplementary material for: Parameters estimation of stochastic finite fault ground motion simulation method and its application in North China
Source: PLoS One. 2025 Dec 3;20(12):e0337602. doi: 10.1371/journal.pone.0337602 (PMC12674566; doi:10.1371/journal.pone.0337602)
Supplement: S2 File — The program code of strong ground motion simulation based on stochastic finite-fault method with dynamic corner frequency for the Pingyuan earthquake. (ZIP) [file pone.0337602.s002.zip › S2 File. Program Code. ( Simulationor of Pingyuan earthquake)/EXSIMNC/PSA/M6d5S130S005iter010.tmp]

**********************************************
*******     Site #   5
PSA and Fouries apectra of trial num.    10
damping:   5%
 100 samples
Mag.          =      5.50
siteCoord1    =     37.20
siteCoord2    =    116.20
depth         =     18.00
fault Dis.(km)=    23.17
Hypo  Dis.(km)=    27.08
Input Parameters file =  M6d5S130_parameters.out                                                                                                 
 data format: (1x,f10.3, 1p, 1x,e11.4, 5x,e11.4, 2x,e11.4, 1x,e11.4)
   freq(Hz)     per(s) FAS(cm/sec) avgPSA(cm/s**2) avgPSV(cm/s)   avgSD(cm)
      0.100     10.000  7.0702E-01      6.3692E-01   1.0137E+00  1.6133E+00
      0.106      9.392  7.0702E-01      6.1106E-01   9.1335E-01  1.3652E+00
      0.113      8.820  7.0702E-01      5.6830E-01   7.9777E-01  1.1199E+00
      0.121      8.283  7.0702E-01      6.7120E-01   8.8488E-01  1.1666E+00
      0.129      7.779  8.5045E-01      7.9442E-01   9.8361E-01  1.2179E+00
      0.137      7.306  8.5045E-01      8.4778E-01   9.8581E-01  1.1463E+00
      0.146      6.862  8.5045E-01      8.1555E-01   8.9063E-01  9.7262E-01
      0.155      6.444  9.4372E-01      7.7713E-01   7.9704E-01  8.1745E-01
      0.165      6.052  9.4372E-01      1.0953E+00   1.0550E+00  1.0162E+00
      0.176      5.684  9.4372E-01      1.5084E+00   1.3645E+00  1.2343E+00
      0.187      5.338  9.5664E-01      1.9061E+00   1.6194E+00  1.3757E+00
      0.199      5.013  9.5664E-01      2.1726E+00   1.7335E+00  1.3831E+00
      0.212      4.708  9.5664E-01      2.2303E+00   1.6713E+00  1.2523E+00
      0.226      4.422  8.5673E-01      2.4187E+00   1.7021E+00  1.1978E+00
      0.241      4.153  8.5673E-01      2.7272E+00   1.8024E+00  1.1913E+00
      0.256      3.900  8.7240E-01      2.7985E+00   1.7370E+00  1.0782E+00
      0.273      3.663  8.7240E-01      2.9949E+00   1.7459E+00  1.0177E+00
      0.291      3.440  1.1837E+00      3.7220E+00   2.0377E+00  1.1156E+00
      0.310      3.231  1.6380E+00      4.7992E+00   2.4675E+00  1.2687E+00
      0.330      3.034  1.6380E+00      5.6728E+00   2.7392E+00  1.3227E+00
      0.351      2.849  1.7164E+00      6.3686E+00   2.8881E+00  1.3098E+00
      0.374      2.676  2.1859E+00      6.7371E+00   2.8693E+00  1.2221E+00
      0.398      2.513  3.5202E+00      7.0596E+00   2.8238E+00  1.1295E+00
      0.424      2.360  3.5202E+00      9.8876E+00   3.7143E+00  1.3953E+00
      0.451      2.217  4.0731E+00      1.3560E+01   4.7839E+00  1.6878E+00
      0.480      2.082  4.4002E+00      1.4628E+01   4.8466E+00  1.6058E+00
      0.511      1.955  5.0230E+00      1.7567E+01   5.4665E+00  1.7010E+00
      0.545      1.836  6.2258E+00      2.3333E+01   6.8187E+00  1.9927E+00
      0.580      1.724  7.5589E+00      2.9195E+01   8.0127E+00  2.1991E+00
      0.617      1.620  9.5071E+00      3.3059E+01   8.5213E+00  2.1964E+00
      0.657      1.521  1.0960E+01      3.7995E+01   9.1977E+00  2.2265E+00
      0.700      1.428  1.2512E+01      4.9072E+01   1.1156E+01  2.5363E+00
      0.745      1.342  1.5726E+01      5.7161E+01   1.2205E+01  2.6058E+00
      0.794      1.260  1.7287E+01      5.9131E+01   1.1857E+01  2.3776E+00
      0.845      1.183  1.6648E+01      5.6242E+01   1.0592E+01  1.9946E+00
      0.900      1.111  1.3708E+01      5.7743E+01   1.0213E+01  1.8062E+00
      0.958      1.044  9.1996E+00      5.6207E+01   9.3361E+00  1.5508E+00
      1.020      0.980  6.2981E+00      6.4712E+01   1.0095E+01  1.5748E+00
      1.086      0.921  3.8205E+00      7.0186E+01   1.0283E+01  1.5064E+00
      1.157      0.865  7.2509E+00      8.2385E+01   1.1335E+01  1.5596E+00
      1.232      0.812  1.7494E+01      9.7171E+01   1.2556E+01  1.6225E+00
      1.311      0.763  2.1076E+01      1.0354E+02   1.2566E+01  1.5250E+00
      1.396      0.716  2.1339E+01      1.1034E+02   1.2576E+01  1.4333E+00
      1.487      0.673  1.4659E+01      1.2887E+02   1.3795E+01  1.4765E+00
      1.583      0.632  7.8706E+00      1.5696E+02   1.5779E+01  1.5862E+00
      1.686      0.593  2.5557E+01      1.7042E+02   1.6089E+01  1.5190E+00
      1.795      0.557  2.8653E+01      2.0395E+02   1.8083E+01  1.6034E+00
      1.911      0.523  2.1368E+01      2.3332E+02   1.9428E+01  1.6178E+00
      2.035      0.491  2.3859E+01      2.4015E+02   1.8781E+01  1.4687E+00
      2.167      0.461  4.3606E+01      2.5370E+02   1.8633E+01  1.3685E+00
      2.307      0.433  3.7038E+01      2.5618E+02   1.7670E+01  1.2188E+00
      2.457      0.407  2.6107E+01      2.4232E+02   1.5697E+01  1.0169E+00
      2.616      0.382  2.0172E+01      2.7782E+02   1.6902E+01  1.0283E+00
      2.786      0.359  3.1652E+01      3.5346E+02   2.0195E+01  1.1539E+00
      2.966      0.337  3.7396E+01      3.9920E+02   2.1421E+01  1.1495E+00
      3.158      0.317  2.1326E+01      3.8253E+02   1.9278E+01  9.7153E-01
      3.363      0.297  2.7480E+01      3.0711E+02   1.4535E+01  6.8795E-01
      3.581      0.279  1.3750E+01      2.7547E+02   1.2244E+01  5.4426E-01
      3.813      0.262  2.4448E+01      3.2468E+02   1.3554E+01  5.6581E-01
      4.060      0.246  1.7950E+01      3.7177E+02   1.4575E+01  5.7143E-01
      4.323      0.231  1.6502E+01      3.7876E+02   1.3946E+01  5.1348E-01
      4.603      0.217  1.8413E+01      3.5741E+02   1.2359E+01  4.2737E-01
      4.901      0.204  1.5929E+01      2.6078E+02   8.4689E+00  2.7503E-01
      5.218      0.192  1.5679E+01      2.6422E+02   8.0586E+00  2.4578E-01
      5.556      0.180  2.1065E+01      3.0037E+02   8.6038E+00  2.4645E-01
      5.916      0.169  1.0228E+01      3.4925E+02   9.3951E+00  2.5274E-01
      6.300      0.159  1.3777E+01      3.8740E+02   9.7873E+00  2.4727E-01
      6.708      0.149  2.5243E+01      3.9743E+02   9.4299E+00  2.2374E-01
      7.142      0.140  7.9087E+00      3.7059E+02   8.2579E+00  1.8401E-01
      7.605      0.131  2.1781E+01      4.0907E+02   8.5608E+00  1.7916E-01
      8.098      0.123  2.1232E+01      4.1461E+02   8.1488E+00  1.6016E-01
      8.622      0.116  9.7143E+00      4.2012E+02   7.7547E+00  1.4314E-01
      9.181      0.109  2.1244E+01      4.3287E+02   7.5040E+00  1.3008E-01
      9.776      0.102  1.4986E+01      4.1903E+02   6.8221E+00  1.1107E-01
     10.409      0.096  6.8532E+00      3.4686E+02   5.3036E+00  8.1091E-02
     11.083      0.090  9.0262E+00      4.3610E+02   6.2622E+00  8.9924E-02
     11.801      0.085  6.5033E+00      4.1746E+02   5.6298E+00  7.5924E-02
     12.566      0.080  5.8081E+00      3.4619E+02   4.3847E+00  5.5534E-02
     13.380      0.075  3.0769E+00      3.3259E+02   3.9561E+00  4.7057E-02
     14.247      0.070  6.1943E+00      3.4590E+02   3.8641E+00  4.3166E-02
     15.170      0.066  2.2381E+00      3.2092E+02   3.3669E+00  3.5324E-02
     16.153      0.062  5.5568E+00      2.8757E+02   2.8335E+00  2.7918E-02
     17.199      0.058  2.9552E+00      2.7187E+02   2.5158E+00  2.3280E-02
     18.314      0.055  2.4511E+00      2.6446E+02   2.2983E+00  1.9974E-02
     19.500      0.051  2.5352E+00      2.1727E+02   1.7733E+00  1.4473E-02
     20.763      0.048  6.7509E-01      1.7406E+02   1.3342E+00  1.0227E-02
     22.109      0.045  1.8081E+00      1.8162E+02   1.3075E+00  9.4121E-03
     23.541      0.042  1.7160E+00      1.8162E+02   1.2279E+00  8.3014E-03
     25.066      0.040  1.2423E+00      1.6821E+02   1.0680E+00  6.7814E-03
     26.690      0.037  6.7329E-01      1.7008E+02   1.0142E+00  6.0480E-03
     28.419      0.035  1.8034E-01      1.7493E+02   9.7967E-01  5.4865E-03
     30.260      0.033  1.5765E-01      1.7479E+02   9.1931E-01  4.8352E-03
     32.221      0.031  3.3563E-01      1.7057E+02   8.4254E-01  4.1618E-03
     34.308      0.029  1.0054E-01      1.6835E+02   7.8099E-01  3.6230E-03
     36.531      0.027  4.2161E-02      1.6772E+02   7.3071E-01  3.1835E-03
     38.897      0.026  1.3628E-01      1.6790E+02   6.8699E-01  2.8109E-03
     41.417      0.024  6.7074E-02      1.6717E+02   6.4238E-01  2.4685E-03
     44.101      0.023  1.5469E-02      1.6545E+02   5.9711E-01  2.1549E-03
     46.958      0.021  2.8911E-02      1.6380E+02   5.5518E-01  1.8817E-03
     50.000      0.020  1.3322E-02      1.6287E+02   5.1843E-01  1.6502E-03
 
 
