# Supplementary material for: Parameters estimation of stochastic finite fault ground motion simulation method and its application in North China
Source: PLoS One. 2025 Dec 3;20(12):e0337602. doi: 10.1371/journal.pone.0337602 (PMC12674566; doi:10.1371/journal.pone.0337602)
Supplement: S2 File — The program code of strong ground motion simulation based on stochastic finite-fault method with dynamic corner frequency for the Pingyuan earthquake. (ZIP) [file pone.0337602.s002.zip › S2 File. Program Code. ( Simulationor of Pingyuan earthquake)/EXSIMNC/PSA/M6d5S130S006iter001.tmp]

**********************************************
*******     Site #   6
PSA and Fouries apectra of trial num.     1
damping:   5%
 100 samples
Mag.          =      5.50
siteCoord1    =     37.30
siteCoord2    =    116.20
depth         =     18.00
fault Dis.(km)=    24.21
Hypo  Dis.(km)=    27.05
Input Parameters file =  M6d5S130_parameters.out                                                                                                 
 data format: (1x,f10.3, 1p, 1x,e11.4, 5x,e11.4, 2x,e11.4, 1x,e11.4)
   freq(Hz)     per(s) FAS(cm/sec) avgPSA(cm/s**2) avgPSV(cm/s)   avgSD(cm)
      0.100     10.000  4.7014E-01      3.1899E-01   5.0769E-01  8.0802E-01
      0.106      9.392  4.7014E-01      3.8469E-01   5.7500E-01  8.5946E-01
      0.113      8.820  4.7014E-01      4.5408E-01   6.3742E-01  8.9479E-01
      0.121      8.283  4.7014E-01      5.2205E-01   6.8825E-01  9.0736E-01
      0.129      7.779  5.1709E-01      5.8340E-01   7.2234E-01  8.9436E-01
      0.137      7.306  5.1709E-01      6.3520E-01   7.3861E-01  8.5887E-01
      0.146      6.862  5.1709E-01      6.7967E-01   7.4224E-01  8.1057E-01
      0.155      6.444  8.1306E-01      7.5182E-01   7.7108E-01  7.9083E-01
      0.165      6.052  8.1306E-01      8.4629E-01   8.1516E-01  7.8517E-01
      0.176      5.684  8.1306E-01      9.5523E-01   8.6411E-01  7.8168E-01
      0.187      5.338  9.6730E-01      1.1186E+00   9.5032E-01  8.0736E-01
      0.199      5.013  9.6730E-01      1.3648E+00   1.0890E+00  8.6885E-01
      0.212      4.708  9.6730E-01      1.6736E+00   1.2541E+00  9.3973E-01
      0.226      4.422  1.0591E+00      1.9652E+00   1.3830E+00  9.7327E-01
      0.241      4.153  1.0591E+00      2.1538E+00   1.4235E+00  9.4082E-01
      0.256      3.900  1.1918E+00      2.2441E+00   1.3929E+00  8.6458E-01
      0.273      3.663  1.1918E+00      2.4631E+00   1.4358E+00  8.3701E-01
      0.291      3.440  1.5398E+00      2.9633E+00   1.6223E+00  8.8817E-01
      0.310      3.231  1.6748E+00      3.7011E+00   1.9030E+00  9.7843E-01
      0.330      3.034  1.6748E+00      4.4363E+00   2.1422E+00  1.0344E+00
      0.351      2.849  1.9560E+00      5.1053E+00   2.3152E+00  1.0499E+00
      0.374      2.676  2.0644E+00      5.1915E+00   2.2111E+00  9.4170E-01
      0.398      2.513  2.0766E+00      5.3217E+00   2.1286E+00  8.5144E-01
      0.424      2.360  2.0766E+00      5.6529E+00   2.1235E+00  7.9771E-01
      0.451      2.217  2.1464E+00      6.8383E+00   2.4125E+00  8.5114E-01
      0.480      2.082  2.1582E+00      8.6212E+00   2.8565E+00  9.4643E-01
      0.511      1.955  2.6689E+00      1.1107E+01   3.4561E+00  1.0755E+00
      0.545      1.836  2.9685E+00      1.4430E+01   4.2171E+00  1.2324E+00
      0.580      1.724  5.2050E+00      1.8114E+01   4.9715E+00  1.3645E+00
      0.617      1.620  6.2962E+00      2.2747E+01   5.8633E+00  1.5113E+00
      0.657      1.521  7.6070E+00      2.6220E+01   6.3471E+00  1.5365E+00
      0.700      1.428  8.1312E+00      2.9147E+01   6.6264E+00  1.5065E+00
      0.745      1.342  9.6498E+00      3.0683E+01   6.5512E+00  1.3988E+00
      0.794      1.260  1.1407E+01      3.7828E+01   7.5854E+00  1.5210E+00
      0.845      1.183  1.1929E+01      4.2275E+01   7.9614E+00  1.4993E+00
      0.900      1.111  1.0420E+01      4.1600E+01   7.3576E+00  1.3013E+00
      0.958      1.044  6.3420E+00      4.4994E+01   7.4737E+00  1.2414E+00
      1.020      0.980  4.5896E+00      4.8721E+01   7.6003E+00  1.1856E+00
      1.086      0.921  5.4766E+00      4.9470E+01   7.2475E+00  1.0618E+00
      1.157      0.865  9.0800E+00      5.5873E+01   7.6876E+00  1.0577E+00
      1.232      0.812  1.3415E+01      6.4845E+01   8.3792E+00  1.0828E+00
      1.311      0.763  1.5602E+01      7.2680E+01   8.8203E+00  1.0704E+00
      1.396      0.716  1.6510E+01      8.2906E+01   9.4490E+00  1.0769E+00
      1.487      0.673  1.3706E+01      9.0240E+01   9.6592E+00  1.0339E+00
      1.583      0.632  9.5617E+00      1.1876E+02   1.1939E+01  1.2001E+00
      1.686      0.593  1.7327E+01      1.4130E+02   1.3340E+01  1.2594E+00
      1.795      0.557  1.8811E+01      1.4570E+02   1.2918E+01  1.1454E+00
      1.911      0.523  1.8561E+01      1.5088E+02   1.2564E+01  1.0462E+00
      2.035      0.491  2.2902E+01      1.5817E+02   1.2370E+01  9.6737E-01
      2.167      0.461  1.7722E+01      1.3780E+02   1.0121E+01  7.4334E-01
      2.307      0.433  1.3375E+01      1.2311E+02   8.4920E+00  5.8575E-01
      2.457      0.407  1.2885E+01      1.4282E+02   9.2520E+00  5.9934E-01
      2.616      0.382  1.0081E+01      1.5506E+02   9.4339E+00  5.7394E-01
      2.786      0.359  1.4119E+01      1.8476E+02   1.0556E+01  6.0316E-01
      2.966      0.337  1.9169E+01      2.3291E+02   1.2498E+01  6.7065E-01
      3.158      0.317  3.2099E+01      3.2697E+02   1.6478E+01  8.3042E-01
      3.363      0.297  4.5311E+01      4.5816E+02   2.1685E+01  1.0263E+00
      3.581      0.279  3.7344E+01      5.4400E+02   2.4181E+01  1.0748E+00
      3.813      0.262  3.3492E+01      5.2984E+02   2.2118E+01  9.2332E-01
      4.060      0.246  4.1488E+01      5.6858E+02   2.2291E+01  8.7393E-01
      4.323      0.231  4.2394E+01      6.3910E+02   2.3531E+01  8.6642E-01
      4.603      0.217  3.0995E+01      5.7184E+02   1.9774E+01  6.8377E-01
      4.901      0.204  2.9061E+01      5.4643E+02   1.7746E+01  5.7630E-01
      5.218      0.192  1.3576E+01      5.0849E+02   1.5509E+01  4.7301E-01
      5.556      0.180  2.4933E+01      4.2224E+02   1.2095E+01  3.4644E-01
      5.916      0.169  1.4128E+01      3.2905E+02   8.8517E+00  2.3812E-01
      6.300      0.159  5.5552E+00      4.1045E+02   1.0370E+01  2.6198E-01
      6.708      0.149  1.9466E+01      4.8815E+02   1.1582E+01  2.7482E-01
      7.142      0.140  4.6345E+01      6.5701E+02   1.4640E+01  3.2624E-01
      7.605      0.131  3.0394E+01      6.2346E+02   1.3048E+01  2.7306E-01
      8.098      0.123  2.2671E+01      5.0683E+02   9.9615E+00  1.9579E-01
      8.622      0.116  8.7735E+00      4.3971E+02   8.1163E+00  1.4981E-01
      9.181      0.109  8.2835E+00      4.1330E+02   7.1647E+00  1.2420E-01
      9.776      0.102  8.8889E+00      4.1954E+02   6.8304E+00  1.1120E-01
     10.409      0.096  1.3005E+01      4.0233E+02   6.1516E+00  9.4058E-02
     11.083      0.090  1.0382E+01      4.9907E+02   7.1665E+00  1.0291E-01
     11.801      0.085  1.5017E+01      5.1743E+02   6.9781E+00  9.4106E-02
     12.566      0.080  5.1579E+00      4.8323E+02   6.1204E+00  7.7518E-02
     13.380      0.075  6.0602E+00      4.3193E+02   5.1378E+00  6.1113E-02
     14.247      0.070  3.1261E+00      3.7893E+02   4.2330E+00  4.7288E-02
     15.170      0.066  1.4610E+00      3.4189E+02   3.5869E+00  3.7632E-02
     16.153      0.062  4.2008E+00      2.8034E+02   2.7622E+00  2.7216E-02
     17.199      0.058  2.1049E+00      2.0909E+02   1.9348E+00  1.7904E-02
     18.314      0.055  2.5453E+00      1.9737E+02   1.7152E+00  1.4906E-02
     19.500      0.051  1.5467E+00      2.2399E+02   1.8282E+00  1.4921E-02
     20.763      0.048  5.7621E-01      2.2743E+02   1.7433E+00  1.3363E-02
     22.109      0.045  7.8588E-01      2.1099E+02   1.5189E+00  1.0934E-02
     23.541      0.042  2.5264E-01      1.9529E+02   1.3203E+00  8.9262E-03
     25.066      0.040  8.5397E-01      1.8891E+02   1.1995E+00  7.6160E-03
     26.690      0.037  5.0653E-01      1.9118E+02   1.1400E+00  6.7980E-03
     28.419      0.035  3.0291E-01      1.8723E+02   1.0485E+00  5.8722E-03
     30.260      0.033  2.6968E-01      1.8358E+02   9.6555E-01  5.0784E-03
     32.221      0.031  1.3463E-01      1.7640E+02   8.7132E-01  4.3039E-03
     34.308      0.029  2.1015E-01      1.7468E+02   8.1032E-01  3.7591E-03
     36.531      0.027  5.5723E-02      1.7491E+02   7.6203E-01  3.3200E-03
     38.897      0.026  6.3209E-02      1.7480E+02   7.1522E-01  2.9264E-03
     41.417      0.024  2.5077E-02      1.7463E+02   6.7106E-01  2.5787E-03
     44.101      0.023  2.1716E-02      1.7465E+02   6.3028E-01  2.2746E-03
     46.958      0.021  1.6963E-02      1.7398E+02   5.8968E-01  1.9986E-03
     50.000      0.020  1.7774E-02      1.7343E+02   5.5206E-01  1.7572E-03
 
 
