# Supplementary material for: Parameters estimation of stochastic finite fault ground motion simulation method and its application in North China
Source: PLoS One. 2025 Dec 3;20(12):e0337602. doi: 10.1371/journal.pone.0337602 (PMC12674566; doi:10.1371/journal.pone.0337602)
Supplement: S2 File — The program code of strong ground motion simulation based on stochastic finite-fault method with dynamic corner frequency for the Pingyuan earthquake. (ZIP) [file pone.0337602.s002.zip › S2 File. Program Code. ( Simulationor of Pingyuan earthquake)/EXSIMNC/PSA/M6d5S130S006iter002.tmp]

**********************************************
*******     Site #   6
PSA and Fouries apectra of trial num.     2
damping:   5%
 100 samples
Mag.          =      5.50
siteCoord1    =     37.30
siteCoord2    =    116.20
depth         =     18.00
fault Dis.(km)=    24.21
Hypo  Dis.(km)=    27.05
Input Parameters file =  M6d5S130_parameters.out                                                                                                 
 data format: (1x,f10.3, 1p, 1x,e11.4, 5x,e11.4, 2x,e11.4, 1x,e11.4)
   freq(Hz)     per(s) FAS(cm/sec) avgPSA(cm/s**2) avgPSV(cm/s)   avgSD(cm)
      0.100     10.000  7.0119E-01      5.9788E-01   9.5156E-01  1.5145E+00
      0.106      9.392  7.0119E-01      7.1779E-01   1.0729E+00  1.6037E+00
      0.113      8.820  7.0119E-01      8.2730E-01   1.1613E+00  1.6303E+00
      0.121      8.283  7.0119E-01      9.1396E-01   1.2049E+00  1.5885E+00
      0.129      7.779  8.4481E-01      9.7070E-01   1.2019E+00  1.4881E+00
      0.137      7.306  8.4481E-01      1.0020E+00   1.1652E+00  1.3549E+00
      0.146      6.862  8.4481E-01      1.0284E+00   1.1231E+00  1.2265E+00
      0.155      6.444  8.1507E-01      1.1256E+00   1.1544E+00  1.1840E+00
      0.165      6.052  8.1507E-01      1.2187E+00   1.1739E+00  1.1307E+00
      0.176      5.684  8.1507E-01      1.4282E+00   1.2920E+00  1.1687E+00
      0.187      5.338  1.4461E+00      1.7174E+00   1.4591E+00  1.2396E+00
      0.199      5.013  1.4461E+00      2.0166E+00   1.6090E+00  1.2838E+00
      0.212      4.708  1.4461E+00      2.3054E+00   1.7275E+00  1.2945E+00
      0.226      4.422  1.4356E+00      2.7210E+00   1.9149E+00  1.3476E+00
      0.241      4.153  1.4356E+00      2.9994E+00   1.9823E+00  1.3102E+00
      0.256      3.900  2.0702E+00      3.1447E+00   1.9519E+00  1.2116E+00
      0.273      3.663  2.0702E+00      3.3873E+00   1.9746E+00  1.1511E+00
      0.291      3.440  2.3226E+00      3.8309E+00   2.0973E+00  1.1482E+00
      0.310      3.231  3.2517E+00      4.4130E+00   2.2690E+00  1.1666E+00
      0.330      3.034  3.2517E+00      5.2025E+00   2.5122E+00  1.2131E+00
      0.351      2.849  3.5044E+00      6.3884E+00   2.8971E+00  1.3138E+00
      0.374      2.676  4.0284E+00      7.8685E+00   3.3512E+00  1.4273E+00
      0.398      2.513  4.1027E+00      9.8436E+00   3.9373E+00  1.5749E+00
      0.424      2.360  4.1027E+00      1.1654E+01   4.3780E+00  1.6446E+00
      0.451      2.217  5.0643E+00      1.3168E+01   4.6456E+00  1.6390E+00
      0.480      2.082  4.8241E+00      1.4887E+01   4.9325E+00  1.6343E+00
      0.511      1.955  5.1479E+00      1.6037E+01   4.9902E+00  1.5528E+00
      0.545      1.836  5.6267E+00      1.7100E+01   4.9972E+00  1.4604E+00
      0.580      1.724  6.0634E+00      2.0914E+01   5.7399E+00  1.5754E+00
      0.617      1.620  6.8578E+00      2.4865E+01   6.4092E+00  1.6520E+00
      0.657      1.521  6.9533E+00      2.8577E+01   6.9177E+00  1.6746E+00
      0.700      1.428  7.6226E+00      3.1537E+01   7.1699E+00  1.6301E+00
      0.745      1.342  7.9144E+00      3.5777E+01   7.6388E+00  1.6310E+00
      0.794      1.260  8.0008E+00      3.7296E+01   7.4788E+00  1.4997E+00
      0.845      1.183  7.2953E+00      3.7789E+01   7.1165E+00  1.3402E+00
      0.900      1.111  7.3463E+00      4.5268E+01   8.0063E+00  1.4160E+00
      0.958      1.044  9.1123E+00      5.8347E+01   9.6916E+00  1.6098E+00
      1.020      0.980  1.2262E+01      6.8119E+01   1.0626E+01  1.6577E+00
      1.086      0.921  1.5568E+01      8.2074E+01   1.2024E+01  1.7616E+00
      1.157      0.865  1.9437E+01      9.5278E+01   1.3109E+01  1.8037E+00
      1.232      0.812  2.2476E+01      9.9176E+01   1.2815E+01  1.6560E+00
      1.311      0.763  2.0235E+01      1.0184E+02   1.2359E+01  1.4999E+00
      1.396      0.716  1.4005E+01      1.0601E+02   1.2083E+01  1.3771E+00
      1.487      0.673  7.9978E+00      1.0858E+02   1.1623E+01  1.2441E+00
      1.583      0.632  1.4113E+01      1.2568E+02   1.2634E+01  1.2701E+00
      1.686      0.593  2.8903E+01      1.6101E+02   1.5201E+01  1.4351E+00
      1.795      0.557  2.7124E+01      1.7219E+02   1.5267E+01  1.3537E+00
      1.911      0.523  2.2162E+01      1.5812E+02   1.3166E+01  1.0964E+00
      2.035      0.491  1.7873E+01      1.6055E+02   1.2556E+01  9.8189E-01
      2.167      0.461  2.1759E+01      1.7467E+02   1.2829E+01  9.4223E-01
      2.307      0.433  1.4703E+01      2.0445E+02   1.4102E+01  9.7273E-01
      2.457      0.407  1.8047E+01      1.7625E+02   1.1417E+01  7.3962E-01
      2.616      0.382  1.3370E+01      1.5173E+02   9.2309E+00  5.6160E-01
      2.786      0.359  1.1400E+01      1.6586E+02   9.4766E+00  5.4146E-01
      2.966      0.337  1.8598E+01      2.5196E+02   1.3520E+01  7.2552E-01
      3.158      0.317  2.9570E+01      3.1429E+02   1.5839E+01  7.9820E-01
      3.363      0.297  2.3532E+01      3.2647E+02   1.5452E+01  7.3132E-01
      3.581      0.279  1.2857E+01      3.4316E+02   1.5253E+01  6.7801E-01
      3.813      0.262  3.2671E+01      3.5492E+02   1.4816E+01  6.1850E-01
      4.060      0.246  2.3041E+01      2.9837E+02   1.1698E+01  4.5861E-01
      4.323      0.231  2.5595E+01      3.3840E+02   1.2460E+01  4.5876E-01
      4.603      0.217  1.4764E+01      3.4416E+02   1.1901E+01  4.1152E-01
      4.901      0.204  1.4525E+01      2.9840E+02   9.6906E+00  3.1471E-01
      5.218      0.192  2.5463E+01      3.5508E+02   1.0830E+01  3.3030E-01
      5.556      0.180  1.9860E+01      3.4559E+02   9.8990E+00  2.8355E-01
      5.916      0.169  1.0177E+01      3.7240E+02   1.0018E+01  2.6949E-01
      6.300      0.159  2.3092E+01      3.8541E+02   9.7372E+00  2.4600E-01
      6.708      0.149  2.0158E+01      4.9860E+02   1.1830E+01  2.8070E-01
      7.142      0.140  2.4363E+01      5.3717E+02   1.1970E+01  2.6673E-01
      7.605      0.131  6.7916E+00      4.7173E+02   9.8723E+00  2.0660E-01
      8.098      0.123  2.0288E+01      4.0862E+02   8.0312E+00  1.5785E-01
      8.622      0.116  7.1457E+00      4.3015E+02   7.9399E+00  1.4656E-01
      9.181      0.109  1.4598E+01      4.0177E+02   6.9649E+00  1.2074E-01
      9.776      0.102  1.0471E+01      3.5506E+02   5.7806E+00  9.4112E-02
     10.409      0.096  1.1352E+01      4.0320E+02   6.1650E+00  9.4263E-02
     11.083      0.090  1.2118E+01      3.7888E+02   5.4406E+00  7.8126E-02
     11.801      0.085  5.5345E+00      2.9281E+02   3.9489E+00  5.3255E-02
     12.566      0.080  1.2129E+01      2.9033E+02   3.6771E+00  4.6572E-02
     13.380      0.075  3.0378E+00      2.6071E+02   3.1011E+00  3.6887E-02
     14.247      0.070  2.8740E+00      2.4817E+02   2.7724E+00  3.0970E-02
     15.170      0.066  4.8151E+00      2.8916E+02   3.0337E+00  3.1828E-02
     16.153      0.062  4.3586E+00      2.7842E+02   2.7433E+00  2.7030E-02
     17.199      0.058  3.3039E+00      2.6484E+02   2.4507E+00  2.2678E-02
     18.314      0.055  1.8109E+00      2.3431E+02   2.0363E+00  1.7697E-02
     19.500      0.051  1.2038E+00      1.9465E+02   1.5887E+00  1.2966E-02
     20.763      0.048  1.5290E+00      1.7854E+02   1.3686E+00  1.0490E-02
     22.109      0.045  9.1686E-01      1.6150E+02   1.1626E+00  8.3695E-03
     23.541      0.042  4.6154E-01      1.7364E+02   1.1740E+00  7.9370E-03
     25.066      0.040  6.4810E-01      1.8327E+02   1.1637E+00  7.3886E-03
     26.690      0.037  2.6996E-01      1.7501E+02   1.0436E+00  6.2232E-03
     28.419      0.035  5.7658E-01      1.5840E+02   8.8707E-01  4.9679E-03
     30.260      0.033  2.4249E-01      1.5585E+02   8.1970E-01  4.3113E-03
     32.221      0.031  2.9531E-01      1.5699E+02   7.7545E-01  3.8303E-03
     34.308      0.029  2.9364E-01      1.5498E+02   7.1895E-01  3.3352E-03
     36.531      0.027  7.7455E-02      1.5712E+02   6.8452E-01  2.9823E-03
     38.897      0.026  3.7833E-02      1.5678E+02   6.4149E-01  2.6247E-03
     41.417      0.024  4.3839E-02      1.5480E+02   5.9486E-01  2.2859E-03
     44.101      0.023  3.3975E-02      1.5562E+02   5.6161E-01  2.0268E-03
     46.958      0.021  1.9975E-02      1.5520E+02   5.2602E-01  1.7829E-03
     50.000      0.020  2.0944E-02      1.5465E+02   4.9226E-01  1.5669E-03
 
 
