# Supplementary material for: Parameters estimation of stochastic finite fault ground motion simulation method and its application in North China
Source: PLoS One. 2025 Dec 3;20(12):e0337602. doi: 10.1371/journal.pone.0337602 (PMC12674566; doi:10.1371/journal.pone.0337602)
Supplement: S2 File — The program code of strong ground motion simulation based on stochastic finite-fault method with dynamic corner frequency for the Pingyuan earthquake. (ZIP) [file pone.0337602.s002.zip › S2 File. Program Code. ( Simulationor of Pingyuan earthquake)/EXSIMNC/PSA/M6d5S130S006iter003.tmp]

**********************************************
*******     Site #   6
PSA and Fouries apectra of trial num.     3
damping:   5%
 100 samples
Mag.          =      5.50
siteCoord1    =     37.30
siteCoord2    =    116.20
depth         =     18.00
fault Dis.(km)=    24.21
Hypo  Dis.(km)=    27.05
Input Parameters file =  M6d5S130_parameters.out                                                                                                 
 data format: (1x,f10.3, 1p, 1x,e11.4, 5x,e11.4, 2x,e11.4, 1x,e11.4)
   freq(Hz)     per(s) FAS(cm/sec) avgPSA(cm/s**2) avgPSV(cm/s)   avgSD(cm)
      0.100     10.000  3.5443E-01      4.6879E-01   7.4610E-01  1.1875E+00
      0.106      9.392  3.5443E-01      5.5166E-01   8.2457E-01  1.2325E+00
      0.113      8.820  3.5443E-01      6.4950E-01   9.1175E-01  1.2799E+00
      0.121      8.283  3.5443E-01      7.6103E-01   1.0033E+00  1.3227E+00
      0.129      7.779  3.5855E-01      8.8316E-01   1.0935E+00  1.3539E+00
      0.137      7.306  3.5855E-01      1.0115E+00   1.1762E+00  1.3677E+00
      0.146      6.862  3.5855E-01      1.1423E+00   1.2475E+00  1.3623E+00
      0.155      6.444  6.5145E-01      1.2755E+00   1.3082E+00  1.3417E+00
      0.165      6.052  6.5145E-01      1.4184E+00   1.3662E+00  1.3160E+00
      0.176      5.684  6.5145E-01      1.5878E+00   1.4363E+00  1.2993E+00
      0.187      5.338  9.0779E-01      1.8062E+00   1.5345E+00  1.3036E+00
      0.199      5.013  9.0779E-01      2.0898E+00   1.6674E+00  1.3304E+00
      0.212      4.708  9.0779E-01      2.4376E+00   1.8265E+00  1.3687E+00
      0.226      4.422  1.5610E+00      2.9576E+00   2.0814E+00  1.4647E+00
      0.241      4.153  1.5610E+00      3.6112E+00   2.3867E+00  1.5774E+00
      0.256      3.900  1.8973E+00      4.3012E+00   2.6698E+00  1.6571E+00
      0.273      3.663  1.8973E+00      4.9903E+00   2.9090E+00  1.6958E+00
      0.291      3.440  2.1887E+00      5.6432E+00   3.0895E+00  1.6914E+00
      0.310      3.231  2.9029E+00      6.3281E+00   3.2537E+00  1.6729E+00
      0.330      3.034  2.9029E+00      7.2769E+00   3.5138E+00  1.6967E+00
      0.351      2.849  3.6136E+00      8.4953E+00   3.8526E+00  1.7471E+00
      0.374      2.676  3.6452E+00      9.4628E+00   4.0302E+00  1.7165E+00
      0.398      2.513  3.6309E+00      1.1536E+01   4.6144E+00  1.8457E+00
      0.424      2.360  3.6309E+00      1.2713E+01   4.7757E+00  1.7940E+00
      0.451      2.217  4.5009E+00      1.3773E+01   4.8592E+00  1.7143E+00
      0.480      2.082  5.1029E+00      1.7065E+01   5.6542E+00  1.8734E+00
      0.511      1.955  5.8070E+00      2.0685E+01   6.4365E+00  2.0029E+00
      0.545      1.836  7.0333E+00      2.2019E+01   6.4347E+00  1.8805E+00
      0.580      1.724  8.5341E+00      2.4482E+01   6.7192E+00  1.8441E+00
      0.617      1.620  9.0004E+00      2.8696E+01   7.3967E+00  1.9066E+00
      0.657      1.521  1.0030E+01      3.2238E+01   7.8040E+00  1.8891E+00
      0.700      1.428  1.0395E+01      3.5610E+01   8.0959E+00  1.8406E+00
      0.745      1.342  1.1480E+01      3.7509E+01   8.0087E+00  1.7100E+00
      0.794      1.260  1.0478E+01      4.1806E+01   8.3831E+00  1.6810E+00
      0.845      1.183  1.0848E+01      4.2721E+01   8.0453E+00  1.5151E+00
      0.900      1.111  1.1876E+01      4.5895E+01   8.1172E+00  1.4356E+00
      0.958      1.044  1.1296E+01      5.3403E+01   8.8704E+00  1.4734E+00
      1.020      0.980  7.6999E+00      7.1134E+01   1.1097E+01  1.7310E+00
      1.086      0.921  4.1293E+00      8.9313E+01   1.3085E+01  1.9170E+00
      1.157      0.865  1.1111E+01      1.0880E+02   1.4970E+01  2.0597E+00
      1.232      0.812  2.1888E+01      1.2316E+02   1.5915E+01  2.0565E+00
      1.311      0.763  2.5171E+01      1.3673E+02   1.6593E+01  2.0137E+00
      1.396      0.716  2.8643E+01      1.7505E+02   1.9951E+01  2.2739E+00
      1.487      0.673  3.0873E+01      1.9852E+02   2.1249E+01  2.2745E+00
      1.583      0.632  3.0082E+01      2.0035E+02   2.0141E+01  2.0247E+00
      1.686      0.593  2.7746E+01      1.9449E+02   1.8362E+01  1.7335E+00
      1.795      0.557  2.7643E+01      2.0700E+02   1.8354E+01  1.6273E+00
      1.911      0.523  2.4823E+01      2.1723E+02   1.8089E+01  1.5063E+00
      2.035      0.491  1.4074E+01      2.2943E+02   1.7942E+01  1.4031E+00
      2.167      0.461  1.8761E+01      2.5964E+02   1.9070E+01  1.4006E+00
      2.307      0.433  2.5003E+01      2.8793E+02   1.9860E+01  1.3699E+00
      2.457      0.407  2.2515E+01      2.9402E+02   1.9046E+01  1.2338E+00
      2.616      0.382  2.0804E+01      2.4785E+02   1.5079E+01  9.1736E-01
      2.786      0.359  1.8008E+01      2.8801E+02   1.6456E+01  9.4025E-01
      2.966      0.337  1.7509E+01      3.3784E+02   1.8129E+01  9.7278E-01
      3.158      0.317  2.8151E+01      3.6928E+02   1.8610E+01  9.3786E-01
      3.363      0.297  3.2405E+01      4.1813E+02   1.9790E+01  9.3664E-01
      3.581      0.279  3.8193E+01      4.7101E+02   2.0936E+01  9.3061E-01
      3.813      0.262  3.2227E+01      4.9004E+02   2.0457E+01  8.5396E-01
      4.060      0.246  2.4424E+01      4.7167E+02   1.8492E+01  7.2497E-01
      4.323      0.231  4.1277E+01      4.9919E+02   1.8380E+01  6.7675E-01
      4.603      0.217  2.8494E+01      5.0342E+02   1.7408E+01  6.0196E-01
      4.901      0.204  1.5001E+01      4.6182E+02   1.4998E+01  4.8706E-01
      5.218      0.192  1.5529E+01      3.7885E+02   1.1555E+01  3.5241E-01
      5.556      0.180  1.2411E+01      3.0698E+02   8.7930E+00  2.5186E-01
      5.916      0.169  1.9141E+01      2.9012E+02   7.8045E+00  2.0995E-01
      6.300      0.159  1.1449E+01      2.5988E+02   6.5657E+00  1.6588E-01
      6.708      0.149  8.5942E+00      2.8410E+02   6.7408E+00  1.5994E-01
      7.142      0.140  5.9564E+00      2.9778E+02   6.6355E+00  1.4786E-01
      7.605      0.131  5.4817E+00      2.9648E+02   6.2045E+00  1.2985E-01
      8.098      0.123  6.3168E+00      3.2109E+02   6.3108E+00  1.2403E-01
      8.622      0.116  1.8818E+01      4.4754E+02   8.2608E+00  1.5248E-01
      9.181      0.109  1.9994E+01      5.2300E+02   9.0664E+00  1.5717E-01
      9.776      0.102  1.3482E+01      4.5837E+02   7.4625E+00  1.2149E-01
     10.409      0.096  6.6853E+00      4.7794E+02   7.3077E+00  1.1173E-01
     11.083      0.090  6.4484E+00      4.4271E+02   6.3572E+00  9.1288E-02
     11.801      0.085  1.1444E+01      3.9971E+02   5.3904E+00  7.2696E-02
     12.566      0.080  6.0502E+00      3.9809E+02   5.0419E+00  6.3858E-02
     13.380      0.075  1.0818E+01      4.0757E+02   4.8480E+00  5.7667E-02
     14.247      0.070  3.5986E+00      3.5996E+02   4.0211E+00  4.4921E-02
     15.170      0.066  6.6929E+00      3.2303E+02   3.3890E+00  3.5556E-02
     16.153      0.062  2.4722E+00      2.7013E+02   2.6616E+00  2.6225E-02
     17.199      0.058  5.8256E+00      2.6946E+02   2.4934E+00  2.3073E-02
     18.314      0.055  3.3013E+00      2.0187E+02   1.7543E+00  1.5246E-02
     19.500      0.051  1.9583E+00      2.1950E+02   1.7915E+00  1.4622E-02
     20.763      0.048  1.4446E+00      2.2841E+02   1.7508E+00  1.3420E-02
     22.109      0.045  2.6999E+00      2.3715E+02   1.7072E+00  1.2290E-02
     23.541      0.042  1.2363E+00      2.3160E+02   1.5658E+00  1.0586E-02
     25.066      0.040  1.7086E+00      2.2301E+02   1.4160E+00  8.9907E-03
     26.690      0.037  5.4252E-01      1.9345E+02   1.1535E+00  6.8787E-03
     28.419      0.035  4.0852E-01      2.0817E+02   1.1658E+00  6.5290E-03
     30.260      0.033  5.3911E-01      2.0948E+02   1.1018E+00  5.7948E-03
     32.221      0.031  1.6132E-01      2.1082E+02   1.0414E+00  5.1438E-03
     34.308      0.029  8.6469E-02      2.0544E+02   9.5305E-01  4.4212E-03
     36.531      0.027  1.8177E-01      2.0304E+02   8.8459E-01  3.8539E-03
     38.897      0.026  1.1029E-01      2.0073E+02   8.2131E-01  3.3605E-03
     41.417      0.024  7.6673E-02      2.0019E+02   7.6927E-01  2.9561E-03
     44.101      0.023  3.9127E-02      2.0119E+02   7.2608E-01  2.6203E-03
     46.958      0.021  2.5954E-02      2.0037E+02   6.7913E-01  2.3018E-03
     50.000      0.020  2.0053E-02      1.9921E+02   6.3412E-01  2.0185E-03
 
 
