# Supplementary material for: Parameters estimation of stochastic finite fault ground motion simulation method and its application in North China
Source: PLoS One. 2025 Dec 3;20(12):e0337602. doi: 10.1371/journal.pone.0337602 (PMC12674566; doi:10.1371/journal.pone.0337602)
Supplement: S2 File — The program code of strong ground motion simulation based on stochastic finite-fault method with dynamic corner frequency for the Pingyuan earthquake. (ZIP) [file pone.0337602.s002.zip › S2 File. Program Code. ( Simulationor of Pingyuan earthquake)/EXSIMNC/PSA/M6d5S130S006iter004.tmp]

**********************************************
*******     Site #   6
PSA and Fouries apectra of trial num.     4
damping:   5%
 100 samples
Mag.          =      5.50
siteCoord1    =     37.30
siteCoord2    =    116.20
depth         =     18.00
fault Dis.(km)=    24.21
Hypo  Dis.(km)=    27.05
Input Parameters file =  M6d5S130_parameters.out                                                                                                 
 data format: (1x,f10.3, 1p, 1x,e11.4, 5x,e11.4, 2x,e11.4, 1x,e11.4)
   freq(Hz)     per(s) FAS(cm/sec) avgPSA(cm/s**2) avgPSV(cm/s)   avgSD(cm)
      0.100     10.000  3.5942E-01      3.1887E-01   5.0749E-01  8.0770E-01
      0.106      9.392  3.5942E-01      3.9403E-01   5.8896E-01  8.8032E-01
      0.113      8.820  3.5942E-01      4.7887E-01   6.7222E-01  9.4364E-01
      0.121      8.283  3.5942E-01      5.6864E-01   7.4967E-01  9.8833E-01
      0.129      7.779  5.8101E-01      6.5726E-01   8.1378E-01  1.0076E+00
      0.137      7.306  5.8101E-01      7.3866E-01   8.5892E-01  9.9876E-01
      0.146      6.862  5.8101E-01      8.0950E-01   8.8402E-01  9.6541E-01
      0.155      6.444  8.1818E-01      8.7178E-01   8.9411E-01  9.1702E-01
      0.165      6.052  8.1818E-01      9.9817E-01   9.6145E-01  9.2608E-01
      0.176      5.684  8.1818E-01      1.1088E+00   1.0031E+00  9.0737E-01
      0.187      5.338  9.7744E-01      1.2121E+00   1.0297E+00  8.7482E-01
      0.199      5.013  9.7744E-01      1.3429E+00   1.0715E+00  8.5490E-01
      0.212      4.708  9.7744E-01      1.6208E+00   1.2145E+00  9.1008E-01
      0.226      4.422  1.5250E+00      1.9768E+00   1.3911E+00  9.7900E-01
      0.241      4.153  1.5250E+00      2.3823E+00   1.5745E+00  1.0406E+00
      0.256      3.900  1.9198E+00      2.7879E+00   1.7305E+00  1.0741E+00
      0.273      3.663  1.9198E+00      3.1525E+00   1.8377E+00  1.0713E+00
      0.291      3.440  2.4320E+00      3.7653E+00   2.0614E+00  1.1285E+00
      0.310      3.231  2.7261E+00      4.3976E+00   2.2611E+00  1.1625E+00
      0.330      3.034  2.7261E+00      5.0827E+00   2.4543E+00  1.1851E+00
      0.351      2.849  3.0271E+00      5.9983E+00   2.7202E+00  1.2336E+00
      0.374      2.676  3.0777E+00      7.0994E+00   3.0236E+00  1.2878E+00
      0.398      2.513  3.3316E+00      8.0790E+00   3.2315E+00  1.2926E+00
      0.424      2.360  3.3316E+00      8.8089E+00   3.3091E+00  1.2431E+00
      0.451      2.217  3.4278E+00      1.0439E+01   3.6828E+00  1.2993E+00
      0.480      2.082  3.8932E+00      1.2042E+01   3.9898E+00  1.3219E+00
      0.511      1.955  4.2850E+00      1.3100E+01   4.0764E+00  1.2685E+00
      0.545      1.836  5.0286E+00      1.3707E+01   4.0057E+00  1.1706E+00
      0.580      1.724  4.8780E+00      1.5126E+01   4.1514E+00  1.1394E+00
      0.617      1.620  4.5345E+00      1.8975E+01   4.8909E+00  1.2607E+00
      0.657      1.521  4.2459E+00      2.2162E+01   5.3648E+00  1.2987E+00
      0.700      1.428  3.0702E+00      2.6473E+01   6.0186E+00  1.3683E+00
      0.745      1.342  3.0057E+00      3.0423E+01   6.4956E+00  1.3869E+00
      0.794      1.260  3.5892E+00      3.6461E+01   7.3112E+00  1.4661E+00
      0.845      1.183  4.7482E+00      4.4385E+01   8.3587E+00  1.5741E+00
      0.900      1.111  7.0936E+00      5.3994E+01   9.5496E+00  1.6890E+00
      0.958      1.044  9.1339E+00      6.5928E+01   1.0951E+01  1.8190E+00
      1.020      0.980  9.1846E+00      7.3980E+01   1.1541E+01  1.8003E+00
      1.086      0.921  1.1669E+01      8.0256E+01   1.1758E+01  1.7226E+00
      1.157      0.865  1.7179E+01      1.0376E+02   1.4276E+01  1.9643E+00
      1.232      0.812  2.1422E+01      1.3516E+02   1.7466E+01  2.2569E+00
      1.311      0.763  2.1426E+01      1.5089E+02   1.8311E+01  2.2222E+00
      1.396      0.716  2.4738E+01      1.6086E+02   1.8334E+01  2.0896E+00
      1.487      0.673  3.1381E+01      1.7145E+02   1.8351E+01  1.9643E+00
      1.583      0.632  3.1776E+01      1.7328E+02   1.7419E+01  1.7511E+00
      1.686      0.593  2.5702E+01      1.6464E+02   1.5543E+01  1.4674E+00
      1.795      0.557  2.0909E+01      1.3685E+02   1.2134E+01  1.0759E+00
      1.911      0.523  1.3898E+01      1.2160E+02   1.0126E+01  8.4317E-01
      2.035      0.491  9.7782E+00      1.4557E+02   1.1384E+01  8.9031E-01
      2.167      0.461  1.5299E+01      1.8248E+02   1.3403E+01  9.8436E-01
      2.307      0.433  2.1637E+01      2.2981E+02   1.5852E+01  1.0934E+00
      2.457      0.407  2.0248E+01      2.6531E+02   1.7187E+01  1.1134E+00
      2.616      0.382  2.0039E+01      2.9720E+02   1.8081E+01  1.1000E+00
      2.786      0.359  2.2045E+01      3.2484E+02   1.8560E+01  1.0605E+00
      2.966      0.337  2.4656E+01      3.2240E+02   1.7300E+01  9.2832E-01
      3.158      0.317  3.4765E+01      4.0167E+02   2.0243E+01  1.0201E+00
      3.363      0.297  5.0909E+01      4.2819E+02   2.0266E+01  9.5917E-01
      3.581      0.279  3.8250E+01      3.8768E+02   1.7232E+01  7.6597E-01
      3.813      0.262  1.6342E+01      4.2621E+02   1.7792E+01  7.4274E-01
      4.060      0.246  2.9532E+01      4.5840E+02   1.7972E+01  7.0458E-01
      4.323      0.231  3.4939E+01      4.8402E+02   1.7821E+01  6.5618E-01
      4.603      0.217  1.7390E+01      5.3111E+02   1.8365E+01  6.3507E-01
      4.901      0.204  2.7400E+01      5.1070E+02   1.6585E+01  5.3861E-01
      5.218      0.192  1.2716E+01      4.2991E+02   1.3112E+01  3.9991E-01
      5.556      0.180  1.7430E+01      3.1371E+02   8.9859E+00  2.5739E-01
      5.916      0.169  1.3387E+01      2.6069E+02   7.0128E+00  1.8865E-01
      6.300      0.159  4.1964E+00      2.6242E+02   6.6299E+00  1.6750E-01
      6.708      0.149  2.0582E+01      3.4828E+02   8.2636E+00  1.9607E-01
      7.142      0.140  1.0223E+01      3.4396E+02   7.6645E+00  1.7079E-01
      7.605      0.131  7.8615E+00      3.2321E+02   6.7640E+00  1.4156E-01
      8.098      0.123  6.1510E+00      3.3702E+02   6.6239E+00  1.3019E-01
      8.622      0.116  9.3929E+00      3.4362E+02   6.3426E+00  1.1708E-01
      9.181      0.109  1.1338E+01      3.3974E+02   5.8894E+00  1.0210E-01
      9.776      0.102  6.7885E+00      3.2298E+02   5.2583E+00  8.5608E-02
     10.409      0.096  1.2705E+01      3.0411E+02   4.6499E+00  7.1097E-02
     11.083      0.090  8.0868E+00      3.1015E+02   4.4537E+00  6.3954E-02
     11.801      0.085  2.5705E+00      2.8787E+02   3.8822E+00  5.2356E-02
     12.566      0.080  7.9075E+00      3.1146E+02   3.9447E+00  4.9962E-02
     13.380      0.075  3.0528E+00      2.8376E+02   3.3752E+00  4.0148E-02
     14.247      0.070  3.8371E+00      2.7147E+02   3.0326E+00  3.3878E-02
     15.170      0.066  2.1842E+00      2.3467E+02   2.4620E+00  2.5830E-02
     16.153      0.062  7.3048E+00      2.7143E+02   2.6744E+00  2.6351E-02
     17.199      0.058  2.3484E+00      2.6831E+02   2.4828E+00  2.2975E-02
     18.314      0.055  1.7878E+00      2.1887E+02   1.9021E+00  1.6531E-02
     19.500      0.051  8.8319E-01      2.0124E+02   1.6425E+00  1.3406E-02
     20.763      0.048  1.7664E+00      1.8787E+02   1.4400E+00  1.1038E-02
     22.109      0.045  6.2381E-01      1.7584E+02   1.2658E+00  9.1123E-03
     23.541      0.042  1.3520E+00      1.5659E+02   1.0587E+00  7.1575E-03
     25.066      0.040  4.8914E-01      1.5663E+02   9.9449E-01  6.3145E-03
     26.690      0.037  2.4493E-01      1.5622E+02   9.3153E-01  5.5548E-03
     28.419      0.035  5.2591E-01      1.4804E+02   8.2909E-01  4.6432E-03
     30.260      0.033  3.6747E-01      1.4501E+02   7.6267E-01  4.0113E-03
     32.221      0.031  2.1834E-01      1.4014E+02   6.9220E-01  3.4192E-03
     34.308      0.029  1.2908E-01      1.3738E+02   6.3732E-01  2.9565E-03
     36.531      0.027  1.0638E-01      1.3938E+02   6.0722E-01  2.6455E-03
     38.897      0.026  3.4504E-02      1.3947E+02   5.7065E-01  2.3349E-03
     41.417      0.024  5.8580E-02      1.3853E+02   5.3233E-01  2.0456E-03
     44.101      0.023  3.0140E-02      1.3729E+02   4.9547E-01  1.7881E-03
     46.958      0.021  2.2166E-02      1.3770E+02   4.6669E-01  1.5818E-03
     50.000      0.020  1.0641E-02      1.3754E+02   4.3781E-01  1.3936E-03
 
 
