# Supplementary material for: Parameters estimation of stochastic finite fault ground motion simulation method and its application in North China
Source: PLoS One. 2025 Dec 3;20(12):e0337602. doi: 10.1371/journal.pone.0337602 (PMC12674566; doi:10.1371/journal.pone.0337602)
Supplement: S2 File — The program code of strong ground motion simulation based on stochastic finite-fault method with dynamic corner frequency for the Pingyuan earthquake. (ZIP) [file pone.0337602.s002.zip › S2 File. Program Code. ( Simulationor of Pingyuan earthquake)/EXSIMNC/PSA/M6d5S130S006iter005.tmp]

**********************************************
*******     Site #   6
PSA and Fouries apectra of trial num.     5
damping:   5%
 100 samples
Mag.          =      5.50
siteCoord1    =     37.30
siteCoord2    =    116.20
depth         =     18.00
fault Dis.(km)=    24.21
Hypo  Dis.(km)=    27.05
Input Parameters file =  M6d5S130_parameters.out                                                                                                 
 data format: (1x,f10.3, 1p, 1x,e11.4, 5x,e11.4, 2x,e11.4, 1x,e11.4)
   freq(Hz)     per(s) FAS(cm/sec) avgPSA(cm/s**2) avgPSV(cm/s)   avgSD(cm)
      0.100     10.000  5.3393E-01      6.0924E-01   9.6964E-01  1.5432E+00
      0.106      9.392  5.3393E-01      7.1269E-01   1.0653E+00  1.5923E+00
      0.113      8.820  5.3393E-01      8.1662E-01   1.1463E+00  1.6092E+00
      0.121      8.283  5.3393E-01      9.1532E-01   1.2067E+00  1.5909E+00
      0.129      7.779  8.8556E-01      1.0055E+00   1.2449E+00  1.5414E+00
      0.137      7.306  8.8556E-01      1.0885E+00   1.2657E+00  1.4718E+00
      0.146      6.862  8.8556E-01      1.1718E+00   1.2797E+00  1.3975E+00
      0.155      6.444  1.0492E+00      1.2676E+00   1.3001E+00  1.3334E+00
      0.165      6.052  1.0492E+00      1.3876E+00   1.3366E+00  1.2874E+00
      0.176      5.684  1.0492E+00      1.5358E+00   1.3893E+00  1.2568E+00
      0.187      5.338  1.2652E+00      1.7039E+00   1.4476E+00  1.2298E+00
      0.199      5.013  1.2652E+00      2.0174E+00   1.6096E+00  1.2843E+00
      0.212      4.708  1.2652E+00      2.4227E+00   1.8154E+00  1.3604E+00
      0.226      4.422  1.4786E+00      2.8581E+00   2.0114E+00  1.4155E+00
      0.241      4.153  1.4786E+00      3.3221E+00   2.1956E+00  1.4511E+00
      0.256      3.900  1.9487E+00      3.8868E+00   2.4126E+00  1.4975E+00
      0.273      3.663  1.9487E+00      4.6830E+00   2.7299E+00  1.5914E+00
      0.291      3.440  2.6756E+00      5.8072E+00   3.1793E+00  1.7406E+00
      0.310      3.231  3.7190E+00      7.2782E+00   3.7422E+00  1.9241E+00
      0.330      3.034  3.7190E+00      9.1120E+00   4.4000E+00  2.1246E+00
      0.351      2.849  4.8523E+00      1.1246E+01   5.1002E+00  2.3129E+00
      0.374      2.676  5.5511E+00      1.3304E+01   5.6660E+00  2.4132E+00
      0.398      2.513  6.3779E+00      1.4807E+01   5.9227E+00  2.3690E+00
      0.424      2.360  6.3779E+00      1.5965E+01   5.9973E+00  2.2529E+00
      0.451      2.217  7.0142E+00      1.7911E+01   6.3190E+00  2.2293E+00
      0.480      2.082  7.5095E+00      2.0026E+01   6.6353E+00  2.1985E+00
      0.511      1.955  7.7847E+00      2.2570E+01   7.0232E+00  2.1854E+00
      0.545      1.836  9.6391E+00      2.6425E+01   7.7223E+00  2.2568E+00
      0.580      1.724  1.1117E+01      3.2535E+01   8.9295E+00  2.4508E+00
      0.617      1.620  1.1314E+01      3.6695E+01   9.4584E+00  2.4380E+00
      0.657      1.521  1.1637E+01      3.6685E+01   8.8806E+00  2.1498E+00
      0.700      1.428  1.0872E+01      3.4032E+01   7.7371E+00  1.7590E+00
      0.745      1.342  9.4730E+00      2.9214E+01   6.2376E+00  1.3318E+00
      0.794      1.260  7.6343E+00      2.6993E+01   5.4127E+00  1.0854E+00
      0.845      1.183  7.0893E+00      2.8041E+01   5.2808E+00  9.9449E-01
      0.900      1.111  6.1257E+00      3.1548E+01   5.5797E+00  9.8685E-01
      0.958      1.044  9.8774E+00      3.9107E+01   6.4958E+00  1.0790E+00
      1.020      0.980  9.4021E+00      4.3376E+01   6.7665E+00  1.0555E+00
      1.086      0.921  7.0259E+00      4.1698E+01   6.1089E+00  8.9499E-01
      1.157      0.865  6.3530E+00      4.6006E+01   6.3300E+00  8.7095E-01
      1.232      0.812  1.0210E+01      5.8568E+01   7.5681E+00  9.7794E-01
      1.311      0.763  1.4678E+01      7.7045E+01   9.3499E+00  1.1347E+00
      1.396      0.716  1.5915E+01      8.1397E+01   9.2771E+00  1.0573E+00
      1.487      0.673  9.9372E+00      8.0013E+01   8.5645E+00  9.1673E-01
      1.583      0.632  6.3569E+00      8.9497E+01   8.9968E+00  9.0441E-01
      1.686      0.593  9.5190E+00      1.0834E+02   1.0228E+01  9.6562E-01
      1.795      0.557  2.0058E+01      1.5976E+02   1.4165E+01  1.2559E+00
      1.911      0.523  3.0588E+01      1.9158E+02   1.5953E+01  1.3284E+00
      2.035      0.491  2.8466E+01      2.0323E+02   1.5893E+01  1.2429E+00
      2.167      0.461  2.5776E+01      2.4849E+02   1.8251E+01  1.3404E+00
      2.307      0.433  1.8212E+01      2.6458E+02   1.8250E+01  1.2588E+00
      2.457      0.407  1.9151E+01      2.5918E+02   1.6790E+01  1.0876E+00
      2.616      0.382  3.1452E+01      2.3912E+02   1.4548E+01  8.8506E-01
      2.786      0.359  2.9867E+01      2.5898E+02   1.4797E+01  8.4546E-01
      2.966      0.337  1.8316E+01      2.3313E+02   1.2510E+01  6.7128E-01
      3.158      0.317  1.4360E+01      2.4452E+02   1.2323E+01  6.2100E-01
      3.363      0.297  1.1613E+01      2.3712E+02   1.1223E+01  5.3117E-01
      3.581      0.279  1.9767E+01      2.5082E+02   1.1149E+01  4.9556E-01
      3.813      0.262  7.8491E+00      2.3927E+02   9.9882E+00  4.1696E-01
      4.060      0.246  2.2121E+01      2.5779E+02   1.0107E+01  3.9623E-01
      4.323      0.231  1.3391E+01      2.4968E+02   9.1933E+00  3.3849E-01
      4.603      0.217  2.0316E+01      2.6255E+02   9.0789E+00  3.1394E-01
      4.901      0.204  1.0316E+01      2.7412E+02   8.9022E+00  2.8910E-01
      5.218      0.192  1.2366E+01      2.9364E+02   8.9559E+00  2.7315E-01
      5.556      0.180  2.4119E+01      3.6542E+02   1.0467E+01  2.9982E-01
      5.916      0.169  2.5866E+01      3.9734E+02   1.0689E+01  2.8754E-01
      6.300      0.159  7.7481E+00      3.2208E+02   8.1372E+00  2.0558E-01
      6.708      0.149  1.8394E+01      3.5238E+02   8.3610E+00  1.9838E-01
      7.142      0.140  8.4851E+00      4.5448E+02   1.0127E+01  2.2567E-01
      7.605      0.131  2.1396E+01      5.1392E+02   1.0755E+01  2.2508E-01
      8.098      0.123  1.9068E+01      4.0768E+02   8.0127E+00  1.5748E-01
      8.622      0.116  1.9105E+01      3.9493E+02   7.2898E+00  1.3456E-01
      9.181      0.109  8.5452E+00      4.2483E+02   7.3645E+00  1.2767E-01
      9.776      0.102  2.2701E+01      5.3869E+02   8.7702E+00  1.4278E-01
     10.409      0.096  1.8426E+01      5.1749E+02   7.9125E+00  1.2098E-01
     11.083      0.090  1.1442E+01      4.3359E+02   6.2262E+00  8.9407E-02
     11.801      0.085  5.9052E+00      3.0425E+02   4.1031E+00  5.5334E-02
     12.566      0.080  3.0570E+00      2.4897E+02   3.1534E+00  3.9939E-02
     13.380      0.075  3.4556E+00      2.5090E+02   2.9844E+00  3.5499E-02
     14.247      0.070  6.6017E+00      2.1943E+02   2.4513E+00  2.7384E-02
     15.170      0.066  1.7358E+00      2.2693E+02   2.3808E+00  2.4978E-02
     16.153      0.062  1.3661E+00      2.0242E+02   1.9944E+00  1.9651E-02
     17.199      0.058  2.5343E+00      1.9976E+02   1.8485E+00  1.7105E-02
     18.314      0.055  4.7644E+00      2.3416E+02   2.0349E+00  1.7685E-02
     19.500      0.051  4.7581E-01      2.1082E+02   1.7206E+00  1.4043E-02
     20.763      0.048  1.0810E+00      1.9461E+02   1.4917E+00  1.1434E-02
     22.109      0.045  2.4149E+00      1.7652E+02   1.2708E+00  9.1479E-03
     23.541      0.042  1.3273E+00      1.5427E+02   1.0430E+00  7.0513E-03
     25.066      0.040  1.0838E+00      1.5653E+02   9.9387E-01  6.3105E-03
     26.690      0.037  4.4431E-01      1.4929E+02   8.9022E-01  5.3085E-03
     28.419      0.035  4.0196E-01      1.5368E+02   8.6063E-01  4.8198E-03
     30.260      0.033  4.3165E-01      1.5644E+02   8.2279E-01  4.3275E-03
     32.221      0.031  1.2815E-01      1.5185E+02   7.5005E-01  3.7049E-03
     34.308      0.029  1.2891E-01      1.4673E+02   6.8070E-01  3.1578E-03
     36.531      0.027  1.3233E-01      1.4133E+02   6.1575E-01  2.6827E-03
     38.897      0.026  3.4069E-02      1.3911E+02   5.6918E-01  2.3289E-03
     41.417      0.024  4.8331E-02      1.3645E+02   5.2434E-01  2.0149E-03
     44.101      0.023  2.4939E-02      1.3671E+02   4.9339E-01  1.7806E-03
     46.958      0.021  2.7412E-02      1.3617E+02   4.6151E-01  1.5642E-03
     50.000      0.020  1.7455E-02      1.3569E+02   4.3190E-01  1.3748E-03
 
 
