# Supplementary material for: Parameters estimation of stochastic finite fault ground motion simulation method and its application in North China
Source: PLoS One. 2025 Dec 3;20(12):e0337602. doi: 10.1371/journal.pone.0337602 (PMC12674566; doi:10.1371/journal.pone.0337602)
Supplement: S2 File — The program code of strong ground motion simulation based on stochastic finite-fault method with dynamic corner frequency for the Pingyuan earthquake. (ZIP) [file pone.0337602.s002.zip › S2 File. Program Code. ( Simulationor of Pingyuan earthquake)/EXSIMNC/PSA/M6d5S130S006iter006.tmp]

**********************************************
*******     Site #   6
PSA and Fouries apectra of trial num.     6
damping:   5%
 100 samples
Mag.          =      5.50
siteCoord1    =     37.30
siteCoord2    =    116.20
depth         =     18.00
fault Dis.(km)=    24.21
Hypo  Dis.(km)=    27.05
Input Parameters file =  M6d5S130_parameters.out                                                                                                 
 data format: (1x,f10.3, 1p, 1x,e11.4, 5x,e11.4, 2x,e11.4, 1x,e11.4)
   freq(Hz)     per(s) FAS(cm/sec) avgPSA(cm/s**2) avgPSV(cm/s)   avgSD(cm)
      0.100     10.000  5.0701E-01      7.2379E-01   1.1520E+00  1.8334E+00
      0.106      9.392  5.0701E-01      7.6178E-01   1.1386E+00  1.7019E+00
      0.113      8.820  5.0701E-01      8.3454E-01   1.1715E+00  1.6445E+00
      0.121      8.283  5.0701E-01      9.6248E-01   1.2689E+00  1.6728E+00
      0.129      7.779  8.9391E-01      1.1608E+00   1.4372E+00  1.7795E+00
      0.137      7.306  8.9391E-01      1.4308E+00   1.6637E+00  1.9346E+00
      0.146      6.862  8.9391E-01      1.7516E+00   1.9129E+00  2.0890E+00
      0.155      6.444  1.0321E+00      2.0786E+00   2.1318E+00  2.1865E+00
      0.165      6.052  1.0321E+00      2.3555E+00   2.2689E+00  2.1854E+00
      0.176      5.684  1.0321E+00      2.5435E+00   2.3009E+00  2.0814E+00
      0.187      5.338  1.1906E+00      2.6598E+00   2.2597E+00  1.9197E+00
      0.199      5.013  1.1906E+00      2.8016E+00   2.2353E+00  1.7835E+00
      0.212      4.708  1.1906E+00      3.1176E+00   2.3361E+00  1.7505E+00
      0.226      4.422  1.6988E+00      3.7078E+00   2.6093E+00  1.8363E+00
      0.241      4.153  1.6988E+00      4.5043E+00   2.9770E+00  1.9675E+00
      0.256      3.900  1.9288E+00      5.2636E+00   3.2671E+00  2.0279E+00
      0.273      3.663  1.9288E+00      5.7804E+00   3.3696E+00  1.9643E+00
      0.291      3.440  2.0349E+00      6.1990E+00   3.3938E+00  1.8580E+00
      0.310      3.231  2.9885E+00      7.0052E+00   3.6018E+00  1.8519E+00
      0.330      3.034  2.9885E+00      8.4193E+00   4.0655E+00  1.9631E+00
      0.351      2.849  3.4600E+00      9.8188E+00   4.4528E+00  2.0193E+00
      0.374      2.676  3.7363E+00      1.0955E+01   4.6656E+00  1.9871E+00
      0.398      2.513  4.0365E+00      1.3779E+01   5.5116E+00  2.2046E+00
      0.424      2.360  4.0365E+00      1.5903E+01   5.9739E+00  2.2441E+00
      0.451      2.217  4.1522E+00      1.8170E+01   6.4103E+00  2.2615E+00
      0.480      2.082  4.3401E+00      2.1023E+01   6.9655E+00  2.3079E+00
      0.511      1.955  4.8002E+00      2.4444E+01   7.6062E+00  2.3668E+00
      0.545      1.836  4.9953E+00      2.9877E+01   8.7312E+00  2.5516E+00
      0.580      1.724  4.5189E+00      3.6301E+01   9.9631E+00  2.7344E+00
      0.617      1.620  3.9207E+00      4.1531E+01   1.0705E+01  2.7593E+00
      0.657      1.521  2.8509E+00      4.8282E+01   1.1688E+01  2.8294E+00
      0.700      1.428  2.2762E+00      5.8548E+01   1.3311E+01  3.0261E+00
      0.745      1.342  4.8094E+00      7.1693E+01   1.5307E+01  3.2683E+00
      0.794      1.260  1.0884E+01      8.9914E+01   1.8030E+01  3.6154E+00
      0.845      1.183  1.5670E+01      1.1189E+02   2.1072E+01  3.9683E+00
      0.900      1.111  2.6015E+01      1.3504E+02   2.3884E+01  4.2243E+00
      0.958      1.044  3.6655E+01      1.7210E+02   2.8586E+01  4.7481E+00
      1.020      0.980  4.6295E+01      2.1910E+02   3.4179E+01  5.3318E+00
      1.086      0.921  5.2256E+01      2.5936E+02   3.7997E+01  5.5668E+00
      1.157      0.865  5.4603E+01      3.0169E+02   4.1510E+01  5.7114E+00
      1.232      0.812  5.9035E+01      3.4747E+02   4.4900E+01  5.8019E+00
      1.311      0.763  6.1261E+01      3.7652E+02   4.5693E+01  5.5452E+00
      1.396      0.716  6.1442E+01      3.7559E+02   4.2807E+01  4.8788E+00
      1.487      0.673  5.6980E+01      3.4297E+02   3.6711E+01  3.9295E+00
      1.583      0.632  4.5520E+01      2.8516E+02   2.8666E+01  2.8816E+00
      1.686      0.593  2.8799E+01      2.3058E+02   2.1769E+01  2.0552E+00
      1.795      0.557  2.3974E+01      2.2037E+02   1.9539E+01  1.7325E+00
      1.911      0.523  3.2048E+01      2.4799E+02   2.0650E+01  1.7195E+00
      2.035      0.491  3.1002E+01      2.7857E+02   2.1785E+01  1.7037E+00
      2.167      0.461  2.5924E+01      3.0443E+02   2.2359E+01  1.6422E+00
      2.307      0.433  1.4085E+01      3.0374E+02   2.0951E+01  1.4451E+00
      2.457      0.407  1.6322E+01      2.8676E+02   1.8576E+01  1.2034E+00
      2.616      0.382  2.0317E+01      2.8728E+02   1.7478E+01  1.0633E+00
      2.786      0.359  1.1550E+01      3.3078E+02   1.8900E+01  1.0799E+00
      2.966      0.337  3.2836E+01      4.1732E+02   2.2394E+01  1.2017E+00
      3.158      0.317  3.0934E+01      4.7598E+02   2.3987E+01  1.2089E+00
      3.363      0.297  4.8804E+01      4.6051E+02   2.1795E+01  1.0316E+00
      3.581      0.279  3.3933E+01      4.6426E+02   2.0636E+01  9.1726E-01
      3.813      0.262  1.7160E+01      4.4688E+02   1.8655E+01  7.7875E-01
      4.060      0.246  1.3768E+01      4.7389E+02   1.8579E+01  7.2839E-01
      4.323      0.231  1.7125E+01      4.8785E+02   1.7962E+01  6.6137E-01
      4.603      0.217  4.1405E+01      5.4298E+02   1.8776E+01  6.4927E-01
      4.901      0.204  2.3284E+01      6.1303E+02   1.9909E+01  6.4654E-01
      5.218      0.192  2.0633E+01      6.1488E+02   1.8753E+01  5.7197E-01
      5.556      0.180  3.4371E+01      5.0349E+02   1.4422E+01  4.1310E-01
      5.916      0.169  2.1785E+01      4.0058E+02   1.0776E+01  2.8988E-01
      6.300      0.159  1.6715E+01      4.8334E+02   1.2211E+01  3.0851E-01
      6.708      0.149  2.0607E+01      4.4983E+02   1.0673E+01  2.5324E-01
      7.142      0.140  5.0675E+00      3.8563E+02   8.5931E+00  1.9148E-01
      7.605      0.131  1.0153E+01      4.8511E+02   1.0152E+01  2.1246E-01
      8.098      0.123  2.0598E+01      4.6983E+02   9.2341E+00  1.8149E-01
      8.622      0.116  2.1346E+01      5.3144E+02   9.8096E+00  1.8107E-01
      9.181      0.109  1.6621E+01      5.0803E+02   8.8069E+00  1.5267E-01
      9.776      0.102  2.1183E+01      5.0887E+02   8.2847E+00  1.3488E-01
     10.409      0.096  8.1848E+00      4.6250E+02   7.0716E+00  1.0812E-01
     11.083      0.090  1.4067E+01      4.9640E+02   7.1282E+00  1.0236E-01
     11.801      0.085  1.0872E+01      5.1052E+02   6.8848E+00  9.2849E-02
     12.566      0.080  1.1204E+01      4.4088E+02   5.5839E+00  7.0723E-02
     13.380      0.075  3.6546E+00      4.3340E+02   5.1553E+00  6.1321E-02
     14.247      0.070  3.9829E+00      4.5869E+02   5.1241E+00  5.7242E-02
     15.170      0.066  5.0340E+00      3.7125E+02   3.8949E+00  4.0863E-02
     16.153      0.062  6.4275E+00      3.6620E+02   3.6082E+00  3.5552E-02
     17.199      0.058  2.2121E+00      3.0460E+02   2.8187E+00  2.6083E-02
     18.314      0.055  1.4724E+00      3.0978E+02   2.6922E+00  2.3396E-02
     19.500      0.051  2.7618E+00      2.9410E+02   2.4004E+00  1.9591E-02
     20.763      0.048  1.4089E+00      2.7178E+02   2.0832E+00  1.5968E-02
     22.109      0.045  8.9427E-01      2.8427E+02   2.0464E+00  1.4732E-02
     23.541      0.042  1.0603E+00      2.6227E+02   1.7732E+00  1.1988E-02
     25.066      0.040  2.5770E-01      2.4229E+02   1.5384E+00  9.7680E-03
     26.690      0.037  1.3234E+00      2.4611E+02   1.4676E+00  8.7512E-03
     28.419      0.035  5.3570E-01      2.3672E+02   1.3257E+00  7.4242E-03
     30.260      0.033  2.5026E-01      2.4086E+02   1.2668E+00  6.6628E-03
     32.221      0.031  2.8615E-01      2.3304E+02   1.1511E+00  5.6859E-03
     34.308      0.029  6.8191E-02      2.3044E+02   1.0690E+00  4.9591E-03
     36.531      0.027  1.7481E-01      2.3329E+02   1.0164E+00  4.4281E-03
     38.897      0.026  6.1234E-02      2.3389E+02   9.5701E-01  3.9158E-03
     41.417      0.024  7.0884E-02      2.3330E+02   8.9651E-01  3.4450E-03
     44.101      0.023  3.6526E-02      2.3265E+02   8.3962E-01  3.0301E-03
     46.958      0.021  1.7546E-02      2.3201E+02   7.8635E-01  2.6652E-03
     50.000      0.020  1.8168E-02      2.3129E+02   7.3623E-01  2.3435E-03
 
 
