# Supplementary material for: Parameters estimation of stochastic finite fault ground motion simulation method and its application in North China
Source: PLoS One. 2025 Dec 3;20(12):e0337602. doi: 10.1371/journal.pone.0337602 (PMC12674566; doi:10.1371/journal.pone.0337602)
Supplement: S2 File — The program code of strong ground motion simulation based on stochastic finite-fault method with dynamic corner frequency for the Pingyuan earthquake. (ZIP) [file pone.0337602.s002.zip › S2 File. Program Code. ( Simulationor of Pingyuan earthquake)/EXSIMNC/PSA/M6d5S130S006iter007.tmp]

**********************************************
*******     Site #   6
PSA and Fouries apectra of trial num.     7
damping:   5%
 100 samples
Mag.          =      5.50
siteCoord1    =     37.30
siteCoord2    =    116.20
depth         =     18.00
fault Dis.(km)=    24.21
Hypo  Dis.(km)=    27.05
Input Parameters file =  M6d5S130_parameters.out                                                                                                 
 data format: (1x,f10.3, 1p, 1x,e11.4, 5x,e11.4, 2x,e11.4, 1x,e11.4)
   freq(Hz)     per(s) FAS(cm/sec) avgPSA(cm/s**2) avgPSV(cm/s)   avgSD(cm)
      0.100     10.000  6.4583E-01      6.3672E-01   1.0134E+00  1.6128E+00
      0.106      9.392  6.4583E-01      6.9908E-01   1.0449E+00  1.5619E+00
      0.113      8.820  6.4583E-01      7.2746E-01   1.0212E+00  1.4335E+00
      0.121      8.283  6.4583E-01      8.0630E-01   1.0630E+00  1.4014E+00
      0.129      7.779  1.2722E+00      1.0098E+00   1.2503E+00  1.5481E+00
      0.137      7.306  1.2722E+00      1.2897E+00   1.4996E+00  1.7438E+00
      0.146      6.862  1.2722E+00      1.6186E+00   1.7676E+00  1.9304E+00
      0.155      6.444  1.6666E+00      1.9445E+00   1.9943E+00  2.0454E+00
      0.165      6.052  1.6666E+00      2.2047E+00   2.1236E+00  2.0455E+00
      0.176      5.684  1.6666E+00      2.5138E+00   2.2740E+00  2.0570E+00
      0.187      5.338  2.1372E+00      2.8507E+00   2.4218E+00  2.0575E+00
      0.199      5.013  2.1372E+00      3.0243E+00   2.4130E+00  1.9253E+00
      0.212      4.708  2.1372E+00      3.1541E+00   2.3635E+00  1.7710E+00
      0.226      4.422  2.8235E+00      3.4190E+00   2.4061E+00  1.6932E+00
      0.241      4.153  2.8235E+00      4.0495E+00   2.6764E+00  1.7689E+00
      0.256      3.900  3.3433E+00      5.0231E+00   3.1179E+00  1.9353E+00
      0.273      3.663  3.3433E+00      6.0225E+00   3.5108E+00  2.0466E+00
      0.291      3.440  3.8431E+00      6.8119E+00   3.7293E+00  2.0417E+00
      0.310      3.231  4.7779E+00      7.6479E+00   3.9322E+00  2.0218E+00
      0.330      3.034  4.7779E+00      9.1187E+00   4.4032E+00  2.1262E+00
      0.351      2.849  5.8487E+00      1.1259E+01   5.1061E+00  2.3156E+00
      0.374      2.676  6.6127E+00      1.3322E+01   5.6737E+00  2.4164E+00
      0.398      2.513  7.1713E+00      1.4780E+01   5.9119E+00  2.3647E+00
      0.424      2.360  7.1713E+00      1.5644E+01   5.8766E+00  2.2076E+00
      0.451      2.217  7.2956E+00      1.5628E+01   5.5136E+00  1.9452E+00
      0.480      2.082  6.9048E+00      1.4645E+01   4.8524E+00  1.6078E+00
      0.511      1.955  6.3768E+00      1.4669E+01   4.5647E+00  1.4204E+00
      0.545      1.836  5.5013E+00      1.8128E+01   5.2978E+00  1.5482E+00
      0.580      1.724  4.2269E+00      2.1273E+01   5.8387E+00  1.6025E+00
      0.617      1.620  4.0770E+00      2.3875E+01   6.1540E+00  1.5862E+00
      0.657      1.521  4.2097E+00      2.6285E+01   6.3629E+00  1.5403E+00
      0.700      1.428  5.0396E+00      2.6966E+01   6.1305E+00  1.3938E+00
      0.745      1.342  6.3232E+00      3.0709E+01   6.5568E+00  1.4000E+00
      0.794      1.260  6.4623E+00      3.4120E+01   6.8418E+00  1.3719E+00
      0.845      1.183  5.7090E+00      3.3317E+01   6.2742E+00  1.1816E+00
      0.900      1.111  5.0692E+00      3.5932E+01   6.3551E+00  1.1240E+00
      0.958      1.044  5.4684E+00      3.7363E+01   6.2060E+00  1.0308E+00
      1.020      0.980  7.0802E+00      4.1560E+01   6.4831E+00  1.0113E+00
      1.086      0.921  8.1957E+00      5.1726E+01   7.5781E+00  1.1102E+00
      1.157      0.865  9.8995E+00      6.7049E+01   9.2253E+00  1.2693E+00
      1.232      0.812  1.6957E+01      9.3484E+01   1.2080E+01  1.5610E+00
      1.311      0.763  2.2353E+01      1.2317E+02   1.4948E+01  1.8140E+00
      1.396      0.716  2.7890E+01      1.6621E+02   1.8943E+01  2.1590E+00
      1.487      0.673  3.5009E+01      2.0977E+02   2.2453E+01  2.4033E+00
      1.583      0.632  3.7030E+01      2.2181E+02   2.2298E+01  2.2415E+00
      1.686      0.593  3.0597E+01      2.0912E+02   1.9743E+01  1.8639E+00
      1.795      0.557  2.5754E+01      2.3227E+02   2.0594E+01  1.8260E+00
      1.911      0.523  1.7473E+01      2.4560E+02   2.0451E+01  1.7030E+00
      2.035      0.491  1.7342E+01      2.4692E+02   1.9310E+01  1.5101E+00
      2.167      0.461  3.1596E+01      2.4126E+02   1.7720E+01  1.3014E+00
      2.307      0.433  3.1679E+01      2.2950E+02   1.5830E+01  1.0919E+00
      2.457      0.407  3.0463E+01      2.4122E+02   1.5627E+01  1.0123E+00
      2.616      0.382  1.6324E+01      2.3228E+02   1.4132E+01  8.5976E-01
      2.786      0.359  1.6230E+01      2.4739E+02   1.4135E+01  8.0764E-01
      2.966      0.337  2.8756E+01      2.6664E+02   1.4308E+01  7.6779E-01
      3.158      0.317  1.4443E+01      2.6020E+02   1.3113E+01  6.6084E-01
      3.363      0.297  8.6684E+00      2.3764E+02   1.1247E+01  5.3233E-01
      3.581      0.279  1.0574E+01      1.9319E+02   8.5873E+00  3.8170E-01
      3.813      0.262  1.6902E+01      2.3377E+02   9.7587E+00  4.0738E-01
      4.060      0.246  2.0821E+01      2.7369E+02   1.0730E+01  4.2067E-01
      4.323      0.231  2.5375E+01      2.6458E+02   9.7419E+00  3.5869E-01
      4.603      0.217  1.6413E+01      3.1543E+02   1.0907E+01  3.7717E-01
      4.901      0.204  1.9639E+01      3.9161E+02   1.2718E+01  4.1301E-01
      5.218      0.192  2.2257E+01      3.9896E+02   1.2168E+01  3.7112E-01
      5.556      0.180  1.1389E+01      3.5731E+02   1.0235E+01  2.9316E-01
      5.916      0.169  1.1236E+01      3.1870E+02   8.5733E+00  2.3063E-01
      6.300      0.159  9.8670E+00      3.6095E+02   9.1192E+00  2.3039E-01
      6.708      0.149  2.3847E+01      4.4060E+02   1.0454E+01  2.4805E-01
      7.142      0.140  1.2193E+01      4.6179E+02   1.0290E+01  2.2930E-01
      7.605      0.131  3.7164E+01      4.2392E+02   8.8717E+00  1.8566E-01
      8.098      0.123  5.3831E+00      4.5385E+02   8.9200E+00  1.7532E-01
      8.622      0.116  2.0902E+01      5.5314E+02   1.0210E+01  1.8846E-01
      9.181      0.109  5.9435E+00      4.4380E+02   7.6934E+00  1.3337E-01
      9.776      0.102  8.3912E+00      3.3434E+02   5.4433E+00  8.8621E-02
     10.409      0.096  8.0879E+00      3.1261E+02   4.7798E+00  7.3083E-02
     11.083      0.090  7.9966E+00      3.0158E+02   4.3306E+00  6.2186E-02
     11.801      0.085  3.3902E+00      2.7419E+02   3.6977E+00  4.9867E-02
     12.566      0.080  3.8331E+00      2.5244E+02   3.1972E+00  4.0495E-02
     13.380      0.075  2.7111E+00      2.3853E+02   2.8373E+00  3.3749E-02
     14.247      0.070  3.5547E+00      2.6236E+02   2.9309E+00  3.2741E-02
     15.170      0.066  3.7088E+00      2.6413E+02   2.7711E+00  2.9073E-02
     16.153      0.062  1.8660E+00      2.2418E+02   2.2089E+00  2.1764E-02
     17.199      0.058  2.0071E+00      2.0347E+02   1.8828E+00  1.7423E-02
     18.314      0.055  2.8557E+00      1.8122E+02   1.5749E+00  1.3687E-02
     19.500      0.051  2.1649E+00      1.6561E+02   1.3516E+00  1.1032E-02
     20.763      0.048  1.0181E+00      1.6934E+02   1.2980E+00  9.9494E-03
     22.109      0.045  4.4753E-01      1.7738E+02   1.2769E+00  9.1923E-03
     23.541      0.042  7.8336E-01      1.8562E+02   1.2550E+00  8.4846E-03
     25.066      0.040  8.6803E-01      1.7267E+02   1.0964E+00  6.9614E-03
     26.690      0.037  5.4157E-01      1.7328E+02   1.0333E+00  6.1615E-03
     28.419      0.035  5.4533E-01      1.8037E+02   1.0101E+00  5.6569E-03
     30.260      0.033  1.9009E-01      1.7799E+02   9.3617E-01  4.9238E-03
     32.221      0.031  2.1991E-01      1.7798E+02   8.7915E-01  4.3426E-03
     34.308      0.029  1.1206E-01      1.7831E+02   8.2719E-01  3.8373E-03
     36.531      0.027  7.7081E-02      1.7640E+02   7.6851E-01  3.3482E-03
     38.897      0.026  6.9387E-02      1.7351E+02   7.0992E-01  2.9048E-03
     41.417      0.024  5.4245E-02      1.7156E+02   6.5924E-01  2.5333E-03
     44.101      0.023  4.0494E-02      1.7054E+02   6.1546E-01  2.2211E-03
     46.958      0.021  3.3203E-02      1.6929E+02   5.7378E-01  1.9447E-03
     50.000      0.020  1.0473E-02      1.6891E+02   5.3766E-01  1.7114E-03
 
 
