# Supplementary material for: Parameters estimation of stochastic finite fault ground motion simulation method and its application in North China
Source: PLoS One. 2025 Dec 3;20(12):e0337602. doi: 10.1371/journal.pone.0337602 (PMC12674566; doi:10.1371/journal.pone.0337602)
Supplement: S2 File — The program code of strong ground motion simulation based on stochastic finite-fault method with dynamic corner frequency for the Pingyuan earthquake. (ZIP) [file pone.0337602.s002.zip › S2 File. Program Code. ( Simulationor of Pingyuan earthquake)/EXSIMNC/PSA/M6d5S130S006iter008.tmp]

**********************************************
*******     Site #   6
PSA and Fouries apectra of trial num.     8
damping:   5%
 100 samples
Mag.          =      5.50
siteCoord1    =     37.30
siteCoord2    =    116.20
depth         =     18.00
fault Dis.(km)=    24.21
Hypo  Dis.(km)=    27.05
Input Parameters file =  M6d5S130_parameters.out                                                                                                 
 data format: (1x,f10.3, 1p, 1x,e11.4, 5x,e11.4, 2x,e11.4, 1x,e11.4)
   freq(Hz)     per(s) FAS(cm/sec) avgPSA(cm/s**2) avgPSV(cm/s)   avgSD(cm)
      0.100     10.000  3.9103E-01      4.7985E-01   7.6371E-01  1.2155E+00
      0.106      9.392  3.9103E-01      5.6777E-01   8.4866E-01  1.2685E+00
      0.113      8.820  3.9103E-01      6.6916E-01   9.3934E-01  1.3186E+00
      0.121      8.283  3.9103E-01      7.8128E-01   1.0300E+00  1.3579E+00
      0.129      7.779  4.3698E-01      8.9977E-01   1.1140E+00  1.3793E+00
      0.137      7.306  4.3698E-01      1.0196E+00   1.1856E+00  1.3787E+00
      0.146      6.862  4.3698E-01      1.1376E+00   1.2424E+00  1.3568E+00
      0.155      6.444  5.4225E-01      1.2560E+00   1.2882E+00  1.3212E+00
      0.165      6.052  5.4225E-01      1.3859E+00   1.3349E+00  1.2858E+00
      0.176      5.684  5.4225E-01      1.5493E+00   1.4015E+00  1.2678E+00
      0.187      5.338  7.2880E-01      1.7748E+00   1.5078E+00  1.2810E+00
      0.199      5.013  7.2880E-01      2.0850E+00   1.6636E+00  1.3273E+00
      0.212      4.708  7.2880E-01      2.4778E+00   1.8567E+00  1.3913E+00
      0.226      4.422  1.0331E+00      2.9118E+00   2.0491E+00  1.4421E+00
      0.241      4.153  1.0331E+00      3.3187E+00   2.1934E+00  1.4496E+00
      0.256      3.900  1.1289E+00      3.6533E+00   2.2676E+00  1.4075E+00
      0.273      3.663  1.1289E+00      3.9638E+00   2.3107E+00  1.3470E+00
      0.291      3.440  1.5991E+00      4.4035E+00   2.4108E+00  1.3198E+00
      0.310      3.231  1.9375E+00      5.1061E+00   2.6254E+00  1.3499E+00
      0.330      3.034  1.9375E+00      5.9775E+00   2.8864E+00  1.3938E+00
      0.351      2.849  2.1263E+00      6.6812E+00   3.0299E+00  1.3741E+00
      0.374      2.676  2.3377E+00      7.0226E+00   2.9910E+00  1.2739E+00
      0.398      2.513  2.9847E+00      7.8821E+00   3.1528E+00  1.2611E+00
      0.424      2.360  2.9847E+00      8.9339E+00   3.3560E+00  1.2607E+00
      0.451      2.217  3.0440E+00      1.0365E+01   3.6569E+00  1.2901E+00
      0.480      2.082  3.3078E+00      1.1940E+01   3.9562E+00  1.3108E+00
      0.511      1.955  3.4158E+00      1.3505E+01   4.2023E+00  1.3076E+00
      0.545      1.836  3.7104E+00      1.4908E+01   4.3566E+00  1.2732E+00
      0.580      1.724  3.2047E+00      1.8267E+01   5.0134E+00  1.3760E+00
      0.617      1.620  3.2251E+00      2.3469E+01   6.0494E+00  1.5593E+00
      0.657      1.521  3.3080E+00      3.0124E+01   7.2924E+00  1.7653E+00
      0.700      1.428  3.6199E+00      3.7101E+01   8.4348E+00  1.9176E+00
      0.745      1.342  9.3864E+00      4.4699E+01   9.5438E+00  2.0377E+00
      0.794      1.260  1.1583E+01      5.0309E+01   1.0088E+01  2.0229E+00
      0.845      1.183  1.4017E+01      5.4425E+01   1.0250E+01  1.9302E+00
      0.900      1.111  1.8062E+01      7.5479E+01   1.3350E+01  2.3610E+00
      0.958      1.044  2.0885E+01      8.9315E+01   1.4835E+01  2.4642E+00
      1.020      0.980  2.0880E+01      9.2067E+01   1.4362E+01  2.2404E+00
      1.086      0.921  1.9954E+01      9.0706E+01   1.3289E+01  1.9469E+00
      1.157      0.865  1.7884E+01      9.1848E+01   1.2637E+01  1.7388E+00
      1.232      0.812  1.8248E+01      9.4819E+01   1.2252E+01  1.5833E+00
      1.311      0.763  1.6235E+01      8.8719E+01   1.0767E+01  1.3066E+00
      1.396      0.716  9.2219E+00      8.9149E+01   1.0161E+01  1.1580E+00
      1.487      0.673  6.1394E+00      1.1059E+02   1.1838E+01  1.2671E+00
      1.583      0.632  9.3297E+00      1.3814E+02   1.3886E+01  1.3959E+00
      1.686      0.593  2.0205E+01      1.6528E+02   1.5604E+01  1.4732E+00
      1.795      0.557  2.7238E+01      2.0013E+02   1.7744E+01  1.5733E+00
      1.911      0.523  2.7757E+01      2.6234E+02   2.1845E+01  1.8190E+00
      2.035      0.491  3.6023E+01      2.8558E+02   2.2334E+01  1.7466E+00
      2.167      0.461  4.0205E+01      2.9269E+02   2.1497E+01  1.5789E+00
      2.307      0.433  3.4232E+01      2.5987E+02   1.7925E+01  1.2364E+00
      2.457      0.407  2.5755E+01      2.4588E+02   1.5928E+01  1.0318E+00
      2.616      0.382  8.0259E+00      2.2665E+02   1.3789E+01  8.3889E-01
      2.786      0.359  2.1240E+01      2.2140E+02   1.2650E+01  7.2280E-01
      2.966      0.337  2.0308E+01      2.1473E+02   1.1522E+01  6.1830E-01
      3.158      0.317  1.9240E+01      2.1637E+02   1.0904E+01  5.4952E-01
      3.363      0.297  5.9438E+00      2.1473E+02   1.0163E+01  4.8102E-01
      3.581      0.279  7.5457E+00      2.2720E+02   1.0099E+01  4.4888E-01
      3.813      0.262  2.2817E+01      2.3141E+02   9.6603E+00  4.0327E-01
      4.060      0.246  1.2939E+01      2.0498E+02   8.0361E+00  3.1506E-01
      4.323      0.231  1.1966E+01      2.0424E+02   7.5202E+00  2.7689E-01
      4.603      0.217  2.1902E+01      2.6320E+02   9.1014E+00  3.1472E-01
      4.901      0.204  1.3969E+01      3.4128E+02   1.1083E+01  3.5993E-01
      5.218      0.192  1.1028E+01      4.0560E+02   1.2371E+01  3.7730E-01
      5.556      0.180  2.4475E+01      4.1574E+02   1.1908E+01  3.4110E-01
      5.916      0.169  9.9151E+00      3.9174E+02   1.0538E+01  2.8349E-01
      6.300      0.159  2.5336E+01      4.4998E+02   1.1368E+01  2.8722E-01
      6.708      0.149  2.1989E+01      4.9780E+02   1.1811E+01  2.8025E-01
      7.142      0.140  2.6771E+01      5.1625E+02   1.1504E+01  2.5634E-01
      7.605      0.131  2.4904E+01      5.6683E+02   1.1862E+01  2.4825E-01
      8.098      0.123  1.7364E+01      6.1383E+02   1.2064E+01  2.3712E-01
      8.622      0.116  1.8482E+01      5.3729E+02   9.9176E+00  1.8306E-01
      9.181      0.109  8.9854E+00      5.1733E+02   8.9681E+00  1.5547E-01
      9.776      0.102  7.5388E+00      4.5947E+02   7.4805E+00  1.2179E-01
     10.409      0.096  2.2421E+00      3.3610E+02   5.1389E+00  7.8575E-02
     11.083      0.090  1.0655E+01      2.6663E+02   3.8287E+00  5.4979E-02
     11.801      0.085  9.7034E+00      3.1447E+02   4.2409E+00  5.7193E-02
     12.566      0.080  3.7089E+00      2.8910E+02   3.6615E+00  4.6375E-02
     13.380      0.075  5.7157E+00      2.1587E+02   2.5677E+00  3.0542E-02
     14.247      0.070  2.3910E+00      2.1655E+02   2.4191E+00  2.7024E-02
     15.170      0.066  5.6365E+00      2.1101E+02   2.2138E+00  2.3226E-02
     16.153      0.062  1.0204E+00      1.9046E+02   1.8766E+00  1.8490E-02
     17.199      0.058  3.1962E+00      2.0353E+02   1.8834E+00  1.7428E-02
     18.314      0.055  3.9501E+00      1.7612E+02   1.5306E+00  1.3302E-02
     19.500      0.051  1.3097E+00      1.5703E+02   1.2816E+00  1.0460E-02
     20.763      0.048  1.4393E+00      1.6068E+02   1.2317E+00  9.4410E-03
     22.109      0.045  2.0366E+00      1.7316E+02   1.2465E+00  8.9735E-03
     23.541      0.042  9.8512E-01      1.7790E+02   1.2027E+00  8.1314E-03
     25.066      0.040  2.4059E-01      1.6797E+02   1.0665E+00  6.7719E-03
     26.690      0.037  8.1769E-01      1.6227E+02   9.6763E-01  5.7701E-03
     28.419      0.035  1.7646E-01      1.5602E+02   8.7374E-01  4.8932E-03
     30.260      0.033  1.9596E-01      1.5770E+02   8.2942E-01  4.3624E-03
     32.221      0.031  2.6204E-01      1.5553E+02   7.6827E-01  3.7949E-03
     34.308      0.029  9.6012E-02      1.5154E+02   7.0298E-01  3.2611E-03
     36.531      0.027  5.3287E-02      1.5102E+02   6.5793E-01  2.8664E-03
     38.897      0.026  3.6416E-02      1.5136E+02   6.1932E-01  2.5340E-03
     41.417      0.024  4.8651E-02      1.5129E+02   5.8134E-01  2.2339E-03
     44.101      0.023  2.7095E-02      1.4931E+02   5.3883E-01  1.9446E-03
     46.958      0.021  3.5163E-02      1.4793E+02   5.0139E-01  1.6994E-03
     50.000      0.020  2.7835E-02      1.4720E+02   4.6856E-01  1.4915E-03
 
 
