# Supplementary material for: Parameters estimation of stochastic finite fault ground motion simulation method and its application in North China
Source: PLoS One. 2025 Dec 3;20(12):e0337602. doi: 10.1371/journal.pone.0337602 (PMC12674566; doi:10.1371/journal.pone.0337602)
Supplement: S2 File — The program code of strong ground motion simulation based on stochastic finite-fault method with dynamic corner frequency for the Pingyuan earthquake. (ZIP) [file pone.0337602.s002.zip › S2 File. Program Code. ( Simulationor of Pingyuan earthquake)/EXSIMNC/PSA/M6d5S130S006iter009.tmp]

**********************************************
*******     Site #   6
PSA and Fouries apectra of trial num.     9
damping:   5%
 100 samples
Mag.          =      5.50
siteCoord1    =     37.30
siteCoord2    =    116.20
depth         =     18.00
fault Dis.(km)=    24.21
Hypo  Dis.(km)=    27.05
Input Parameters file =  M6d5S130_parameters.out                                                                                                 
 data format: (1x,f10.3, 1p, 1x,e11.4, 5x,e11.4, 2x,e11.4, 1x,e11.4)
   freq(Hz)     per(s) FAS(cm/sec) avgPSA(cm/s**2) avgPSV(cm/s)   avgSD(cm)
      0.100     10.000  6.4599E-01      6.2581E-01   9.9601E-01  1.5852E+00
      0.106      9.392  6.4599E-01      7.2178E-01   1.0788E+00  1.6126E+00
      0.113      8.820  6.4599E-01      8.3062E-01   1.1660E+00  1.6368E+00
      0.121      8.283  6.4599E-01      9.5244E-01   1.2557E+00  1.6554E+00
      0.129      7.779  6.5439E-01      1.0873E+00   1.3463E+00  1.6669E+00
      0.137      7.306  6.5439E-01      1.2357E+00   1.4369E+00  1.6709E+00
      0.146      6.862  6.5439E-01      1.3982E+00   1.5269E+00  1.6675E+00
      0.155      6.444  1.2105E+00      1.5755E+00   1.6158E+00  1.6572E+00
      0.165      6.052  1.2105E+00      1.7677E+00   1.7027E+00  1.6400E+00
      0.176      5.684  1.2105E+00      1.9741E+00   1.7858E+00  1.6154E+00
      0.187      5.338  1.4088E+00      2.1940E+00   1.8640E+00  1.5836E+00
      0.199      5.013  1.4088E+00      2.5418E+00   2.0280E+00  1.6181E+00
      0.212      4.708  1.4088E+00      2.8963E+00   2.1703E+00  1.6263E+00
      0.226      4.422  2.1306E+00      3.2644E+00   2.2973E+00  1.6167E+00
      0.241      4.153  2.1306E+00      3.9114E+00   2.5851E+00  1.7086E+00
      0.256      3.900  2.6673E+00      4.7099E+00   2.9234E+00  1.8146E+00
      0.273      3.663  2.6673E+00      5.7565E+00   3.3557E+00  1.9562E+00
      0.291      3.440  4.0686E+00      7.2340E+00   3.9604E+00  2.1682E+00
      0.310      3.231  4.8415E+00      8.8137E+00   4.5316E+00  2.3300E+00
      0.330      3.034  4.8415E+00      1.0461E+01   5.0515E+00  2.4393E+00
      0.351      2.849  6.0293E+00      1.1827E+01   5.3635E+00  2.4323E+00
      0.374      2.676  6.8862E+00      1.3553E+01   5.7721E+00  2.4584E+00
      0.398      2.513  8.1167E+00      1.5761E+01   6.3044E+00  2.5217E+00
      0.424      2.360  8.1167E+00      1.8445E+01   6.9288E+00  2.6028E+00
      0.451      2.217  9.1271E+00      2.0856E+01   7.3579E+00  2.5958E+00
      0.480      2.082  9.5367E+00      2.1776E+01   7.2149E+00  2.3905E+00
      0.511      1.955  9.4558E+00      2.3118E+01   7.1936E+00  2.2384E+00
      0.545      1.836  9.9816E+00      2.4698E+01   7.2178E+00  2.1093E+00
      0.580      1.724  8.2427E+00      2.7129E+01   7.4459E+00  2.0436E+00
      0.617      1.620  7.5693E+00      3.2794E+01   8.4529E+00  2.1788E+00
      0.657      1.521  7.0498E+00      4.0282E+01   9.7513E+00  2.3605E+00
      0.700      1.428  6.4146E+00      4.7200E+01   1.0731E+01  2.4396E+00
      0.745      1.342  1.0582E+01      5.3968E+01   1.1523E+01  2.4603E+00
      0.794      1.260  1.4308E+01      5.5858E+01   1.1201E+01  2.2460E+00
      0.845      1.183  1.5341E+01      5.6131E+01   1.0571E+01  1.9907E+00
      0.900      1.111  1.5876E+01      5.7914E+01   1.0243E+01  1.8116E+00
      0.958      1.044  1.5454E+01      6.7081E+01   1.1142E+01  1.8508E+00
      1.020      0.980  1.4887E+01      7.8081E+01   1.2180E+01  1.9001E+00
      1.086      0.921  1.3900E+01      8.3397E+01   1.2218E+01  1.7900E+00
      1.157      0.865  1.3896E+01      8.8232E+01   1.2140E+01  1.6703E+00
      1.232      0.812  1.7397E+01      9.7749E+01   1.2631E+01  1.6322E+00
      1.311      0.763  1.7951E+01      1.0230E+02   1.2415E+01  1.5066E+00
      1.396      0.716  1.7864E+01      9.2665E+01   1.0561E+01  1.2037E+00
      1.487      0.673  1.1513E+01      1.0001E+02   1.0705E+01  1.1459E+00
      1.583      0.632  5.3597E+00      1.2032E+02   1.2096E+01  1.2159E+00
      1.686      0.593  1.2787E+01      1.4123E+02   1.3334E+01  1.2588E+00
      1.795      0.557  2.0312E+01      1.7582E+02   1.5589E+01  1.3822E+00
      1.911      0.523  3.1164E+01      2.0022E+02   1.6672E+01  1.3883E+00
      2.035      0.491  2.6888E+01      2.0665E+02   1.6161E+01  1.2638E+00
      2.167      0.461  1.4006E+01      2.0105E+02   1.4767E+01  1.0845E+00
      2.307      0.433  1.2626E+01      2.0617E+02   1.4221E+01  9.8092E-01
      2.457      0.407  2.6460E+01      2.2840E+02   1.4796E+01  9.5846E-01
      2.616      0.382  1.7230E+01      2.3397E+02   1.4234E+01  8.6601E-01
      2.786      0.359  2.3207E+01      2.3007E+02   1.3146E+01  7.5110E-01
      2.966      0.337  2.5122E+01      2.4064E+02   1.2913E+01  6.9291E-01
      3.158      0.317  7.0223E+00      2.4081E+02   1.2136E+01  6.1160E-01
      3.363      0.297  1.6223E+01      3.3422E+02   1.5818E+01  7.4867E-01
      3.581      0.279  3.9727E+01      5.1382E+02   2.2839E+01  1.0152E+00
      3.813      0.262  5.0133E+01      6.2788E+02   2.6211E+01  1.0942E+00
      4.060      0.246  4.6036E+01      5.6521E+02   2.2159E+01  8.6875E-01
      4.323      0.231  2.6366E+01      3.8775E+02   1.4277E+01  5.2567E-01
      4.603      0.217  1.5212E+01      3.7792E+02   1.3068E+01  4.5189E-01
      4.901      0.204  2.9211E+01      3.8667E+02   1.2557E+01  4.0781E-01
      5.218      0.192  1.0644E+01      3.7993E+02   1.1588E+01  3.5342E-01
      5.556      0.180  8.8219E+00      3.7896E+02   1.0855E+01  3.1093E-01
      5.916      0.169  8.4990E+00      3.6938E+02   9.9367E+00  2.6731E-01
      6.300      0.159  1.0924E+01      3.5163E+02   8.8838E+00  2.2444E-01
      6.708      0.149  7.8136E+00      3.8501E+02   9.1352E+00  2.1675E-01
      7.142      0.140  1.1535E+01      4.2315E+02   9.4292E+00  2.1011E-01
      7.605      0.131  1.4956E+01      5.1866E+02   1.0854E+01  2.2716E-01
      8.098      0.123  2.4706E+01      5.1964E+02   1.0213E+01  2.0073E-01
      8.622      0.116  5.3386E+00      4.3381E+02   8.0074E+00  1.4780E-01
      9.181      0.109  3.5014E+00      3.1621E+02   5.4816E+00  9.5026E-02
      9.776      0.102  1.0875E+01      3.0509E+02   4.9670E+00  8.0866E-02
     10.409      0.096  8.3125E+00      4.0599E+02   6.2076E+00  9.4915E-02
     11.083      0.090  1.9597E+01      3.9873E+02   5.7257E+00  8.2219E-02
     11.801      0.085  8.9080E+00      3.2346E+02   4.3622E+00  5.8829E-02
     12.566      0.080  1.1471E+01      3.0781E+02   3.8986E+00  4.9378E-02
     13.380      0.075  1.0897E+01      2.8857E+02   3.4325E+00  4.0829E-02
     14.247      0.070  6.4461E+00      2.6761E+02   2.9895E+00  3.3396E-02
     15.170      0.066  3.2270E+00      2.2873E+02   2.3997E+00  2.5176E-02
     16.153      0.062  2.5144E+00      2.3749E+02   2.3400E+00  2.3056E-02
     17.199      0.058  3.6519E+00      2.1816E+02   2.0188E+00  1.8681E-02
     18.314      0.055  3.2427E+00      2.1603E+02   1.8774E+00  1.6316E-02
     19.500      0.051  3.2359E+00      2.3377E+02   1.9080E+00  1.5573E-02
     20.763      0.048  2.3072E+00      2.3360E+02   1.7906E+00  1.3725E-02
     22.109      0.045  9.5453E-01      1.9445E+02   1.3998E+00  1.0077E-02
     23.541      0.042  6.6648E-01      1.7686E+02   1.1957E+00  8.0840E-03
     25.066      0.040  7.4373E-01      1.7726E+02   1.1255E+00  7.1465E-03
     26.690      0.037  7.6711E-01      1.7396E+02   1.0373E+00  6.1856E-03
     28.419      0.035  9.2048E-01      1.6721E+02   9.3643E-01  5.2443E-03
     30.260      0.033  1.8332E-01      1.6017E+02   8.4240E-01  4.4306E-03
     32.221      0.031  1.9264E-01      1.5508E+02   7.6603E-01  3.7838E-03
     34.308      0.029  1.1488E-01      1.5229E+02   7.0645E-01  3.2772E-03
     36.531      0.027  7.4375E-02      1.5108E+02   6.5820E-01  2.8676E-03
     38.897      0.026  5.0263E-02      1.4837E+02   6.0708E-01  2.4840E-03
     41.417      0.024  4.7476E-02      1.4724E+02   5.6578E-01  2.1741E-03
     44.101      0.023  2.7110E-02      1.4619E+02   5.2758E-01  1.9040E-03
     46.958      0.021  3.4570E-02      1.4498E+02   4.9138E-01  1.6654E-03
     50.000      0.020  2.7824E-02      1.4421E+02   4.5904E-01  1.4612E-03
 
 
