# Supplementary material for: Parameters estimation of stochastic finite fault ground motion simulation method and its application in North China
Source: PLoS One. 2025 Dec 3;20(12):e0337602. doi: 10.1371/journal.pone.0337602 (PMC12674566; doi:10.1371/journal.pone.0337602)
Supplement: S2 File — The program code of strong ground motion simulation based on stochastic finite-fault method with dynamic corner frequency for the Pingyuan earthquake. (ZIP) [file pone.0337602.s002.zip › S2 File. Program Code. ( Simulationor of Pingyuan earthquake)/EXSIMNC/PSA/M6d5S130S006iter010.tmp]

**********************************************
*******     Site #   6
PSA and Fouries apectra of trial num.    10
damping:   5%
 100 samples
Mag.          =      5.50
siteCoord1    =     37.30
siteCoord2    =    116.20
depth         =     18.00
fault Dis.(km)=    24.21
Hypo  Dis.(km)=    27.05
Input Parameters file =  M6d5S130_parameters.out                                                                                                 
 data format: (1x,f10.3, 1p, 1x,e11.4, 5x,e11.4, 2x,e11.4, 1x,e11.4)
   freq(Hz)     per(s) FAS(cm/sec) avgPSA(cm/s**2) avgPSV(cm/s)   avgSD(cm)
      0.100     10.000  2.1763E-01      5.6838E-01   9.0460E-01  1.4397E+00
      0.106      9.392  2.1763E-01      6.4245E-01   9.6028E-01  1.4353E+00
      0.113      8.820  2.1763E-01      7.2571E-01   1.0187E+00  1.4301E+00
      0.121      8.283  2.1763E-01      8.1855E-01   1.0791E+00  1.4227E+00
      0.129      7.779  3.5908E-01      9.2166E-01   1.1411E+00  1.4129E+00
      0.137      7.306  3.5908E-01      1.0373E+00   1.2062E+00  1.4026E+00
      0.146      6.862  3.5908E-01      1.1721E+00   1.2800E+00  1.3978E+00
      0.155      6.444  7.5048E-01      1.3393E+00   1.3736E+00  1.4088E+00
      0.165      6.052  7.5048E-01      1.5596E+00   1.5022E+00  1.4470E+00
      0.176      5.684  7.5048E-01      1.8557E+00   1.6786E+00  1.5185E+00
      0.187      5.338  1.0361E+00      2.2375E+00   1.9009E+00  1.6149E+00
      0.199      5.013  1.0361E+00      2.6828E+00   2.1405E+00  1.7079E+00
      0.212      4.708  1.0361E+00      3.1281E+00   2.3440E+00  1.7564E+00
      0.226      4.422  1.2081E+00      3.4965E+00   2.4606E+00  1.7316E+00
      0.241      4.153  1.2081E+00      3.7702E+00   2.4918E+00  1.6469E+00
      0.256      3.900  1.3475E+00      4.0635E+00   2.5222E+00  1.5656E+00
      0.273      3.663  1.3475E+00      4.5903E+00   2.6759E+00  1.5599E+00
      0.291      3.440  1.4415E+00      5.4626E+00   2.9906E+00  1.6373E+00
      0.310      3.231  1.6251E+00      6.5050E+00   3.3446E+00  1.7197E+00
      0.330      3.034  1.6251E+00      7.4424E+00   3.5938E+00  1.7353E+00
      0.351      2.849  1.8538E+00      8.3882E+00   3.8040E+00  1.7251E+00
      0.374      2.676  2.4810E+00      9.7974E+00   4.1727E+00  1.7772E+00
      0.398      2.513  3.4321E+00      1.1563E+01   4.6251E+00  1.8500E+00
      0.424      2.360  3.4321E+00      1.3906E+01   5.2237E+00  1.9623E+00
      0.451      2.217  4.3992E+00      1.6813E+01   5.9317E+00  2.0927E+00
      0.480      2.082  6.1187E+00      2.0218E+01   6.6989E+00  2.2196E+00
      0.511      1.955  7.8777E+00      2.4170E+01   7.5211E+00  2.3403E+00
      0.545      1.836  9.4900E+00      2.8724E+01   8.3942E+00  2.4531E+00
      0.580      1.724  1.3494E+01      3.4801E+01   9.5513E+00  2.6214E+00
      0.617      1.620  1.5287E+01      4.4206E+01   1.1394E+01  2.9370E+00
      0.657      1.521  1.5852E+01      5.3294E+01   1.2901E+01  3.1231E+00
      0.700      1.428  1.6818E+01      6.5296E+01   1.4845E+01  3.3749E+00
      0.745      1.342  1.6941E+01      8.0548E+01   1.7198E+01  3.6720E+00
      0.794      1.260  2.0823E+01      9.3246E+01   1.8698E+01  3.7493E+00
      0.845      1.183  2.3395E+01      1.1087E+02   2.0878E+01  3.9319E+00
      0.900      1.111  2.7235E+01      1.1933E+02   2.1106E+01  3.7328E+00
      0.958      1.044  2.8728E+01      1.2295E+02   2.0422E+01  3.3921E+00
      1.020      0.980  3.0030E+01      1.2312E+02   1.9207E+01  2.9962E+00
      1.086      0.921  2.6143E+01      1.2746E+02   1.8674E+01  2.7358E+00
      1.157      0.865  2.0534E+01      1.2536E+02   1.7249E+01  2.3733E+00
      1.232      0.812  1.5794E+01      1.3232E+02   1.7099E+01  2.2095E+00
      1.311      0.763  1.6907E+01      1.4135E+02   1.7154E+01  2.0817E+00
      1.396      0.716  1.7857E+01      1.5092E+02   1.7201E+01  1.9604E+00
      1.487      0.673  2.1327E+01      1.5188E+02   1.6257E+01  1.7401E+00
      1.583      0.632  2.5615E+01      1.7775E+02   1.7869E+01  1.7963E+00
      1.686      0.593  2.3972E+01      2.0643E+02   1.9489E+01  1.8399E+00
      1.795      0.557  1.5074E+01      2.2698E+02   2.0125E+01  1.7844E+00
      1.911      0.523  7.3938E+00      2.3687E+02   1.9724E+01  1.6425E+00
      2.035      0.491  2.2681E+01      2.3103E+02   1.8067E+01  1.4129E+00
      2.167      0.461  3.7913E+01      2.2238E+02   1.6333E+01  1.1996E+00
      2.307      0.433  2.8695E+01      2.6651E+02   1.8383E+01  1.2680E+00
      2.457      0.407  2.1607E+01      3.0223E+02   1.9579E+01  1.2683E+00
      2.616      0.382  2.8286E+01      3.8511E+02   2.3430E+01  1.4254E+00
      2.786      0.359  5.0656E+01      4.7376E+02   2.7069E+01  1.5467E+00
      2.966      0.337  4.4085E+01      4.5391E+02   2.4357E+01  1.3070E+00
      3.158      0.317  1.7327E+01      3.4242E+02   1.7257E+01  8.6965E-01
      3.363      0.297  1.3512E+01      3.6009E+02   1.7043E+01  8.0663E-01
      3.581      0.279  3.2496E+01      4.2478E+02   1.8881E+01  8.3927E-01
      3.813      0.262  2.9102E+01      4.6041E+02   1.9220E+01  8.0234E-01
      4.060      0.246  1.9444E+01      4.2067E+02   1.6492E+01  6.4658E-01
      4.323      0.231  3.7033E+01      4.2904E+02   1.5797E+01  5.8164E-01
      4.603      0.217  1.3089E+01      4.5877E+02   1.5864E+01  5.4857E-01
      4.901      0.204  1.8822E+01      3.8681E+02   1.2562E+01  4.0796E-01
      5.218      0.192  1.4301E+01      3.3070E+02   1.0086E+01  3.0762E-01
      5.556      0.180  1.7066E+01      2.8967E+02   8.2972E+00  2.3766E-01
      5.916      0.169  1.0760E+01      2.5908E+02   6.9695E+00  1.8749E-01
      6.300      0.159  1.1943E+01      2.4090E+02   6.0861E+00  1.5376E-01
      6.708      0.149  1.3580E+01      2.5592E+02   6.0723E+00  1.4408E-01
      7.142      0.140  1.1399E+01      3.0946E+02   6.8959E+00  1.5366E-01
      7.605      0.131  6.1952E+00      2.9958E+02   6.2695E+00  1.3121E-01
      8.098      0.123  1.8678E+01      2.8665E+02   5.6339E+00  1.1073E-01
      8.622      0.116  6.7691E+00      3.2237E+02   5.9504E+00  1.0984E-01
      9.181      0.109  1.9245E+01      3.7821E+02   6.5564E+00  1.1366E-01
      9.776      0.102  9.4259E+00      4.1769E+02   6.8002E+00  1.1071E-01
     10.409      0.096  8.3028E+00      3.4440E+02   5.2659E+00  8.0516E-02
     11.083      0.090  2.8146E+00      2.8585E+02   4.1047E+00  5.8942E-02
     11.801      0.085  6.6245E+00      2.8854E+02   3.8913E+00  5.2478E-02
     12.566      0.080  7.0048E+00      2.5975E+02   3.2898E+00  4.1667E-02
     13.380      0.075  4.4216E+00      2.8775E+02   3.4227E+00  4.0713E-02
     14.247      0.070  4.6025E+00      2.7496E+02   3.0716E+00  3.4313E-02
     15.170      0.066  2.6987E+00      2.4029E+02   2.5210E+00  2.6449E-02
     16.153      0.062  4.5330E+00      2.4901E+02   2.4535E+00  2.4175E-02
     17.199      0.058  3.0766E+00      2.7404E+02   2.5359E+00  2.3466E-02
     18.314      0.055  3.1168E+00      2.4591E+02   2.1371E+00  1.8572E-02
     19.500      0.051  3.0300E+00      2.3343E+02   1.9052E+00  1.5550E-02
     20.763      0.048  2.1587E+00      1.9260E+02   1.4763E+00  1.1316E-02
     22.109      0.045  6.0880E-01      1.9230E+02   1.3843E+00  9.9655E-03
     23.541      0.042  1.1993E+00      1.8695E+02   1.2640E+00  8.5454E-03
     25.066      0.040  8.7676E-01      1.9412E+02   1.2326E+00  7.8262E-03
     26.690      0.037  7.5350E-01      1.9218E+02   1.1460E+00  6.8336E-03
     28.419      0.035  4.4369E-01      1.9001E+02   1.0641E+00  5.9595E-03
     30.260      0.033  3.8375E-01      1.8514E+02   9.7375E-01  5.1215E-03
     32.221      0.031  2.6336E-01      1.7834E+02   8.8089E-01  4.3512E-03
     34.308      0.029  2.6919E-01      1.7345E+02   8.0465E-01  3.7328E-03
     36.531      0.027  9.4754E-02      1.7015E+02   7.4131E-01  3.2297E-03
     38.897      0.026  1.0405E-01      1.6831E+02   6.8867E-01  2.8178E-03
     41.417      0.024  7.9746E-02      1.6750E+02   6.4365E-01  2.4734E-03
     44.101      0.023  2.8670E-02      1.6529E+02   5.9651E-01  2.1527E-03
     46.958      0.021  2.6119E-02      1.6506E+02   5.5944E-01  1.8961E-03
     50.000      0.020  2.5005E-02      1.6511E+02   5.2557E-01  1.6730E-03
 
 
