# Supplementary material for: Parameters estimation of stochastic finite fault ground motion simulation method and its application in North China
Source: PLoS One. 2025 Dec 3;20(12):e0337602. doi: 10.1371/journal.pone.0337602 (PMC12674566; doi:10.1371/journal.pone.0337602)
Supplement: S2 File — The program code of strong ground motion simulation based on stochastic finite-fault method with dynamic corner frequency for the Pingyuan earthquake. (ZIP) [file pone.0337602.s002.zip › S2 File. Program Code. ( Simulationor of Pingyuan earthquake)/EXSIMNC/PSA/M6d5S130S007iter001.tmp]

**********************************************
*******     Site #   7
PSA and Fouries apectra of trial num.     1
damping:   5%
 100 samples
Mag.          =      5.50
siteCoord1    =     37.10
siteCoord2    =    116.20
depth         =     18.00
fault Dis.(km)=    27.09
Hypo  Dis.(km)=    31.34
Input Parameters file =  M6d5S130_parameters.out                                                                                                 
 data format: (1x,f10.3, 1p, 1x,e11.4, 5x,e11.4, 2x,e11.4, 1x,e11.4)
   freq(Hz)     per(s) FAS(cm/sec) avgPSA(cm/s**2) avgPSV(cm/s)   avgSD(cm)
      0.100     10.000  6.9128E-01      3.2484E-01   5.1701E-01  8.2284E-01
      0.106      9.392  6.9128E-01      3.7872E-01   5.6607E-01  8.4612E-01
      0.113      8.820  6.9128E-01      4.9867E-01   7.0002E-01  9.8266E-01
      0.121      8.283  6.9128E-01      5.8917E-01   7.7674E-01  1.0240E+00
      0.129      7.779  7.3355E-01      7.7824E-01   9.6358E-01  1.1930E+00
      0.137      7.306  7.3355E-01      1.0159E+00   1.1813E+00  1.3736E+00
      0.146      6.862  7.3355E-01      1.1987E+00   1.3091E+00  1.4296E+00
      0.155      6.444  7.7822E-01      1.2842E+00   1.3171E+00  1.3508E+00
      0.165      6.052  7.7822E-01      1.2819E+00   1.2347E+00  1.1893E+00
      0.176      5.684  7.7822E-01      1.2744E+00   1.1528E+00  1.0429E+00
      0.187      5.338  1.2049E+00      1.3882E+00   1.1793E+00  1.0019E+00
      0.199      5.013  1.2049E+00      1.7020E+00   1.3579E+00  1.0835E+00
      0.212      4.708  1.2049E+00      2.1447E+00   1.6071E+00  1.2042E+00
      0.226      4.422  1.2890E+00      2.4969E+00   1.7572E+00  1.2366E+00
      0.241      4.153  1.2890E+00      2.5705E+00   1.6989E+00  1.1228E+00
      0.256      3.900  1.5958E+00      2.4536E+00   1.5230E+00  9.4531E-01
      0.273      3.663  1.5958E+00      2.5125E+00   1.4646E+00  8.5380E-01
      0.291      3.440  1.7649E+00      2.9790E+00   1.6309E+00  8.9289E-01
      0.310      3.231  1.9538E+00      3.5587E+00   1.8298E+00  9.4079E-01
      0.330      3.034  1.9538E+00      3.7599E+00   1.8156E+00  8.7670E-01
      0.351      2.849  1.9701E+00      3.6246E+00   1.6438E+00  7.4543E-01
      0.374      2.676  2.1758E+00      4.2001E+00   1.7889E+00  7.6188E-01
      0.398      2.513  2.4163E+00      5.0653E+00   2.0261E+00  8.1040E-01
      0.424      2.360  2.4163E+00      6.3808E+00   2.3970E+00  9.0043E-01
      0.451      2.217  2.4689E+00      7.8737E+00   2.7778E+00  9.8000E-01
      0.480      2.082  2.6871E+00      9.0140E+00   2.9866E+00  9.8955E-01
      0.511      1.955  3.1320E+00      9.7374E+00   3.0300E+00  9.4285E-01
      0.545      1.836  3.2069E+00      1.0308E+01   3.0123E+00  8.8031E-01
      0.580      1.724  2.8727E+00      1.0205E+01   2.8008E+00  7.6869E-01
      0.617      1.620  2.5605E+00      1.1529E+01   2.9717E+00  7.6598E-01
      0.657      1.521  2.4114E+00      1.4848E+01   3.5943E+00  8.7009E-01
      0.700      1.428  2.6064E+00      1.9614E+01   4.4592E+00  1.0138E+00
      0.745      1.342  4.0077E+00      2.0859E+01   4.4537E+00  9.5092E-01
      0.794      1.260  5.4601E+00      2.5392E+01   5.0917E+00  1.0210E+00
      0.845      1.183  5.8515E+00      3.3983E+01   6.3998E+00  1.2052E+00
      0.900      1.111  7.9231E+00      4.0231E+01   7.1155E+00  1.2585E+00
      0.958      1.044  9.7069E+00      4.1007E+01   6.8113E+00  1.1314E+00
      1.020      0.980  9.0231E+00      4.0751E+01   6.3570E+00  9.9166E-01
      1.086      0.921  7.7451E+00      4.3492E+01   6.3718E+00  9.3350E-01
      1.157      0.865  1.2953E+01      5.9750E+01   8.2210E+00  1.1311E+00
      1.232      0.812  1.9103E+01      8.2379E+01   1.0645E+01  1.3755E+00
      1.311      0.763  1.8716E+01      9.6134E+01   1.1667E+01  1.4158E+00
      1.396      0.716  1.6781E+01      9.5368E+01   1.0869E+01  1.2388E+00
      1.487      0.673  1.2484E+01      8.7177E+01   9.3313E+00  9.9881E-01
      1.583      0.632  9.2902E+00      7.2970E+01   7.3353E+00  7.3739E-01
      1.686      0.593  7.8839E+00      9.2840E+01   8.7650E+00  8.2750E-01
      1.795      0.557  1.3965E+01      1.3227E+02   1.1728E+01  1.0398E+00
      1.911      0.523  3.3127E+01      1.7480E+02   1.4555E+01  1.2120E+00
      2.035      0.491  3.1338E+01      2.0439E+02   1.5984E+01  1.2500E+00
      2.167      0.461  2.1922E+01      2.3279E+02   1.7097E+01  1.2557E+00
      2.307      0.433  2.1704E+01      2.2283E+02   1.5370E+01  1.0602E+00
      2.457      0.407  2.6499E+01      2.0245E+02   1.3115E+01  8.4956E-01
      2.616      0.382  1.0665E+01      1.6794E+02   1.0217E+01  6.2161E-01
      2.786      0.359  1.1077E+01      1.3417E+02   7.6660E+00  4.3801E-01
      2.966      0.337  1.1985E+01      1.3001E+02   6.9762E+00  3.7435E-01
      3.158      0.317  9.7819E+00      1.1382E+02   5.7358E+00  2.8906E-01
      3.363      0.297  4.8179E+00      1.1332E+02   5.3633E+00  2.5384E-01
      3.581      0.279  7.4984E+00      1.2440E+02   5.5295E+00  2.4578E-01
      3.813      0.262  1.4176E+01      1.4490E+02   6.0488E+00  2.5251E-01
      4.060      0.246  1.4758E+01      1.7722E+02   6.9480E+00  2.7240E-01
      4.323      0.231  6.6998E+00      1.8767E+02   6.9100E+00  2.5442E-01
      4.603      0.217  1.9446E+01      1.9552E+02   6.7611E+00  2.3379E-01
      4.901      0.204  1.3367E+01      2.1535E+02   6.9936E+00  2.2712E-01
      5.218      0.192  4.8504E+00      1.7647E+02   5.3823E+00  1.6416E-01
      5.556      0.180  7.7073E+00      1.8266E+02   5.2319E+00  1.4986E-01
      5.916      0.169  9.6224E+00      2.3029E+02   6.1951E+00  1.6665E-01
      6.300      0.159  1.7744E+01      2.5837E+02   6.5274E+00  1.6491E-01
      6.708      0.149  7.2684E+00      2.5366E+02   6.0187E+00  1.4281E-01
      7.142      0.140  1.4829E+01      2.8063E+02   6.2533E+00  1.3935E-01
      7.605      0.131  2.1108E+01      3.4372E+02   7.1933E+00  1.5054E-01
      8.098      0.123  1.4096E+01      2.7153E+02   5.3367E+00  1.0489E-01
      8.622      0.116  6.9399E+00      2.7313E+02   5.0416E+00  9.3059E-02
      9.181      0.109  7.4329E+00      2.6046E+02   4.5152E+00  7.8273E-02
      9.776      0.102  5.5509E+00      3.0367E+02   4.9439E+00  8.0489E-02
     10.409      0.096  1.3252E+01      3.4215E+02   5.2315E+00  7.9990E-02
     11.083      0.090  1.2380E+01      3.0195E+02   4.3358E+00  6.2261E-02
     11.801      0.085  1.8142E+00      2.5184E+02   3.3964E+00  4.5803E-02
     12.566      0.080  7.3765E+00      2.9000E+02   3.6730E+00  4.6521E-02
     13.380      0.075  1.5641E+00      2.3451E+02   2.7894E+00  3.3180E-02
     14.247      0.070  5.2592E+00      2.4130E+02   2.6956E+00  3.0112E-02
     15.170      0.066  3.5737E+00      2.6750E+02   2.8065E+00  2.9444E-02
     16.153      0.062  1.1113E+00      2.2001E+02   2.1678E+00  2.1359E-02
     17.199      0.058  3.3847E+00      1.9580E+02   1.8118E+00  1.6766E-02
     18.314      0.055  3.4928E+00      2.0461E+02   1.7782E+00  1.5454E-02
     19.500      0.051  1.4817E+00      1.8705E+02   1.5267E+00  1.2461E-02
     20.763      0.048  8.0320E-01      1.5237E+02   1.1680E+00  8.9527E-03
     22.109      0.045  1.4075E+00      1.5701E+02   1.1303E+00  8.1366E-03
     23.541      0.042  1.1530E+00      1.6626E+02   1.1241E+00  7.5995E-03
     25.066      0.040  5.2506E-01      1.6563E+02   1.0516E+00  6.6774E-03
     26.690      0.037  2.5034E-01      1.6031E+02   9.5594E-01  5.7004E-03
     28.419      0.035  5.0552E-01      1.5963E+02   8.9396E-01  5.0064E-03
     30.260      0.033  1.8723E-01      1.5121E+02   7.9528E-01  4.1828E-03
     32.221      0.031  2.3488E-01      1.4349E+02   7.0875E-01  3.5009E-03
     34.308      0.029  1.4753E-01      1.4378E+02   6.6701E-01  3.0942E-03
     36.531      0.027  6.6588E-02      1.4166E+02   6.1718E-01  2.6889E-03
     38.897      0.026  4.9110E-02      1.3796E+02   5.6447E-01  2.3096E-03
     41.417      0.024  4.0124E-02      1.3660E+02   5.2493E-01  2.0172E-03
     44.101      0.023  2.3920E-02      1.3501E+02   4.8724E-01  1.7584E-03
     46.958      0.021  1.7501E-02      1.3328E+02   4.5173E-01  1.5311E-03
     50.000      0.020  1.8207E-02      1.3209E+02   4.2046E-01  1.3384E-03
 
 
