# Supplementary material for: Parameters estimation of stochastic finite fault ground motion simulation method and its application in North China
Source: PLoS One. 2025 Dec 3;20(12):e0337602. doi: 10.1371/journal.pone.0337602 (PMC12674566; doi:10.1371/journal.pone.0337602)
Supplement: S2 File — The program code of strong ground motion simulation based on stochastic finite-fault method with dynamic corner frequency for the Pingyuan earthquake. (ZIP) [file pone.0337602.s002.zip › S2 File. Program Code. ( Simulationor of Pingyuan earthquake)/EXSIMNC/PSA/M6d5S130S007iter002.tmp]

**********************************************
*******     Site #   7
PSA and Fouries apectra of trial num.     2
damping:   5%
 100 samples
Mag.          =      5.50
siteCoord1    =     37.10
siteCoord2    =    116.20
depth         =     18.00
fault Dis.(km)=    27.09
Hypo  Dis.(km)=    31.34
Input Parameters file =  M6d5S130_parameters.out                                                                                                 
 data format: (1x,f10.3, 1p, 1x,e11.4, 5x,e11.4, 2x,e11.4, 1x,e11.4)
   freq(Hz)     per(s) FAS(cm/sec) avgPSA(cm/s**2) avgPSV(cm/s)   avgSD(cm)
      0.100     10.000  5.0128E-01      4.2701E-01   6.7960E-01  1.0816E+00
      0.106      9.392  5.0128E-01      4.7946E-01   7.1665E-01  1.0712E+00
      0.113      8.820  5.0128E-01      5.4903E-01   7.7071E-01  1.0819E+00
      0.121      8.283  5.0128E-01      6.4429E-01   8.4940E-01  1.1198E+00
      0.129      7.779  5.8726E-01      7.5164E-01   9.3064E-01  1.1523E+00
      0.137      7.306  5.8726E-01      8.7123E-01   1.0131E+00  1.1780E+00
      0.146      6.862  5.8726E-01      1.0019E+00   1.0941E+00  1.1948E+00
      0.155      6.444  8.8468E-01      1.1401E+00   1.1693E+00  1.1993E+00
      0.165      6.052  8.8468E-01      1.2800E+00   1.2329E+00  1.1875E+00
      0.176      5.684  8.8468E-01      1.4137E+00   1.2788E+00  1.1568E+00
      0.187      5.338  1.2330E+00      1.5580E+00   1.3237E+00  1.1245E+00
      0.199      5.013  1.2330E+00      1.8566E+00   1.4813E+00  1.1819E+00
      0.212      4.708  1.2330E+00      2.4042E+00   1.8015E+00  1.3499E+00
      0.226      4.422  1.9906E+00      3.0823E+00   2.1691E+00  1.5265E+00
      0.241      4.153  1.9906E+00      3.8684E+00   2.5567E+00  1.6898E+00
      0.256      3.900  2.5752E+00      4.6874E+00   2.9095E+00  1.8060E+00
      0.273      3.663  2.5752E+00      5.5164E+00   3.2157E+00  1.8746E+00
      0.291      3.440  3.3260E+00      6.1238E+00   3.3526E+00  1.8354E+00
      0.310      3.231  4.0609E+00      6.4087E+00   3.2951E+00  1.6942E+00
      0.330      3.034  4.0609E+00      7.4232E+00   3.5845E+00  1.7309E+00
      0.351      2.849  4.8952E+00      8.6087E+00   3.9040E+00  1.7705E+00
      0.374      2.676  5.1765E+00      9.6567E+00   4.1128E+00  1.7517E+00
      0.398      2.513  5.1127E+00      9.9336E+00   3.9733E+00  1.5893E+00
      0.424      2.360  5.1127E+00      1.1194E+01   4.2049E+00  1.5796E+00
      0.451      2.217  4.8286E+00      1.3267E+01   4.6804E+00  1.6512E+00
      0.480      2.082  4.2935E+00      1.4454E+01   4.7890E+00  1.5867E+00
      0.511      1.955  4.0364E+00      1.6811E+01   5.2311E+00  1.6278E+00
      0.545      1.836  4.3919E+00      2.0286E+01   5.9282E+00  1.7325E+00
      0.580      1.724  8.2474E+00      2.3268E+01   6.3862E+00  1.7527E+00
      0.617      1.620  9.7484E+00      2.4637E+01   6.3505E+00  1.6369E+00
      0.657      1.521  1.1605E+01      3.1063E+01   7.5197E+00  1.8203E+00
      0.700      1.428  1.2339E+01      3.4260E+01   7.7888E+00  1.7708E+00
      0.745      1.342  1.0748E+01      3.1147E+01   6.6504E+00  1.4199E+00
      0.794      1.260  7.5587E+00      2.8317E+01   5.6782E+00  1.1386E+00
      0.845      1.183  5.8973E+00      2.9324E+01   5.5224E+00  1.0400E+00
      0.900      1.111  5.4612E+00      3.4015E+01   6.0160E+00  1.0640E+00
      0.958      1.044  6.3864E+00      3.8748E+01   6.4361E+00  1.0690E+00
      1.020      0.980  6.7619E+00      3.7366E+01   5.8289E+00  9.0929E-01
      1.086      0.921  4.6565E+00      3.8200E+01   5.5965E+00  8.1992E-01
      1.157      0.865  7.6054E+00      4.6672E+01   6.4216E+00  8.8356E-01
      1.232      0.812  1.1951E+01      6.2655E+01   8.0962E+00  1.0462E+00
      1.311      0.763  1.2318E+01      7.3929E+01   8.9718E+00  1.0888E+00
      1.396      0.716  9.5500E+00      7.3426E+01   8.3686E+00  9.5379E-01
      1.487      0.673  8.7975E+00      7.5011E+01   8.0291E+00  8.5942E-01
      1.583      0.632  1.2223E+01      8.3213E+01   8.3650E+00  8.4090E-01
      1.686      0.593  1.4154E+01      1.0359E+02   9.7797E+00  9.2329E-01
      1.795      0.557  1.6069E+01      1.3313E+02   1.1804E+01  1.0466E+00
      1.911      0.523  2.5743E+01      1.7475E+02   1.4551E+01  1.2117E+00
      2.035      0.491  2.9990E+01      2.0151E+02   1.5758E+01  1.2324E+00
      2.167      0.461  2.6118E+01      2.0011E+02   1.4697E+01  1.0794E+00
      2.307      0.433  2.2112E+01      2.0396E+02   1.4069E+01  9.7042E-01
      2.457      0.407  1.8111E+01      2.2221E+02   1.4395E+01  9.3249E-01
      2.616      0.382  1.7192E+01      2.1960E+02   1.3360E+01  8.1282E-01
      2.786      0.359  1.1098E+01      2.5267E+02   1.4437E+01  8.2488E-01
      2.966      0.337  1.4178E+01      2.7588E+02   1.4804E+01  7.9438E-01
      3.158      0.317  2.1673E+01      2.6931E+02   1.3572E+01  6.8396E-01
      3.363      0.297  2.2931E+01      2.8495E+02   1.3487E+01  6.3832E-01
      3.581      0.279  1.8805E+01      2.4381E+02   1.0837E+01  4.8171E-01
      3.813      0.262  2.1812E+01      2.1355E+02   8.9146E+00  3.7214E-01
      4.060      0.246  1.3259E+01      2.9524E+02   1.1575E+01  4.5379E-01
      4.323      0.231  6.0841E+00      3.3201E+02   1.2224E+01  4.5010E-01
      4.603      0.217  1.8453E+01      3.6676E+02   1.2682E+01  4.3854E-01
      4.901      0.204  2.3796E+01      4.2853E+02   1.3917E+01  4.5195E-01
      5.218      0.192  3.4039E+01      4.7476E+02   1.4480E+01  4.4163E-01
      5.556      0.180  1.2733E+01      3.7462E+02   1.0731E+01  3.0737E-01
      5.916      0.169  3.0649E+01      3.4889E+02   9.3855E+00  2.5248E-01
      6.300      0.159  2.8891E+00      3.5837E+02   9.0540E+00  2.2874E-01
      6.708      0.149  1.4050E+01      4.0902E+02   9.7048E+00  2.3027E-01
      7.142      0.140  7.3874E+00      3.7211E+02   8.2919E+00  1.8477E-01
      7.605      0.131  2.4717E+01      3.5778E+02   7.4876E+00  1.5670E-01
      8.098      0.123  1.0112E+01      3.4225E+02   6.7267E+00  1.3221E-01
      8.622      0.116  9.0431E+00      2.8073E+02   5.1818E+00  9.5647E-02
      9.181      0.109  7.3298E+00      2.6010E+02   4.5090E+00  7.8165E-02
      9.776      0.102  1.2471E+01      3.3152E+02   5.3973E+00  8.7872E-02
     10.409      0.096  1.1075E+01      3.1959E+02   4.8866E+00  7.4716E-02
     11.083      0.090  6.5222E+00      3.5338E+02   5.0744E+00  7.2868E-02
     11.801      0.085  4.0686E+00      3.1922E+02   4.3050E+00  5.8057E-02
     12.566      0.080  1.1585E+00      2.6784E+02   3.3923E+00  4.2965E-02
     13.380      0.075  2.8005E+00      2.3446E+02   2.7889E+00  3.3174E-02
     14.247      0.070  7.6615E+00      2.0757E+02   2.3188E+00  2.5904E-02
     15.170      0.066  3.9911E+00      1.9766E+02   2.0738E+00  2.1757E-02
     16.153      0.062  2.5573E+00      1.8666E+02   1.8392E+00  1.8122E-02
     17.199      0.058  4.2460E+00      1.9501E+02   1.8046E+00  1.6699E-02
     18.314      0.055  1.9812E+00      1.9238E+02   1.6719E+00  1.4529E-02
     19.500      0.051  1.1747E+00      1.8642E+02   1.5215E+00  1.2418E-02
     20.763      0.048  5.4265E-01      1.7734E+02   1.3593E+00  1.0420E-02
     22.109      0.045  1.6924E+00      1.6342E+02   1.1764E+00  8.4688E-03
     23.541      0.042  5.7621E-01      1.5958E+02   1.0789E+00  7.2943E-03
     25.066      0.040  2.8549E-01      1.5988E+02   1.0152E+00  6.4457E-03
     26.690      0.037  3.6164E-01      1.4450E+02   8.6166E-01  5.1382E-03
     28.419      0.035  5.7281E-01      1.3587E+02   7.6092E-01  4.2614E-03
     30.260      0.033  2.0629E-01      1.3548E+02   7.1255E-01  3.7477E-03
     32.221      0.031  1.2070E-01      1.3516E+02   6.6764E-01  3.2978E-03
     34.308      0.029  1.6370E-01      1.3408E+02   6.2201E-01  2.8855E-03
     36.531      0.027  7.4418E-02      1.3231E+02   5.7646E-01  2.5115E-03
     38.897      0.026  4.7108E-02      1.3174E+02   5.3902E-01  2.2055E-03
     41.417      0.024  3.7221E-02      1.3128E+02   5.0447E-01  1.9385E-03
     44.101      0.023  3.3302E-02      1.3018E+02   4.6980E-01  1.6955E-03
     46.958      0.021  1.8854E-02      1.2893E+02   4.3697E-01  1.4810E-03
     50.000      0.020  2.7723E-02      1.2838E+02   4.0864E-01  1.3008E-03
 
 
