# Supplementary material for: Parameters estimation of stochastic finite fault ground motion simulation method and its application in North China
Source: PLoS One. 2025 Dec 3;20(12):e0337602. doi: 10.1371/journal.pone.0337602 (PMC12674566; doi:10.1371/journal.pone.0337602)
Supplement: S2 File — The program code of strong ground motion simulation based on stochastic finite-fault method with dynamic corner frequency for the Pingyuan earthquake. (ZIP) [file pone.0337602.s002.zip › S2 File. Program Code. ( Simulationor of Pingyuan earthquake)/EXSIMNC/PSA/M6d5S130S007iter003.tmp]

**********************************************
*******     Site #   7
PSA and Fouries apectra of trial num.     3
damping:   5%
 100 samples
Mag.          =      5.50
siteCoord1    =     37.10
siteCoord2    =    116.20
depth         =     18.00
fault Dis.(km)=    27.09
Hypo  Dis.(km)=    31.34
Input Parameters file =  M6d5S130_parameters.out                                                                                                 
 data format: (1x,f10.3, 1p, 1x,e11.4, 5x,e11.4, 2x,e11.4, 1x,e11.4)
   freq(Hz)     per(s) FAS(cm/sec) avgPSA(cm/s**2) avgPSV(cm/s)   avgSD(cm)
      0.100     10.000  4.6953E-01      4.6130E-01   7.3419E-01  1.1685E+00
      0.106      9.392  4.6953E-01      5.4400E-01   8.1312E-01  1.2154E+00
      0.113      8.820  4.6953E-01      6.1941E-01   8.6951E-01  1.2206E+00
      0.121      8.283  4.6953E-01      6.8011E-01   8.9662E-01  1.1821E+00
      0.129      7.779  4.7767E-01      7.2318E-01   8.9539E-01  1.1086E+00
      0.137      7.306  4.7767E-01      7.5493E-01   8.7784E-01  1.0208E+00
      0.146      6.862  4.7767E-01      8.0074E-01   8.7445E-01  9.5496E-01
      0.155      6.444  9.2719E-01      8.7181E-01   8.9414E-01  9.1704E-01
      0.165      6.052  9.2719E-01      1.0185E+00   9.8104E-01  9.4494E-01
      0.176      5.684  9.2719E-01      1.2473E+00   1.1283E+00  1.0206E+00
      0.187      5.338  1.1576E+00      1.5327E+00   1.3021E+00  1.1062E+00
      0.199      5.013  1.1576E+00      1.8103E+00   1.4444E+00  1.1524E+00
      0.212      4.708  1.1576E+00      2.0150E+00   1.5099E+00  1.1314E+00
      0.226      4.422  1.5912E+00      2.1615E+00   1.5211E+00  1.0705E+00
      0.241      4.153  1.5912E+00      2.4091E+00   1.5922E+00  1.0523E+00
      0.256      3.900  2.3340E+00      2.9364E+00   1.8226E+00  1.1313E+00
      0.273      3.663  2.3340E+00      3.8101E+00   2.2210E+00  1.2947E+00
      0.291      3.440  3.0111E+00      4.9810E+00   2.7269E+00  1.4929E+00
      0.310      3.231  3.2997E+00      6.0655E+00   3.1186E+00  1.6035E+00
      0.330      3.034  3.2997E+00      7.1115E+00   3.4340E+00  1.6582E+00
      0.351      2.849  4.0669E+00      7.8374E+00   3.5542E+00  1.6118E+00
      0.374      2.676  4.4959E+00      9.4844E+00   4.0394E+00  1.7204E+00
      0.398      2.513  4.4619E+00      1.1934E+01   4.7734E+00  1.9093E+00
      0.424      2.360  4.4619E+00      1.3163E+01   4.9448E+00  1.8575E+00
      0.451      2.217  4.6732E+00      1.3705E+01   4.8350E+00  1.7058E+00
      0.480      2.082  5.1556E+00      1.5367E+01   5.0915E+00  1.6870E+00
      0.511      1.955  4.6903E+00      1.6170E+01   5.0315E+00  1.5657E+00
      0.545      1.836  4.7093E+00      1.6381E+01   4.7871E+00  1.3990E+00
      0.580      1.724  7.1789E+00      1.8606E+01   5.1064E+00  1.4015E+00
      0.617      1.620  8.6289E+00      2.2950E+01   5.9155E+00  1.5248E+00
      0.657      1.521  9.6994E+00      2.5657E+01   6.2108E+00  1.5035E+00
      0.700      1.428  1.0078E+01      2.6642E+01   6.0569E+00  1.3770E+00
      0.745      1.342  9.0248E+00      2.5461E+01   5.4363E+00  1.1607E+00
      0.794      1.260  6.0487E+00      2.8197E+01   5.6542E+00  1.1338E+00
      0.845      1.183  4.9570E+00      3.3201E+01   6.2525E+00  1.1775E+00
      0.900      1.111  3.4048E+00      3.5001E+01   6.1905E+00  1.0949E+00
      0.958      1.044  3.2025E+00      3.6243E+01   6.0200E+00  9.9994E-01
      1.020      0.980  3.1328E+00      4.0790E+01   6.3631E+00  9.9262E-01
      1.086      0.921  5.1651E+00      4.8186E+01   7.0595E+00  1.0342E+00
      1.157      0.865  5.0020E+00      5.1922E+01   7.1439E+00  9.8294E-01
      1.232      0.812  4.5657E+00      5.6859E+01   7.3473E+00  9.4941E-01
      1.311      0.763  5.9027E+00      7.1436E+01   8.6692E+00  1.0521E+00
      1.396      0.716  9.0096E+00      8.7239E+01   9.9429E+00  1.1332E+00
      1.487      0.673  1.2346E+01      1.1251E+02   1.2043E+01  1.2891E+00
      1.583      0.632  2.0261E+01      1.4571E+02   1.4648E+01  1.4725E+00
      1.686      0.593  3.0228E+01      1.6630E+02   1.5701E+01  1.4823E+00
      1.795      0.557  2.9320E+01      1.8737E+02   1.6613E+01  1.4730E+00
      1.911      0.523  2.1202E+01      1.5825E+02   1.3178E+01  1.0973E+00
      2.035      0.491  1.2848E+01      1.8546E+02   1.4504E+01  1.1343E+00
      2.167      0.461  1.1746E+01      2.1713E+02   1.5947E+01  1.1713E+00
      2.307      0.433  2.9856E+01      2.4212E+02   1.6700E+01  1.1519E+00
      2.457      0.407  4.4838E+01      2.9942E+02   1.9397E+01  1.2565E+00
      2.616      0.382  3.0037E+01      2.6773E+02   1.6288E+01  9.9095E-01
      2.786      0.359  1.1863E+01      2.4917E+02   1.4237E+01  8.1346E-01
      2.966      0.337  1.1954E+01      2.2043E+02   1.1828E+01  6.3472E-01
      3.158      0.317  2.1178E+01      2.7252E+02   1.3734E+01  6.9212E-01
      3.363      0.297  2.5887E+01      2.3583E+02   1.1162E+01  5.2827E-01
      3.581      0.279  1.3737E+01      2.4858E+02   1.1049E+01  4.9114E-01
      3.813      0.262  2.2770E+01      2.4200E+02   1.0102E+01  4.2172E-01
      4.060      0.246  1.3773E+01      1.9731E+02   7.7355E+00  3.0327E-01
      4.323      0.231  7.6185E+00      2.1529E+02   7.9270E+00  2.9187E-01
      4.603      0.217  1.5292E+01      1.9425E+02   6.7171E+00  2.3227E-01
      4.901      0.204  1.2773E+01      2.0033E+02   6.5060E+00  2.1128E-01
      5.218      0.192  1.1329E+01      2.2352E+02   6.8174E+00  2.0793E-01
      5.556      0.180  8.1059E+00      2.4289E+02   6.9572E+00  1.9928E-01
      5.916      0.169  1.4779E+01      2.6806E+02   7.2110E+00  1.9398E-01
      6.300      0.159  1.7261E+01      3.3389E+02   8.4356E+00  2.1312E-01
      6.708      0.149  6.2300E+00      3.2743E+02   7.7690E+00  1.8433E-01
      7.142      0.140  5.4124E+00      2.9077E+02   6.4793E+00  1.4438E-01
      7.605      0.131  7.4451E+00      2.9762E+02   6.2285E+00  1.3035E-01
      8.098      0.123  7.5642E+00      3.4648E+02   6.8097E+00  1.3384E-01
      8.622      0.116  8.7050E+00      3.9356E+02   7.2645E+00  1.3409E-01
      9.181      0.109  1.1277E+01      3.8326E+02   6.6439E+00  1.1517E-01
      9.776      0.102  9.4270E+00      3.5229E+02   5.7355E+00  9.3378E-02
     10.409      0.096  9.2896E+00      2.8804E+02   4.4041E+00  6.7339E-02
     11.083      0.090  8.0513E+00      2.8162E+02   4.0440E+00  5.8070E-02
     11.801      0.085  5.8239E+00      2.9129E+02   3.9283E+00  5.2977E-02
     12.566      0.080  6.6793E+00      2.4629E+02   3.1194E+00  3.9509E-02
     13.380      0.075  3.8337E+00      2.0694E+02   2.4616E+00  2.9280E-02
     14.247      0.070  4.7224E+00      1.9251E+02   2.1506E+00  2.4024E-02
     15.170      0.066  2.2952E+00      1.8183E+02   1.9076E+00  2.0014E-02
     16.153      0.062  5.1068E+00      2.0238E+02   1.9940E+00  1.9647E-02
     17.199      0.058  2.2581E+00      1.7744E+02   1.6420E+00  1.5194E-02
     18.314      0.055  2.6465E+00      1.7903E+02   1.5559E+00  1.3521E-02
     19.500      0.051  1.6633E+00      1.7097E+02   1.3954E+00  1.1389E-02
     20.763      0.048  8.5978E-01      1.5971E+02   1.2242E+00  9.3838E-03
     22.109      0.045  7.6472E-01      1.5578E+02   1.1214E+00  8.0731E-03
     23.541      0.042  5.1123E-01      1.6359E+02   1.1060E+00  7.4773E-03
     25.066      0.040  1.0414E+00      1.5615E+02   9.9144E-01  6.2951E-03
     26.690      0.037  4.4777E-01      1.5796E+02   9.4195E-01  5.6170E-03
     28.419      0.035  5.5024E-01      1.4964E+02   8.3803E-01  4.6932E-03
     30.260      0.033  3.0588E-01      1.4688E+02   7.7254E-01  4.0632E-03
     32.221      0.031  9.6490E-02      1.4843E+02   7.3319E-01  3.6216E-03
     34.308      0.029  8.8229E-02      1.4854E+02   6.8908E-01  3.1966E-03
     36.531      0.027  5.5335E-02      1.4896E+02   6.4900E-01  2.8275E-03
     38.897      0.026  5.9199E-02      1.4917E+02   6.1034E-01  2.4973E-03
     41.417      0.024  3.0675E-02      1.4924E+02   5.7347E-01  2.2037E-03
     44.101      0.023  1.3998E-02      1.4918E+02   5.3837E-01  1.9429E-03
     46.958      0.021  1.8672E-02      1.4870E+02   5.0399E-01  1.7082E-03
     50.000      0.020  1.4494E-02      1.4822E+02   4.7180E-01  1.5018E-03
 
 
