# Supplementary material for: Parameters estimation of stochastic finite fault ground motion simulation method and its application in North China
Source: PLoS One. 2025 Dec 3;20(12):e0337602. doi: 10.1371/journal.pone.0337602 (PMC12674566; doi:10.1371/journal.pone.0337602)
Supplement: S2 File — The program code of strong ground motion simulation based on stochastic finite-fault method with dynamic corner frequency for the Pingyuan earthquake. (ZIP) [file pone.0337602.s002.zip › S2 File. Program Code. ( Simulationor of Pingyuan earthquake)/EXSIMNC/PSA/M6d5S130S007iter004.tmp]

**********************************************
*******     Site #   7
PSA and Fouries apectra of trial num.     4
damping:   5%
 100 samples
Mag.          =      5.50
siteCoord1    =     37.10
siteCoord2    =    116.20
depth         =     18.00
fault Dis.(km)=    27.09
Hypo  Dis.(km)=    31.34
Input Parameters file =  M6d5S130_parameters.out                                                                                                 
 data format: (1x,f10.3, 1p, 1x,e11.4, 5x,e11.4, 2x,e11.4, 1x,e11.4)
   freq(Hz)     per(s) FAS(cm/sec) avgPSA(cm/s**2) avgPSV(cm/s)   avgSD(cm)
      0.100     10.000  4.4742E-01      3.7496E-01   5.9677E-01  9.4979E-01
      0.106      9.392  4.4742E-01      4.2632E-01   6.3723E-01  9.5248E-01
      0.113      8.820  4.4742E-01      4.6113E-01   6.4732E-01  9.0869E-01
      0.121      8.283  4.4742E-01      4.7720E-01   6.2912E-01  8.2940E-01
      0.129      7.779  5.3164E-01      4.8148E-01   5.9614E-01  7.3810E-01
      0.137      7.306  5.3164E-01      4.9292E-01   5.7317E-01  6.6649E-01
      0.146      6.862  5.3164E-01      5.8096E-01   6.3444E-01  6.9285E-01
      0.155      6.444  7.1296E-01      6.9227E-01   7.1001E-01  7.2819E-01
      0.165      6.052  7.1296E-01      8.4812E-01   8.1692E-01  7.8686E-01
      0.176      5.684  7.1296E-01      1.0968E+00   9.9220E-01  8.9755E-01
      0.187      5.338  8.1646E-01      1.3368E+00   1.1357E+00  9.6482E-01
      0.199      5.013  8.1646E-01      1.4908E+00   1.1895E+00  9.4907E-01
      0.212      4.708  8.1646E-01      1.5302E+00   1.1466E+00  8.5917E-01
      0.226      4.422  9.7097E-01      1.5324E+00   1.0784E+00  7.5889E-01
      0.241      4.153  9.7097E-01      1.6645E+00   1.1001E+00  7.2707E-01
      0.256      3.900  1.3436E+00      2.0415E+00   1.2672E+00  7.8655E-01
      0.273      3.663  1.3436E+00      2.5491E+00   1.4859E+00  8.6621E-01
      0.291      3.440  1.3308E+00      2.8611E+00   1.5664E+00  8.5754E-01
      0.310      3.231  1.2745E+00      3.5742E+00   1.8377E+00  9.4487E-01
      0.330      3.034  1.2745E+00      4.3574E+00   2.1041E+00  1.0160E+00
      0.351      2.849  1.2536E+00      4.8352E+00   2.1927E+00  9.9440E-01
      0.374      2.676  1.4629E+00      5.5741E+00   2.3740E+00  1.0111E+00
      0.398      2.513  1.7287E+00      6.8787E+00   2.7514E+00  1.1005E+00
      0.424      2.360  1.7287E+00      7.9675E+00   2.9930E+00  1.1243E+00
      0.451      2.217  1.8662E+00      8.0332E+00   2.8341E+00  9.9985E-01
      0.480      2.082  2.4035E+00      7.9227E+00   2.6250E+00  8.6975E-01
      0.511      1.955  3.1383E+00      8.9668E+00   2.7902E+00  8.6823E-01
      0.545      1.836  3.1892E+00      1.0905E+01   3.1870E+00  9.3136E-01
      0.580      1.724  3.0203E+00      1.2901E+01   3.5408E+00  9.7181E-01
      0.617      1.620  3.2944E+00      1.4809E+01   3.8172E+00  9.8391E-01
      0.657      1.521  4.0259E+00      1.7792E+01   4.3071E+00  1.0426E+00
      0.700      1.428  5.1149E+00      2.3621E+01   5.3701E+00  1.2209E+00
      0.745      1.342  8.1568E+00      2.8657E+01   6.1186E+00  1.3064E+00
      0.794      1.260  1.0231E+01      3.8415E+01   7.7031E+00  1.5446E+00
      0.845      1.183  1.0528E+01      4.8865E+01   9.2023E+00  1.7330E+00
      0.900      1.111  1.1566E+01      5.3923E+01   9.5371E+00  1.6868E+00
      0.958      1.044  1.2753E+01      5.5029E+01   9.1405E+00  1.5183E+00
      1.020      0.980  1.4379E+01      5.7991E+01   9.0463E+00  1.4112E+00
      1.086      0.921  1.2441E+01      7.5320E+01   1.1035E+01  1.6166E+00
      1.157      0.865  1.0391E+01      9.3995E+01   1.2933E+01  1.7794E+00
      1.232      0.812  1.3983E+01      1.0788E+02   1.3940E+01  1.8013E+00
      1.311      0.763  1.9515E+01      1.2269E+02   1.4889E+01  1.8069E+00
      1.396      0.716  2.2699E+01      1.4464E+02   1.6485E+01  1.8789E+00
      1.487      0.673  2.1825E+01      1.7806E+02   1.9060E+01  2.0401E+00
      1.583      0.632  2.7448E+01      2.0514E+02   2.0622E+01  2.0730E+00
      1.686      0.593  3.0909E+01      2.3594E+02   2.2275E+01  2.1030E+00
      1.795      0.557  2.5991E+01      2.5993E+02   2.3047E+01  2.0435E+00
      1.911      0.523  3.1253E+01      2.7903E+02   2.3235E+01  1.9348E+00
      2.035      0.491  4.0944E+01      2.8365E+02   2.2183E+01  1.7348E+00
      2.167      0.461  4.5088E+01      2.8627E+02   2.1025E+01  1.5442E+00
      2.307      0.433  3.5750E+01      2.9041E+02   2.0032E+01  1.3817E+00
      2.457      0.407  1.7777E+01      3.0769E+02   1.9932E+01  1.2912E+00
      2.616      0.382  1.3767E+01      3.1853E+02   1.9379E+01  1.1790E+00
      2.786      0.359  2.1722E+01      3.2728E+02   1.8700E+01  1.0684E+00
      2.966      0.337  1.8693E+01      2.9859E+02   1.6022E+01  8.5977E-01
      3.158      0.317  2.7520E+01      3.1255E+02   1.5751E+01  7.9379E-01
      3.363      0.297  2.3936E+01      3.7096E+02   1.7557E+01  8.3098E-01
      3.581      0.279  3.3465E+01      4.3077E+02   1.9148E+01  8.5110E-01
      3.813      0.262  3.2475E+01      4.9376E+02   2.0612E+01  8.6046E-01
      4.060      0.246  3.5266E+01      4.1815E+02   1.6394E+01  6.4271E-01
      4.323      0.231  2.2215E+01      3.7808E+02   1.3921E+01  5.1256E-01
      4.603      0.217  3.2848E+01      3.9699E+02   1.3728E+01  4.7470E-01
      4.901      0.204  3.0414E+01      4.3445E+02   1.4109E+01  4.5819E-01
      5.218      0.192  1.6493E+01      4.1521E+02   1.2664E+01  3.8624E-01
      5.556      0.180  1.5497E+01      3.6661E+02   1.0501E+01  3.0079E-01
      5.916      0.169  1.1211E+01      3.4242E+02   9.2116E+00  2.4780E-01
      6.300      0.159  1.4483E+01      2.7640E+02   6.9831E+00  1.7642E-01
      6.708      0.149  8.9756E+00      2.9249E+02   6.9399E+00  1.6466E-01
      7.142      0.140  1.4349E+01      2.8492E+02   6.3491E+00  1.4148E-01
      7.605      0.131  9.7695E+00      2.6930E+02   5.6359E+00  1.1795E-01
      8.098      0.123  1.5446E+01      2.7071E+02   5.3206E+00  1.0457E-01
      8.622      0.116  1.3059E+01      2.4926E+02   4.6009E+00  8.4925E-02
      9.181      0.109  5.3479E+00      2.9947E+02   5.1915E+00  8.9996E-02
      9.776      0.102  1.0427E+01      3.5682E+02   5.8092E+00  9.4577E-02
     10.409      0.096  6.0092E+00      3.5398E+02   5.4123E+00  8.2754E-02
     11.083      0.090  5.6165E+00      3.6915E+02   5.3009E+00  7.6119E-02
     11.801      0.085  2.0109E+00      2.9047E+02   3.9173E+00  5.2829E-02
     12.566      0.080  6.7510E+00      2.7815E+02   3.5229E+00  4.4619E-02
     13.380      0.075  6.6254E+00      2.2382E+02   2.6624E+00  3.1668E-02
     14.247      0.070  5.4344E+00      2.0854E+02   2.3297E+00  2.6025E-02
     15.170      0.066  1.6487E+00      2.0409E+02   2.1412E+00  2.2464E-02
     16.153      0.062  2.8389E+00      2.2221E+02   2.1894E+00  2.1573E-02
     17.199      0.058  2.2414E+00      1.9688E+02   1.8219E+00  1.6859E-02
     18.314      0.055  3.9653E+00      2.0262E+02   1.7609E+00  1.5303E-02
     19.500      0.051  2.6202E+00      2.0699E+02   1.6894E+00  1.3789E-02
     20.763      0.048  1.7537E+00      2.1049E+02   1.6135E+00  1.2368E-02
     22.109      0.045  4.1262E-01      2.3076E+02   1.6612E+00  1.1959E-02
     23.541      0.042  7.6586E-01      2.1856E+02   1.4776E+00  9.9899E-03
     25.066      0.040  5.3053E-01      2.0376E+02   1.2937E+00  8.2145E-03
     26.690      0.037  1.0873E+00      2.0609E+02   1.2290E+00  7.3285E-03
     28.419      0.035  4.6757E-01      1.9614E+02   1.0985E+00  6.1517E-03
     30.260      0.033  2.7676E-01      1.8338E+02   9.6451E-01  5.0729E-03
     32.221      0.031  1.0532E-01      1.7902E+02   8.8429E-01  4.3680E-03
     34.308      0.029  1.2659E-01      1.8274E+02   8.4771E-01  3.9325E-03
     36.531      0.027  6.9581E-02      1.8260E+02   7.9555E-01  3.4660E-03
     38.897      0.026  7.4520E-02      1.8035E+02   7.3792E-01  3.0193E-03
     41.417      0.024  4.4747E-02      1.7802E+02   6.8408E-01  2.6287E-03
     44.101      0.023  2.0210E-02      1.7740E+02   6.4021E-01  2.3104E-03
     46.958      0.021  2.4269E-02      1.7695E+02   5.9972E-01  2.0327E-03
     50.000      0.020  3.5014E-02      1.7672E+02   5.6251E-01  1.7905E-03
 
 
