# Supplementary material for: Parameters estimation of stochastic finite fault ground motion simulation method and its application in North China
Source: PLoS One. 2025 Dec 3;20(12):e0337602. doi: 10.1371/journal.pone.0337602 (PMC12674566; doi:10.1371/journal.pone.0337602)
Supplement: S2 File — The program code of strong ground motion simulation based on stochastic finite-fault method with dynamic corner frequency for the Pingyuan earthquake. (ZIP) [file pone.0337602.s002.zip › S2 File. Program Code. ( Simulationor of Pingyuan earthquake)/EXSIMNC/PSA/M6d5S130S007iter005.tmp]

**********************************************
*******     Site #   7
PSA and Fouries apectra of trial num.     5
damping:   5%
 100 samples
Mag.          =      5.50
siteCoord1    =     37.10
siteCoord2    =    116.20
depth         =     18.00
fault Dis.(km)=    27.09
Hypo  Dis.(km)=    31.34
Input Parameters file =  M6d5S130_parameters.out                                                                                                 
 data format: (1x,f10.3, 1p, 1x,e11.4, 5x,e11.4, 2x,e11.4, 1x,e11.4)
   freq(Hz)     per(s) FAS(cm/sec) avgPSA(cm/s**2) avgPSV(cm/s)   avgSD(cm)
      0.100     10.000  5.0789E-01      5.3265E-01   8.4774E-01  1.3492E+00
      0.106      9.392  5.0789E-01      5.9150E-01   8.8413E-01  1.3215E+00
      0.113      8.820  5.0789E-01      6.6999E-01   9.4051E-01  1.3203E+00
      0.121      8.283  5.0789E-01      7.7642E-01   1.0236E+00  1.3495E+00
      0.129      7.779  7.3396E-01      9.1737E-01   1.1358E+00  1.4063E+00
      0.137      7.306  7.3396E-01      1.0944E+00   1.2726E+00  1.4798E+00
      0.146      6.862  7.3396E-01      1.3009E+00   1.4206E+00  1.5514E+00
      0.155      6.444  1.0103E+00      1.5215E+00   1.5605E+00  1.6004E+00
      0.165      6.052  1.0103E+00      1.7367E+00   1.6728E+00  1.6113E+00
      0.176      5.684  1.0103E+00      1.9355E+00   1.7509E+00  1.5839E+00
      0.187      5.338  1.2537E+00      2.1325E+00   1.8117E+00  1.5391E+00
      0.199      5.013  1.2537E+00      2.3795E+00   1.8986E+00  1.5148E+00
      0.212      4.708  1.2537E+00      2.7532E+00   2.0631E+00  1.5459E+00
      0.226      4.422  1.7847E+00      3.3045E+00   2.3255E+00  1.6365E+00
      0.241      4.153  1.7847E+00      3.9890E+00   2.6364E+00  1.7424E+00
      0.256      3.900  1.9789E+00      4.6461E+00   2.8839E+00  1.7900E+00
      0.273      3.663  1.9789E+00      5.1032E+00   2.9749E+00  1.7342E+00
      0.291      3.440  2.2025E+00      5.3824E+00   2.9467E+00  1.6132E+00
      0.310      3.231  2.5924E+00      5.7983E+00   2.9813E+00  1.5328E+00
      0.330      3.034  2.5924E+00      6.6800E+00   3.2256E+00  1.5576E+00
      0.351      2.849  3.1382E+00      7.8811E+00   3.5741E+00  1.6208E+00
      0.374      2.676  3.0874E+00      8.8249E+00   3.7586E+00  1.6008E+00
      0.398      2.513  3.1279E+00      9.2862E+00   3.7144E+00  1.4857E+00
      0.424      2.360  3.1279E+00      1.0394E+01   3.9046E+00  1.4668E+00
      0.451      2.217  3.3115E+00      1.1923E+01   4.2065E+00  1.4840E+00
      0.480      2.082  3.3413E+00      1.3772E+01   4.5632E+00  1.5119E+00
      0.511      1.955  3.4172E+00      1.6175E+01   5.0332E+00  1.5662E+00
      0.545      1.836  3.6583E+00      1.8734E+01   5.4749E+00  1.6000E+00
      0.580      1.724  5.5709E+00      2.1302E+01   5.8465E+00  1.6046E+00
      0.617      1.620  6.3702E+00      2.5664E+01   6.6152E+00  1.7051E+00
      0.657      1.521  8.2896E+00      3.1184E+01   7.5489E+00  1.8274E+00
      0.700      1.428  9.4383E+00      3.5944E+01   8.1718E+00  1.8578E+00
      0.745      1.342  1.0395E+01      3.8238E+01   8.1643E+00  1.7432E+00
      0.794      1.260  1.2756E+01      4.6236E+01   9.2714E+00  1.8591E+00
      0.845      1.183  1.4119E+01      5.9519E+01   1.1209E+01  2.1108E+00
      0.900      1.111  1.5299E+01      7.1367E+01   1.2622E+01  2.2324E+00
      0.958      1.044  1.3953E+01      7.8206E+01   1.2990E+01  2.1577E+00
      1.020      0.980  1.2719E+01      8.2400E+01   1.2854E+01  2.0052E+00
      1.086      0.921  1.4565E+01      9.2672E+01   1.3577E+01  1.9891E+00
      1.157      0.865  1.8666E+01      1.0581E+02   1.4558E+01  2.0031E+00
      1.232      0.812  2.5339E+01      1.1736E+02   1.5166E+01  1.9597E+00
      1.311      0.763  2.8270E+01      1.2378E+02   1.5021E+01  1.8229E+00
      1.396      0.716  2.5320E+01      1.3830E+02   1.5762E+01  1.7965E+00
      1.487      0.673  1.7300E+01      1.4727E+02   1.5763E+01  1.6873E+00
      1.583      0.632  1.5399E+01      1.4757E+02   1.4834E+01  1.4912E+00
      1.686      0.593  1.2499E+01      1.4714E+02   1.3891E+01  1.3115E+00
      1.795      0.557  1.2074E+01      1.4432E+02   1.2796E+01  1.1346E+00
      1.911      0.523  1.8646E+01      1.4662E+02   1.2209E+01  1.0167E+00
      2.035      0.491  2.5907E+01      1.5830E+02   1.2379E+01  9.6812E-01
      2.167      0.461  2.1586E+01      1.5293E+02   1.1232E+01  8.2495E-01
      2.307      0.433  9.9419E+00      1.2917E+02   8.9096E+00  6.1455E-01
      2.457      0.407  7.7171E+00      1.0677E+02   6.9163E+00  4.4804E-01
      2.616      0.382  5.1995E+00      1.1721E+02   7.1307E+00  4.3382E-01
      2.786      0.359  1.1903E+01      1.2114E+02   6.9213E+00  3.9546E-01
      2.966      0.337  6.0428E+00      1.2069E+02   6.4761E+00  3.4751E-01
      3.158      0.317  4.2856E+00      1.1825E+02   5.9591E+00  3.0031E-01
      3.363      0.297  5.9770E+00      1.3360E+02   6.3231E+00  2.9927E-01
      3.581      0.279  1.7535E+01      1.7648E+02   7.8443E+00  3.4868E-01
      3.813      0.262  1.7825E+01      2.2900E+02   9.5594E+00  3.9906E-01
      4.060      0.246  1.6184E+01      2.4079E+02   9.4404E+00  3.7011E-01
      4.323      0.231  1.5220E+01      2.2020E+02   8.1076E+00  2.9852E-01
      4.603      0.217  1.7943E+01      2.6261E+02   9.0810E+00  3.1402E-01
      4.901      0.204  2.3133E+01      3.2042E+02   1.0406E+01  3.3794E-01
      5.218      0.192  2.8075E+01      3.4414E+02   1.0496E+01  3.2012E-01
      5.556      0.180  1.7013E+01      3.5772E+02   1.0247E+01  2.9350E-01
      5.916      0.169  1.9211E+01      3.4421E+02   9.2597E+00  2.4910E-01
      6.300      0.159  8.1239E+00      3.2882E+02   8.3073E+00  2.0988E-01
      6.708      0.149  1.5442E+01      3.3124E+02   7.8593E+00  1.8648E-01
      7.142      0.140  1.0790E+01      3.3600E+02   7.4872E+00  1.6684E-01
      7.605      0.131  1.0042E+01      3.2111E+02   6.7200E+00  1.4063E-01
      8.098      0.123  8.8089E+00      3.3390E+02   6.5626E+00  1.2898E-01
      8.622      0.116  6.0267E+00      3.0496E+02   5.6291E+00  1.0390E-01
      9.181      0.109  1.1212E+01      2.6851E+02   4.6546E+00  8.0690E-02
      9.776      0.102  7.7117E+00      2.4767E+02   4.0321E+00  6.5646E-02
     10.409      0.096  4.4589E+00      2.1004E+02   3.2115E+00  4.9104E-02
     11.083      0.090  9.4112E+00      2.4085E+02   3.4585E+00  4.9663E-02
     11.801      0.085  6.6004E+00      2.4324E+02   3.2804E+00  4.4239E-02
     12.566      0.080  1.0226E+01      2.4685E+02   3.1264E+00  3.9597E-02
     13.380      0.075  5.7713E+00      2.5765E+02   3.0646E+00  3.6454E-02
     14.247      0.070  3.3254E+00      2.0174E+02   2.2536E+00  2.5176E-02
     15.170      0.066  1.0528E+00      1.6949E+02   1.7782E+00  1.8656E-02
     16.153      0.062  5.4715E+00      1.7581E+02   1.7322E+00  1.7068E-02
     17.199      0.058  1.6037E+00      1.7085E+02   1.5810E+00  1.4630E-02
     18.314      0.055  1.9964E+00      1.6205E+02   1.4083E+00  1.2239E-02
     19.500      0.051  1.3769E+00      1.5010E+02   1.2251E+00  9.9989E-03
     20.763      0.048  2.2623E+00      1.3273E+02   1.0174E+00  7.7983E-03
     22.109      0.045  7.7789E-01      1.2800E+02   9.2148E-01  6.6336E-03
     23.541      0.042  1.2513E+00      1.2327E+02   8.3338E-01  5.6343E-03
     25.066      0.040  5.1319E-01      1.2393E+02   7.8686E-01  4.9961E-03
     26.690      0.037  2.4678E-01      1.2019E+02   7.1670E-01  4.2738E-03
     28.419      0.035  1.9325E-01      1.1709E+02   6.5573E-01  3.6723E-03
     30.260      0.033  1.4342E-01      1.1808E+02   6.2105E-01  3.2664E-03
     32.221      0.031  1.6844E-01      1.1701E+02   5.7800E-01  2.8550E-03
     34.308      0.029  9.8947E-02      1.1522E+02   5.3450E-01  2.4795E-03
     36.531      0.027  8.6046E-02      1.1515E+02   5.0166E-01  2.1856E-03
     38.897      0.026  4.5944E-02      1.1348E+02   4.6434E-01  1.8999E-03
     41.417      0.024  2.8311E-02      1.1198E+02   4.3031E-01  1.6536E-03
     44.101      0.023  4.3185E-02      1.1095E+02   4.0041E-01  1.4450E-03
     46.958      0.021  8.9590E-03      1.1025E+02   3.7366E-01  1.2665E-03
     50.000      0.020  6.9806E-03      1.0984E+02   3.4962E-01  1.1129E-03
 
 
