# Supplementary material for: Parameters estimation of stochastic finite fault ground motion simulation method and its application in North China
Source: PLoS One. 2025 Dec 3;20(12):e0337602. doi: 10.1371/journal.pone.0337602 (PMC12674566; doi:10.1371/journal.pone.0337602)
Supplement: S2 File — The program code of strong ground motion simulation based on stochastic finite-fault method with dynamic corner frequency for the Pingyuan earthquake. (ZIP) [file pone.0337602.s002.zip › S2 File. Program Code. ( Simulationor of Pingyuan earthquake)/EXSIMNC/PSA/M6d5S130S007iter006.tmp]

**********************************************
*******     Site #   7
PSA and Fouries apectra of trial num.     6
damping:   5%
 100 samples
Mag.          =      5.50
siteCoord1    =     37.10
siteCoord2    =    116.20
depth         =     18.00
fault Dis.(km)=    27.09
Hypo  Dis.(km)=    31.34
Input Parameters file =  M6d5S130_parameters.out                                                                                                 
 data format: (1x,f10.3, 1p, 1x,e11.4, 5x,e11.4, 2x,e11.4, 1x,e11.4)
   freq(Hz)     per(s) FAS(cm/sec) avgPSA(cm/s**2) avgPSV(cm/s)   avgSD(cm)
      0.100     10.000  3.0451E-01      3.0294E-01   4.8215E-01  7.6736E-01
      0.106      9.392  3.0451E-01      3.5300E-01   5.2763E-01  7.8866E-01
      0.113      8.820  3.0451E-01      4.6400E-01   6.5135E-01  9.1434E-01
      0.121      8.283  3.0451E-01      5.7772E-01   7.6164E-01  1.0041E+00
      0.129      7.779  3.9113E-01      6.7160E-01   8.3154E-01  1.0296E+00
      0.137      7.306  3.9113E-01      7.2641E-01   8.4468E-01  9.8220E-01
      0.146      6.862  3.9113E-01      7.4196E-01   8.1026E-01  8.8485E-01
      0.155      6.444  6.8476E-01      7.5149E-01   7.7074E-01  7.9048E-01
      0.165      6.052  6.8476E-01      8.1944E-01   7.8930E-01  7.6026E-01
      0.176      5.684  6.8476E-01      1.0067E+00   9.1071E-01  8.2383E-01
      0.187      5.338  8.2904E-01      1.3071E+00   1.1105E+00  9.4344E-01
      0.199      5.013  8.2904E-01      1.6025E+00   1.2786E+00  1.0202E+00
      0.212      4.708  8.2904E-01      1.7128E+00   1.2835E+00  9.6174E-01
      0.226      4.422  8.8659E-01      1.5699E+00   1.1048E+00  7.7748E-01
      0.241      4.153  8.8659E-01      1.4689E+00   9.7082E-01  6.4163E-01
      0.256      3.900  1.1033E+00      1.5614E+00   9.6919E-01  6.0158E-01
      0.273      3.663  1.1033E+00      2.1759E+00   1.2684E+00  7.3941E-01
      0.291      3.440  1.2264E+00      2.7330E+00   1.4962E+00  8.1915E-01
      0.310      3.231  1.3984E+00      2.7637E+00   1.4210E+00  7.3061E-01
      0.330      3.034  1.3984E+00      2.6819E+00   1.2950E+00  6.2533E-01
      0.351      2.849  1.5231E+00      3.1205E+00   1.4151E+00  6.4176E-01
      0.374      2.676  1.5279E+00      3.4984E+00   1.4900E+00  6.3458E-01
      0.398      2.513  1.8569E+00      3.6084E+00   1.4433E+00  5.7731E-01
      0.424      2.360  1.8569E+00      4.6031E+00   1.7292E+00  6.4957E-01
      0.451      2.217  2.1703E+00      6.3600E+00   2.2438E+00  7.9159E-01
      0.480      2.082  2.1148E+00      6.9910E+00   2.3163E+00  7.6747E-01
      0.511      1.955  2.7851E+00      7.0060E+00   2.1801E+00  6.7837E-01
      0.545      1.836  3.1515E+00      8.0228E+00   2.3446E+00  6.8518E-01
      0.580      1.724  3.4195E+00      9.1563E+00   2.5130E+00  6.8972E-01
      0.617      1.620  3.9095E+00      1.0713E+01   2.7613E+00  7.1175E-01
      0.657      1.521  3.7461E+00      1.2966E+01   3.1388E+00  7.5984E-01
      0.700      1.428  4.2066E+00      1.6716E+01   3.8003E+00  8.6398E-01
      0.745      1.342  4.7862E+00      1.8777E+01   4.0092E+00  8.5602E-01
      0.794      1.260  5.3136E+00      2.1616E+01   4.3345E+00  8.6916E-01
      0.845      1.183  4.7439E+00      3.1973E+01   6.0212E+00  1.1339E+00
      0.900      1.111  4.4549E+00      4.3740E+01   7.7360E+00  1.3682E+00
      0.958      1.044  8.8107E+00      5.4019E+01   8.9726E+00  1.4904E+00
      1.020      0.980  1.5036E+01      7.1306E+01   1.1123E+01  1.7352E+00
      1.086      0.921  1.9576E+01      8.8300E+01   1.2936E+01  1.8952E+00
      1.157      0.865  2.5469E+01      1.0603E+02   1.4589E+01  2.0073E+00
      1.232      0.812  2.4567E+01      9.7838E+01   1.2643E+01  1.6337E+00
      1.311      0.763  1.5541E+01      7.7239E+01   9.3735E+00  1.1375E+00
      1.396      0.716  8.0123E+00      7.6244E+01   8.6897E+00  9.9040E-01
      1.487      0.673  1.1776E+01      8.7895E+01   9.4082E+00  1.0070E+00
      1.583      0.632  1.5031E+01      9.8317E+01   9.8834E+00  9.9354E-01
      1.686      0.593  1.1933E+01      8.7482E+01   8.2592E+00  7.7974E-01
      1.795      0.557  1.0885E+01      8.8172E+01   7.8178E+00  6.9317E-01
      1.911      0.523  1.4911E+01      1.1824E+02   9.8463E+00  8.1990E-01
      2.035      0.491  9.8032E+00      1.3906E+02   1.0875E+01  8.5047E-01
      2.167      0.461  1.2655E+01      1.5763E+02   1.1577E+01  8.5028E-01
      2.307      0.433  2.0182E+01      1.7884E+02   1.2336E+01  8.5090E-01
      2.457      0.407  2.5178E+01      1.6896E+02   1.0945E+01  7.0903E-01
      2.616      0.382  1.1324E+01      1.8949E+02   1.1528E+01  7.0136E-01
      2.786      0.359  2.3263E+01      2.0551E+02   1.1742E+01  6.7093E-01
      2.966      0.337  1.6979E+01      2.3338E+02   1.2523E+01  6.7201E-01
      3.158      0.317  1.3085E+01      2.2059E+02   1.1117E+01  5.6024E-01
      3.363      0.297  1.9686E+01      2.1301E+02   1.0081E+01  4.7715E-01
      3.581      0.279  1.4268E+01      2.2734E+02   1.0105E+01  4.4917E-01
      3.813      0.262  2.3828E+01      2.2483E+02   9.3857E+00  3.9181E-01
      4.060      0.246  1.7725E+01      2.8567E+02   1.1200E+01  4.3909E-01
      4.323      0.231  2.4387E+01      3.7015E+02   1.3629E+01  5.0181E-01
      4.603      0.217  2.0988E+01      3.7597E+02   1.3001E+01  4.4956E-01
      4.901      0.204  2.2926E+01      2.8580E+02   9.2816E+00  3.0142E-01
      5.218      0.192  2.2133E+01      3.0782E+02   9.3885E+00  2.8635E-01
      5.556      0.180  2.6848E+01      3.4049E+02   9.7529E+00  2.7936E-01
      5.916      0.169  1.5335E+01      3.4372E+02   9.2464E+00  2.4874E-01
      6.300      0.159  6.0788E+00      2.9943E+02   7.5648E+00  1.9112E-01
      6.708      0.149  7.1321E+00      4.1206E+02   9.7770E+00  2.3198E-01
      7.142      0.140  4.0426E+01      5.4457E+02   1.2135E+01  2.7041E-01
      7.605      0.131  2.2900E+01      5.7118E+02   1.1953E+01  2.5016E-01
      8.098      0.123  7.8402E+00      5.0728E+02   9.9703E+00  1.9596E-01
      8.622      0.116  1.7387E+01      4.5712E+02   8.4378E+00  1.5575E-01
      9.181      0.109  1.2463E+01      4.5305E+02   7.8537E+00  1.3615E-01
      9.776      0.102  5.6275E+00      4.0950E+02   6.6670E+00  1.0854E-01
     10.409      0.096  1.2260E+01      3.2678E+02   4.9965E+00  7.6396E-02
     11.083      0.090  5.2709E+00      2.5774E+02   3.7010E+00  5.3145E-02
     11.801      0.085  2.6269E+00      2.6410E+02   3.5617E+00  4.8033E-02
     12.566      0.080  4.9000E+00      2.6344E+02   3.3366E+00  4.2259E-02
     13.380      0.075  6.1165E+00      2.6207E+02   3.1173E+00  3.7080E-02
     14.247      0.070  5.9449E+00      2.7996E+02   3.1274E+00  3.4937E-02
     15.170      0.066  1.5296E+00      2.3667E+02   2.4830E+00  2.6050E-02
     16.153      0.062  4.5165E+00      2.2745E+02   2.2411E+00  2.2082E-02
     17.199      0.058  2.8977E+00      2.0026E+02   1.8531E+00  1.7148E-02
     18.314      0.055  1.5169E+00      1.8289E+02   1.5895E+00  1.3813E-02
     19.500      0.051  1.7209E+00      1.6172E+02   1.3199E+00  1.0773E-02
     20.763      0.048  1.3071E+00      1.7763E+02   1.3616E+00  1.0437E-02
     22.109      0.045  1.7498E+00      1.9609E+02   1.4116E+00  1.0162E-02
     23.541      0.042  9.4801E-01      1.9073E+02   1.2895E+00  8.7181E-03
     25.066      0.040  5.7106E-01      1.7345E+02   1.1013E+00  6.9926E-03
     26.690      0.037  7.0285E-01      1.5383E+02   9.1733E-01  5.4701E-03
     28.419      0.035  4.4744E-01      1.5031E+02   8.4179E-01  4.7143E-03
     30.260      0.033  2.5120E-01      1.5048E+02   7.9145E-01  4.1627E-03
     32.221      0.031  2.2976E-01      1.3897E+02   6.8644E-01  3.3907E-03
     34.308      0.029  7.6353E-02      1.3922E+02   6.4583E-01  2.9960E-03
     36.531      0.027  1.1085E-01      1.4057E+02   6.1244E-01  2.6682E-03
     38.897      0.026  2.9994E-02      1.3894E+02   5.6848E-01  2.3260E-03
     41.417      0.024  4.4533E-02      1.3833E+02   5.3155E-01  2.0426E-03
     44.101      0.023  2.5573E-02      1.3758E+02   4.9651E-01  1.7918E-03
     46.958      0.021  1.1061E-02      1.3740E+02   4.6569E-01  1.5784E-03
     50.000      0.020  9.2644E-03      1.3677E+02   4.3536E-01  1.3858E-03
 
 
