# Supplementary material for: Parameters estimation of stochastic finite fault ground motion simulation method and its application in North China
Source: PLoS One. 2025 Dec 3;20(12):e0337602. doi: 10.1371/journal.pone.0337602 (PMC12674566; doi:10.1371/journal.pone.0337602)
Supplement: S2 File — The program code of strong ground motion simulation based on stochastic finite-fault method with dynamic corner frequency for the Pingyuan earthquake. (ZIP) [file pone.0337602.s002.zip › S2 File. Program Code. ( Simulationor of Pingyuan earthquake)/EXSIMNC/PSA/M6d5S130S007iter007.tmp]

**********************************************
*******     Site #   7
PSA and Fouries apectra of trial num.     7
damping:   5%
 100 samples
Mag.          =      5.50
siteCoord1    =     37.10
siteCoord2    =    116.20
depth         =     18.00
fault Dis.(km)=    27.09
Hypo  Dis.(km)=    31.34
Input Parameters file =  M6d5S130_parameters.out                                                                                                 
 data format: (1x,f10.3, 1p, 1x,e11.4, 5x,e11.4, 2x,e11.4, 1x,e11.4)
   freq(Hz)     per(s) FAS(cm/sec) avgPSA(cm/s**2) avgPSV(cm/s)   avgSD(cm)
      0.100     10.000  2.4966E-01      3.2112E-01   5.1108E-01  8.1340E-01
      0.106      9.392  2.4966E-01      3.8077E-01   5.6914E-01  8.5069E-01
      0.113      8.820  2.4966E-01      4.3755E-01   6.1421E-01  8.6221E-01
      0.121      8.283  2.4966E-01      4.8545E-01   6.4000E-01  8.4375E-01
      0.129      7.779  2.8499E-01      5.2261E-01   6.4707E-01  8.0116E-01
      0.137      7.306  2.8499E-01      6.4686E-01   7.5218E-01  8.7464E-01
      0.146      6.862  2.8499E-01      7.6965E-01   8.4050E-01  9.1788E-01
      0.155      6.444  3.0497E-01      8.7450E-01   8.9689E-01  9.1987E-01
      0.165      6.052  3.0497E-01      9.5531E-01   9.2016E-01  8.8631E-01
      0.176      5.684  3.0497E-01      1.0280E+00   9.2994E-01  8.4123E-01
      0.187      5.338  4.7737E-01      1.1340E+00   9.6342E-01  8.1849E-01
      0.199      5.013  4.7737E-01      1.3243E+00   1.0566E+00  8.4307E-01
      0.212      4.708  4.7737E-01      1.6242E+00   1.2171E+00  9.1200E-01
      0.226      4.422  5.7825E-01      1.9994E+00   1.4071E+00  9.9020E-01
      0.241      4.153  5.7825E-01      2.3626E+00   1.5615E+00  1.0320E+00
      0.256      3.900  7.3866E-01      2.6396E+00   1.6384E+00  1.0170E+00
      0.273      3.663  7.3866E-01      2.8515E+00   1.6623E+00  9.6899E-01
      0.291      3.440  9.6763E-01      3.1214E+00   1.7089E+00  9.3556E-01
      0.310      3.231  1.2137E+00      3.5533E+00   1.8270E+00  9.3936E-01
      0.330      3.034  1.2137E+00      4.0876E+00   1.9738E+00  9.5311E-01
      0.351      2.849  1.6110E+00      4.5226E+00   2.0510E+00  9.3012E-01
      0.374      2.676  1.8787E+00      4.9929E+00   2.1265E+00  9.0568E-01
      0.398      2.513  2.4305E+00      5.7406E+00   2.2962E+00  9.1844E-01
      0.424      2.360  2.4305E+00      6.5638E+00   2.4657E+00  9.2626E-01
      0.451      2.217  2.8409E+00      8.0038E+00   2.8237E+00  9.9619E-01
      0.480      2.082  3.2329E+00      1.0103E+01   3.3473E+00  1.1091E+00
      0.511      1.955  3.9575E+00      1.2844E+01   3.9968E+00  1.2437E+00
      0.545      1.836  5.2870E+00      1.6503E+01   4.8227E+00  1.4094E+00
      0.580      1.724  8.1601E+00      2.1430E+01   5.8815E+00  1.6142E+00
      0.617      1.620  9.1779E+00      2.5603E+01   6.5994E+00  1.7010E+00
      0.657      1.521  1.0248E+01      2.7279E+01   6.6035E+00  1.5985E+00
      0.700      1.428  1.0928E+01      2.8213E+01   6.4141E+00  1.4582E+00
      0.745      1.342  9.2023E+00      2.8900E+01   6.1706E+00  1.3175E+00
      0.794      1.260  6.7493E+00      2.6530E+01   5.3200E+00  1.0668E+00
      0.845      1.183  4.4073E+00      2.9454E+01   5.5468E+00  1.0446E+00
      0.900      1.111  4.1889E+00      3.6081E+01   6.3814E+00  1.1286E+00
      0.958      1.044  4.7724E+00      4.9785E+01   8.2694E+00  1.3736E+00
      1.020      0.980  7.2102E+00      6.0786E+01   9.4825E+00  1.4792E+00
      1.086      0.921  1.0763E+01      6.8594E+01   1.0049E+01  1.4723E+00
      1.157      0.865  1.4923E+01      7.6748E+01   1.0560E+01  1.4529E+00
      1.232      0.812  1.8673E+01      8.7320E+01   1.1283E+01  1.4580E+00
      1.311      0.763  1.9382E+01      8.7437E+01   1.0611E+01  1.2877E+00
      1.396      0.716  1.7703E+01      8.9495E+01   1.0200E+01  1.1625E+00
      1.487      0.673  1.2361E+01      8.7652E+01   9.3822E+00  1.0043E+00
      1.583      0.632  8.6822E+00      1.0280E+02   1.0334E+01  1.0389E+00
      1.686      0.593  1.4100E+01      1.2900E+02   1.2179E+01  1.1498E+00
      1.795      0.557  1.5963E+01      1.4008E+02   1.2420E+01  1.1013E+00
      1.911      0.523  1.8689E+01      1.3865E+02   1.1546E+01  9.6142E-01
      2.035      0.491  2.0004E+01      1.6251E+02   1.2709E+01  9.9390E-01
      2.167      0.461  1.0375E+01      1.7342E+02   1.2737E+01  9.3546E-01
      2.307      0.433  1.1843E+01      1.6195E+02   1.1171E+01  7.7055E-01
      2.457      0.407  1.3686E+01      1.5484E+02   1.0031E+01  6.4980E-01
      2.616      0.382  7.4132E+00      1.6162E+02   9.8325E+00  5.9820E-01
      2.786      0.359  9.0903E+00      1.7938E+02   1.0249E+01  5.8562E-01
      2.966      0.337  6.2336E+00      1.9700E+02   1.0571E+01  5.6724E-01
      3.158      0.317  1.4526E+01      2.1922E+02   1.1048E+01  5.5676E-01
      3.363      0.297  2.3524E+01      2.5023E+02   1.1843E+01  5.6054E-01
      3.581      0.279  2.0576E+01      3.0932E+02   1.3749E+01  6.1115E-01
      3.813      0.262  2.7816E+01      3.9563E+02   1.6516E+01  6.8944E-01
      4.060      0.246  3.1578E+01      4.9154E+02   1.9271E+01  7.5552E-01
      4.323      0.231  2.7945E+01      5.5387E+02   2.0393E+01  7.5088E-01
      4.603      0.217  3.1513E+01      4.6484E+02   1.6074E+01  5.5583E-01
      4.901      0.204  7.1464E+00      3.6151E+02   1.1740E+01  3.8127E-01
      5.218      0.192  1.4682E+01      3.3729E+02   1.0287E+01  3.1375E-01
      5.556      0.180  1.7003E+01      3.2489E+02   9.3062E+00  2.6656E-01
      5.916      0.169  1.9734E+01      2.9973E+02   8.0631E+00  2.1691E-01
      6.300      0.159  1.7583E+01      3.7480E+02   9.4690E+00  2.3923E-01
      6.708      0.149  2.6601E+01      3.3228E+02   7.8841E+00  1.8707E-01
      7.142      0.140  1.5123E+01      3.2982E+02   7.3495E+00  1.6377E-01
      7.605      0.131  1.2149E+01      4.0064E+02   8.3845E+00  1.7547E-01
      8.098      0.123  1.2858E+01      3.8074E+02   7.4831E+00  1.4708E-01
      8.622      0.116  9.5608E+00      3.6807E+02   6.7941E+00  1.2541E-01
      9.181      0.109  1.2702E+01      4.1723E+02   7.2327E+00  1.2538E-01
      9.776      0.102  2.3708E+00      3.7128E+02   6.0446E+00  9.8410E-02
     10.409      0.096  1.0303E+01      3.9362E+02   6.0184E+00  9.2022E-02
     11.083      0.090  1.2574E+01      3.5590E+02   5.1106E+00  7.3387E-02
     11.801      0.085  6.9612E+00      3.1402E+02   4.2348E+00  5.7111E-02
     12.566      0.080  3.5495E+00      2.5131E+02   3.1829E+00  4.0313E-02
     13.380      0.075  2.9896E+00      2.1880E+02   2.6026E+00  3.0958E-02
     14.247      0.070  4.8733E+00      2.0162E+02   2.2523E+00  2.5161E-02
     15.170      0.066  2.0859E+00      2.0852E+02   2.1876E+00  2.2951E-02
     16.153      0.062  3.5861E+00      2.1476E+02   2.1160E+00  2.0850E-02
     17.199      0.058  3.7153E+00      2.0897E+02   1.9337E+00  1.7894E-02
     18.314      0.055  2.2041E+00      1.8189E+02   1.5807E+00  1.3737E-02
     19.500      0.051  1.9640E+00      1.6868E+02   1.3767E+00  1.1236E-02
     20.763      0.048  1.3094E+00      1.6542E+02   1.2680E+00  9.7195E-03
     22.109      0.045  1.4410E+00      1.8419E+02   1.3259E+00  9.5450E-03
     23.541      0.042  1.1222E+00      1.7553E+02   1.1867E+00  8.0230E-03
     25.066      0.040  8.0893E-01      1.6465E+02   1.0455E+00  6.6381E-03
     26.690      0.037  6.4070E-01      1.6295E+02   9.7171E-01  5.7944E-03
     28.419      0.035  1.9205E-01      1.5216E+02   8.5216E-01  4.7723E-03
     30.260      0.033  1.9503E-01      1.4834E+02   7.8020E-01  4.1035E-03
     32.221      0.031  1.6994E-01      1.4359E+02   7.0925E-01  3.5034E-03
     34.308      0.029  5.7938E-02      1.4050E+02   6.5180E-01  3.0237E-03
     36.531      0.027  4.4171E-02      1.3933E+02   6.0702E-01  2.6446E-03
     38.897      0.026  1.1237E-01      1.3918E+02   5.6949E-01  2.3302E-03
     41.417      0.024  3.1937E-02      1.3843E+02   5.3195E-01  2.0441E-03
     44.101      0.023  2.3586E-02      1.3742E+02   4.9592E-01  1.7897E-03
     46.958      0.021  2.3338E-02      1.3684E+02   4.6380E-01  1.5720E-03
     50.000      0.020  1.4567E-02      1.3620E+02   4.3354E-01  1.3800E-03
 
 
