# Supplementary material for: Parameters estimation of stochastic finite fault ground motion simulation method and its application in North China
Source: PLoS One. 2025 Dec 3;20(12):e0337602. doi: 10.1371/journal.pone.0337602 (PMC12674566; doi:10.1371/journal.pone.0337602)
Supplement: S2 File — The program code of strong ground motion simulation based on stochastic finite-fault method with dynamic corner frequency for the Pingyuan earthquake. (ZIP) [file pone.0337602.s002.zip › S2 File. Program Code. ( Simulationor of Pingyuan earthquake)/EXSIMNC/PSA/M6d5S130S007iter008.tmp]

**********************************************
*******     Site #   7
PSA and Fouries apectra of trial num.     8
damping:   5%
 100 samples
Mag.          =      5.50
siteCoord1    =     37.10
siteCoord2    =    116.20
depth         =     18.00
fault Dis.(km)=    27.09
Hypo  Dis.(km)=    31.34
Input Parameters file =  M6d5S130_parameters.out                                                                                                 
 data format: (1x,f10.3, 1p, 1x,e11.4, 5x,e11.4, 2x,e11.4, 1x,e11.4)
   freq(Hz)     per(s) FAS(cm/sec) avgPSA(cm/s**2) avgPSV(cm/s)   avgSD(cm)
      0.100     10.000  4.0226E-01      4.0059E-01   6.3755E-01  1.0147E+00
      0.106      9.392  4.0226E-01      4.4835E-01   6.7016E-01  1.0017E+00
      0.113      8.820  4.0226E-01      4.9665E-01   6.9719E-01  9.7869E-01
      0.121      8.283  4.0226E-01      5.8232E-01   7.6770E-01  1.0121E+00
      0.129      7.779  5.4788E-01      6.9034E-01   8.5474E-01  1.0583E+00
      0.137      7.306  5.4788E-01      8.0555E-01   9.3670E-01  1.0892E+00
      0.146      6.862  5.4788E-01      9.2158E-01   1.0064E+00  1.0991E+00
      0.155      6.444  7.6827E-01      1.0349E+00   1.0614E+00  1.0886E+00
      0.165      6.052  7.6827E-01      1.1510E+00   1.1087E+00  1.0679E+00
      0.176      5.684  7.6827E-01      1.2900E+00   1.1669E+00  1.0556E+00
      0.187      5.338  1.1283E+00      1.4860E+00   1.2624E+00  1.0725E+00
      0.199      5.013  1.1283E+00      1.7741E+00   1.4155E+00  1.1294E+00
      0.212      4.708  1.1283E+00      2.1645E+00   1.6219E+00  1.2153E+00
      0.226      4.422  1.4245E+00      2.6194E+00   1.8434E+00  1.2973E+00
      0.241      4.153  1.4245E+00      3.0644E+00   2.0253E+00  1.3386E+00
      0.256      3.900  1.7039E+00      3.4539E+00   2.1439E+00  1.3307E+00
      0.273      3.663  1.7039E+00      3.8600E+00   2.2501E+00  1.3117E+00
      0.291      3.440  2.3832E+00      4.4748E+00   2.4498E+00  1.3412E+00
      0.310      3.231  3.1969E+00      5.4347E+00   2.7943E+00  1.4367E+00
      0.330      3.034  3.1969E+00      6.5900E+00   3.1821E+00  1.5366E+00
      0.351      2.849  3.6413E+00      7.5251E+00   3.4126E+00  1.5476E+00
      0.374      2.676  4.0435E+00      8.4771E+00   3.6104E+00  1.5377E+00
      0.398      2.513  4.1489E+00      1.0194E+01   4.0777E+00  1.6310E+00
      0.424      2.360  4.1489E+00      1.2945E+01   4.8628E+00  1.8267E+00
      0.451      2.217  4.0242E+00      1.5933E+01   5.6213E+00  1.9832E+00
      0.480      2.082  4.2068E+00      1.9331E+01   6.4051E+00  2.1222E+00
      0.511      1.955  5.2251E+00      2.2996E+01   7.1558E+00  2.2267E+00
      0.545      1.836  6.5034E+00      2.5875E+01   7.5615E+00  2.2098E+00
      0.580      1.724  1.0119E+01      2.7275E+01   7.4858E+00  2.0545E+00
      0.617      1.620  1.2176E+01      3.0038E+01   7.7426E+00  1.9957E+00
      0.657      1.521  1.3572E+01      3.5868E+01   8.6827E+00  2.1019E+00
      0.700      1.428  1.4322E+01      4.1000E+01   9.3211E+00  2.1191E+00
      0.745      1.342  1.3669E+01      4.2055E+01   8.9793E+00  1.9172E+00
      0.794      1.260  1.0919E+01      4.1029E+01   8.2273E+00  1.6498E+00
      0.845      1.183  9.2902E+00      4.2152E+01   7.9382E+00  1.4949E+00
      0.900      1.111  7.1289E+00      4.3088E+01   7.6207E+00  1.3478E+00
      0.958      1.044  4.5310E+00      3.8694E+01   6.4272E+00  1.0676E+00
      1.020      0.980  3.1777E+00      3.6439E+01   5.6844E+00  8.8674E-01
      1.086      0.921  5.5039E+00      4.4255E+01   6.4836E+00  9.4987E-01
      1.157      0.865  8.6256E+00      6.4904E+01   8.9302E+00  1.2287E+00
      1.232      0.812  1.3981E+01      7.9867E+01   1.0320E+01  1.3336E+00
      1.311      0.763  1.5404E+01      9.6489E+01   1.1710E+01  1.4210E+00
      1.396      0.716  1.6306E+01      1.1042E+02   1.2585E+01  1.4344E+00
      1.487      0.673  1.7359E+01      1.3186E+02   1.4114E+01  1.5108E+00
      1.583      0.632  2.0515E+01      1.4863E+02   1.4941E+01  1.5020E+00
      1.686      0.593  2.5557E+01      1.4543E+02   1.3730E+01  1.2963E+00
      1.795      0.557  2.3243E+01      1.1998E+02   1.0638E+01  9.4324E-01
      1.911      0.523  1.0341E+01      1.2285E+02   1.0230E+01  8.5184E-01
      2.035      0.491  1.2466E+01      1.4134E+02   1.1053E+01  8.6441E-01
      2.167      0.461  2.4605E+01      1.5435E+02   1.1337E+01  8.3263E-01
      2.307      0.433  1.8622E+01      1.4970E+02   1.0326E+01  7.1225E-01
      2.457      0.407  1.5212E+01      1.2459E+02   8.0708E+00  5.2283E-01
      2.616      0.382  1.7224E+01      1.3989E+02   8.5108E+00  5.1778E-01
      2.786      0.359  9.6266E+00      1.2655E+02   7.2309E+00  4.1315E-01
      2.966      0.337  1.3175E+01      1.3365E+02   7.1717E+00  3.8484E-01
      3.158      0.317  1.4233E+01      1.8373E+02   9.2591E+00  4.6662E-01
      3.363      0.297  1.9405E+01      2.2563E+02   1.0679E+01  5.0543E-01
      3.581      0.279  8.7970E+00      2.2390E+02   9.9524E+00  4.4238E-01
      3.813      0.262  7.5337E+00      2.1789E+02   9.0960E+00  3.7971E-01
      4.060      0.246  1.8648E+01      2.1081E+02   8.2650E+00  3.2403E-01
      4.323      0.231  1.2934E+01      2.4031E+02   8.8481E+00  3.2578E-01
      4.603      0.217  8.9867E+00      1.9655E+02   6.7966E+00  2.3502E-01
      4.901      0.204  8.7370E+00      1.6751E+02   5.4401E+00  1.7667E-01
      5.218      0.192  6.9459E+00      2.3111E+02   7.0489E+00  2.1499E-01
      5.556      0.180  2.5120E+01      3.3080E+02   9.4754E+00  2.7141E-01
      5.916      0.169  1.5073E+01      3.3799E+02   9.0924E+00  2.4460E-01
      6.300      0.159  1.4762E+01      3.3003E+02   8.3379E+00  2.1065E-01
      6.708      0.149  1.1626E+01      3.3963E+02   8.0584E+00  1.9120E-01
      7.142      0.140  1.1745E+01      2.8823E+02   6.4227E+00  1.4312E-01
      7.605      0.131  2.0518E+01      4.7852E+02   1.0014E+01  2.0958E-01
      8.098      0.123  1.8828E+01      5.5462E+02   1.0901E+01  2.1425E-01
      8.622      0.116  1.7042E+01      5.0587E+02   9.3375E+00  1.7236E-01
      9.181      0.109  5.0672E+00      4.0820E+02   7.0763E+00  1.2267E-01
      9.776      0.102  7.1336E+00      3.2880E+02   5.3531E+00  8.7152E-02
     10.409      0.096  7.4801E+00      2.7424E+02   4.1931E+00  6.4112E-02
     11.083      0.090  2.8985E+00      2.3152E+02   3.3246E+00  4.7740E-02
     11.801      0.085  9.6131E+00      2.8899E+02   3.8973E+00  5.2560E-02
     12.566      0.080  2.0602E+00      2.8459E+02   3.6044E+00  4.5652E-02
     13.380      0.075  4.8344E+00      2.6868E+02   3.1959E+00  3.8015E-02
     14.247      0.070  3.5965E+00      2.6516E+02   2.9621E+00  3.3090E-02
     15.170      0.066  4.5169E+00      2.7737E+02   2.9100E+00  3.0530E-02
     16.153      0.062  4.6036E+00      2.5833E+02   2.5453E+00  2.5079E-02
     17.199      0.058  1.8354E+00      2.2147E+02   2.0494E+00  1.8964E-02
     18.314      0.055  1.7914E+00      1.9574E+02   1.7011E+00  1.4783E-02
     19.500      0.051  9.0911E-01      1.8819E+02   1.5360E+00  1.2536E-02
     20.763      0.048  6.4786E-01      1.8346E+02   1.4063E+00  1.0779E-02
     22.109      0.045  8.9459E-01      1.7910E+02   1.2893E+00  9.2816E-03
     23.541      0.042  5.7535E-01      1.6528E+02   1.1174E+00  7.5548E-03
     25.066      0.040  3.2885E-01      1.6373E+02   1.0396E+00  6.6008E-03
     26.690      0.037  6.9595E-01      1.5316E+02   9.1328E-01  5.4460E-03
     28.419      0.035  3.6796E-01      1.3937E+02   7.8053E-01  4.3712E-03
     30.260      0.033  2.6333E-01      1.3966E+02   7.3453E-01  3.8633E-03
     32.221      0.031  2.5326E-01      1.3891E+02   6.8617E-01  3.3894E-03
     34.308      0.029  1.1450E-01      1.3994E+02   6.4918E-01  3.0115E-03
     36.531      0.027  1.0386E-01      1.3990E+02   6.0952E-01  2.6555E-03
     38.897      0.026  5.7142E-02      1.3704E+02   5.6071E-01  2.2942E-03
     41.417      0.024  4.7630E-02      1.3584E+02   5.2198E-01  2.0058E-03
     44.101      0.023  2.5161E-02      1.3589E+02   4.9041E-01  1.7698E-03
     46.958      0.021  2.1315E-02      1.3549E+02   4.5921E-01  1.5564E-03
     50.000      0.020  1.2682E-02      1.3552E+02   4.3138E-01  1.3731E-03
 
 
