# Supplementary material for: Parameters estimation of stochastic finite fault ground motion simulation method and its application in North China
Source: PLoS One. 2025 Dec 3;20(12):e0337602. doi: 10.1371/journal.pone.0337602 (PMC12674566; doi:10.1371/journal.pone.0337602)
Supplement: S2 File — The program code of strong ground motion simulation based on stochastic finite-fault method with dynamic corner frequency for the Pingyuan earthquake. (ZIP) [file pone.0337602.s002.zip › S2 File. Program Code. ( Simulationor of Pingyuan earthquake)/EXSIMNC/PSA/M6d5S130S007iter009.tmp]

**********************************************
*******     Site #   7
PSA and Fouries apectra of trial num.     9
damping:   5%
 100 samples
Mag.          =      5.50
siteCoord1    =     37.10
siteCoord2    =    116.20
depth         =     18.00
fault Dis.(km)=    27.09
Hypo  Dis.(km)=    31.34
Input Parameters file =  M6d5S130_parameters.out                                                                                                 
 data format: (1x,f10.3, 1p, 1x,e11.4, 5x,e11.4, 2x,e11.4, 1x,e11.4)
   freq(Hz)     per(s) FAS(cm/sec) avgPSA(cm/s**2) avgPSV(cm/s)   avgSD(cm)
      0.100     10.000  2.9298E-01      5.0682E-01   8.0662E-01  1.2838E+00
      0.106      9.392  2.9298E-01      5.3374E-01   7.9778E-01  1.1925E+00
      0.113      8.820  2.9298E-01      5.4422E-01   7.6397E-01  1.0724E+00
      0.121      8.283  2.9298E-01      5.5083E-01   7.2619E-01  9.5737E-01
      0.129      7.779  5.8369E-01      5.7766E-01   7.1522E-01  8.8555E-01
      0.137      7.306  5.8369E-01      6.5491E-01   7.6154E-01  8.8553E-01
      0.146      6.862  5.8369E-01      8.0458E-01   8.7865E-01  9.5954E-01
      0.155      6.444  1.0032E+00      1.0204E+00   1.0465E+00  1.0733E+00
      0.165      6.052  1.0032E+00      1.2534E+00   1.2073E+00  1.1629E+00
      0.176      5.684  1.0032E+00      1.4218E+00   1.2862E+00  1.1635E+00
      0.187      5.338  1.4402E+00      1.7198E+00   1.4611E+00  1.2413E+00
      0.199      5.013  1.4402E+00      2.2849E+00   1.8231E+00  1.4546E+00
      0.212      4.708  1.4402E+00      2.7790E+00   2.0824E+00  1.5604E+00
      0.226      4.422  1.9099E+00      3.2024E+00   2.2536E+00  1.5860E+00
      0.241      4.153  1.9099E+00      3.7199E+00   2.4585E+00  1.6249E+00
      0.256      3.900  2.5484E+00      4.4400E+00   2.7559E+00  1.7106E+00
      0.273      3.663  2.5484E+00      5.1278E+00   2.9892E+00  1.7425E+00
      0.291      3.440  2.9579E+00      5.3712E+00   2.9406E+00  1.6099E+00
      0.310      3.231  3.4096E+00      5.5691E+00   2.8634E+00  1.4723E+00
      0.330      3.034  3.4096E+00      6.0084E+00   2.9013E+00  1.4010E+00
      0.351      2.849  3.5267E+00      6.5828E+00   2.9853E+00  1.3538E+00
      0.374      2.676  3.5287E+00      6.9098E+00   2.9429E+00  1.2534E+00
      0.398      2.513  3.4963E+00      7.9544E+00   3.1817E+00  1.2726E+00
      0.424      2.360  3.4963E+00      9.2113E+00   3.4602E+00  1.2999E+00
      0.451      2.217  3.1698E+00      1.1920E+01   4.2054E+00  1.4837E+00
      0.480      2.082  3.2919E+00      1.4482E+01   4.7985E+00  1.5899E+00
      0.511      1.955  3.6189E+00      1.4298E+01   4.4491E+00  1.3844E+00
      0.545      1.836  4.3986E+00      1.4971E+01   4.3752E+00  1.2786E+00
      0.580      1.724  5.5486E+00      1.7212E+01   4.7240E+00  1.2965E+00
      0.617      1.620  6.4965E+00      1.9114E+01   4.9269E+00  1.2700E+00
      0.657      1.521  7.6039E+00      2.3933E+01   5.7936E+00  1.4025E+00
      0.700      1.428  8.9227E+00      3.2818E+01   7.4610E+00  1.6962E+00
      0.745      1.342  1.3475E+01      4.5343E+01   9.6813E+00  2.0671E+00
      0.794      1.260  1.6646E+01      5.7109E+01   1.1452E+01  2.2963E+00
      0.845      1.183  1.7721E+01      6.3912E+01   1.2036E+01  2.2667E+00
      0.900      1.111  1.7253E+01      6.8853E+01   1.2178E+01  2.1538E+00
      0.958      1.044  1.5688E+01      6.7267E+01   1.1173E+01  1.8559E+00
      1.020      0.980  1.2533E+01      6.2213E+01   9.7049E+00  1.5139E+00
      1.086      0.921  8.8211E+00      5.1606E+01   7.5606E+00  1.1077E+00
      1.157      0.865  5.7494E+00      5.0200E+01   6.9070E+00  9.5034E-01
      1.232      0.812  6.5859E+00      5.6889E+01   7.3511E+00  9.4991E-01
      1.311      0.763  8.6876E+00      6.9661E+01   8.4539E+00  1.0259E+00
      1.396      0.716  1.2197E+01      9.7684E+01   1.1133E+01  1.2689E+00
      1.487      0.673  1.9635E+01      1.2867E+02   1.3773E+01  1.4742E+00
      1.583      0.632  2.1800E+01      1.4172E+02   1.4247E+01  1.4321E+00
      1.686      0.593  1.9388E+01      1.3744E+02   1.2975E+01  1.2250E+00
      1.795      0.557  9.1136E+00      1.6234E+02   1.4394E+01  1.2762E+00
      1.911      0.523  1.3522E+01      2.0154E+02   1.6782E+01  1.3974E+00
      2.035      0.491  2.5076E+01      2.4864E+02   1.9444E+01  1.5206E+00
      2.167      0.461  4.4859E+01      3.5448E+02   2.6035E+01  1.9122E+00
      2.307      0.433  5.2086E+01      3.9676E+02   2.7367E+01  1.8877E+00
      2.457      0.407  3.4668E+01      3.7075E+02   2.4017E+01  1.5559E+00
      2.616      0.382  2.6840E+01      3.5757E+02   2.1754E+01  1.3235E+00
      2.786      0.359  3.8133E+01      3.6196E+02   2.0681E+01  1.1817E+00
      2.966      0.337  2.9799E+01      3.2453E+02   1.7415E+01  9.3447E-01
      3.158      0.317  1.0086E+01      2.6530E+02   1.3370E+01  6.7378E-01
      3.363      0.297  1.7090E+01      2.8599E+02   1.3536E+01  6.4063E-01
      3.581      0.279  2.3070E+01      2.5225E+02   1.1212E+01  4.9838E-01
      3.813      0.262  1.8405E+01      3.1581E+02   1.3183E+01  5.5034E-01
      4.060      0.246  1.7377E+01      3.6323E+02   1.4241E+01  5.5830E-01
      4.323      0.231  1.4026E+01      3.7133E+02   1.3672E+01  5.0341E-01
      4.603      0.217  2.1661E+01      3.7913E+02   1.3110E+01  4.5334E-01
      4.901      0.204  1.7129E+01      3.9020E+02   1.2672E+01  4.1153E-01
      5.218      0.192  3.7974E+01      5.1695E+02   1.5767E+01  4.8088E-01
      5.556      0.180  2.6076E+01      4.2687E+02   1.2227E+01  3.5023E-01
      5.916      0.169  1.3831E+01      3.5960E+02   9.6735E+00  2.6023E-01
      6.300      0.159  9.1341E+00      2.9952E+02   7.5671E+00  1.9118E-01
      6.708      0.149  7.5824E+00      2.4372E+02   5.7827E+00  1.3721E-01
      7.142      0.140  7.9799E+00      2.7662E+02   6.1641E+00  1.3736E-01
      7.605      0.131  8.7569E+00      2.9302E+02   6.1323E+00  1.2833E-01
      8.098      0.123  7.3262E+00      2.7063E+02   5.3191E+00  1.0454E-01
      8.622      0.116  4.1603E+00      2.9738E+02   5.4891E+00  1.0132E-01
      9.181      0.109  1.3101E+01      3.0767E+02   5.3335E+00  9.2458E-02
      9.776      0.102  7.4338E+00      2.6290E+02   4.2802E+00  6.9685E-02
     10.409      0.096  4.6926E+00      2.7563E+02   4.2145E+00  6.4439E-02
     11.083      0.090  1.0258E+01      2.7582E+02   3.9607E+00  5.6874E-02
     11.801      0.085  6.9085E+00      2.9810E+02   4.0202E+00  5.4216E-02
     12.566      0.080  4.9632E+00      2.7118E+02   3.4347E+00  4.3502E-02
     13.380      0.075  3.9854E+00      2.3514E+02   2.7969E+00  3.3269E-02
     14.247      0.070  1.1870E+00      1.9443E+02   2.1720E+00  2.4264E-02
     15.170      0.066  1.3734E+00      1.8120E+02   1.9011E+00  1.9945E-02
     16.153      0.062  3.5136E+00      1.8834E+02   1.8557E+00  1.8284E-02
     17.199      0.058  3.3207E+00      2.1519E+02   1.9913E+00  1.8427E-02
     18.314      0.055  2.4091E+00      1.8698E+02   1.6249E+00  1.4122E-02
     19.500      0.051  1.5829E+00      1.8832E+02   1.5370E+00  1.2545E-02
     20.763      0.048  4.9410E-01      1.8132E+02   1.3899E+00  1.0653E-02
     22.109      0.045  9.4516E-01      1.5867E+02   1.1422E+00  8.2227E-03
     23.541      0.042  1.2197E+00      1.5162E+02   1.0251E+00  6.9302E-03
     25.066      0.040  4.2638E-01      1.5028E+02   9.5416E-01  6.0584E-03
     26.690      0.037  4.4503E-01      1.4457E+02   8.6208E-01  5.1407E-03
     28.419      0.035  2.3877E-01      1.3917E+02   7.7937E-01  4.3647E-03
     30.260      0.033  3.6025E-01      1.4202E+02   7.4695E-01  3.9286E-03
     32.221      0.031  3.7445E-01      1.4143E+02   6.9858E-01  3.4507E-03
     34.308      0.029  1.9690E-01      1.4027E+02   6.5070E-01  3.0186E-03
     36.531      0.027  2.3684E-02      1.4063E+02   6.1267E-01  2.6692E-03
     38.897      0.026  5.1562E-02      1.4226E+02   5.8209E-01  2.3817E-03
     41.417      0.024  3.1305E-02      1.4079E+02   5.4100E-01  2.0789E-03
     44.101      0.023  4.0630E-02      1.3925E+02   5.0253E-01  1.8136E-03
     46.958      0.021  2.0773E-02      1.3917E+02   4.7168E-01  1.5987E-03
     50.000      0.020  8.6066E-03      1.3903E+02   4.4254E-01  1.4087E-03
 
 
