# Supplementary material for: Parameters estimation of stochastic finite fault ground motion simulation method and its application in North China
Source: PLoS One. 2025 Dec 3;20(12):e0337602. doi: 10.1371/journal.pone.0337602 (PMC12674566; doi:10.1371/journal.pone.0337602)
Supplement: S2 File — The program code of strong ground motion simulation based on stochastic finite-fault method with dynamic corner frequency for the Pingyuan earthquake. (ZIP) [file pone.0337602.s002.zip › S2 File. Program Code. ( Simulationor of Pingyuan earthquake)/EXSIMNC/PSA/M6d5S130S007iter010.tmp]

**********************************************
*******     Site #   7
PSA and Fouries apectra of trial num.    10
damping:   5%
 100 samples
Mag.          =      5.50
siteCoord1    =     37.10
siteCoord2    =    116.20
depth         =     18.00
fault Dis.(km)=    27.09
Hypo  Dis.(km)=    31.34
Input Parameters file =  M6d5S130_parameters.out                                                                                                 
 data format: (1x,f10.3, 1p, 1x,e11.4, 5x,e11.4, 2x,e11.4, 1x,e11.4)
   freq(Hz)     per(s) FAS(cm/sec) avgPSA(cm/s**2) avgPSV(cm/s)   avgSD(cm)
      0.100     10.000  4.6394E-01      4.1037E-01   6.5312E-01  1.0395E+00
      0.106      9.392  4.6394E-01      4.9395E-01   7.3832E-01  1.1036E+00
      0.113      8.820  4.6394E-01      5.6741E-01   7.9652E-01  1.1181E+00
      0.121      8.283  4.6394E-01      6.2011E-01   8.1753E-01  1.0778E+00
      0.129      7.779  5.0379E-01      6.4505E-01   7.9867E-01  9.8887E-01
      0.137      7.306  5.0379E-01      6.4395E-01   7.4880E-01  8.7071E-01
      0.146      6.862  5.0379E-01      6.5776E-01   7.1831E-01  7.8444E-01
      0.155      6.444  6.0437E-01      8.1010E-01   8.3085E-01  8.5213E-01
      0.165      6.052  6.0437E-01      9.2306E-01   8.8910E-01  8.5639E-01
      0.176      5.684  6.0437E-01      9.8682E-01   8.9269E-01  8.0753E-01
      0.187      5.338  6.9349E-01      1.0291E+00   8.7429E-01  7.4276E-01
      0.199      5.013  6.9349E-01      1.2587E+00   1.0043E+00  8.0127E-01
      0.212      4.708  6.9349E-01      1.4570E+00   1.0917E+00  8.1808E-01
      0.226      4.422  7.5639E-01      1.6032E+00   1.1282E+00  7.9399E-01
      0.241      4.153  7.5639E-01      1.8107E+00   1.1967E+00  7.9094E-01
      0.256      3.900  8.0188E-01      2.0378E+00   1.2649E+00  7.8510E-01
      0.273      3.663  8.0188E-01      2.4740E+00   1.4422E+00  8.4070E-01
      0.291      3.440  8.7611E-01      2.9074E+00   1.5917E+00  8.7140E-01
      0.310      3.231  8.8384E-01      3.3887E+00   1.7423E+00  8.9583E-01
      0.330      3.034  8.8384E-01      4.2843E+00   2.0688E+00  9.9897E-01
      0.351      2.849  8.1884E-01      4.9215E+00   2.2319E+00  1.0121E+00
      0.374      2.676  1.1959E+00      5.4944E+00   2.3401E+00  9.9664E-01
      0.398      2.513  1.3722E+00      6.7013E+00   2.6804E+00  1.0721E+00
      0.424      2.360  1.3722E+00      8.5058E+00   3.1952E+00  1.2003E+00
      0.451      2.217  1.8314E+00      1.0303E+01   3.6350E+00  1.2824E+00
      0.480      2.082  2.1745E+00      1.2570E+01   4.1650E+00  1.3800E+00
      0.511      1.955  2.4030E+00      1.5365E+01   4.7812E+00  1.4878E+00
      0.545      1.836  2.4711E+00      1.7176E+01   5.0196E+00  1.4669E+00
      0.580      1.724  3.0258E+00      1.8726E+01   5.1396E+00  1.4106E+00
      0.617      1.620  3.9713E+00      2.0806E+01   5.3628E+00  1.3823E+00
      0.657      1.521  5.5850E+00      2.3573E+01   5.7065E+00  1.3814E+00
      0.700      1.428  6.4742E+00      2.8108E+01   6.3903E+00  1.4528E+00
      0.745      1.342  8.7620E+00      3.0906E+01   6.5988E+00  1.4089E+00
      0.794      1.260  9.6532E+00      3.4462E+01   6.9105E+00  1.3857E+00
      0.845      1.183  9.6530E+00      3.9040E+01   7.3521E+00  1.3846E+00
      0.900      1.111  7.9661E+00      4.7778E+01   8.4501E+00  1.4945E+00
      0.958      1.044  7.8038E+00      5.6674E+01   9.4137E+00  1.5636E+00
      1.020      0.980  1.3526E+01      7.0600E+01   1.1013E+01  1.7180E+00
      1.086      0.921  1.8739E+01      8.3310E+01   1.2205E+01  1.7881E+00
      1.157      0.865  2.0339E+01      9.3387E+01   1.2849E+01  1.7679E+00
      1.232      0.812  1.7669E+01      1.0995E+02   1.4207E+01  1.8359E+00
      1.311      0.763  1.7946E+01      1.3535E+02   1.6426E+01  1.9934E+00
      1.396      0.716  1.9588E+01      1.5687E+02   1.7879E+01  2.0377E+00
      1.487      0.673  2.4030E+01      1.8034E+02   1.9303E+01  2.0662E+00
      1.583      0.632  3.1366E+01      2.0589E+02   2.0698E+01  2.0807E+00
      1.686      0.593  3.3409E+01      2.2091E+02   2.0856E+01  1.9690E+00
      1.795      0.557  2.3827E+01      2.3005E+02   2.0397E+01  1.8085E+00
      1.911      0.523  2.2480E+01      2.2103E+02   1.8405E+01  1.5326E+00
      2.035      0.491  3.5482E+01      2.1030E+02   1.6446E+01  1.2862E+00
      2.167      0.461  2.7715E+01      1.9963E+02   1.4662E+01  1.0769E+00
      2.307      0.433  1.1676E+01      1.6473E+02   1.1363E+01  7.8375E-01
      2.457      0.407  1.0081E+01      1.3275E+02   8.5996E+00  5.5709E-01
      2.616      0.382  5.8926E+00      1.3656E+02   8.3084E+00  5.0547E-01
      2.786      0.359  2.1251E+01      1.6533E+02   9.4462E+00  5.3973E-01
      2.966      0.337  8.0867E+00      2.0601E+02   1.1054E+01  5.9318E-01
      3.158      0.317  9.3846E+00      2.2032E+02   1.1103E+01  5.5955E-01
      3.363      0.297  1.3029E+01      2.1164E+02   1.0017E+01  4.7408E-01
      3.581      0.279  1.5865E+01      2.2281E+02   9.9039E+00  4.4022E-01
      3.813      0.262  3.1762E+01      2.8482E+02   1.1890E+01  4.9635E-01
      4.060      0.246  1.9552E+01      3.0014E+02   1.1767E+01  4.6133E-01
      4.323      0.231  2.8719E+01      3.1765E+02   1.1696E+01  4.3063E-01
      4.603      0.217  1.5521E+01      2.8780E+02   9.9520E+00  3.4414E-01
      4.901      0.204  1.8900E+01      2.5639E+02   8.3262E+00  2.7040E-01
      5.218      0.192  1.2051E+01      2.5349E+02   7.7314E+00  2.3581E-01
      5.556      0.180  2.1830E+01      2.6800E+02   7.6764E+00  2.1988E-01
      5.916      0.169  1.2388E+01      3.7825E+02   1.0175E+01  2.7373E-01
      6.300      0.159  3.6411E+01      4.6297E+02   1.1697E+01  2.9551E-01
      6.708      0.149  1.6063E+01      4.2018E+02   9.9697E+00  2.3655E-01
      7.142      0.140  1.0281E+01      3.9242E+02   8.7446E+00  1.9486E-01
      7.605      0.131  1.8418E+01      3.8756E+02   8.1107E+00  1.6974E-01
      8.098      0.123  8.3667E+00      3.0550E+02   6.0043E+00  1.1801E-01
      8.622      0.116  1.2964E+01      2.9567E+02   5.4575E+00  1.0074E-01
      9.181      0.109  4.2441E+00      2.2534E+02   3.9064E+00  6.7718E-02
      9.776      0.102  4.9643E+00      2.2685E+02   3.6932E+00  6.0128E-02
     10.409      0.096  3.6626E+00      2.1843E+02   3.3398E+00  5.1065E-02
     11.083      0.090  4.1268E+00      2.1927E+02   3.1486E+00  4.5213E-02
     11.801      0.085  5.4078E+00      2.3470E+02   3.1652E+00  4.2686E-02
     12.566      0.080  7.7643E+00      2.5677E+02   3.2522E+00  4.1190E-02
     13.380      0.075  7.2597E+00      2.4792E+02   2.9489E+00  3.5077E-02
     14.247      0.070  4.7166E+00      2.1057E+02   2.3523E+00  2.6278E-02
     15.170      0.066  3.4653E+00      1.8880E+02   1.9808E+00  2.0781E-02
     16.153      0.062  3.8699E+00      1.7698E+02   1.7438E+00  1.7182E-02
     17.199      0.058  2.6903E+00      1.7149E+02   1.5869E+00  1.4684E-02
     18.314      0.055  2.1602E+00      1.6516E+02   1.4353E+00  1.2474E-02
     19.500      0.051  9.5169E-01      1.5381E+02   1.2554E+00  1.0246E-02
     20.763      0.048  1.4689E+00      1.7683E+02   1.3554E+00  1.0390E-02
     22.109      0.045  1.4855E+00      1.7141E+02   1.2340E+00  8.8832E-03
     23.541      0.042  4.0907E-01      1.5628E+02   1.0566E+00  7.1433E-03
     25.066      0.040  1.6831E-01      1.4348E+02   9.1102E-01  5.7845E-03
     26.690      0.037  2.2094E-01      1.3949E+02   8.3178E-01  4.9600E-03
     28.419      0.035  6.5264E-01      1.4475E+02   8.1062E-01  4.5397E-03
     30.260      0.033  2.2425E-01      1.4025E+02   7.3767E-01  3.8798E-03
     32.221      0.031  1.1691E-01      1.3669E+02   6.7521E-01  3.3352E-03
     34.308      0.029  2.1051E-01      1.3620E+02   6.3185E-01  2.9311E-03
     36.531      0.027  9.0513E-02      1.3447E+02   5.8584E-01  2.5523E-03
     38.897      0.026  9.2596E-02      1.3096E+02   5.3582E-01  2.1924E-03
     41.417      0.024  6.7259E-02      1.2961E+02   4.9805E-01  1.9138E-03
     44.101      0.023  2.7944E-02      1.2957E+02   4.6762E-01  1.6876E-03
     46.958      0.021  1.6629E-02      1.2896E+02   4.3710E-01  1.4815E-03
     50.000      0.020  2.2695E-02      1.2837E+02   4.0862E-01  1.3007E-03
 
 
