# Supplementary material for: Parameters estimation of stochastic finite fault ground motion simulation method and its application in North China
Source: PLoS One. 2025 Dec 3;20(12):e0337602. doi: 10.1371/journal.pone.0337602 (PMC12674566; doi:10.1371/journal.pone.0337602)
Supplement: S2 File — The program code of strong ground motion simulation based on stochastic finite-fault method with dynamic corner frequency for the Pingyuan earthquake. (ZIP) [file pone.0337602.s002.zip › S2 File. Program Code. ( Simulationor of Pingyuan earthquake)/EXSIMNC/PSA/M6d5S130S008iter001.tmp]

**********************************************
*******     Site #   8
PSA and Fouries apectra of trial num.     1
damping:   5%
 100 samples
Mag.          =      5.50
siteCoord1    =     37.40
siteCoord2    =    116.20
depth         =     18.00
fault Dis.(km)=    28.97
Hypo  Dis.(km)=    31.26
Input Parameters file =  M6d5S130_parameters.out                                                                                                 
 data format: (1x,f10.3, 1p, 1x,e11.4, 5x,e11.4, 2x,e11.4, 1x,e11.4)
   freq(Hz)     per(s) FAS(cm/sec) avgPSA(cm/s**2) avgPSV(cm/s)   avgSD(cm)
      0.100     10.000  4.9693E-01      4.5592E-01   7.2562E-01  1.1549E+00
      0.106      9.392  4.9693E-01      4.9905E-01   7.4593E-01  1.1150E+00
      0.113      8.820  4.9693E-01      5.7275E-01   8.0401E-01  1.1286E+00
      0.121      8.283  4.9693E-01      6.8715E-01   9.0591E-01  1.1943E+00
      0.129      7.779  5.5988E-01      8.4587E-01   1.0473E+00  1.2967E+00
      0.137      7.306  5.5988E-01      1.0412E+00   1.2108E+00  1.4079E+00
      0.146      6.862  5.5988E-01      1.2523E+00   1.3676E+00  1.4935E+00
      0.155      6.444  8.9116E-01      1.4494E+00   1.4865E+00  1.5246E+00
      0.165      6.052  8.9116E-01      1.6069E+00   1.5478E+00  1.4909E+00
      0.176      5.684  8.9116E-01      1.7231E+00   1.5587E+00  1.4100E+00
      0.187      5.338  1.1059E+00      1.8346E+00   1.5586E+00  1.3242E+00
      0.199      5.013  1.1059E+00      2.0096E+00   1.6034E+00  1.2793E+00
      0.212      4.708  1.1059E+00      2.3072E+00   1.7289E+00  1.2955E+00
      0.226      4.422  1.5786E+00      2.7222E+00   1.9157E+00  1.3482E+00
      0.241      4.153  1.5786E+00      3.1701E+00   2.0952E+00  1.3847E+00
      0.256      3.900  1.8532E+00      3.5626E+00   2.2113E+00  1.3726E+00
      0.273      3.663  1.8532E+00      3.9330E+00   2.2927E+00  1.3365E+00
      0.291      3.440  2.3382E+00      4.4510E+00   2.4368E+00  1.3341E+00
      0.310      3.231  2.7784E+00      5.2228E+00   2.6854E+00  1.3807E+00
      0.330      3.034  2.7784E+00      6.1223E+00   2.9563E+00  1.4275E+00
      0.351      2.849  3.4608E+00      7.0413E+00   3.1932E+00  1.4481E+00
      0.374      2.676  4.2441E+00      8.2521E+00   3.5146E+00  1.4969E+00
      0.398      2.513  4.9234E+00      1.0384E+01   4.1535E+00  1.6613E+00
      0.424      2.360  4.9234E+00      1.3197E+01   4.9573E+00  1.8622E+00
      0.451      2.217  5.8476E+00      1.5707E+01   5.5415E+00  1.9550E+00
      0.480      2.082  7.0289E+00      1.8365E+01   6.0847E+00  2.0161E+00
      0.511      1.955  7.9909E+00      2.2427E+01   6.9786E+00  2.1716E+00
      0.545      1.836  8.7020E+00      2.5493E+01   7.4500E+00  2.1772E+00
      0.580      1.724  1.0747E+01      2.8565E+01   7.8399E+00  2.1517E+00
      0.617      1.620  1.0945E+01      3.2388E+01   8.3483E+00  2.1518E+00
      0.657      1.521  1.1506E+01      3.4597E+01   8.3751E+00  2.0274E+00
      0.700      1.428  1.2330E+01      4.0851E+01   9.2872E+00  2.1114E+00
      0.745      1.342  1.2222E+01      4.3406E+01   9.2678E+00  1.9788E+00
      0.794      1.260  1.3472E+01      4.8952E+01   9.8160E+00  1.9683E+00
      0.845      1.183  1.2340E+01      5.6683E+01   1.0675E+01  2.0103E+00
      0.900      1.111  1.2136E+01      5.4247E+01   9.5942E+00  1.6969E+00
      0.958      1.044  9.7809E+00      5.3248E+01   8.8446E+00  1.4691E+00
      1.020      0.980  9.8432E+00      5.7047E+01   8.8991E+00  1.3882E+00
      1.086      0.921  7.7617E+00      5.5287E+01   8.0998E+00  1.1867E+00
      1.157      0.865  8.1074E+00      5.0978E+01   7.0141E+00  9.6508E-01
      1.232      0.812  1.0567E+01      5.3921E+01   6.9677E+00  9.0036E-01
      1.311      0.763  1.0293E+01      5.5967E+01   6.7920E+00  8.2426E-01
      1.396      0.716  5.0631E+00      5.1233E+01   5.8392E+00  6.6551E-01
      1.487      0.673  5.1927E+00      5.3841E+01   5.7630E+00  6.1687E-01
      1.583      0.632  6.5112E+00      6.4941E+01   6.5282E+00  6.5626E-01
      1.686      0.593  6.8453E+00      7.7496E+01   7.3163E+00  6.9073E-01
      1.795      0.557  6.2588E+00      9.7048E+01   8.6048E+00  7.6294E-01
      1.911      0.523  1.1638E+01      1.1469E+02   9.5505E+00  7.9527E-01
      2.035      0.491  1.9092E+01      1.4025E+02   1.0968E+01  8.5777E-01
      2.167      0.461  2.0075E+01      1.4855E+02   1.0910E+01  8.0133E-01
      2.307      0.433  1.5375E+01      1.2889E+02   8.8905E+00  6.1324E-01
      2.457      0.407  8.6578E+00      1.4301E+02   9.2642E+00  6.0014E-01
      2.616      0.382  8.0104E+00      1.6244E+02   9.8828E+00  6.0125E-01
      2.786      0.359  1.1222E+01      1.8671E+02   1.0668E+01  6.0952E-01
      2.966      0.337  4.7322E+00      2.1428E+02   1.1498E+01  6.1701E-01
      3.158      0.317  1.8871E+01      2.6488E+02   1.3349E+01  6.7272E-01
      3.363      0.297  3.9879E+01      3.7457E+02   1.7728E+01  8.3905E-01
      3.581      0.279  4.4353E+01      4.2178E+02   1.8748E+01  8.3334E-01
      3.813      0.262  1.7136E+01      3.8689E+02   1.6151E+01  6.7422E-01
      4.060      0.246  2.0369E+01      3.7150E+02   1.4565E+01  5.7100E-01
      4.323      0.231  2.8115E+01      3.6973E+02   1.3614E+01  5.0125E-01
      4.603      0.217  1.0516E+01      3.0600E+02   1.0581E+01  3.6589E-01
      4.901      0.204  5.7806E+00      2.2543E+02   7.3211E+00  2.3775E-01
      5.218      0.192  4.8107E+00      2.2857E+02   6.9713E+00  2.1262E-01
      5.556      0.180  1.2543E+01      2.9998E+02   8.5925E+00  2.4612E-01
      5.916      0.169  1.0054E+01      3.2563E+02   8.7597E+00  2.3564E-01
      6.300      0.159  1.9677E+01      2.8669E+02   7.2430E+00  1.8299E-01
      6.708      0.149  1.2346E+01      2.5950E+02   6.1571E+00  1.4609E-01
      7.142      0.140  1.6291E+01      2.7834E+02   6.2023E+00  1.3821E-01
      7.605      0.131  1.2930E+01      3.5159E+02   7.3579E+00  1.5398E-01
      8.098      0.123  1.0831E+01      3.2351E+02   6.3584E+00  1.2497E-01
      8.622      0.116  6.3777E+00      3.1191E+02   5.7575E+00  1.0627E-01
      9.181      0.109  9.0384E+00      3.1012E+02   5.3761E+00  9.3197E-02
      9.776      0.102  1.6055E+01      3.2348E+02   5.2665E+00  8.5741E-02
     10.409      0.096  3.4719E+00      2.3962E+02   3.6637E+00  5.6019E-02
     11.083      0.090  5.0613E+00      2.1960E+02   3.1534E+00  4.5282E-02
     11.801      0.085  4.3547E+00      2.5121E+02   3.3878E+00  4.5687E-02
     12.566      0.080  7.1011E+00      2.4607E+02   3.1166E+00  3.9473E-02
     13.380      0.075  3.3431E+00      2.0005E+02   2.3795E+00  2.8304E-02
     14.247      0.070  5.0808E+00      1.9096E+02   2.1332E+00  2.3830E-02
     15.170      0.066  2.4556E+00      1.8333E+02   1.9234E+00  2.0179E-02
     16.153      0.062  1.8080E+00      2.0502E+02   2.0201E+00  1.9904E-02
     17.199      0.058  3.7158E+00      2.1619E+02   2.0005E+00  1.8512E-02
     18.314      0.055  5.9831E-01      1.7964E+02   1.5612E+00  1.3567E-02
     19.500      0.051  1.9380E+00      1.5602E+02   1.2734E+00  1.0393E-02
     20.763      0.048  1.9701E+00      1.4234E+02   1.0911E+00  8.3631E-03
     22.109      0.045  2.5445E+00      1.3314E+02   9.5841E-01  6.8994E-03
     23.541      0.042  1.2991E+00      1.2695E+02   8.5830E-01  5.8028E-03
     25.066      0.040  5.5141E-01      1.2608E+02   8.0054E-01  5.0830E-03
     26.690      0.037  1.9152E-01      1.2205E+02   7.2782E-01  4.3401E-03
     28.419      0.035  1.9720E-01      1.1717E+02   6.5616E-01  3.6747E-03
     30.260      0.033  1.2775E-01      1.1471E+02   6.0331E-01  3.1731E-03
     32.221      0.031  1.9337E-01      1.1519E+02   5.6899E-01  2.8105E-03
     34.308      0.029  7.1454E-02      1.1437E+02   5.3056E-01  2.4613E-03
     36.531      0.027  3.5883E-02      1.1149E+02   4.8573E-01  2.1162E-03
     38.897      0.026  1.0543E-01      1.0653E+02   4.3588E-01  1.7835E-03
     41.417      0.024  1.9215E-02      1.0574E+02   4.0632E-01  1.5614E-03
     44.101      0.023  2.2690E-02      1.0566E+02   3.8133E-01  1.3762E-03
     46.958      0.021  2.2230E-02      1.0532E+02   3.5697E-01  1.2099E-03
     50.000      0.020  1.5500E-02      1.0474E+02   3.3338E-01  1.0612E-03
 
 
