# Supplementary material for: Parameters estimation of stochastic finite fault ground motion simulation method and its application in North China
Source: PLoS One. 2025 Dec 3;20(12):e0337602. doi: 10.1371/journal.pone.0337602 (PMC12674566; doi:10.1371/journal.pone.0337602)
Supplement: S2 File — The program code of strong ground motion simulation based on stochastic finite-fault method with dynamic corner frequency for the Pingyuan earthquake. (ZIP) [file pone.0337602.s002.zip › S2 File. Program Code. ( Simulationor of Pingyuan earthquake)/EXSIMNC/PSA/M6d5S130S008iter002.tmp]

**********************************************
*******     Site #   8
PSA and Fouries apectra of trial num.     2
damping:   5%
 100 samples
Mag.          =      5.50
siteCoord1    =     37.40
siteCoord2    =    116.20
depth         =     18.00
fault Dis.(km)=    28.97
Hypo  Dis.(km)=    31.26
Input Parameters file =  M6d5S130_parameters.out                                                                                                 
 data format: (1x,f10.3, 1p, 1x,e11.4, 5x,e11.4, 2x,e11.4, 1x,e11.4)
   freq(Hz)     per(s) FAS(cm/sec) avgPSA(cm/s**2) avgPSV(cm/s)   avgSD(cm)
      0.100     10.000  2.8350E-01      3.0572E-01   4.8657E-01  7.7440E-01
      0.106      9.392  2.8350E-01      3.4044E-01   5.0886E-01  7.6060E-01
      0.113      8.820  2.8350E-01      3.9090E-01   5.4873E-01  7.7029E-01
      0.121      8.283  2.8350E-01      4.5365E-01   5.9807E-01  7.8847E-01
      0.129      7.779  2.7401E-01      4.9724E-01   6.1566E-01  7.6227E-01
      0.137      7.306  2.7401E-01      6.3178E-01   7.3464E-01  8.5424E-01
      0.146      6.862  2.7401E-01      8.0608E-01   8.8029E-01  9.6133E-01
      0.155      6.444  3.2777E-01      9.9768E-01   1.0232E+00  1.0494E+00
      0.165      6.052  3.2777E-01      1.1768E+00   1.1335E+00  1.0918E+00
      0.176      5.684  3.2777E-01      1.3153E+00   1.1898E+00  1.0763E+00
      0.187      5.338  3.5861E-01      1.4057E+00   1.1943E+00  1.0146E+00
      0.199      5.013  3.5861E-01      1.4801E+00   1.1809E+00  9.4221E-01
      0.212      4.708  3.5861E-01      1.6135E+00   1.2090E+00  9.0595E-01
      0.226      4.422  4.2943E-01      1.8975E+00   1.3353E+00  9.3971E-01
      0.241      4.153  4.2943E-01      2.3882E+00   1.5784E+00  1.0432E+00
      0.256      3.900  8.2016E-01      3.0607E+00   1.8998E+00  1.1792E+00
      0.273      3.663  8.2016E-01      3.8190E+00   2.2263E+00  1.2978E+00
      0.291      3.440  9.5159E-01      4.5700E+00   2.5020E+00  1.3697E+00
      0.310      3.231  1.4902E+00      5.2985E+00   2.7243E+00  1.4007E+00
      0.330      3.034  1.4902E+00      6.0632E+00   2.9278E+00  1.4138E+00
      0.351      2.849  2.0042E+00      6.9089E+00   3.1331E+00  1.4209E+00
      0.374      2.676  2.9091E+00      7.8023E+00   3.3230E+00  1.4153E+00
      0.398      2.513  3.4750E+00      8.9342E+00   3.5736E+00  1.4294E+00
      0.424      2.360  3.4750E+00      1.0721E+01   4.0274E+00  1.5129E+00
      0.451      2.217  4.6327E+00      1.3017E+01   4.5922E+00  1.6201E+00
      0.480      2.082  5.6175E+00      1.6395E+01   5.4321E+00  1.7998E+00
      0.511      1.955  5.8481E+00      1.9705E+01   6.1316E+00  1.9080E+00
      0.545      1.836  6.0757E+00      2.1529E+01   6.2917E+00  1.8387E+00
      0.580      1.724  7.8870E+00      2.4389E+01   6.6936E+00  1.8371E+00
      0.617      1.620  7.5829E+00      2.8479E+01   7.3406E+00  1.8921E+00
      0.657      1.521  7.8975E+00      2.9971E+01   7.2551E+00  1.7563E+00
      0.700      1.428  8.5646E+00      3.3386E+01   7.5901E+00  1.7256E+00
      0.745      1.342  9.3752E+00      4.3544E+01   9.2972E+00  1.9851E+00
      0.794      1.260  1.0572E+01      5.4092E+01   1.0847E+01  2.1750E+00
      0.845      1.183  1.1581E+01      6.5963E+01   1.2422E+01  2.3394E+00
      0.900      1.111  1.1676E+01      7.6295E+01   1.3494E+01  2.3866E+00
      0.958      1.044  1.4957E+01      8.1701E+01   1.3571E+01  2.2541E+00
      1.020      0.980  1.7858E+01      8.3216E+01   1.2981E+01  2.0251E+00
      1.086      0.921  2.1357E+01      9.3065E+01   1.3634E+01  1.9975E+00
      1.157      0.865  2.1867E+01      9.7292E+01   1.3386E+01  1.8419E+00
      1.232      0.812  2.0145E+01      9.7406E+01   1.2587E+01  1.6265E+00
      1.311      0.763  1.5633E+01      9.0987E+01   1.1042E+01  1.3400E+00
      1.396      0.716  6.2663E+00      1.0075E+02   1.1482E+01  1.3087E+00
      1.487      0.673  6.3325E+00      1.1456E+02   1.2263E+01  1.3126E+00
      1.583      0.632  1.5723E+01      1.2415E+02   1.2480E+01  1.2546E+00
      1.686      0.593  2.1277E+01      1.4837E+02   1.4008E+01  1.3225E+00
      1.795      0.557  1.9440E+01      2.0129E+02   1.7848E+01  1.5825E+00
      1.911      0.523  1.7927E+01      2.1958E+02   1.8285E+01  1.5226E+00
      2.035      0.491  2.8711E+01      2.1223E+02   1.6597E+01  1.2980E+00
      2.167      0.461  3.0367E+01      2.2321E+02   1.6394E+01  1.2041E+00
      2.307      0.433  2.5029E+01      2.2747E+02   1.5690E+01  1.0823E+00
      2.457      0.407  2.1120E+01      2.4031E+02   1.5567E+01  1.0084E+00
      2.616      0.382  3.3605E+01      2.7921E+02   1.6987E+01  1.0335E+00
      2.786      0.359  3.7727E+01      2.9029E+02   1.6587E+01  9.4770E-01
      2.966      0.337  2.0440E+01      3.4988E+02   1.8775E+01  1.0075E+00
      3.158      0.317  2.3892E+01      3.1320E+02   1.5784E+01  7.9545E-01
      3.363      0.297  2.1961E+01      2.5387E+02   1.2015E+01  5.6868E-01
      3.581      0.279  1.4803E+01      2.7510E+02   1.2228E+01  5.4353E-01
      3.813      0.262  1.7516E+01      3.1838E+02   1.3291E+01  5.5483E-01
      4.060      0.246  2.3319E+01      3.2734E+02   1.2833E+01  5.0314E-01
      4.323      0.231  1.9366E+01      2.6766E+02   9.8551E+00  3.6286E-01
      4.603      0.217  1.2339E+01      2.7128E+02   9.3807E+00  3.2438E-01
      4.901      0.204  1.0338E+01      2.6131E+02   8.4863E+00  2.7560E-01
      5.218      0.192  1.1660E+01      2.8929E+02   8.8233E+00  2.6911E-01
      5.556      0.180  1.3599E+01      3.0182E+02   8.6453E+00  2.4763E-01
      5.916      0.169  1.5468E+01      3.4546E+02   9.2931E+00  2.4999E-01
      6.300      0.159  2.3610E+01      4.0507E+02   1.0234E+01  2.5855E-01
      6.708      0.149  9.1443E+00      3.5553E+02   8.4357E+00  2.0016E-01
      7.142      0.140  6.9567E+00      3.2116E+02   7.1566E+00  1.5947E-01
      7.605      0.131  1.1133E+01      2.9964E+02   6.2707E+00  1.3123E-01
      8.098      0.123  1.3287E+01      3.1646E+02   6.2197E+00  1.2224E-01
      8.622      0.116  1.4406E+01      3.0874E+02   5.6989E+00  1.0519E-01
      9.181      0.109  7.9714E+00      2.8288E+02   4.9038E+00  8.5009E-02
      9.776      0.102  1.3668E+01      3.0227E+02   4.9212E+00  8.0120E-02
     10.409      0.096  1.2163E+01      2.9506E+02   4.5115E+00  6.8982E-02
     11.083      0.090  5.2863E+00      2.3088E+02   3.3154E+00  4.7608E-02
     11.801      0.085  6.3770E+00      2.4670E+02   3.3270E+00  4.4869E-02
     12.566      0.080  1.5578E+00      2.7931E+02   3.5376E+00  4.4805E-02
     13.380      0.075  5.3375E+00      2.7481E+02   3.2689E+00  3.8883E-02
     14.247      0.070  8.7019E+00      2.9106E+02   3.2515E+00  3.6323E-02
     15.170      0.066  5.6187E+00      2.6651E+02   2.7961E+00  2.9335E-02
     16.153      0.062  3.8205E+00      2.2299E+02   2.1971E+00  2.1649E-02
     17.199      0.058  2.7326E+00      2.0558E+02   1.9023E+00  1.7603E-02
     18.314      0.055  2.0686E+00      1.6391E+02   1.4245E+00  1.2379E-02
     19.500      0.051  1.0403E+00      1.6805E+02   1.3716E+00  1.1195E-02
     20.763      0.048  7.6807E-01      1.7185E+02   1.3173E+00  1.0097E-02
     22.109      0.045  1.5134E+00      1.5521E+02   1.1173E+00  8.0434E-03
     23.541      0.042  5.2964E-01      1.5284E+02   1.0333E+00  6.9859E-03
     25.066      0.040  5.8417E-01      1.4648E+02   9.3004E-01  5.9052E-03
     26.690      0.037  6.0955E-01      1.3395E+02   7.9873E-01  4.7629E-03
     28.419      0.035  5.2194E-01      1.2828E+02   7.1839E-01  4.0232E-03
     30.260      0.033  2.7681E-01      1.3025E+02   6.8507E-01  3.6032E-03
     32.221      0.031  9.9092E-02      1.3140E+02   6.4906E-01  3.2061E-03
     34.308      0.029  8.4156E-02      1.3021E+02   6.0405E-01  2.8022E-03
     36.531      0.027  8.2975E-02      1.2677E+02   5.5232E-01  2.4063E-03
     38.897      0.026  3.3111E-02      1.2578E+02   5.1463E-01  2.1057E-03
     41.417      0.024  2.9363E-02      1.2449E+02   4.7838E-01  1.8383E-03
     44.101      0.023  1.6466E-02      1.2374E+02   4.4657E-01  1.6116E-03
     46.958      0.021  1.4364E-02      1.2353E+02   4.1869E-01  1.4191E-03
     50.000      0.020  1.4215E-02      1.2315E+02   3.9201E-01  1.2478E-03
 
 
