# Supplementary material for: Parameters estimation of stochastic finite fault ground motion simulation method and its application in North China
Source: PLoS One. 2025 Dec 3;20(12):e0337602. doi: 10.1371/journal.pone.0337602 (PMC12674566; doi:10.1371/journal.pone.0337602)
Supplement: S2 File — The program code of strong ground motion simulation based on stochastic finite-fault method with dynamic corner frequency for the Pingyuan earthquake. (ZIP) [file pone.0337602.s002.zip › S2 File. Program Code. ( Simulationor of Pingyuan earthquake)/EXSIMNC/PSA/M6d5S130S008iter003.tmp]

**********************************************
*******     Site #   8
PSA and Fouries apectra of trial num.     3
damping:   5%
 100 samples
Mag.          =      5.50
siteCoord1    =     37.40
siteCoord2    =    116.20
depth         =     18.00
fault Dis.(km)=    28.97
Hypo  Dis.(km)=    31.26
Input Parameters file =  M6d5S130_parameters.out                                                                                                 
 data format: (1x,f10.3, 1p, 1x,e11.4, 5x,e11.4, 2x,e11.4, 1x,e11.4)
   freq(Hz)     per(s) FAS(cm/sec) avgPSA(cm/s**2) avgPSV(cm/s)   avgSD(cm)
      0.100     10.000  4.7623E-01      2.9187E-01   4.6453E-01  7.3933E-01
      0.106      9.392  4.7623E-01      3.3207E-01   4.9635E-01  7.4191E-01
      0.113      8.820  4.7623E-01      3.7240E-01   5.2276E-01  7.3384E-01
      0.121      8.283  4.7623E-01      4.0709E-01   5.3669E-01  7.0755E-01
      0.129      7.779  4.4824E-01      4.6307E-01   5.7335E-01  7.0989E-01
      0.137      7.306  4.4824E-01      5.0900E-01   5.9187E-01  6.8823E-01
      0.146      6.862  4.4824E-01      5.4904E-01   5.9959E-01  6.5478E-01
      0.155      6.444  5.4675E-01      6.8434E-01   7.0187E-01  7.1984E-01
      0.165      6.052  5.4675E-01      8.3037E-01   7.9982E-01  7.7040E-01
      0.176      5.684  5.4675E-01      9.7439E-01   8.8144E-01  7.9735E-01
      0.187      5.338  6.1555E-01      1.1090E+00   9.4218E-01  8.0044E-01
      0.199      5.013  6.1555E-01      1.2393E+00   9.8878E-01  7.8892E-01
      0.212      4.708  6.1555E-01      1.3849E+00   1.0378E+00  7.7762E-01
      0.226      4.422  7.8091E-01      1.5751E+00   1.1084E+00  7.8005E-01
      0.241      4.153  7.8091E-01      1.8368E+00   1.2140E+00  8.0236E-01
      0.256      3.900  1.0242E+00      2.1880E+00   1.3581E+00  8.4300E-01
      0.273      3.663  1.0242E+00      2.6408E+00   1.5394E+00  8.9740E-01
      0.291      3.440  1.0675E+00      3.2072E+00   1.7558E+00  9.6127E-01
      0.310      3.231  1.4714E+00      3.8876E+00   1.9988E+00  1.0277E+00
      0.330      3.034  1.4714E+00      4.6478E+00   2.2443E+00  1.0837E+00
      0.351      2.849  1.7825E+00      5.4387E+00   2.4664E+00  1.1185E+00
      0.374      2.676  2.4194E+00      6.2953E+00   2.6812E+00  1.1419E+00
      0.398      2.513  2.9881E+00      7.5641E+00   3.0256E+00  1.2102E+00
      0.424      2.360  2.9881E+00      9.8595E+00   3.7038E+00  1.3913E+00
      0.451      2.217  3.4782E+00      1.1679E+01   4.1204E+00  1.4537E+00
      0.480      2.082  4.1995E+00      1.3611E+01   4.5098E+00  1.4942E+00
      0.511      1.955  5.0708E+00      1.6168E+01   5.0311E+00  1.5655E+00
      0.545      1.836  5.4354E+00      1.8919E+01   5.5290E+00  1.6158E+00
      0.580      1.724  6.7337E+00      2.2417E+01   6.1525E+00  1.6886E+00
      0.617      1.620  7.9776E+00      2.3609E+01   6.0853E+00  1.5685E+00
      0.657      1.521  9.1725E+00      2.7277E+01   6.6031E+00  1.5984E+00
      0.700      1.428  9.9279E+00      3.0719E+01   6.9838E+00  1.5877E+00
      0.745      1.342  1.0579E+01      3.6760E+01   7.8488E+00  1.6758E+00
      0.794      1.260  8.1530E+00      4.6151E+01   9.2543E+00  1.8557E+00
      0.845      1.183  7.2048E+00      5.4361E+01   1.0237E+01  1.9279E+00
      0.900      1.111  9.0383E+00      5.9053E+01   1.0444E+01  1.8472E+00
      0.958      1.044  1.5798E+01      6.6476E+01   1.1042E+01  1.8341E+00
      1.020      0.980  1.9709E+01      7.7097E+01   1.2027E+01  1.8761E+00
      1.086      0.921  2.3237E+01      8.5901E+01   1.2585E+01  1.8437E+00
      1.157      0.865  2.3385E+01      8.8668E+01   1.2200E+01  1.6786E+00
      1.232      0.812  1.7714E+01      8.0800E+01   1.0441E+01  1.3492E+00
      1.311      0.763  1.2419E+01      7.4757E+01   9.0723E+00  1.1010E+00
      1.396      0.716  7.5701E+00      6.9168E+01   7.8833E+00  8.9849E-01
      1.487      0.673  7.5582E+00      7.7204E+01   8.2638E+00  8.8455E-01
      1.583      0.632  1.1037E+01      1.0138E+02   1.0191E+01  1.0245E+00
      1.686      0.593  1.9591E+01      1.1437E+02   1.0797E+01  1.0194E+00
      1.795      0.557  2.1231E+01      1.4056E+02   1.2463E+01  1.1050E+00
      1.911      0.523  1.5413E+01      1.5951E+02   1.3283E+01  1.1061E+00
      2.035      0.491  1.3666E+01      1.7099E+02   1.3372E+01  1.0457E+00
      2.167      0.461  1.3724E+01      1.8473E+02   1.3567E+01  9.9646E-01
      2.307      0.433  1.8771E+01      1.9565E+02   1.3495E+01  9.3085E-01
      2.457      0.407  2.2588E+01      2.0144E+02   1.3049E+01  8.4532E-01
      2.616      0.382  1.7161E+01      1.9338E+02   1.1765E+01  7.1577E-01
      2.786      0.359  1.5952E+01      1.8875E+02   1.0784E+01  6.1619E-01
      2.966      0.337  1.7158E+01      1.6294E+02   8.7436E+00  4.6919E-01
      3.158      0.317  2.3226E+01      1.8252E+02   9.1982E+00  4.6355E-01
      3.363      0.297  1.4793E+01      1.6384E+02   7.7543E+00  3.6701E-01
      3.581      0.279  8.2007E+00      1.5880E+02   7.0586E+00  3.1375E-01
      3.813      0.262  8.2882E+00      1.6110E+02   6.7253E+00  2.8075E-01
      4.060      0.246  8.9649E+00      1.4994E+02   5.8785E+00  2.3047E-01
      4.323      0.231  8.9358E+00      2.0586E+02   7.5795E+00  2.7908E-01
      4.603      0.217  1.5017E+01      2.7931E+02   9.6584E+00  3.3398E-01
      4.901      0.204  1.4081E+01      3.1117E+02   1.0105E+01  3.2818E-01
      5.218      0.192  2.0546E+01      2.9290E+02   8.9335E+00  2.7247E-01
      5.556      0.180  8.5508E+00      2.4349E+02   6.9744E+00  1.9977E-01
      5.916      0.169  4.8625E+00      2.2174E+02   5.9651E+00  1.6047E-01
      6.300      0.159  8.8893E+00      2.6194E+02   6.6176E+00  1.6719E-01
      6.708      0.149  2.2463E+01      2.8540E+02   6.7716E+00  1.6067E-01
      7.142      0.140  9.8234E+00      2.4452E+02   5.4487E+00  1.2141E-01
      7.605      0.131  1.2739E+01      2.2607E+02   4.7311E+00  9.9011E-02
      8.098      0.123  4.7794E+00      1.8982E+02   3.7308E+00  7.3327E-02
      8.622      0.116  6.9960E+00      1.9176E+02   3.5396E+00  6.5336E-02
      9.181      0.109  5.4866E+00      2.0909E+02   3.6246E+00  6.2833E-02
      9.776      0.102  5.5432E+00      2.0329E+02   3.3097E+00  5.3884E-02
     10.409      0.096  7.7195E+00      2.5908E+02   3.9613E+00  6.0568E-02
     11.083      0.090  1.0438E+01      3.2449E+02   4.6596E+00  6.6911E-02
     11.801      0.085  1.0738E+01      2.8217E+02   3.8054E+00  5.1319E-02
     12.566      0.080  3.2626E+00      2.0764E+02   2.6298E+00  3.3308E-02
     13.380      0.075  3.0033E+00      2.0940E+02   2.4908E+00  2.9628E-02
     14.247      0.070  3.2679E+00      2.1143E+02   2.3619E+00  2.6385E-02
     15.170      0.066  4.6963E+00      2.0073E+02   2.1059E+00  2.2094E-02
     16.153      0.062  2.9472E+00      1.7422E+02   1.7166E+00  1.6914E-02
     17.199      0.058  2.9358E+00      1.3919E+02   1.2880E+00  1.1918E-02
     18.314      0.055  1.1578E+00      1.6464E+02   1.4308E+00  1.2434E-02
     19.500      0.051  1.3349E+00      1.4383E+02   1.1739E+00  9.5809E-03
     20.763      0.048  9.2093E-01      1.3395E+02   1.0268E+00  7.8702E-03
     22.109      0.045  1.0257E+00      1.3288E+02   9.5658E-01  6.8862E-03
     23.541      0.042  9.0490E-01      1.2113E+02   8.1892E-01  5.5366E-03
     25.066      0.040  8.0031E-01      1.2391E+02   7.8677E-01  4.9955E-03
     26.690      0.037  1.9957E-01      1.1933E+02   7.1156E-01  4.2431E-03
     28.419      0.035  2.1580E-01      1.1268E+02   6.3107E-01  3.5342E-03
     30.260      0.033  2.9607E-01      1.0398E+02   5.4688E-01  2.8763E-03
     32.221      0.031  1.9546E-01      9.8050E+01   4.8432E-01  2.3923E-03
     34.308      0.029  6.8132E-02      9.8116E+01   4.5516E-01  2.1115E-03
     36.531      0.027  1.5879E-01      9.4831E+01   4.1315E-01  1.8000E-03
     38.897      0.026  3.6479E-02      9.4360E+01   3.8609E-01  1.5797E-03
     41.417      0.024  2.8948E-02      9.4671E+01   3.6379E-01  1.3979E-03
     44.101      0.023  1.9019E-02      9.4796E+01   3.4211E-01  1.2346E-03
     46.958      0.021  2.3865E-02      9.3865E+01   3.1814E-01  1.0783E-03
     50.000      0.020  1.3291E-02      9.3387E+01   2.9726E-01  9.4621E-04
 
 
