# Supplementary material for: Parameters estimation of stochastic finite fault ground motion simulation method and its application in North China
Source: PLoS One. 2025 Dec 3;20(12):e0337602. doi: 10.1371/journal.pone.0337602 (PMC12674566; doi:10.1371/journal.pone.0337602)
Supplement: S2 File — The program code of strong ground motion simulation based on stochastic finite-fault method with dynamic corner frequency for the Pingyuan earthquake. (ZIP) [file pone.0337602.s002.zip › S2 File. Program Code. ( Simulationor of Pingyuan earthquake)/EXSIMNC/PSA/M6d5S130S008iter004.tmp]

**********************************************
*******     Site #   8
PSA and Fouries apectra of trial num.     4
damping:   5%
 100 samples
Mag.          =      5.50
siteCoord1    =     37.40
siteCoord2    =    116.20
depth         =     18.00
fault Dis.(km)=    28.97
Hypo  Dis.(km)=    31.26
Input Parameters file =  M6d5S130_parameters.out                                                                                                 
 data format: (1x,f10.3, 1p, 1x,e11.4, 5x,e11.4, 2x,e11.4, 1x,e11.4)
   freq(Hz)     per(s) FAS(cm/sec) avgPSA(cm/s**2) avgPSV(cm/s)   avgSD(cm)
      0.100     10.000  4.1480E-01      7.3899E-01   1.1761E+00  1.8719E+00
      0.106      9.392  4.1480E-01      8.3753E-01   1.2519E+00  1.8712E+00
      0.113      8.820  4.1480E-01      9.2676E-01   1.3010E+00  1.8262E+00
      0.121      8.283  4.1480E-01      1.0031E+00   1.3224E+00  1.7434E+00
      0.129      7.779  5.4070E-01      1.0699E+00   1.3247E+00  1.6402E+00
      0.137      7.306  5.4070E-01      1.2364E+00   1.4378E+00  1.6718E+00
      0.146      6.862  5.4070E-01      1.4433E+00   1.5762E+00  1.7213E+00
      0.155      6.444  7.8379E-01      1.6395E+00   1.6815E+00  1.7246E+00
      0.165      6.052  7.8379E-01      1.8390E+00   1.7713E+00  1.7061E+00
      0.176      5.684  7.8379E-01      2.0822E+00   1.8835E+00  1.7038E+00
      0.187      5.338  1.0630E+00      2.4187E+00   2.0548E+00  1.7457E+00
      0.199      5.013  1.0630E+00      2.8675E+00   2.2879E+00  1.8254E+00
      0.212      4.708  1.0630E+00      3.3831E+00   2.5350E+00  1.8996E+00
      0.226      4.422  1.2771E+00      3.8776E+00   2.7288E+00  1.9203E+00
      0.241      4.153  1.2771E+00      4.3138E+00   2.8511E+00  1.8843E+00
      0.256      3.900  1.8131E+00      4.7909E+00   2.9737E+00  1.8458E+00
      0.273      3.663  1.8131E+00      5.4731E+00   3.1905E+00  1.8599E+00
      0.291      3.440  2.0684E+00      6.3550E+00   3.4791E+00  1.9047E+00
      0.310      3.231  2.2597E+00      7.2022E+00   3.7031E+00  1.9040E+00
      0.330      3.034  2.2597E+00      7.9213E+00   3.8250E+00  1.8470E+00
      0.351      2.849  2.5949E+00      8.8803E+00   4.0272E+00  1.8263E+00
      0.374      2.676  2.9538E+00      1.0405E+01   4.4314E+00  1.8873E+00
      0.398      2.513  3.3713E+00      1.2237E+01   4.8946E+00  1.9578E+00
      0.424      2.360  3.3713E+00      1.4471E+01   5.4360E+00  2.0420E+00
      0.451      2.217  4.4063E+00      1.7749E+01   6.2618E+00  2.2091E+00
      0.480      2.082  5.0454E+00      2.1579E+01   7.1499E+00  2.3690E+00
      0.511      1.955  5.9679E+00      2.5794E+01   8.0265E+00  2.4976E+00
      0.545      1.836  7.2877E+00      3.1703E+01   9.2648E+00  2.7075E+00
      0.580      1.724  1.0983E+01      4.0319E+01   1.1066E+01  3.0371E+00
      0.617      1.620  1.2959E+01      5.3120E+01   1.3692E+01  3.5292E+00
      0.657      1.521  1.4662E+01      6.5467E+01   1.5848E+01  3.8364E+00
      0.700      1.428  1.6194E+01      7.4328E+01   1.6898E+01  3.8418E+00
      0.745      1.342  1.9484E+01      8.2098E+01   1.7529E+01  3.7427E+00
      0.794      1.260  2.4774E+01      9.7503E+01   1.9552E+01  3.9205E+00
      0.845      1.183  2.7873E+01      1.2063E+02   2.2717E+01  4.2781E+00
      0.900      1.111  3.3070E+01      1.3680E+02   2.4196E+01  4.2793E+00
      0.958      1.044  3.6326E+01      1.4767E+02   2.4528E+01  4.0742E+00
      1.020      0.980  3.7825E+01      1.5080E+02   2.3524E+01  3.6697E+00
      1.086      0.921  3.5164E+01      1.4578E+02   2.1357E+01  3.1290E+00
      1.157      0.865  3.0166E+01      1.3931E+02   1.9168E+01  2.6374E+00
      1.232      0.812  2.2078E+01      1.3204E+02   1.7062E+01  2.2048E+00
      1.311      0.763  1.2389E+01      1.2236E+02   1.4849E+01  1.8021E+00
      1.396      0.716  1.0127E+01      1.2461E+02   1.4203E+01  1.6187E+00
      1.487      0.673  1.4177E+01      1.1708E+02   1.2532E+01  1.3414E+00
      1.583      0.632  1.4394E+01      1.1390E+02   1.1450E+01  1.1510E+00
      1.686      0.593  1.7736E+01      1.2324E+02   1.1635E+01  1.0985E+00
      1.795      0.557  1.3519E+01      1.3993E+02   1.2407E+01  1.1001E+00
      1.911      0.523  1.1673E+01      1.6518E+02   1.3754E+01  1.1453E+00
      2.035      0.491  9.1705E+00      1.8623E+02   1.4564E+01  1.1389E+00
      2.167      0.461  2.4647E+01      1.7913E+02   1.3156E+01  9.6625E-01
      2.307      0.433  2.8018E+01      2.0426E+02   1.4089E+01  9.7183E-01
      2.457      0.407  1.3220E+01      2.5271E+02   1.6371E+01  1.0605E+00
      2.616      0.382  2.6698E+01      2.7104E+02   1.6490E+01  1.0032E+00
      2.786      0.359  2.5566E+01      2.8546E+02   1.6311E+01  9.3193E-01
      2.966      0.337  2.9504E+01      3.5243E+02   1.8912E+01  1.0148E+00
      3.158      0.317  2.5791E+01      3.3958E+02   1.7113E+01  8.6242E-01
      3.363      0.297  1.7612E+01      3.0918E+02   1.4633E+01  6.9257E-01
      3.581      0.279  1.8071E+01      3.5036E+02   1.5574E+01  6.9224E-01
      3.813      0.262  2.6687E+01      3.9094E+02   1.6320E+01  6.8127E-01
      4.060      0.246  2.4276E+01      3.6901E+02   1.4467E+01  5.6718E-01
      4.323      0.231  2.3031E+01      3.6225E+02   1.3338E+01  4.9110E-01
      4.603      0.217  9.5431E+00      3.5993E+02   1.2446E+01  4.3039E-01
      4.901      0.204  7.4757E+00      2.9863E+02   9.6981E+00  3.1495E-01
      5.218      0.192  1.2210E+01      2.5116E+02   7.6604E+00  2.3364E-01
      5.556      0.180  1.4977E+01      2.5546E+02   7.3173E+00  2.0960E-01
      5.916      0.169  7.3206E+00      2.5851E+02   6.9542E+00  1.8708E-01
      6.300      0.159  1.0269E+01      3.0395E+02   7.6791E+00  1.9401E-01
      6.708      0.149  2.3993E+01      4.0937E+02   9.7132E+00  2.3046E-01
      7.142      0.140  1.7450E+01      4.1941E+02   9.3458E+00  2.0826E-01
      7.605      0.131  4.0101E+00      3.1604E+02   6.6140E+00  1.3842E-01
      8.098      0.123  1.0517E+01      2.7169E+02   5.3399E+00  1.0495E-01
      8.622      0.116  7.7019E+00      2.5754E+02   4.7537E+00  8.7746E-02
      9.181      0.109  8.6743E+00      2.0324E+02   3.5233E+00  6.1078E-02
      9.776      0.102  2.1892E+00      2.0112E+02   3.2744E+00  5.3308E-02
     10.409      0.096  7.0011E+00      2.5229E+02   3.8575E+00  5.8981E-02
     11.083      0.090  7.3724E+00      2.9158E+02   4.1870E+00  6.0124E-02
     11.801      0.085  4.5999E+00      2.5944E+02   3.4989E+00  4.7186E-02
     12.566      0.080  7.2456E+00      1.9236E+02   2.4364E+00  3.0858E-02
     13.380      0.075  3.1322E+00      1.9677E+02   2.3406E+00  2.7841E-02
     14.247      0.070  7.2987E+00      2.0888E+02   2.3334E+00  2.6067E-02
     15.170      0.066  3.2347E+00      1.9147E+02   2.0088E+00  2.1075E-02
     16.153      0.062  4.3366E+00      1.9331E+02   1.9047E+00  1.8767E-02
     17.199      0.058  3.7534E+00      2.1583E+02   1.9972E+00  1.8481E-02
     18.314      0.055  2.2140E+00      1.9928E+02   1.7319E+00  1.5051E-02
     19.500      0.051  9.8600E-01      1.7243E+02   1.4073E+00  1.1486E-02
     20.763      0.048  1.4694E+00      1.5793E+02   1.2105E+00  9.2790E-03
     22.109      0.045  2.2567E+00      1.6131E+02   1.1613E+00  8.3597E-03
     23.541      0.042  3.0485E-01      1.4203E+02   9.6023E-01  6.4919E-03
     25.066      0.040  8.3915E-01      1.3813E+02   8.7702E-01  5.5686E-03
     26.690      0.037  4.7151E-01      1.3275E+02   7.9159E-01  4.7204E-03
     28.419      0.035  2.7177E-01      1.2943E+02   7.2484E-01  4.0593E-03
     30.260      0.033  3.6763E-01      1.2246E+02   6.4411E-01  3.3877E-03
     32.221      0.031  2.0488E-01      1.2178E+02   6.0154E-01  2.9713E-03
     34.308      0.029  1.1853E-01      1.2153E+02   5.6377E-01  2.6153E-03
     36.531      0.027  7.8665E-02      1.2111E+02   5.2765E-01  2.2988E-03
     38.897      0.026  5.1370E-02      1.2280E+02   5.0246E-01  2.0559E-03
     41.417      0.024  3.1976E-02      1.2240E+02   4.7033E-01  1.8073E-03
     44.101      0.023  2.6911E-02      1.2211E+02   4.4068E-01  1.5904E-03
     46.958      0.021  2.9540E-02      1.2152E+02   4.1188E-01  1.3960E-03
     50.000      0.020  1.3256E-02      1.2101E+02   3.8520E-01  1.2261E-03
 
 
