# Supplementary material for: Parameters estimation of stochastic finite fault ground motion simulation method and its application in North China
Source: PLoS One. 2025 Dec 3;20(12):e0337602. doi: 10.1371/journal.pone.0337602 (PMC12674566; doi:10.1371/journal.pone.0337602)
Supplement: S2 File — The program code of strong ground motion simulation based on stochastic finite-fault method with dynamic corner frequency for the Pingyuan earthquake. (ZIP) [file pone.0337602.s002.zip › S2 File. Program Code. ( Simulationor of Pingyuan earthquake)/EXSIMNC/PSA/M6d5S130S008iter005.tmp]

**********************************************
*******     Site #   8
PSA and Fouries apectra of trial num.     5
damping:   5%
 100 samples
Mag.          =      5.50
siteCoord1    =     37.40
siteCoord2    =    116.20
depth         =     18.00
fault Dis.(km)=    28.97
Hypo  Dis.(km)=    31.26
Input Parameters file =  M6d5S130_parameters.out                                                                                                 
 data format: (1x,f10.3, 1p, 1x,e11.4, 5x,e11.4, 2x,e11.4, 1x,e11.4)
   freq(Hz)     per(s) FAS(cm/sec) avgPSA(cm/s**2) avgPSV(cm/s)   avgSD(cm)
      0.100     10.000  1.9177E-01      6.6567E-01   1.0595E+00  1.6862E+00
      0.106      9.392  1.9177E-01      7.7937E-01   1.1649E+00  1.7412E+00
      0.113      8.820  1.9177E-01      9.1076E-01   1.2785E+00  1.7947E+00
      0.121      8.283  1.9177E-01      1.0580E+00   1.3948E+00  1.8389E+00
      0.129      7.779  2.8956E-01      1.2173E+00   1.5072E+00  1.8661E+00
      0.137      7.306  2.8956E-01      1.3839E+00   1.6092E+00  1.8712E+00
      0.146      6.862  2.8956E-01      1.5548E+00   1.6979E+00  1.8542E+00
      0.155      6.444  3.6495E-01      1.7336E+00   1.7780E+00  1.8236E+00
      0.165      6.052  3.6495E-01      1.9354E+00   1.8642E+00  1.7957E+00
      0.176      5.684  3.6495E-01      2.1891E+00   1.9803E+00  1.7914E+00
      0.187      5.338  3.5828E-01      2.5315E+00   2.1507E+00  1.8271E+00
      0.199      5.013  3.5828E-01      2.9900E+00   2.3857E+00  1.9035E+00
      0.212      4.708  3.5828E-01      3.5606E+00   2.6680E+00  1.9992E+00
      0.226      4.422  4.0239E-01      4.1987E+00   2.9548E+00  2.0794E+00
      0.241      4.153  4.0239E-01      4.8515E+00   3.2064E+00  2.1192E+00
      0.256      3.900  5.1058E-01      5.5306E+00   3.4329E+00  2.1308E+00
      0.273      3.663  5.1058E-01      6.3614E+00   3.7083E+00  2.1617E+00
      0.291      3.440  1.1622E+00      7.5018E+00   4.1070E+00  2.2485E+00
      0.310      3.231  1.3887E+00      8.9354E+00   4.5942E+00  2.3622E+00
      0.330      3.034  1.3887E+00      1.0404E+01   5.0237E+00  2.4258E+00
      0.351      2.849  1.9176E+00      1.1758E+01   5.3322E+00  2.4181E+00
      0.374      2.676  2.6034E+00      1.3350E+01   5.6859E+00  2.4216E+00
      0.398      2.513  3.7019E+00      1.5559E+01   6.2233E+00  2.4892E+00
      0.424      2.360  3.7019E+00      1.7922E+01   6.7323E+00  2.5290E+00
      0.451      2.217  5.1010E+00      1.9949E+01   7.0380E+00  2.4830E+00
      0.480      2.082  6.8800E+00      2.2322E+01   7.3959E+00  2.4505E+00
      0.511      1.955  8.2903E+00      2.4863E+01   7.7366E+00  2.4074E+00
      0.545      1.836  9.6322E+00      3.0077E+01   8.7898E+00  2.5687E+00
      0.580      1.724  1.2641E+01      3.6923E+01   1.0134E+01  2.7813E+00
      0.617      1.620  1.3542E+01      4.6665E+01   1.2028E+01  3.1004E+00
      0.657      1.521  1.4813E+01      5.6942E+01   1.3784E+01  3.3368E+00
      0.700      1.428  1.6694E+01      6.8108E+01   1.5484E+01  3.5203E+00
      0.745      1.342  1.7811E+01      7.8121E+01   1.6680E+01  3.5614E+00
      0.794      1.260  1.9424E+01      8.5242E+01   1.7093E+01  3.4275E+00
      0.845      1.183  1.9534E+01      9.9954E+01   1.8823E+01  3.5449E+00
      0.900      1.111  2.2927E+01      1.1599E+02   2.0515E+01  3.6284E+00
      0.958      1.044  2.6554E+01      1.3140E+02   2.1826E+01  3.6254E+00
      1.020      0.980  2.8229E+01      1.3789E+02   2.1510E+01  3.3554E+00
      1.086      0.921  2.7163E+01      1.4599E+02   2.1389E+01  3.1335E+00
      1.157      0.865  2.8200E+01      1.6380E+02   2.2537E+01  3.1009E+00
      1.232      0.812  3.1297E+01      1.7042E+02   2.2021E+01  2.8456E+00
      1.311      0.763  3.4725E+01      1.9075E+02   2.3149E+01  2.8093E+00
      1.396      0.716  3.4099E+01      2.0677E+02   2.3566E+01  2.6859E+00
      1.487      0.673  2.8148E+01      2.0962E+02   2.2438E+01  2.4017E+00
      1.583      0.632  2.0467E+01      2.0379E+02   2.0486E+01  2.0594E+00
      1.686      0.593  2.2034E+01      1.7864E+02   1.6866E+01  1.5923E+00
      1.795      0.557  1.7197E+01      1.5300E+02   1.3566E+01  1.2028E+00
      1.911      0.523  1.0432E+01      1.8353E+02   1.5283E+01  1.2726E+00
      2.035      0.491  1.5956E+01      2.1344E+02   1.6692E+01  1.3054E+00
      2.167      0.461  9.8278E+00      2.2704E+02   1.6675E+01  1.2247E+00
      2.307      0.433  2.0532E+01      2.3625E+02   1.6296E+01  1.1240E+00
      2.457      0.407  4.5748E+01      3.1705E+02   2.0538E+01  1.3305E+00
      2.616      0.382  5.2787E+01      3.8183E+02   2.3230E+01  1.4133E+00
      2.786      0.359  2.8975E+01      3.2910E+02   1.8804E+01  1.0744E+00
      2.966      0.337  7.9989E+00      3.1184E+02   1.6733E+01  8.9792E-01
      3.158      0.317  1.0963E+01      2.7882E+02   1.4051E+01  7.0813E-01
      3.363      0.297  2.0573E+01      2.9037E+02   1.3743E+01  6.5045E-01
      3.581      0.279  1.8049E+01      3.0751E+02   1.3669E+01  6.0756E-01
      3.813      0.262  1.9612E+01      3.0837E+02   1.2873E+01  5.3739E-01
      4.060      0.246  3.0759E+01      4.9686E+02   1.9479E+01  7.6369E-01
      4.323      0.231  4.5737E+01      5.6870E+02   2.0940E+01  7.7099E-01
      4.603      0.217  4.2322E+01      5.9532E+02   2.0586E+01  7.1185E-01
      4.901      0.204  1.5130E+01      6.2332E+02   2.0242E+01  6.5738E-01
      5.218      0.192  1.6381E+01      5.6940E+02   1.7366E+01  5.2967E-01
      5.556      0.180  2.8717E+01      5.3173E+02   1.5231E+01  4.3627E-01
      5.916      0.169  1.2033E+01      4.9463E+02   1.3306E+01  3.5795E-01
      6.300      0.159  2.3022E+01      5.1052E+02   1.2898E+01  3.2586E-01
      6.708      0.149  1.7564E+01      5.5697E+02   1.3215E+01  3.1356E-01
      7.142      0.140  4.2427E+00      4.5967E+02   1.0243E+01  2.2825E-01
      7.605      0.131  5.4086E+00      3.8165E+02   7.9871E+00  1.6715E-01
      8.098      0.123  1.7927E+01      3.2782E+02   6.4430E+00  1.2663E-01
      8.622      0.116  7.9423E+00      3.7023E+02   6.8339E+00  1.2614E-01
      9.181      0.109  6.7447E+00      4.4910E+02   7.7853E+00  1.3496E-01
      9.776      0.102  6.2234E+00      4.4738E+02   7.2836E+00  1.1858E-01
     10.409      0.096  8.4723E+00      3.8871E+02   5.9434E+00  9.0875E-02
     11.083      0.090  8.1940E+00      3.3094E+02   4.7522E+00  6.8240E-02
     11.801      0.085  4.2216E+00      3.1641E+02   4.2671E+00  5.7547E-02
     12.566      0.080  2.7113E+00      3.2511E+02   4.1177E+00  5.2152E-02
     13.380      0.075  6.6623E+00      3.2173E+02   3.8269E+00  4.5520E-02
     14.247      0.070  3.2991E+00      2.6433E+02   2.9528E+00  3.2986E-02
     15.170      0.066  2.0064E+00      2.3493E+02   2.4648E+00  2.5859E-02
     16.153      0.062  1.8565E+00      2.2258E+02   2.1931E+00  2.1609E-02
     17.199      0.058  1.3961E+00      2.5077E+02   2.3205E+00  2.1473E-02
     18.314      0.055  9.8344E-01      2.4487E+02   2.1280E+00  1.8494E-02
     19.500      0.051  1.8670E+00      2.4961E+02   2.0372E+00  1.6627E-02
     20.763      0.048  1.1979E+00      2.4171E+02   1.8528E+00  1.4202E-02
     22.109      0.045  1.3070E+00      2.1845E+02   1.5726E+00  1.1321E-02
     23.541      0.042  4.1065E-01      2.1521E+02   1.4550E+00  9.8369E-03
     25.066      0.040  3.1480E-01      2.2879E+02   1.4527E+00  9.2239E-03
     26.690      0.037  3.4951E-01      2.3374E+02   1.3938E+00  8.3115E-03
     28.419      0.035  3.7536E-01      2.2975E+02   1.2867E+00  7.2058E-03
     30.260      0.033  2.0112E-01      2.3185E+02   1.2194E+00  6.4135E-03
     32.221      0.031  2.6707E-01      2.2906E+02   1.1314E+00  5.5887E-03
     34.308      0.029  1.2765E-01      2.2817E+02   1.0585E+00  4.9102E-03
     36.531      0.027  1.2510E-01      2.2701E+02   9.8904E-01  4.3090E-03
     38.897      0.026  7.7269E-02      2.2338E+02   9.1398E-01  3.7397E-03
     41.417      0.024  6.4991E-02      2.2189E+02   8.5264E-01  3.2764E-03
     44.101      0.023  1.5187E-02      2.2192E+02   8.0089E-01  2.8903E-03
     46.958      0.021  2.0373E-02      2.2098E+02   7.4896E-01  2.5385E-03
     50.000      0.020  1.9377E-02      2.2030E+02   7.0123E-01  2.2321E-03
 
 
