# Supplementary material for: Parameters estimation of stochastic finite fault ground motion simulation method and its application in North China
Source: PLoS One. 2025 Dec 3;20(12):e0337602. doi: 10.1371/journal.pone.0337602 (PMC12674566; doi:10.1371/journal.pone.0337602)
Supplement: S2 File — The program code of strong ground motion simulation based on stochastic finite-fault method with dynamic corner frequency for the Pingyuan earthquake. (ZIP) [file pone.0337602.s002.zip › S2 File. Program Code. ( Simulationor of Pingyuan earthquake)/EXSIMNC/PSA/M6d5S130S008iter006.tmp]

**********************************************
*******     Site #   8
PSA and Fouries apectra of trial num.     6
damping:   5%
 100 samples
Mag.          =      5.50
siteCoord1    =     37.40
siteCoord2    =    116.20
depth         =     18.00
fault Dis.(km)=    28.97
Hypo  Dis.(km)=    31.26
Input Parameters file =  M6d5S130_parameters.out                                                                                                 
 data format: (1x,f10.3, 1p, 1x,e11.4, 5x,e11.4, 2x,e11.4, 1x,e11.4)
   freq(Hz)     per(s) FAS(cm/sec) avgPSA(cm/s**2) avgPSV(cm/s)   avgSD(cm)
      0.100     10.000  5.9728E-01      4.8143E-01   7.6622E-01  1.2195E+00
      0.106      9.392  5.9728E-01      5.3459E-01   7.9906E-01  1.1944E+00
      0.113      8.820  5.9728E-01      6.2124E-01   8.7207E-01  1.2242E+00
      0.121      8.283  5.9728E-01      7.4891E-01   9.8734E-01  1.3017E+00
      0.129      7.779  7.2340E-01      9.1746E-01   1.1359E+00  1.4065E+00
      0.137      7.306  7.2340E-01      1.1157E+00   1.2974E+00  1.5086E+00
      0.146      6.862  7.2340E-01      1.3228E+00   1.4446E+00  1.5776E+00
      0.155      6.444  9.4251E-01      1.5160E+00   1.5549E+00  1.5947E+00
      0.165      6.052  9.4251E-01      1.6854E+00   1.6234E+00  1.5636E+00
      0.176      5.684  9.4251E-01      1.8482E+00   1.6719E+00  1.5124E+00
      0.187      5.338  1.2902E+00      2.0508E+00   1.7423E+00  1.4802E+00
      0.199      5.013  1.2902E+00      2.3439E+00   1.8701E+00  1.4921E+00
      0.212      4.708  1.2902E+00      2.7363E+00   2.0504E+00  1.5364E+00
      0.226      4.422  1.6600E+00      3.1634E+00   2.2262E+00  1.5667E+00
      0.241      4.153  1.6600E+00      3.5190E+00   2.3257E+00  1.5371E+00
      0.256      3.900  1.8552E+00      3.7551E+00   2.3308E+00  1.4467E+00
      0.273      3.663  1.8552E+00      4.1915E+00   2.4434E+00  1.4244E+00
      0.291      3.440  2.3388E+00      4.7646E+00   2.6085E+00  1.4281E+00
      0.310      3.231  2.5018E+00      5.4132E+00   2.7832E+00  1.4310E+00
      0.330      3.034  2.5018E+00      6.0316E+00   2.9125E+00  1.4064E+00
      0.351      2.849  2.7928E+00      6.3528E+00   2.8810E+00  1.3065E+00
      0.374      2.676  3.0616E+00      6.7068E+00   2.8565E+00  1.2166E+00
      0.398      2.513  3.8674E+00      8.0151E+00   3.2059E+00  1.2823E+00
      0.424      2.360  3.8674E+00      1.0124E+01   3.8032E+00  1.4287E+00
      0.451      2.217  4.1621E+00      1.2947E+01   4.5678E+00  1.6115E+00
      0.480      2.082  4.6048E+00      1.5201E+01   5.0365E+00  1.6687E+00
      0.511      1.955  5.0113E+00      1.5919E+01   4.9537E+00  1.5414E+00
      0.545      1.836  5.3125E+00      1.7204E+01   5.0276E+00  1.4693E+00
      0.580      1.724  4.2432E+00      1.8285E+01   5.0184E+00  1.3773E+00
      0.617      1.620  3.6082E+00      2.0285E+01   5.2287E+00  1.3477E+00
      0.657      1.521  2.7091E+00      2.3507E+01   5.6906E+00  1.3775E+00
      0.700      1.428  2.1735E+00      2.8041E+01   6.3749E+00  1.4493E+00
      0.745      1.342  5.6436E+00      3.3610E+01   7.1762E+00  1.5322E+00
      0.794      1.260  7.1599E+00      4.0014E+01   8.0237E+00  1.6089E+00
      0.845      1.183  7.5096E+00      5.0061E+01   9.4277E+00  1.7754E+00
      0.900      1.111  9.6027E+00      6.9172E+01   1.2234E+01  2.1637E+00
      0.958      1.044  1.3230E+01      9.6083E+01   1.5960E+01  2.6509E+00
      1.020      0.980  1.7086E+01      1.1446E+02   1.7856E+01  2.7855E+00
      1.086      0.921  2.0485E+01      1.1892E+02   1.7422E+01  2.5524E+00
      1.157      0.865  2.5140E+01      1.3393E+02   1.8427E+01  2.5354E+00
      1.232      0.812  2.9353E+01      1.3397E+02   1.7311E+01  2.2370E+00
      1.311      0.763  2.6090E+01      1.3708E+02   1.6635E+01  2.0188E+00
      1.396      0.716  2.1962E+01      1.3829E+02   1.5761E+01  1.7963E+00
      1.487      0.673  2.2488E+01      1.5570E+02   1.6666E+01  1.7839E+00
      1.583      0.632  2.3633E+01      1.8599E+02   1.8696E+01  1.8795E+00
      1.686      0.593  3.2459E+01      2.3420E+02   2.2110E+01  2.0874E+00
      1.795      0.557  3.7415E+01      2.7227E+02   2.4141E+01  2.1404E+00
      1.911      0.523  4.0476E+01      2.8556E+02   2.3778E+01  1.9800E+00
      2.035      0.491  2.7044E+01      2.5965E+02   2.0305E+01  1.5880E+00
      2.167      0.461  1.1375E+01      2.1033E+02   1.5448E+01  1.1346E+00
      2.307      0.433  1.3520E+01      2.2385E+02   1.5440E+01  1.0650E+00
      2.457      0.407  3.3839E+01      3.1671E+02   2.0517E+01  1.3291E+00
      2.616      0.382  4.1091E+01      3.6128E+02   2.1980E+01  1.3372E+00
      2.786      0.359  3.1069E+01      4.1020E+02   2.3437E+01  1.3391E+00
      2.966      0.337  2.3009E+01      3.7042E+02   1.9877E+01  1.0666E+00
      3.158      0.317  2.4392E+01      3.1878E+02   1.6065E+01  8.0960E-01
      3.363      0.297  1.4975E+01      2.8270E+02   1.3380E+01  6.3326E-01
      3.581      0.279  2.0822E+01      2.4974E+02   1.1101E+01  4.9343E-01
      3.813      0.262  1.0281E+01      2.7715E+02   1.1570E+01  4.8297E-01
      4.060      0.246  1.9497E+01      2.9713E+02   1.1649E+01  4.5671E-01
      4.323      0.231  1.0679E+01      2.8979E+02   1.0670E+01  3.9287E-01
      4.603      0.217  1.7109E+01      2.7721E+02   9.5856E+00  3.3147E-01
      4.901      0.204  8.7209E+00      2.8574E+02   9.2796E+00  3.0136E-01
      5.218      0.192  1.7815E+01      4.0415E+02   1.2326E+01  3.7595E-01
      5.556      0.180  2.8882E+01      5.1058E+02   1.4625E+01  4.1892E-01
      5.916      0.169  1.2169E+01      4.7376E+02   1.2745E+01  3.4284E-01
      6.300      0.159  2.9904E+01      4.4214E+02   1.1170E+01  2.8221E-01
      6.708      0.149  1.8401E+01      5.3850E+02   1.2777E+01  3.0316E-01
      7.142      0.140  2.9718E+01      5.6663E+02   1.2626E+01  2.8136E-01
      7.605      0.131  7.6535E+00      4.8807E+02   1.0214E+01  2.1376E-01
      8.098      0.123  2.1825E+01      4.4268E+02   8.7005E+00  1.7100E-01
      8.622      0.116  1.4544E+01      4.2658E+02   7.8741E+00  1.4534E-01
      9.181      0.109  4.1590E+00      3.2431E+02   5.6220E+00  9.7459E-02
      9.776      0.102  4.6543E+00      3.2505E+02   5.2920E+00  8.6158E-02
     10.409      0.096  2.2665E+00      3.2544E+02   4.9760E+00  7.6083E-02
     11.083      0.090  8.9563E+00      3.9971E+02   5.7397E+00  8.2421E-02
     11.801      0.085  2.3404E+00      3.3574E+02   4.5277E+00  6.1061E-02
     12.566      0.080  4.2872E+00      3.2795E+02   4.1536E+00  5.2608E-02
     13.380      0.075  9.5348E+00      3.1900E+02   3.7944E+00  4.5134E-02
     14.247      0.070  5.9214E+00      3.1047E+02   3.4683E+00  3.8744E-02
     15.170      0.066  4.5614E+00      2.9322E+02   3.0763E+00  3.2275E-02
     16.153      0.062  3.3722E+00      2.6422E+02   2.6034E+00  2.5652E-02
     17.199      0.058  3.3193E+00      2.5386E+02   2.3491E+00  2.1737E-02
     18.314      0.055  2.0850E+00      2.2251E+02   1.9337E+00  1.6805E-02
     19.500      0.051  2.8190E+00      2.2516E+02   1.8377E+00  1.4999E-02
     20.763      0.048  1.4873E+00      2.1026E+02   1.6117E+00  1.2354E-02
     22.109      0.045  6.2981E-01      1.9254E+02   1.3861E+00  9.9779E-03
     23.541      0.042  6.2701E-01      1.8510E+02   1.2514E+00  8.4605E-03
     25.066      0.040  9.3977E-01      1.8136E+02   1.1515E+00  7.3116E-03
     26.690      0.037  3.5401E-01      1.7485E+02   1.0427E+00  6.2175E-03
     28.419      0.035  2.5742E-01      1.7439E+02   9.7665E-01  5.4695E-03
     30.260      0.033  1.6592E-01      1.6886E+02   8.8815E-01  4.6713E-03
     32.221      0.031  8.8561E-02      1.6227E+02   8.0154E-01  3.9592E-03
     34.308      0.029  1.0524E-01      1.5856E+02   7.3555E-01  3.4122E-03
     36.531      0.027  1.4424E-01      1.5776E+02   6.8733E-01  2.9945E-03
     38.897      0.026  5.3428E-02      1.5733E+02   6.4376E-01  2.6340E-03
     41.417      0.024  3.2308E-02      1.5665E+02   6.0196E-01  2.3131E-03
     44.101      0.023  1.5588E-02      1.5507E+02   5.5961E-01  2.0196E-03
     46.958      0.021  2.8695E-02      1.5393E+02   5.2171E-01  1.7682E-03
     50.000      0.020  2.2619E-02      1.5323E+02   4.8774E-01  1.5525E-03
 
 
