# Supplementary material for: Parameters estimation of stochastic finite fault ground motion simulation method and its application in North China
Source: PLoS One. 2025 Dec 3;20(12):e0337602. doi: 10.1371/journal.pone.0337602 (PMC12674566; doi:10.1371/journal.pone.0337602)
Supplement: S2 File — The program code of strong ground motion simulation based on stochastic finite-fault method with dynamic corner frequency for the Pingyuan earthquake. (ZIP) [file pone.0337602.s002.zip › S2 File. Program Code. ( Simulationor of Pingyuan earthquake)/EXSIMNC/PSA/M6d5S130S008iter007.tmp]

**********************************************
*******     Site #   8
PSA and Fouries apectra of trial num.     7
damping:   5%
 100 samples
Mag.          =      5.50
siteCoord1    =     37.40
siteCoord2    =    116.20
depth         =     18.00
fault Dis.(km)=    28.97
Hypo  Dis.(km)=    31.26
Input Parameters file =  M6d5S130_parameters.out                                                                                                 
 data format: (1x,f10.3, 1p, 1x,e11.4, 5x,e11.4, 2x,e11.4, 1x,e11.4)
   freq(Hz)     per(s) FAS(cm/sec) avgPSA(cm/s**2) avgPSV(cm/s)   avgSD(cm)
      0.100     10.000  1.6410E-01      3.4028E-01   5.4157E-01  8.6193E-01
      0.106      9.392  1.6410E-01      3.8148E-01   5.7020E-01  8.5228E-01
      0.113      8.820  1.6410E-01      4.3703E-01   6.1349E-01  8.6120E-01
      0.121      8.283  1.6410E-01      5.1203E-01   6.7504E-01  8.8994E-01
      0.129      7.779  3.6265E-01      6.1035E-01   7.5570E-01  9.3567E-01
      0.137      7.306  3.6265E-01      7.3281E-01   8.5212E-01  9.9085E-01
      0.146      6.862  3.6265E-01      8.7559E-01   9.5620E-01  1.0442E+00
      0.155      6.444  3.9961E-01      1.0301E+00   1.0565E+00  1.0836E+00
      0.165      6.052  3.9961E-01      1.1856E+00   1.1420E+00  1.1000E+00
      0.176      5.684  3.9961E-01      1.3341E+00   1.2068E+00  1.0917E+00
      0.187      5.338  7.5355E-01      1.4779E+00   1.2556E+00  1.0667E+00
      0.199      5.013  7.5355E-01      1.6319E+00   1.3020E+00  1.0389E+00
      0.212      4.708  7.5355E-01      1.8176E+00   1.3620E+00  1.0206E+00
      0.226      4.422  1.0661E+00      2.0470E+00   1.4406E+00  1.0138E+00
      0.241      4.153  1.0661E+00      2.3062E+00   1.5242E+00  1.0074E+00
      0.256      3.900  1.2657E+00      2.5600E+00   1.5890E+00  9.8632E-01
      0.273      3.663  1.2657E+00      3.1166E+00   1.8168E+00  1.0591E+00
      0.291      3.440  1.4289E+00      3.7822E+00   2.0707E+00  1.1336E+00
      0.310      3.231  1.6492E+00      4.5153E+00   2.3216E+00  1.1937E+00
      0.330      3.034  1.6492E+00      5.3534E+00   2.5850E+00  1.2483E+00
      0.351      2.849  1.5796E+00      6.3031E+00   2.8584E+00  1.2963E+00
      0.374      2.676  1.4346E+00      7.3092E+00   3.1130E+00  1.3258E+00
      0.398      2.513  1.5673E+00      8.4615E+00   3.3845E+00  1.3538E+00
      0.424      2.360  1.5673E+00      1.0014E+01   3.7618E+00  1.4131E+00
      0.451      2.217  2.0570E+00      1.1868E+01   4.1871E+00  1.4772E+00
      0.480      2.082  2.4523E+00      1.3712E+01   4.5433E+00  1.5053E+00
      0.511      1.955  3.6668E+00      1.5937E+01   4.9591E+00  1.5431E+00
      0.545      1.836  5.3637E+00      1.8685E+01   5.4604E+00  1.5957E+00
      0.580      1.724  8.1204E+00      2.4381E+01   6.6916E+00  1.8366E+00
      0.617      1.620  9.5760E+00      2.8886E+01   7.4455E+00  1.9191E+00
      0.657      1.521  1.0985E+01      3.5150E+01   8.5090E+00  2.0598E+00
      0.700      1.428  1.1568E+01      4.2859E+01   9.7439E+00  2.2152E+00
      0.745      1.342  1.2576E+01      4.6264E+01   9.8780E+00  2.1091E+00
      0.794      1.260  1.2949E+01      4.9247E+01   9.8751E+00  1.9802E+00
      0.845      1.183  1.2882E+01      5.2819E+01   9.9469E+00  1.8732E+00
      0.900      1.111  1.2656E+01      5.2441E+01   9.2749E+00  1.6404E+00
      0.958      1.044  1.2365E+01      5.5340E+01   9.1921E+00  1.5268E+00
      1.020      0.980  1.2656E+01      6.0589E+01   9.4517E+00  1.4744E+00
      1.086      0.921  1.2238E+01      7.0169E+01   1.0280E+01  1.5061E+00
      1.157      0.865  1.0995E+01      7.8733E+01   1.0833E+01  1.4905E+00
      1.232      0.812  1.0836E+01      9.0826E+01   1.1736E+01  1.5166E+00
      1.311      0.763  9.6335E+00      1.0455E+02   1.2688E+01  1.5397E+00
      1.396      0.716  1.3770E+01      1.2631E+02   1.4396E+01  1.6407E+00
      1.487      0.673  1.9216E+01      1.3785E+02   1.4755E+01  1.5794E+00
      1.583      0.632  2.2421E+01      1.2567E+02   1.2634E+01  1.2700E+00
      1.686      0.593  2.3022E+01      1.1702E+02   1.1048E+01  1.0430E+00
      1.795      0.557  1.5986E+01      1.1036E+02   9.7853E+00  8.6762E-01
      1.911      0.523  4.9911E+00      1.0875E+02   9.0557E+00  7.5407E-01
      2.035      0.491  8.4623E+00      1.2226E+02   9.5608E+00  7.4769E-01
      2.167      0.461  1.2426E+01      1.2737E+02   9.3549E+00  6.8708E-01
      2.307      0.433  1.6806E+01      1.4628E+02   1.0090E+01  6.9597E-01
      2.457      0.407  6.1798E+00      1.7035E+02   1.1036E+01  7.1489E-01
      2.616      0.382  1.8663E+01      2.3477E+02   1.4283E+01  8.6895E-01
      2.786      0.359  2.9402E+01      3.2381E+02   1.8501E+01  1.0571E+00
      2.966      0.337  4.7707E+01      3.8358E+02   2.0583E+01  1.1045E+00
      3.158      0.317  3.4074E+01      3.3363E+02   1.6813E+01  8.4731E-01
      3.363      0.297  6.4726E+00      3.1296E+02   1.4812E+01  7.0106E-01
      3.581      0.279  9.5846E+00      2.8025E+02   1.2457E+01  5.5372E-01
      3.813      0.262  2.2424E+01      2.5328E+02   1.0573E+01  4.4138E-01
      4.060      0.246  1.2999E+01      2.8147E+02   1.1035E+01  4.3263E-01
      4.323      0.231  1.0283E+01      3.6453E+02   1.3422E+01  4.9420E-01
      4.603      0.217  2.2274E+01      3.8711E+02   1.3386E+01  4.6289E-01
      4.901      0.204  4.3209E+01      3.9952E+02   1.2975E+01  4.2136E-01
      5.218      0.192  7.6857E+00      3.4728E+02   1.0592E+01  3.2305E-01
      5.556      0.180  2.0899E+01      3.2686E+02   9.3626E+00  2.6818E-01
      5.916      0.169  1.0468E+01      4.0318E+02   1.0846E+01  2.9177E-01
      6.300      0.159  2.3938E+01      4.1242E+02   1.0420E+01  2.6324E-01
      6.708      0.149  8.7702E+00      3.2506E+02   7.7128E+00  1.8300E-01
      7.142      0.140  1.1504E+01      3.6329E+02   8.0952E+00  1.8039E-01
      7.605      0.131  5.5680E+00      4.1424E+02   8.6691E+00  1.8142E-01
      8.098      0.123  1.4650E+01      3.9151E+02   7.6948E+00  1.5124E-01
      8.622      0.116  4.2415E+00      3.3746E+02   6.2291E+00  1.1498E-01
      9.181      0.109  9.2119E+00      3.4420E+02   5.9668E+00  1.0344E-01
      9.776      0.102  1.5538E+01      3.5907E+02   5.8458E+00  9.5174E-02
     10.409      0.096  1.3237E+01      3.1832E+02   4.8671E+00  7.4419E-02
     11.083      0.090  1.3040E+01      2.7373E+02   3.9307E+00  5.6443E-02
     11.801      0.085  3.7353E+00      2.4611E+02   3.3190E+00  4.4760E-02
     12.566      0.080  2.8268E+00      2.5444E+02   3.2226E+00  4.0815E-02
     13.380      0.075  7.7466E+00      2.2402E+02   2.6647E+00  3.1696E-02
     14.247      0.070  3.5910E+00      2.0101E+02   2.2455E+00  2.5085E-02
     15.170      0.066  5.6746E+00      1.9389E+02   2.0342E+00  2.1342E-02
     16.153      0.062  1.3001E+00      1.9411E+02   1.9125E+00  1.8844E-02
     17.199      0.058  1.6931E+00      1.8886E+02   1.7476E+00  1.6172E-02
     18.314      0.055  1.2817E+00      1.9079E+02   1.6581E+00  1.4410E-02
     19.500      0.051  1.5698E+00      1.8110E+02   1.4781E+00  1.2064E-02
     20.763      0.048  1.6490E+00      1.8957E+02   1.4531E+00  1.1138E-02
     22.109      0.045  6.8791E-01      1.7705E+02   1.2746E+00  9.1754E-03
     23.541      0.042  9.6395E-01      1.6783E+02   1.1347E+00  7.6714E-03
     25.066      0.040  5.2539E-01      1.5836E+02   1.0055E+00  6.3845E-03
     26.690      0.037  1.7120E-01      1.5423E+02   9.1969E-01  5.4842E-03
     28.419      0.035  4.3995E-01      1.4499E+02   8.1198E-01  4.5473E-03
     30.260      0.033  3.3101E-01      1.4654E+02   7.7074E-01  4.0537E-03
     32.221      0.031  2.0241E-01      1.5081E+02   7.4493E-01  3.6796E-03
     34.308      0.029  9.3475E-02      1.5017E+02   6.9666E-01  3.2318E-03
     36.531      0.027  1.1460E-01      1.4786E+02   6.4421E-01  2.8066E-03
     38.897      0.026  4.5613E-02      1.4466E+02   5.9189E-01  2.4218E-03
     41.417      0.024  4.1189E-02      1.4491E+02   5.5684E-01  2.1398E-03
     44.101      0.023  1.9084E-02      1.4530E+02   5.2439E-01  1.8925E-03
     46.958      0.021  1.7274E-02      1.4530E+02   4.9246E-01  1.6691E-03
     50.000      0.020  1.7211E-02      1.4519E+02   4.6216E-01  1.4711E-03
 
 
