# Supplementary material for: Parameters estimation of stochastic finite fault ground motion simulation method and its application in North China
Source: PLoS One. 2025 Dec 3;20(12):e0337602. doi: 10.1371/journal.pone.0337602 (PMC12674566; doi:10.1371/journal.pone.0337602)
Supplement: S2 File — The program code of strong ground motion simulation based on stochastic finite-fault method with dynamic corner frequency for the Pingyuan earthquake. (ZIP) [file pone.0337602.s002.zip › S2 File. Program Code. ( Simulationor of Pingyuan earthquake)/EXSIMNC/PSA/M6d5S130S008iter008.tmp]

**********************************************
*******     Site #   8
PSA and Fouries apectra of trial num.     8
damping:   5%
 100 samples
Mag.          =      5.50
siteCoord1    =     37.40
siteCoord2    =    116.20
depth         =     18.00
fault Dis.(km)=    28.97
Hypo  Dis.(km)=    31.26
Input Parameters file =  M6d5S130_parameters.out                                                                                                 
 data format: (1x,f10.3, 1p, 1x,e11.4, 5x,e11.4, 2x,e11.4, 1x,e11.4)
   freq(Hz)     per(s) FAS(cm/sec) avgPSA(cm/s**2) avgPSV(cm/s)   avgSD(cm)
      0.100     10.000  4.1083E-01      3.8514E-01   6.1297E-01  9.7557E-01
      0.106      9.392  4.1083E-01      4.5512E-01   6.8028E-01  1.0168E+00
      0.113      8.820  4.1083E-01      5.5497E-01   7.7905E-01  1.0936E+00
      0.121      8.283  4.1083E-01      6.8849E-01   9.0768E-01  1.1966E+00
      0.129      7.779  4.4962E-01      8.5312E-01   1.0563E+00  1.3078E+00
      0.137      7.306  4.4962E-01      1.0379E+00   1.2068E+00  1.4033E+00
      0.146      6.862  4.4962E-01      1.2248E+00   1.3375E+00  1.4606E+00
      0.155      6.444  7.1911E-01      1.3965E+00   1.4322E+00  1.4689E+00
      0.165      6.052  7.1911E-01      1.5497E+00   1.4926E+00  1.4377E+00
      0.176      5.684  7.1911E-01      1.7100E+00   1.5469E+00  1.3993E+00
      0.187      5.338  1.0302E+00      1.9360E+00   1.6447E+00  1.3973E+00
      0.199      5.013  1.0302E+00      2.2957E+00   1.8317E+00  1.4615E+00
      0.212      4.708  1.0302E+00      2.8159E+00   2.1100E+00  1.5811E+00
      0.226      4.422  1.3167E+00      3.4318E+00   2.4151E+00  1.6996E+00
      0.241      4.153  1.3167E+00      4.0066E+00   2.6480E+00  1.7501E+00
      0.256      3.900  1.5657E+00      4.4545E+00   2.7649E+00  1.7162E+00
      0.273      3.663  1.5657E+00      4.8858E+00   2.8481E+00  1.6603E+00
      0.291      3.440  2.3436E+00      5.5611E+00   3.0445E+00  1.6668E+00
      0.310      3.231  2.5788E+00      6.5337E+00   3.3593E+00  1.7272E+00
      0.330      3.034  2.5788E+00      7.3643E+00   3.5560E+00  1.7171E+00
      0.351      2.849  2.9475E+00      7.9292E+00   3.5958E+00  1.6307E+00
      0.374      2.676  3.5507E+00      8.8229E+00   3.7577E+00  1.6004E+00
      0.398      2.513  4.2261E+00      1.0022E+01   4.0088E+00  1.6035E+00
      0.424      2.360  4.2261E+00      1.2098E+01   4.5448E+00  1.7073E+00
      0.451      2.217  4.7512E+00      1.4412E+01   5.0846E+00  1.7938E+00
      0.480      2.082  5.5141E+00      1.6054E+01   5.3194E+00  1.7625E+00
      0.511      1.955  6.9286E+00      1.9919E+01   6.1983E+00  1.9287E+00
      0.545      1.836  7.9450E+00      2.4634E+01   7.1989E+00  2.1038E+00
      0.580      1.724  8.6863E+00      2.7686E+01   7.5987E+00  2.0855E+00
      0.617      1.620  9.3125E+00      2.9843E+01   7.6922E+00  1.9827E+00
      0.657      1.521  8.7498E+00      3.2561E+01   7.8823E+00  1.9081E+00
      0.700      1.428  8.0188E+00      3.2111E+01   7.3004E+00  1.6597E+00
      0.745      1.342  7.7711E+00      3.2164E+01   6.8674E+00  1.4663E+00
      0.794      1.260  8.0678E+00      3.6178E+01   7.2545E+00  1.4547E+00
      0.845      1.183  8.4637E+00      4.2060E+01   7.9208E+00  1.4917E+00
      0.900      1.111  9.0739E+00      4.6425E+01   8.2108E+00  1.4522E+00
      0.958      1.044  1.0558E+01      5.2927E+01   8.7913E+00  1.4603E+00
      1.020      0.980  1.3026E+01      6.0375E+01   9.4182E+00  1.4692E+00
      1.086      0.921  1.6211E+01      6.7245E+01   9.8517E+00  1.4433E+00
      1.157      0.865  1.6139E+01      6.9567E+01   9.5717E+00  1.3170E+00
      1.232      0.812  1.2510E+01      7.8299E+01   1.0118E+01  1.3074E+00
      1.311      0.763  9.8306E+00      8.2703E+01   1.0037E+01  1.2180E+00
      1.396      0.716  6.9928E+00      8.6377E+01   9.8447E+00  1.1220E+00
      1.487      0.673  9.4050E+00      9.7305E+01   1.0415E+01  1.1149E+00
      1.583      0.632  1.6980E+01      1.0972E+02   1.1029E+01  1.1087E+00
      1.686      0.593  2.4971E+01      1.2193E+02   1.1511E+01  1.0868E+00
      1.795      0.557  2.1119E+01      1.2119E+02   1.0746E+01  9.5276E-01
      1.911      0.523  9.3797E+00      1.0713E+02   8.9210E+00  7.4286E-01
      2.035      0.491  9.0111E+00      9.9106E+01   7.7505E+00  6.0612E-01
      2.167      0.461  1.7230E+01      1.1488E+02   8.4375E+00  6.1970E-01
      2.307      0.433  1.4633E+01      1.4707E+02   1.0144E+01  6.9972E-01
      2.457      0.407  9.4726E+00      1.2640E+02   8.1884E+00  5.3044E-01
      2.616      0.382  7.9670E+00      1.3184E+02   8.0209E+00  4.8798E-01
      2.786      0.359  1.8021E+01      1.8682E+02   1.0674E+01  6.0990E-01
      2.966      0.337  1.9707E+01      2.1292E+02   1.1426E+01  6.1310E-01
      3.158      0.317  1.3163E+01      2.2446E+02   1.1312E+01  5.7007E-01
      3.363      0.297  7.8129E+00      2.4901E+02   1.1786E+01  5.5781E-01
      3.581      0.279  2.0080E+01      3.0463E+02   1.3541E+01  6.0188E-01
      3.813      0.262  3.9236E+01      3.8544E+02   1.6090E+01  6.7169E-01
      4.060      0.246  2.8048E+01      3.8218E+02   1.4983E+01  5.8743E-01
      4.323      0.231  1.8066E+01      3.5120E+02   1.2931E+01  4.7611E-01
      4.603      0.217  1.6881E+01      3.2451E+02   1.1222E+01  3.8804E-01
      4.901      0.204  6.2207E+00      2.8444E+02   9.2373E+00  2.9999E-01
      5.218      0.192  1.6996E+01      2.7787E+02   8.4748E+00  2.5848E-01
      5.556      0.180  9.4151E+00      2.7112E+02   7.7658E+00  2.2244E-01
      5.916      0.169  9.0941E+00      3.1196E+02   8.3920E+00  2.2575E-01
      6.300      0.159  2.2125E+01      3.7993E+02   9.5987E+00  2.4250E-01
      6.708      0.149  2.4543E+01      3.0736E+02   7.2926E+00  1.7303E-01
      7.142      0.140  8.0790E+00      2.9428E+02   6.5576E+00  1.4613E-01
      7.605      0.131  1.0880E+01      2.4773E+02   5.1844E+00  1.0850E-01
      8.098      0.123  6.3635E+00      2.2438E+02   4.4100E+00  8.6676E-02
      8.622      0.116  1.1488E+01      2.3354E+02   4.3109E+00  7.9572E-02
      9.181      0.109  1.5544E+01      2.3070E+02   3.9993E+00  6.9330E-02
      9.776      0.102  1.1290E+01      2.2606E+02   3.6804E+00  5.9919E-02
     10.409      0.096  5.0937E+00      2.4078E+02   3.6815E+00  5.6291E-02
     11.083      0.090  5.8444E+00      2.8861E+02   4.1444E+00  5.9512E-02
     11.801      0.085  9.4639E+00      2.8775E+02   3.8807E+00  5.2335E-02
     12.566      0.080  1.0686E+01      2.7761E+02   3.5161E+00  4.4533E-02
     13.380      0.075  4.9331E+00      2.1646E+02   2.5747E+00  3.0626E-02
     14.247      0.070  1.9818E+00      1.8639E+02   2.0822E+00  2.3260E-02
     15.170      0.066  5.6238E+00      1.7406E+02   1.8261E+00  1.9158E-02
     16.153      0.062  4.2772E+00      1.5962E+02   1.5728E+00  1.5496E-02
     17.199      0.058  1.8798E+00      1.4671E+02   1.3575E+00  1.2562E-02
     18.314      0.055  3.1710E+00      1.5106E+02   1.3128E+00  1.1409E-02
     19.500      0.051  2.1026E+00      1.5546E+02   1.2689E+00  1.0356E-02
     20.763      0.048  2.2676E+00      1.3101E+02   1.0042E+00  7.6974E-03
     22.109      0.045  1.5589E+00      1.3973E+02   1.0059E+00  7.2412E-03
     23.541      0.042  7.6331E-01      1.3721E+02   9.2766E-01  6.2717E-03
     25.066      0.040  2.7540E-01      1.2617E+02   8.0109E-01  5.0865E-03
     26.690      0.037  3.2404E-01      1.1877E+02   7.0827E-01  4.2235E-03
     28.419      0.035  2.3193E-01      1.1680E+02   6.5410E-01  3.6631E-03
     30.260      0.033  1.9333E-01      1.2054E+02   6.3400E-01  3.3346E-03
     32.221      0.031  9.0347E-02      1.1073E+02   5.4697E-01  2.7018E-03
     34.308      0.029  6.5077E-02      1.0925E+02   5.0681E-01  2.3511E-03
     36.531      0.027  5.7536E-02      1.0916E+02   4.7560E-01  2.0721E-03
     38.897      0.026  8.1901E-02      1.0927E+02   4.4709E-01  1.8294E-03
     41.417      0.024  3.3085E-02      1.0887E+02   4.1837E-01  1.6077E-03
     44.101      0.023  4.6393E-02      1.0706E+02   3.8638E-01  1.3944E-03
     46.958      0.021  2.5226E-02      1.0606E+02   3.5946E-01  1.2183E-03
     50.000      0.020  1.9670E-02      1.0638E+02   3.3862E-01  1.0779E-03
 
 
