# Supplementary material for: Parameters estimation of stochastic finite fault ground motion simulation method and its application in North China
Source: PLoS One. 2025 Dec 3;20(12):e0337602. doi: 10.1371/journal.pone.0337602 (PMC12674566; doi:10.1371/journal.pone.0337602)
Supplement: S2 File — The program code of strong ground motion simulation based on stochastic finite-fault method with dynamic corner frequency for the Pingyuan earthquake. (ZIP) [file pone.0337602.s002.zip › S2 File. Program Code. ( Simulationor of Pingyuan earthquake)/EXSIMNC/PSA/M6d5S130S008iter009.tmp]

**********************************************
*******     Site #   8
PSA and Fouries apectra of trial num.     9
damping:   5%
 100 samples
Mag.          =      5.50
siteCoord1    =     37.40
siteCoord2    =    116.20
depth         =     18.00
fault Dis.(km)=    28.97
Hypo  Dis.(km)=    31.26
Input Parameters file =  M6d5S130_parameters.out                                                                                                 
 data format: (1x,f10.3, 1p, 1x,e11.4, 5x,e11.4, 2x,e11.4, 1x,e11.4)
   freq(Hz)     per(s) FAS(cm/sec) avgPSA(cm/s**2) avgPSV(cm/s)   avgSD(cm)
      0.100     10.000  3.5481E-01      3.9505E-01   6.2874E-01  1.0007E+00
      0.106      9.392  3.5481E-01      4.6446E-01   6.9424E-01  1.0377E+00
      0.113      8.820  3.5481E-01      5.3491E-01   7.5090E-01  1.0541E+00
      0.121      8.283  3.5481E-01      6.0122E-01   7.9262E-01  1.0450E+00
      0.129      7.779  4.6397E-01      6.5955E-01   8.1661E-01  1.0111E+00
      0.137      7.306  4.6397E-01      7.1013E-01   8.2575E-01  9.6019E-01
      0.146      6.862  4.6397E-01      7.6058E-01   8.3060E-01  9.0706E-01
      0.155      6.444  6.3728E-01      8.2701E-01   8.4819E-01  8.6992E-01
      0.165      6.052  6.3728E-01      9.3038E-01   8.9615E-01  8.6318E-01
      0.176      5.684  6.3728E-01      1.0854E+00   9.8187E-01  8.8820E-01
      0.187      5.338  8.6095E-01      1.2837E+00   1.0906E+00  9.2653E-01
      0.199      5.013  8.6095E-01      1.4801E+00   1.1809E+00  9.4224E-01
      0.212      4.708  8.6095E-01      1.6018E+00   1.2002E+00  8.9938E-01
      0.226      4.422  1.0325E+00      1.9401E+00   1.3653E+00  9.6083E-01
      0.241      4.153  1.0325E+00      2.4530E+00   1.6212E+00  1.0715E+00
      0.256      3.900  1.0955E+00      2.8113E+00   1.7450E+00  1.0831E+00
      0.273      3.663  1.0955E+00      2.9817E+00   1.7382E+00  1.0132E+00
      0.291      3.440  1.2533E+00      3.2045E+00   1.7544E+00  9.6047E-01
      0.310      3.231  1.4043E+00      3.7943E+00   1.9509E+00  1.0031E+00
      0.330      3.034  1.4043E+00      4.6676E+00   2.2539E+00  1.0884E+00
      0.351      2.849  1.3665E+00      5.3372E+00   2.4204E+00  1.0976E+00
      0.374      2.676  1.5654E+00      5.7244E+00   2.4381E+00  1.0384E+00
      0.398      2.513  1.9522E+00      6.4780E+00   2.5911E+00  1.0364E+00
      0.424      2.360  1.9522E+00      7.8518E+00   2.9496E+00  1.1080E+00
      0.451      2.217  2.0242E+00      9.4695E+00   3.3408E+00  1.1786E+00
      0.480      2.082  2.2463E+00      1.1521E+01   3.8173E+00  1.2648E+00
      0.511      1.955  3.0138E+00      1.4303E+01   4.4508E+00  1.3850E+00
      0.545      1.836  4.1922E+00      1.8635E+01   5.4460E+00  1.5915E+00
      0.580      1.724  5.8354E+00      2.3678E+01   6.4985E+00  1.7836E+00
      0.617      1.620  7.3482E+00      2.6713E+01   6.8855E+00  1.7748E+00
      0.657      1.521  8.6547E+00      3.3943E+01   8.2169E+00  1.9891E+00
      0.700      1.428  1.0139E+01      4.2459E+01   9.6530E+00  2.1946E+00
      0.745      1.342  1.3840E+01      4.9262E+01   1.0518E+01  2.2458E+00
      0.794      1.260  1.6872E+01      5.5909E+01   1.1211E+01  2.2481E+00
      0.845      1.183  1.7707E+01      5.8212E+01   1.0963E+01  2.0645E+00
      0.900      1.111  1.6897E+01      5.8838E+01   1.0406E+01  1.8405E+00
      0.958      1.044  1.2428E+01      6.5267E+01   1.0841E+01  1.8007E+00
      1.020      0.980  7.1905E+00      6.7603E+01   1.0546E+01  1.6451E+00
      1.086      0.921  8.2363E+00      7.1049E+01   1.0409E+01  1.5250E+00
      1.157      0.865  1.3562E+01      7.4892E+01   1.0304E+01  1.4178E+00
      1.232      0.812  2.0824E+01      9.1543E+01   1.1829E+01  1.5286E+00
      1.311      0.763  2.3972E+01      1.1505E+02   1.3962E+01  1.6943E+00
      1.396      0.716  2.4305E+01      1.3654E+02   1.5562E+01  1.7736E+00
      1.487      0.673  2.3001E+01      1.4578E+02   1.5604E+01  1.6702E+00
      1.583      0.632  2.0106E+01      1.3863E+02   1.3936E+01  1.4009E+00
      1.686      0.593  1.7764E+01      1.2363E+02   1.1671E+01  1.1019E+00
      1.795      0.557  1.2184E+01      1.0809E+02   9.5837E+00  8.4974E-01
      1.911      0.523  7.0514E+00      9.4691E+01   7.8849E+00  6.5658E-01
      2.035      0.491  8.2476E+00      8.8474E+01   6.9190E+00  5.4109E-01
      2.167      0.461  7.1657E+00      9.8292E+01   7.2191E+00  5.3021E-01
      2.307      0.433  6.9889E+00      1.2263E+02   8.4583E+00  5.8343E-01
      2.457      0.407  1.7244E+01      1.5218E+02   9.8581E+00  6.3861E-01
      2.616      0.382  2.2515E+01      1.6850E+02   1.0251E+01  6.2367E-01
      2.786      0.359  8.0941E+00      1.7168E+02   9.8095E+00  5.6048E-01
      2.966      0.337  1.9784E+01      2.1556E+02   1.1567E+01  6.2069E-01
      3.158      0.317  3.3970E+01      2.5394E+02   1.2798E+01  6.4495E-01
      3.363      0.297  1.0880E+01      2.3460E+02   1.1103E+01  5.2551E-01
      3.581      0.279  8.0092E+00      2.2885E+02   1.0172E+01  4.5215E-01
      3.813      0.262  1.7452E+01      2.8421E+02   1.1864E+01  4.9528E-01
      4.060      0.246  4.0571E+01      3.7915E+02   1.4865E+01  5.8277E-01
      4.323      0.231  1.0751E+01      3.9061E+02   1.4382E+01  5.2954E-01
      4.603      0.217  1.9496E+01      3.7167E+02   1.2852E+01  4.4442E-01
      4.901      0.204  3.0924E+01      3.9789E+02   1.2922E+01  4.1964E-01
      5.218      0.192  1.0238E+01      3.7294E+02   1.1375E+01  3.4692E-01
      5.556      0.180  1.0593E+01      2.7651E+02   7.9203E+00  2.2687E-01
      5.916      0.169  3.0708E+00      2.6456E+02   7.1170E+00  1.9145E-01
      6.300      0.159  1.0988E+01      2.9784E+02   7.5248E+00  1.9011E-01
      6.708      0.149  4.3969E+00      3.6072E+02   8.5589E+00  2.0308E-01
      7.142      0.140  3.4177E+01      4.1390E+02   9.2231E+00  2.0552E-01
      7.605      0.131  7.6873E+00      3.5404E+02   7.4092E+00  1.5506E-01
      8.098      0.123  6.6729E+00      2.7286E+02   5.3630E+00  1.0541E-01
      8.622      0.116  9.6061E+00      2.7182E+02   5.0174E+00  9.2613E-02
      9.181      0.109  1.3222E+01      3.2601E+02   5.6514E+00  9.7969E-02
      9.776      0.102  7.7755E+00      2.7863E+02   4.5363E+00  7.3854E-02
     10.409      0.096  3.2528E+00      2.7306E+02   4.1751E+00  6.3838E-02
     11.083      0.090  1.0048E+01      2.8465E+02   4.0875E+00  5.8695E-02
     11.801      0.085  6.4496E+00      2.8925E+02   3.9008E+00  5.2607E-02
     12.566      0.080  5.5556E+00      2.4202E+02   3.0653E+00  3.8823E-02
     13.380      0.075  1.6497E+00      2.0977E+02   2.4952E+00  2.9680E-02
     14.247      0.070  4.6271E+00      2.0357E+02   2.2741E+00  2.5404E-02
     15.170      0.066  1.9844E+00      1.7467E+02   1.8325E+00  1.9226E-02
     16.153      0.062  2.2830E+00      1.8508E+02   1.8236E+00  1.7968E-02
     17.199      0.058  2.6489E+00      1.9002E+02   1.7583E+00  1.6271E-02
     18.314      0.055  2.8355E+00      1.9059E+02   1.6563E+00  1.4394E-02
     19.500      0.051  2.8813E+00      1.5044E+02   1.2278E+00  1.0021E-02
     20.763      0.048  7.1523E-01      1.4217E+02   1.0898E+00  8.3532E-03
     22.109      0.045  1.0298E+00      1.3881E+02   9.9923E-01  7.1933E-03
     23.541      0.042  1.1466E+00      1.3456E+02   9.0976E-01  6.1507E-03
     25.066      0.040  6.7185E-01      1.3414E+02   8.5170E-01  5.4078E-03
     26.690      0.037  4.2730E-01      1.1995E+02   7.1526E-01  4.2652E-03
     28.419      0.035  3.6302E-01      1.2515E+02   7.0090E-01  3.9253E-03
     30.260      0.033  2.0526E-01      1.2312E+02   6.4755E-01  3.4058E-03
     32.221      0.031  2.9394E-01      1.2364E+02   6.1074E-01  3.0168E-03
     34.308      0.029  6.5206E-02      1.2145E+02   5.6342E-01  2.6137E-03
     36.531      0.027  8.3578E-02      1.1879E+02   5.1754E-01  2.2548E-03
     38.897      0.026  4.1230E-02      1.1918E+02   4.8765E-01  1.9953E-03
     41.417      0.024  1.3842E-02      1.1841E+02   4.5502E-01  1.7485E-03
     44.101      0.023  2.7241E-02      1.1778E+02   4.2504E-01  1.5339E-03
     46.958      0.021  1.1012E-02      1.1721E+02   3.9727E-01  1.3465E-03
     50.000      0.020  1.3008E-02      1.1667E+02   3.7137E-01  1.1821E-03
 
 
