# Supplementary material for: Parameters estimation of stochastic finite fault ground motion simulation method and its application in North China
Source: PLoS One. 2025 Dec 3;20(12):e0337602. doi: 10.1371/journal.pone.0337602 (PMC12674566; doi:10.1371/journal.pone.0337602)
Supplement: S2 File — The program code of strong ground motion simulation based on stochastic finite-fault method with dynamic corner frequency for the Pingyuan earthquake. (ZIP) [file pone.0337602.s002.zip › S2 File. Program Code. ( Simulationor of Pingyuan earthquake)/EXSIMNC/PSA/M6d5S130S008iter010.tmp]

**********************************************
*******     Site #   8
PSA and Fouries apectra of trial num.    10
damping:   5%
 100 samples
Mag.          =      5.50
siteCoord1    =     37.40
siteCoord2    =    116.20
depth         =     18.00
fault Dis.(km)=    28.97
Hypo  Dis.(km)=    31.26
Input Parameters file =  M6d5S130_parameters.out                                                                                                 
 data format: (1x,f10.3, 1p, 1x,e11.4, 5x,e11.4, 2x,e11.4, 1x,e11.4)
   freq(Hz)     per(s) FAS(cm/sec) avgPSA(cm/s**2) avgPSV(cm/s)   avgSD(cm)
      0.100     10.000  2.8280E-01      3.3032E-01   5.2572E-01  8.3671E-01
      0.106      9.392  2.8280E-01      4.0447E-01   6.0456E-01  9.0364E-01
      0.113      8.820  2.8280E-01      4.7160E-01   6.6201E-01  9.2932E-01
      0.121      8.283  2.8280E-01      5.2488E-01   6.9198E-01  9.1227E-01
      0.129      7.779  3.6852E-01      5.6217E-01   6.9604E-01  8.6180E-01
      0.137      7.306  3.6852E-01      6.2152E-01   7.2271E-01  8.4038E-01
      0.146      6.862  3.6852E-01      7.3159E-01   7.9894E-01  8.7249E-01
      0.155      6.444  4.1826E-01      8.1476E-01   8.3563E-01  8.5703E-01
      0.165      6.052  4.1826E-01      8.5505E-01   8.2360E-01  7.9330E-01
      0.176      5.684  4.1826E-01      1.0504E+00   9.5015E-01  8.5951E-01
      0.187      5.338  4.5384E-01      1.2915E+00   1.0972E+00  9.3214E-01
      0.199      5.013  4.5384E-01      1.5755E+00   1.2570E+00  1.0029E+00
      0.212      4.708  4.5384E-01      1.8383E+00   1.3775E+00  1.0322E+00
      0.226      4.422  6.0113E-01      2.0696E+00   1.4564E+00  1.0249E+00
      0.241      4.153  6.0113E-01      2.3121E+00   1.5281E+00  1.0100E+00
      0.256      3.900  8.7282E-01      2.6376E+00   1.6372E+00  1.0162E+00
      0.273      3.663  8.7282E-01      3.0836E+00   1.7976E+00  1.0479E+00
      0.291      3.440  1.0183E+00      3.6064E+00   1.9744E+00  1.0809E+00
      0.310      3.231  1.0615E+00      4.1038E+00   2.1100E+00  1.0849E+00
      0.330      3.034  1.0615E+00      4.5095E+00   2.1775E+00  1.0515E+00
      0.351      2.849  1.6556E+00      4.9413E+00   2.2409E+00  1.0162E+00
      0.374      2.676  1.8795E+00      5.8190E+00   2.4784E+00  1.0555E+00
      0.398      2.513  1.8506E+00      7.4905E+00   2.9961E+00  1.1984E+00
      0.424      2.360  1.8506E+00      9.2106E+00   3.4600E+00  1.2998E+00
      0.451      2.217  2.6069E+00      9.4753E+00   3.3428E+00  1.1793E+00
      0.480      2.082  2.9087E+00      1.0070E+01   3.3364E+00  1.1054E+00
      0.511      1.955  2.6493E+00      1.0813E+01   3.3647E+00  1.0470E+00
      0.545      1.836  2.7208E+00      1.4013E+01   4.0952E+00  1.1968E+00
      0.580      1.724  3.8999E+00      1.6169E+01   4.4376E+00  1.2179E+00
      0.617      1.620  4.5540E+00      2.0179E+01   5.2012E+00  1.3407E+00
      0.657      1.521  5.8830E+00      2.5805E+01   6.2467E+00  1.5122E+00
      0.700      1.428  6.6967E+00      3.0777E+01   6.9969E+00  1.5907E+00
      0.745      1.342  7.7750E+00      3.8777E+01   8.2794E+00  1.7678E+00
      0.794      1.260  8.3264E+00      4.9670E+01   9.9599E+00  1.9972E+00
      0.845      1.183  9.4915E+00      6.2805E+01   1.1828E+01  2.2274E+00
      0.900      1.111  1.2109E+01      7.7255E+01   1.3664E+01  2.4166E+00
      0.958      1.044  1.5866E+01      9.0070E+01   1.4961E+01  2.4850E+00
      1.020      0.980  1.9188E+01      1.0170E+02   1.5865E+01  2.4749E+00
      1.086      0.921  2.2908E+01      1.1106E+02   1.6271E+01  2.3838E+00
      1.157      0.865  2.4829E+01      1.2037E+02   1.6562E+01  2.2788E+00
      1.232      0.812  2.7551E+01      1.4228E+02   1.8386E+01  2.3758E+00
      1.311      0.763  2.9187E+01      1.6637E+02   2.0190E+01  2.4503E+00
      1.396      0.716  3.0834E+01      1.9651E+02   2.2397E+01  2.5526E+00
      1.487      0.673  2.8308E+01      2.1397E+02   2.2904E+01  2.4516E+00
      1.583      0.632  2.3478E+01      2.1703E+02   2.1818E+01  2.1932E+00
      1.686      0.593  2.3350E+01      1.9615E+02   1.8518E+01  1.7483E+00
      1.795      0.557  2.3867E+01      1.8085E+02   1.6035E+01  1.4218E+00
      1.911      0.523  2.5765E+01      1.9542E+02   1.6273E+01  1.3550E+00
      2.035      0.491  2.0334E+01      2.2125E+02   1.7303E+01  1.3531E+00
      2.167      0.461  1.0719E+01      2.6702E+02   1.9612E+01  1.4404E+00
      2.307      0.433  1.5939E+01      3.1711E+02   2.1873E+01  1.5087E+00
      2.457      0.407  3.4804E+01      3.4792E+02   2.2538E+01  1.4600E+00
      2.616      0.382  5.1115E+01      3.5204E+02   2.1418E+01  1.3030E+00
      2.786      0.359  3.5451E+01      3.2384E+02   1.8503E+01  1.0572E+00
      2.966      0.337  9.9101E+00      2.5884E+02   1.3890E+01  7.4532E-01
      3.158      0.317  1.2022E+01      2.2699E+02   1.1439E+01  5.7649E-01
      3.363      0.297  2.1925E+01      2.8517E+02   1.3497E+01  6.3879E-01
      3.581      0.279  2.2563E+01      3.1265E+02   1.3897E+01  6.1773E-01
      3.813      0.262  1.2418E+01      2.8181E+02   1.1764E+01  4.9110E-01
      4.060      0.246  1.2220E+01      2.2674E+02   8.8893E+00  3.4851E-01
      4.323      0.231  2.8522E+01      2.6018E+02   9.5797E+00  3.5272E-01
      4.603      0.217  1.2542E+01      2.4817E+02   8.5817E+00  2.9675E-01
      4.901      0.204  6.3771E+00      2.7788E+02   9.0243E+00  2.9307E-01
      5.218      0.192  1.8370E+01      3.3157E+02   1.0113E+01  3.0843E-01
      5.556      0.180  1.0917E+01      3.0840E+02   8.8339E+00  2.5304E-01
      5.916      0.169  1.0491E+01      2.8105E+02   7.5606E+00  2.0339E-01
      6.300      0.159  1.1609E+01      3.2174E+02   8.1287E+00  2.0536E-01
      6.708      0.149  1.9434E+01      3.5924E+02   8.5238E+00  2.0224E-01
      7.142      0.140  5.1837E+00      3.6134E+02   8.0519E+00  1.7942E-01
      7.605      0.131  1.5543E+01      4.3965E+02   9.2008E+00  1.9255E-01
      8.098      0.123  1.8506E+01      4.7064E+02   9.2501E+00  1.8180E-01
      8.622      0.116  1.0220E+01      4.7533E+02   8.7739E+00  1.6195E-01
      9.181      0.109  6.4806E+00      4.6004E+02   7.9750E+00  1.3825E-01
      9.776      0.102  1.2963E+01      4.2306E+02   6.8877E+00  1.1214E-01
     10.409      0.096  6.8592E+00      3.6623E+02   5.5996E+00  8.5618E-02
     11.083      0.090  8.6352E+00      3.0682E+02   4.4059E+00  6.3267E-02
     11.801      0.085  4.3877E+00      2.6833E+02   3.6187E+00  4.8802E-02
     12.566      0.080  6.1883E+00      2.8803E+02   3.6481E+00  4.6205E-02
     13.380      0.075  3.9476E+00      2.5565E+02   3.0409E+00  3.6171E-02
     14.247      0.070  3.3857E+00      1.9103E+02   2.1340E+00  2.3839E-02
     15.170      0.066  2.4443E+00      1.7780E+02   1.8653E+00  1.9570E-02
     16.153      0.062  2.3551E+00      1.9167E+02   1.8885E+00  1.8608E-02
     17.199      0.058  3.5372E+00      2.2964E+02   2.1250E+00  1.9664E-02
     18.314      0.055  2.9824E+00      2.1261E+02   1.8477E+00  1.6057E-02
     19.500      0.051  2.4683E+00      2.1457E+02   1.7512E+00  1.4293E-02
     20.763      0.048  8.6417E-01      2.1090E+02   1.6166E+00  1.2392E-02
     22.109      0.045  3.2315E-01      1.9376E+02   1.3948E+00  1.0041E-02
     23.541      0.042  9.4521E-01      1.8571E+02   1.2555E+00  8.4883E-03
     25.066      0.040  6.8030E-01      1.8699E+02   1.1873E+00  7.5387E-03
     26.690      0.037  7.8841E-01      1.7585E+02   1.0486E+00  6.2529E-03
     28.419      0.035  2.9412E-01      1.7849E+02   9.9961E-01  5.5981E-03
     30.260      0.033  3.6052E-01      1.8044E+02   9.4905E-01  4.9916E-03
     32.221      0.031  1.6839E-01      1.7820E+02   8.8020E-01  4.3478E-03
     34.308      0.029  5.2330E-02      1.7994E+02   8.3476E-01  3.8724E-03
     36.531      0.027  8.6029E-02      1.8039E+02   7.8591E-01  3.4240E-03
     38.897      0.026  5.3962E-02      1.7741E+02   7.2588E-01  2.9701E-03
     41.417      0.024  3.6904E-02      1.7642E+02   6.7792E-01  2.6051E-03
     44.101      0.023  3.1708E-02      1.7654E+02   6.3710E-01  2.2992E-03
     46.958      0.021  2.8118E-02      1.7573E+02   5.9562E-01  2.0187E-03
     50.000      0.020  2.5857E-02      1.7473E+02   5.5619E-01  1.7704E-03
 
 
