# Supplementary material for: Parameters estimation of stochastic finite fault ground motion simulation method and its application in North China
Source: PLoS One. 2025 Dec 3;20(12):e0337602. doi: 10.1371/journal.pone.0337602 (PMC12674566; doi:10.1371/journal.pone.0337602)
Supplement: S2 File — The program code of strong ground motion simulation based on stochastic finite-fault method with dynamic corner frequency for the Pingyuan earthquake. (ZIP) [file pone.0337602.s002.zip › S2 File. Program Code. ( Simulationor of Pingyuan earthquake)/EXSIMNC/PSA/M6d5S130S009iter001.tmp]

**********************************************
*******     Site #   9
PSA and Fouries apectra of trial num.     1
damping:   5%
 100 samples
Mag.          =      5.50
siteCoord1    =     37.20
siteCoord2    =    116.60
depth         =     18.00
fault Dis.(km)=    26.37
Hypo  Dis.(km)=    28.05
Input Parameters file =  M6d5S130_parameters.out                                                                                                 
 data format: (1x,f10.3, 1p, 1x,e11.4, 5x,e11.4, 2x,e11.4, 1x,e11.4)
   freq(Hz)     per(s) FAS(cm/sec) avgPSA(cm/s**2) avgPSV(cm/s)   avgSD(cm)
      0.100     10.000  3.4693E-01      4.2123E-01   6.7041E-01  1.0670E+00
      0.106      9.392  3.4693E-01      4.7995E-01   7.1738E-01  1.0723E+00
      0.113      8.820  3.4693E-01      5.5317E-01   7.7652E-01  1.0901E+00
      0.121      8.283  3.4693E-01      6.5522E-01   8.6381E-01  1.1388E+00
      0.129      7.779  4.6816E-01      7.6896E-01   9.5208E-01  1.1788E+00
      0.137      7.306  4.6816E-01      8.9113E-01   1.0362E+00  1.2049E+00
      0.146      6.862  4.6816E-01      1.0211E+00   1.1151E+00  1.2177E+00
      0.155      6.444  8.2083E-01      1.1646E+00   1.1944E+00  1.2250E+00
      0.165      6.052  8.2083E-01      1.3363E+00   1.2871E+00  1.2398E+00
      0.176      5.684  8.2083E-01      1.5554E+00   1.4071E+00  1.2728E+00
      0.187      5.338  1.0570E+00      1.8331E+00   1.5573E+00  1.3231E+00
      0.199      5.013  1.0570E+00      2.1545E+00   1.7190E+00  1.3716E+00
      0.212      4.708  1.0570E+00      2.4739E+00   1.8537E+00  1.3891E+00
      0.226      4.422  1.5017E+00      2.7379E+00   1.9267E+00  1.3559E+00
      0.241      4.153  1.5017E+00      2.9371E+00   1.9412E+00  1.2830E+00
      0.256      3.900  1.9699E+00      3.1258E+00   1.9402E+00  1.2043E+00
      0.273      3.663  1.9699E+00      3.5876E+00   2.0913E+00  1.2191E+00
      0.291      3.440  2.3052E+00      4.4727E+00   2.4487E+00  1.3406E+00
      0.310      3.231  2.3723E+00      5.4386E+00   2.7963E+00  1.4378E+00
      0.330      3.034  2.3723E+00      6.5247E+00   3.1506E+00  1.5214E+00
      0.351      2.849  2.5085E+00      7.5063E+00   3.4041E+00  1.5437E+00
      0.374      2.676  2.4728E+00      8.3739E+00   3.5665E+00  1.5190E+00
      0.398      2.513  2.5921E+00      9.9669E+00   3.9866E+00  1.5946E+00
      0.424      2.360  2.5921E+00      1.2867E+01   4.8333E+00  1.8157E+00
      0.451      2.217  2.3538E+00      1.6039E+01   5.6586E+00  1.9963E+00
      0.480      2.082  2.2879E+00      1.8170E+01   6.0204E+00  1.9947E+00
      0.511      1.955  2.1728E+00      2.0251E+01   6.3014E+00  1.9608E+00
      0.545      1.836  2.6441E+00      2.3731E+01   6.9352E+00  2.0267E+00
      0.580      1.724  5.4442E+00      2.7786E+01   7.6262E+00  2.0931E+00
      0.617      1.620  6.9690E+00      3.2601E+01   8.4032E+00  2.1660E+00
      0.657      1.521  7.8985E+00      3.7610E+01   9.1045E+00  2.2040E+00
      0.700      1.428  8.7727E+00      4.2458E+01   9.6526E+00  2.1945E+00
      0.745      1.342  1.3786E+01      5.5112E+01   1.1767E+01  2.5124E+00
      0.794      1.260  1.3882E+01      7.2606E+01   1.4559E+01  2.9194E+00
      0.845      1.183  1.4140E+01      8.3792E+01   1.5780E+01  2.9717E+00
      0.900      1.111  1.2514E+01      9.6664E+01   1.7096E+01  3.0237E+00
      0.958      1.044  1.5241E+01      1.0503E+02   1.7446E+01  2.8978E+00
      1.020      0.980  1.7274E+01      1.2865E+02   2.0069E+01  3.1307E+00
      1.086      0.921  2.3904E+01      1.6133E+02   2.3636E+01  3.4628E+00
      1.157      0.865  3.1190E+01      1.8966E+02   2.6096E+01  3.5906E+00
      1.232      0.812  3.5843E+01      2.0839E+02   2.6928E+01  3.4797E+00
      1.311      0.763  3.4053E+01      2.4805E+02   3.0103E+01  3.6532E+00
      1.396      0.716  3.5088E+01      2.7820E+02   3.1707E+01  3.6138E+00
      1.487      0.673  4.2453E+01      3.0502E+02   3.2648E+01  3.4946E+00
      1.583      0.632  5.0993E+01      3.2541E+02   3.2712E+01  3.2884E+00
      1.686      0.593  5.4085E+01      3.1888E+02   3.0106E+01  2.8423E+00
      1.795      0.557  5.1427E+01      3.1225E+02   2.7686E+01  2.4548E+00
      1.911      0.523  3.9606E+01      2.6231E+02   2.1842E+01  1.8188E+00
      2.035      0.491  1.9496E+01      2.3209E+02   1.8150E+01  1.4194E+00
      2.167      0.461  1.7973E+01      2.0235E+02   1.4862E+01  1.0915E+00
      2.307      0.433  1.7887E+01      2.3917E+02   1.6497E+01  1.1379E+00
      2.457      0.407  1.4658E+01      2.5215E+02   1.6334E+01  1.0581E+00
      2.616      0.382  1.2269E+01      2.8280E+02   1.7205E+01  1.0467E+00
      2.786      0.359  3.2292E+01      3.5856E+02   2.0487E+01  1.1706E+00
      2.966      0.337  5.2853E+01      3.8912E+02   2.0880E+01  1.1204E+00
      3.158      0.317  2.6110E+01      3.0792E+02   1.5518E+01  7.8202E-01
      3.363      0.297  2.3443E+01      3.3658E+02   1.5930E+01  7.5396E-01
      3.581      0.279  1.0415E+01      3.1171E+02   1.3855E+01  6.1587E-01
      3.813      0.262  8.0737E+00      2.8925E+02   1.2075E+01  5.0406E-01
      4.060      0.246  1.0993E+01      3.0090E+02   1.1797E+01  4.6249E-01
      4.323      0.231  2.1538E+01      3.8958E+02   1.4344E+01  5.2815E-01
      4.603      0.217  3.9238E+01      5.1403E+02   1.7775E+01  6.1464E-01
      4.901      0.204  2.5990E+01      5.6110E+02   1.8222E+01  5.9177E-01
      5.218      0.192  2.2517E+01      5.8177E+02   1.7744E+01  5.4117E-01
      5.556      0.180  2.1753E+01      5.5702E+02   1.5955E+01  4.5702E-01
      5.916      0.169  2.6794E+01      5.6528E+02   1.5207E+01  4.0907E-01
      6.300      0.159  2.4189E+01      5.4298E+02   1.3718E+01  3.4658E-01
      6.708      0.149  9.6734E+00      4.4085E+02   1.0460E+01  2.4819E-01
      7.142      0.140  8.5476E+00      3.6342E+02   8.0981E+00  1.8045E-01
      7.605      0.131  1.0801E+01      3.3753E+02   7.0636E+00  1.4782E-01
      8.098      0.123  8.0747E+00      3.0078E+02   5.9116E+00  1.1619E-01
      8.622      0.116  1.0705E+01      3.4411E+02   6.3517E+00  1.1724E-01
      9.181      0.109  1.3707E+01      3.1377E+02   5.4393E+00  9.4291E-02
      9.776      0.102  7.0940E+00      2.7439E+02   4.4673E+00  7.2730E-02
     10.409      0.096  6.2439E+00      2.3213E+02   3.5492E+00  5.4268E-02
     11.083      0.090  6.3888E+00      2.4839E+02   3.5668E+00  5.1219E-02
     11.801      0.085  7.9795E+00      2.5073E+02   3.3813E+00  4.5600E-02
     12.566      0.080  3.9660E+00      2.7464E+02   3.4785E+00  4.4057E-02
     13.380      0.075  5.1307E+00      2.1922E+02   2.6076E+00  3.1016E-02
     14.247      0.070  4.8239E+00      2.1737E+02   2.4283E+00  2.7126E-02
     15.170      0.066  4.0107E+00      2.1743E+02   2.2812E+00  2.3933E-02
     16.153      0.062  4.4129E+00      2.1951E+02   2.1629E+00  2.1311E-02
     17.199      0.058  1.3551E+00      1.9910E+02   1.8424E+00  1.7049E-02
     18.314      0.055  1.0519E+00      2.0770E+02   1.8050E+00  1.5687E-02
     19.500      0.051  2.3884E+00      2.0317E+02   1.6582E+00  1.3534E-02
     20.763      0.048  2.0066E+00      1.9459E+02   1.4915E+00  1.1433E-02
     22.109      0.045  6.9560E-01      1.7697E+02   1.2740E+00  9.1713E-03
     23.541      0.042  7.2207E-01      1.7639E+02   1.1925E+00  8.0625E-03
     25.066      0.040  1.0734E+00      1.7918E+02   1.1377E+00  7.2236E-03
     26.690      0.037  6.7994E-01      1.7449E+02   1.0405E+00  6.2047E-03
     28.419      0.035  4.4875E-01      1.6493E+02   9.2366E-01  5.1728E-03
     30.260      0.033  3.6301E-01      1.6346E+02   8.5971E-01  4.5217E-03
     32.221      0.031  2.4864E-01      1.6043E+02   7.9245E-01  3.9143E-03
     34.308      0.029  9.7407E-02      1.5886E+02   7.3695E-01  3.4187E-03
     36.531      0.027  1.4706E-01      1.5973E+02   6.9590E-01  3.0318E-03
     38.897      0.026  7.3118E-02      1.5917E+02   6.5125E-01  2.6647E-03
     41.417      0.024  4.1690E-02      1.5718E+02   6.0399E-01  2.3209E-03
     44.101      0.023  4.1642E-02      1.5696E+02   5.6647E-01  2.0443E-03
     46.958      0.021  2.3739E-02      1.5699E+02   5.3208E-01  1.8034E-03
     50.000      0.020  1.6432E-02      1.5703E+02   4.9985E-01  1.5911E-03
 
 
