# Supplementary material for: Parameters estimation of stochastic finite fault ground motion simulation method and its application in North China
Source: PLoS One. 2025 Dec 3;20(12):e0337602. doi: 10.1371/journal.pone.0337602 (PMC12674566; doi:10.1371/journal.pone.0337602)
Supplement: S2 File — The program code of strong ground motion simulation based on stochastic finite-fault method with dynamic corner frequency for the Pingyuan earthquake. (ZIP) [file pone.0337602.s002.zip › S2 File. Program Code. ( Simulationor of Pingyuan earthquake)/EXSIMNC/PSA/M6d5S130S009iter002.tmp]

**********************************************
*******     Site #   9
PSA and Fouries apectra of trial num.     2
damping:   5%
 100 samples
Mag.          =      5.50
siteCoord1    =     37.20
siteCoord2    =    116.60
depth         =     18.00
fault Dis.(km)=    26.37
Hypo  Dis.(km)=    28.05
Input Parameters file =  M6d5S130_parameters.out                                                                                                 
 data format: (1x,f10.3, 1p, 1x,e11.4, 5x,e11.4, 2x,e11.4, 1x,e11.4)
   freq(Hz)     per(s) FAS(cm/sec) avgPSA(cm/s**2) avgPSV(cm/s)   avgSD(cm)
      0.100     10.000  3.3860E-01      5.9390E-01   9.4523E-01  1.5044E+00
      0.106      9.392  3.3860E-01      7.0153E-01   1.0486E+00  1.5673E+00
      0.113      8.820  3.3860E-01      8.2077E-01   1.1522E+00  1.6174E+00
      0.121      8.283  3.3860E-01      9.4909E-01   1.2512E+00  1.6496E+00
      0.129      7.779  5.3618E-01      1.0851E+00   1.3436E+00  1.6635E+00
      0.137      7.306  5.3618E-01      1.2316E+00   1.4321E+00  1.6652E+00
      0.146      6.862  5.3618E-01      1.3982E+00   1.5270E+00  1.6675E+00
      0.155      6.444  9.1796E-01      1.6045E+00   1.6456E+00  1.6877E+00
      0.165      6.052  9.1796E-01      1.8766E+00   1.8075E+00  1.7410E+00
      0.176      5.684  9.1796E-01      2.2387E+00   2.0251E+00  1.8320E+00
      0.187      5.338  1.3874E+00      2.6976E+00   2.2918E+00  1.9470E+00
      0.199      5.013  1.3874E+00      3.2311E+00   2.5780E+00  2.0569E+00
      0.212      4.708  1.3874E+00      3.7956E+00   2.8441E+00  2.1312E+00
      0.226      4.422  1.9604E+00      4.3657E+00   3.0723E+00  2.1621E+00
      0.241      4.153  1.9604E+00      4.9850E+00   3.2947E+00  2.1775E+00
      0.256      3.900  2.9372E+00      5.7677E+00   3.5800E+00  2.2221E+00
      0.273      3.663  2.9372E+00      6.7896E+00   3.9579E+00  2.3072E+00
      0.291      3.440  4.3784E+00      8.4573E+00   4.6301E+00  2.5349E+00
      0.310      3.231  5.6600E+00      1.0527E+01   5.4123E+00  2.7828E+00
      0.330      3.034  5.6600E+00      1.2713E+01   6.1386E+00  2.9642E+00
      0.351      2.849  7.5658E+00      1.4912E+01   6.7626E+00  3.0668E+00
      0.374      2.676  9.2401E+00      1.8372E+01   7.8249E+00  3.3326E+00
      0.398      2.513  1.0432E+01      2.2492E+01   8.9964E+00  3.5985E+00
      0.424      2.360  1.0432E+01      2.6018E+01   9.7738E+00  3.6715E+00
      0.451      2.217  1.1953E+01      2.8589E+01   1.0086E+01  3.5584E+00
      0.480      2.082  1.2882E+01      3.1609E+01   1.0473E+01  3.4700E+00
      0.511      1.955  1.3664E+01      3.4779E+01   1.0822E+01  3.3676E+00
      0.545      1.836  1.4619E+01      3.7881E+01   1.1070E+01  3.2352E+00
      0.580      1.724  1.4657E+01      4.0161E+01   1.1022E+01  3.0252E+00
      0.617      1.620  1.4138E+01      3.7832E+01   9.7516E+00  2.5136E+00
      0.657      1.521  1.3205E+01      3.5259E+01   8.5354E+00  2.0662E+00
      0.700      1.428  1.1340E+01      3.2971E+01   7.4958E+00  1.7041E+00
      0.745      1.342  8.2215E+00      3.1313E+01   6.6858E+00  1.4275E+00
      0.794      1.260  5.1693E+00      3.2572E+01   6.5314E+00  1.3097E+00
      0.845      1.183  4.2328E+00      3.3752E+01   6.3563E+00  1.1970E+00
      0.900      1.111  3.3418E+00      3.2505E+01   5.7490E+00  1.0168E+00
      0.958      1.044  4.2107E+00      4.0865E+01   6.7877E+00  1.1275E+00
      1.020      0.980  4.3216E+00      4.7296E+01   7.3781E+00  1.1509E+00
      1.086      0.921  5.4329E+00      5.6796E+01   8.3209E+00  1.2191E+00
      1.157      0.865  9.5741E+00      6.8578E+01   9.4356E+00  1.2983E+00
      1.232      0.812  1.4027E+01      8.3990E+01   1.0853E+01  1.4024E+00
      1.311      0.763  1.7289E+01      1.0940E+02   1.3276E+01  1.6112E+00
      1.396      0.716  2.3661E+01      1.2438E+02   1.4176E+01  1.6157E+00
      1.487      0.673  2.2248E+01      1.2510E+02   1.3391E+01  1.4333E+00
      1.583      0.632  1.7706E+01      1.0638E+02   1.0694E+01  1.0751E+00
      1.686      0.593  8.5925E+00      1.0520E+02   9.9316E+00  9.3764E-01
      1.795      0.557  1.1698E+01      1.1717E+02   1.0389E+01  9.2110E-01
      1.911      0.523  1.9118E+01      1.4395E+02   1.1986E+01  9.9812E-01
      2.035      0.491  1.9039E+01      1.4536E+02   1.1368E+01  8.8902E-01
      2.167      0.461  1.1776E+01      1.3127E+02   9.6414E+00  7.0812E-01
      2.307      0.433  1.4525E+01      1.6057E+02   1.1076E+01  7.6395E-01
      2.457      0.407  2.4162E+01      2.0450E+02   1.3247E+01  8.5816E-01
      2.616      0.382  1.5479E+01      1.9295E+02   1.1739E+01  7.1418E-01
      2.786      0.359  8.9506E+00      1.6653E+02   9.5150E+00  5.4366E-01
      2.966      0.337  1.0522E+01      1.7960E+02   9.6377E+00  5.1716E-01
      3.158      0.317  1.6468E+01      2.0475E+02   1.0318E+01  5.2000E-01
      3.363      0.297  2.2866E+01      2.2347E+02   1.0577E+01  5.0059E-01
      3.581      0.279  7.0475E+00      1.7353E+02   7.7134E+00  3.4286E-01
      3.813      0.262  8.9150E+00      1.9441E+02   8.1159E+00  3.3880E-01
      4.060      0.246  1.0561E+01      2.2949E+02   8.9973E+00  3.5274E-01
      4.323      0.231  1.6491E+01      2.9750E+02   1.0954E+01  4.0332E-01
      4.603      0.217  2.4813E+01      2.8705E+02   9.9259E+00  3.4323E-01
      4.901      0.204  6.9104E+00      3.6500E+02   1.1854E+01  3.8495E-01
      5.218      0.192  2.8838E+01      4.4402E+02   1.3542E+01  4.1304E-01
      5.556      0.180  3.1538E+01      4.3971E+02   1.2595E+01  3.6077E-01
      5.916      0.169  5.8609E+00      4.0007E+02   1.0762E+01  2.8952E-01
      6.300      0.159  2.8297E+01      5.0396E+02   1.2732E+01  3.2167E-01
      6.708      0.149  8.2694E+00      5.4512E+02   1.2934E+01  3.0689E-01
      7.142      0.140  1.4210E+01      4.5362E+02   1.0108E+01  2.2525E-01
      7.605      0.131  1.5897E+01      4.2935E+02   8.9852E+00  1.8804E-01
      8.098      0.123  1.8910E+01      4.7203E+02   9.2775E+00  1.8234E-01
      8.622      0.116  1.7932E+01      4.9299E+02   9.0999E+00  1.6797E-01
      9.181      0.109  1.3622E+01      4.4290E+02   7.6778E+00  1.3310E-01
      9.776      0.102  8.8929E+00      3.7166E+02   6.0508E+00  9.8510E-02
     10.409      0.096  6.2750E+00      3.2064E+02   4.9026E+00  7.4961E-02
     11.083      0.090  8.9169E+00      2.9947E+02   4.3003E+00  6.1751E-02
     11.801      0.085  5.7022E+00      3.1366E+02   4.2300E+00  5.7046E-02
     12.566      0.080  5.4296E+00      3.2561E+02   4.1240E+00  5.2233E-02
     13.380      0.075  1.1772E+01      2.8072E+02   3.3391E+00  3.9718E-02
     14.247      0.070  3.2220E+00      2.6209E+02   2.9279E+00  3.2707E-02
     15.170      0.066  3.0003E+00      2.3780E+02   2.4948E+00  2.6174E-02
     16.153      0.062  3.6432E+00      1.9603E+02   1.9315E+00  1.9031E-02
     17.199      0.058  3.3487E+00      1.8048E+02   1.6701E+00  1.5454E-02
     18.314      0.055  1.5362E+00      2.0526E+02   1.7838E+00  1.5503E-02
     19.500      0.051  7.6730E-01      2.0041E+02   1.6357E+00  1.3350E-02
     20.763      0.048  1.1131E+00      1.9891E+02   1.5247E+00  1.1687E-02
     22.109      0.045  9.3380E-01      1.7846E+02   1.2847E+00  9.2482E-03
     23.541      0.042  3.8740E-01      1.6238E+02   1.0978E+00  7.4223E-03
     25.066      0.040  7.1812E-01      1.5833E+02   1.0053E+00  6.3833E-03
     26.690      0.037  1.3264E-01      1.6488E+02   9.8321E-01  5.8630E-03
     28.419      0.035  2.8701E-01      1.6310E+02   9.1341E-01  5.1154E-03
     30.260      0.033  8.1526E-01      1.5841E+02   8.3315E-01  4.3820E-03
     32.221      0.031  1.9584E-01      1.5473E+02   7.6431E-01  3.7753E-03
     34.308      0.029  7.7214E-02      1.4969E+02   6.9441E-01  3.2214E-03
     36.531      0.027  1.1267E-01      1.4996E+02   6.5335E-01  2.8465E-03
     38.897      0.026  1.1698E-01      1.5102E+02   6.1792E-01  2.5283E-03
     41.417      0.024  5.3868E-02      1.5175E+02   5.8313E-01  2.2408E-03
     44.101      0.023  4.3021E-02      1.5098E+02   5.4488E-01  1.9664E-03
     46.958      0.021  1.7829E-02      1.5026E+02   5.0929E-01  1.7261E-03
     50.000      0.020  1.2857E-02      1.4975E+02   4.7667E-01  1.5173E-03
 
 
