# Supplementary material for: Parameters estimation of stochastic finite fault ground motion simulation method and its application in North China
Source: PLoS One. 2025 Dec 3;20(12):e0337602. doi: 10.1371/journal.pone.0337602 (PMC12674566; doi:10.1371/journal.pone.0337602)
Supplement: S2 File — The program code of strong ground motion simulation based on stochastic finite-fault method with dynamic corner frequency for the Pingyuan earthquake. (ZIP) [file pone.0337602.s002.zip › S2 File. Program Code. ( Simulationor of Pingyuan earthquake)/EXSIMNC/PSA/M6d5S130S009iter003.tmp]

**********************************************
*******     Site #   9
PSA and Fouries apectra of trial num.     3
damping:   5%
 100 samples
Mag.          =      5.50
siteCoord1    =     37.20
siteCoord2    =    116.60
depth         =     18.00
fault Dis.(km)=    26.37
Hypo  Dis.(km)=    28.05
Input Parameters file =  M6d5S130_parameters.out                                                                                                 
 data format: (1x,f10.3, 1p, 1x,e11.4, 5x,e11.4, 2x,e11.4, 1x,e11.4)
   freq(Hz)     per(s) FAS(cm/sec) avgPSA(cm/s**2) avgPSV(cm/s)   avgSD(cm)
      0.100     10.000  2.7896E-01      3.6746E-01   5.8482E-01  9.3078E-01
      0.106      9.392  2.7896E-01      4.1853E-01   6.2558E-01  9.3506E-01
      0.113      8.820  2.7896E-01      4.7984E-01   6.7358E-01  9.4555E-01
      0.121      8.283  2.7896E-01      5.3639E-01   7.0715E-01  9.3228E-01
      0.129      7.779  2.7640E-01      5.8281E-01   7.2161E-01  8.9345E-01
      0.137      7.306  2.7640E-01      6.2180E-01   7.2303E-01  8.4075E-01
      0.146      6.862  2.7640E-01      6.6410E-01   7.2524E-01  7.9200E-01
      0.155      6.444  6.0273E-01      7.2816E-01   7.4681E-01  7.6594E-01
      0.165      6.052  6.0273E-01      8.3406E-01   8.0337E-01  7.7382E-01
      0.176      5.684  6.0273E-01      9.9096E-01   8.9643E-01  8.1091E-01
      0.187      5.338  7.9543E-01      1.1820E+00   1.0042E+00  8.5312E-01
      0.199      5.013  7.9543E-01      1.3579E+00   1.0834E+00  8.6445E-01
      0.212      4.708  7.9543E-01      1.5252E+00   1.1429E+00  8.5638E-01
      0.226      4.422  9.4485E-01      1.6884E+00   1.1882E+00  8.3619E-01
      0.241      4.153  9.4485E-01      1.7170E+00   1.1348E+00  7.5003E-01
      0.256      3.900  1.1299E+00      1.6631E+00   1.0323E+00  6.4074E-01
      0.273      3.663  1.1299E+00      1.7633E+00   1.0279E+00  5.9921E-01
      0.291      3.440  1.5764E+00      2.2461E+00   1.2297E+00  6.7322E-01
      0.310      3.231  1.6004E+00      2.7195E+00   1.3983E+00  7.1893E-01
      0.330      3.034  1.6004E+00      3.3454E+00   1.6154E+00  7.8004E-01
      0.351      2.849  1.8339E+00      3.8502E+00   1.7460E+00  7.9182E-01
      0.374      2.676  2.1779E+00      4.1374E+00   1.7621E+00  7.5050E-01
      0.398      2.513  2.4665E+00      4.9630E+00   1.9851E+00  7.9403E-01
      0.424      2.360  2.4665E+00      5.7624E+00   2.1647E+00  8.1316E-01
      0.451      2.217  2.2214E+00      7.6697E+00   2.7058E+00  9.5461E-01
      0.480      2.082  2.2659E+00      9.7624E+00   3.2346E+00  1.0717E+00
      0.511      1.955  2.7036E+00      1.1451E+01   3.5633E+00  1.1088E+00
      0.545      1.836  2.6239E+00      1.4583E+01   4.2618E+00  1.2455E+00
      0.580      1.724  4.1417E+00      1.6444E+01   4.5132E+00  1.2387E+00
      0.617      1.620  4.6622E+00      1.6006E+01   4.1257E+00  1.0634E+00
      0.657      1.521  5.9571E+00      1.8119E+01   4.3862E+00  1.0618E+00
      0.700      1.428  6.7028E+00      2.0575E+01   4.6777E+00  1.0635E+00
      0.745      1.342  7.0122E+00      2.5571E+01   5.4598E+00  1.1657E+00
      0.794      1.260  5.9241E+00      2.7974E+01   5.6094E+00  1.1248E+00
      0.845      1.183  4.9735E+00      3.2829E+01   6.1824E+00  1.1643E+00
      0.900      1.111  4.0994E+00      4.0051E+01   7.0836E+00  1.2528E+00
      0.958      1.044  5.2819E+00      4.9635E+01   8.2445E+00  1.3694E+00
      1.020      0.980  7.7201E+00      6.0009E+01   9.3611E+00  1.4603E+00
      1.086      0.921  1.1766E+01      7.8278E+01   1.1468E+01  1.6801E+00
      1.157      0.865  1.4846E+01      9.9239E+01   1.3654E+01  1.8787E+00
      1.232      0.812  1.9208E+01      1.1362E+02   1.4682E+01  1.8971E+00
      1.311      0.763  2.3162E+01      1.3310E+02   1.6153E+01  1.9602E+00
      1.396      0.716  2.5751E+01      1.5126E+02   1.7239E+01  1.9648E+00
      1.487      0.673  2.3984E+01      1.5465E+02   1.6554E+01  1.7719E+00
      1.583      0.632  2.1201E+01      1.4897E+02   1.4975E+01  1.5054E+00
      1.686      0.593  1.1336E+01      1.5897E+02   1.5008E+01  1.4169E+00
      1.795      0.557  6.8809E+00      1.6998E+02   1.5071E+01  1.3363E+00
      1.911      0.523  1.3478E+01      1.7687E+02   1.4728E+01  1.2264E+00
      2.035      0.491  2.0958E+01      1.9194E+02   1.5010E+01  1.1739E+00
      2.167      0.461  2.9266E+01      2.6156E+02   1.9211E+01  1.4109E+00
      2.307      0.433  2.9814E+01      3.3764E+02   2.3289E+01  1.6064E+00
      2.457      0.407  3.3600E+01      4.4145E+02   2.8597E+01  1.8525E+00
      2.616      0.382  5.3054E+01      5.0280E+02   3.0590E+01  1.8610E+00
      2.786      0.359  4.6352E+01      4.5026E+02   2.5726E+01  1.4699E+00
      2.966      0.337  1.8015E+01      3.4058E+02   1.8276E+01  9.8068E-01
      3.158      0.317  1.7938E+01      3.3363E+02   1.6814E+01  8.4733E-01
      3.363      0.297  3.2619E+01      3.7112E+02   1.7565E+01  8.3132E-01
      3.581      0.279  1.2171E+01      4.2441E+02   1.8865E+01  8.3853E-01
      3.813      0.262  3.7355E+01      4.8541E+02   2.0263E+01  8.4590E-01
      4.060      0.246  4.9150E+01      6.8015E+02   2.6665E+01  1.0454E+00
      4.323      0.231  3.6820E+01      7.9541E+02   2.9287E+01  1.0783E+00
      4.603      0.217  4.2079E+01      7.6200E+02   2.6349E+01  9.1115E-01
      4.901      0.204  3.6280E+01      6.4641E+02   2.0993E+01  6.8175E-01
      5.218      0.192  3.1611E+01      6.3769E+02   1.9449E+01  5.9320E-01
      5.556      0.180  3.3226E+01      6.0635E+02   1.7368E+01  4.9749E-01
      5.916      0.169  1.3066E+01      4.7222E+02   1.2703E+01  3.4173E-01
      6.300      0.159  5.4879E+00      4.2809E+02   1.0815E+01  2.7324E-01
      6.708      0.149  1.6222E+01      4.6102E+02   1.0939E+01  2.5954E-01
      7.142      0.140  1.5555E+01      4.7957E+02   1.0686E+01  2.3813E-01
      7.605      0.131  1.2073E+01      4.7260E+02   9.8905E+00  2.0698E-01
      8.098      0.123  9.3645E+00      4.4633E+02   8.7724E+00  1.7241E-01
      8.622      0.116  8.5217E+00      4.2393E+02   7.8251E+00  1.4444E-01
      9.181      0.109  3.5751E+00      3.5062E+02   6.0782E+00  1.0537E-01
      9.776      0.102  1.2442E+01      3.5582E+02   5.7929E+00  9.4312E-02
     10.409      0.096  3.7320E+00      3.3554E+02   5.1304E+00  7.8444E-02
     11.083      0.090  6.5817E+00      3.8148E+02   5.4780E+00  7.8663E-02
     11.801      0.085  1.2547E+01      3.5888E+02   4.8398E+00  6.5270E-02
     12.566      0.080  3.2116E+00      3.3886E+02   4.2919E+00  5.4358E-02
     13.380      0.075  6.4300E+00      3.1717E+02   3.7726E+00  4.4875E-02
     14.247      0.070  5.7998E+00      2.7687E+02   3.0930E+00  3.4552E-02
     15.170      0.066  2.3995E+00      2.7806E+02   2.9172E+00  3.0606E-02
     16.153      0.062  1.8403E+00      2.8838E+02   2.8415E+00  2.7997E-02
     17.199      0.058  1.8315E+00      2.5713E+02   2.3794E+00  2.2018E-02
     18.314      0.055  4.5350E+00      2.8521E+02   2.4786E+00  2.1541E-02
     19.500      0.051  8.7452E-01      2.8645E+02   2.3379E+00  1.9082E-02
     20.763      0.048  9.9910E-01      2.7335E+02   2.0953E+00  1.6061E-02
     22.109      0.045  2.0636E+00      2.5442E+02   1.8315E+00  1.3185E-02
     23.541      0.042  1.1325E+00      2.4089E+02   1.6286E+00  1.1010E-02
     25.066      0.040  5.7933E-01      2.3491E+02   1.4915E+00  9.4703E-03
     26.690      0.037  5.9343E-01      2.3600E+02   1.4073E+00  8.3918E-03
     28.419      0.035  2.8548E-01      2.3106E+02   1.2940E+00  7.2469E-03
     30.260      0.033  3.3321E-01      2.2856E+02   1.2021E+00  6.3227E-03
     32.221      0.031  1.3252E-01      2.2101E+02   1.0917E+00  5.3923E-03
     34.308      0.029  1.6775E-01      2.1962E+02   1.0188E+00  4.7262E-03
     36.531      0.027  6.6294E-02      2.1855E+02   9.5214E-01  4.1482E-03
     38.897      0.026  3.8622E-02      2.1677E+02   8.8694E-01  3.6290E-03
     41.417      0.024  3.4650E-02      2.1630E+02   8.3119E-01  3.1940E-03
     44.101      0.023  3.1840E-02      2.1514E+02   7.7643E-01  2.8021E-03
     46.958      0.021  1.8496E-02      2.1385E+02   7.2481E-01  2.4566E-03
     50.000      0.020  2.2643E-02      2.1306E+02   6.7819E-01  2.1587E-03
 
 
