# Supplementary material for: Parameters estimation of stochastic finite fault ground motion simulation method and its application in North China
Source: PLoS One. 2025 Dec 3;20(12):e0337602. doi: 10.1371/journal.pone.0337602 (PMC12674566; doi:10.1371/journal.pone.0337602)
Supplement: S2 File — The program code of strong ground motion simulation based on stochastic finite-fault method with dynamic corner frequency for the Pingyuan earthquake. (ZIP) [file pone.0337602.s002.zip › S2 File. Program Code. ( Simulationor of Pingyuan earthquake)/EXSIMNC/PSA/M6d5S130S009iter004.tmp]

**********************************************
*******     Site #   9
PSA and Fouries apectra of trial num.     4
damping:   5%
 100 samples
Mag.          =      5.50
siteCoord1    =     37.20
siteCoord2    =    116.60
depth         =     18.00
fault Dis.(km)=    26.37
Hypo  Dis.(km)=    28.05
Input Parameters file =  M6d5S130_parameters.out                                                                                                 
 data format: (1x,f10.3, 1p, 1x,e11.4, 5x,e11.4, 2x,e11.4, 1x,e11.4)
   freq(Hz)     per(s) FAS(cm/sec) avgPSA(cm/s**2) avgPSV(cm/s)   avgSD(cm)
      0.100     10.000  3.2898E-01      5.1206E-01   8.1497E-01  1.2971E+00
      0.106      9.392  3.2898E-01      5.8947E-01   8.8109E-01  1.3170E+00
      0.113      8.820  3.2898E-01      6.7482E-01   9.4729E-01  1.3298E+00
      0.121      8.283  3.2898E-01      7.6700E-01   1.0112E+00  1.3331E+00
      0.129      7.779  3.4827E-01      8.6529E-01   1.0714E+00  1.3265E+00
      0.137      7.306  3.4827E-01      9.7021E-01   1.1282E+00  1.3118E+00
      0.146      6.862  3.4827E-01      1.0841E+00   1.1839E+00  1.2929E+00
      0.155      6.444  5.2655E-01      1.2114E+00   1.2424E+00  1.2742E+00
      0.165      6.052  5.2655E-01      1.3571E+00   1.3072E+00  1.2591E+00
      0.176      5.684  5.2655E-01      1.5253E+00   1.3798E+00  1.2481E+00
      0.187      5.338  5.8119E-01      1.7160E+00   1.4579E+00  1.2386E+00
      0.199      5.013  5.8119E-01      1.9271E+00   1.5376E+00  1.2268E+00
      0.212      4.708  5.8119E-01      2.1591E+00   1.6179E+00  1.2123E+00
      0.226      4.422  9.7200E-01      2.4238E+00   1.7057E+00  1.2004E+00
      0.241      4.153  9.7200E-01      2.7442E+00   1.8137E+00  1.1987E+00
      0.256      3.900  1.3475E+00      3.1344E+00   1.9455E+00  1.2076E+00
      0.273      3.663  1.3475E+00      3.5646E+00   2.0779E+00  1.2113E+00
      0.291      3.440  1.8276E+00      3.9600E+00   2.1680E+00  1.1869E+00
      0.310      3.231  2.0163E+00      4.7062E+00   2.4197E+00  1.2441E+00
      0.330      3.034  2.0163E+00      5.6465E+00   2.7266E+00  1.3166E+00
      0.351      2.849  2.9132E+00      6.3863E+00   2.8962E+00  1.3134E+00
      0.374      2.676  3.8383E+00      7.3067E+00   3.1120E+00  1.3254E+00
      0.398      2.513  4.6574E+00      8.7913E+00   3.5164E+00  1.4065E+00
      0.424      2.360  4.6574E+00      1.0751E+01   4.0388E+00  1.5172E+00
      0.451      2.217  5.5497E+00      1.2161E+01   4.2902E+00  1.5136E+00
      0.480      2.082  6.4116E+00      1.3814E+01   4.5771E+00  1.5165E+00
      0.511      1.955  6.8880E+00      1.7616E+01   5.4816E+00  1.7057E+00
      0.545      1.836  7.0762E+00      2.1688E+01   6.3380E+00  1.8522E+00
      0.580      1.724  6.9508E+00      2.5821E+01   7.0869E+00  1.9451E+00
      0.617      1.620  6.4843E+00      3.1951E+01   8.2357E+00  2.1228E+00
      0.657      1.521  6.0115E+00      4.0174E+01   9.7250E+00  2.3542E+00
      0.700      1.428  6.3481E+00      4.9241E+01   1.1195E+01  2.5451E+00
      0.745      1.342  7.9479E+00      5.9420E+01   1.2687E+01  2.7088E+00
      0.794      1.260  1.1088E+01      6.8578E+01   1.3751E+01  2.7575E+00
      0.845      1.183  1.2451E+01      7.6981E+01   1.4497E+01  2.7302E+00
      0.900      1.111  1.6678E+01      8.4600E+01   1.4963E+01  2.6464E+00
      0.958      1.044  2.0407E+01      9.3627E+01   1.5552E+01  2.5832E+00
      1.020      0.980  2.2608E+01      1.1570E+02   1.8049E+01  2.8156E+00
      1.086      0.921  2.4369E+01      1.3779E+02   2.0187E+01  2.9574E+00
      1.157      0.865  2.5171E+01      1.5221E+02   2.0942E+01  2.8815E+00
      1.232      0.812  2.2634E+01      1.5975E+02   2.0643E+01  2.6674E+00
      1.311      0.763  2.1774E+01      1.5930E+02   1.9333E+01  2.3462E+00
      1.396      0.716  2.2595E+01      1.7961E+02   2.0471E+01  2.3331E+00
      1.487      0.673  2.3510E+01      1.8122E+02   1.9398E+01  2.0763E+00
      1.583      0.632  2.3397E+01      1.7999E+02   1.8094E+01  1.8189E+00
      1.686      0.593  1.9631E+01      1.7677E+02   1.6689E+01  1.5756E+00
      1.795      0.557  2.2931E+01      1.8733E+02   1.6609E+01  1.4727E+00
      1.911      0.523  2.8077E+01      2.0992E+02   1.7480E+01  1.4556E+00
      2.035      0.491  2.6651E+01      2.4621E+02   1.9255E+01  1.5058E+00
      2.167      0.461  2.3466E+01      2.8544E+02   2.0964E+01  1.5397E+00
      2.307      0.433  3.1083E+01      3.2527E+02   2.2436E+01  1.5476E+00
      2.457      0.407  3.6186E+01      3.2019E+02   2.0742E+01  1.3437E+00
      2.616      0.382  2.9755E+01      2.6225E+02   1.5955E+01  9.7067E-01
      2.786      0.359  1.4483E+01      2.2771E+02   1.3011E+01  7.4340E-01
      2.966      0.337  5.7989E+00      1.8540E+02   9.9485E+00  5.3384E-01
      3.158      0.317  8.4642E+00      1.7256E+02   8.6960E+00  4.3824E-01
      3.363      0.297  5.0516E+00      1.7750E+02   8.4010E+00  3.9761E-01
      3.581      0.279  6.4537E+00      1.8548E+02   8.2447E+00  3.6647E-01
      3.813      0.262  4.6610E+00      2.0075E+02   8.3801E+00  3.4983E-01
      4.060      0.246  1.5607E+01      2.2435E+02   8.7957E+00  3.4483E-01
      4.323      0.231  2.6552E+01      2.9422E+02   1.0833E+01  3.9887E-01
      4.603      0.217  2.7773E+01      3.0055E+02   1.0393E+01  3.5938E-01
      4.901      0.204  6.8196E+00      3.4245E+02   1.1121E+01  3.6117E-01
      5.218      0.192  1.6538E+01      4.4134E+02   1.3461E+01  4.1054E-01
      5.556      0.180  2.3052E+01      4.8815E+02   1.3982E+01  4.0051E-01
      5.916      0.169  1.5638E+01      4.3731E+02   1.1764E+01  3.1647E-01
      6.300      0.159  1.1713E+01      4.9158E+02   1.2419E+01  3.1377E-01
      6.708      0.149  3.4552E+01      5.6790E+02   1.3475E+01  3.1972E-01
      7.142      0.140  8.8010E+00      4.1237E+02   9.1890E+00  2.0476E-01
      7.605      0.131  8.2906E+00      3.9807E+02   8.3307E+00  1.7434E-01
      8.098      0.123  1.4954E+01      4.1578E+02   8.1718E+00  1.6061E-01
      8.622      0.116  1.0495E+01      4.1803E+02   7.7161E+00  1.4243E-01
      9.181      0.109  2.0640E+01      3.7161E+02   6.4421E+00  1.1168E-01
      9.776      0.102  8.7268E+00      3.8755E+02   6.3096E+00  1.0272E-01
     10.409      0.096  1.3068E+01      3.6872E+02   5.6377E+00  8.6201E-02
     11.083      0.090  4.6581E+00      3.8110E+02   5.4724E+00  7.8582E-02
     11.801      0.085  7.0089E+00      3.8392E+02   5.1775E+00  6.9824E-02
     12.566      0.080  4.3882E+00      3.3389E+02   4.2288E+00  5.3560E-02
     13.380      0.075  4.7909E+00      2.7442E+02   3.2642E+00  3.8827E-02
     14.247      0.070  8.6943E+00      2.5117E+02   2.8058E+00  3.1344E-02
     15.170      0.066  3.6512E+00      2.6117E+02   2.7401E+00  2.8747E-02
     16.153      0.062  1.9368E+00      2.4965E+02   2.4598E+00  2.4237E-02
     17.199      0.058  8.8611E-01      2.5272E+02   2.3385E+00  2.1640E-02
     18.314      0.055  3.3747E+00      2.6344E+02   2.2895E+00  1.9897E-02
     19.500      0.051  2.7036E+00      2.6372E+02   2.1524E+00  1.7568E-02
     20.763      0.048  1.5683E+00      2.5340E+02   1.9423E+00  1.4888E-02
     22.109      0.045  2.6251E+00      2.2238E+02   1.6009E+00  1.1524E-02
     23.541      0.042  1.6337E+00      2.0381E+02   1.3779E+00  9.3157E-03
     25.066      0.040  3.7427E-01      1.8474E+02   1.1730E+00  7.4480E-03
     26.690      0.037  2.9558E-01      1.8342E+02   1.0937E+00  6.5222E-03
     28.419      0.035  3.3463E-01      1.8395E+02   1.0302E+00  5.7693E-03
     30.260      0.033  3.5081E-01      1.8082E+02   9.5102E-01  5.0019E-03
     32.221      0.031  2.4836E-01      1.7973E+02   8.8778E-01  4.3852E-03
     34.308      0.029  8.0450E-02      1.7906E+02   8.3064E-01  3.8533E-03
     36.531      0.027  6.0793E-02      1.7746E+02   7.7315E-01  3.3684E-03
     38.897      0.026  5.5132E-02      1.7690E+02   7.2382E-01  2.9616E-03
     41.417      0.024  2.2004E-02      1.7546E+02   6.7426E-01  2.5910E-03
     44.101      0.023  2.1229E-02      1.7338E+02   6.2571E-01  2.2581E-03
     46.958      0.021  2.6323E-02      1.7234E+02   5.8411E-01  1.9797E-03
     50.000      0.020  1.5786E-02      1.7195E+02   5.4734E-01  1.7422E-03
 
 
