# Supplementary material for: Parameters estimation of stochastic finite fault ground motion simulation method and its application in North China
Source: PLoS One. 2025 Dec 3;20(12):e0337602. doi: 10.1371/journal.pone.0337602 (PMC12674566; doi:10.1371/journal.pone.0337602)
Supplement: S2 File — The program code of strong ground motion simulation based on stochastic finite-fault method with dynamic corner frequency for the Pingyuan earthquake. (ZIP) [file pone.0337602.s002.zip › S2 File. Program Code. ( Simulationor of Pingyuan earthquake)/EXSIMNC/PSA/M6d5S130S009iter005.tmp]

**********************************************
*******     Site #   9
PSA and Fouries apectra of trial num.     5
damping:   5%
 100 samples
Mag.          =      5.50
siteCoord1    =     37.20
siteCoord2    =    116.60
depth         =     18.00
fault Dis.(km)=    26.37
Hypo  Dis.(km)=    28.05
Input Parameters file =  M6d5S130_parameters.out                                                                                                 
 data format: (1x,f10.3, 1p, 1x,e11.4, 5x,e11.4, 2x,e11.4, 1x,e11.4)
   freq(Hz)     per(s) FAS(cm/sec) avgPSA(cm/s**2) avgPSV(cm/s)   avgSD(cm)
      0.100     10.000  3.1505E-01      3.5262E-01   5.6121E-01  8.9319E-01
      0.106      9.392  3.1505E-01      3.9590E-01   5.9176E-01  8.8451E-01
      0.113      8.820  3.1505E-01      4.3373E-01   6.0886E-01  8.5469E-01
      0.121      8.283  3.1505E-01      4.7267E-01   6.2315E-01  8.2154E-01
      0.129      7.779  5.0945E-01      5.2647E-01   6.5184E-01  8.0708E-01
      0.137      7.306  5.0945E-01      6.1365E-01   7.1356E-01  8.2973E-01
      0.146      6.862  5.0945E-01      7.4997E-01   8.1901E-01  8.9441E-01
      0.155      6.444  6.5276E-01      9.3681E-01   9.6081E-01  9.8542E-01
      0.165      6.052  6.5276E-01      1.1519E+00   1.1096E+00  1.0687E+00
      0.176      5.684  6.5276E-01      1.3528E+00   1.2237E+00  1.1070E+00
      0.187      5.338  8.4494E-01      1.4997E+00   1.2741E+00  1.0824E+00
      0.199      5.013  8.4494E-01      1.5890E+00   1.2678E+00  1.0115E+00
      0.212      4.708  8.4494E-01      1.6722E+00   1.2530E+00  9.3891E-01
      0.226      4.422  9.8751E-01      1.8334E+00   1.2903E+00  9.0800E-01
      0.241      4.153  9.8751E-01      2.1055E+00   1.3915E+00  9.1969E-01
      0.256      3.900  9.7896E-01      2.4145E+00   1.4987E+00  9.3025E-01
      0.273      3.663  9.7896E-01      2.6620E+00   1.5518E+00  9.0460E-01
      0.291      3.440  1.2138E+00      2.8861E+00   1.5801E+00  8.6503E-01
      0.310      3.231  1.5846E+00      3.2546E+00   1.6734E+00  8.6039E-01
      0.330      3.034  1.5846E+00      3.8019E+00   1.8359E+00  8.8649E-01
      0.351      2.849  1.6478E+00      4.3734E+00   1.9833E+00  8.9942E-01
      0.374      2.676  2.0771E+00      5.0628E+00   2.1563E+00  9.1837E-01
      0.398      2.513  2.7323E+00      6.2836E+00   2.5134E+00  1.0053E+00
      0.424      2.360  2.7323E+00      7.9812E+00   2.9982E+00  1.1263E+00
      0.451      2.217  2.9057E+00      9.6319E+00   3.3981E+00  1.1988E+00
      0.480      2.082  3.6876E+00      1.1450E+01   3.7937E+00  1.2570E+00
      0.511      1.955  4.3335E+00      1.4142E+01   4.4007E+00  1.3694E+00
      0.545      1.836  4.7685E+00      1.6436E+01   4.8031E+00  1.4036E+00
      0.580      1.724  6.1062E+00      1.7230E+01   4.7289E+00  1.2979E+00
      0.617      1.620  5.6615E+00      2.0375E+01   5.2518E+00  1.3537E+00
      0.657      1.521  5.2687E+00      2.4374E+01   5.9003E+00  1.4283E+00
      0.700      1.428  5.8811E+00      2.7413E+01   6.2323E+00  1.4169E+00
      0.745      1.342  6.7455E+00      3.1552E+01   6.7368E+00  1.4384E+00
      0.794      1.260  1.3048E+01      4.3195E+01   8.6615E+00  1.7368E+00
      0.845      1.183  1.4980E+01      6.1484E+01   1.1579E+01  2.1805E+00
      0.900      1.111  1.9726E+01      7.5651E+01   1.3380E+01  2.3664E+00
      0.958      1.044  1.9670E+01      8.1740E+01   1.3577E+01  2.2552E+00
      1.020      0.980  1.7812E+01      7.3880E+01   1.1525E+01  1.7978E+00
      1.086      0.921  1.2143E+01      7.5813E+01   1.1107E+01  1.6272E+00
      1.157      0.865  8.0789E+00      9.2788E+01   1.2767E+01  1.7566E+00
      1.232      0.812  1.5913E+01      1.0799E+02   1.3954E+01  1.8032E+00
      1.311      0.763  2.4631E+01      1.1161E+02   1.3545E+01  1.6438E+00
      1.396      0.716  2.7866E+01      1.3500E+02   1.5386E+01  1.7536E+00
      1.487      0.673  2.1961E+01      1.4502E+02   1.5523E+01  1.6616E+00
      1.583      0.632  1.8110E+01      1.5527E+02   1.5609E+01  1.5691E+00
      1.686      0.593  1.9615E+01      1.6587E+02   1.5660E+01  1.4784E+00
      1.795      0.557  2.3402E+01      1.6539E+02   1.4665E+01  1.3003E+00
      1.911      0.523  2.4889E+01      1.8704E+02   1.5575E+01  1.2970E+00
      2.035      0.491  1.9330E+01      2.4340E+02   1.9034E+01  1.4886E+00
      2.167      0.461  2.0378E+01      3.0357E+02   2.2296E+01  1.6375E+00
      2.307      0.433  2.4143E+01      3.4562E+02   2.3840E+01  1.6444E+00
      2.457      0.407  3.3668E+01      3.4907E+02   2.2613E+01  1.4649E+00
      2.616      0.382  3.4632E+01      3.5052E+02   2.1325E+01  1.2974E+00
      2.786      0.359  2.9476E+01      4.0588E+02   2.3191E+01  1.3250E+00
      2.966      0.337  2.9558E+01      4.6514E+02   2.4959E+01  1.3393E+00
      3.158      0.317  3.7781E+01      4.7825E+02   2.4102E+01  1.2146E+00
      3.363      0.297  4.0281E+01      4.4980E+02   2.1289E+01  1.0076E+00
      3.581      0.279  2.9760E+01      3.9378E+02   1.7503E+01  7.7801E-01
      3.813      0.262  1.8609E+01      3.2304E+02   1.3486E+01  5.6295E-01
      4.060      0.246  2.1641E+01      3.4906E+02   1.3685E+01  5.3652E-01
      4.323      0.231  1.9837E+01      3.9261E+02   1.4456E+01  5.3226E-01
      4.603      0.217  2.6878E+01      4.2589E+02   1.4727E+01  5.0925E-01
      4.901      0.204  1.5983E+01      3.4357E+02   1.1157E+01  3.6234E-01
      5.218      0.192  7.3447E+00      2.6914E+02   8.2088E+00  2.5036E-01
      5.556      0.180  6.4536E+00      2.8695E+02   8.2194E+00  2.3544E-01
      5.916      0.169  1.7848E+01      3.0493E+02   8.2029E+00  2.2067E-01
      6.300      0.159  8.3032E+00      3.4946E+02   8.8288E+00  2.2305E-01
      6.708      0.149  1.6928E+01      4.4948E+02   1.0665E+01  2.5305E-01
      7.142      0.140  2.3605E+01      4.9276E+02   1.0980E+01  2.4468E-01
      7.605      0.131  2.6171E+01      4.4744E+02   9.3638E+00  1.9596E-01
      8.098      0.123  1.0336E+01      4.1802E+02   8.2159E+00  1.6148E-01
      8.622      0.116  8.3895E+00      4.1091E+02   7.5847E+00  1.4000E-01
      9.181      0.109  8.3098E+00      4.4139E+02   7.6516E+00  1.3264E-01
      9.776      0.102  1.3705E+01      4.8213E+02   7.8494E+00  1.2779E-01
     10.409      0.096  5.4027E+00      3.5478E+02   5.4246E+00  8.2942E-02
     11.083      0.090  5.2504E+00      3.4258E+02   4.9193E+00  7.0640E-02
     11.801      0.085  1.0274E+01      3.6476E+02   4.9192E+00  6.6340E-02
     12.566      0.080  5.8456E+00      3.8061E+02   4.8206E+00  6.1055E-02
     13.380      0.075  7.9753E+00      3.5479E+02   4.2201E+00  5.0198E-02
     14.247      0.070  5.7428E+00      2.7307E+02   3.0505E+00  3.4077E-02
     15.170      0.066  6.6195E+00      2.7049E+02   2.8378E+00  2.9773E-02
     16.153      0.062  3.3076E+00      2.3618E+02   2.3271E+00  2.2929E-02
     17.199      0.058  2.6636E+00      2.0040E+02   1.8544E+00  1.7160E-02
     18.314      0.055  1.0187E+00      2.0229E+02   1.7580E+00  1.5278E-02
     19.500      0.051  1.3776E+00      1.9534E+02   1.5943E+00  1.3012E-02
     20.763      0.048  2.7108E+00      1.8791E+02   1.4404E+00  1.1041E-02
     22.109      0.045  1.3397E+00      1.7551E+02   1.2635E+00  9.0955E-03
     23.541      0.042  1.3464E+00      1.8297E+02   1.2370E+00  8.3633E-03
     25.066      0.040  7.3390E-01      1.5962E+02   1.0135E+00  6.4350E-03
     26.690      0.037  3.7730E-01      1.5832E+02   9.4410E-01  5.6298E-03
     28.419      0.035  5.5136E-01      1.5651E+02   8.7650E-01  4.9087E-03
     30.260      0.033  4.1403E-01      1.5821E+02   8.3213E-01  4.3766E-03
     32.221      0.031  8.4755E-02      1.4884E+02   7.3519E-01  3.6315E-03
     34.308      0.029  1.2916E-01      1.4580E+02   6.7639E-01  3.1378E-03
     36.531      0.027  6.1853E-02      1.4461E+02   6.3005E-01  2.7449E-03
     38.897      0.026  5.8605E-02      1.4206E+02   5.8127E-01  2.3784E-03
     41.417      0.024  4.1800E-02      1.4273E+02   5.4846E-01  2.1076E-03
     44.101      0.023  2.7410E-02      1.4236E+02   5.1378E-01  1.8542E-03
     46.958      0.021  1.0994E-02      1.4216E+02   4.8183E-01  1.6331E-03
     50.000      0.020  1.5242E-02      1.4107E+02   4.4905E-01  1.4294E-03
 
 
