# Supplementary material for: Parameters estimation of stochastic finite fault ground motion simulation method and its application in North China
Source: PLoS One. 2025 Dec 3;20(12):e0337602. doi: 10.1371/journal.pone.0337602 (PMC12674566; doi:10.1371/journal.pone.0337602)
Supplement: S2 File — The program code of strong ground motion simulation based on stochastic finite-fault method with dynamic corner frequency for the Pingyuan earthquake. (ZIP) [file pone.0337602.s002.zip › S2 File. Program Code. ( Simulationor of Pingyuan earthquake)/EXSIMNC/PSA/M6d5S130S009iter006.tmp]

**********************************************
*******     Site #   9
PSA and Fouries apectra of trial num.     6
damping:   5%
 100 samples
Mag.          =      5.50
siteCoord1    =     37.20
siteCoord2    =    116.60
depth         =     18.00
fault Dis.(km)=    26.37
Hypo  Dis.(km)=    28.05
Input Parameters file =  M6d5S130_parameters.out                                                                                                 
 data format: (1x,f10.3, 1p, 1x,e11.4, 5x,e11.4, 2x,e11.4, 1x,e11.4)
   freq(Hz)     per(s) FAS(cm/sec) avgPSA(cm/s**2) avgPSV(cm/s)   avgSD(cm)
      0.100     10.000  5.1992E-01      7.7581E-01   1.2347E+00  1.9652E+00
      0.106      9.392  5.1992E-01      8.8306E-01   1.3199E+00  1.9729E+00
      0.113      8.820  5.1992E-01      9.9999E-01   1.4038E+00  1.9706E+00
      0.121      8.283  5.1992E-01      1.1259E+00   1.4843E+00  1.9569E+00
      0.129      7.779  9.8374E-01      1.2608E+00   1.5611E+00  1.9329E+00
      0.137      7.306  9.8374E-01      1.4067E+00   1.6357E+00  1.9020E+00
      0.146      6.862  9.8374E-01      1.5674E+00   1.7117E+00  1.8693E+00
      0.155      6.444  1.2691E+00      1.7491E+00   1.7939E+00  1.8398E+00
      0.165      6.052  1.2691E+00      1.9793E+00   1.9065E+00  1.8364E+00
      0.176      5.684  1.2691E+00      2.3432E+00   2.1196E+00  1.9174E+00
      0.187      5.338  2.0408E+00      2.7768E+00   2.3591E+00  2.0042E+00
      0.199      5.013  2.0408E+00      3.3024E+00   2.6349E+00  2.1023E+00
      0.212      4.708  2.0408E+00      3.9466E+00   2.9573E+00  2.2160E+00
      0.226      4.422  2.6461E+00      4.7400E+00   3.3357E+00  2.3474E+00
      0.241      4.153  2.6461E+00      5.7095E+00   3.7735E+00  2.4940E+00
      0.256      3.900  3.4528E+00      6.8578E+00   4.2567E+00  2.6421E+00
      0.273      3.663  3.4528E+00      8.1431E+00   4.7469E+00  2.7672E+00
      0.291      3.440  4.4038E+00      9.5124E+00   5.2078E+00  2.8511E+00
      0.310      3.231  5.5774E+00      1.1006E+01   5.6589E+00  2.9096E+00
      0.330      3.034  5.5774E+00      1.2788E+01   6.1749E+00  2.9817E+00
      0.351      2.849  6.3562E+00      1.4944E+01   6.7773E+00  3.0735E+00
      0.374      2.676  7.3140E+00      1.7170E+01   7.3127E+00  3.1145E+00
      0.398      2.513  8.2977E+00      1.9203E+01   7.6811E+00  3.0724E+00
      0.424      2.360  8.2977E+00      2.1581E+01   8.1069E+00  3.0454E+00
      0.451      2.217  9.3201E+00      2.4639E+01   8.6925E+00  3.0667E+00
      0.480      2.082  1.0057E+01      2.7643E+01   9.1589E+00  3.0346E+00
      0.511      1.955  1.1302E+01      3.1221E+01   9.7151E+00  3.0231E+00
      0.545      1.836  1.3531E+01      3.9885E+01   1.1656E+01  3.4063E+00
      0.580      1.724  1.6582E+01      5.0492E+01   1.3858E+01  3.8034E+00
      0.617      1.620  1.8658E+01      5.9489E+01   1.5334E+01  3.9524E+00
      0.657      1.521  1.9566E+01      6.4977E+01   1.5729E+01  3.8077E+00
      0.700      1.428  1.9938E+01      6.9235E+01   1.5740E+01  3.5785E+00
      0.745      1.342  2.0936E+01      7.4996E+01   1.6013E+01  3.4189E+00
      0.794      1.260  1.9053E+01      7.5633E+01   1.5166E+01  3.0411E+00
      0.845      1.183  1.7769E+01      7.0554E+01   1.3287E+01  2.5022E+00
      0.900      1.111  1.3803E+01      6.4865E+01   1.1472E+01  2.0290E+00
      0.958      1.044  1.1559E+01      5.8427E+01   9.7048E+00  1.6120E+00
      1.020      0.980  9.7596E+00      5.1658E+01   8.0584E+00  1.2571E+00
      1.086      0.921  9.7525E+00      5.1703E+01   7.5748E+00  1.1097E+00
      1.157      0.865  1.1251E+01      5.7083E+01   7.8541E+00  1.0807E+00
      1.232      0.812  1.0451E+01      6.9786E+01   9.0176E+00  1.1653E+00
      1.311      0.763  7.4951E+00      8.3185E+01   1.0095E+01  1.2251E+00
      1.396      0.716  8.7391E+00      9.7676E+01   1.1132E+01  1.2688E+00
      1.487      0.673  2.2800E+01      1.2164E+02   1.3020E+01  1.3936E+00
      1.583      0.632  2.8478E+01      1.3926E+02   1.3999E+01  1.4073E+00
      1.686      0.593  2.2462E+01      1.6138E+02   1.5236E+01  1.4384E+00
      1.795      0.557  1.7758E+01      1.7762E+02   1.5748E+01  1.3963E+00
      1.911      0.523  1.5248E+01      1.8490E+02   1.5397E+01  1.2821E+00
      2.035      0.491  1.0902E+01      1.9712E+02   1.5415E+01  1.2055E+00
      2.167      0.461  1.1483E+01      1.9080E+02   1.4013E+01  1.0292E+00
      2.307      0.433  1.7888E+01      1.7598E+02   1.2139E+01  8.3730E-01
      2.457      0.407  2.4331E+01      1.9499E+02   1.2631E+01  8.1825E-01
      2.616      0.382  1.4975E+01      2.2285E+02   1.3558E+01  8.2485E-01
      2.786      0.359  1.8307E+01      2.4286E+02   1.3876E+01  7.9284E-01
      2.966      0.337  2.1090E+01      3.0474E+02   1.6353E+01  8.7749E-01
      3.158      0.317  2.5867E+01      4.5897E+02   2.3130E+01  1.1656E+00
      3.363      0.297  4.9601E+01      5.8314E+02   2.7599E+01  1.3063E+00
      3.581      0.279  3.9260E+01      6.2283E+02   2.7684E+01  1.2306E+00
      3.813      0.262  3.1121E+01      5.9191E+02   2.4709E+01  1.0315E+00
      4.060      0.246  4.9432E+01      6.0921E+02   2.3884E+01  9.3638E-01
      4.323      0.231  3.5578E+01      6.4193E+02   2.3636E+01  8.7026E-01
      4.603      0.217  1.0163E+01      6.2382E+02   2.1571E+01  7.4593E-01
      4.901      0.204  2.6512E+01      5.9527E+02   1.9332E+01  6.2780E-01
      5.218      0.192  2.8212E+01      5.6190E+02   1.7138E+01  5.2270E-01
      5.556      0.180  3.5913E+01      5.1400E+02   1.4723E+01  4.2172E-01
      5.916      0.169  1.9724E+01      4.5620E+02   1.2272E+01  3.3014E-01
      6.300      0.159  2.2982E+01      4.0468E+02   1.0224E+01  2.5830E-01
      6.708      0.149  9.6492E+00      3.6936E+02   8.7638E+00  2.0794E-01
      7.142      0.140  1.7846E+01      3.6230E+02   8.0732E+00  1.7990E-01
      7.605      0.131  6.3944E+00      3.3040E+02   6.9145E+00  1.4470E-01
      8.098      0.123  1.1244E+01      4.1064E+02   8.0708E+00  1.5862E-01
      8.622      0.116  1.7702E+01      4.3127E+02   7.9607E+00  1.4694E-01
      9.181      0.109  1.3763E+01      4.7186E+02   8.1798E+00  1.4180E-01
      9.776      0.102  1.6991E+01      4.4273E+02   7.2079E+00  1.1735E-01
     10.409      0.096  5.0777E+00      3.4768E+02   5.3161E+00  8.1283E-02
     11.083      0.090  4.8146E+00      3.1254E+02   4.4881E+00  6.4447E-02
     11.801      0.085  8.7560E+00      2.9887E+02   4.0306E+00  5.4357E-02
     12.566      0.080  5.8563E+00      3.0880E+02   3.9111E+00  4.9536E-02
     13.380      0.075  8.2219E+00      3.1802E+02   3.7828E+00  4.4996E-02
     14.247      0.070  3.0741E+00      3.2824E+02   3.6668E+00  4.0962E-02
     15.170      0.066  1.4701E+00      3.0753E+02   3.2264E+00  3.3850E-02
     16.153      0.062  4.6795E+00      2.9197E+02   2.8768E+00  2.8345E-02
     17.199      0.058  3.5806E+00      2.4166E+02   2.2362E+00  2.0693E-02
     18.314      0.055  2.2170E+00      2.3662E+02   2.0564E+00  1.7871E-02
     19.500      0.051  2.4451E+00      2.4188E+02   1.9741E+00  1.6112E-02
     20.763      0.048  6.9261E-01      2.2999E+02   1.7629E+00  1.3513E-02
     22.109      0.045  1.7775E+00      2.2036E+02   1.5863E+00  1.1420E-02
     23.541      0.042  3.9895E-01      2.1112E+02   1.4273E+00  9.6497E-03
     25.066      0.040  5.6083E-01      2.1671E+02   1.3760E+00  8.7367E-03
     26.690      0.037  3.7366E-01      2.1507E+02   1.2825E+00  7.6476E-03
     28.419      0.035  4.6398E-01      2.0437E+02   1.1445E+00  6.4097E-03
     30.260      0.033  2.7336E-01      2.0450E+02   1.0756E+00  5.6571E-03
     32.221      0.031  1.8391E-01      2.0142E+02   9.9492E-01  4.9145E-03
     34.308      0.029  7.1301E-02      2.0350E+02   9.4403E-01  4.3794E-03
     36.531      0.027  1.0471E-01      2.0138E+02   8.7737E-01  3.8225E-03
     38.897      0.026  6.9623E-02      1.9764E+02   8.0869E-01  3.3089E-03
     41.417      0.024  5.6820E-02      1.9566E+02   7.5185E-01  2.8891E-03
     44.101      0.023  1.3679E-02      1.9543E+02   7.0528E-01  2.5453E-03
     46.958      0.021  1.4618E-02      1.9512E+02   6.6134E-01  2.2415E-03
     50.000      0.020  1.0973E-02      1.9439E+02   6.1875E-01  1.9695E-03
 
 
