# Supplementary material for: Parameters estimation of stochastic finite fault ground motion simulation method and its application in North China
Source: PLoS One. 2025 Dec 3;20(12):e0337602. doi: 10.1371/journal.pone.0337602 (PMC12674566; doi:10.1371/journal.pone.0337602)
Supplement: S2 File — The program code of strong ground motion simulation based on stochastic finite-fault method with dynamic corner frequency for the Pingyuan earthquake. (ZIP) [file pone.0337602.s002.zip › S2 File. Program Code. ( Simulationor of Pingyuan earthquake)/EXSIMNC/PSA/M6d5S130S009iter007.tmp]

**********************************************
*******     Site #   9
PSA and Fouries apectra of trial num.     7
damping:   5%
 100 samples
Mag.          =      5.50
siteCoord1    =     37.20
siteCoord2    =    116.60
depth         =     18.00
fault Dis.(km)=    26.37
Hypo  Dis.(km)=    28.05
Input Parameters file =  M6d5S130_parameters.out                                                                                                 
 data format: (1x,f10.3, 1p, 1x,e11.4, 5x,e11.4, 2x,e11.4, 1x,e11.4)
   freq(Hz)     per(s) FAS(cm/sec) avgPSA(cm/s**2) avgPSV(cm/s)   avgSD(cm)
      0.100     10.000  5.0892E-01      3.8723E-01   6.1630E-01  9.8088E-01
      0.106      9.392  5.0892E-01      4.2200E-01   6.3077E-01  9.4282E-01
      0.113      8.820  5.0892E-01      4.6072E-01   6.4674E-01  9.0788E-01
      0.121      8.283  5.0892E-01      5.0958E-01   6.7181E-01  8.8569E-01
      0.129      7.779  6.4572E-01      5.7782E-01   7.1542E-01  8.8580E-01
      0.137      7.306  6.4572E-01      6.7644E-01   7.8658E-01  9.1464E-01
      0.146      6.862  6.4572E-01      8.1538E-01   8.9044E-01  9.7242E-01
      0.155      6.444  9.1973E-01      9.9921E-01   1.0248E+00  1.0511E+00
      0.165      6.052  9.1973E-01      1.2231E+00   1.1781E+00  1.1348E+00
      0.176      5.684  9.1973E-01      1.4728E+00   1.3323E+00  1.2052E+00
      0.187      5.338  1.1395E+00      1.7327E+00   1.4720E+00  1.2506E+00
      0.199      5.013  1.1395E+00      2.0021E+00   1.5974E+00  1.2746E+00
      0.212      4.708  1.1395E+00      2.3112E+00   1.7318E+00  1.2977E+00
      0.226      4.422  1.8268E+00      2.7163E+00   1.9116E+00  1.3452E+00
      0.241      4.153  1.8268E+00      3.2607E+00   2.1551E+00  1.4243E+00
      0.256      3.900  2.2280E+00      3.9655E+00   2.4614E+00  1.5278E+00
      0.273      3.663  2.2280E+00      4.8281E+00   2.8145E+00  1.6407E+00
      0.291      3.440  2.8973E+00      5.4736E+00   2.9966E+00  1.6406E+00
      0.310      3.231  3.1486E+00      5.8010E+00   2.9827E+00  1.5336E+00
      0.330      3.034  3.1486E+00      6.0187E+00   2.9063E+00  1.4034E+00
      0.351      2.849  3.6195E+00      6.6598E+00   3.0202E+00  1.3696E+00
      0.374      2.676  3.7140E+00      7.3843E+00   3.1450E+00  1.3395E+00
      0.398      2.513  3.8996E+00      8.2631E+00   3.3051E+00  1.3220E+00
      0.424      2.360  3.8996E+00      9.4757E+00   3.5596E+00  1.3372E+00
      0.451      2.217  3.8452E+00      1.0614E+01   3.7446E+00  1.3211E+00
      0.480      2.082  3.8423E+00      1.1369E+01   3.7670E+00  1.2481E+00
      0.511      1.955  3.6208E+00      1.4282E+01   4.4442E+00  1.3829E+00
      0.545      1.836  3.2378E+00      1.7728E+01   5.1807E+00  1.5140E+00
      0.580      1.724  3.8062E+00      2.3012E+01   6.3158E+00  1.7334E+00
      0.617      1.620  5.1463E+00      2.7391E+01   7.0602E+00  1.8198E+00
      0.657      1.521  6.1599E+00      3.0271E+01   7.3280E+00  1.7739E+00
      0.700      1.428  8.4891E+00      3.3546E+01   7.6266E+00  1.7339E+00
      0.745      1.342  1.1401E+01      3.5856E+01   7.6557E+00  1.6346E+00
      0.794      1.260  1.4106E+01      4.3136E+01   8.6498E+00  1.7345E+00
      0.845      1.183  1.4409E+01      4.9126E+01   9.2515E+00  1.7423E+00
      0.900      1.111  1.4348E+01      5.0085E+01   8.8582E+00  1.5667E+00
      0.958      1.044  1.1951E+01      5.4152E+01   8.9948E+00  1.4941E+00
      1.020      0.980  9.1374E+00      5.6795E+01   8.8599E+00  1.3821E+00
      1.086      0.921  6.5169E+00      6.0738E+01   8.8984E+00  1.3037E+00
      1.157      0.865  5.8367E+00      6.1399E+01   8.4479E+00  1.1624E+00
      1.232      0.812  6.5898E+00      6.5119E+01   8.4146E+00  1.0873E+00
      1.311      0.763  9.2477E+00      7.7595E+01   9.4167E+00  1.1428E+00
      1.396      0.716  1.4338E+01      8.9295E+01   1.0177E+01  1.1599E+00
      1.487      0.673  1.6241E+01      1.0312E+02   1.1038E+01  1.1815E+00
      1.583      0.632  1.9465E+01      1.1058E+02   1.1116E+01  1.1175E+00
      1.686      0.593  1.5755E+01      1.1429E+02   1.0790E+01  1.0187E+00
      1.795      0.557  1.6282E+01      1.1948E+02   1.0594E+01  9.3932E-01
      1.911      0.523  1.0426E+01      1.0461E+02   8.7111E+00  7.2538E-01
      2.035      0.491  6.5523E+00      9.0298E+01   7.0617E+00  5.5225E-01
      2.167      0.461  7.9662E+00      9.9047E+01   7.2746E+00  5.3429E-01
      2.307      0.433  6.3586E+00      1.0329E+02   7.1247E+00  4.9144E-01
      2.457      0.407  7.7861E+00      1.0892E+02   7.0555E+00  4.5706E-01
      2.616      0.382  8.8593E+00      1.2101E+02   7.3620E+00  4.4790E-01
      2.786      0.359  1.0631E+01      1.6979E+02   9.7011E+00  5.5429E-01
      2.966      0.337  2.1507E+01      2.0150E+02   1.0812E+01  5.8020E-01
      3.158      0.317  1.8248E+01      2.0296E+02   1.0228E+01  5.1547E-01
      3.363      0.297  1.9011E+01      2.3713E+02   1.1223E+01  5.3118E-01
      3.581      0.279  1.9959E+01      3.0730E+02   1.3659E+01  6.0714E-01
      3.813      0.262  3.3153E+01      4.4469E+02   1.8564E+01  7.7494E-01
      4.060      0.246  2.9773E+01      4.8382E+02   1.8968E+01  7.4366E-01
      4.323      0.231  1.8637E+01      4.1028E+02   1.5106E+01  5.5622E-01
      4.603      0.217  2.0655E+01      3.1340E+02   1.0837E+01  3.7474E-01
      4.901      0.204  2.6693E+01      3.1862E+02   1.0347E+01  3.3603E-01
      5.218      0.192  1.4677E+01      3.3432E+02   1.0197E+01  3.1100E-01
      5.556      0.180  1.8547E+01      3.4559E+02   9.8990E+00  2.8354E-01
      5.916      0.169  1.3362E+01      3.0678E+02   8.2528E+00  2.2201E-01
      6.300      0.159  1.4579E+01      2.8398E+02   7.1745E+00  1.8126E-01
      6.708      0.149  9.2155E+00      3.0261E+02   7.1801E+00  1.7036E-01
      7.142      0.140  2.3987E+01      3.5119E+02   7.8257E+00  1.7438E-01
      7.605      0.131  1.0238E+01      3.3760E+02   7.0652E+00  1.4786E-01
      8.098      0.123  6.6101E+00      3.0179E+02   5.9314E+00  1.1658E-01
      8.622      0.116  8.4275E+00      3.8295E+02   7.0686E+00  1.3048E-01
      9.181      0.109  3.2095E+01      5.2474E+02   9.0965E+00  1.5769E-01
      9.776      0.102  1.1156E+01      4.4853E+02   7.3023E+00  1.1889E-01
     10.409      0.096  4.6948E+00      3.2579E+02   4.9813E+00  7.6165E-02
     11.083      0.090  4.9826E+00      3.1438E+02   4.5144E+00  6.4826E-02
     11.801      0.085  4.2516E+00      2.8652E+02   3.8640E+00  5.2110E-02
     12.566      0.080  4.7475E+00      3.5056E+02   4.4401E+00  5.6235E-02
     13.380      0.075  3.9529E+00      3.6485E+02   4.3398E+00  5.1621E-02
     14.247      0.070  8.1865E+00      3.5497E+02   3.9654E+00  4.4298E-02
     15.170      0.066  2.7644E+00      2.8900E+02   3.0320E+00  3.1810E-02
     16.153      0.062  2.5458E+00      2.5076E+02   2.4707E+00  2.4344E-02
     17.199      0.058  1.5085E+00      2.4994E+02   2.3129E+00  2.1402E-02
     18.314      0.055  2.6989E+00      2.6005E+02   2.2600E+00  1.9640E-02
     19.500      0.051  3.6396E+00      2.4351E+02   1.9875E+00  1.6222E-02
     20.763      0.048  1.5927E+00      2.0246E+02   1.5519E+00  1.1896E-02
     22.109      0.045  8.0360E-01      1.6557E+02   1.1919E+00  8.5801E-03
     23.541      0.042  5.2215E-01      1.5307E+02   1.0349E+00  6.9966E-03
     25.066      0.040  5.9387E-01      1.5575E+02   9.8891E-01  6.2790E-03
     26.690      0.037  4.7188E-01      1.5901E+02   9.4818E-01  5.6541E-03
     28.419      0.035  2.9722E-01      1.5641E+02   8.7596E-01  4.9056E-03
     30.260      0.033  3.2667E-01      1.4658E+02   7.7094E-01  4.0548E-03
     32.221      0.031  1.4934E-01      1.4398E+02   7.1119E-01  3.5129E-03
     34.308      0.029  1.6601E-01      1.4033E+02   6.5099E-01  3.0199E-03
     36.531      0.027  8.4028E-02      1.4156E+02   6.1675E-01  2.6870E-03
     38.897      0.026  9.7839E-02      1.4154E+02   5.7914E-01  2.3696E-03
     41.417      0.024  6.0692E-02      1.4151E+02   5.4378E-01  2.0896E-03
     44.101      0.023  4.7671E-02      1.4014E+02   5.0573E-01  1.8251E-03
     46.958      0.021  4.7738E-02      1.4002E+02   4.7456E-01  1.6084E-03
     50.000      0.020  4.3178E-02      1.3978E+02   4.4494E-01  1.4163E-03
 
 
