# Supplementary material for: Parameters estimation of stochastic finite fault ground motion simulation method and its application in North China
Source: PLoS One. 2025 Dec 3;20(12):e0337602. doi: 10.1371/journal.pone.0337602 (PMC12674566; doi:10.1371/journal.pone.0337602)
Supplement: S2 File — The program code of strong ground motion simulation based on stochastic finite-fault method with dynamic corner frequency for the Pingyuan earthquake. (ZIP) [file pone.0337602.s002.zip › S2 File. Program Code. ( Simulationor of Pingyuan earthquake)/EXSIMNC/PSA/M6d5S130S009iter008.tmp]

**********************************************
*******     Site #   9
PSA and Fouries apectra of trial num.     8
damping:   5%
 100 samples
Mag.          =      5.50
siteCoord1    =     37.20
siteCoord2    =    116.60
depth         =     18.00
fault Dis.(km)=    26.37
Hypo  Dis.(km)=    28.05
Input Parameters file =  M6d5S130_parameters.out                                                                                                 
 data format: (1x,f10.3, 1p, 1x,e11.4, 5x,e11.4, 2x,e11.4, 1x,e11.4)
   freq(Hz)     per(s) FAS(cm/sec) avgPSA(cm/s**2) avgPSV(cm/s)   avgSD(cm)
      0.100     10.000  3.3363E-01      6.3973E-01   1.0182E+00  1.6205E+00
      0.106      9.392  3.3363E-01      7.7173E-01   1.1535E+00  1.7242E+00
      0.113      8.820  3.3363E-01      9.2024E-01   1.2918E+00  1.8134E+00
      0.121      8.283  3.3363E-01      1.0765E+00   1.4192E+00  1.8710E+00
      0.129      7.779  6.1694E-01      1.2283E+00   1.5208E+00  1.8830E+00
      0.137      7.306  6.1694E-01      1.3634E+00   1.5854E+00  1.8435E+00
      0.146      6.862  6.1694E-01      1.4756E+00   1.6114E+00  1.7597E+00
      0.155      6.444  6.6872E-01      1.5724E+00   1.6127E+00  1.6540E+00
      0.165      6.052  6.6872E-01      1.8572E+00   1.7889E+00  1.7231E+00
      0.176      5.684  6.6872E-01      2.1191E+00   1.9169E+00  1.7341E+00
      0.187      5.338  1.1393E+00      2.3695E+00   2.0130E+00  1.7102E+00
      0.199      5.013  1.1393E+00      2.6719E+00   2.1318E+00  1.7009E+00
      0.212      4.708  1.1393E+00      3.1114E+00   2.3315E+00  1.7470E+00
      0.226      4.422  1.6444E+00      3.7256E+00   2.6218E+00  1.8451E+00
      0.241      4.153  1.6444E+00      4.4573E+00   2.9459E+00  1.9470E+00
      0.256      3.900  2.4605E+00      5.2181E+00   3.2389E+00  2.0104E+00
      0.273      3.663  2.4605E+00      6.0386E+00   3.5201E+00  2.0520E+00
      0.291      3.440  3.5924E+00      7.0753E+00   3.8735E+00  2.1206E+00
      0.310      3.231  5.1752E+00      8.3078E+00   4.2715E+00  2.1962E+00
      0.330      3.034  5.1752E+00      1.0038E+01   4.8473E+00  2.3406E+00
      0.351      2.849  6.4319E+00      1.1990E+01   5.4375E+00  2.4659E+00
      0.374      2.676  7.9645E+00      1.4719E+01   6.2687E+00  2.6699E+00
      0.398      2.513  8.9513E+00      1.8253E+01   7.3009E+00  2.9203E+00
      0.424      2.360  8.9513E+00      2.1624E+01   8.1230E+00  3.0514E+00
      0.451      2.217  9.4235E+00      2.3659E+01   8.3470E+00  2.9448E+00
      0.480      2.082  1.0198E+01      2.5597E+01   8.4811E+00  2.8101E+00
      0.511      1.955  1.0770E+01      2.7499E+01   8.5569E+00  2.6627E+00
      0.545      1.836  1.0293E+01      2.6994E+01   7.8886E+00  2.3054E+00
      0.580      1.724  9.9482E+00      2.5477E+01   6.9923E+00  1.9191E+00
      0.617      1.620  8.5946E+00      2.6472E+01   6.8234E+00  1.7588E+00
      0.657      1.521  7.8237E+00      2.7284E+01   6.6048E+00  1.5989E+00
      0.700      1.428  7.8650E+00      2.9796E+01   6.7741E+00  1.5401E+00
      0.745      1.342  8.2914E+00      3.5836E+01   7.6515E+00  1.6337E+00
      0.794      1.260  1.1898E+01      4.3880E+01   8.7990E+00  1.7644E+00
      0.845      1.183  1.3551E+01      5.8772E+01   1.1068E+01  2.0844E+00
      0.900      1.111  1.7032E+01      7.1109E+01   1.2577E+01  2.2244E+00
      0.958      1.044  1.9416E+01      9.2464E+01   1.5359E+01  2.5511E+00
      1.020      0.980  2.0879E+01      1.1288E+02   1.7609E+01  2.7469E+00
      1.086      0.921  2.1802E+01      1.4246E+02   2.0871E+01  3.0577E+00
      1.157      0.865  2.3955E+01      1.7129E+02   2.3567E+01  3.2427E+00
      1.232      0.812  2.6846E+01      1.8988E+02   2.4536E+01  3.1706E+00
      1.311      0.763  3.1517E+01      1.9768E+02   2.3990E+01  2.9114E+00
      1.396      0.716  3.6403E+01      2.0628E+02   2.3510E+01  2.6795E+00
      1.487      0.673  4.0027E+01      2.2747E+02   2.4348E+01  2.6062E+00
      1.583      0.632  3.9182E+01      2.3724E+02   2.3849E+01  2.3975E+00
      1.686      0.593  3.1962E+01      2.3764E+02   2.2435E+01  2.1181E+00
      1.795      0.557  2.7611E+01      2.3980E+02   2.1262E+01  1.8852E+00
      1.911      0.523  2.5583E+01      2.4841E+02   2.0686E+01  1.7225E+00
      2.035      0.491  1.8104E+01      2.7829E+02   2.1764E+01  1.7020E+00
      2.167      0.461  1.7365E+01      3.0249E+02   2.2216E+01  1.6317E+00
      2.307      0.433  2.0407E+01      2.8999E+02   2.0003E+01  1.3797E+00
      2.457      0.407  2.7301E+01      2.5410E+02   1.6461E+01  1.0663E+00
      2.616      0.382  2.3748E+01      2.6855E+02   1.6338E+01  9.9399E-01
      2.786      0.359  3.3174E+01      3.3443E+02   1.9108E+01  1.0918E+00
      2.966      0.337  3.3432E+01      3.4799E+02   1.8673E+01  1.0020E+00
      3.158      0.317  2.2965E+01      3.2203E+02   1.6229E+01  8.1786E-01
      3.363      0.297  1.5405E+01      3.7227E+02   1.7619E+01  8.3391E-01
      3.581      0.279  7.3888E+00      4.2762E+02   1.9008E+01  8.4489E-01
      3.813      0.262  1.4666E+01      4.3926E+02   1.8337E+01  7.6548E-01
      4.060      0.246  1.4329E+01      4.0944E+02   1.6052E+01  6.2932E-01
      4.323      0.231  8.2696E+00      4.8755E+02   1.7952E+01  6.6097E-01
      4.603      0.217  4.6811E+01      6.2943E+02   2.1765E+01  7.5264E-01
      4.901      0.204  5.4849E+01      7.5748E+02   2.4600E+01  7.9889E-01
      5.218      0.192  4.4316E+01      6.8695E+02   2.0952E+01  6.3902E-01
      5.556      0.180  7.6742E+00      5.8617E+02   1.6790E+01  4.8093E-01
      5.916      0.169  1.2532E+01      5.4768E+02   1.4733E+01  3.9634E-01
      6.300      0.159  1.8097E+01      4.9663E+02   1.2547E+01  3.1699E-01
      6.708      0.149  1.3882E+01      4.5660E+02   1.0834E+01  2.5705E-01
      7.142      0.140  1.1782E+01      5.3315E+02   1.1880E+01  2.6473E-01
      7.605      0.131  2.8156E+01      5.8555E+02   1.2254E+01  2.5645E-01
      8.098      0.123  1.2824E+01      5.2919E+02   1.0401E+01  2.0442E-01
      8.622      0.116  1.3846E+01      4.8735E+02   8.9957E+00  1.6605E-01
      9.181      0.109  1.0332E+01      4.2992E+02   7.4528E+00  1.2920E-01
      9.776      0.102  4.6714E+00      3.5557E+02   5.7889E+00  9.4247E-02
     10.409      0.096  4.1487E+00      3.6527E+02   5.5850E+00  8.5394E-02
     11.083      0.090  6.8512E+00      3.4805E+02   4.9979E+00  7.1768E-02
     11.801      0.085  3.3766E+00      2.9698E+02   4.0051E+00  5.4013E-02
     12.566      0.080  5.5236E+00      2.8181E+02   3.5692E+00  4.5206E-02
     13.380      0.075  4.0037E+00      2.7508E+02   3.2720E+00  3.8920E-02
     14.247      0.070  7.6934E+00      3.2461E+02   3.6262E+00  4.0509E-02
     15.170      0.066  3.9412E+00      3.2009E+02   3.3582E+00  3.5233E-02
     16.153      0.062  3.7927E+00      2.5432E+02   2.5058E+00  2.4690E-02
     17.199      0.058  3.2159E+00      2.5190E+02   2.3310E+00  2.1570E-02
     18.314      0.055  2.6332E+00      2.3899E+02   2.0770E+00  1.8050E-02
     19.500      0.051  1.7657E+00      2.1640E+02   1.7662E+00  1.4415E-02
     20.763      0.048  2.7791E+00      2.2747E+02   1.7436E+00  1.3365E-02
     22.109      0.045  8.5864E-01      2.1740E+02   1.5650E+00  1.1266E-02
     23.541      0.042  1.0442E+00      2.1450E+02   1.4502E+00  9.8046E-03
     25.066      0.040  3.0901E-01      2.1033E+02   1.3355E+00  8.4795E-03
     26.690      0.037  6.7261E-01      1.9871E+02   1.1849E+00  7.0658E-03
     28.419      0.035  2.5519E-01      1.9654E+02   1.1007E+00  6.1641E-03
     30.260      0.033  3.2711E-01      1.9220E+02   1.0109E+00  5.3168E-03
     32.221      0.031  9.6136E-02      1.8660E+02   9.2172E-01  4.5529E-03
     34.308      0.029  1.8065E-01      1.8370E+02   8.5218E-01  3.9533E-03
     36.531      0.027  1.2676E-01      1.8142E+02   7.9038E-01  3.4435E-03
     38.897      0.026  9.0484E-02      1.8135E+02   7.4201E-01  3.0361E-03
     41.417      0.024  4.8074E-02      1.7922E+02   6.8870E-01  2.6465E-03
     44.101      0.023  1.4517E-02      1.7737E+02   6.4012E-01  2.3101E-03
     46.958      0.021  2.1125E-02      1.7614E+02   5.9699E-01  2.0234E-03
     50.000      0.020  1.6381E-02      1.7594E+02   5.6003E-01  1.7826E-03
 
 
