# Supplementary material for: Parameters estimation of stochastic finite fault ground motion simulation method and its application in North China
Source: PLoS One. 2025 Dec 3;20(12):e0337602. doi: 10.1371/journal.pone.0337602 (PMC12674566; doi:10.1371/journal.pone.0337602)
Supplement: S2 File — The program code of strong ground motion simulation based on stochastic finite-fault method with dynamic corner frequency for the Pingyuan earthquake. (ZIP) [file pone.0337602.s002.zip › S2 File. Program Code. ( Simulationor of Pingyuan earthquake)/EXSIMNC/PSA/M6d5S130S009iter009.tmp]

**********************************************
*******     Site #   9
PSA and Fouries apectra of trial num.     9
damping:   5%
 100 samples
Mag.          =      5.50
siteCoord1    =     37.20
siteCoord2    =    116.60
depth         =     18.00
fault Dis.(km)=    26.37
Hypo  Dis.(km)=    28.05
Input Parameters file =  M6d5S130_parameters.out                                                                                                 
 data format: (1x,f10.3, 1p, 1x,e11.4, 5x,e11.4, 2x,e11.4, 1x,e11.4)
   freq(Hz)     per(s) FAS(cm/sec) avgPSA(cm/s**2) avgPSV(cm/s)   avgSD(cm)
      0.100     10.000  1.5903E-01      6.8307E-01   1.0871E+00  1.7302E+00
      0.106      9.392  1.5903E-01      7.7317E-01   1.1557E+00  1.7274E+00
      0.113      8.820  1.5903E-01      8.6684E-01   1.2168E+00  1.7082E+00
      0.121      8.283  1.5903E-01      9.6511E-01   1.2724E+00  1.6774E+00
      0.129      7.779  2.0345E-01      1.0726E+00   1.3280E+00  1.6443E+00
      0.137      7.306  2.0345E-01      1.1985E+00   1.3936E+00  1.6205E+00
      0.146      6.862  2.0345E-01      1.3557E+00   1.4805E+00  1.6168E+00
      0.155      6.444  2.0234E-01      1.5574E+00   1.5973E+00  1.6382E+00
      0.165      6.052  2.0234E-01      1.8103E+00   1.7437E+00  1.6796E+00
      0.176      5.684  2.0234E-01      2.1072E+00   1.9062E+00  1.7244E+00
      0.187      5.338  2.6497E-01      2.4257E+00   2.0608E+00  1.7507E+00
      0.199      5.013  2.6497E-01      2.7390E+00   2.1854E+00  1.7437E+00
      0.212      4.708  2.6497E-01      3.0420E+00   2.2795E+00  1.7081E+00
      0.226      4.422  3.8691E-01      3.3748E+00   2.3750E+00  1.6714E+00
      0.241      4.153  3.8691E-01      3.8148E+00   2.5213E+00  1.6664E+00
      0.256      3.900  5.5893E-01      4.4166E+00   2.7414E+00  1.7016E+00
      0.273      3.663  5.5893E-01      5.1421E+00   2.9975E+00  1.7474E+00
      0.291      3.440  6.6733E-01      5.8876E+00   3.2233E+00  1.7646E+00
      0.310      3.231  9.0423E-01      6.6515E+00   3.4200E+00  1.7584E+00
      0.330      3.034  9.0423E-01      7.6331E+00   3.6859E+00  1.7798E+00
      0.351      2.849  1.4216E+00      8.9608E+00   4.0637E+00  1.8429E+00
      0.374      2.676  1.5393E+00      1.0340E+01   4.4037E+00  1.8755E+00
      0.398      2.513  1.5878E+00      1.1518E+01   4.6069E+00  1.8427E+00
      0.424      2.360  1.5878E+00      1.3231E+01   4.9703E+00  1.8671E+00
      0.451      2.217  2.1692E+00      1.6323E+01   5.7588E+00  2.0317E+00
      0.480      2.082  3.2571E+00      1.9642E+01   6.5080E+00  2.1563E+00
      0.511      1.955  3.7148E+00      2.4639E+01   7.6669E+00  2.3857E+00
      0.545      1.836  4.6614E+00      2.9979E+01   8.7611E+00  2.5603E+00
      0.580      1.724  7.1057E+00      3.6008E+01   9.8826E+00  2.7124E+00
      0.617      1.620  9.0828E+00      4.2752E+01   1.1020E+01  2.8404E+00
      0.657      1.521  1.1026E+01      5.0216E+01   1.2156E+01  2.9427E+00
      0.700      1.428  1.3072E+01      5.7158E+01   1.2995E+01  2.9543E+00
      0.745      1.342  1.5911E+01      6.5616E+01   1.4010E+01  2.9913E+00
      0.794      1.260  2.1161E+01      7.7882E+01   1.5617E+01  3.1316E+00
      0.845      1.183  2.3327E+01      9.6580E+01   1.8188E+01  3.4252E+00
      0.900      1.111  2.9791E+01      1.1526E+02   2.0386E+01  3.6055E+00
      0.958      1.044  3.2572E+01      1.3983E+02   2.3227E+01  3.8580E+00
      1.020      0.980  3.3940E+01      1.6366E+02   2.5530E+01  3.9826E+00
      1.086      0.921  3.0068E+01      1.7881E+02   2.6197E+01  3.8380E+00
      1.157      0.865  2.8175E+01      1.8388E+02   2.5300E+01  3.4811E+00
      1.232      0.812  2.9536E+01      1.8736E+02   2.4210E+01  3.1284E+00
      1.311      0.763  3.3436E+01      1.8453E+02   2.2394E+01  2.7177E+00
      1.396      0.716  3.6183E+01      1.7404E+02   1.9835E+01  2.2607E+00
      1.487      0.673  3.3747E+01      1.6822E+02   1.8006E+01  1.9273E+00
      1.583      0.632  2.4113E+01      1.5039E+02   1.5118E+01  1.5198E+00
      1.686      0.593  1.7250E+01      1.5044E+02   1.4203E+01  1.3409E+00
      1.795      0.557  8.5947E+00      1.4148E+02   1.2544E+01  1.1122E+00
      1.911      0.523  7.4014E+00      1.3802E+02   1.1493E+01  9.5706E-01
      2.035      0.491  1.4303E+01      1.5676E+02   1.2259E+01  9.5870E-01
      2.167      0.461  1.5761E+01      1.7919E+02   1.3161E+01  9.6661E-01
      2.307      0.433  7.8239E+00      2.0479E+02   1.4126E+01  9.7435E-01
      2.457      0.407  2.2788E+01      2.2497E+02   1.4573E+01  9.4406E-01
      2.616      0.382  3.2716E+01      2.7960E+02   1.7011E+01  1.0349E+00
      2.786      0.359  2.3782E+01      3.2561E+02   1.8604E+01  1.0630E+00
      2.966      0.337  1.4922E+01      3.3704E+02   1.8086E+01  9.7049E-01
      3.158      0.317  2.5223E+01      3.3149E+02   1.6706E+01  8.4188E-01
      3.363      0.297  3.7503E+01      3.5528E+02   1.6815E+01  7.9586E-01
      3.581      0.279  3.3589E+01      3.7092E+02   1.6487E+01  7.3285E-01
      3.813      0.262  1.3084E+01      2.8371E+02   1.1843E+01  4.9440E-01
      4.060      0.246  9.6289E+00      2.0524E+02   8.0466E+00  3.1547E-01
      4.323      0.231  8.9777E+00      2.9695E+02   1.0934E+01  4.0258E-01
      4.603      0.217  2.5036E+01      3.7949E+02   1.3123E+01  4.5377E-01
      4.901      0.204  1.7962E+01      3.6009E+02   1.1694E+01  3.7977E-01
      5.218      0.192  1.6985E+01      3.9327E+02   1.1995E+01  3.6583E-01
      5.556      0.180  1.6344E+01      4.0262E+02   1.1533E+01  3.3034E-01
      5.916      0.169  2.3748E+01      4.3533E+02   1.1711E+01  3.1503E-01
      6.300      0.159  1.6961E+01      3.8104E+02   9.6267E+00  2.4321E-01
      6.708      0.149  8.4514E+00      3.9695E+02   9.4185E+00  2.2347E-01
      7.142      0.140  2.6273E+01      4.2930E+02   9.5663E+00  2.1317E-01
      7.605      0.131  9.7126E+00      3.7259E+02   7.7973E+00  1.6318E-01
      8.098      0.123  1.9673E+01      3.4143E+02   6.7105E+00  1.3189E-01
      8.622      0.116  1.0170E+01      3.3752E+02   6.2301E+00  1.1500E-01
      9.181      0.109  7.4252E+00      3.8236E+02   6.6284E+00  1.1491E-01
      9.776      0.102  1.4105E+01      3.2138E+02   5.2322E+00  8.5183E-02
     10.409      0.096  6.7131E+00      2.8592E+02   4.3718E+00  6.6844E-02
     11.083      0.090  1.2109E+01      2.8563E+02   4.1016E+00  5.8898E-02
     11.801      0.085  2.9756E+00      2.6876E+02   3.6244E+00  4.8879E-02
     12.566      0.080  1.7534E+00      2.4797E+02   3.1406E+00  3.9778E-02
     13.380      0.075  1.0074E+01      2.9512E+02   3.5104E+00  4.1756E-02
     14.247      0.070  6.4460E+00      2.6175E+02   2.9241E+00  3.2665E-02
     15.170      0.066  1.6153E+00      2.1766E+02   2.2836E+00  2.3958E-02
     16.153      0.062  1.6489E+00      2.5736E+02   2.5357E+00  2.4985E-02
     17.199      0.058  9.0766E-01      2.3870E+02   2.2089E+00  2.0440E-02
     18.314      0.055  2.5564E+00      2.3641E+02   2.0545E+00  1.7855E-02
     19.500      0.051  9.6372E-01      2.2098E+02   1.8036E+00  1.4720E-02
     20.763      0.048  1.9491E+00      2.0258E+02   1.5528E+00  1.1903E-02
     22.109      0.045  1.5386E+00      1.9136E+02   1.3776E+00  9.9168E-03
     23.541      0.042  5.7976E-01      1.9004E+02   1.2849E+00  8.6866E-03
     25.066      0.040  6.2756E-01      1.8917E+02   1.2011E+00  7.6266E-03
     26.690      0.037  1.1787E+00      1.8310E+02   1.0919E+00  6.5109E-03
     28.419      0.035  3.2318E-01      1.7988E+02   1.0074E+00  5.6416E-03
     30.260      0.033  3.0560E-01      1.7211E+02   9.0520E-01  4.7609E-03
     32.221      0.031  3.9433E-01      1.6845E+02   8.3209E-01  4.1101E-03
     34.308      0.029  2.2799E-01      1.6675E+02   7.7355E-01  3.5885E-03
     36.531      0.027  6.9065E-02      1.6904E+02   7.3647E-01  3.2086E-03
     38.897      0.026  5.7036E-02      1.6729E+02   6.8450E-01  2.8007E-03
     41.417      0.024  5.3316E-02      1.6723E+02   6.4261E-01  2.4693E-03
     44.101      0.023  2.9476E-02      1.6547E+02   5.9717E-01  2.1551E-03
     46.958      0.021  2.2947E-02      1.6481E+02   5.5859E-01  1.8932E-03
     50.000      0.020  1.7773E-02      1.6405E+02   5.2217E-01  1.6621E-03
 
 
