# Supplementary material for: Parameters estimation of stochastic finite fault ground motion simulation method and its application in North China
Source: PLoS One. 2025 Dec 3;20(12):e0337602. doi: 10.1371/journal.pone.0337602 (PMC12674566; doi:10.1371/journal.pone.0337602)
Supplement: S2 File — The program code of strong ground motion simulation based on stochastic finite-fault method with dynamic corner frequency for the Pingyuan earthquake. (ZIP) [file pone.0337602.s002.zip › S2 File. Program Code. ( Simulationor of Pingyuan earthquake)/EXSIMNC/PSA/M6d5S130S009iter010.tmp]

**********************************************
*******     Site #   9
PSA and Fouries apectra of trial num.    10
damping:   5%
 100 samples
Mag.          =      5.50
siteCoord1    =     37.20
siteCoord2    =    116.60
depth         =     18.00
fault Dis.(km)=    26.37
Hypo  Dis.(km)=    28.05
Input Parameters file =  M6d5S130_parameters.out                                                                                                 
 data format: (1x,f10.3, 1p, 1x,e11.4, 5x,e11.4, 2x,e11.4, 1x,e11.4)
   freq(Hz)     per(s) FAS(cm/sec) avgPSA(cm/s**2) avgPSV(cm/s)   avgSD(cm)
      0.100     10.000  4.0532E-01      5.8317E-01   9.2815E-01  1.4772E+00
      0.106      9.392  4.0532E-01      6.8963E-01   1.0308E+00  1.5407E+00
      0.113      8.820  4.0532E-01      7.9269E-01   1.1128E+00  1.5620E+00
      0.121      8.283  4.0532E-01      8.8526E-01   1.1671E+00  1.5386E+00
      0.129      7.779  3.8931E-01      9.6443E-01   1.1941E+00  1.4785E+00
      0.137      7.306  3.8931E-01      1.0352E+00   1.2037E+00  1.3997E+00
      0.146      6.862  3.8931E-01      1.1129E+00   1.2153E+00  1.3272E+00
      0.155      6.444  5.1586E-01      1.2217E+00   1.2530E+00  1.2851E+00
      0.165      6.052  5.1586E-01      1.3863E+00   1.3353E+00  1.2862E+00
      0.176      5.684  5.1586E-01      1.6193E+00   1.4648E+00  1.3251E+00
      0.187      5.338  5.2778E-01      1.9094E+00   1.6221E+00  1.3781E+00
      0.199      5.013  5.2778E-01      2.2241E+00   1.7746E+00  1.4159E+00
      0.212      4.708  5.2778E-01      2.5352E+00   1.8997E+00  1.4235E+00
      0.226      4.422  7.0406E-01      2.8589E+00   2.0119E+00  1.4158E+00
      0.241      4.153  7.0406E-01      3.2802E+00   2.1680E+00  1.4328E+00
      0.256      3.900  1.4125E+00      3.9166E+00   2.4311E+00  1.5090E+00
      0.273      3.663  1.4125E+00      4.8184E+00   2.8088E+00  1.6374E+00
      0.291      3.440  1.7388E+00      5.8884E+00   3.2237E+00  1.7649E+00
      0.310      3.231  2.6615E+00      6.9489E+00   3.5729E+00  1.8370E+00
      0.330      3.034  2.6615E+00      7.9596E+00   3.8435E+00  1.8559E+00
      0.351      2.849  3.3794E+00      9.1406E+00   4.1452E+00  1.8798E+00
      0.374      2.676  4.1224E+00      1.0702E+01   4.5581E+00  1.9413E+00
      0.398      2.513  4.7253E+00      1.2421E+01   4.9681E+00  1.9872E+00
      0.424      2.360  4.7253E+00      1.3977E+01   5.2507E+00  1.9724E+00
      0.451      2.217  5.8571E+00      1.5869E+01   5.5986E+00  1.9752E+00
      0.480      2.082  6.9105E+00      1.8418E+01   6.1024E+00  2.0219E+00
      0.511      1.955  8.0087E+00      2.1925E+01   6.8224E+00  2.1229E+00
      0.545      1.836  8.6941E+00      2.4032E+01   7.0232E+00  2.0525E+00
      0.580      1.724  9.6886E+00      2.6258E+01   7.2066E+00  1.9779E+00
      0.617      1.620  9.9262E+00      2.8367E+01   7.3117E+00  1.8847E+00
      0.657      1.521  9.7747E+00      2.9132E+01   7.0521E+00  1.7071E+00
      0.700      1.428  9.0976E+00      2.7209E+01   6.1858E+00  1.4063E+00
      0.745      1.342  6.9379E+00      3.1225E+01   6.6669E+00  1.4235E+00
      0.794      1.260  4.4705E+00      3.3749E+01   6.7674E+00  1.3570E+00
      0.845      1.183  5.2412E+00      4.4132E+01   8.3109E+00  1.5651E+00
      0.900      1.111  9.0192E+00      5.6584E+01   1.0008E+01  1.7700E+00
      0.958      1.044  1.1417E+01      6.8918E+01   1.1447E+01  1.9015E+00
      1.020      0.980  1.7225E+01      8.8789E+01   1.3851E+01  2.1607E+00
      1.086      0.921  2.1155E+01      1.1608E+02   1.7006E+01  2.4914E+00
      1.157      0.865  2.4954E+01      1.2976E+02   1.7853E+01  2.4565E+00
      1.232      0.812  2.6891E+01      1.5815E+02   2.0435E+01  2.6407E+00
      1.311      0.763  2.4805E+01      1.7942E+02   2.1774E+01  2.6424E+00
      1.396      0.716  2.0855E+01      1.9673E+02   2.2422E+01  2.5555E+00
      1.487      0.673  1.9227E+01      2.0290E+02   2.1719E+01  2.3247E+00
      1.583      0.632  1.6343E+01      2.0850E+02   2.0960E+01  2.1070E+00
      1.686      0.593  2.1399E+01      2.4154E+02   2.2804E+01  2.1529E+00
      1.795      0.557  2.7947E+01      2.8406E+02   2.5186E+01  2.2331E+00
      1.911      0.523  3.4211E+01      3.2584E+02   2.7133E+01  2.2593E+00
      2.035      0.491  3.7860E+01      3.7544E+02   2.9361E+01  2.2962E+00
      2.167      0.461  4.4452E+01      3.7434E+02   2.7493E+01  2.0193E+00
      2.307      0.433  3.7358E+01      3.4635E+02   2.3890E+01  1.6479E+00
      2.457      0.407  2.9574E+01      3.3595E+02   2.1763E+01  1.4098E+00
      2.616      0.382  2.2294E+01      3.2537E+02   1.9795E+01  1.2043E+00
      2.786      0.359  1.9585E+01      3.2298E+02   1.8454E+01  1.0544E+00
      2.966      0.337  2.7320E+01      3.2291E+02   1.7328E+01  9.2981E-01
      3.158      0.317  2.0240E+01      3.3933E+02   1.7101E+01  8.6180E-01
      3.363      0.297  2.7838E+01      4.5366E+02   2.1471E+01  1.0162E+00
      3.581      0.279  5.2027E+01      5.7355E+02   2.5494E+01  1.1332E+00
      3.813      0.262  4.5742E+01      6.3996E+02   2.6715E+01  1.1152E+00
      4.060      0.246  3.0285E+01      5.6757E+02   2.2252E+01  8.7238E-01
      4.323      0.231  1.5434E+01      4.1401E+02   1.5244E+01  5.6127E-01
      4.603      0.217  1.4145E+01      3.7719E+02   1.3043E+01  4.5102E-01
      4.901      0.204  8.1222E+00      3.1576E+02   1.0255E+01  3.3302E-01
      5.218      0.192  1.1587E+01      2.6904E+02   8.2056E+00  2.5027E-01
      5.556      0.180  1.6232E+01      2.8439E+02   8.1461E+00  2.3334E-01
      5.916      0.169  9.9212E+00      3.3706E+02   9.0674E+00  2.4392E-01
      6.300      0.159  1.6044E+01      3.4758E+02   8.7814E+00  2.2185E-01
      6.708      0.149  1.9422E+01      4.5033E+02   1.0685E+01  2.5352E-01
      7.142      0.140  1.8934E+01      5.1274E+02   1.1426E+01  2.5460E-01
      7.605      0.131  1.5200E+01      4.9524E+02   1.0364E+01  2.1690E-01
      8.098      0.123  6.5627E+00      5.0076E+02   9.8420E+00  1.9344E-01
      8.622      0.116  1.5511E+01      5.6140E+02   1.0363E+01  1.9128E-01
      9.181      0.109  1.6958E+01      5.5161E+02   9.5623E+00  1.6577E-01
      9.776      0.102  1.6008E+01      5.5690E+02   9.0666E+00  1.4761E-01
     10.409      0.096  1.2411E+01      4.7309E+02   7.2336E+00  1.1060E-01
     11.083      0.090  2.2101E+00      4.1577E+02   5.9704E+00  8.5733E-02
     11.801      0.085  4.1105E+00      3.4817E+02   4.6954E+00  6.3322E-02
     12.566      0.080  1.1292E+01      3.8402E+02   4.8638E+00  6.1602E-02
     13.380      0.075  8.2677E+00      3.0110E+02   3.5815E+00  4.2601E-02
     14.247      0.070  3.4609E+00      2.6961E+02   3.0118E+00  3.3645E-02
     15.170      0.066  3.0132E+00      2.3172E+02   2.4310E+00  2.5505E-02
     16.153      0.062  3.2928E+00      2.6579E+02   2.6189E+00  2.5804E-02
     17.199      0.058  1.3104E+00      2.7586E+02   2.5527E+00  2.3622E-02
     18.314      0.055  3.6722E+00      2.8947E+02   2.5157E+00  2.1863E-02
     19.500      0.051  4.0594E+00      2.9057E+02   2.3716E+00  1.9356E-02
     20.763      0.048  1.4095E+00      2.4622E+02   1.8873E+00  1.4467E-02
     22.109      0.045  5.9056E-01      2.2372E+02   1.6105E+00  1.1594E-02
     23.541      0.042  1.0302E+00      2.0767E+02   1.4040E+00  9.4925E-03
     25.066      0.040  3.2982E-01      2.0125E+02   1.2778E+00  8.1134E-03
     26.690      0.037  5.3996E-01      1.9791E+02   1.1802E+00  7.0374E-03
     28.419      0.035  4.6198E-01      2.0349E+02   1.1396E+00  6.3821E-03
     30.260      0.033  2.1199E-01      1.9827E+02   1.0428E+00  5.4847E-03
     32.221      0.031  1.8690E-01      1.9410E+02   9.5875E-01  4.7358E-03
     34.308      0.029  9.9143E-02      1.9402E+02   9.0004E-01  4.1753E-03
     36.531      0.027  8.2467E-02      1.9014E+02   8.2838E-01  3.6090E-03
     38.897      0.026  1.1410E-01      1.8771E+02   7.6805E-01  3.1426E-03
     41.417      0.024  3.1739E-02      1.8664E+02   7.1720E-01  2.7560E-03
     44.101      0.023  2.5437E-02      1.8537E+02   6.6897E-01  2.4143E-03
     46.958      0.021  2.3639E-02      1.8426E+02   6.2451E-01  2.1167E-03
     50.000      0.020  1.7538E-02      1.8365E+02   5.8459E-01  1.8608E-03
 
 
