# Supplementary material for: Parameters estimation of stochastic finite fault ground motion simulation method and its application in North China
Source: PLoS One. 2025 Dec 3;20(12):e0337602. doi: 10.1371/journal.pone.0337602 (PMC12674566; doi:10.1371/journal.pone.0337602)
Supplement: S2 File — The program code of strong ground motion simulation based on stochastic finite-fault method with dynamic corner frequency for the Pingyuan earthquake. (ZIP) [file pone.0337602.s002.zip › S2 File. Program Code. ( Simulationor of Pingyuan earthquake)/EXSIMNC/PSA/M6d5S130S010iter001.tmp]

**********************************************
*******     Site #  10
PSA and Fouries apectra of trial num.     1
damping:   5%
 100 samples
Mag.          =      5.50
siteCoord1    =     37.30
siteCoord2    =    116.60
depth         =     18.00
fault Dis.(km)=    24.91
Hypo  Dis.(km)=    28.01
Input Parameters file =  M6d5S130_parameters.out                                                                                                 
 data format: (1x,f10.3, 1p, 1x,e11.4, 5x,e11.4, 2x,e11.4, 1x,e11.4)
   freq(Hz)     per(s) FAS(cm/sec) avgPSA(cm/s**2) avgPSV(cm/s)   avgSD(cm)
      0.100     10.000  4.2255E-01      3.4163E-01   5.4372E-01  8.6536E-01
      0.106      9.392  4.2255E-01      3.9773E-01   5.9450E-01  8.8860E-01
      0.113      8.820  4.2255E-01      4.6765E-01   6.5647E-01  9.2153E-01
      0.121      8.283  4.2255E-01      5.8355E-01   7.6932E-01  1.0142E+00
      0.129      7.779  4.6560E-01      7.1141E-01   8.8083E-01  1.0906E+00
      0.137      7.306  4.6560E-01      8.3441E-01   9.7026E-01  1.1282E+00
      0.146      6.862  4.6560E-01      9.3522E-01   1.0213E+00  1.1153E+00
      0.155      6.444  5.4245E-01      1.0071E+00   1.0329E+00  1.0594E+00
      0.165      6.052  5.4245E-01      1.0672E+00   1.0279E+00  9.9013E-01
      0.176      5.684  5.4245E-01      1.1605E+00   1.0498E+00  9.4967E-01
      0.187      5.338  7.7031E-01      1.3418E+00   1.1399E+00  9.6846E-01
      0.199      5.013  7.7031E-01      1.6310E+00   1.3013E+00  1.0383E+00
      0.212      4.708  7.7031E-01      1.9677E+00   1.4744E+00  1.1048E+00
      0.226      4.422  7.9623E-01      2.2231E+00   1.5645E+00  1.1010E+00
      0.241      4.153  7.9623E-01      2.3113E+00   1.5276E+00  1.0096E+00
      0.256      3.900  1.0118E+00      2.3391E+00   1.4519E+00  9.0119E-01
      0.273      3.663  1.0118E+00      2.5872E+00   1.5082E+00  8.7918E-01
      0.291      3.440  1.4649E+00      3.1669E+00   1.7338E+00  9.4920E-01
      0.310      3.231  1.5570E+00      3.6777E+00   1.8909E+00  9.7223E-01
      0.330      3.034  1.5570E+00      3.8401E+00   1.8543E+00  8.9538E-01
      0.351      2.849  1.4535E+00      4.6651E+00   2.1156E+00  9.5941E-01
      0.374      2.676  1.8749E+00      4.9154E+00   2.0935E+00  8.9162E-01
      0.398      2.513  1.8770E+00      5.8412E+00   2.3364E+00  9.3455E-01
      0.424      2.360  1.8770E+00      6.5426E+00   2.4578E+00  9.2326E-01
      0.451      2.217  1.7001E+00      8.4281E+00   2.9734E+00  1.0490E+00
      0.480      2.082  2.3550E+00      1.0761E+01   3.5653E+00  1.1813E+00
      0.511      1.955  2.8030E+00      1.2548E+01   3.9044E+00  1.2150E+00
      0.545      1.836  3.1429E+00      1.5840E+01   4.6291E+00  1.3528E+00
      0.580      1.724  6.1018E+00      2.2124E+01   6.0722E+00  1.6666E+00
      0.617      1.620  7.9172E+00      2.9558E+01   7.6188E+00  1.9638E+00
      0.657      1.521  1.0515E+01      3.7180E+01   9.0005E+00  2.1788E+00
      0.700      1.428  1.2155E+01      4.7934E+01   1.0898E+01  2.4776E+00
      0.745      1.342  1.4216E+01      5.6590E+01   1.2083E+01  2.5798E+00
      0.794      1.260  1.6569E+01      6.5285E+01   1.3091E+01  2.6251E+00
      0.845      1.183  1.7934E+01      7.4198E+01   1.3973E+01  2.6315E+00
      0.900      1.111  1.9672E+01      8.0650E+01   1.4264E+01  2.5228E+00
      0.958      1.044  1.9946E+01      8.7332E+01   1.4506E+01  2.4095E+00
      1.020      0.980  2.0494E+01      8.4608E+01   1.3198E+01  2.0589E+00
      1.086      0.921  1.8726E+01      7.2610E+01   1.0638E+01  1.5585E+00
      1.157      0.865  1.5310E+01      6.5261E+01   8.9794E+00  1.2355E+00
      1.232      0.812  9.2812E+00      6.0550E+01   7.8243E+00  1.0110E+00
      1.311      0.763  1.1174E+01      6.1471E+01   7.4599E+00  9.0531E-01
      1.396      0.716  1.4920E+01      7.0856E+01   8.0756E+00  9.2041E-01
      1.487      0.673  1.0116E+01      7.8665E+01   8.4202E+00  9.0129E-01
      1.583      0.632  5.3001E+00      9.1144E+01   9.1624E+00  9.2105E-01
      1.686      0.593  9.1373E+00      1.0627E+02   1.0033E+01  9.4717E-01
      1.795      0.557  1.0283E+01      1.1165E+02   9.8996E+00  8.7775E-01
      1.911      0.523  1.4971E+01      1.1807E+02   9.8313E+00  8.1866E-01
      2.035      0.491  2.1465E+01      1.2678E+02   9.9148E+00  7.7538E-01
      2.167      0.461  1.1309E+01      1.5948E+02   1.1713E+01  8.6027E-01
      2.307      0.433  1.9473E+01      1.3997E+02   9.6548E+00  6.6596E-01
      2.457      0.407  2.2333E+01      1.9863E+02   1.2867E+01  8.3354E-01
      2.616      0.382  2.1009E+01      2.4545E+02   1.4933E+01  9.0849E-01
      2.786      0.359  3.8184E+01      2.9524E+02   1.6869E+01  9.6386E-01
      2.966      0.337  3.1348E+01      3.0690E+02   1.6468E+01  8.8369E-01
      3.158      0.317  1.6441E+01      3.2481E+02   1.6369E+01  8.2492E-01
      3.363      0.297  2.1469E+01      3.1996E+02   1.5144E+01  7.1673E-01
      3.581      0.279  2.6343E+01      2.9567E+02   1.3142E+01  5.8418E-01
      3.813      0.262  1.5064E+01      3.2704E+02   1.3652E+01  5.6992E-01
      4.060      0.246  2.6994E+01      4.0348E+02   1.5818E+01  6.2016E-01
      4.323      0.231  1.5395E+01      3.8169E+02   1.4054E+01  5.1745E-01
      4.603      0.217  1.4869E+01      3.1287E+02   1.0819E+01  3.7411E-01
      4.901      0.204  3.1025E+01      3.5117E+02   1.1404E+01  3.7036E-01
      5.218      0.192  1.7014E+01      3.1469E+02   9.5979E+00  2.9273E-01
      5.556      0.180  8.6879E+00      3.4858E+02   9.9848E+00  2.8600E-01
      5.916      0.169  1.6877E+01      4.3865E+02   1.1800E+01  3.1744E-01
      6.300      0.159  2.0538E+01      4.9181E+02   1.2425E+01  3.1391E-01
      6.708      0.149  1.8210E+01      4.7145E+02   1.1186E+01  2.6541E-01
      7.142      0.140  2.1929E+01      5.2439E+02   1.1685E+01  2.6039E-01
      7.605      0.131  7.0483E+00      4.8262E+02   1.0100E+01  2.1137E-01
      8.098      0.123  1.0827E+01      3.8090E+02   7.4864E+00  1.4714E-01
      8.622      0.116  1.2148E+01      3.4752E+02   6.4147E+00  1.1841E-01
      9.181      0.109  6.8403E+00      3.0318E+02   5.2557E+00  9.1109E-02
      9.776      0.102  1.3449E+01      3.3742E+02   5.4934E+00  8.9435E-02
     10.409      0.096  1.0003E+01      3.2648E+02   4.9919E+00  7.6326E-02
     11.083      0.090  4.5607E+00      2.6608E+02   3.8208E+00  5.4866E-02
     11.801      0.085  7.5151E+00      3.0530E+02   4.1173E+00  5.5525E-02
     12.566      0.080  9.3237E+00      2.9892E+02   3.7860E+00  4.7951E-02
     13.380      0.075  6.9991E+00      2.6232E+02   3.1202E+00  3.7115E-02
     14.247      0.070  6.6979E+00      2.8157E+02   3.1454E+00  3.5138E-02
     15.170      0.066  4.9410E+00      2.9582E+02   3.1035E+00  3.2561E-02
     16.153      0.062  1.7324E+00      2.7837E+02   2.7428E+00  2.7025E-02
     17.199      0.058  2.1009E+00      2.6982E+02   2.4968E+00  2.3104E-02
     18.314      0.055  2.7897E+00      2.6515E+02   2.3043E+00  2.0025E-02
     19.500      0.051  1.0665E+00      2.2526E+02   1.8386E+00  1.5006E-02
     20.763      0.048  2.1095E+00      2.1928E+02   1.6808E+00  1.2884E-02
     22.109      0.045  1.7987E+00      2.3215E+02   1.6712E+00  1.2031E-02
     23.541      0.042  7.5047E-01      2.0526E+02   1.3877E+00  9.3823E-03
     25.066      0.040  4.1896E-01      1.8876E+02   1.1985E+00  7.6099E-03
     26.690      0.037  3.8620E-01      1.9155E+02   1.1423E+00  6.8114E-03
     28.419      0.035  1.7575E-01      1.9675E+02   1.1019E+00  6.1708E-03
     30.260      0.033  1.2097E-01      1.9048E+02   1.0018E+00  5.2692E-03
     32.221      0.031  1.5355E-01      1.8335E+02   9.0567E-01  4.4736E-03
     34.308      0.029  1.9318E-01      1.7705E+02   8.2131E-01  3.8101E-03
     36.531      0.027  5.1703E-02      1.7546E+02   7.6442E-01  3.3304E-03
     38.897      0.026  6.4933E-02      1.7520E+02   7.1686E-01  2.9331E-03
     41.417      0.024  4.7112E-02      1.7479E+02   6.7166E-01  2.5810E-03
     44.101      0.023  2.4118E-02      1.7483E+02   6.3093E-01  2.2770E-03
     46.958      0.021  1.5485E-02      1.7462E+02   5.9185E-01  2.0060E-03
     50.000      0.020  2.6186E-02      1.7359E+02   5.5255E-01  1.7588E-03
 
 
