# Supplementary material for: Parameters estimation of stochastic finite fault ground motion simulation method and its application in North China
Source: PLoS One. 2025 Dec 3;20(12):e0337602. doi: 10.1371/journal.pone.0337602 (PMC12674566; doi:10.1371/journal.pone.0337602)
Supplement: S2 File — The program code of strong ground motion simulation based on stochastic finite-fault method with dynamic corner frequency for the Pingyuan earthquake. (ZIP) [file pone.0337602.s002.zip › S2 File. Program Code. ( Simulationor of Pingyuan earthquake)/EXSIMNC/PSA/M6d5S130S010iter002.tmp]

**********************************************
*******     Site #  10
PSA and Fouries apectra of trial num.     2
damping:   5%
 100 samples
Mag.          =      5.50
siteCoord1    =     37.30
siteCoord2    =    116.60
depth         =     18.00
fault Dis.(km)=    24.91
Hypo  Dis.(km)=    28.01
Input Parameters file =  M6d5S130_parameters.out                                                                                                 
 data format: (1x,f10.3, 1p, 1x,e11.4, 5x,e11.4, 2x,e11.4, 1x,e11.4)
   freq(Hz)     per(s) FAS(cm/sec) avgPSA(cm/s**2) avgPSV(cm/s)   avgSD(cm)
      0.100     10.000  5.0222E-01      4.2350E-01   6.7403E-01  1.0727E+00
      0.106      9.392  5.0222E-01      5.2611E-01   7.8638E-01  1.1754E+00
      0.113      8.820  5.0222E-01      6.2760E-01   8.8100E-01  1.2367E+00
      0.121      8.283  5.0222E-01      7.0841E-01   9.3393E-01  1.2313E+00
      0.129      7.779  4.7932E-01      8.9368E-01   1.1065E+00  1.3700E+00
      0.137      7.306  4.7932E-01      1.1471E+00   1.3339E+00  1.5511E+00
      0.146      6.862  4.7932E-01      1.3750E+00   1.5016E+00  1.6398E+00
      0.155      6.444  5.8303E-01      1.5437E+00   1.5833E+00  1.6238E+00
      0.165      6.052  5.8303E-01      1.6596E+00   1.5986E+00  1.5397E+00
      0.176      5.684  5.8303E-01      1.7876E+00   1.6171E+00  1.4628E+00
      0.187      5.338  1.1267E+00      2.0320E+00   1.7263E+00  1.4666E+00
      0.199      5.013  1.1267E+00      2.4636E+00   1.9656E+00  1.5683E+00
      0.212      4.708  1.1267E+00      3.0284E+00   2.2692E+00  1.7004E+00
      0.226      4.422  1.3551E+00      3.5354E+00   2.4880E+00  1.7509E+00
      0.241      4.153  1.3551E+00      3.8872E+00   2.5691E+00  1.6980E+00
      0.256      3.900  2.0312E+00      4.9745E+00   3.0877E+00  1.9166E+00
      0.273      3.663  2.0312E+00      5.9138E+00   3.4474E+00  2.0096E+00
      0.291      3.440  3.0894E+00      7.0802E+00   3.8762E+00  2.1221E+00
      0.310      3.231  4.0721E+00      8.8828E+00   4.5672E+00  2.3483E+00
      0.330      3.034  4.0721E+00      1.0927E+01   5.2763E+00  2.5478E+00
      0.351      2.849  4.9749E+00      1.2459E+01   5.6501E+00  2.5623E+00
      0.374      2.676  6.5130E+00      1.3980E+01   5.9543E+00  2.5360E+00
      0.398      2.513  8.5785E+00      1.6373E+01   6.5490E+00  2.6195E+00
      0.424      2.360  8.5785E+00      1.9341E+01   7.2657E+00  2.7294E+00
      0.451      2.217  9.7559E+00      2.3240E+01   8.1988E+00  2.8925E+00
      0.480      2.082  1.0480E+01      2.6970E+01   8.9359E+00  2.9607E+00
      0.511      1.955  1.1203E+01      2.9270E+01   9.1081E+00  2.8342E+00
      0.545      1.836  1.1621E+01      3.1759E+01   9.2811E+00  2.7123E+00
      0.580      1.724  1.0673E+01      3.3580E+01   9.2162E+00  2.5295E+00
      0.617      1.620  1.0697E+01      3.3182E+01   8.5528E+00  2.2046E+00
      0.657      1.521  1.0453E+01      3.1479E+01   7.6202E+00  1.8447E+00
      0.700      1.428  9.7168E+00      3.0691E+01   6.9776E+00  1.5863E+00
      0.745      1.342  8.1645E+00      3.0300E+01   6.4695E+00  1.3813E+00
      0.794      1.260  8.9969E+00      3.2311E+01   6.4791E+00  1.2992E+00
      0.845      1.183  9.4349E+00      3.8879E+01   7.3218E+00  1.3788E+00
      0.900      1.111  1.1111E+01      4.1908E+01   7.4120E+00  1.3109E+00
      0.958      1.044  8.5979E+00      3.4994E+01   5.8126E+00  9.6548E-01
      1.020      0.980  5.0260E+00      3.3866E+01   5.2830E+00  8.2413E-01
      1.086      0.921  6.0979E+00      4.7609E+01   6.9750E+00  1.0219E+00
      1.157      0.865  1.0305E+01      6.4695E+01   8.9014E+00  1.2248E+00
      1.232      0.812  1.4666E+01      7.7420E+01   1.0004E+01  1.2927E+00
      1.311      0.763  1.5129E+01      8.5117E+01   1.0330E+01  1.2536E+00
      1.396      0.716  1.3892E+01      8.8651E+01   1.0104E+01  1.1516E+00
      1.487      0.673  1.3197E+01      8.9881E+01   9.6207E+00  1.0298E+00
      1.583      0.632  1.6478E+01      8.9043E+01   8.9511E+00  8.9982E-01
      1.686      0.593  1.2173E+01      9.4764E+01   8.9466E+00  8.4465E-01
      1.795      0.557  9.6239E+00      8.6764E+01   7.6929E+00  6.8210E-01
      1.911      0.523  5.7024E+00      9.6909E+01   8.0697E+00  6.7197E-01
      2.035      0.491  1.0957E+01      1.2512E+02   9.7846E+00  7.6520E-01
      2.167      0.461  2.6292E+01      1.7539E+02   1.2882E+01  9.4613E-01
      2.307      0.433  2.9867E+01      1.9576E+02   1.3503E+01  9.3138E-01
      2.457      0.407  1.3116E+01      2.1693E+02   1.4052E+01  9.1032E-01
      2.616      0.382  2.0454E+01      2.3385E+02   1.4227E+01  8.6556E-01
      2.786      0.359  1.6682E+01      2.6093E+02   1.4909E+01  8.5183E-01
      2.966      0.337  2.1704E+01      2.8989E+02   1.5556E+01  8.3473E-01
      3.158      0.317  4.3822E+01      3.7371E+02   1.8833E+01  9.4910E-01
      3.363      0.297  2.8536E+01      3.7602E+02   1.7797E+01  8.4231E-01
      3.581      0.279  2.3351E+01      3.3233E+02   1.4772E+01  6.5660E-01
      3.813      0.262  1.5809E+01      2.9016E+02   1.2113E+01  5.0565E-01
      4.060      0.246  1.6026E+01      2.9278E+02   1.1478E+01  4.5001E-01
      4.323      0.231  1.3531E+01      3.1491E+02   1.1595E+01  4.2692E-01
      4.603      0.217  1.8359E+01      3.7310E+02   1.2901E+01  4.4613E-01
      4.901      0.204  1.5172E+01      3.8798E+02   1.2600E+01  4.0919E-01
      5.218      0.192  6.0269E+00      3.8284E+02   1.1677E+01  3.5613E-01
      5.556      0.180  1.2475E+01      3.3395E+02   9.5655E+00  2.7399E-01
      5.916      0.169  1.8024E+01      4.2848E+02   1.1526E+01  3.1007E-01
      6.300      0.159  2.2244E+01      5.1962E+02   1.3128E+01  3.3166E-01
      6.708      0.149  1.9535E+01      4.8612E+02   1.1534E+01  2.7367E-01
      7.142      0.140  1.6476E+01      5.2588E+02   1.1718E+01  2.6113E-01
      7.605      0.131  2.5906E+01      4.6600E+02   9.7522E+00  2.0409E-01
      8.098      0.123  1.4685E+01      4.2694E+02   8.3912E+00  1.6492E-01
      8.622      0.116  9.7916E+00      3.9165E+02   7.2292E+00  1.3344E-01
      9.181      0.109  1.0409E+01      3.0194E+02   5.2343E+00  9.0738E-02
      9.776      0.102  1.1940E+01      3.4173E+02   5.5635E+00  9.0578E-02
     10.409      0.096  1.3915E+01      4.2690E+02   6.5273E+00  9.9802E-02
     11.083      0.090  1.4073E+01      4.8907E+02   7.0228E+00  1.0085E-01
     11.801      0.085  1.0075E+01      4.8140E+02   6.4921E+00  8.7553E-02
     12.566      0.080  4.0804E+00      4.1057E+02   5.2001E+00  6.5861E-02
     13.380      0.075  4.7105E+00      2.9442E+02   3.5021E+00  4.1657E-02
     14.247      0.070  5.9056E+00      3.3272E+02   3.7169E+00  4.1522E-02
     15.170      0.066  2.5798E+00      2.8648E+02   3.0056E+00  3.1532E-02
     16.153      0.062  3.0807E+00      2.6557E+02   2.6167E+00  2.5783E-02
     17.199      0.058  5.0168E+00      2.4261E+02   2.2450E+00  2.0775E-02
     18.314      0.055  2.1935E+00      2.6330E+02   2.2882E+00  1.9886E-02
     19.500      0.051  9.5581E-01      2.4814E+02   2.0253E+00  1.6530E-02
     20.763      0.048  8.3198E-01      2.7022E+02   2.0713E+00  1.5877E-02
     22.109      0.045  1.1581E+00      2.5864E+02   1.8619E+00  1.3403E-02
     23.541      0.042  8.6522E-01      2.4923E+02   1.6850E+00  1.1392E-02
     25.066      0.040  4.4201E-01      2.4681E+02   1.5671E+00  9.9504E-03
     26.690      0.037  3.8382E-01      2.4060E+02   1.4347E+00  8.5553E-03
     28.419      0.035  1.3994E-01      2.4050E+02   1.3469E+00  7.5429E-03
     30.260      0.033  2.2841E-01      2.3477E+02   1.2348E+00  6.4943E-03
     32.221      0.031  9.0885E-02      2.3427E+02   1.1572E+00  5.7159E-03
     34.308      0.029  4.6421E-02      2.3387E+02   1.0849E+00  5.0329E-03
     36.531      0.027  1.8353E-01      2.3138E+02   1.0081E+00  4.3918E-03
     38.897      0.026  7.4926E-02      2.2590E+02   9.2430E-01  3.7819E-03
     41.417      0.024  3.4921E-02      2.2364E+02   8.5938E-01  3.3023E-03
     44.101      0.023  4.0195E-02      2.2322E+02   8.0557E-01  2.9072E-03
     46.958      0.021  3.5231E-02      2.2307E+02   7.5604E-01  2.5625E-03
     50.000      0.020  2.2935E-02      2.2243E+02   7.0801E-01  2.2537E-03
 
 
