# Supplementary material for: Parameters estimation of stochastic finite fault ground motion simulation method and its application in North China
Source: PLoS One. 2025 Dec 3;20(12):e0337602. doi: 10.1371/journal.pone.0337602 (PMC12674566; doi:10.1371/journal.pone.0337602)
Supplement: S2 File — The program code of strong ground motion simulation based on stochastic finite-fault method with dynamic corner frequency for the Pingyuan earthquake. (ZIP) [file pone.0337602.s002.zip › S2 File. Program Code. ( Simulationor of Pingyuan earthquake)/EXSIMNC/PSA/M6d5S130S010iter003.tmp]

**********************************************
*******     Site #  10
PSA and Fouries apectra of trial num.     3
damping:   5%
 100 samples
Mag.          =      5.50
siteCoord1    =     37.30
siteCoord2    =    116.60
depth         =     18.00
fault Dis.(km)=    24.91
Hypo  Dis.(km)=    28.01
Input Parameters file =  M6d5S130_parameters.out                                                                                                 
 data format: (1x,f10.3, 1p, 1x,e11.4, 5x,e11.4, 2x,e11.4, 1x,e11.4)
   freq(Hz)     per(s) FAS(cm/sec) avgPSA(cm/s**2) avgPSV(cm/s)   avgSD(cm)
      0.100     10.000  2.7158E-01      5.0844E-01   8.0922E-01  1.2879E+00
      0.106      9.392  2.7158E-01      5.7223E-01   8.5532E-01  1.2785E+00
      0.113      8.820  2.7158E-01      6.5044E-01   9.1306E-01  1.2817E+00
      0.121      8.283  2.7158E-01      7.4874E-01   9.8711E-01  1.3014E+00
      0.129      7.779  4.1024E-01      8.7235E-01   1.0801E+00  1.3373E+00
      0.137      7.306  4.1024E-01      1.0236E+00   1.1902E+00  1.3840E+00
      0.146      6.862  4.1024E-01      1.1994E+00   1.3098E+00  1.4304E+00
      0.155      6.444  4.8269E-01      1.3910E+00   1.4266E+00  1.4631E+00
      0.165      6.052  4.8269E-01      1.5876E+00   1.5292E+00  1.4730E+00
      0.176      5.684  4.8269E-01      1.7877E+00   1.6172E+00  1.4629E+00
      0.187      5.338  8.8172E-01      2.0121E+00   1.7094E+00  1.4522E+00
      0.199      5.013  8.8172E-01      2.3080E+00   1.8415E+00  1.4693E+00
      0.212      4.708  8.8172E-01      2.7247E+00   2.0417E+00  1.5299E+00
      0.226      4.422  1.0379E+00      3.2541E+00   2.2900E+00  1.6116E+00
      0.241      4.153  1.0379E+00      3.7790E+00   2.4976E+00  1.6507E+00
      0.256      3.900  1.1425E+00      4.1183E+00   2.5562E+00  1.5867E+00
      0.273      3.663  1.1425E+00      4.2186E+00   2.4592E+00  1.4336E+00
      0.291      3.440  1.6499E+00      4.3402E+00   2.3761E+00  1.3009E+00
      0.310      3.231  2.3027E+00      5.0723E+00   2.6080E+00  1.3409E+00
      0.330      3.034  2.3027E+00      6.3622E+00   3.0721E+00  1.4835E+00
      0.351      2.849  2.8973E+00      8.8406E+00   4.0092E+00  1.8181E+00
      0.374      2.676  3.7266E+00      1.1982E+01   5.1032E+00  2.1735E+00
      0.398      2.513  4.4407E+00      1.4569E+01   5.8274E+00  2.3309E+00
      0.424      2.360  4.4407E+00      1.6665E+01   6.2604E+00  2.3517E+00
      0.451      2.217  5.5918E+00      1.9186E+01   6.7688E+00  2.3880E+00
      0.480      2.082  6.9626E+00      2.2070E+01   7.3126E+00  2.4229E+00
      0.511      1.955  8.4304E+00      2.5891E+01   8.0564E+00  2.5069E+00
      0.545      1.836  1.0206E+01      3.1823E+01   9.3000E+00  2.7178E+00
      0.580      1.724  1.1927E+01      3.5875E+01   9.8461E+00  2.7023E+00
      0.617      1.620  1.2173E+01      3.7048E+01   9.5493E+00  2.4614E+00
      0.657      1.521  1.2299E+01      3.8820E+01   9.3973E+00  2.2748E+00
      0.700      1.428  1.1606E+01      4.0028E+01   9.1002E+00  2.0689E+00
      0.745      1.342  1.0160E+01      3.8508E+01   8.2220E+00  1.7555E+00
      0.794      1.260  8.2187E+00      3.5934E+01   7.2057E+00  1.4449E+00
      0.845      1.183  7.4730E+00      3.8207E+01   7.1952E+00  1.3550E+00
      0.900      1.111  1.0637E+01      4.9453E+01   8.7464E+00  1.5469E+00
      0.958      1.044  1.4684E+01      7.0030E+01   1.1632E+01  1.9321E+00
      1.020      0.980  2.1369E+01      9.0465E+01   1.4112E+01  2.2015E+00
      1.086      0.921  2.6624E+01      1.0949E+02   1.6041E+01  2.3501E+00
      1.157      0.865  2.9890E+01      1.3372E+02   1.8398E+01  2.5315E+00
      1.232      0.812  2.8831E+01      1.5978E+02   2.0647E+01  2.6680E+00
      1.311      0.763  2.5834E+01      1.7191E+02   2.0863E+01  2.5318E+00
      1.396      0.716  2.3225E+01      1.6689E+02   1.9021E+01  2.1679E+00
      1.487      0.673  1.9025E+01      1.3118E+02   1.4042E+01  1.5030E+00
      1.583      0.632  1.1789E+01      1.3373E+02   1.3444E+01  1.3514E+00
      1.686      0.593  9.9508E+00      1.4604E+02   1.3788E+01  1.3017E+00
      1.795      0.557  1.8798E+01      1.7874E+02   1.5848E+01  1.4051E+00
      1.911      0.523  3.5927E+01      2.5929E+02   2.1591E+01  1.7979E+00
      2.035      0.491  4.1437E+01      2.9626E+02   2.3169E+01  1.8119E+00
      2.167      0.461  2.7553E+01      2.7910E+02   2.0499E+01  1.5056E+00
      2.307      0.433  1.4379E+01      2.5072E+02   1.7294E+01  1.1929E+00
      2.457      0.407  2.2617E+01      2.8050E+02   1.8171E+01  1.1771E+00
      2.616      0.382  2.9986E+01      3.2997E+02   2.0075E+01  1.2213E+00
      2.786      0.359  2.8337E+01      3.5530E+02   2.0301E+01  1.1599E+00
      2.966      0.337  2.3888E+01      3.5019E+02   1.8791E+01  1.0084E+00
      3.158      0.317  2.5485E+01      3.6248E+02   1.8267E+01  9.2058E-01
      3.363      0.297  2.4860E+01      4.0732E+02   1.9278E+01  9.1241E-01
      3.581      0.279  3.2542E+01      4.5719E+02   2.0322E+01  9.0329E-01
      3.813      0.262  3.7123E+01      4.5909E+02   1.9165E+01  8.0003E-01
      4.060      0.246  9.9243E+00      3.4134E+02   1.3382E+01  5.2466E-01
      4.323      0.231  1.2630E+01      2.8064E+02   1.0333E+01  3.8046E-01
      4.603      0.217  5.3171E+00      2.1542E+02   7.4490E+00  2.5758E-01
      4.901      0.204  6.0211E+00      2.3158E+02   7.5205E+00  2.4423E-01
      5.218      0.192  4.9086E+00      2.8068E+02   8.5607E+00  2.6110E-01
      5.556      0.180  2.3691E+01      3.6674E+02   1.0505E+01  3.0090E-01
      5.916      0.169  3.0627E+01      3.7057E+02   9.9688E+00  2.6817E-01
      6.300      0.159  8.6133E+00      3.4821E+02   8.7973E+00  2.2226E-01
      6.708      0.149  7.8323E+00      3.1642E+02   7.5077E+00  1.7814E-01
      7.142      0.140  2.0780E+01      4.1186E+02   9.1776E+00  2.0451E-01
      7.605      0.131  1.6133E+01      4.2231E+02   8.8380E+00  1.8496E-01
      8.098      0.123  1.7177E+01      4.4548E+02   8.7556E+00  1.7208E-01
      8.622      0.116  1.0760E+01      4.4286E+02   8.1745E+00  1.5089E-01
      9.181      0.109  9.8421E+00      4.7686E+02   8.2666E+00  1.4330E-01
      9.776      0.102  9.4434E+00      4.6083E+02   7.5026E+00  1.2215E-01
     10.409      0.096  8.4906E+00      4.7115E+02   7.2039E+00  1.1015E-01
     11.083      0.090  1.0499E+01      4.2427E+02   6.0924E+00  8.7484E-02
     11.801      0.085  4.1846E+00      3.1101E+02   4.1943E+00  5.6565E-02
     12.566      0.080  7.0079E+00      3.3758E+02   4.2756E+00  5.4152E-02
     13.380      0.075  4.9585E+00      3.0657E+02   3.6466E+00  4.3376E-02
     14.247      0.070  5.2817E+00      2.1588E+02   2.4116E+00  2.6941E-02
     15.170      0.066  4.1503E+00      2.1030E+02   2.2064E+00  2.3148E-02
     16.153      0.062  4.6146E+00      2.0847E+02   2.0541E+00  2.0239E-02
     17.199      0.058  3.6430E+00      1.8872E+02   1.7464E+00  1.6160E-02
     18.314      0.055  1.4436E+00      2.0043E+02   1.7419E+00  1.5138E-02
     19.500      0.051  1.8345E+00      2.2607E+02   1.8451E+00  1.5060E-02
     20.763      0.048  4.8864E-01      2.2616E+02   1.7335E+00  1.3288E-02
     22.109      0.045  1.8299E+00      2.2703E+02   1.6344E+00  1.1765E-02
     23.541      0.042  1.1781E+00      2.1519E+02   1.4548E+00  9.8359E-03
     25.066      0.040  8.7279E-01      2.0818E+02   1.3218E+00  8.3928E-03
     26.690      0.037  7.1952E-01      2.0592E+02   1.2279E+00  7.3222E-03
     28.419      0.035  2.0034E-01      1.9735E+02   1.1052E+00  6.1895E-03
     30.260      0.033  2.5481E-01      2.0010E+02   1.0524E+00  5.5353E-03
     32.221      0.031  1.8424E-01      2.0095E+02   9.9260E-01  4.9030E-03
     34.308      0.029  2.3032E-01      1.9788E+02   9.1796E-01  4.2584E-03
     36.531      0.027  9.6610E-02      1.9187E+02   8.3592E-01  3.6419E-03
     38.897      0.026  6.3301E-02      1.8815E+02   7.6984E-01  3.1499E-03
     41.417      0.024  5.1134E-02      1.8638E+02   7.1620E-01  2.7522E-03
     44.101      0.023  3.7263E-02      1.8557E+02   6.6971E-01  2.4169E-03
     46.958      0.021  3.6567E-02      1.8489E+02   6.2664E-01  2.1239E-03
     50.000      0.020  1.6262E-02      1.8359E+02   5.8437E-01  1.8601E-03
 
 
