# Supplementary material for: Parameters estimation of stochastic finite fault ground motion simulation method and its application in North China
Source: PLoS One. 2025 Dec 3;20(12):e0337602. doi: 10.1371/journal.pone.0337602 (PMC12674566; doi:10.1371/journal.pone.0337602)
Supplement: S2 File — The program code of strong ground motion simulation based on stochastic finite-fault method with dynamic corner frequency for the Pingyuan earthquake. (ZIP) [file pone.0337602.s002.zip › S2 File. Program Code. ( Simulationor of Pingyuan earthquake)/EXSIMNC/PSA/M6d5S130S010iter004.tmp]

**********************************************
*******     Site #  10
PSA and Fouries apectra of trial num.     4
damping:   5%
 100 samples
Mag.          =      5.50
siteCoord1    =     37.30
siteCoord2    =    116.60
depth         =     18.00
fault Dis.(km)=    24.91
Hypo  Dis.(km)=    28.01
Input Parameters file =  M6d5S130_parameters.out                                                                                                 
 data format: (1x,f10.3, 1p, 1x,e11.4, 5x,e11.4, 2x,e11.4, 1x,e11.4)
   freq(Hz)     per(s) FAS(cm/sec) avgPSA(cm/s**2) avgPSV(cm/s)   avgSD(cm)
      0.100     10.000  3.9364E-01      7.1647E-01   1.1403E+00  1.8148E+00
      0.106      9.392  3.9364E-01      7.7107E-01   1.1525E+00  1.7227E+00
      0.113      8.820  3.9364E-01      8.4049E-01   1.1799E+00  1.6562E+00
      0.121      8.283  3.9364E-01      9.3706E-01   1.2354E+00  1.6287E+00
      0.129      7.779  7.0892E-01      1.0743E+00   1.3301E+00  1.6469E+00
      0.137      7.306  7.0892E-01      1.2632E+00   1.4688E+00  1.7079E+00
      0.146      6.862  7.0892E-01      1.5065E+00   1.6452E+00  1.7966E+00
      0.155      6.444  1.0263E+00      1.7943E+00   1.8402E+00  1.8874E+00
      0.165      6.052  1.0263E+00      2.1025E+00   2.0252E+00  1.9507E+00
      0.176      5.684  1.0263E+00      2.4008E+00   2.1718E+00  1.9646E+00
      0.187      5.338  1.5673E+00      2.6702E+00   2.2685E+00  1.9273E+00
      0.199      5.013  1.5673E+00      2.9251E+00   2.3338E+00  1.8621E+00
      0.212      4.708  1.5673E+00      3.2285E+00   2.4192E+00  1.8128E+00
      0.226      4.422  2.1712E+00      3.6465E+00   2.5661E+00  1.8059E+00
      0.241      4.153  2.1712E+00      4.2333E+00   2.7979E+00  1.8492E+00
      0.256      3.900  2.9808E+00      4.9340E+00   3.0625E+00  1.9009E+00
      0.273      3.663  2.9808E+00      5.6458E+00   3.2912E+00  1.9185E+00
      0.291      3.440  3.8978E+00      6.5763E+00   3.6003E+00  1.9711E+00
      0.310      3.231  4.9998E+00      7.6564E+00   3.9366E+00  2.0241E+00
      0.330      3.034  4.9998E+00      8.9584E+00   4.3258E+00  2.0888E+00
      0.351      2.849  5.5773E+00      1.0294E+01   4.6681E+00  2.1170E+00
      0.374      2.676  6.1326E+00      1.1975E+01   5.1003E+00  2.1722E+00
      0.398      2.513  6.9370E+00      1.2928E+01   5.1712E+00  2.0684E+00
      0.424      2.360  6.9370E+00      1.4454E+01   5.4296E+00  2.0396E+00
      0.451      2.217  7.4371E+00      1.8227E+01   6.4304E+00  2.2686E+00
      0.480      2.082  7.3188E+00      2.1348E+01   7.0733E+00  2.3436E+00
      0.511      1.955  6.9183E+00      2.3488E+01   7.3087E+00  2.2743E+00
      0.545      1.836  6.3685E+00      2.6713E+01   7.8066E+00  2.2814E+00
      0.580      1.724  5.3956E+00      3.1765E+01   8.7183E+00  2.3928E+00
      0.617      1.620  6.7918E+00      3.8100E+01   9.8205E+00  2.5313E+00
      0.657      1.521  8.5791E+00      4.2969E+01   1.0402E+01  2.5180E+00
      0.700      1.428  1.0123E+01      4.6906E+01   1.0664E+01  2.4244E+00
      0.745      1.342  1.4226E+01      5.4807E+01   1.1702E+01  2.4985E+00
      0.794      1.260  1.6853E+01      6.9342E+01   1.3905E+01  2.7882E+00
      0.845      1.183  1.8204E+01      8.1485E+01   1.5345E+01  2.8899E+00
      0.900      1.111  2.4255E+01      9.4446E+01   1.6704E+01  2.9544E+00
      0.958      1.044  2.7320E+01      9.8697E+01   1.6394E+01  2.7230E+00
      1.020      0.980  2.8138E+01      9.8888E+01   1.5426E+01  2.4064E+00
      1.086      0.921  2.3168E+01      1.0207E+02   1.4954E+01  2.1909E+00
      1.157      0.865  1.8655E+01      1.0457E+02   1.4388E+01  1.9796E+00
      1.232      0.812  1.1166E+01      9.7624E+01   1.2615E+01  1.6301E+00
      1.311      0.763  6.2943E+00      9.2461E+01   1.1221E+01  1.3617E+00
      1.396      0.716  1.0851E+01      9.7478E+01   1.1110E+01  1.2662E+00
      1.487      0.673  1.5338E+01      1.1967E+02   1.2810E+01  1.3711E+00
      1.583      0.632  1.8116E+01      1.5831E+02   1.5914E+01  1.5998E+00
      1.686      0.593  1.5487E+01      1.9980E+02   1.8863E+01  1.7809E+00
      1.795      0.557  1.3681E+01      2.5572E+02   2.2673E+01  2.0103E+00
      1.911      0.523  3.3350E+01      3.1995E+02   2.6642E+01  2.2185E+00
      2.035      0.491  4.8762E+01      3.7710E+02   2.9491E+01  2.3063E+00
      2.167      0.461  6.3983E+01      4.2771E+02   3.1414E+01  2.3072E+00
      2.307      0.433  5.7341E+01      4.5497E+02   3.1383E+01  2.1647E+00
      2.457      0.407  4.0038E+01      4.5841E+02   2.9696E+01  1.9237E+00
      2.616      0.382  2.0116E+01      4.6644E+02   2.8378E+01  1.7265E+00
      2.786      0.359  3.3267E+01      4.8492E+02   2.7707E+01  1.5831E+00
      2.966      0.337  3.0205E+01      5.0472E+02   2.7083E+01  1.4533E+00
      3.158      0.317  2.8859E+01      5.0277E+02   2.5337E+01  1.2769E+00
      3.363      0.297  2.6453E+01      4.7196E+02   2.2338E+01  1.0572E+00
      3.581      0.279  2.9397E+01      4.1992E+02   1.8665E+01  8.2966E-01
      3.813      0.262  2.9023E+01      3.8159E+02   1.5930E+01  6.6498E-01
      4.060      0.246  1.5934E+01      3.2646E+02   1.2799E+01  5.0178E-01
      4.323      0.231  1.9476E+01      2.7341E+02   1.0067E+01  3.7066E-01
      4.603      0.217  8.1678E+00      2.7315E+02   9.4455E+00  3.2662E-01
      4.901      0.204  9.7179E+00      2.6157E+02   8.4945E+00  2.7586E-01
      5.218      0.192  7.6971E+00      3.2975E+02   1.0057E+01  3.0674E-01
      5.556      0.180  9.3924E+00      3.6682E+02   1.0507E+01  3.0097E-01
      5.916      0.169  2.3278E+01      4.2602E+02   1.1460E+01  3.0829E-01
      6.300      0.159  8.4172E+00      3.7649E+02   9.5117E+00  2.4031E-01
      6.708      0.149  2.4829E+01      4.1249E+02   9.7871E+00  2.3222E-01
      7.142      0.140  1.2052E+01      3.8881E+02   8.6640E+00  1.9306E-01
      7.605      0.131  1.0240E+01      3.4582E+02   7.2371E+00  1.5146E-01
      8.098      0.123  9.2365E+00      3.8696E+02   7.6054E+00  1.4948E-01
      8.622      0.116  2.1666E+01      5.3746E+02   9.9206E+00  1.8312E-01
      9.181      0.109  9.6875E+00      4.6815E+02   8.1155E+00  1.4068E-01
      9.776      0.102  7.0164E+00      3.9605E+02   6.4479E+00  1.0498E-01
     10.409      0.096  1.6990E+01      4.8911E+02   7.4785E+00  1.1435E-01
     11.083      0.090  1.3488E+01      4.9143E+02   7.0568E+00  1.0133E-01
     11.801      0.085  1.5382E+01      4.2160E+02   5.6857E+00  7.6678E-02
     12.566      0.080  5.6832E+00      3.5994E+02   4.5588E+00  5.7739E-02
     13.380      0.075  3.2363E+00      3.0014E+02   3.5702E+00  4.2467E-02
     14.247      0.070  2.6423E+00      2.7943E+02   3.1216E+00  3.4871E-02
     15.170      0.066  2.3635E+00      3.0576E+02   3.2079E+00  3.3655E-02
     16.153      0.062  5.9591E+00      2.8277E+02   2.7862E+00  2.7453E-02
     17.199      0.058  3.2685E+00      2.5494E+02   2.3591E+00  2.1830E-02
     18.314      0.055  5.8938E+00      2.4161E+02   2.0997E+00  1.8248E-02
     19.500      0.051  1.4594E+00      2.1858E+02   1.7840E+00  1.4561E-02
     20.763      0.048  4.3572E-01      1.9983E+02   1.5317E+00  1.1741E-02
     22.109      0.045  8.6085E-01      1.9892E+02   1.4320E+00  1.0308E-02
     23.541      0.042  1.1716E+00      1.9397E+02   1.3114E+00  8.8659E-03
     25.066      0.040  5.5912E-01      1.8824E+02   1.1952E+00  7.5891E-03
     26.690      0.037  4.7863E-01      1.7721E+02   1.0567E+00  6.3014E-03
     28.419      0.035  2.6687E-01      1.7213E+02   9.6395E-01  5.3984E-03
     30.260      0.033  1.3715E-01      1.6951E+02   8.9154E-01  4.6891E-03
     32.221      0.031  1.5941E-01      1.6531E+02   8.1655E-01  4.0334E-03
     34.308      0.029  4.9784E-02      1.6117E+02   7.4767E-01  3.4684E-03
     36.531      0.027  5.0459E-02      1.5985E+02   6.9641E-01  3.0341E-03
     38.897      0.026  5.0234E-02      1.6032E+02   6.5599E-01  2.6841E-03
     41.417      0.024  4.7953E-02      1.5991E+02   6.1450E-01  2.3614E-03
     44.101      0.023  2.8555E-02      1.5884E+02   5.7323E-01  2.0687E-03
     46.958      0.021  1.7615E-02      1.5821E+02   5.3622E-01  1.8174E-03
     50.000      0.020  2.4815E-02      1.5763E+02   5.0176E-01  1.5971E-03
 
 
