# Supplementary material for: Parameters estimation of stochastic finite fault ground motion simulation method and its application in North China
Source: PLoS One. 2025 Dec 3;20(12):e0337602. doi: 10.1371/journal.pone.0337602 (PMC12674566; doi:10.1371/journal.pone.0337602)
Supplement: S2 File — The program code of strong ground motion simulation based on stochastic finite-fault method with dynamic corner frequency for the Pingyuan earthquake. (ZIP) [file pone.0337602.s002.zip › S2 File. Program Code. ( Simulationor of Pingyuan earthquake)/EXSIMNC/PSA/M6d5S130S010iter005.tmp]

**********************************************
*******     Site #  10
PSA and Fouries apectra of trial num.     5
damping:   5%
 100 samples
Mag.          =      5.50
siteCoord1    =     37.30
siteCoord2    =    116.60
depth         =     18.00
fault Dis.(km)=    24.91
Hypo  Dis.(km)=    28.01
Input Parameters file =  M6d5S130_parameters.out                                                                                                 
 data format: (1x,f10.3, 1p, 1x,e11.4, 5x,e11.4, 2x,e11.4, 1x,e11.4)
   freq(Hz)     per(s) FAS(cm/sec) avgPSA(cm/s**2) avgPSV(cm/s)   avgSD(cm)
      0.100     10.000  6.1020E-01      7.6418E-01   1.2162E+00  1.9357E+00
      0.106      9.392  6.1020E-01      8.7135E-01   1.3024E+00  1.9468E+00
      0.113      8.820  6.1020E-01      9.9266E-01   1.3935E+00  1.9561E+00
      0.121      8.283  6.1020E-01      1.1279E+00   1.4870E+00  1.9604E+00
      0.129      7.779  7.6335E-01      1.2763E+00   1.5803E+00  1.9566E+00
      0.137      7.306  7.6335E-01      1.4378E+00   1.6719E+00  1.9441E+00
      0.146      6.862  7.6335E-01      1.6151E+00   1.7638E+00  1.9262E+00
      0.155      6.444  1.3757E+00      1.8174E+00   1.8640E+00  1.9117E+00
      0.165      6.052  1.3757E+00      2.0626E+00   1.9867E+00  1.9136E+00
      0.176      5.684  1.3757E+00      2.3756E+00   2.1490E+00  1.9440E+00
      0.187      5.338  1.9989E+00      2.7785E+00   2.3605E+00  2.0054E+00
      0.199      5.013  1.9989E+00      3.2728E+00   2.6113E+00  2.0835E+00
      0.212      4.708  1.9989E+00      3.8231E+00   2.8647E+00  2.1466E+00
      0.226      4.422  2.7817E+00      4.5747E+00   3.2194E+00  2.2656E+00
      0.241      4.153  2.7817E+00      5.4258E+00   3.5860E+00  2.3700E+00
      0.256      3.900  3.3941E+00      6.1679E+00   3.8284E+00  2.3763E+00
      0.273      3.663  3.3941E+00      6.8258E+00   3.9790E+00  2.3195E+00
      0.291      3.440  4.3736E+00      7.5493E+00   4.1330E+00  2.2627E+00
      0.310      3.231  4.8409E+00      8.2869E+00   4.2608E+00  2.1907E+00
      0.330      3.034  4.8409E+00      1.0153E+01   4.9028E+00  2.3674E+00
      0.351      2.849  5.4285E+00      1.2287E+01   5.5722E+00  2.5270E+00
      0.374      2.676  6.1123E+00      1.4743E+01   6.2790E+00  2.6743E+00
      0.398      2.513  7.1818E+00      1.7887E+01   7.1548E+00  2.8618E+00
      0.424      2.360  7.1818E+00      2.1487E+01   8.0716E+00  3.0321E+00
      0.451      2.217  7.9526E+00      2.5603E+01   9.0325E+00  3.1866E+00
      0.480      2.082  9.8260E+00      2.9662E+01   9.8279E+00  3.2563E+00
      0.511      1.955  1.1243E+01      3.4760E+01   1.0816E+01  3.3658E+00
      0.545      1.836  1.2399E+01      3.9351E+01   1.1500E+01  3.3607E+00
      0.580      1.724  1.5271E+01      4.3891E+01   1.2046E+01  3.3062E+00
      0.617      1.620  1.5218E+01      5.0858E+01   1.3109E+01  3.3790E+00
      0.657      1.521  1.5326E+01      5.6661E+01   1.3716E+01  3.3203E+00
      0.700      1.428  1.5011E+01      6.1484E+01   1.3978E+01  3.1779E+00
      0.745      1.342  1.2509E+01      7.7505E+01   1.6548E+01  3.5333E+00
      0.794      1.260  1.3792E+01      8.9777E+01   1.8002E+01  3.6099E+00
      0.845      1.183  1.7694E+01      1.0086E+02   1.8995E+01  3.5772E+00
      0.900      1.111  2.4465E+01      1.0781E+02   1.9068E+01  3.3724E+00
      0.958      1.044  3.0132E+01      1.1412E+02   1.8956E+01  3.1486E+00
      1.020      0.980  3.2462E+01      1.1850E+02   1.8485E+01  2.8836E+00
      1.086      0.921  3.1072E+01      1.2141E+02   1.7787E+01  2.6059E+00
      1.157      0.865  2.5650E+01      1.3038E+02   1.7938E+01  2.4682E+00
      1.232      0.812  1.6238E+01      1.3250E+02   1.7122E+01  2.2125E+00
      1.311      0.763  1.2348E+01      1.3117E+02   1.5919E+01  1.9319E+00
      1.396      0.716  9.4768E+00      1.4527E+02   1.6557E+01  1.8871E+00
      1.487      0.673  1.5039E+01      1.6764E+02   1.7944E+01  1.9207E+00
      1.583      0.632  2.3107E+01      1.8655E+02   1.8753E+01  1.8852E+00
      1.686      0.593  3.5102E+01      2.1212E+02   2.0026E+01  1.8906E+00
      1.795      0.557  3.5355E+01      2.0910E+02   1.8540E+01  1.6438E+00
      1.911      0.523  2.6680E+01      2.0261E+02   1.6871E+01  1.4049E+00
      2.035      0.491  1.8906E+01      1.9402E+02   1.5173E+01  1.1866E+00
      2.167      0.461  9.5694E+00      2.0389E+02   1.4975E+01  1.0999E+00
      2.307      0.433  1.6904E+01      2.2246E+02   1.5345E+01  1.0584E+00
      2.457      0.407  3.2540E+01      2.4430E+02   1.5826E+01  1.0252E+00
      2.616      0.382  2.7271E+01      2.6426E+02   1.6077E+01  9.7810E-01
      2.786      0.359  1.1185E+01      2.4669E+02   1.4095E+01  8.0536E-01
      2.966      0.337  1.9966E+01      2.2945E+02   1.2312E+01  6.6068E-01
      3.158      0.317  2.1110E+01      2.8067E+02   1.4145E+01  7.1283E-01
      3.363      0.297  4.0143E+01      3.6095E+02   1.7083E+01  8.0855E-01
      3.581      0.279  2.6135E+01      3.4819E+02   1.5477E+01  6.8794E-01
      3.813      0.262  1.1229E+01      3.7777E+02   1.5770E+01  6.5832E-01
      4.060      0.246  3.6542E+01      3.7361E+02   1.4647E+01  5.7425E-01
      4.323      0.231  2.8482E+01      3.7521E+02   1.3815E+01  5.0868E-01
      4.603      0.217  5.4687E+00      3.4080E+02   1.1785E+01  4.0751E-01
      4.901      0.204  2.8432E+01      3.2926E+02   1.0693E+01  3.4726E-01
      5.218      0.192  1.3401E+01      3.9357E+02   1.2004E+01  3.6611E-01
      5.556      0.180  1.2119E+01      3.3882E+02   9.7052E+00  2.7799E-01
      5.916      0.169  8.6804E+00      2.5546E+02   6.8721E+00  1.8487E-01
      6.300      0.159  8.9424E+00      2.4790E+02   6.2630E+00  1.5823E-01
      6.708      0.149  1.0437E+01      2.6331E+02   6.2475E+00  1.4824E-01
      7.142      0.140  8.0496E+00      3.3824E+02   7.5370E+00  1.6795E-01
      7.605      0.131  1.6182E+01      3.7275E+02   7.8007E+00  1.6325E-01
      8.098      0.123  2.9154E+01      3.7031E+02   7.2782E+00  1.4305E-01
      8.622      0.116  1.8089E+01      3.4856E+02   6.4338E+00  1.1876E-01
      9.181      0.109  7.3842E+00      2.9288E+02   5.0772E+00  8.8015E-02
      9.776      0.102  2.9603E+00      2.5114E+02   4.0887E+00  6.6566E-02
     10.409      0.096  1.0344E+01      2.6929E+02   4.1175E+00  6.2956E-02
     11.083      0.090  1.5036E+01      3.3186E+02   4.7655E+00  6.8431E-02
     11.801      0.085  4.7834E+00      3.1890E+02   4.3007E+00  5.8000E-02
     12.566      0.080  1.2518E+01      2.5349E+02   3.2106E+00  4.0663E-02
     13.380      0.075  3.5547E+00      2.4279E+02   2.8879E+00  3.4351E-02
     14.247      0.070  5.2412E+00      2.8787E+02   3.2159E+00  3.5925E-02
     15.170      0.066  8.3098E+00      3.3826E+02   3.5488E+00  3.7232E-02
     16.153      0.062  3.8855E+00      3.1400E+02   3.0939E+00  3.0484E-02
     17.199      0.058  1.7739E+00      2.6526E+02   2.4546E+00  2.2714E-02
     18.314      0.055  1.0237E+00      2.3956E+02   2.0819E+00  1.8093E-02
     19.500      0.051  1.1557E+00      2.1516E+02   1.7560E+00  1.4332E-02
     20.763      0.048  3.5360E+00      2.1507E+02   1.6485E+00  1.2636E-02
     22.109      0.045  1.9180E+00      1.7813E+02   1.2823E+00  9.2310E-03
     23.541      0.042  1.4697E+00      1.6644E+02   1.1253E+00  7.6078E-03
     25.066      0.040  3.8086E-01      1.7348E+02   1.1015E+00  6.9938E-03
     26.690      0.037  6.2995E-01      1.6900E+02   1.0078E+00  6.0093E-03
     28.419      0.035  4.3908E-01      1.6377E+02   9.1714E-01  5.1363E-03
     30.260      0.033  1.5963E-01      1.6033E+02   8.4326E-01  4.4352E-03
     32.221      0.031  1.5946E-01      1.6216E+02   8.0098E-01  3.9565E-03
     34.308      0.029  1.8349E-01      1.6651E+02   7.7242E-01  3.5833E-03
     36.531      0.027  1.2826E-01      1.6384E+02   7.1379E-01  3.1098E-03
     38.897      0.026  4.4659E-02      1.6025E+02   6.5567E-01  2.6828E-03
     41.417      0.024  3.6902E-02      1.5950E+02   6.1290E-01  2.3552E-03
     44.101      0.023  2.4234E-02      1.6026E+02   5.7837E-01  2.0873E-03
     46.958      0.021  2.6599E-02      1.5988E+02   5.4189E-01  1.8366E-03
     50.000      0.020  2.1857E-02      1.5943E+02   5.0748E-01  1.6154E-03
 
 
