# Supplementary material for: Parameters estimation of stochastic finite fault ground motion simulation method and its application in North China
Source: PLoS One. 2025 Dec 3;20(12):e0337602. doi: 10.1371/journal.pone.0337602 (PMC12674566; doi:10.1371/journal.pone.0337602)
Supplement: S2 File — The program code of strong ground motion simulation based on stochastic finite-fault method with dynamic corner frequency for the Pingyuan earthquake. (ZIP) [file pone.0337602.s002.zip › S2 File. Program Code. ( Simulationor of Pingyuan earthquake)/EXSIMNC/PSA/M6d5S130S010iter006.tmp]

**********************************************
*******     Site #  10
PSA and Fouries apectra of trial num.     6
damping:   5%
 100 samples
Mag.          =      5.50
siteCoord1    =     37.30
siteCoord2    =    116.60
depth         =     18.00
fault Dis.(km)=    24.91
Hypo  Dis.(km)=    28.01
Input Parameters file =  M6d5S130_parameters.out                                                                                                 
 data format: (1x,f10.3, 1p, 1x,e11.4, 5x,e11.4, 2x,e11.4, 1x,e11.4)
   freq(Hz)     per(s) FAS(cm/sec) avgPSA(cm/s**2) avgPSV(cm/s)   avgSD(cm)
      0.100     10.000  5.8521E-01      4.8312E-01   7.6891E-01  1.2238E+00
      0.106      9.392  5.8521E-01      5.3431E-01   7.9864E-01  1.1937E+00
      0.113      8.820  5.8521E-01      5.7744E-01   8.1059E-01  1.1379E+00
      0.121      8.283  5.8521E-01      6.2166E-01   8.1957E-01  1.0805E+00
      0.129      7.779  6.0967E-01      6.8561E-01   8.4889E-01  1.0510E+00
      0.137      7.306  6.0967E-01      7.9418E-01   9.2348E-01  1.0738E+00
      0.146      6.862  6.0967E-01      9.7256E-01   1.0621E+00  1.1599E+00
      0.155      6.444  7.2947E-01      1.2135E+00   1.2446E+00  1.2765E+00
      0.165      6.052  7.2947E-01      1.4887E+00   1.4340E+00  1.3812E+00
      0.176      5.684  7.2947E-01      1.7449E+00   1.5784E+00  1.4279E+00
      0.187      5.338  7.5118E-01      1.9257E+00   1.6360E+00  1.3899E+00
      0.199      5.013  7.5118E-01      2.0397E+00   1.6275E+00  1.2985E+00
      0.212      4.708  7.5118E-01      2.1891E+00   1.6403E+00  1.2291E+00
      0.226      4.422  1.0817E+00      2.5120E+00   1.7678E+00  1.2441E+00
      0.241      4.153  1.0817E+00      3.0338E+00   2.0051E+00  1.3252E+00
      0.256      3.900  1.1787E+00      3.5733E+00   2.2179E+00  1.3767E+00
      0.273      3.663  1.1787E+00      3.9161E+00   2.2829E+00  1.3308E+00
      0.291      3.440  1.5326E+00      4.1663E+00   2.2809E+00  1.2487E+00
      0.310      3.231  1.6438E+00      4.7179E+00   2.4257E+00  1.2472E+00
      0.330      3.034  1.6438E+00      5.5879E+00   2.6983E+00  1.3029E+00
      0.351      2.849  1.8556E+00      6.2479E+00   2.8334E+00  1.2849E+00
      0.374      2.676  2.4397E+00      6.9457E+00   2.9582E+00  1.2599E+00
      0.398      2.513  3.3162E+00      9.0702E+00   3.6280E+00  1.4512E+00
      0.424      2.360  3.3162E+00      1.2416E+01   4.6642E+00  1.7521E+00
      0.451      2.217  4.2495E+00      1.5248E+01   5.3793E+00  1.8978E+00
      0.480      2.082  5.2098E+00      1.8436E+01   6.1084E+00  2.0239E+00
      0.511      1.955  6.5207E+00      2.2917E+01   7.1310E+00  2.2190E+00
      0.545      1.836  7.6994E+00      2.7495E+01   8.0350E+00  2.3481E+00
      0.580      1.724  1.0384E+01      3.2282E+01   8.8599E+00  2.4317E+00
      0.617      1.620  1.1982E+01      3.8341E+01   9.8827E+00  2.5474E+00
      0.657      1.521  1.3186E+01      4.5259E+01   1.0956E+01  2.6522E+00
      0.700      1.428  1.4004E+01      5.2021E+01   1.1827E+01  2.6888E+00
      0.745      1.342  1.6420E+01      5.5826E+01   1.1920E+01  2.5450E+00
      0.794      1.260  1.6701E+01      5.9672E+01   1.1966E+01  2.3994E+00
      0.845      1.183  1.7431E+01      5.9966E+01   1.1293E+01  2.1267E+00
      0.900      1.111  1.5624E+01      5.6127E+01   9.9269E+00  1.7557E+00
      0.958      1.044  1.3122E+01      5.7052E+01   9.4765E+00  1.5741E+00
      1.020      0.980  8.8901E+00      6.6959E+01   1.0445E+01  1.6294E+00
      1.086      0.921  8.8059E+00      7.8865E+01   1.1554E+01  1.6927E+00
      1.157      0.865  1.4546E+01      9.6016E+01   1.3211E+01  1.8177E+00
      1.232      0.812  2.4220E+01      1.1411E+02   1.4745E+01  1.9054E+00
      1.311      0.763  3.0922E+01      1.4937E+02   1.8127E+01  2.1998E+00
      1.396      0.716  3.2596E+01      1.5894E+02   1.8115E+01  2.0647E+00
      1.487      0.673  2.5022E+01      1.5759E+02   1.6868E+01  1.8055E+00
      1.583      0.632  1.5935E+01      1.6347E+02   1.6433E+01  1.6520E+00
      1.686      0.593  1.4078E+01      1.6073E+02   1.5175E+01  1.4326E+00
      1.795      0.557  1.5322E+01      1.5016E+02   1.3314E+01  1.1805E+00
      1.911      0.523  2.4468E+01      1.9834E+02   1.6516E+01  1.3753E+00
      2.035      0.491  2.6599E+01      2.4762E+02   1.9365E+01  1.5144E+00
      2.167      0.461  2.7701E+01      2.6034E+02   1.9120E+01  1.4043E+00
      2.307      0.433  1.6127E+01      2.2179E+02   1.5298E+01  1.0552E+00
      2.457      0.407  1.3053E+01      2.5315E+02   1.6399E+01  1.0623E+00
      2.616      0.382  3.9309E+01      3.6610E+02   2.2273E+01  1.3550E+00
      2.786      0.359  3.6063E+01      3.5003E+02   2.0000E+01  1.1427E+00
      2.966      0.337  1.2702E+01      2.6630E+02   1.4290E+01  7.6679E-01
      3.158      0.317  2.3673E+01      2.8201E+02   1.4212E+01  7.1623E-01
      3.363      0.297  1.9454E+01      2.6470E+02   1.2528E+01  5.9294E-01
      3.581      0.279  1.6300E+01      2.5438E+02   1.1307E+01  5.0260E-01
      3.813      0.262  1.4422E+01      2.7271E+02   1.1384E+01  4.7524E-01
      4.060      0.246  9.5480E+00      2.9554E+02   1.1587E+01  4.5426E-01
      4.323      0.231  1.4974E+01      2.8822E+02   1.0612E+01  3.9073E-01
      4.603      0.217  3.5160E+01      3.2363E+02   1.1191E+01  3.8698E-01
      4.901      0.204  1.1492E+01      3.7307E+02   1.2116E+01  3.9346E-01
      5.218      0.192  2.4537E+01      3.5171E+02   1.0727E+01  3.2717E-01
      5.556      0.180  2.8416E+01      3.6156E+02   1.0356E+01  2.9665E-01
      5.916      0.169  1.4374E+01      3.4120E+02   9.1787E+00  2.4692E-01
      6.300      0.159  1.0923E+01      3.4356E+02   8.6798E+00  2.1929E-01
      6.708      0.149  1.6761E+01      3.8650E+02   9.1705E+00  2.1759E-01
      7.142      0.140  2.5679E+01      4.4349E+02   9.8825E+00  2.2022E-01
      7.605      0.131  1.6114E+01      4.2557E+02   8.9062E+00  1.8639E-01
      8.098      0.123  9.6372E+00      4.1377E+02   8.1324E+00  1.5984E-01
      8.622      0.116  1.5958E+01      4.8754E+02   8.9993E+00  1.6611E-01
      9.181      0.109  7.8789E+00      4.8512E+02   8.4098E+00  1.4579E-01
      9.776      0.102  7.3463E+00      4.7644E+02   7.7567E+00  1.2628E-01
     10.409      0.096  1.9801E+01      3.8997E+02   5.9627E+00  9.1170E-02
     11.083      0.090  4.8964E+00      3.2505E+02   4.6676E+00  6.7025E-02
     11.801      0.085  5.5007E+00      3.0320E+02   4.0889E+00  5.5143E-02
     12.566      0.080  4.9386E+00      2.9856E+02   3.7815E+00  4.7894E-02
     13.380      0.075  3.7363E+00      2.3615E+02   2.8089E+00  3.3412E-02
     14.247      0.070  5.4415E+00      2.1825E+02   2.4381E+00  2.7237E-02
     15.170      0.066  3.0458E+00      1.9468E+02   2.0425E+00  2.1428E-02
     16.153      0.062  2.7562E+00      1.8920E+02   1.8642E+00  1.8368E-02
     17.199      0.058  2.0848E+00      1.9311E+02   1.7870E+00  1.6536E-02
     18.314      0.055  2.1325E+00      2.1061E+02   1.8303E+00  1.5907E-02
     19.500      0.051  3.2836E+00      2.2500E+02   1.8364E+00  1.4988E-02
     20.763      0.048  1.5841E+00      2.2507E+02   1.7252E+00  1.3224E-02
     22.109      0.045  2.5959E+00      1.8445E+02   1.3278E+00  9.5588E-03
     23.541      0.042  1.2804E+00      1.5816E+02   1.0693E+00  7.2291E-03
     25.066      0.040  8.5836E-01      1.4971E+02   9.5056E-01  6.0355E-03
     26.690      0.037  6.1028E-01      1.4490E+02   8.6406E-01  5.1525E-03
     28.419      0.035  5.7884E-01      1.5046E+02   8.4260E-01  4.7188E-03
     30.260      0.033  3.7433E-01      1.4737E+02   7.7511E-01  4.0767E-03
     32.221      0.031  2.1037E-01      1.4478E+02   7.1515E-01  3.5325E-03
     34.308      0.029  2.4121E-01      1.4441E+02   6.6992E-01  3.1078E-03
     36.531      0.027  7.4072E-02      1.4051E+02   6.1215E-01  2.6670E-03
     38.897      0.026  2.9910E-02      1.3738E+02   5.6210E-01  2.2999E-03
     41.417      0.024  4.5811E-02      1.3642E+02   5.2423E-01  2.0145E-03
     44.101      0.023  3.7521E-02      1.3553E+02   4.8912E-01  1.7652E-03
     46.958      0.021  2.6137E-02      1.3526E+02   4.5845E-01  1.5538E-03
     50.000      0.020  2.7129E-02      1.3428E+02   4.2743E-01  1.3606E-03
 
 
