# Supplementary material for: Parameters estimation of stochastic finite fault ground motion simulation method and its application in North China
Source: PLoS One. 2025 Dec 3;20(12):e0337602. doi: 10.1371/journal.pone.0337602 (PMC12674566; doi:10.1371/journal.pone.0337602)
Supplement: S2 File — The program code of strong ground motion simulation based on stochastic finite-fault method with dynamic corner frequency for the Pingyuan earthquake. (ZIP) [file pone.0337602.s002.zip › S2 File. Program Code. ( Simulationor of Pingyuan earthquake)/EXSIMNC/PSA/M6d5S130S010iter007.tmp]

**********************************************
*******     Site #  10
PSA and Fouries apectra of trial num.     7
damping:   5%
 100 samples
Mag.          =      5.50
siteCoord1    =     37.30
siteCoord2    =    116.60
depth         =     18.00
fault Dis.(km)=    24.91
Hypo  Dis.(km)=    28.01
Input Parameters file =  M6d5S130_parameters.out                                                                                                 
 data format: (1x,f10.3, 1p, 1x,e11.4, 5x,e11.4, 2x,e11.4, 1x,e11.4)
   freq(Hz)     per(s) FAS(cm/sec) avgPSA(cm/s**2) avgPSV(cm/s)   avgSD(cm)
      0.100     10.000  4.2922E-01      8.1929E-01   1.3039E+00  2.0753E+00
      0.106      9.392  4.2922E-01      9.2540E-01   1.3832E+00  2.0675E+00
      0.113      8.820  4.2922E-01      1.0441E+00   1.4657E+00  2.0576E+00
      0.121      8.283  4.2922E-01      1.1926E+00   1.5723E+00  2.0728E+00
      0.129      7.779  4.8765E-01      1.3714E+00   1.6980E+00  2.1024E+00
      0.137      7.306  4.8765E-01      1.5652E+00   1.8200E+00  2.1163E+00
      0.146      6.862  4.8765E-01      1.8238E+00   1.9917E+00  2.1750E+00
      0.155      6.444  5.6590E-01      2.1573E+00   2.2126E+00  2.2693E+00
      0.165      6.052  5.6590E-01      2.5554E+00   2.4614E+00  2.3708E+00
      0.176      5.684  5.6590E-01      2.9992E+00   2.7131E+00  2.4543E+00
      0.187      5.338  6.0656E-01      3.4611E+00   2.9404E+00  2.4981E+00
      0.199      5.013  6.0656E-01      3.9286E+00   3.1345E+00  2.5009E+00
      0.212      4.708  6.0656E-01      4.4401E+00   3.3271E+00  2.4931E+00
      0.226      4.422  6.3805E-01      5.1050E+00   3.5926E+00  2.5282E+00
      0.241      4.153  6.3805E-01      6.0664E+00   4.0094E+00  2.6499E+00
      0.256      3.900  1.0468E+00      7.3980E+00   4.5920E+00  2.8503E+00
      0.273      3.663  1.0468E+00      9.0187E+00   5.2574E+00  3.0647E+00
      0.291      3.440  1.7623E+00      1.0772E+01   5.8972E+00  3.2285E+00
      0.310      3.231  2.9885E+00      1.2673E+01   6.5160E+00  3.3503E+00
      0.330      3.034  2.9885E+00      1.5003E+01   7.2447E+00  3.4983E+00
      0.351      2.849  4.7276E+00      1.7894E+01   8.1147E+00  3.6800E+00
      0.374      2.676  6.2271E+00      2.0932E+01   8.9152E+00  3.7970E+00
      0.398      2.513  8.1007E+00      2.3890E+01   9.5557E+00  3.8222E+00
      0.424      2.360  8.1007E+00      2.7747E+01   1.0423E+01  3.9156E+00
      0.451      2.217  1.1351E+01      3.3217E+01   1.1719E+01  4.1344E+00
      0.480      2.082  1.3474E+01      3.8509E+01   1.2759E+01  4.2275E+00
      0.511      1.955  1.5273E+01      4.2333E+01   1.3173E+01  4.0990E+00
      0.545      1.836  1.7321E+01      4.8475E+01   1.4166E+01  4.1400E+00
      0.580      1.724  1.9849E+01      5.6934E+01   1.5626E+01  4.2887E+00
      0.617      1.620  2.1033E+01      6.3530E+01   1.6375E+01  4.2209E+00
      0.657      1.521  2.2421E+01      7.0083E+01   1.6965E+01  4.1069E+00
      0.700      1.428  2.4783E+01      8.4242E+01   1.9152E+01  4.3542E+00
      0.745      1.342  2.7573E+01      1.0586E+02   2.2603E+01  4.8262E+00
      0.794      1.260  2.8508E+01      1.2279E+02   2.4621E+01  4.9372E+00
      0.845      1.183  2.7915E+01      1.3812E+02   2.6012E+01  4.8986E+00
      0.900      1.111  2.7041E+01      1.5235E+02   2.6945E+01  4.7656E+00
      0.958      1.044  2.9349E+01      1.6865E+02   2.8012E+01  4.6529E+00
      1.020      0.980  3.1240E+01      1.8446E+02   2.8776E+01  4.4889E+00
      1.086      0.921  3.2517E+01      1.9645E+02   2.8781E+01  4.2166E+00
      1.157      0.865  3.4886E+01      2.0459E+02   2.8149E+01  3.8731E+00
      1.232      0.812  4.0586E+01      2.1757E+02   2.8114E+01  3.6328E+00
      1.311      0.763  4.2032E+01      2.3896E+02   2.8999E+01  3.5193E+00
      1.396      0.716  4.1082E+01      2.5329E+02   2.8868E+01  3.2902E+00
      1.487      0.673  3.5938E+01      2.4205E+02   2.5908E+01  2.7732E+00
      1.583      0.632  2.5453E+01      2.3214E+02   2.3336E+01  2.3458E+00
      1.686      0.593  2.6572E+01      2.3067E+02   2.1778E+01  2.0560E+00
      1.795      0.557  2.5114E+01      2.0712E+02   1.8364E+01  1.6283E+00
      1.911      0.523  2.5350E+01      2.0661E+02   1.7205E+01  1.4326E+00
      2.035      0.491  2.9222E+01      2.1589E+02   1.6883E+01  1.3203E+00
      2.167      0.461  3.0526E+01      2.1672E+02   1.5917E+01  1.1691E+00
      2.307      0.433  2.9456E+01      2.4822E+02   1.7121E+01  1.1810E+00
      2.457      0.407  7.5128E+00      2.6843E+02   1.7389E+01  1.1265E+00
      2.616      0.382  2.1091E+01      2.4794E+02   1.5084E+01  9.1769E-01
      2.786      0.359  1.8159E+01      2.4960E+02   1.4262E+01  8.1486E-01
      2.966      0.337  2.8503E+01      2.5578E+02   1.3726E+01  7.3652E-01
      3.158      0.317  1.9421E+01      2.4634E+02   1.2414E+01  6.2563E-01
      3.363      0.297  1.4774E+01      2.5358E+02   1.2002E+01  5.6803E-01
      3.581      0.279  1.4434E+01      3.0595E+02   1.3599E+01  6.0449E-01
      3.813      0.262  2.9344E+01      3.8201E+02   1.5947E+01  6.6572E-01
      4.060      0.246  3.7051E+01      4.8467E+02   1.9002E+01  7.4496E-01
      4.323      0.231  3.6292E+01      5.0494E+02   1.8592E+01  6.8454E-01
      4.603      0.217  3.0467E+01      4.6032E+02   1.5918E+01  5.5042E-01
      4.901      0.204  9.8606E+00      4.2255E+02   1.3723E+01  4.4565E-01
      5.218      0.192  1.0604E+01      3.9613E+02   1.2082E+01  3.6849E-01
      5.556      0.180  2.2272E+01      3.5861E+02   1.0272E+01  2.9423E-01
      5.916      0.169  8.9799E+00      3.9920E+02   1.0739E+01  2.8889E-01
      6.300      0.159  4.4529E+00      4.3844E+02   1.1077E+01  2.7985E-01
      6.708      0.149  2.4244E+01      4.5672E+02   1.0837E+01  2.5712E-01
      7.142      0.140  2.3953E+01      4.4000E+02   9.8047E+00  2.1848E-01
      7.605      0.131  7.8963E+00      4.0629E+02   8.5027E+00  1.7794E-01
      8.098      0.123  1.5181E+01      3.9653E+02   7.7936E+00  1.5318E-01
      8.622      0.116  5.6981E+00      3.5593E+02   6.5700E+00  1.2127E-01
      9.181      0.109  1.3137E+01      3.3258E+02   5.7654E+00  9.9945E-02
      9.776      0.102  1.1661E+01      3.2271E+02   5.2539E+00  8.5536E-02
     10.409      0.096  5.0418E+00      2.8881E+02   4.4159E+00  6.7519E-02
     11.083      0.090  3.6413E+00      2.6194E+02   3.7614E+00  5.4012E-02
     11.801      0.085  6.5464E+00      3.1000E+02   4.1807E+00  5.6380E-02
     12.566      0.080  8.6060E+00      3.3022E+02   4.1824E+00  5.2972E-02
     13.380      0.075  3.8306E+00      3.0983E+02   3.6854E+00  4.3837E-02
     14.247      0.070  5.6073E+00      2.7434E+02   3.0647E+00  3.4236E-02
     15.170      0.066  4.1399E+00      2.5290E+02   2.6533E+00  2.7837E-02
     16.153      0.062  2.2788E+00      2.5743E+02   2.5365E+00  2.4992E-02
     17.199      0.058  6.1183E+00      2.8840E+02   2.6687E+00  2.4695E-02
     18.314      0.055  2.8709E+00      2.5808E+02   2.2428E+00  1.9491E-02
     19.500      0.051  7.1860E-01      2.5476E+02   2.0793E+00  1.6971E-02
     20.763      0.048  2.0742E+00      2.3884E+02   1.8308E+00  1.4033E-02
     22.109      0.045  5.9912E-01      2.2248E+02   1.6016E+00  1.1529E-02
     23.541      0.042  1.2100E+00      1.9928E+02   1.3473E+00  9.1090E-03
     25.066      0.040  8.1628E-01      1.9793E+02   1.2567E+00  7.9796E-03
     26.690      0.037  8.8620E-01      1.9560E+02   1.1664E+00  6.9552E-03
     28.419      0.035  2.6599E-01      1.8767E+02   1.0510E+00  5.8860E-03
     30.260      0.033  1.0706E-01      1.8604E+02   9.7850E-01  5.1465E-03
     32.221      0.031  3.1933E-01      1.8895E+02   9.3333E-01  4.6102E-03
     34.308      0.029  1.7525E-01      1.8342E+02   8.5090E-01  3.9473E-03
     36.531      0.027  5.7310E-02      1.8076E+02   7.8750E-01  3.4309E-03
     38.897      0.026  3.6110E-02      1.8200E+02   7.4469E-01  3.0470E-03
     41.417      0.024  4.3278E-02      1.8042E+02   6.9329E-01  2.6641E-03
     44.101      0.023  3.2981E-02      1.7724E+02   6.3965E-01  2.3084E-03
     46.958      0.021  3.3481E-02      1.7616E+02   5.9708E-01  2.0237E-03
     50.000      0.020  1.9814E-02      1.7577E+02   5.5951E-01  1.7810E-03
 
 
