# Supplementary material for: Parameters estimation of stochastic finite fault ground motion simulation method and its application in North China
Source: PLoS One. 2025 Dec 3;20(12):e0337602. doi: 10.1371/journal.pone.0337602 (PMC12674566; doi:10.1371/journal.pone.0337602)
Supplement: S2 File — The program code of strong ground motion simulation based on stochastic finite-fault method with dynamic corner frequency for the Pingyuan earthquake. (ZIP) [file pone.0337602.s002.zip › S2 File. Program Code. ( Simulationor of Pingyuan earthquake)/EXSIMNC/PSA/M6d5S130S010iter008.tmp]

**********************************************
*******     Site #  10
PSA and Fouries apectra of trial num.     8
damping:   5%
 100 samples
Mag.          =      5.50
siteCoord1    =     37.30
siteCoord2    =    116.60
depth         =     18.00
fault Dis.(km)=    24.91
Hypo  Dis.(km)=    28.01
Input Parameters file =  M6d5S130_parameters.out                                                                                                 
 data format: (1x,f10.3, 1p, 1x,e11.4, 5x,e11.4, 2x,e11.4, 1x,e11.4)
   freq(Hz)     per(s) FAS(cm/sec) avgPSA(cm/s**2) avgPSV(cm/s)   avgSD(cm)
      0.100     10.000  2.8576E-01      4.8687E-01   7.7488E-01  1.2333E+00
      0.106      9.392  2.8576E-01      5.9674E-01   8.9195E-01  1.3332E+00
      0.113      8.820  2.8576E-01      7.2411E-01   1.0165E+00  1.4269E+00
      0.121      8.283  2.8576E-01      8.5263E-01   1.1241E+00  1.4819E+00
      0.129      7.779  3.7785E-01      9.7237E-01   1.2039E+00  1.4906E+00
      0.137      7.306  3.7785E-01      1.0763E+00   1.2515E+00  1.4552E+00
      0.146      6.862  3.7785E-01      1.1648E+00   1.2721E+00  1.3892E+00
      0.155      6.444  3.6742E-01      1.2511E+00   1.2832E+00  1.3161E+00
      0.165      6.052  3.6742E-01      1.3622E+00   1.3121E+00  1.2638E+00
      0.176      5.684  3.6742E-01      1.5345E+00   1.3881E+00  1.2557E+00
      0.187      5.338  3.6826E-01      1.8012E+00   1.5302E+00  1.3000E+00
      0.199      5.013  3.6826E-01      2.1748E+00   1.7352E+00  1.3845E+00
      0.212      4.708  3.6826E-01      2.6359E+00   1.9752E+00  1.4800E+00
      0.226      4.422  5.3880E-01      3.1409E+00   2.2104E+00  1.5555E+00
      0.241      4.153  5.3880E-01      3.6534E+00   2.4146E+00  1.5958E+00
      0.256      3.900  1.0555E+00      4.1852E+00   2.5978E+00  1.6124E+00
      0.273      3.663  1.0555E+00      4.8156E+00   2.8072E+00  1.6364E+00
      0.291      3.440  1.3508E+00      5.6594E+00   3.0984E+00  1.6963E+00
      0.310      3.231  2.2563E+00      6.7919E+00   3.4921E+00  1.7955E+00
      0.330      3.034  2.2563E+00      8.1723E+00   3.9462E+00  1.9055E+00
      0.351      2.849  3.1866E+00      1.0084E+01   4.5733E+00  2.0740E+00
      0.374      2.676  4.1427E+00      1.3552E+01   5.7720E+00  2.4583E+00
      0.398      2.513  5.2518E+00      1.7081E+01   6.8324E+00  2.7329E+00
      0.424      2.360  5.2518E+00      2.0138E+01   7.5650E+00  2.8418E+00
      0.451      2.217  7.1037E+00      2.2808E+01   8.0465E+00  2.8388E+00
      0.480      2.082  8.8358E+00      2.4865E+01   8.2387E+00  2.7297E+00
      0.511      1.955  1.0265E+01      2.9874E+01   9.2959E+00  2.8926E+00
      0.545      1.836  1.2838E+01      3.5153E+01   1.0273E+01  3.0022E+00
      0.580      1.724  1.5386E+01      4.0408E+01   1.1090E+01  3.0438E+00
      0.617      1.620  1.5263E+01      4.2017E+01   1.0830E+01  2.7916E+00
      0.657      1.521  1.5315E+01      4.4234E+01   1.0708E+01  2.5921E+00
      0.700      1.428  1.2998E+01      5.2923E+01   1.2032E+01  2.7354E+00
      0.745      1.342  1.0817E+01      6.1767E+01   1.3188E+01  2.8159E+00
      0.794      1.260  1.4307E+01      6.6956E+01   1.3426E+01  2.6923E+00
      0.845      1.183  1.8260E+01      7.6590E+01   1.4424E+01  2.7163E+00
      0.900      1.111  2.7329E+01      9.4008E+01   1.6627E+01  2.9406E+00
      0.958      1.044  3.3601E+01      1.3208E+02   2.1938E+01  3.6440E+00
      1.020      0.980  3.6019E+01      1.5325E+02   2.3907E+01  3.7294E+00
      1.086      0.921  3.4426E+01      1.5110E+02   2.2137E+01  3.2431E+00
      1.157      0.865  3.1463E+01      1.3032E+02   1.7930E+01  2.4671E+00
      1.232      0.812  2.2258E+01      1.3116E+02   1.6949E+01  2.1901E+00
      1.311      0.763  1.3580E+01      1.3812E+02   1.6761E+01  2.0341E+00
      1.396      0.716  1.2910E+01      1.3949E+02   1.5898E+01  1.8120E+00
      1.487      0.673  1.5449E+01      1.3974E+02   1.4957E+01  1.6010E+00
      1.583      0.632  1.3808E+01      1.3735E+02   1.3807E+01  1.3879E+00
      1.686      0.593  1.5096E+01      1.4601E+02   1.3785E+01  1.3014E+00
      1.795      0.557  1.8705E+01      1.5160E+02   1.3441E+01  1.1918E+00
      1.911      0.523  1.9214E+01      1.7109E+02   1.4247E+01  1.1863E+00
      2.035      0.491  2.2812E+01      1.9761E+02   1.5454E+01  1.2085E+00
      2.167      0.461  1.7634E+01      1.9284E+02   1.4163E+01  1.0402E+00
      2.307      0.433  2.4703E+01      2.0197E+02   1.3931E+01  9.6092E-01
      2.457      0.407  2.9179E+01      2.2188E+02   1.4373E+01  9.3111E-01
      2.616      0.382  7.7498E+00      2.4943E+02   1.5175E+01  9.2322E-01
      2.786      0.359  2.8051E+01      2.6307E+02   1.5031E+01  8.5881E-01
      2.966      0.337  2.2880E+01      2.3672E+02   1.2702E+01  6.8162E-01
      3.158      0.317  6.6995E+00      2.2315E+02   1.1246E+01  5.6674E-01
      3.363      0.297  1.2344E+01      2.8135E+02   1.3316E+01  6.3024E-01
      3.581      0.279  4.1395E+01      3.4556E+02   1.5360E+01  6.8275E-01
      3.813      0.262  4.2248E+01      3.4962E+02   1.4595E+01  6.0927E-01
      4.060      0.246  1.3340E+01      3.9125E+02   1.5339E+01  6.0136E-01
      4.323      0.231  2.1204E+01      3.9754E+02   1.4637E+01  5.3895E-01
      4.603      0.217  2.1534E+01      3.5438E+02   1.2254E+01  4.2375E-01
      4.901      0.204  2.6811E+01      4.0472E+02   1.3144E+01  4.2685E-01
      5.218      0.192  1.2692E+01      4.3845E+02   1.3372E+01  4.0785E-01
      5.556      0.180  2.6299E+01      3.8619E+02   1.1062E+01  3.1686E-01
      5.916      0.169  6.0826E+00      4.4272E+02   1.1910E+01  3.2038E-01
      6.300      0.159  2.1354E+01      5.0658E+02   1.2798E+01  3.2334E-01
      6.708      0.149  3.2606E+01      5.0043E+02   1.1874E+01  2.8173E-01
      7.142      0.140  1.5684E+01      4.3604E+02   9.7165E+00  2.1652E-01
      7.605      0.131  1.3191E+01      3.7062E+02   7.7563E+00  1.6232E-01
      8.098      0.123  1.7396E+01      3.9288E+02   7.7217E+00  1.5176E-01
      8.622      0.116  1.6432E+01      4.4656E+02   8.2428E+00  1.5215E-01
      9.181      0.109  1.0963E+01      4.4873E+02   7.7789E+00  1.3485E-01
      9.776      0.102  1.2857E+01      4.2405E+02   6.9037E+00  1.1240E-01
     10.409      0.096  8.3417E+00      3.2369E+02   4.9493E+00  7.5675E-02
     11.083      0.090  6.6951E+00      3.4539E+02   4.9596E+00  7.1219E-02
     11.801      0.085  1.1899E+01      3.3457E+02   4.5120E+00  6.0849E-02
     12.566      0.080  4.2115E+00      3.4473E+02   4.3662E+00  5.5300E-02
     13.380      0.075  8.6055E+00      3.0551E+02   3.6340E+00  4.3226E-02
     14.247      0.070  2.5170E+00      2.8660E+02   3.2017E+00  3.5766E-02
     15.170      0.066  2.0300E+00      2.7020E+02   2.8348E+00  2.9741E-02
     16.153      0.062  5.5476E+00      2.5434E+02   2.5060E+00  2.4692E-02
     17.199      0.058  1.5005E+00      2.5953E+02   2.4015E+00  2.2223E-02
     18.314      0.055  4.5252E+00      2.4907E+02   2.1646E+00  1.8811E-02
     19.500      0.051  3.5489E-01      2.0738E+02   1.6926E+00  1.3815E-02
     20.763      0.048  1.0913E+00      1.9932E+02   1.5279E+00  1.1711E-02
     22.109      0.045  2.9298E+00      1.9160E+02   1.3793E+00  9.9290E-03
     23.541      0.042  1.0906E+00      1.7893E+02   1.2097E+00  8.1785E-03
     25.066      0.040  7.6192E-01      1.6445E+02   1.0442E+00  6.6299E-03
     26.690      0.037  2.7102E-01      1.5140E+02   9.0282E-01  5.3836E-03
     28.419      0.035  5.8291E-01      1.4863E+02   8.3238E-01  4.6616E-03
     30.260      0.033  3.1901E-01      1.4752E+02   7.7589E-01  4.0809E-03
     32.221      0.031  8.9928E-02      1.4406E+02   7.1159E-01  3.5149E-03
     34.308      0.029  1.3338E-01      1.3930E+02   6.4620E-01  2.9977E-03
     36.531      0.027  1.0616E-01      1.4143E+02   6.1617E-01  2.6845E-03
     38.897      0.026  6.3664E-02      1.4226E+02   5.8210E-01  2.3817E-03
     41.417      0.024  4.7920E-02      1.4027E+02   5.3903E-01  2.0713E-03
     44.101      0.023  3.3470E-02      1.3874E+02   5.0071E-01  1.8070E-03
     46.958      0.021  1.5969E-02      1.3858E+02   4.6970E-01  1.5920E-03
     50.000      0.020  1.4224E-02      1.3822E+02   4.3997E-01  1.4005E-03
 
 
