# Supplementary material for: Parameters estimation of stochastic finite fault ground motion simulation method and its application in North China
Source: PLoS One. 2025 Dec 3;20(12):e0337602. doi: 10.1371/journal.pone.0337602 (PMC12674566; doi:10.1371/journal.pone.0337602)
Supplement: S2 File — The program code of strong ground motion simulation based on stochastic finite-fault method with dynamic corner frequency for the Pingyuan earthquake. (ZIP) [file pone.0337602.s002.zip › S2 File. Program Code. ( Simulationor of Pingyuan earthquake)/EXSIMNC/PSA/M6d5S130S010iter009.tmp]

**********************************************
*******     Site #  10
PSA and Fouries apectra of trial num.     9
damping:   5%
 100 samples
Mag.          =      5.50
siteCoord1    =     37.30
siteCoord2    =    116.60
depth         =     18.00
fault Dis.(km)=    24.91
Hypo  Dis.(km)=    28.01
Input Parameters file =  M6d5S130_parameters.out                                                                                                 
 data format: (1x,f10.3, 1p, 1x,e11.4, 5x,e11.4, 2x,e11.4, 1x,e11.4)
   freq(Hz)     per(s) FAS(cm/sec) avgPSA(cm/s**2) avgPSV(cm/s)   avgSD(cm)
      0.100     10.000  4.5516E-01      2.9984E-01   4.7721E-01  7.5951E-01
      0.106      9.392  4.5516E-01      3.6011E-01   5.3826E-01  8.0454E-01
      0.113      8.820  4.5516E-01      4.3162E-01   6.0589E-01  8.5053E-01
      0.121      8.283  4.5516E-01      5.1118E-01   6.7392E-01  8.8847E-01
      0.129      7.779  6.2797E-01      5.9278E-01   7.3395E-01  9.0873E-01
      0.137      7.306  6.2797E-01      6.6803E-01   7.7679E-01  9.0326E-01
      0.146      6.862  6.2797E-01      7.2841E-01   7.9547E-01  8.6870E-01
      0.155      6.444  7.2432E-01      7.7573E-01   7.9560E-01  8.1598E-01
      0.165      6.052  7.2432E-01      8.8354E-01   8.5103E-01  8.1972E-01
      0.176      5.684  7.2432E-01      1.0057E+00   9.0978E-01  8.2300E-01
      0.187      5.338  1.0928E+00      1.0979E+00   9.3270E-01  7.9239E-01
      0.199      5.013  1.0928E+00      1.1988E+00   9.5649E-01  7.6316E-01
      0.212      4.708  1.0928E+00      1.3818E+00   1.0354E+00  7.7586E-01
      0.226      4.422  1.3379E+00      1.7044E+00   1.1994E+00  8.4409E-01
      0.241      4.153  1.3379E+00      2.1309E+00   1.4083E+00  9.3080E-01
      0.256      3.900  1.4153E+00      2.5093E+00   1.5576E+00  9.6679E-01
      0.273      3.663  1.4153E+00      2.7689E+00   1.6141E+00  9.4094E-01
      0.291      3.440  1.6057E+00      3.1080E+00   1.7015E+00  9.3155E-01
      0.310      3.231  1.9303E+00      3.2997E+00   1.6966E+00  8.7231E-01
      0.330      3.034  1.9303E+00      3.8777E+00   1.8725E+00  9.0417E-01
      0.351      2.849  1.8555E+00      5.0602E+00   2.2948E+00  1.0407E+00
      0.374      2.676  1.7054E+00      6.2480E+00   2.6610E+00  1.1333E+00
      0.398      2.513  1.7580E+00      6.6345E+00   2.6537E+00  1.0615E+00
      0.424      2.360  1.7580E+00      6.5476E+00   2.4596E+00  9.2396E-01
      0.451      2.217  1.7230E+00      7.2366E+00   2.5531E+00  9.0071E-01
      0.480      2.082  1.3531E+00      8.3029E+00   2.7510E+00  9.1149E-01
      0.511      1.955  1.3858E+00      8.6261E+00   2.6842E+00  8.3525E-01
      0.545      1.836  1.5480E+00      9.7038E+00   2.8358E+00  8.2874E-01
      0.580      1.724  1.3002E+00      1.1751E+01   3.2252E+00  8.8518E-01
      0.617      1.620  1.4223E+00      1.3044E+01   3.3622E+00  8.6664E-01
      0.657      1.521  1.7841E+00      1.5072E+01   3.6485E+00  8.8321E-01
      0.700      1.428  2.1402E+00      1.6501E+01   3.7513E+00  8.5286E-01
      0.745      1.342  2.3067E+00      1.8433E+01   3.9358E+00  8.4034E-01
      0.794      1.260  2.7082E+00      2.2415E+01   4.4946E+00  9.0128E-01
      0.845      1.183  3.3516E+00      2.5505E+01   4.8032E+00  9.0456E-01
      0.900      1.111  5.5514E+00      3.0655E+01   5.4218E+00  9.5891E-01
      0.958      1.044  8.0051E+00      3.7054E+01   6.1548E+00  1.0223E+00
      1.020      0.980  1.1766E+01      4.7488E+01   7.4079E+00  1.1556E+00
      1.086      0.921  1.4725E+01      6.2705E+01   9.1866E+00  1.3459E+00
      1.157      0.865  1.8098E+01      8.0822E+01   1.1120E+01  1.5301E+00
      1.232      0.812  1.8462E+01      1.0063E+02   1.3004E+01  1.6803E+00
      1.311      0.763  1.5696E+01      1.1644E+02   1.4131E+01  1.7149E+00
      1.396      0.716  1.6852E+01      1.2776E+02   1.4561E+01  1.6596E+00
      1.487      0.673  1.9184E+01      1.2741E+02   1.3638E+01  1.4598E+00
      1.583      0.632  1.4639E+01      1.2695E+02   1.2762E+01  1.2829E+00
      1.686      0.593  7.3050E+00      1.2584E+02   1.1880E+01  1.1216E+00
      1.795      0.557  1.4862E+01      1.2525E+02   1.1106E+01  9.8468E-01
      1.911      0.523  2.5027E+01      1.4897E+02   1.2405E+01  1.0330E+00
      2.035      0.491  3.5998E+01      1.8205E+02   1.4237E+01  1.1134E+00
      2.167      0.461  2.6379E+01      2.0067E+02   1.4738E+01  1.0824E+00
      2.307      0.433  1.5023E+01      2.1500E+02   1.4830E+01  1.0229E+00
      2.457      0.407  1.5227E+01      1.8499E+02   1.1983E+01  7.7628E-01
      2.616      0.382  8.3786E+00      2.0316E+02   1.2360E+01  7.5196E-01
      2.786      0.359  1.3862E+01      2.3742E+02   1.3565E+01  7.7507E-01
      2.966      0.337  2.1008E+01      2.6655E+02   1.4303E+01  7.6752E-01
      3.158      0.317  1.8235E+01      3.2093E+02   1.6174E+01  8.1507E-01
      3.363      0.297  3.0487E+01      3.6816E+02   1.7425E+01  8.2470E-01
      3.581      0.279  4.0764E+01      3.7816E+02   1.6809E+01  7.4715E-01
      3.813      0.262  1.7182E+01      4.0510E+02   1.6911E+01  7.0594E-01
      4.060      0.246  2.0829E+01      4.2279E+02   1.6576E+01  6.4985E-01
      4.323      0.231  2.3839E+01      4.3642E+02   1.6069E+01  5.9165E-01
      4.603      0.217  3.9742E+01      5.0578E+02   1.7490E+01  6.0478E-01
      4.901      0.204  3.2294E+01      4.3683E+02   1.4186E+01  4.6071E-01
      5.218      0.192  8.0402E+00      4.2602E+02   1.2993E+01  3.9629E-01
      5.556      0.180  1.4360E+01      3.6433E+02   1.0436E+01  2.9892E-01
      5.916      0.169  8.4304E+00      3.0577E+02   8.2255E+00  2.2128E-01
      6.300      0.159  2.1497E+01      3.7598E+02   9.4990E+00  2.3998E-01
      6.708      0.149  1.5212E+01      3.3384E+02   7.9210E+00  1.8794E-01
      7.142      0.140  8.0682E+00      3.5842E+02   7.9867E+00  1.7797E-01
      7.605      0.131  1.2775E+01      3.9149E+02   8.1930E+00  1.7146E-01
      8.098      0.123  1.9075E+01      3.3670E+02   6.6176E+00  1.3006E-01
      8.622      0.116  1.2849E+01      3.4888E+02   6.4398E+00  1.1887E-01
      9.181      0.109  8.2857E+00      3.8884E+02   6.7407E+00  1.1685E-01
      9.776      0.102  1.0457E+01      4.1027E+02   6.6794E+00  1.0874E-01
     10.409      0.096  1.9358E+01      3.9712E+02   6.0719E+00  9.2840E-02
     11.083      0.090  8.1173E+00      3.7696E+02   5.4131E+00  7.7731E-02
     11.801      0.085  7.2191E+00      3.8133E+02   5.1426E+00  6.9354E-02
     12.566      0.080  5.5972E+00      3.7772E+02   4.7840E+00  6.0592E-02
     13.380      0.075  3.0281E+00      3.2024E+02   3.8092E+00  4.5310E-02
     14.247      0.070  1.7334E+00      2.7449E+02   3.0663E+00  3.4254E-02
     15.170      0.066  1.4150E+00      2.8233E+02   2.9621E+00  3.1076E-02
     16.153      0.062  3.1866E+00      2.7048E+02   2.6650E+00  2.6259E-02
     17.199      0.058  4.2833E+00      2.2049E+02   2.0403E+00  1.8880E-02
     18.314      0.055  2.2932E+00      1.8146E+02   1.5770E+00  1.3705E-02
     19.500      0.051  1.7375E+00      1.7693E+02   1.4441E+00  1.1786E-02
     20.763      0.048  1.5695E+00      1.7825E+02   1.3663E+00  1.0473E-02
     22.109      0.045  7.4147E-01      1.4540E+02   1.0467E+00  7.5351E-03
     23.541      0.042  1.4873E+00      1.4984E+02   1.0131E+00  6.8491E-03
     25.066      0.040  3.6262E-01      1.4505E+02   9.2101E-01  5.8479E-03
     26.690      0.037  4.1278E-01      1.3665E+02   8.1485E-01  4.8591E-03
     28.419      0.035  3.9827E-01      1.4957E+02   8.3765E-01  4.6911E-03
     30.260      0.033  2.4857E-01      1.5434E+02   8.1174E-01  4.2694E-03
     32.221      0.031  2.8317E-01      1.5045E+02   7.4315E-01  3.6708E-03
     34.308      0.029  1.7832E-01      1.4556E+02   6.7525E-01  3.1325E-03
     36.531      0.027  5.8012E-02      1.4624E+02   6.3712E-01  2.7758E-03
     38.897      0.026  5.8198E-02      1.4514E+02   5.9384E-01  2.4298E-03
     41.417      0.024  4.0990E-02      1.4330E+02   5.5067E-01  2.1161E-03
     44.101      0.023  4.2654E-02      1.4176E+02   5.1160E-01  1.8463E-03
     46.958      0.021  2.6887E-02      1.4018E+02   4.7512E-01  1.6103E-03
     50.000      0.020  2.1457E-02      1.3940E+02   4.4374E-01  1.4125E-03
 
 
