# Supplementary material for: Parameters estimation of stochastic finite fault ground motion simulation method and its application in North China
Source: PLoS One. 2025 Dec 3;20(12):e0337602. doi: 10.1371/journal.pone.0337602 (PMC12674566; doi:10.1371/journal.pone.0337602)
Supplement: S2 File — The program code of strong ground motion simulation based on stochastic finite-fault method with dynamic corner frequency for the Pingyuan earthquake. (ZIP) [file pone.0337602.s002.zip › S2 File. Program Code. ( Simulationor of Pingyuan earthquake)/EXSIMNC/PSA/M6d5S130S010iter010.tmp]

**********************************************
*******     Site #  10
PSA and Fouries apectra of trial num.    10
damping:   5%
 100 samples
Mag.          =      5.50
siteCoord1    =     37.30
siteCoord2    =    116.60
depth         =     18.00
fault Dis.(km)=    24.91
Hypo  Dis.(km)=    28.01
Input Parameters file =  M6d5S130_parameters.out                                                                                                 
 data format: (1x,f10.3, 1p, 1x,e11.4, 5x,e11.4, 2x,e11.4, 1x,e11.4)
   freq(Hz)     per(s) FAS(cm/sec) avgPSA(cm/s**2) avgPSV(cm/s)   avgSD(cm)
      0.100     10.000  3.9750E-01      3.5963E-01   5.7237E-01  9.1095E-01
      0.106      9.392  3.9750E-01      4.2972E-01   6.4231E-01  9.6007E-01
      0.113      8.820  3.9750E-01      4.9856E-01   6.9986E-01  9.8245E-01
      0.121      8.283  3.9750E-01      5.5832E-01   7.3607E-01  9.7040E-01
      0.129      7.779  5.2951E-01      6.0169E-01   7.4498E-01  9.2239E-01
      0.137      7.306  5.2951E-01      6.4283E-01   7.4749E-01  8.6919E-01
      0.146      6.862  5.2951E-01      6.8109E-01   7.4379E-01  8.1226E-01
      0.155      6.444  6.8944E-01      7.1027E-01   7.2846E-01  7.4712E-01
      0.165      6.052  6.8944E-01      7.9799E-01   7.6863E-01  7.4036E-01
      0.176      5.684  6.8944E-01      8.5454E-01   7.7302E-01  6.9928E-01
      0.187      5.338  1.0669E+00      9.4118E-01   7.9960E-01  6.7931E-01
      0.199      5.013  1.0669E+00      1.1719E+00   9.3504E-01  7.4605E-01
      0.212      4.708  1.0669E+00      1.4071E+00   1.0544E+00  7.9009E-01
      0.226      4.422  1.2634E+00      1.7402E+00   1.2246E+00  8.6181E-01
      0.241      4.153  1.2634E+00      2.1820E+00   1.4421E+00  9.5313E-01
      0.256      3.900  1.4076E+00      2.5340E+00   1.5728E+00  9.7627E-01
      0.273      3.663  1.4076E+00      2.7995E+00   1.6319E+00  9.5132E-01
      0.291      3.440  1.8683E+00      3.1928E+00   1.7480E+00  9.5696E-01
      0.310      3.231  2.1306E+00      3.9413E+00   2.0265E+00  1.0419E+00
      0.330      3.034  2.1306E+00      4.8747E+00   2.3539E+00  1.1366E+00
      0.351      2.849  2.1942E+00      5.4073E+00   2.4522E+00  1.1121E+00
      0.374      2.676  2.0796E+00      6.3249E+00   2.6938E+00  1.1473E+00
      0.398      2.513  2.0816E+00      7.2935E+00   2.9173E+00  1.1669E+00
      0.424      2.360  2.0816E+00      7.5037E+00   2.8188E+00  1.0589E+00
      0.451      2.217  1.7728E+00      7.7646E+00   2.7393E+00  9.6642E-01
      0.480      2.082  1.4982E+00      8.5152E+00   2.8213E+00  9.3480E-01
      0.511      1.955  1.2745E+00      9.0705E+00   2.8225E+00  8.7828E-01
      0.545      1.836  1.3589E+00      1.0270E+01   3.0012E+00  8.7707E-01
      0.580      1.724  3.7616E+00      1.3013E+01   3.5714E+00  9.8020E-01
      0.617      1.620  5.0578E+00      1.7403E+01   4.4858E+00  1.1563E+00
      0.657      1.521  5.4700E+00      2.1774E+01   5.2709E+00  1.2760E+00
      0.700      1.428  5.9669E+00      2.7671E+01   6.2910E+00  1.4302E+00
      0.745      1.342  8.0389E+00      3.4915E+01   7.4549E+00  1.5917E+00
      0.794      1.260  1.0176E+01      4.1383E+01   8.2983E+00  1.6640E+00
      0.845      1.183  1.1852E+01      4.2492E+01   8.0022E+00  1.5070E+00
      0.900      1.111  1.1393E+01      4.9163E+01   8.6951E+00  1.5378E+00
      0.958      1.044  1.0299E+01      5.7680E+01   9.5808E+00  1.5914E+00
      1.020      0.980  6.7689E+00      7.0982E+01   1.1073E+01  1.7273E+00
      1.086      0.921  4.5866E+00      8.0818E+01   1.1840E+01  1.7346E+00
      1.157      0.865  8.5075E+00      9.6857E+01   1.3327E+01  1.8336E+00
      1.232      0.812  1.7824E+01      1.2754E+02   1.6481E+01  2.1297E+00
      1.311      0.763  2.4004E+01      1.4677E+02   1.7811E+01  2.1615E+00
      1.396      0.716  3.0855E+01      1.7067E+02   1.9451E+01  2.2169E+00
      1.487      0.673  3.5684E+01      2.0208E+02   2.1631E+01  2.3153E+00
      1.583      0.632  3.3326E+01      2.1137E+02   2.1249E+01  2.1360E+00
      1.686      0.593  2.6629E+01      2.1463E+02   2.0263E+01  1.9130E+00
      1.795      0.557  2.2688E+01      2.2133E+02   1.9624E+01  1.7400E+00
      1.911      0.523  2.0479E+01      2.5223E+02   2.1003E+01  1.7489E+00
      2.035      0.491  1.7772E+01      2.9686E+02   2.3215E+01  1.8155E+00
      2.167      0.461  3.0649E+01      3.5831E+02   2.6317E+01  1.9328E+00
      2.307      0.433  3.2904E+01      4.2031E+02   2.8992E+01  1.9998E+00
      2.457      0.407  4.5036E+01      4.6131E+02   2.9884E+01  1.9359E+00
      2.616      0.382  4.5360E+01      4.4418E+02   2.7023E+01  1.6441E+00
      2.786      0.359  3.2668E+01      3.9012E+02   2.2290E+01  1.2736E+00
      2.966      0.337  3.0762E+01      3.7483E+02   2.0114E+01  1.0793E+00
      3.158      0.317  2.9006E+01      3.5657E+02   1.7970E+01  9.0560E-01
      3.363      0.297  2.5374E+01      3.2930E+02   1.5586E+01  7.3766E-01
      3.581      0.279  1.5333E+01      2.9352E+02   1.3047E+01  5.7992E-01
      3.813      0.262  8.1535E+00      2.7861E+02   1.1631E+01  4.8552E-01
      4.060      0.246  1.9126E+01      3.4862E+02   1.3668E+01  5.3584E-01
      4.323      0.231  4.7669E+01      4.1964E+02   1.5451E+01  5.6891E-01
      4.603      0.217  2.4695E+01      4.3513E+02   1.5047E+01  5.2031E-01
      4.901      0.204  1.4331E+01      3.9225E+02   1.2739E+01  4.1369E-01
      5.218      0.192  8.8675E+00      3.9366E+02   1.2007E+01  3.6619E-01
      5.556      0.180  3.0742E+01      3.8251E+02   1.0957E+01  3.1384E-01
      5.916      0.169  2.0351E+01      3.9991E+02   1.0758E+01  2.8940E-01
      6.300      0.159  2.6270E+01      4.6347E+02   1.1709E+01  2.9583E-01
      6.708      0.149  6.6856E+00      4.4102E+02   1.0464E+01  2.4828E-01
      7.142      0.140  1.0881E+01      4.4434E+02   9.9015E+00  2.2064E-01
      7.605      0.131  2.4024E+01      3.8838E+02   8.1278E+00  1.7010E-01
      8.098      0.123  6.1348E+00      4.0333E+02   7.9271E+00  1.5580E-01
      8.622      0.116  1.5792E+01      3.9285E+02   7.2514E+00  1.3385E-01
      9.181      0.109  9.0107E+00      3.2690E+02   5.6669E+00  9.8237E-02
      9.776      0.102  1.0678E+01      2.9769E+02   4.8466E+00  7.8906E-02
     10.409      0.096  1.0879E+01      2.8563E+02   4.3673E+00  6.6776E-02
     11.083      0.090  7.6471E+00      2.5105E+02   3.6050E+00  5.1766E-02
     11.801      0.085  6.7016E+00      2.7106E+02   3.6556E+00  4.9299E-02
     12.566      0.080  1.6764E+00      2.7354E+02   3.4645E+00  4.3880E-02
     13.380      0.075  5.7040E+00      2.5723E+02   3.0597E+00  3.6395E-02
     14.247      0.070  1.2593E+00      2.0134E+02   2.2492E+00  2.5126E-02
     15.170      0.066  3.3790E+00      1.9571E+02   2.0532E+00  2.1541E-02
     16.153      0.062  3.0738E+00      1.7913E+02   1.7649E+00  1.7390E-02
     17.199      0.058  1.9743E+00      1.8237E+02   1.6876E+00  1.5616E-02
     18.314      0.055  3.6129E+00      1.7553E+02   1.5255E+00  1.3257E-02
     19.500      0.051  1.6378E+00      1.8006E+02   1.4696E+00  1.1995E-02
     20.763      0.048  1.9998E+00      1.8513E+02   1.4191E+00  1.0877E-02
     22.109      0.045  7.3917E-01      1.9109E+02   1.3756E+00  9.9025E-03
     23.541      0.042  9.6560E-01      1.9210E+02   1.2988E+00  8.7806E-03
     25.066      0.040  9.9753E-01      1.8168E+02   1.1536E+00  7.3247E-03
     26.690      0.037  7.1811E-01      1.7799E+02   1.0614E+00  6.3292E-03
     28.419      0.035  4.7746E-01      1.7973E+02   1.0066E+00  5.6371E-03
     30.260      0.033  5.3982E-01      1.7312E+02   9.1055E-01  4.7891E-03
     32.221      0.031  5.1555E-02      1.6134E+02   7.9693E-01  3.9365E-03
     34.308      0.029  5.0010E-02      1.6501E+02   7.6550E-01  3.5512E-03
     36.531      0.027  1.2780E-01      1.6545E+02   7.2081E-01  3.1404E-03
     38.897      0.026  8.0917E-02      1.6552E+02   6.7725E-01  2.7711E-03
     41.417      0.024  6.6073E-02      1.6380E+02   6.2945E-01  2.4188E-03
     44.101      0.023  2.0693E-02      1.6307E+02   5.8851E-01  2.1239E-03
     46.958      0.021  8.8181E-03      1.6210E+02   5.4940E-01  1.8621E-03
     50.000      0.020  1.6732E-02      1.6187E+02   5.1524E-01  1.6401E-03
 
 
