# Supplementary material for: Parameters estimation of stochastic finite fault ground motion simulation method and its application in North China
Source: PLoS One. 2025 Dec 3;20(12):e0337602. doi: 10.1371/journal.pone.0337602 (PMC12674566; doi:10.1371/journal.pone.0337602)
Supplement: S2 File — The program code of strong ground motion simulation based on stochastic finite-fault method with dynamic corner frequency for the Pingyuan earthquake. (ZIP) [file pone.0337602.s002.zip › S2 File. Program Code. ( Simulationor of Pingyuan earthquake)/EXSIMNC/PSA/M6d5S130S011iter001.tmp]

**********************************************
*******     Site #  11
PSA and Fouries apectra of trial num.     1
damping:   5%
 100 samples
Mag.          =      5.50
siteCoord1    =     37.10
siteCoord2    =    116.60
depth         =     18.00
fault Dis.(km)=    31.37
Hypo  Dis.(km)=    32.18
Input Parameters file =  M6d5S130_parameters.out                                                                                                 
 data format: (1x,f10.3, 1p, 1x,e11.4, 5x,e11.4, 2x,e11.4, 1x,e11.4)
   freq(Hz)     per(s) FAS(cm/sec) avgPSA(cm/s**2) avgPSV(cm/s)   avgSD(cm)
      0.100     10.000  3.5287E-01      3.2333E-01   5.1460E-01  8.1901E-01
      0.106      9.392  3.5287E-01      3.5626E-01   5.3251E-01  7.9595E-01
      0.113      8.820  3.5287E-01      3.9922E-01   5.6041E-01  7.8669E-01
      0.121      8.283  3.5287E-01      4.5624E-01   6.0149E-01  7.9297E-01
      0.129      7.779  6.0620E-01      5.3019E-01   6.5646E-01  8.1279E-01
      0.137      7.306  6.0620E-01      6.2096E-01   7.2205E-01  8.3961E-01
      0.146      6.862  6.0620E-01      7.2375E-01   7.9038E-01  8.6314E-01
      0.155      6.444  6.6698E-01      8.2893E-01   8.5017E-01  8.7194E-01
      0.165      6.052  6.6698E-01      9.2399E-01   8.9000E-01  8.5726E-01
      0.176      5.684  6.6698E-01      1.0069E+00   9.1084E-01  8.2395E-01
      0.187      5.338  9.9912E-01      1.2156E+00   1.0327E+00  8.7735E-01
      0.199      5.013  9.9912E-01      1.4111E+00   1.1258E+00  8.9828E-01
      0.212      4.708  9.9912E-01      1.5838E+00   1.1868E+00  8.8931E-01
      0.226      4.422  1.2362E+00      1.7548E+00   1.2349E+00  8.6907E-01
      0.241      4.153  1.2362E+00      1.9632E+00   1.2975E+00  8.5754E-01
      0.256      3.900  1.6952E+00      2.3407E+00   1.4529E+00  9.0180E-01
      0.273      3.663  1.6952E+00      2.8505E+00   1.6617E+00  9.6867E-01
      0.291      3.440  1.9063E+00      3.4908E+00   1.9111E+00  1.0463E+00
      0.310      3.231  2.5010E+00      4.2513E+00   2.1859E+00  1.1239E+00
      0.330      3.034  2.5010E+00      5.1289E+00   2.4766E+00  1.1959E+00
      0.351      2.849  2.5964E+00      6.0347E+00   2.7367E+00  1.2411E+00
      0.374      2.676  2.9401E+00      6.7747E+00   2.8854E+00  1.2289E+00
      0.398      2.513  2.9727E+00      7.4195E+00   2.9677E+00  1.1871E+00
      0.424      2.360  2.9727E+00      8.5487E+00   3.2113E+00  1.2063E+00
      0.451      2.217  3.6349E+00      1.0331E+01   3.6449E+00  1.2859E+00
      0.480      2.082  3.4559E+00      1.1920E+01   3.9496E+00  1.3086E+00
      0.511      1.955  4.0207E+00      1.3317E+01   4.1438E+00  1.2894E+00
      0.545      1.836  4.2501E+00      1.5277E+01   4.4644E+00  1.3047E+00
      0.580      1.724  5.0781E+00      1.6966E+01   4.6565E+00  1.2780E+00
      0.617      1.620  5.9752E+00      1.8755E+01   4.8342E+00  1.2460E+00
      0.657      1.521  5.6905E+00      2.0725E+01   5.0169E+00  1.2145E+00
      0.700      1.428  5.3554E+00      2.1965E+01   4.9938E+00  1.1353E+00
      0.745      1.342  4.3790E+00      2.2113E+01   4.7214E+00  1.0081E+00
      0.794      1.260  2.6969E+00      2.5500E+01   5.1133E+00  1.0253E+00
      0.845      1.183  2.6733E+00      2.7492E+01   5.1774E+00  9.7502E-01
      0.900      1.111  3.7448E+00      3.3786E+01   5.9755E+00  1.0569E+00
      0.958      1.044  7.2816E+00      3.8334E+01   6.3674E+00  1.0576E+00
      1.020      0.980  1.0361E+01      4.3338E+01   6.7605E+00  1.0546E+00
      1.086      0.921  1.2633E+01      5.3156E+01   7.7877E+00  1.1409E+00
      1.157      0.865  1.4374E+01      6.5831E+01   9.0577E+00  1.2463E+00
      1.232      0.812  1.5463E+01      7.5130E+01   9.7083E+00  1.2545E+00
      1.311      0.763  1.5167E+01      8.6696E+01   1.0521E+01  1.2768E+00
      1.396      0.716  1.2392E+01      9.6885E+01   1.1042E+01  1.2585E+00
      1.487      0.673  1.0298E+01      9.8129E+01   1.0504E+01  1.1243E+00
      1.583      0.632  1.0472E+01      9.2018E+01   9.2502E+00  9.2989E-01
      1.686      0.593  1.3852E+01      9.5598E+01   9.0254E+00  8.5208E-01
      1.795      0.557  1.5475E+01      1.0555E+02   9.3587E+00  8.2979E-01
      1.911      0.523  1.2286E+01      1.2013E+02   1.0003E+01  8.3298E-01
      2.035      0.491  1.5796E+01      1.5379E+02   1.2027E+01  9.4055E-01
      2.167      0.461  1.2027E+01      1.5660E+02   1.1501E+01  8.4474E-01
      2.307      0.433  8.2328E+00      1.4549E+02   1.0035E+01  6.9220E-01
      2.457      0.407  1.9960E+01      1.7826E+02   1.1548E+01  7.4808E-01
      2.616      0.382  2.3562E+01      2.3157E+02   1.4088E+01  8.5710E-01
      2.786      0.359  2.1488E+01      2.6332E+02   1.5045E+01  8.5964E-01
      2.966      0.337  2.0568E+01      2.6640E+02   1.4295E+01  7.6708E-01
      3.158      0.317  2.3127E+01      2.7954E+02   1.4088E+01  7.0996E-01
      3.363      0.297  2.5835E+01      2.5789E+02   1.2206E+01  5.7768E-01
      3.581      0.279  1.1046E+01      2.1314E+02   9.4741E+00  4.2112E-01
      3.813      0.262  1.7220E+01      2.4098E+02   1.0060E+01  4.1994E-01
      4.060      0.246  2.1065E+01      3.1117E+02   1.2200E+01  4.7829E-01
      4.323      0.231  3.2980E+01      3.9173E+02   1.4423E+01  5.3107E-01
      4.603      0.217  1.7728E+01      3.5134E+02   1.2149E+01  4.2012E-01
      4.901      0.204  1.2437E+01      3.0774E+02   9.9939E+00  3.2456E-01
      5.218      0.192  1.1829E+01      2.1106E+02   6.4373E+00  1.9633E-01
      5.556      0.180  1.0714E+01      1.7242E+02   4.9387E+00  1.4146E-01
      5.916      0.169  9.9481E+00      1.9784E+02   5.3222E+00  1.4317E-01
      6.300      0.159  9.5904E+00      2.6135E+02   6.6028E+00  1.6681E-01
      6.708      0.149  7.3328E+00      2.2789E+02   5.4071E+00  1.2830E-01
      7.142      0.140  6.4251E+00      2.1231E+02   4.7310E+00  1.0542E-01
      7.605      0.131  2.6547E+00      2.1516E+02   4.5028E+00  9.4233E-02
      8.098      0.123  1.1014E+01      2.8830E+02   5.6663E+00  1.1137E-01
      8.622      0.116  5.2511E+00      2.9421E+02   5.4307E+00  1.0024E-01
      9.181      0.109  1.3430E+01      3.3598E+02   5.8243E+00  1.0097E-01
      9.776      0.102  7.0966E+00      3.7245E+02   6.0638E+00  9.8722E-02
     10.409      0.096  5.1340E+00      3.8276E+02   5.8525E+00  8.9484E-02
     11.083      0.090  8.5185E+00      3.9901E+02   5.7297E+00  8.2277E-02
     11.801      0.085  4.4570E+00      3.3112E+02   4.4656E+00  6.0222E-02
     12.566      0.080  5.9529E+00      2.9669E+02   3.7577E+00  4.7593E-02
     13.380      0.075  7.6509E+00      2.4282E+02   2.8883E+00  3.4355E-02
     14.247      0.070  1.8063E+00      2.6145E+02   2.9206E+00  3.2627E-02
     15.170      0.066  4.5703E+00      2.8463E+02   2.9862E+00  3.1329E-02
     16.153      0.062  8.4916E+00      2.5733E+02   2.5355E+00  2.4982E-02
     17.199      0.058  1.5122E+00      1.7755E+02   1.6429E+00  1.5203E-02
     18.314      0.055  1.0731E+00      1.6277E+02   1.4146E+00  1.2294E-02
     19.500      0.051  7.2515E-01      1.4646E+02   1.1954E+00  9.7566E-03
     20.763      0.048  1.3373E+00      1.7798E+02   1.3642E+00  1.0457E-02
     22.109      0.045  1.4300E+00      1.7914E+02   1.2896E+00  9.2833E-03
     23.541      0.042  6.9138E-01      1.6865E+02   1.1402E+00  7.7088E-03
     25.066      0.040  6.9243E-01      1.4520E+02   9.2197E-01  5.8540E-03
     26.690      0.037  4.1140E-01      1.4847E+02   8.8537E-01  5.2795E-03
     28.419      0.035  1.6014E-01      1.5303E+02   8.5702E-01  4.7996E-03
     30.260      0.033  3.9030E-01      1.5101E+02   7.9423E-01  4.1773E-03
     32.221      0.031  1.4157E-01      1.4771E+02   7.2961E-01  3.6040E-03
     34.308      0.029  1.3403E-01      1.4716E+02   6.8265E-01  3.1668E-03
     36.531      0.027  2.1014E-02      1.4587E+02   6.3553E-01  2.7688E-03
     38.897      0.026  6.0552E-02      1.4284E+02   5.8446E-01  2.3914E-03
     41.417      0.024  2.8014E-02      1.4121E+02   5.4264E-01  2.0852E-03
     44.101      0.023  1.4102E-02      1.4053E+02   5.0716E-01  1.8303E-03
     46.958      0.021  1.7986E-02      1.3954E+02   4.7293E-01  1.6029E-03
     50.000      0.020  1.3151E-02      1.3906E+02   4.4265E-01  1.4090E-03
 
 
