# Supplementary material for: Parameters estimation of stochastic finite fault ground motion simulation method and its application in North China
Source: PLoS One. 2025 Dec 3;20(12):e0337602. doi: 10.1371/journal.pone.0337602 (PMC12674566; doi:10.1371/journal.pone.0337602)
Supplement: S2 File — The program code of strong ground motion simulation based on stochastic finite-fault method with dynamic corner frequency for the Pingyuan earthquake. (ZIP) [file pone.0337602.s002.zip › S2 File. Program Code. ( Simulationor of Pingyuan earthquake)/EXSIMNC/PSA/M6d5S130S011iter002.tmp]

**********************************************
*******     Site #  11
PSA and Fouries apectra of trial num.     2
damping:   5%
 100 samples
Mag.          =      5.50
siteCoord1    =     37.10
siteCoord2    =    116.60
depth         =     18.00
fault Dis.(km)=    31.37
Hypo  Dis.(km)=    32.18
Input Parameters file =  M6d5S130_parameters.out                                                                                                 
 data format: (1x,f10.3, 1p, 1x,e11.4, 5x,e11.4, 2x,e11.4, 1x,e11.4)
   freq(Hz)     per(s) FAS(cm/sec) avgPSA(cm/s**2) avgPSV(cm/s)   avgSD(cm)
      0.100     10.000  4.7030E-01      4.4922E-01   7.1495E-01  1.1379E+00
      0.106      9.392  4.7030E-01      5.5109E-01   8.2372E-01  1.2312E+00
      0.113      8.820  4.7030E-01      6.4579E-01   9.0653E-01  1.2726E+00
      0.121      8.283  4.7030E-01      7.2592E-01   9.5703E-01  1.2617E+00
      0.129      7.779  4.9309E-01      7.9049E-01   9.7874E-01  1.2118E+00
      0.137      7.306  4.9309E-01      8.4918E-01   9.8744E-01  1.1482E+00
      0.146      6.862  4.9309E-01      9.2393E-01   1.0090E+00  1.1019E+00
      0.155      6.444  5.4265E-01      1.0439E+00   1.0706E+00  1.0980E+00
      0.165      6.052  5.4265E-01      1.2320E+00   1.1867E+00  1.1430E+00
      0.176      5.684  5.4265E-01      1.4873E+00   1.3454E+00  1.2171E+00
      0.187      5.338  4.3196E-01      1.7747E+00   1.5078E+00  1.2809E+00
      0.199      5.013  4.3196E-01      2.0975E+00   1.6736E+00  1.3353E+00
      0.212      4.708  4.3196E-01      2.3965E+00   1.7957E+00  1.3456E+00
      0.226      4.422  4.3890E-01      2.6624E+00   1.8736E+00  1.3185E+00
      0.241      4.153  4.3890E-01      2.9816E+00   1.9706E+00  1.3024E+00
      0.256      3.900  6.9025E-01      3.4813E+00   2.1609E+00  1.3413E+00
      0.273      3.663  6.9025E-01      4.2050E+00   2.4513E+00  1.4289E+00
      0.291      3.440  8.7733E-01      5.0382E+00   2.7582E+00  1.5101E+00
      0.310      3.231  1.6041E+00      5.8492E+00   3.0074E+00  1.5463E+00
      0.330      3.034  1.6041E+00      6.8796E+00   3.3220E+00  1.6041E+00
      0.351      2.849  2.3380E+00      8.5740E+00   3.8883E+00  1.7633E+00
      0.374      2.676  3.1028E+00      1.0946E+01   4.6620E+00  1.9856E+00
      0.398      2.513  4.2786E+00      1.3606E+01   5.4421E+00  2.1768E+00
      0.424      2.360  4.2786E+00      1.6195E+01   6.0836E+00  2.2853E+00
      0.451      2.217  4.9755E+00      1.8881E+01   6.6613E+00  2.3501E+00
      0.480      2.082  5.7491E+00      2.1799E+01   7.2228E+00  2.3931E+00
      0.511      1.955  7.0781E+00      2.5088E+01   7.8068E+00  2.4293E+00
      0.545      1.836  8.3370E+00      2.9040E+01   8.4867E+00  2.4801E+00
      0.580      1.724  1.1722E+01      3.3242E+01   9.1236E+00  2.5040E+00
      0.617      1.620  1.2492E+01      3.7583E+01   9.6874E+00  2.4970E+00
      0.657      1.521  1.3279E+01      4.2826E+01   1.0367E+01  2.5096E+00
      0.700      1.428  1.4805E+01      4.9553E+01   1.1266E+01  2.5612E+00
      0.745      1.342  1.6618E+01      6.2683E+01   1.3384E+01  2.8576E+00
      0.794      1.260  2.0353E+01      7.7546E+01   1.5550E+01  3.1181E+00
      0.845      1.183  2.1820E+01      9.2908E+01   1.7497E+01  3.2950E+00
      0.900      1.111  2.4517E+01      1.0621E+02   1.8785E+01  3.3224E+00
      0.958      1.044  2.5201E+01      1.1341E+02   1.8838E+01  3.1290E+00
      1.020      0.980  2.4261E+01      1.1784E+02   1.8383E+01  2.8677E+00
      1.086      0.921  2.3289E+01      1.1629E+02   1.7037E+01  2.4960E+00
      1.157      0.865  2.1024E+01      1.0721E+02   1.4751E+01  2.0296E+00
      1.232      0.812  1.8984E+01      1.2374E+02   1.5990E+01  2.0662E+00
      1.311      0.763  1.6500E+01      1.3755E+02   1.6693E+01  2.0258E+00
      1.396      0.716  8.5937E+00      1.5143E+02   1.7259E+01  1.9670E+00
      1.487      0.673  1.4479E+01      1.7103E+02   1.8307E+01  1.9595E+00
      1.583      0.632  2.4306E+01      1.9073E+02   1.9173E+01  1.9274E+00
      1.686      0.593  3.2430E+01      2.0979E+02   1.9806E+01  1.8699E+00
      1.795      0.557  3.3515E+01      2.2179E+02   1.9665E+01  1.7436E+00
      1.911      0.523  2.7062E+01      2.7497E+02   2.2897E+01  1.9066E+00
      2.035      0.491  2.7646E+01      3.1265E+02   2.4450E+01  1.9121E+00
      2.167      0.461  3.1386E+01      3.0378E+02   2.2311E+01  1.6387E+00
      2.307      0.433  2.9777E+01      2.4497E+02   1.6897E+01  1.1655E+00
      2.457      0.407  2.0090E+01      2.1837E+02   1.4146E+01  9.1637E-01
      2.616      0.382  1.9169E+01      2.4186E+02   1.4715E+01  8.9522E-01
      2.786      0.359  2.4356E+01      2.6730E+02   1.5273E+01  8.7263E-01
      2.966      0.337  2.2560E+01      2.7346E+02   1.4674E+01  7.8741E-01
      3.158      0.317  1.7923E+01      3.5557E+02   1.7919E+01  9.0304E-01
      3.363      0.297  3.4752E+01      3.5043E+02   1.6586E+01  7.8499E-01
      3.581      0.279  3.1381E+01      3.5430E+02   1.5749E+01  7.0002E-01
      3.813      0.262  2.0316E+01      3.9418E+02   1.6455E+01  6.8692E-01
      4.060      0.246  2.0014E+01      4.2436E+02   1.6637E+01  6.5226E-01
      4.323      0.231  1.7257E+01      3.7470E+02   1.3796E+01  5.0797E-01
      4.603      0.217  1.0683E+01      3.4096E+02   1.1790E+01  4.0770E-01
      4.901      0.204  2.4969E+01      4.3664E+02   1.4180E+01  4.6051E-01
      5.218      0.192  3.0998E+01      5.2231E+02   1.5930E+01  4.8586E-01
      5.556      0.180  1.2845E+01      4.9190E+02   1.4090E+01  4.0359E-01
      5.916      0.169  7.5978E+00      3.4723E+02   9.3410E+00  2.5128E-01
      6.300      0.159  1.4574E+01      3.0222E+02   7.6354E+00  1.9290E-01
      6.708      0.149  7.3258E+00      3.2094E+02   7.6150E+00  1.8068E-01
      7.142      0.140  1.3137E+01      2.9209E+02   6.5087E+00  1.4504E-01
      7.605      0.131  5.0000E+00      3.5943E+02   7.5220E+00  1.5742E-01
      8.098      0.123  1.1424E+01      3.6699E+02   7.2129E+00  1.4176E-01
      8.622      0.116  9.9318E+00      3.7932E+02   7.0017E+00  1.2924E-01
      9.181      0.109  1.1459E+01      3.9199E+02   6.7953E+00  1.1780E-01
      9.776      0.102  4.8046E+00      3.6863E+02   6.0015E+00  9.7708E-02
     10.409      0.096  6.2841E+00      3.5612E+02   5.4450E+00  8.3254E-02
     11.083      0.090  3.5041E+00      2.7660E+02   3.9719E+00  5.7035E-02
     11.801      0.085  6.5672E+00      2.6215E+02   3.5353E+00  4.7677E-02
     12.566      0.080  4.4488E+00      2.1234E+02   2.6894E+00  3.4063E-02
     13.380      0.075  2.8311E+00      2.5236E+02   3.0018E+00  3.5705E-02
     14.247      0.070  2.9840E+00      2.3013E+02   2.5708E+00  2.8719E-02
     15.170      0.066  2.5060E+00      2.0340E+02   2.1339E+00  2.2388E-02
     16.153      0.062  2.0093E+00      1.8214E+02   1.7947E+00  1.7683E-02
     17.199      0.058  2.7187E+00      1.7770E+02   1.6444E+00  1.5216E-02
     18.314      0.055  2.1664E+00      1.7516E+02   1.5223E+00  1.3229E-02
     19.500      0.051  1.1737E+00      1.7803E+02   1.4531E+00  1.1860E-02
     20.763      0.048  3.1746E+00      1.8793E+02   1.4405E+00  1.1042E-02
     22.109      0.045  1.4730E+00      1.7890E+02   1.2879E+00  9.2711E-03
     23.541      0.042  7.3480E-01      1.5852E+02   1.0717E+00  7.2456E-03
     25.066      0.040  4.1302E-01      1.5958E+02   1.0132E+00  6.4335E-03
     26.690      0.037  2.1768E-01      1.5926E+02   9.4970E-01  5.6632E-03
     28.419      0.035  2.1337E-01      1.4774E+02   8.2739E-01  4.6336E-03
     30.260      0.033  2.1302E-01      1.4575E+02   7.6656E-01  4.0317E-03
     32.221      0.031  1.0598E-01      1.4144E+02   6.9863E-01  3.4509E-03
     34.308      0.029  1.4589E-01      1.4230E+02   6.6014E-01  3.0624E-03
     36.531      0.027  7.7618E-02      1.4167E+02   6.1723E-01  2.6891E-03
     38.897      0.026  6.7775E-02      1.4137E+02   5.7843E-01  2.3668E-03
     41.417      0.024  2.9839E-02      1.3973E+02   5.3694E-01  2.0633E-03
     44.101      0.023  2.6922E-02      1.3977E+02   5.0440E-01  1.8203E-03
     46.958      0.021  2.9763E-02      1.3941E+02   4.7249E-01  1.6014E-03
     50.000      0.020  1.7884E-02      1.3913E+02   4.4286E-01  1.4097E-03
 
 
