# Supplementary material for: Parameters estimation of stochastic finite fault ground motion simulation method and its application in North China
Source: PLoS One. 2025 Dec 3;20(12):e0337602. doi: 10.1371/journal.pone.0337602 (PMC12674566; doi:10.1371/journal.pone.0337602)
Supplement: S2 File — The program code of strong ground motion simulation based on stochastic finite-fault method with dynamic corner frequency for the Pingyuan earthquake. (ZIP) [file pone.0337602.s002.zip › S2 File. Program Code. ( Simulationor of Pingyuan earthquake)/EXSIMNC/PSA/M6d5S130S011iter003.tmp]

**********************************************
*******     Site #  11
PSA and Fouries apectra of trial num.     3
damping:   5%
 100 samples
Mag.          =      5.50
siteCoord1    =     37.10
siteCoord2    =    116.60
depth         =     18.00
fault Dis.(km)=    31.37
Hypo  Dis.(km)=    32.18
Input Parameters file =  M6d5S130_parameters.out                                                                                                 
 data format: (1x,f10.3, 1p, 1x,e11.4, 5x,e11.4, 2x,e11.4, 1x,e11.4)
   freq(Hz)     per(s) FAS(cm/sec) avgPSA(cm/s**2) avgPSV(cm/s)   avgSD(cm)
      0.100     10.000  1.8119E-01      4.7343E-01   7.5349E-01  1.1992E+00
      0.106      9.392  1.8119E-01      5.3475E-01   7.9930E-01  1.1947E+00
      0.113      8.820  1.8119E-01      6.0560E-01   8.5013E-01  1.1934E+00
      0.121      8.283  1.8119E-01      6.9077E-01   9.1068E-01  1.2006E+00
      0.129      7.779  3.1409E-01      7.9540E-01   9.8482E-01  1.2193E+00
      0.137      7.306  3.1409E-01      9.2254E-01   1.0727E+00  1.2474E+00
      0.146      6.862  3.1409E-01      1.0701E+00   1.1687E+00  1.2762E+00
      0.155      6.444  3.9247E-01      1.2299E+00   1.2614E+00  1.2937E+00
      0.165      6.052  3.9247E-01      1.3911E+00   1.3399E+00  1.2906E+00
      0.176      5.684  3.9247E-01      1.5516E+00   1.4036E+00  1.2697E+00
      0.187      5.338  8.7325E-01      1.7312E+00   1.4707E+00  1.2495E+00
      0.199      5.013  8.7325E-01      1.9729E+00   1.5741E+00  1.2559E+00
      0.212      4.708  8.7325E-01      2.3149E+00   1.7347E+00  1.2998E+00
      0.226      4.422  1.0011E+00      2.7396E+00   1.9279E+00  1.3568E+00
      0.241      4.153  1.0011E+00      3.1499E+00   2.0818E+00  1.3759E+00
      0.256      3.900  1.2445E+00      3.4438E+00   2.1376E+00  1.3268E+00
      0.273      3.663  1.2445E+00      3.6587E+00   2.1328E+00  1.2433E+00
      0.291      3.440  1.4555E+00      4.0028E+00   2.1914E+00  1.1997E+00
      0.310      3.231  1.7437E+00      4.6316E+00   2.3814E+00  1.2244E+00
      0.330      3.034  1.7437E+00      5.4401E+00   2.6269E+00  1.2685E+00
      0.351      2.849  2.1981E+00      6.2869E+00   2.8511E+00  1.2930E+00
      0.374      2.676  2.6479E+00      7.2355E+00   3.0816E+00  1.3125E+00
      0.398      2.513  3.3164E+00      8.2632E+00   3.3052E+00  1.3220E+00
      0.424      2.360  3.3164E+00      9.6158E+00   3.6122E+00  1.3569E+00
      0.451      2.217  4.4286E+00      1.2164E+01   4.2915E+00  1.5140E+00
      0.480      2.082  5.6410E+00      1.6126E+01   5.3431E+00  1.7703E+00
      0.511      1.955  6.3439E+00      1.8642E+01   5.8009E+00  1.8051E+00
      0.545      1.836  7.0959E+00      1.9354E+01   5.6561E+00  1.6529E+00
      0.580      1.724  8.6313E+00      2.2738E+01   6.2407E+00  1.7128E+00
      0.617      1.620  8.9310E+00      2.7447E+01   7.0746E+00  1.8235E+00
      0.657      1.521  9.1742E+00      3.1116E+01   7.5325E+00  1.8234E+00
      0.700      1.428  9.0317E+00      3.2457E+01   7.3789E+00  1.6776E+00
      0.745      1.342  8.5630E+00      3.2627E+01   6.9664E+00  1.4874E+00
      0.794      1.260  8.4523E+00      3.4545E+01   6.9271E+00  1.3890E+00
      0.845      1.183  8.9076E+00      3.8627E+01   7.2744E+00  1.3699E+00
      0.900      1.111  9.3932E+00      4.5538E+01   8.0540E+00  1.4245E+00
      0.958      1.044  1.0142E+01      5.1900E+01   8.6207E+00  1.4319E+00
      1.020      0.980  1.0707E+01      5.4257E+01   8.4640E+00  1.3203E+00
      1.086      0.921  1.0315E+01      5.6213E+01   8.2354E+00  1.2065E+00
      1.157      0.865  9.7391E+00      5.6810E+01   7.8165E+00  1.0755E+00
      1.232      0.812  5.9996E+00      5.4821E+01   7.0839E+00  9.1537E-01
      1.311      0.763  4.2382E+00      5.1314E+01   6.2273E+00  7.5572E-01
      1.396      0.716  4.5637E+00      6.1316E+01   6.9884E+00  7.9649E-01
      1.487      0.673  8.2725E+00      7.5227E+01   8.0522E+00  8.6190E-01
      1.583      0.632  1.0073E+01      8.0222E+01   8.0644E+00  8.1068E-01
      1.686      0.593  1.1196E+01      8.1078E+01   7.6546E+00  7.2266E-01
      1.795      0.557  1.3102E+01      1.0433E+02   9.2508E+00  8.2022E-01
      1.911      0.523  1.7742E+01      1.3026E+02   1.0847E+01  9.0325E-01
      2.035      0.491  2.1086E+01      1.4004E+02   1.0951E+01  8.5645E-01
      2.167      0.461  1.3199E+01      1.3139E+02   9.6502E+00  7.0876E-01
      2.307      0.433  1.2971E+01      1.4354E+02   9.9008E+00  6.8293E-01
      2.457      0.407  2.4940E+01      2.0218E+02   1.3097E+01  8.4845E-01
      2.616      0.382  3.0458E+01      2.4938E+02   1.5172E+01  9.2304E-01
      2.786      0.359  2.6120E+01      2.6774E+02   1.5298E+01  8.7408E-01
      2.966      0.337  1.9829E+01      2.6886E+02   1.4427E+01  7.7417E-01
      3.158      0.317  1.3088E+01      2.1653E+02   1.0912E+01  5.4992E-01
      3.363      0.297  8.9513E+00      1.9600E+02   9.2766E+00  4.3905E-01
      3.581      0.279  1.6333E+01      2.4869E+02   1.1054E+01  4.9136E-01
      3.813      0.262  1.4857E+01      2.5832E+02   1.0783E+01  4.5015E-01
      4.060      0.246  2.0850E+01      3.0720E+02   1.2044E+01  4.7218E-01
      4.323      0.231  3.4411E+01      3.6932E+02   1.3598E+01  5.0068E-01
      4.603      0.217  1.6085E+01      3.2220E+02   1.1141E+01  3.8526E-01
      4.901      0.204  1.8927E+01      3.5202E+02   1.1432E+01  3.7126E-01
      5.218      0.192  2.5850E+01      4.7391E+02   1.4454E+01  4.4085E-01
      5.556      0.180  1.7346E+01      4.1306E+02   1.1832E+01  3.3890E-01
      5.916      0.169  1.4505E+01      3.7948E+02   1.0208E+01  2.7462E-01
      6.300      0.159  1.5536E+01      4.0429E+02   1.0214E+01  2.5805E-01
      6.708      0.149  5.7915E+00      2.9091E+02   6.9024E+00  1.6377E-01
      7.142      0.140  4.1029E+00      2.6458E+02   5.8958E+00  1.3138E-01
      7.605      0.131  1.5249E+01      3.5058E+02   7.3368E+00  1.5354E-01
      8.098      0.123  1.9235E+01      3.4949E+02   6.8691E+00  1.3501E-01
      8.622      0.116  1.3637E+01      2.6815E+02   4.9497E+00  9.1363E-02
      9.181      0.109  1.1764E+01      2.2265E+02   3.8596E+00  6.6908E-02
      9.776      0.102  8.1529E+00      3.0984E+02   5.0443E+00  8.2124E-02
     10.409      0.096  4.9028E+00      3.5695E+02   5.4578E+00  8.3450E-02
     11.083      0.090  1.2731E+01      3.3794E+02   4.8527E+00  6.9684E-02
     11.801      0.085  3.9845E+00      3.3044E+02   4.4563E+00  6.0098E-02
     12.566      0.080  1.1233E+01      3.3381E+02   4.2278E+00  5.3548E-02
     13.380      0.075  6.6459E+00      2.5183E+02   2.9955E+00  3.5631E-02
     14.247      0.070  5.1403E+00      2.5576E+02   2.8571E+00  3.1917E-02
     15.170      0.066  7.7301E+00      3.3182E+02   3.4813E+00  3.6524E-02
     16.153      0.062  2.9788E+00      2.9805E+02   2.9367E+00  2.8936E-02
     17.199      0.058  3.1126E+00      2.6663E+02   2.4673E+00  2.2831E-02
     18.314      0.055  2.4705E+00      2.5242E+02   2.1937E+00  1.9064E-02
     19.500      0.051  1.8725E+00      2.1577E+02   1.7611E+00  1.4373E-02
     20.763      0.048  2.0562E+00      2.0031E+02   1.5354E+00  1.1769E-02
     22.109      0.045  1.4737E+00      1.8924E+02   1.3623E+00  9.8070E-03
     23.541      0.042  1.1706E+00      1.7584E+02   1.1888E+00  8.0371E-03
     25.066      0.040  4.3702E-01      1.9269E+02   1.2235E+00  7.7683E-03
     26.690      0.037  3.7256E-01      1.8476E+02   1.1018E+00  6.5699E-03
     28.419      0.035  3.4393E-01      1.7443E+02   9.7688E-01  5.4708E-03
     30.260      0.033  2.9345E-01      1.6703E+02   8.7852E-01  4.6206E-03
     32.221      0.031  1.9852E-01      1.6540E+02   8.1701E-01  4.0357E-03
     34.308      0.029  8.1227E-02      1.6391E+02   7.6038E-01  3.5274E-03
     36.531      0.027  9.3158E-02      1.6285E+02   7.0951E-01  3.0912E-03
     38.897      0.026  3.7594E-02      1.6166E+02   6.6146E-01  2.7065E-03
     41.417      0.024  4.7179E-02      1.6025E+02   6.1581E-01  2.3664E-03
     44.101      0.023  2.4192E-02      1.5886E+02   5.7332E-01  2.0690E-03
     46.958      0.021  2.5640E-02      1.5758E+02   5.3409E-01  1.8102E-03
     50.000      0.020  1.7299E-02      1.5726E+02   5.0057E-01  1.5934E-03
 
 
