# Supplementary material for: Parameters estimation of stochastic finite fault ground motion simulation method and its application in North China
Source: PLoS One. 2025 Dec 3;20(12):e0337602. doi: 10.1371/journal.pone.0337602 (PMC12674566; doi:10.1371/journal.pone.0337602)
Supplement: S2 File — The program code of strong ground motion simulation based on stochastic finite-fault method with dynamic corner frequency for the Pingyuan earthquake. (ZIP) [file pone.0337602.s002.zip › S2 File. Program Code. ( Simulationor of Pingyuan earthquake)/EXSIMNC/PSA/M6d5S130S011iter004.tmp]

**********************************************
*******     Site #  11
PSA and Fouries apectra of trial num.     4
damping:   5%
 100 samples
Mag.          =      5.50
siteCoord1    =     37.10
siteCoord2    =    116.60
depth         =     18.00
fault Dis.(km)=    31.37
Hypo  Dis.(km)=    32.18
Input Parameters file =  M6d5S130_parameters.out                                                                                                 
 data format: (1x,f10.3, 1p, 1x,e11.4, 5x,e11.4, 2x,e11.4, 1x,e11.4)
   freq(Hz)     per(s) FAS(cm/sec) avgPSA(cm/s**2) avgPSV(cm/s)   avgSD(cm)
      0.100     10.000  5.1694E-01      3.9184E-01   6.2363E-01  9.9254E-01
      0.106      9.392  5.1694E-01      4.5721E-01   6.8340E-01  1.0215E+00
      0.113      8.820  5.1694E-01      5.4501E-01   7.6507E-01  1.0740E+00
      0.121      8.283  5.1694E-01      6.5545E-01   8.6411E-01  1.1392E+00
      0.129      7.779  6.4285E-01      7.8339E-01   9.6995E-01  1.2009E+00
      0.137      7.306  6.4285E-01      9.1829E-01   1.0678E+00  1.2416E+00
      0.146      6.862  6.4285E-01      1.0471E+00   1.1434E+00  1.2487E+00
      0.155      6.444  9.8430E-01      1.1600E+00   1.1897E+00  1.2202E+00
      0.165      6.052  9.8430E-01      1.2576E+00   1.2113E+00  1.1668E+00
      0.176      5.684  9.8430E-01      1.3522E+00   1.2232E+00  1.1065E+00
      0.187      5.338  1.0987E+00      1.4594E+00   1.2398E+00  1.0533E+00
      0.199      5.013  1.0987E+00      1.5797E+00   1.2604E+00  1.0057E+00
      0.212      4.708  1.0987E+00      1.6869E+00   1.2640E+00  9.4716E-01
      0.226      4.422  1.4073E+00      1.8733E+00   1.3183E+00  9.2774E-01
      0.241      4.153  1.4073E+00      2.0948E+00   1.3845E+00  9.1505E-01
      0.256      3.900  1.4696E+00      2.2130E+00   1.3736E+00  8.5262E-01
      0.273      3.663  1.4696E+00      2.3440E+00   1.3664E+00  7.9653E-01
      0.291      3.440  2.1891E+00      2.7331E+00   1.4963E+00  8.1917E-01
      0.310      3.231  2.3100E+00      3.5504E+00   1.8255E+00  9.3857E-01
      0.330      3.034  2.3100E+00      4.3711E+00   2.1107E+00  1.0192E+00
      0.351      2.849  2.3619E+00      5.0221E+00   2.2775E+00  1.0328E+00
      0.374      2.676  2.2564E+00      5.5697E+00   2.3721E+00  1.0103E+00
      0.398      2.513  2.2730E+00      6.2978E+00   2.5191E+00  1.0076E+00
      0.424      2.360  2.2730E+00      7.7581E+00   2.9144E+00  1.0948E+00
      0.451      2.217  1.7763E+00      1.0346E+01   3.6500E+00  1.2877E+00
      0.480      2.082  2.4964E+00      1.2693E+01   4.2057E+00  1.3935E+00
      0.511      1.955  3.7607E+00      1.4286E+01   4.4454E+00  1.3833E+00
      0.545      1.836  5.6560E+00      1.9280E+01   5.6343E+00  1.6466E+00
      0.580      1.724  7.7935E+00      2.5146E+01   6.9015E+00  1.8942E+00
      0.617      1.620  8.2134E+00      2.7790E+01   7.1632E+00  1.8464E+00
      0.657      1.521  8.6399E+00      2.9267E+01   7.0849E+00  1.7151E+00
      0.700      1.428  8.3533E+00      3.2038E+01   7.2836E+00  1.6559E+00
      0.745      1.342  7.7282E+00      3.3141E+01   7.0760E+00  1.5108E+00
      0.794      1.260  6.1646E+00      2.9636E+01   5.9427E+00  1.1916E+00
      0.845      1.183  5.1205E+00      3.2087E+01   6.0428E+00  1.1380E+00
      0.900      1.111  5.7202E+00      4.0871E+01   7.2286E+00  1.2785E+00
      0.958      1.044  1.0133E+01      5.7409E+01   9.5358E+00  1.5839E+00
      1.020      0.980  1.6554E+01      8.3895E+01   1.3087E+01  2.0416E+00
      1.086      0.921  2.3118E+01      1.1099E+02   1.6260E+01  2.3822E+00
      1.157      0.865  2.9054E+01      1.2838E+02   1.7663E+01  2.4303E+00
      1.232      0.812  2.7192E+01      1.1675E+02   1.5086E+01  1.9494E+00
      1.311      0.763  2.0420E+01      1.0001E+02   1.2136E+01  1.4728E+00
      1.396      0.716  1.4111E+01      9.5621E+01   1.0898E+01  1.2421E+00
      1.487      0.673  1.6052E+01      1.0856E+02   1.1620E+01  1.2438E+00
      1.583      0.632  2.2483E+01      1.3704E+02   1.3776E+01  1.3849E+00
      1.686      0.593  1.7944E+01      1.4583E+02   1.3767E+01  1.2998E+00
      1.795      0.557  1.2807E+01      1.3834E+02   1.2266E+01  1.0876E+00
      1.911      0.523  1.1408E+01      1.4000E+02   1.1658E+01  9.7077E-01
      2.035      0.491  1.3293E+01      1.7590E+02   1.3756E+01  1.0758E+00
      2.167      0.461  1.3637E+01      2.1620E+02   1.5879E+01  1.1662E+00
      2.307      0.433  1.4814E+01      2.5289E+02   1.7443E+01  1.2032E+00
      2.457      0.407  3.4676E+01      2.5870E+02   1.6759E+01  1.0856E+00
      2.616      0.382  4.6945E+01      3.1093E+02   1.8917E+01  1.1509E+00
      2.786      0.359  2.2132E+01      3.4238E+02   1.9562E+01  1.1177E+00
      2.966      0.337  2.5287E+01      3.4582E+02   1.8557E+01  9.9576E-01
      3.158      0.317  2.8540E+01      3.2354E+02   1.6305E+01  8.2171E-01
      3.363      0.297  2.9955E+01      3.4672E+02   1.6410E+01  7.7668E-01
      3.581      0.279  2.1651E+01      3.4691E+02   1.5420E+01  6.8541E-01
      3.813      0.262  2.0783E+01      3.6495E+02   1.5235E+01  6.3599E-01
      4.060      0.246  2.7243E+01      3.4518E+02   1.3533E+01  5.3055E-01
      4.323      0.231  1.7701E+01      2.7781E+02   1.0229E+01  3.7662E-01
      4.603      0.217  5.6997E+00      2.6996E+02   9.3349E+00  3.2280E-01
      4.901      0.204  1.5131E+01      3.2714E+02   1.0624E+01  3.4502E-01
      5.218      0.192  2.2153E+01      3.4317E+02   1.0466E+01  3.1922E-01
      5.556      0.180  2.0577E+01      3.6752E+02   1.0527E+01  3.0154E-01
      5.916      0.169  1.9729E+01      3.2842E+02   8.8348E+00  2.3766E-01
      6.300      0.159  1.2311E+01      3.5604E+02   8.9951E+00  2.2726E-01
      6.708      0.149  1.2455E+01      4.3903E+02   1.0417E+01  2.4716E-01
      7.142      0.140  2.0487E+01      4.4253E+02   9.8610E+00  2.1974E-01
      7.605      0.131  1.8913E+01      4.3817E+02   9.1698E+00  1.9190E-01
      8.098      0.123  1.0705E+01      4.4542E+02   8.7544E+00  1.7206E-01
      8.622      0.116  1.6872E+01      4.4340E+02   8.1845E+00  1.5107E-01
      9.181      0.109  5.0390E+00      3.2893E+02   5.7020E+00  9.8847E-02
      9.776      0.102  1.0541E+01      2.8455E+02   4.6327E+00  7.5423E-02
     10.409      0.096  4.4352E+00      2.3181E+02   3.5443E+00  5.4193E-02
     11.083      0.090  5.4783E+00      2.3961E+02   3.4408E+00  4.9408E-02
     11.801      0.085  6.9088E+00      2.5687E+02   3.4642E+00  4.6718E-02
     12.566      0.080  7.2027E+00      2.5885E+02   3.2785E+00  4.1523E-02
     13.380      0.075  4.0542E+00      2.0539E+02   2.4430E+00  2.9059E-02
     14.247      0.070  4.7833E+00      2.3395E+02   2.6135E+00  2.9196E-02
     15.170      0.066  3.1776E+00      2.4168E+02   2.5355E+00  2.6601E-02
     16.153      0.062  3.9493E+00      2.4768E+02   2.4405E+00  2.4046E-02
     17.199      0.058  2.2990E+00      2.1472E+02   1.9869E+00  1.8386E-02
     18.314      0.055  2.2144E+00      2.2207E+02   1.9299E+00  1.6772E-02
     19.500      0.051  1.2350E+00      1.8537E+02   1.5130E+00  1.2349E-02
     20.763      0.048  1.1161E+00      1.6975E+02   1.3012E+00  9.9737E-03
     22.109      0.045  1.0688E+00      1.7136E+02   1.2336E+00  8.8804E-03
     23.541      0.042  1.6398E+00      1.7625E+02   1.1916E+00  8.0563E-03
     25.066      0.040  7.5606E-01      1.5968E+02   1.0139E+00  6.4374E-03
     26.690      0.037  5.3425E-01      1.4510E+02   8.6528E-01  5.1597E-03
     28.419      0.035  3.4844E-01      1.3706E+02   7.6758E-01  4.2987E-03
     30.260      0.033  3.0387E-01      1.4263E+02   7.5016E-01  3.9455E-03
     32.221      0.031  1.6355E-01      1.4659E+02   7.2406E-01  3.5765E-03
     34.308      0.029  5.5022E-02      1.4360E+02   6.6618E-01  3.0904E-03
     36.531      0.027  7.0947E-02      1.3919E+02   6.0641E-01  2.6420E-03
     38.897      0.026  5.6445E-02      1.3764E+02   5.6318E-01  2.3043E-03
     41.417      0.024  6.1341E-02      1.3700E+02   5.2647E-01  2.0230E-03
     44.101      0.023  4.1180E-02      1.3641E+02   4.9231E-01  1.7767E-03
     46.958      0.021  4.1020E-02      1.3561E+02   4.5963E-01  1.5578E-03
     50.000      0.020  3.2463E-02      1.3492E+02   4.2947E-01  1.3670E-03
 
 
