# Supplementary material for: Parameters estimation of stochastic finite fault ground motion simulation method and its application in North China
Source: PLoS One. 2025 Dec 3;20(12):e0337602. doi: 10.1371/journal.pone.0337602 (PMC12674566; doi:10.1371/journal.pone.0337602)
Supplement: S2 File — The program code of strong ground motion simulation based on stochastic finite-fault method with dynamic corner frequency for the Pingyuan earthquake. (ZIP) [file pone.0337602.s002.zip › S2 File. Program Code. ( Simulationor of Pingyuan earthquake)/EXSIMNC/PSA/M6d5S130S011iter005.tmp]

**********************************************
*******     Site #  11
PSA and Fouries apectra of trial num.     5
damping:   5%
 100 samples
Mag.          =      5.50
siteCoord1    =     37.10
siteCoord2    =    116.60
depth         =     18.00
fault Dis.(km)=    31.37
Hypo  Dis.(km)=    32.18
Input Parameters file =  M6d5S130_parameters.out                                                                                                 
 data format: (1x,f10.3, 1p, 1x,e11.4, 5x,e11.4, 2x,e11.4, 1x,e11.4)
   freq(Hz)     per(s) FAS(cm/sec) avgPSA(cm/s**2) avgPSV(cm/s)   avgSD(cm)
      0.100     10.000  9.8326E-01      8.3357E-01   1.3267E+00  2.1115E+00
      0.106      9.392  9.8326E-01      9.9716E-01   1.4905E+00  2.2278E+00
      0.113      8.820  9.8326E-01      1.1713E+00   1.6442E+00  2.3081E+00
      0.121      8.283  9.8326E-01      1.3441E+00   1.7720E+00  2.3361E+00
      0.129      7.779  1.1069E+00      1.5029E+00   1.8609E+00  2.3040E+00
      0.137      7.306  1.1069E+00      1.6395E+00   1.9064E+00  2.2168E+00
      0.146      6.862  1.1069E+00      1.7578E+00   1.9196E+00  2.0963E+00
      0.155      6.444  1.6591E+00      1.8810E+00   1.9292E+00  1.9786E+00
      0.165      6.052  1.6591E+00      2.0543E+00   1.9788E+00  1.9060E+00
      0.176      5.684  1.6591E+00      2.3351E+00   2.1123E+00  1.9108E+00
      0.187      5.338  2.4089E+00      2.7678E+00   2.3514E+00  1.9977E+00
      0.199      5.013  2.4089E+00      3.3494E+00   2.6724E+00  2.1323E+00
      0.212      4.708  2.4089E+00      4.0102E+00   3.0049E+00  2.2517E+00
      0.226      4.422  3.2583E+00      4.6394E+00   3.2649E+00  2.2976E+00
      0.241      4.153  3.2583E+00      5.1701E+00   3.4170E+00  2.2583E+00
      0.256      3.900  4.0442E+00      5.9177E+00   3.6732E+00  2.2800E+00
      0.273      3.663  4.0442E+00      6.9285E+00   4.0389E+00  2.3544E+00
      0.291      3.440  4.9882E+00      8.1971E+00   4.4877E+00  2.4569E+00
      0.310      3.231  5.9539E+00      9.7483E+00   5.0122E+00  2.5771E+00
      0.330      3.034  5.9539E+00      1.1338E+01   5.4751E+00  2.6438E+00
      0.351      2.849  6.4053E+00      1.3370E+01   6.0633E+00  2.7497E+00
      0.374      2.676  7.0618E+00      1.5256E+01   6.4976E+00  2.7674E+00
      0.398      2.513  7.2991E+00      1.7432E+01   6.9725E+00  2.7889E+00
      0.424      2.360  7.2991E+00      1.9597E+01   7.3617E+00  2.7654E+00
      0.451      2.217  7.8479E+00      2.1260E+01   7.5005E+00  2.6461E+00
      0.480      2.082  8.8423E+00      2.3076E+01   7.6458E+00  2.5333E+00
      0.511      1.955  9.3621E+00      2.5356E+01   7.8900E+00  2.4552E+00
      0.545      1.836  9.6127E+00      2.7076E+01   7.9128E+00  2.3124E+00
      0.580      1.724  1.0988E+01      2.9313E+01   8.0451E+00  2.2080E+00
      0.617      1.620  1.1339E+01      3.2160E+01   8.2895E+00  2.1367E+00
      0.657      1.521  1.1501E+01      3.4969E+01   8.4651E+00  2.0492E+00
      0.700      1.428  1.1760E+01      3.4784E+01   7.9081E+00  1.7979E+00
      0.745      1.342  1.0373E+01      3.3485E+01   7.1496E+00  1.5265E+00
      0.794      1.260  8.2541E+00      3.9024E+01   7.8252E+00  1.5691E+00
      0.845      1.183  6.7101E+00      4.6250E+01   8.7099E+00  1.6403E+00
      0.900      1.111  7.0032E+00      5.9228E+01   1.0475E+01  1.8527E+00
      0.958      1.044  7.0654E+00      7.1222E+01   1.1830E+01  1.9650E+00
      1.020      0.980  7.7394E+00      7.8022E+01   1.2171E+01  1.8987E+00
      1.086      0.921  6.8169E+00      9.2780E+01   1.3593E+01  1.9914E+00
      1.157      0.865  7.1878E+00      1.0360E+02   1.4254E+01  1.9612E+00
      1.232      0.812  1.3239E+01      1.1116E+02   1.4364E+01  1.8561E+00
      1.311      0.763  2.0014E+01      1.2102E+02   1.4686E+01  1.7823E+00
      1.396      0.716  2.6374E+01      1.4425E+02   1.6441E+01  1.8738E+00
      1.487      0.673  2.6425E+01      1.7903E+02   1.9163E+01  2.0512E+00
      1.583      0.632  2.4755E+01      2.0834E+02   2.0944E+01  2.1054E+00
      1.686      0.593  2.6072E+01      2.3873E+02   2.2538E+01  2.1278E+00
      1.795      0.557  3.0733E+01      2.5920E+02   2.2982E+01  2.0377E+00
      1.911      0.523  4.1214E+01      2.7562E+02   2.2951E+01  1.9111E+00
      2.035      0.491  3.8771E+01      3.0787E+02   2.4077E+01  1.8829E+00
      2.167      0.461  3.6622E+01      3.3641E+02   2.4708E+01  1.8147E+00
      2.307      0.433  3.1207E+01      3.4723E+02   2.3951E+01  1.6521E+00
      2.457      0.407  2.5098E+01      3.4995E+02   2.2670E+01  1.4685E+00
      2.616      0.382  2.0766E+01      3.3831E+02   2.0583E+01  1.2522E+00
      2.786      0.359  2.5969E+01      3.4396E+02   1.9653E+01  1.1229E+00
      2.966      0.337  2.9826E+01      3.3545E+02   1.8000E+01  9.6591E-01
      3.158      0.317  1.1888E+01      3.4346E+02   1.7309E+01  8.7228E-01
      3.363      0.297  2.2274E+01      3.5203E+02   1.6661E+01  7.8857E-01
      3.581      0.279  2.2074E+01      3.4674E+02   1.5413E+01  6.8508E-01
      3.813      0.262  1.4578E+01      3.1452E+02   1.3130E+01  5.4809E-01
      4.060      0.246  4.6916E+00      2.7690E+02   1.0856E+01  4.2560E-01
      4.323      0.231  1.0317E+01      3.0673E+02   1.1294E+01  4.1582E-01
      4.603      0.217  2.6950E+01      3.4582E+02   1.1958E+01  4.1351E-01
      4.901      0.204  7.6662E+00      3.4109E+02   1.1077E+01  3.5973E-01
      5.218      0.192  1.3636E+01      3.2707E+02   9.9756E+00  3.0425E-01
      5.556      0.180  1.1043E+01      3.0781E+02   8.8170E+00  2.5255E-01
      5.916      0.169  8.6542E+00      2.6369E+02   7.0936E+00  1.9083E-01
      6.300      0.159  1.1139E+01      2.3669E+02   5.9798E+00  1.5107E-01
      6.708      0.149  1.0403E+01      3.1017E+02   7.3595E+00  1.7462E-01
      7.142      0.140  1.9829E+01      4.0690E+02   9.0671E+00  2.0205E-01
      7.605      0.131  1.0315E+01      4.2658E+02   8.9273E+00  1.8683E-01
      8.098      0.123  1.0614E+01      4.2313E+02   8.3164E+00  1.6345E-01
      8.622      0.116  1.5817E+01      3.9663E+02   7.3212E+00  1.3514E-01
      9.181      0.109  1.3524E+01      4.1854E+02   7.2555E+00  1.2578E-01
      9.776      0.102  9.3778E+00      3.2966E+02   5.3671E+00  8.7380E-02
     10.409      0.096  1.3905E+01      3.0517E+02   4.6661E+00  7.1345E-02
     11.083      0.090  6.4302E+00      2.9348E+02   4.2143E+00  6.0516E-02
     11.801      0.085  4.1809E+00      3.0636E+02   4.1316E+00  5.5719E-02
     12.566      0.080  6.5590E+00      3.1197E+02   3.9513E+00  5.0045E-02
     13.380      0.075  1.2191E+00      2.8982E+02   3.4474E+00  4.1006E-02
     14.247      0.070  1.4003E+00      2.5162E+02   2.8109E+00  3.1401E-02
     15.170      0.066  5.6032E+00      2.2877E+02   2.4001E+00  2.5181E-02
     16.153      0.062  4.0329E+00      2.4884E+02   2.4519E+00  2.4159E-02
     17.199      0.058  1.9693E+00      2.3593E+02   2.1832E+00  2.0203E-02
     18.314      0.055  1.4319E+00      2.0088E+02   1.7457E+00  1.5171E-02
     19.500      0.051  3.9373E-01      2.2731E+02   1.8553E+00  1.5142E-02
     20.763      0.048  1.2877E+00      2.3796E+02   1.8240E+00  1.3981E-02
     22.109      0.045  6.0077E-01      2.4222E+02   1.7437E+00  1.2552E-02
     23.541      0.042  3.8392E-01      2.1343E+02   1.4429E+00  9.7554E-03
     25.066      0.040  5.7241E-01      1.8536E+02   1.1770E+00  7.4730E-03
     26.690      0.037  4.6147E-01      1.9129E+02   1.1407E+00  6.8021E-03
     28.419      0.035  3.0775E-01      1.7780E+02   9.9575E-01  5.5765E-03
     30.260      0.033  8.7998E-02      1.7076E+02   8.9813E-01  4.7238E-03
     32.221      0.031  3.0494E-01      1.6358E+02   8.0802E-01  3.9912E-03
     34.308      0.029  2.1104E-01      1.6442E+02   7.6273E-01  3.5383E-03
     36.531      0.027  1.1356E-01      1.6774E+02   7.3079E-01  3.1839E-03
     38.897      0.026  5.7411E-02      1.6552E+02   6.7726E-01  2.7711E-03
     41.417      0.024  3.8999E-02      1.6623E+02   6.3879E-01  2.4547E-03
     44.101      0.023  1.9924E-02      1.6525E+02   5.9639E-01  2.1523E-03
     46.958      0.021  1.7666E-02      1.6431E+02   5.5691E-01  1.8876E-03
     50.000      0.020  2.2150E-02      1.6394E+02   5.2184E-01  1.6611E-03
 
 
