# Supplementary material for: Parameters estimation of stochastic finite fault ground motion simulation method and its application in North China
Source: PLoS One. 2025 Dec 3;20(12):e0337602. doi: 10.1371/journal.pone.0337602 (PMC12674566; doi:10.1371/journal.pone.0337602)
Supplement: S2 File — The program code of strong ground motion simulation based on stochastic finite-fault method with dynamic corner frequency for the Pingyuan earthquake. (ZIP) [file pone.0337602.s002.zip › S2 File. Program Code. ( Simulationor of Pingyuan earthquake)/EXSIMNC/PSA/M6d5S130S011iter006.tmp]

**********************************************
*******     Site #  11
PSA and Fouries apectra of trial num.     6
damping:   5%
 100 samples
Mag.          =      5.50
siteCoord1    =     37.10
siteCoord2    =    116.60
depth         =     18.00
fault Dis.(km)=    31.37
Hypo  Dis.(km)=    32.18
Input Parameters file =  M6d5S130_parameters.out                                                                                                 
 data format: (1x,f10.3, 1p, 1x,e11.4, 5x,e11.4, 2x,e11.4, 1x,e11.4)
   freq(Hz)     per(s) FAS(cm/sec) avgPSA(cm/s**2) avgPSV(cm/s)   avgSD(cm)
      0.100     10.000  2.4906E-01      4.1388E-01   6.5871E-01  1.0484E+00
      0.106      9.392  2.4906E-01      4.5855E-01   6.8540E-01  1.0245E+00
      0.113      8.820  2.4906E-01      4.9391E-01   6.9334E-01  9.7329E-01
      0.121      8.283  2.4906E-01      5.2134E-01   6.8731E-01  9.0612E-01
      0.129      7.779  3.7349E-01      5.9832E-01   7.4081E-01  9.1723E-01
      0.137      7.306  3.7349E-01      6.9636E-01   8.0973E-01  9.4156E-01
      0.146      6.862  3.7349E-01      7.7769E-01   8.4929E-01  9.2747E-01
      0.155      6.444  5.9153E-01      8.5412E-01   8.7599E-01  8.9843E-01
      0.165      6.052  5.9153E-01      9.6467E-01   9.2918E-01  8.9499E-01
      0.176      5.684  5.9153E-01      1.1667E+00   1.0554E+00  9.5471E-01
      0.187      5.338  9.1298E-01      1.5004E+00   1.2747E+00  1.0830E+00
      0.199      5.013  9.1298E-01      1.9402E+00   1.5480E+00  1.2351E+00
      0.212      4.708  9.1298E-01      2.3766E+00   1.7809E+00  1.3345E+00
      0.226      4.422  1.1192E+00      2.6821E+00   1.8875E+00  1.3283E+00
      0.241      4.153  1.1192E+00      2.8432E+00   1.8791E+00  1.2420E+00
      0.256      3.900  1.6379E+00      3.0306E+00   1.8811E+00  1.1676E+00
      0.273      3.663  1.6379E+00      3.4324E+00   2.0009E+00  1.1664E+00
      0.291      3.440  1.8945E+00      4.0289E+00   2.2057E+00  1.2076E+00
      0.310      3.231  2.4841E+00      4.9570E+00   2.5487E+00  1.3104E+00
      0.330      3.034  2.4841E+00      5.5823E+00   2.6956E+00  1.3016E+00
      0.351      2.849  3.1001E+00      6.3718E+00   2.8896E+00  1.3104E+00
      0.374      2.676  4.0253E+00      8.1172E+00   3.4572E+00  1.4724E+00
      0.398      2.513  4.6895E+00      9.9290E+00   3.9715E+00  1.5886E+00
      0.424      2.360  4.6895E+00      1.0853E+01   4.0768E+00  1.5315E+00
      0.451      2.217  5.7275E+00      1.2933E+01   4.5628E+00  1.6097E+00
      0.480      2.082  6.5887E+00      1.5906E+01   5.2702E+00  1.7462E+00
      0.511      1.955  6.9488E+00      1.8513E+01   5.7608E+00  1.7926E+00
      0.545      1.836  7.2296E+00      1.8195E+01   5.3174E+00  1.5539E+00
      0.580      1.724  6.6239E+00      1.7364E+01   4.7656E+00  1.3079E+00
      0.617      1.620  5.9138E+00      1.8072E+01   4.6582E+00  1.2007E+00
      0.657      1.521  5.2643E+00      2.0326E+01   4.9204E+00  1.1911E+00
      0.700      1.428  4.2042E+00      2.2975E+01   5.2232E+00  1.1875E+00
      0.745      1.342  2.7989E+00      2.5824E+01   5.5138E+00  1.1773E+00
      0.794      1.260  3.7304E+00      2.8195E+01   5.6538E+00  1.1337E+00
      0.845      1.183  4.1464E+00      2.9672E+01   5.5879E+00  1.0523E+00
      0.900      1.111  5.6663E+00      2.8174E+01   4.9830E+00  8.8130E-01
      0.958      1.044  5.5050E+00      2.8120E+01   4.6709E+00  7.7584E-01
      1.020      0.980  4.6924E+00      2.7013E+01   4.2140E+00  6.5736E-01
      1.086      0.921  3.3176E+00      3.2302E+01   4.7324E+00  6.9332E-01
      1.157      0.865  4.2454E+00      4.0956E+01   5.6351E+00  7.7534E-01
      1.232      0.812  3.7034E+00      5.2694E+01   6.8090E+00  8.7986E-01
      1.311      0.763  2.6306E+00      7.3378E+01   8.9050E+00  1.0807E+00
      1.396      0.716  7.7392E+00      9.6554E+01   1.1005E+01  1.2542E+00
      1.487      0.673  1.5085E+01      1.1761E+02   1.2589E+01  1.3475E+00
      1.583      0.632  2.2519E+01      1.4489E+02   1.4565E+01  1.4641E+00
      1.686      0.593  2.7030E+01      1.6683E+02   1.5750E+01  1.4870E+00
      1.795      0.557  2.8105E+01      1.7557E+02   1.5567E+01  1.3802E+00
      1.911      0.523  2.3302E+01      1.6395E+02   1.3652E+01  1.1368E+00
      2.035      0.491  1.1934E+01      1.5652E+02   1.2240E+01  9.5725E-01
      2.167      0.461  1.0814E+01      1.8948E+02   1.3917E+01  1.0221E+00
      2.307      0.433  1.6281E+01      2.4828E+02   1.7125E+01  1.1813E+00
      2.457      0.407  2.5166E+01      2.8573E+02   1.8509E+01  1.1990E+00
      2.616      0.382  3.4340E+01      2.8214E+02   1.7165E+01  1.0443E+00
      2.786      0.359  2.7703E+01      2.2986E+02   1.3133E+01  7.5040E-01
      2.966      0.337  7.5369E+00      2.4686E+02   1.3247E+01  7.1082E-01
      3.158      0.317  8.5698E+00      2.5753E+02   1.2979E+01  6.5406E-01
      3.363      0.297  3.4178E+01      3.1586E+02   1.4950E+01  7.0755E-01
      3.581      0.279  3.4925E+01      3.8058E+02   1.6916E+01  7.5193E-01
      3.813      0.262  2.0842E+01      3.9556E+02   1.6513E+01  6.8932E-01
      4.060      0.246  2.2020E+01      3.8389E+02   1.5051E+01  5.9006E-01
      4.323      0.231  9.8117E+00      3.5007E+02   1.2889E+01  4.7458E-01
      4.603      0.217  1.5917E+01      3.0410E+02   1.0516E+01  3.6363E-01
      4.901      0.204  1.9064E+01      2.7589E+02   8.9595E+00  2.9097E-01
      5.218      0.192  1.5533E+01      2.5647E+02   7.8221E+00  2.3857E-01
      5.556      0.180  1.1297E+01      2.7221E+02   7.7970E+00  2.2334E-01
      5.916      0.169  1.6052E+01      2.9692E+02   7.9874E+00  2.1487E-01
      6.300      0.159  7.0201E+00      2.6847E+02   6.7828E+00  1.7136E-01
      6.708      0.149  1.5262E+01      2.9409E+02   6.9779E+00  1.6557E-01
      7.142      0.140  7.5609E+00      3.5635E+02   7.9408E+00  1.7695E-01
      7.605      0.131  9.1744E+00      3.8046E+02   7.9622E+00  1.6663E-01
      8.098      0.123  1.8865E+01      3.5985E+02   7.0727E+00  1.3901E-01
      8.622      0.116  8.8322E+00      2.9810E+02   5.5024E+00  1.0157E-01
      9.181      0.109  4.0293E+00      2.6471E+02   4.5888E+00  7.9549E-02
      9.776      0.102  5.3213E+00      2.6651E+02   4.3389E+00  7.0641E-02
     10.409      0.096  6.5648E+00      3.3410E+02   5.1085E+00  7.8108E-02
     11.083      0.090  6.5608E+00      3.2669E+02   4.6912E+00  6.7365E-02
     11.801      0.085  5.0729E+00      2.7652E+02   3.7291E+00  5.0291E-02
     12.566      0.080  1.0396E+01      3.0019E+02   3.8021E+00  4.8155E-02
     13.380      0.075  4.3213E+00      2.4467E+02   2.9104E+00  3.4618E-02
     14.247      0.070  2.4325E+00      2.3961E+02   2.6767E+00  2.9902E-02
     15.170      0.066  2.7161E+00      2.0357E+02   2.1357E+00  2.2407E-02
     16.153      0.062  2.6301E+00      1.7612E+02   1.7353E+00  1.7098E-02
     17.199      0.058  4.8783E+00      1.7697E+02   1.6376E+00  1.5154E-02
     18.314      0.055  3.2860E+00      1.8639E+02   1.6198E+00  1.4077E-02
     19.500      0.051  2.0845E+00      1.7913E+02   1.4620E+00  1.1933E-02
     20.763      0.048  3.5783E-01      1.5030E+02   1.1521E+00  8.8307E-03
     22.109      0.045  9.3286E-01      1.3852E+02   9.9720E-01  7.1786E-03
     23.541      0.042  4.4902E-01      1.4337E+02   9.6933E-01  6.5534E-03
     25.066      0.040  4.6184E-01      1.4604E+02   9.2728E-01  5.8877E-03
     26.690      0.037  4.0223E-01      1.4252E+02   8.4985E-01  5.0677E-03
     28.419      0.035  5.8282E-01      1.4150E+02   7.9242E-01  4.4378E-03
     30.260      0.033  3.6477E-01      1.2428E+02   6.5368E-01  3.4381E-03
     32.221      0.031  7.4384E-02      1.1940E+02   5.8979E-01  2.9133E-03
     34.308      0.029  1.9964E-01      1.1466E+02   5.3193E-01  2.4676E-03
     36.531      0.027  1.3128E-01      1.1636E+02   5.0693E-01  2.2086E-03
     38.897      0.026  3.2154E-02      1.1722E+02   4.7963E-01  1.9625E-03
     41.417      0.024  1.8171E-02      1.1620E+02   4.4653E-01  1.7159E-03
     44.101      0.023  3.4583E-02      1.1481E+02   4.1433E-01  1.4953E-03
     46.958      0.021  2.1649E-02      1.1371E+02   3.8540E-01  1.3062E-03
     50.000      0.020  2.1486E-02      1.1305E+02   3.5986E-01  1.1455E-03
 
 
