# Supplementary material for: Parameters estimation of stochastic finite fault ground motion simulation method and its application in North China
Source: PLoS One. 2025 Dec 3;20(12):e0337602. doi: 10.1371/journal.pone.0337602 (PMC12674566; doi:10.1371/journal.pone.0337602)
Supplement: S2 File — The program code of strong ground motion simulation based on stochastic finite-fault method with dynamic corner frequency for the Pingyuan earthquake. (ZIP) [file pone.0337602.s002.zip › S2 File. Program Code. ( Simulationor of Pingyuan earthquake)/EXSIMNC/PSA/M6d5S130S011iter007.tmp]

**********************************************
*******     Site #  11
PSA and Fouries apectra of trial num.     7
damping:   5%
 100 samples
Mag.          =      5.50
siteCoord1    =     37.10
siteCoord2    =    116.60
depth         =     18.00
fault Dis.(km)=    31.37
Hypo  Dis.(km)=    32.18
Input Parameters file =  M6d5S130_parameters.out                                                                                                 
 data format: (1x,f10.3, 1p, 1x,e11.4, 5x,e11.4, 2x,e11.4, 1x,e11.4)
   freq(Hz)     per(s) FAS(cm/sec) avgPSA(cm/s**2) avgPSV(cm/s)   avgSD(cm)
      0.100     10.000  2.8165E-01      3.4077E-01   5.4235E-01  8.6317E-01
      0.106      9.392  2.8165E-01      3.8308E-01   5.7260E-01  8.5587E-01
      0.113      8.820  2.8165E-01      4.3161E-01   6.0587E-01  8.5051E-01
      0.121      8.283  2.8165E-01      4.9067E-01   6.4688E-01  8.5282E-01
      0.129      7.779  3.9743E-01      5.6642E-01   7.0131E-01  8.6832E-01
      0.137      7.306  3.9743E-01      6.6573E-01   7.7411E-01  9.0015E-01
      0.146      6.862  3.9743E-01      7.9402E-01   8.6711E-01  9.4694E-01
      0.155      6.444  5.6875E-01      9.5221E-01   9.7660E-01  1.0016E+00
      0.165      6.052  5.6875E-01      1.1346E+00   1.0928E+00  1.0526E+00
      0.176      5.684  5.6875E-01      1.3302E+00   1.2033E+00  1.0885E+00
      0.187      5.338  6.6457E-01      1.5313E+00   1.3009E+00  1.1052E+00
      0.199      5.013  6.6457E-01      1.7453E+00   1.3926E+00  1.1111E+00
      0.212      4.708  6.6457E-01      2.0041E+00   1.5017E+00  1.1253E+00
      0.226      4.422  8.8094E-01      2.3513E+00   1.6547E+00  1.1644E+00
      0.241      4.153  8.8094E-01      2.8173E+00   1.8620E+00  1.2306E+00
      0.256      3.900  1.0215E+00      3.3842E+00   2.1006E+00  1.3038E+00
      0.273      3.663  1.0215E+00      3.9362E+00   2.2945E+00  1.3376E+00
      0.291      3.440  1.1530E+00      4.5288E+00   2.4794E+00  1.3574E+00
      0.310      3.231  1.4019E+00      5.2365E+00   2.6924E+00  1.3843E+00
      0.330      3.034  1.4019E+00      6.2115E+00   2.9994E+00  1.4483E+00
      0.351      2.849  1.8353E+00      8.0564E+00   3.6535E+00  1.6569E+00
      0.374      2.676  2.3567E+00      1.0329E+01   4.3990E+00  1.8736E+00
      0.398      2.513  3.2605E+00      1.2900E+01   5.1601E+00  2.0640E+00
      0.424      2.360  3.2605E+00      1.5788E+01   5.9310E+00  2.2280E+00
      0.451      2.217  4.1767E+00      1.8881E+01   6.6611E+00  2.3500E+00
      0.480      2.082  4.8984E+00      2.1310E+01   7.0607E+00  2.3394E+00
      0.511      1.955  5.4938E+00      2.3239E+01   7.2314E+00  2.2502E+00
      0.545      1.836  7.0088E+00      2.6887E+01   7.8575E+00  2.2963E+00
      0.580      1.724  9.7973E+00      3.1443E+01   8.6298E+00  2.3685E+00
      0.617      1.620  1.0984E+01      3.3173E+01   8.5506E+00  2.2040E+00
      0.657      1.521  1.2390E+01      3.7382E+01   9.0492E+00  2.1906E+00
      0.700      1.428  1.3029E+01      4.2883E+01   9.7494E+00  2.2165E+00
      0.745      1.342  1.2944E+01      4.5726E+01   9.7632E+00  2.0846E+00
      0.794      1.260  1.2928E+01      4.6504E+01   9.3250E+00  1.8699E+00
      0.845      1.183  1.2385E+01      5.3283E+01   1.0034E+01  1.8897E+00
      0.900      1.111  1.2857E+01      6.0363E+01   1.0676E+01  1.8882E+00
      0.958      1.044  1.3065E+01      7.0658E+01   1.1736E+01  1.9495E+00
      1.020      0.980  1.3658E+01      7.9979E+01   1.2476E+01  1.9463E+00
      1.086      0.921  1.4057E+01      8.9573E+01   1.3123E+01  1.9226E+00
      1.157      0.865  1.5857E+01      9.4647E+01   1.3022E+01  1.7918E+00
      1.232      0.812  1.5250E+01      9.4557E+01   1.2219E+01  1.5789E+00
      1.311      0.763  1.3563E+01      9.9431E+01   1.2067E+01  1.4644E+00
      1.396      0.716  1.4026E+01      1.1048E+02   1.2591E+01  1.4351E+00
      1.487      0.673  1.7064E+01      1.3670E+02   1.4633E+01  1.5662E+00
      1.583      0.632  2.0464E+01      1.6641E+02   1.6728E+01  1.6816E+00
      1.686      0.593  2.3481E+01      1.9589E+02   1.8494E+01  1.7460E+00
      1.795      0.557  2.7929E+01      2.2086E+02   1.9583E+01  1.7363E+00
      1.911      0.523  3.3345E+01      2.4625E+02   2.0505E+01  1.7075E+00
      2.035      0.491  3.1889E+01      2.5769E+02   2.0153E+01  1.5760E+00
      2.167      0.461  2.5079E+01      2.4841E+02   1.8245E+01  1.3400E+00
      2.307      0.433  1.5889E+01      2.2843E+02   1.5756E+01  1.0868E+00
      2.457      0.407  1.7690E+01      2.6244E+02   1.7001E+01  1.1013E+00
      2.616      0.382  2.2431E+01      2.9474E+02   1.7932E+01  1.0909E+00
      2.786      0.359  1.3189E+01      3.1331E+02   1.7902E+01  1.0228E+00
      2.966      0.337  2.3455E+01      3.3170E+02   1.7799E+01  9.5512E-01
      3.158      0.317  3.1957E+01      3.5821E+02   1.8052E+01  9.0974E-01
      3.363      0.297  3.8809E+01      3.6226E+02   1.7146E+01  8.1149E-01
      3.581      0.279  2.0279E+01      3.1777E+02   1.4125E+01  6.2784E-01
      3.813      0.262  1.5043E+01      3.4880E+02   1.4561E+01  6.0783E-01
      4.060      0.246  2.2340E+01      4.3394E+02   1.7013E+01  6.6699E-01
      4.323      0.231  3.0339E+01      5.0645E+02   1.8647E+01  6.8659E-01
      4.603      0.217  3.2152E+01      5.1531E+02   1.7819E+01  6.1618E-01
      4.901      0.204  1.4103E+01      4.5932E+02   1.4917E+01  4.8443E-01
      5.218      0.192  1.3740E+01      4.0058E+02   1.2218E+01  3.7263E-01
      5.556      0.180  1.4191E+01      3.2666E+02   9.3569E+00  2.6802E-01
      5.916      0.169  1.1052E+01      2.8577E+02   7.6876E+00  2.0680E-01
      6.300      0.159  2.0394E+01      3.8323E+02   9.6820E+00  2.4461E-01
      6.708      0.149  1.3347E+01      3.8762E+02   9.1970E+00  2.1822E-01
      7.142      0.140  1.0932E+01      3.5714E+02   7.9584E+00  1.7734E-01
      7.605      0.131  1.7000E+01      3.0167E+02   6.3132E+00  1.3212E-01
      8.098      0.123  6.5921E+00      2.8381E+02   5.5780E+00  1.0963E-01
      8.622      0.116  8.1573E+00      2.7315E+02   5.0419E+00  9.3065E-02
      9.181      0.109  8.5473E+00      2.7663E+02   4.7955E+00  8.3132E-02
      9.776      0.102  4.6199E+00      3.3807E+02   5.5040E+00  8.9609E-02
     10.409      0.096  1.8950E+01      3.4118E+02   5.2167E+00  7.9763E-02
     11.083      0.090  2.1533E+00      2.7193E+02   3.9048E+00  5.6072E-02
     11.801      0.085  6.0587E+00      2.4386E+02   3.2887E+00  4.4351E-02
     12.566      0.080  5.8999E+00      2.2397E+02   2.8366E+00  3.5927E-02
     13.380      0.075  5.1121E+00      2.3957E+02   2.8497E+00  3.3897E-02
     14.247      0.070  3.4755E+00      2.0696E+02   2.3120E+00  2.5827E-02
     15.170      0.066  2.3562E+00      1.9054E+02   1.9990E+00  2.0973E-02
     16.153      0.062  1.2281E+00      1.8032E+02   1.7767E+00  1.7506E-02
     17.199      0.058  3.5318E+00      2.1128E+02   1.9551E+00  1.8091E-02
     18.314      0.055  2.8268E+00      2.3354E+02   2.0296E+00  1.7638E-02
     19.500      0.051  2.0115E+00      2.1465E+02   1.7519E+00  1.4299E-02
     20.763      0.048  5.0709E-01      1.9083E+02   1.4628E+00  1.1212E-02
     22.109      0.045  1.0445E+00      1.8193E+02   1.3096E+00  9.4279E-03
     23.541      0.042  7.0331E-01      1.8136E+02   1.2262E+00  8.2898E-03
     25.066      0.040  1.1662E+00      1.7749E+02   1.1270E+00  7.1558E-03
     26.690      0.037  6.3519E-01      1.7523E+02   1.0449E+00  6.2310E-03
     28.419      0.035  3.2031E-01      1.6745E+02   9.3775E-01  5.2517E-03
     30.260      0.033  2.4728E-01      1.5875E+02   8.3498E-01  4.3916E-03
     32.221      0.031  6.5276E-02      1.5465E+02   7.6389E-01  3.7733E-03
     34.308      0.029  3.3523E-01      1.5167E+02   7.0357E-01  3.2639E-03
     36.531      0.027  8.9812E-02      1.4921E+02   6.5008E-01  2.8322E-03
     38.897      0.026  7.8460E-02      1.4925E+02   6.1068E-01  2.4987E-03
     41.417      0.024  4.6721E-02      1.4866E+02   5.7126E-01  2.1952E-03
     44.101      0.023  1.9625E-02      1.4729E+02   5.3155E-01  1.9183E-03
     46.958      0.021  1.5779E-02      1.4590E+02   4.9451E-01  1.6761E-03
     50.000      0.020  1.1720E-02      1.4575E+02   4.6393E-01  1.4767E-03
 
 
