# Supplementary material for: Parameters estimation of stochastic finite fault ground motion simulation method and its application in North China
Source: PLoS One. 2025 Dec 3;20(12):e0337602. doi: 10.1371/journal.pone.0337602 (PMC12674566; doi:10.1371/journal.pone.0337602)
Supplement: S2 File — The program code of strong ground motion simulation based on stochastic finite-fault method with dynamic corner frequency for the Pingyuan earthquake. (ZIP) [file pone.0337602.s002.zip › S2 File. Program Code. ( Simulationor of Pingyuan earthquake)/EXSIMNC/PSA/M6d5S130S011iter008.tmp]

**********************************************
*******     Site #  11
PSA and Fouries apectra of trial num.     8
damping:   5%
 100 samples
Mag.          =      5.50
siteCoord1    =     37.10
siteCoord2    =    116.60
depth         =     18.00
fault Dis.(km)=    31.37
Hypo  Dis.(km)=    32.18
Input Parameters file =  M6d5S130_parameters.out                                                                                                 
 data format: (1x,f10.3, 1p, 1x,e11.4, 5x,e11.4, 2x,e11.4, 1x,e11.4)
   freq(Hz)     per(s) FAS(cm/sec) avgPSA(cm/s**2) avgPSV(cm/s)   avgSD(cm)
      0.100     10.000  4.5625E-01      5.0359E-01   8.0149E-01  1.2756E+00
      0.106      9.392  4.5625E-01      6.0104E-01   8.9838E-01  1.3428E+00
      0.113      8.820  4.5625E-01      6.8986E-01   9.6840E-01  1.3594E+00
      0.121      8.283  4.5625E-01      7.6296E-01   1.0059E+00  1.3261E+00
      0.129      7.779  5.3001E-01      8.1979E-01   1.0150E+00  1.2567E+00
      0.137      7.306  5.3001E-01      8.7036E-01   1.0121E+00  1.1768E+00
      0.146      6.862  5.3001E-01      9.3715E-01   1.0234E+00  1.1176E+00
      0.155      6.444  8.8561E-01      1.0506E+00   1.0776E+00  1.1052E+00
      0.165      6.052  8.8561E-01      1.2370E+00   1.1915E+00  1.1476E+00
      0.176      5.684  8.8561E-01      1.5006E+00   1.3574E+00  1.2279E+00
      0.187      5.338  1.2341E+00      1.8138E+00   1.5409E+00  1.3091E+00
      0.199      5.013  1.2341E+00      2.1279E+00   1.6978E+00  1.3546E+00
      0.212      4.708  1.2341E+00      2.4126E+00   1.8078E+00  1.3547E+00
      0.226      4.422  1.5809E+00      2.7031E+00   1.9022E+00  1.3387E+00
      0.241      4.153  1.5809E+00      3.1294E+00   2.0683E+00  1.3670E+00
      0.256      3.900  2.2335E+00      3.8241E+00   2.3737E+00  1.4733E+00
      0.273      3.663  2.2335E+00      4.7594E+00   2.7744E+00  1.6173E+00
      0.291      3.440  2.7099E+00      5.7191E+00   3.1310E+00  1.7141E+00
      0.310      3.231  3.2967E+00      6.3813E+00   3.2810E+00  1.6870E+00
      0.330      3.034  3.2967E+00      6.7534E+00   3.2611E+00  1.5747E+00
      0.351      2.849  3.8270E+00      7.1716E+00   3.2523E+00  1.4749E+00
      0.374      2.676  4.9315E+00      8.4197E+00   3.5860E+00  1.5273E+00
      0.398      2.513  5.9667E+00      1.0629E+01   4.2515E+00  1.7006E+00
      0.424      2.360  5.9667E+00      1.3963E+01   5.2454E+00  1.9704E+00
      0.451      2.217  6.5301E+00      1.6458E+01   5.8063E+00  2.0484E+00
      0.480      2.082  6.7328E+00      1.6594E+01   5.4980E+00  1.8217E+00
      0.511      1.955  7.4164E+00      1.8024E+01   5.6085E+00  1.7452E+00
      0.545      1.836  7.8556E+00      2.0943E+01   6.1202E+00  1.7886E+00
      0.580      1.724  7.7487E+00      2.5169E+01   6.9078E+00  1.8959E+00
      0.617      1.620  8.3356E+00      2.8822E+01   7.4291E+00  1.9149E+00
      0.657      1.521  8.0727E+00      3.4820E+01   8.4291E+00  2.0405E+00
      0.700      1.428  7.5586E+00      4.0620E+01   9.2347E+00  2.0995E+00
      0.745      1.342  8.2017E+00      4.5377E+01   9.6885E+00  2.0686E+00
      0.794      1.260  1.1011E+01      5.2188E+01   1.0465E+01  2.0984E+00
      0.845      1.183  1.3378E+01      5.7926E+01   1.0909E+01  2.0544E+00
      0.900      1.111  1.7258E+01      6.1941E+01   1.0955E+01  1.9375E+00
      0.958      1.044  1.7999E+01      6.8783E+01   1.1425E+01  1.8977E+00
      1.020      0.980  1.6751E+01      7.5207E+01   1.1732E+01  1.8301E+00
      1.086      0.921  1.4366E+01      7.2407E+01   1.0608E+01  1.5541E+00
      1.157      0.865  1.1388E+01      7.7714E+01   1.0693E+01  1.4712E+00
      1.232      0.812  9.4137E+00      7.6257E+01   9.8539E+00  1.2733E+00
      1.311      0.763  8.9834E+00      7.9032E+01   9.5911E+00  1.1639E+00
      1.396      0.716  8.1135E+00      7.8691E+01   8.9686E+00  1.0222E+00
      1.487      0.673  7.8058E+00      8.4620E+01   9.0576E+00  9.6951E-01
      1.583      0.632  8.2317E+00      9.1701E+01   9.2183E+00  9.2668E-01
      1.686      0.593  4.8357E+00      9.5675E+01   9.0326E+00  8.5277E-01
      1.795      0.557  4.3232E+00      1.0807E+02   9.5818E+00  8.4957E-01
      1.911      0.523  8.8620E+00      1.2355E+02   1.0288E+01  8.5670E-01
      2.035      0.491  2.1522E+01      1.8506E+02   1.4472E+01  1.1318E+00
      2.167      0.461  2.4384E+01      2.2582E+02   1.6586E+01  1.2181E+00
      2.307      0.433  2.5002E+01      2.6940E+02   1.8583E+01  1.2818E+00
      2.457      0.407  2.8429E+01      2.6171E+02   1.6954E+01  1.0983E+00
      2.616      0.382  3.5364E+01      2.4327E+02   1.4800E+01  9.0042E-01
      2.786      0.359  2.3331E+01      2.2736E+02   1.2991E+01  7.4224E-01
      2.966      0.337  2.2885E+01      2.2442E+02   1.2042E+01  6.4619E-01
      3.158      0.317  1.4563E+01      2.0762E+02   1.0463E+01  5.2730E-01
      3.363      0.297  2.0250E+01      2.6515E+02   1.2550E+01  5.9396E-01
      3.581      0.279  2.1801E+01      3.7885E+02   1.6840E+01  7.4852E-01
      3.813      0.262  3.6719E+01      4.4096E+02   1.8408E+01  7.6845E-01
      4.060      0.246  2.6804E+01      3.3823E+02   1.3260E+01  5.1988E-01
      4.323      0.231  1.3846E+01      2.6630E+02   9.8052E+00  3.6102E-01
      4.603      0.217  1.4083E+01      2.9636E+02   1.0248E+01  3.5437E-01
      4.901      0.204  9.5819E+00      2.6493E+02   8.6036E+00  2.7941E-01
      5.218      0.192  1.4204E+01      2.8978E+02   8.8382E+00  2.6956E-01
      5.556      0.180  1.4898E+01      3.2645E+02   9.3508E+00  2.6784E-01
      5.916      0.169  1.0303E+01      3.4206E+02   9.2019E+00  2.4754E-01
      6.300      0.159  6.8269E+00      3.2653E+02   8.2496E+00  2.0842E-01
      6.708      0.149  5.9915E+00      3.5256E+02   8.3652E+00  1.9848E-01
      7.142      0.140  1.5790E+01      3.8864E+02   8.6603E+00  1.9298E-01
      7.605      0.131  4.5840E+00      3.7640E+02   7.8772E+00  1.6485E-01
      8.098      0.123  2.2271E+01      4.5133E+02   8.8707E+00  1.7435E-01
      8.622      0.116  3.9550E+00      3.3783E+02   6.2359E+00  1.1510E-01
      9.181      0.109  1.0842E+01      2.9761E+02   5.1593E+00  8.9438E-02
      9.776      0.102  9.3961E+00      2.4279E+02   3.9528E+00  6.4354E-02
     10.409      0.096  4.6352E+00      2.5286E+02   3.8663E+00  5.9115E-02
     11.083      0.090  3.4791E+00      2.7591E+02   3.9620E+00  5.6893E-02
     11.801      0.085  4.2837E+00      2.5969E+02   3.5021E+00  4.7230E-02
     12.566      0.080  2.0564E+00      2.1863E+02   2.7690E+00  3.5071E-02
     13.380      0.075  4.3918E+00      1.9805E+02   2.3558E+00  2.8022E-02
     14.247      0.070  4.9330E+00      2.2760E+02   2.5425E+00  2.8403E-02
     15.170      0.066  3.7758E+00      2.2232E+02   2.3324E+00  2.4471E-02
     16.153      0.062  1.5036E+00      1.6870E+02   1.6623E+00  1.6378E-02
     17.199      0.058  3.2172E+00      1.7994E+02   1.6651E+00  1.5408E-02
     18.314      0.055  4.1031E+00      2.1886E+02   1.9020E+00  1.6530E-02
     19.500      0.051  1.2792E+00      1.8648E+02   1.5220E+00  1.2422E-02
     20.763      0.048  1.7179E+00      1.8019E+02   1.3812E+00  1.0587E-02
     22.109      0.045  1.0628E+00      1.7177E+02   1.2365E+00  8.9016E-03
     23.541      0.042  1.0138E+00      1.6272E+02   1.1001E+00  7.4377E-03
     25.066      0.040  6.2990E-01      1.4328E+02   9.0972E-01  5.7762E-03
     26.690      0.037  2.2188E-01      1.4760E+02   8.8016E-01  5.2485E-03
     28.419      0.035  1.3017E-01      1.4792E+02   8.2837E-01  4.6391E-03
     30.260      0.033  4.4750E-01      1.4898E+02   7.8359E-01  4.1213E-03
     32.221      0.031  1.2421E-01      1.5000E+02   7.4094E-01  3.6599E-03
     34.308      0.029  2.3834E-01      1.5122E+02   7.0149E-01  3.2542E-03
     36.531      0.027  1.0139E-01      1.4808E+02   6.4514E-01  2.8107E-03
     38.897      0.026  2.8981E-02      1.4664E+02   6.0001E-01  2.4550E-03
     41.417      0.024  1.9766E-02      1.4613E+02   5.6152E-01  2.1578E-03
     44.101      0.023  2.6041E-02      1.4558E+02   5.2539E-01  1.8961E-03
     46.958      0.021  1.5031E-02      1.4458E+02   4.9002E-01  1.6608E-03
     50.000      0.020  1.0587E-02      1.4409E+02   4.5865E-01  1.4599E-03
 
 
