# Supplementary material for: Parameters estimation of stochastic finite fault ground motion simulation method and its application in North China
Source: PLoS One. 2025 Dec 3;20(12):e0337602. doi: 10.1371/journal.pone.0337602 (PMC12674566; doi:10.1371/journal.pone.0337602)
Supplement: S2 File — The program code of strong ground motion simulation based on stochastic finite-fault method with dynamic corner frequency for the Pingyuan earthquake. (ZIP) [file pone.0337602.s002.zip › S2 File. Program Code. ( Simulationor of Pingyuan earthquake)/EXSIMNC/PSA/M6d5S130S011iter009.tmp]

**********************************************
*******     Site #  11
PSA and Fouries apectra of trial num.     9
damping:   5%
 100 samples
Mag.          =      5.50
siteCoord1    =     37.10
siteCoord2    =    116.60
depth         =     18.00
fault Dis.(km)=    31.37
Hypo  Dis.(km)=    32.18
Input Parameters file =  M6d5S130_parameters.out                                                                                                 
 data format: (1x,f10.3, 1p, 1x,e11.4, 5x,e11.4, 2x,e11.4, 1x,e11.4)
   freq(Hz)     per(s) FAS(cm/sec) avgPSA(cm/s**2) avgPSV(cm/s)   avgSD(cm)
      0.100     10.000  2.5850E-01      2.7757E-01   4.4177E-01  7.0309E-01
      0.106      9.392  2.5850E-01      3.0088E-01   4.4973E-01  6.7221E-01
      0.113      8.820  2.5850E-01      3.3369E-01   4.6842E-01  6.5755E-01
      0.121      8.283  2.5850E-01      4.1716E-01   5.4996E-01  7.2505E-01
      0.129      7.779  3.8598E-01      5.2809E-01   6.5385E-01  8.0956E-01
      0.137      7.306  3.8598E-01      6.5405E-01   7.6053E-01  8.8435E-01
      0.146      6.862  3.8598E-01      7.7300E-01   8.4416E-01  9.2188E-01
      0.155      6.444  4.3357E-01      8.6084E-01   8.8289E-01  9.0551E-01
      0.165      6.052  4.3357E-01      9.0620E-01   8.7286E-01  8.4075E-01
      0.176      5.684  4.3357E-01      1.0948E+00   9.9039E-01  8.9591E-01
      0.187      5.338  6.4664E-01      1.2503E+00   1.0622E+00  9.0240E-01
      0.199      5.013  6.4664E-01      1.3733E+00   1.0957E+00  8.7422E-01
      0.212      4.708  6.4664E-01      1.5690E+00   1.1757E+00  8.8096E-01
      0.226      4.422  1.1480E+00      1.9649E+00   1.3828E+00  9.7310E-01
      0.241      4.153  1.1480E+00      2.5602E+00   1.6921E+00  1.1183E+00
      0.256      3.900  1.4799E+00      3.2555E+00   2.0207E+00  1.2543E+00
      0.273      3.663  1.4799E+00      3.7679E+00   2.1964E+00  1.2804E+00
      0.291      3.440  1.9394E+00      4.0757E+00   2.2313E+00  1.2216E+00
      0.310      3.231  2.5923E+00      4.5275E+00   2.3279E+00  1.1969E+00
      0.330      3.034  2.5923E+00      5.3167E+00   2.5673E+00  1.2397E+00
      0.351      2.849  2.8185E+00      6.6714E+00   3.0255E+00  1.3720E+00
      0.374      2.676  3.2380E+00      7.4760E+00   3.1841E+00  1.3561E+00
      0.398      2.513  4.0195E+00      8.1469E+00   3.2587E+00  1.3034E+00
      0.424      2.360  4.0195E+00      9.4480E+00   3.5492E+00  1.3333E+00
      0.451      2.217  4.3761E+00      1.0488E+01   3.7003E+00  1.3054E+00
      0.480      2.082  4.5142E+00      1.1489E+01   3.8067E+00  1.2613E+00
      0.511      1.955  4.9191E+00      1.2323E+01   3.8347E+00  1.1933E+00
      0.545      1.836  5.1942E+00      1.3274E+01   3.8792E+00  1.1337E+00
      0.580      1.724  5.0042E+00      1.5622E+01   4.2876E+00  1.1768E+00
      0.617      1.620  5.4182E+00      1.7367E+01   4.4766E+00  1.1539E+00
      0.657      1.521  5.1977E+00      1.9452E+01   4.7089E+00  1.1399E+00
      0.700      1.428  4.9875E+00      2.3152E+01   5.2635E+00  1.1966E+00
      0.745      1.342  4.3747E+00      2.4699E+01   5.2736E+00  1.1260E+00
      0.794      1.260  2.9760E+00      2.5583E+01   5.1299E+00  1.0287E+00
      0.845      1.183  3.5185E+00      2.7301E+01   5.1415E+00  9.6825E-01
      0.900      1.111  4.8689E+00      2.9842E+01   5.2780E+00  9.3348E-01
      0.958      1.044  7.3883E+00      3.2666E+01   5.4259E+00  9.0125E-01
      1.020      0.980  9.4636E+00      4.0027E+01   6.2441E+00  9.7405E-01
      1.086      0.921  1.0146E+01      4.0652E+01   5.9558E+00  8.7255E-01
      1.157      0.865  9.1501E+00      4.4270E+01   6.0911E+00  8.3808E-01
      1.232      0.812  7.2763E+00      4.4693E+01   5.7752E+00  7.4627E-01
      1.311      0.763  5.2209E+00      5.2789E+01   6.4063E+00  7.7745E-01
      1.396      0.716  9.8650E+00      6.1226E+01   6.9781E+00  7.9532E-01
      1.487      0.673  1.6500E+01      8.5059E+01   9.1046E+00  9.7455E-01
      1.583      0.632  1.9710E+01      8.8379E+01   8.8844E+00  8.9311E-01
      1.686      0.593  1.4214E+01      8.3359E+01   7.8699E+00  7.4299E-01
      1.795      0.557  8.7746E+00      7.8471E+01   6.9576E+00  6.1690E-01
      1.911      0.523  7.7956E+00      6.4207E+01   5.3466E+00  4.4521E-01
      2.035      0.491  5.6989E+00      7.2785E+01   5.6920E+00  4.4514E-01
      2.167      0.461  9.0675E+00      7.8960E+01   5.7993E+00  4.2593E-01
      2.307      0.433  1.1695E+01      1.0242E+02   7.0645E+00  4.8729E-01
      2.457      0.407  1.5957E+01      1.2278E+02   7.9538E+00  5.1525E-01
      2.616      0.382  7.5882E+00      1.3535E+02   8.2345E+00  5.0097E-01
      2.786      0.359  1.8877E+01      1.5292E+02   8.7376E+00  4.9924E-01
      2.966      0.337  1.3909E+01      1.4249E+02   7.6460E+00  4.1029E-01
      3.158      0.317  6.4680E+00      1.4080E+02   7.0955E+00  3.5758E-01
      3.363      0.297  7.3591E+00      1.6691E+02   7.8995E+00  3.7388E-01
      3.581      0.279  1.4340E+01      1.9376E+02   8.6127E+00  3.8283E-01
      3.813      0.262  1.7381E+01      2.8466E+02   1.1883E+01  4.9606E-01
      4.060      0.246  1.7993E+01      2.9975E+02   1.1752E+01  4.6073E-01
      4.323      0.231  3.5627E+01      3.1886E+02   1.1740E+01  4.3228E-01
      4.603      0.217  8.9267E+00      3.2013E+02   1.1070E+01  3.8279E-01
      4.901      0.204  2.2172E+01      3.7784E+02   1.2270E+01  3.9849E-01
      5.218      0.192  3.4772E+01      3.6160E+02   1.1029E+01  3.3637E-01
      5.556      0.180  1.2858E+01      3.4337E+02   9.8356E+00  2.8173E-01
      5.916      0.169  1.7144E+01      3.4914E+02   9.3922E+00  2.5266E-01
      6.300      0.159  1.7235E+01      3.8667E+02   9.7689E+00  2.4680E-01
      6.708      0.149  1.3509E+01      4.5397E+02   1.0771E+01  2.5557E-01
      7.142      0.140  1.9273E+01      4.8907E+02   1.0898E+01  2.4285E-01
      7.605      0.131  2.0278E+01      4.6318E+02   9.6933E+00  2.0286E-01
      8.098      0.123  2.1137E+01      5.0400E+02   9.9057E+00  1.9469E-01
      8.622      0.116  1.4677E+01      4.6606E+02   8.6027E+00  1.5879E-01
      9.181      0.109  7.5968E+00      3.7210E+02   6.4504E+00  1.1182E-01
      9.776      0.102  1.0619E+01      2.9830E+02   4.8564E+00  7.9066E-02
     10.409      0.096  9.4307E+00      2.6398E+02   4.0363E+00  6.1715E-02
     11.083      0.090  6.3619E+00      2.0826E+02   2.9905E+00  4.2943E-02
     11.801      0.085  5.1211E+00      2.5436E+02   3.4304E+00  4.6262E-02
     12.566      0.080  7.6446E+00      2.4663E+02   3.1237E+00  3.9563E-02
     13.380      0.075  3.4369E+00      2.1407E+02   2.5463E+00  3.0288E-02
     14.247      0.070  5.4318E+00      1.9816E+02   2.2136E+00  2.4729E-02
     15.170      0.066  3.9351E+00      2.3232E+02   2.4374E+00  2.5571E-02
     16.153      0.062  3.1092E+00      2.2148E+02   2.1823E+00  2.1502E-02
     17.199      0.058  2.0073E+00      2.0237E+02   1.8726E+00  1.7328E-02
     18.314      0.055  1.5622E+00      2.1560E+02   1.8737E+00  1.6283E-02
     19.500      0.051  1.9588E+00      2.0800E+02   1.6976E+00  1.3856E-02
     20.763      0.048  1.6041E+00      1.8422E+02   1.4121E+00  1.0824E-02
     22.109      0.045  2.0032E+00      1.7582E+02   1.2657E+00  9.1117E-03
     23.541      0.042  6.6180E-01      1.7892E+02   1.2096E+00  8.1781E-03
     25.066      0.040  5.0707E-01      1.7332E+02   1.1005E+00  6.9875E-03
     26.690      0.037  2.7445E-01      1.7705E+02   1.0558E+00  6.2956E-03
     28.419      0.035  1.8187E-01      1.6796E+02   9.4061E-01  5.2677E-03
     30.260      0.033  2.1877E-01      1.7144E+02   9.0168E-01  4.7424E-03
     32.221      0.031  9.8353E-02      1.7627E+02   8.7068E-01  4.3008E-03
     34.308      0.029  1.4531E-01      1.7262E+02   8.0080E-01  3.7149E-03
     36.531      0.027  5.8128E-02      1.6678E+02   7.2662E-01  3.1657E-03
     38.897      0.026  1.9917E-02      1.6486E+02   6.7454E-01  2.7600E-03
     41.417      0.024  1.4160E-02      1.6353E+02   6.2841E-01  2.4148E-03
     44.101      0.023  2.0788E-02      1.6238E+02   5.8601E-01  2.1148E-03
     46.958      0.021  1.7351E-02      1.6111E+02   5.4605E-01  1.8507E-03
     50.000      0.020  1.2454E-02      1.6041E+02   5.1061E-01  1.6253E-03
 
 
