# Supplementary material for: Parameters estimation of stochastic finite fault ground motion simulation method and its application in North China
Source: PLoS One. 2025 Dec 3;20(12):e0337602. doi: 10.1371/journal.pone.0337602 (PMC12674566; doi:10.1371/journal.pone.0337602)
Supplement: S2 File — The program code of strong ground motion simulation based on stochastic finite-fault method with dynamic corner frequency for the Pingyuan earthquake. (ZIP) [file pone.0337602.s002.zip › S2 File. Program Code. ( Simulationor of Pingyuan earthquake)/EXSIMNC/PSA/M6d5S130S011iter010.tmp]

**********************************************
*******     Site #  11
PSA and Fouries apectra of trial num.    10
damping:   5%
 100 samples
Mag.          =      5.50
siteCoord1    =     37.10
siteCoord2    =    116.60
depth         =     18.00
fault Dis.(km)=    31.37
Hypo  Dis.(km)=    32.18
Input Parameters file =  M6d5S130_parameters.out                                                                                                 
 data format: (1x,f10.3, 1p, 1x,e11.4, 5x,e11.4, 2x,e11.4, 1x,e11.4)
   freq(Hz)     per(s) FAS(cm/sec) avgPSA(cm/s**2) avgPSV(cm/s)   avgSD(cm)
      0.100     10.000  1.2504E-01      3.2531E-01   5.1775E-01  8.2402E-01
      0.106      9.392  1.2504E-01      3.6167E-01   5.4059E-01  8.0803E-01
      0.113      8.820  1.2504E-01      3.9991E-01   5.6139E-01  7.8805E-01
      0.121      8.283  1.2504E-01      4.7165E-01   6.2181E-01  8.1977E-01
      0.129      7.779  1.6184E-01      5.5532E-01   6.8756E-01  8.5130E-01
      0.137      7.306  1.6184E-01      6.4772E-01   7.5317E-01  8.7580E-01
      0.146      6.862  1.6184E-01      7.4835E-01   8.1725E-01  8.9248E-01
      0.155      6.444  1.9270E-01      8.5849E-01   8.8048E-01  9.0303E-01
      0.165      6.052  1.9270E-01      9.8250E-01   9.4636E-01  9.1154E-01
      0.176      5.684  1.9270E-01      1.1283E+00   1.0206E+00  9.2328E-01
      0.187      5.338  4.5446E-01      1.3048E+00   1.1085E+00  9.4174E-01
      0.199      5.013  4.5446E-01      1.5159E+00   1.2095E+00  9.6500E-01
      0.212      4.708  4.5446E-01      1.7532E+00   1.3137E+00  9.8440E-01
      0.226      4.422  5.9680E-01      1.9976E+00   1.4058E+00  9.8932E-01
      0.241      4.153  5.9680E-01      2.2404E+00   1.4807E+00  9.7865E-01
      0.256      3.900  9.8818E-01      2.5228E+00   1.5659E+00  9.7198E-01
      0.273      3.663  9.8818E-01      2.9553E+00   1.7228E+00  1.0043E+00
      0.291      3.440  1.6845E+00      3.6479E+00   1.9971E+00  1.0934E+00
      0.310      3.231  1.9656E+00      4.5535E+00   2.3412E+00  1.2038E+00
      0.330      3.034  1.9656E+00      5.4225E+00   2.6184E+00  1.2644E+00
      0.351      2.849  2.2585E+00      6.1043E+00   2.7683E+00  1.2554E+00
      0.374      2.676  3.0496E+00      6.9333E+00   2.9529E+00  1.2576E+00
      0.398      2.513  3.4639E+00      8.3529E+00   3.3411E+00  1.3364E+00
      0.424      2.360  3.4639E+00      9.8908E+00   3.7155E+00  1.3957E+00
      0.451      2.217  3.3565E+00      1.0779E+01   3.8027E+00  1.3416E+00
      0.480      2.082  3.4239E+00      1.2575E+01   4.1664E+00  1.3804E+00
      0.511      1.955  3.7618E+00      1.4570E+01   4.5338E+00  1.4108E+00
      0.545      1.836  3.8411E+00      1.8081E+01   5.2840E+00  1.5442E+00
      0.580      1.724  5.0884E+00      2.2214E+01   6.0968E+00  1.6733E+00
      0.617      1.620  6.7558E+00      2.5406E+01   6.5487E+00  1.6880E+00
      0.657      1.521  7.9166E+00      2.7687E+01   6.7024E+00  1.6225E+00
      0.700      1.428  9.3300E+00      3.3053E+01   7.5145E+00  1.7084E+00
      0.745      1.342  1.0558E+01      3.6410E+01   7.7741E+00  1.6599E+00
      0.794      1.260  1.0304E+01      3.5269E+01   7.0722E+00  1.4181E+00
      0.845      1.183  8.9782E+00      3.5603E+01   6.7048E+00  1.2627E+00
      0.900      1.111  6.7207E+00      3.6482E+01   6.4524E+00  1.1412E+00
      0.958      1.044  3.8317E+00      4.2336E+01   7.0321E+00  1.1681E+00
      1.020      0.980  7.0116E+00      5.1409E+01   8.0197E+00  1.2510E+00
      1.086      0.921  8.6324E+00      7.3133E+01   1.0714E+01  1.5697E+00
      1.157      0.865  1.6316E+01      9.2424E+01   1.2717E+01  1.7497E+00
      1.232      0.812  2.4724E+01      1.0845E+02   1.4013E+01  1.8108E+00
      1.311      0.763  2.7116E+01      1.1744E+02   1.4252E+01  1.7296E+00
      1.396      0.716  2.4501E+01      1.3245E+02   1.5095E+01  1.7205E+00
      1.487      0.673  1.5853E+01      1.3746E+02   1.4713E+01  1.5749E+00
      1.583      0.632  1.1107E+01      1.4522E+02   1.4598E+01  1.4675E+00
      1.686      0.593  1.5219E+01      1.4629E+02   1.3811E+01  1.3039E+00
      1.795      0.557  1.9842E+01      1.5433E+02   1.3683E+01  1.2132E+00
      1.911      0.523  2.5343E+01      1.5980E+02   1.3307E+01  1.1081E+00
      2.035      0.491  2.1613E+01      1.5962E+02   1.2483E+01  9.7620E-01
      2.167      0.461  9.3603E+00      1.5014E+02   1.1027E+01  8.0988E-01
      2.307      0.433  9.6169E+00      1.3904E+02   9.5905E+00  6.6153E-01
      2.457      0.407  1.1493E+01      1.4997E+02   9.7152E+00  6.2935E-01
      2.616      0.382  1.3591E+01      1.8444E+02   1.1221E+01  6.8266E-01
      2.786      0.359  2.7828E+01      2.6879E+02   1.5358E+01  8.7749E-01
      2.966      0.337  3.8974E+01      3.2298E+02   1.7331E+01  9.3001E-01
      3.158      0.317  2.2227E+01      2.6358E+02   1.3283E+01  6.6942E-01
      3.363      0.297  7.8978E+00      2.5659E+02   1.2144E+01  5.7478E-01
      3.581      0.279  2.0884E+01      2.5433E+02   1.1305E+01  5.0251E-01
      3.813      0.262  2.3025E+01      2.5941E+02   1.0829E+01  4.5207E-01
      4.060      0.246  6.2947E+00      2.3629E+02   9.2638E+00  3.6319E-01
      4.323      0.231  1.8783E+01      2.4737E+02   9.1082E+00  3.3536E-01
      4.603      0.217  8.0177E+00      2.4826E+02   8.5846E+00  2.9685E-01
      4.901      0.204  1.0742E+01      2.4071E+02   7.8171E+00  2.5386E-01
      5.218      0.192  1.4370E+01      2.9565E+02   9.0172E+00  2.7502E-01
      5.556      0.180  2.3930E+01      3.2796E+02   9.3939E+00  2.6908E-01
      5.916      0.169  5.6896E+00      3.0134E+02   8.1064E+00  2.1807E-01
      6.300      0.159  6.9394E+00      2.9251E+02   7.3899E+00  1.8670E-01
      6.708      0.149  1.6550E+01      3.0066E+02   7.1338E+00  1.6926E-01
      7.142      0.140  1.7419E+01      2.5946E+02   5.7818E+00  1.2884E-01
      7.605      0.131  6.5444E+00      2.7422E+02   5.7387E+00  1.2010E-01
      8.098      0.123  4.9053E+00      2.9885E+02   5.8737E+00  1.1544E-01
      8.622      0.116  1.7765E+01      3.2585E+02   6.0146E+00  1.1102E-01
      9.181      0.109  1.0794E+01      3.4290E+02   5.9442E+00  1.0305E-01
      9.776      0.102  1.2758E+01      3.0475E+02   4.9614E+00  8.0775E-02
     10.409      0.096  8.8290E+00      2.8084E+02   4.2941E+00  6.5656E-02
     11.083      0.090  6.5757E+00      3.2898E+02   4.7241E+00  6.7837E-02
     11.801      0.085  6.0117E+00      2.9338E+02   3.9565E+00  5.3358E-02
     12.566      0.080  1.0606E+01      2.1382E+02   2.7081E+00  3.4300E-02
     13.380      0.075  4.7780E+00      2.1312E+02   2.5351E+00  3.0154E-02
     14.247      0.070  2.6384E+00      2.1835E+02   2.4392E+00  2.7248E-02
     15.170      0.066  1.0462E+00      1.9497E+02   2.0455E+00  2.1460E-02
     16.153      0.062  3.3494E+00      1.7953E+02   1.7689E+00  1.7429E-02
     17.199      0.058  3.0159E+00      1.6872E+02   1.5613E+00  1.4447E-02
     18.314      0.055  1.0168E+00      1.6430E+02   1.4279E+00  1.2409E-02
     19.500      0.051  3.9073E+00      1.8336E+02   1.4965E+00  1.2214E-02
     20.763      0.048  1.5743E+00      1.4155E+02   1.0850E+00  8.3169E-03
     22.109      0.045  3.4809E-01      1.3822E+02   9.9504E-01  7.1631E-03
     23.541      0.042  7.2848E-01      1.2912E+02   8.7293E-01  5.9017E-03
     25.066      0.040  4.9188E-01      1.2866E+02   8.1692E-01  5.1870E-03
     26.690      0.037  6.6190E-01      1.2757E+02   7.6071E-01  4.5362E-03
     28.419      0.035  1.6141E-01      1.1949E+02   6.6920E-01  3.7477E-03
     30.260      0.033  1.3224E-01      1.1912E+02   6.2651E-01  3.2951E-03
     32.221      0.031  1.2706E-01      1.1853E+02   5.8548E-01  2.8920E-03
     34.308      0.029  9.9649E-02      1.1269E+02   5.2279E-01  2.4252E-03
     36.531      0.027  3.7790E-02      1.0841E+02   4.7229E-01  2.0577E-03
     38.897      0.026  9.2853E-02      1.0557E+02   4.3195E-01  1.7674E-03
     41.417      0.024  4.6207E-02      1.0410E+02   4.0002E-01  1.5372E-03
     44.101      0.023  2.7446E-02      1.0310E+02   3.7208E-01  1.3428E-03
     46.958      0.021  1.8642E-02      1.0256E+02   3.4760E-01  1.1781E-03
     50.000      0.020  2.1823E-02      1.0140E+02   3.2276E-01  1.0274E-03
 
 
