# Supplementary material for: Parameters estimation of stochastic finite fault ground motion simulation method and its application in North China
Source: PLoS One. 2025 Dec 3;20(12):e0337602. doi: 10.1371/journal.pone.0337602 (PMC12674566; doi:10.1371/journal.pone.0337602)
Supplement: S2 File — The program code of strong ground motion simulation based on stochastic finite-fault method with dynamic corner frequency for the Pingyuan earthquake. (ZIP) [file pone.0337602.s002.zip › S2 File. Program Code. ( Simulationor of Pingyuan earthquake)/EXSIMNC/PSA/M6d5S130S012iter001.tmp]

**********************************************
*******     Site #  12
PSA and Fouries apectra of trial num.     1
damping:   5%
 100 samples
Mag.          =      5.50
siteCoord1    =     37.40
siteCoord2    =    116.60
depth         =     18.00
fault Dis.(km)=    28.15
Hypo  Dis.(km)=    32.10
Input Parameters file =  M6d5S130_parameters.out                                                                                                 
 data format: (1x,f10.3, 1p, 1x,e11.4, 5x,e11.4, 2x,e11.4, 1x,e11.4)
   freq(Hz)     per(s) FAS(cm/sec) avgPSA(cm/s**2) avgPSV(cm/s)   avgSD(cm)
      0.100     10.000  4.4892E-01      3.5718E-01   5.6846E-01  9.0474E-01
      0.106      9.392  4.4892E-01      4.2291E-01   6.3213E-01  9.4485E-01
      0.113      8.820  4.4892E-01      4.8435E-01   6.7991E-01  9.5444E-01
      0.121      8.283  4.4892E-01      5.3436E-01   7.0448E-01  9.2876E-01
      0.129      7.779  5.7839E-01      6.7436E-01   8.3495E-01  1.0338E+00
      0.137      7.306  5.7839E-01      8.4203E-01   9.7912E-01  1.1385E+00
      0.146      6.862  5.7839E-01      1.0186E+00   1.1124E+00  1.2148E+00
      0.155      6.444  7.8460E-01      1.1867E+00   1.2171E+00  1.2482E+00
      0.165      6.052  7.8460E-01      1.3379E+00   1.2887E+00  1.2413E+00
      0.176      5.684  7.8460E-01      1.4838E+00   1.3422E+00  1.2142E+00
      0.187      5.338  1.1649E+00      1.6581E+00   1.4087E+00  1.1968E+00
      0.199      5.013  1.1649E+00      1.9023E+00   1.5178E+00  1.2110E+00
      0.212      4.708  1.1649E+00      2.2365E+00   1.6758E+00  1.2558E+00
      0.226      4.422  1.5735E+00      2.6395E+00   1.8575E+00  1.3072E+00
      0.241      4.153  1.5735E+00      3.0674E+00   2.0273E+00  1.3399E+00
      0.256      3.900  1.9763E+00      3.5040E+00   2.1749E+00  1.3500E+00
      0.273      3.663  1.9763E+00      3.9734E+00   2.3162E+00  1.3502E+00
      0.291      3.440  2.2030E+00      4.4572E+00   2.4402E+00  1.3359E+00
      0.310      3.231  2.3704E+00      4.8242E+00   2.4804E+00  1.2753E+00
      0.330      3.034  2.3704E+00      5.0037E+00   2.4161E+00  1.1667E+00
      0.351      2.849  2.5218E+00      5.2980E+00   2.4026E+00  1.0896E+00
      0.374      2.676  2.5747E+00      6.1904E+00   2.6365E+00  1.1229E+00
      0.398      2.513  2.6516E+00      7.6081E+00   3.0432E+00  1.2172E+00
      0.424      2.360  2.6516E+00      8.9962E+00   3.3795E+00  1.2695E+00
      0.451      2.217  2.8587E+00      1.0235E+01   3.6108E+00  1.2739E+00
      0.480      2.082  3.0656E+00      1.1537E+01   3.8227E+00  1.2666E+00
      0.511      1.955  3.3097E+00      1.3571E+01   4.2230E+00  1.3141E+00
      0.545      1.836  3.7000E+00      1.7498E+01   5.1137E+00  1.4944E+00
      0.580      1.724  6.0811E+00      2.3489E+01   6.4467E+00  1.7693E+00
      0.617      1.620  8.0946E+00      3.1295E+01   8.0665E+00  2.0792E+00
      0.657      1.521  1.0425E+01      4.1704E+01   1.0095E+01  2.4439E+00
      0.700      1.428  1.2736E+01      5.1118E+01   1.1622E+01  2.6421E+00
      0.745      1.342  1.6974E+01      5.6538E+01   1.2072E+01  2.5775E+00
      0.794      1.260  2.0648E+01      6.6509E+01   1.3336E+01  2.6743E+00
      0.845      1.183  2.1328E+01      7.1526E+01   1.3470E+01  2.5367E+00
      0.900      1.111  2.0227E+01      6.6902E+01   1.1833E+01  2.0927E+00
      0.958      1.044  1.5813E+01      6.1085E+01   1.0146E+01  1.6853E+00
      1.020      0.980  1.1662E+01      6.3235E+01   9.8645E+00  1.5388E+00
      1.086      0.921  7.7862E+00      7.3198E+01   1.0724E+01  1.5711E+00
      1.157      0.865  6.2543E+00      8.1755E+01   1.1249E+01  1.5477E+00
      1.232      0.812  1.0993E+01      8.7007E+01   1.1243E+01  1.4528E+00
      1.311      0.763  1.4130E+01      8.5089E+01   1.0326E+01  1.2532E+00
      1.396      0.716  1.5931E+01      8.6832E+01   9.8965E+00  1.1279E+00
      1.487      0.673  1.4772E+01      8.9853E+01   9.6178E+00  1.0295E+00
      1.583      0.632  1.2210E+01      8.7980E+01   8.8442E+00  8.8907E-01
      1.686      0.593  1.2777E+01      9.7369E+01   9.1925E+00  8.6786E-01
      1.795      0.557  1.1526E+01      9.5219E+01   8.4426E+00  7.4857E-01
      1.911      0.523  9.9746E+00      8.3922E+01   6.9883E+00  5.8191E-01
      2.035      0.491  9.8794E+00      9.4754E+01   7.4101E+00  5.7950E-01
      2.167      0.461  1.1832E+01      1.1821E+02   8.6820E+00  6.3766E-01
      2.307      0.433  1.1768E+01      1.1505E+02   7.9360E+00  5.4740E-01
      2.457      0.407  1.4250E+01      1.2220E+02   7.9162E+00  5.1281E-01
      2.616      0.382  1.5405E+01      1.5433E+02   9.3890E+00  5.7121E-01
      2.786      0.359  1.9568E+01      1.9063E+02   1.0892E+01  6.2234E-01
      2.966      0.337  2.0206E+01      1.9097E+02   1.0247E+01  5.4988E-01
      3.158      0.317  9.0686E+00      2.0813E+02   1.0489E+01  5.2859E-01
      3.363      0.297  9.6696E+00      1.8555E+02   8.7821E+00  4.1565E-01
      3.581      0.279  1.1528E+01      1.6446E+02   7.3100E+00  3.2493E-01
      3.813      0.262  9.5493E+00      1.6341E+02   6.8215E+00  2.8477E-01
      4.060      0.246  6.1530E+00      1.6054E+02   6.2940E+00  2.4676E-01
      4.323      0.231  1.4716E+01      1.7238E+02   6.3469E+00  2.3369E-01
      4.603      0.217  9.7045E+00      2.0820E+02   7.1994E+00  2.4895E-01
      4.901      0.204  1.2353E+01      2.8994E+02   9.4158E+00  3.0578E-01
      5.218      0.192  2.4782E+01      3.8369E+02   1.1703E+01  3.5692E-01
      5.556      0.180  2.7837E+01      4.5006E+02   1.2891E+01  3.6926E-01
      5.916      0.169  2.7115E+01      3.6133E+02   9.7201E+00  2.6148E-01
      6.300      0.159  1.2637E+01      2.8378E+02   7.1694E+00  1.8113E-01
      6.708      0.149  1.5188E+01      2.9479E+02   6.9945E+00  1.6596E-01
      7.142      0.140  1.7226E+01      2.9197E+02   6.5062E+00  1.4498E-01
      7.605      0.131  1.6752E+01      3.1197E+02   6.5288E+00  1.3663E-01
      8.098      0.123  1.5134E+01      2.9945E+02   5.8855E+00  1.1568E-01
      8.622      0.116  8.6861E+00      2.9835E+02   5.5070E+00  1.0165E-01
      9.181      0.109  1.3246E+01      3.5048E+02   6.0757E+00  1.0532E-01
      9.776      0.102  8.6887E+00      2.4898E+02   4.0536E+00  6.5994E-02
     10.409      0.096  5.2417E+00      2.1750E+02   3.3256E+00  5.0848E-02
     11.083      0.090  2.7345E+00      2.5151E+02   3.6116E+00  5.1861E-02
     11.801      0.085  9.3527E+00      2.7014E+02   3.6431E+00  4.9131E-02
     12.566      0.080  5.1000E+00      2.6731E+02   3.3856E+00  4.2881E-02
     13.380      0.075  2.3218E+00      2.0941E+02   2.4909E+00  2.9628E-02
     14.247      0.070  2.6848E+00      2.2177E+02   2.4774E+00  2.7676E-02
     15.170      0.066  4.9668E+00      2.3720E+02   2.4886E+00  2.6109E-02
     16.153      0.062  1.0414E+00      2.1829E+02   2.1508E+00  2.1192E-02
     17.199      0.058  3.0336E+00      1.8747E+02   1.7347E+00  1.6053E-02
     18.314      0.055  1.2537E+00      1.7043E+02   1.4811E+00  1.2872E-02
     19.500      0.051  3.4051E+00      1.7063E+02   1.3926E+00  1.1366E-02
     20.763      0.048  1.2074E+00      1.4016E+02   1.0743E+00  8.2350E-03
     22.109      0.045  6.3602E-01      1.2199E+02   8.7818E-01  6.3218E-03
     23.541      0.042  6.8048E-01      1.2602E+02   8.5202E-01  5.7603E-03
     25.066      0.040  5.7944E-01      1.1225E+02   7.1273E-01  4.5254E-03
     26.690      0.037  3.5370E-01      1.1404E+02   6.8003E-01  4.0551E-03
     28.419      0.035  1.1789E-01      1.1300E+02   6.3282E-01  3.5440E-03
     30.260      0.033  3.5345E-01      1.0877E+02   5.7210E-01  3.0090E-03
     32.221      0.031  3.1329E-01      1.0938E+02   5.4029E-01  2.6688E-03
     34.308      0.029  1.1380E-01      1.1033E+02   5.1183E-01  2.3744E-03
     36.531      0.027  4.4493E-02      1.0856E+02   4.7298E-01  2.0606E-03
     38.897      0.026  2.0123E-02      1.0624E+02   4.3470E-01  1.7787E-03
     41.417      0.024  9.1596E-02      1.0547E+02   4.0527E-01  1.5574E-03
     44.101      0.023  3.4774E-02      1.0494E+02   3.7873E-01  1.3668E-03
     46.958      0.021  3.2114E-02      1.0439E+02   3.5380E-01  1.1991E-03
     50.000      0.020  7.1056E-03      1.0362E+02   3.2984E-01  1.0499E-03
 
 
