# Supplementary material for: Parameters estimation of stochastic finite fault ground motion simulation method and its application in North China
Source: PLoS One. 2025 Dec 3;20(12):e0337602. doi: 10.1371/journal.pone.0337602 (PMC12674566; doi:10.1371/journal.pone.0337602)
Supplement: S2 File — The program code of strong ground motion simulation based on stochastic finite-fault method with dynamic corner frequency for the Pingyuan earthquake. (ZIP) [file pone.0337602.s002.zip › S2 File. Program Code. ( Simulationor of Pingyuan earthquake)/EXSIMNC/PSA/M6d5S130S012iter002.tmp]

**********************************************
*******     Site #  12
PSA and Fouries apectra of trial num.     2
damping:   5%
 100 samples
Mag.          =      5.50
siteCoord1    =     37.40
siteCoord2    =    116.60
depth         =     18.00
fault Dis.(km)=    28.15
Hypo  Dis.(km)=    32.10
Input Parameters file =  M6d5S130_parameters.out                                                                                                 
 data format: (1x,f10.3, 1p, 1x,e11.4, 5x,e11.4, 2x,e11.4, 1x,e11.4)
   freq(Hz)     per(s) FAS(cm/sec) avgPSA(cm/s**2) avgPSV(cm/s)   avgSD(cm)
      0.100     10.000  6.0166E-01      5.0984E-01   8.1144E-01  1.2914E+00
      0.106      9.392  6.0166E-01      5.6377E-01   8.4267E-01  1.2595E+00
      0.113      8.820  6.0166E-01      6.1840E-01   8.6809E-01  1.2186E+00
      0.121      8.283  6.0166E-01      6.9297E-01   9.1358E-01  1.2044E+00
      0.129      7.779  8.4317E-01      8.1150E-01   1.0047E+00  1.2440E+00
      0.137      7.306  8.4317E-01      9.3261E-01   1.0844E+00  1.2610E+00
      0.146      6.862  8.4317E-01      1.0532E+00   1.1501E+00  1.2560E+00
      0.155      6.444  1.0880E+00      1.1752E+00   1.2053E+00  1.2361E+00
      0.165      6.052  1.0880E+00      1.3092E+00   1.2610E+00  1.2146E+00
      0.176      5.684  1.0880E+00      1.4754E+00   1.3347E+00  1.2074E+00
      0.187      5.338  1.5257E+00      1.6990E+00   1.4434E+00  1.2263E+00
      0.199      5.013  1.5257E+00      1.9973E+00   1.5936E+00  1.2715E+00
      0.212      4.708  1.5257E+00      2.3862E+00   1.7881E+00  1.3399E+00
      0.226      4.422  2.2075E+00      2.9703E+00   2.0903E+00  1.4710E+00
      0.241      4.153  2.2075E+00      3.6961E+00   2.4428E+00  1.6145E+00
      0.256      3.900  2.6918E+00      4.5229E+00   2.8074E+00  1.7426E+00
      0.273      3.663  2.6918E+00      5.3970E+00   3.1461E+00  1.8340E+00
      0.291      3.440  3.0642E+00      6.6283E+00   3.6288E+00  1.9866E+00
      0.310      3.231  3.5870E+00      7.7528E+00   3.9862E+00  2.0495E+00
      0.330      3.034  3.5870E+00      8.6694E+00   4.1863E+00  2.0215E+00
      0.351      2.849  4.2079E+00      9.4556E+00   4.2881E+00  1.9446E+00
      0.374      2.676  5.1843E+00      1.0602E+01   4.5156E+00  1.9232E+00
      0.398      2.513  6.0430E+00      1.2802E+01   5.1208E+00  2.0483E+00
      0.424      2.360  6.0430E+00      1.5077E+01   5.6638E+00  2.1276E+00
      0.451      2.217  7.1165E+00      1.6208E+01   5.7183E+00  2.0174E+00
      0.480      2.082  7.9642E+00      1.7733E+01   5.8754E+00  1.9467E+00
      0.511      1.955  8.1378E+00      1.9711E+01   6.1334E+00  1.9086E+00
      0.545      1.836  7.6025E+00      2.1013E+01   6.1407E+00  1.7946E+00
      0.580      1.724  5.9879E+00      2.1700E+01   5.9557E+00  1.6346E+00
      0.617      1.620  5.3209E+00      2.7269E+01   7.0288E+00  1.8117E+00
      0.657      1.521  6.0609E+00      3.6700E+01   8.8842E+00  2.1506E+00
      0.700      1.428  7.5699E+00      4.3213E+01   9.8242E+00  2.2335E+00
      0.745      1.342  1.1461E+01      4.8479E+01   1.0351E+01  2.2101E+00
      0.794      1.260  1.3658E+01      5.2547E+01   1.0537E+01  2.1129E+00
      0.845      1.183  1.4371E+01      5.4969E+01   1.0352E+01  1.9495E+00
      0.900      1.111  1.5028E+01      6.2851E+01   1.1116E+01  1.9660E+00
      0.958      1.044  1.5604E+01      7.0519E+01   1.1713E+01  1.9456E+00
      1.020      0.980  1.7011E+01      7.1689E+01   1.1183E+01  1.7445E+00
      1.086      0.921  1.6339E+01      7.2439E+01   1.0613E+01  1.5548E+00
      1.157      0.865  1.6068E+01      6.6453E+01   9.1433E+00  1.2580E+00
      1.232      0.812  1.0365E+01      6.6927E+01   8.6483E+00  1.1175E+00
      1.311      0.763  8.1228E+00      6.9133E+01   8.3897E+00  1.0182E+00
      1.396      0.716  6.5924E+00      7.2408E+01   8.2526E+00  9.4057E-01
      1.487      0.673  6.3470E+00      8.2029E+01   8.7802E+00  9.3982E-01
      1.583      0.632  1.2225E+01      1.0551E+02   1.0606E+01  1.0662E+00
      1.686      0.593  2.6220E+01      1.3265E+02   1.2523E+01  1.1823E+00
      1.795      0.557  2.8817E+01      1.4049E+02   1.2457E+01  1.1045E+00
      1.911      0.523  1.4803E+01      1.3352E+02   1.1118E+01  9.2583E-01
      2.035      0.491  1.0430E+01      1.1607E+02   9.0772E+00  7.0987E-01
      2.167      0.461  1.8396E+01      1.3640E+02   1.0018E+01  7.3576E-01
      2.307      0.433  1.4159E+01      1.3344E+02   9.2040E+00  6.3487E-01
      2.457      0.407  1.2102E+01      1.2843E+02   8.3196E+00  5.3894E-01
      2.616      0.382  1.3451E+01      1.2873E+02   7.8317E+00  4.7647E-01
      2.786      0.359  1.2417E+01      1.5493E+02   8.8521E+00  5.0578E-01
      2.966      0.337  1.6086E+01      1.5546E+02   8.3419E+00  4.4763E-01
      3.158      0.317  6.4524E+00      1.5995E+02   8.0605E+00  4.0622E-01
      3.363      0.297  1.9662E+01      1.8688E+02   8.8447E+00  4.1861E-01
      3.581      0.279  1.0587E+01      2.0356E+02   9.0483E+00  4.0219E-01
      3.813      0.262  7.2531E+00      1.7800E+02   7.4306E+00  3.1019E-01
      4.060      0.246  8.7242E+00      1.7637E+02   6.9148E+00  2.7109E-01
      4.323      0.231  6.3605E+00      2.3179E+02   8.5345E+00  3.1424E-01
      4.603      0.217  2.7133E+01      3.5282E+02   1.2200E+01  4.2188E-01
      4.901      0.204  2.5800E+01      3.3871E+02   1.1000E+01  3.5723E-01
      5.218      0.192  1.8555E+01      2.6837E+02   8.1852E+00  2.4964E-01
      5.556      0.180  1.6075E+01      3.6432E+02   1.0435E+01  2.9891E-01
      5.916      0.169  2.1662E+01      3.5353E+02   9.5103E+00  2.5584E-01
      6.300      0.159  1.5176E+01      3.2905E+02   8.3131E+00  2.1002E-01
      6.708      0.149  7.5870E+00      3.2363E+02   7.6788E+00  1.8220E-01
      7.142      0.140  2.1696E+01      3.5967E+02   8.0147E+00  1.7859E-01
      7.605      0.131  1.5014E+01      3.9547E+02   8.2763E+00  1.7320E-01
      8.098      0.123  2.2161E+01      4.3357E+02   8.5216E+00  1.6749E-01
      8.622      0.116  1.5211E+01      4.8051E+02   8.8695E+00  1.6372E-01
      9.181      0.109  1.9104E+01      4.3385E+02   7.5210E+00  1.3038E-01
      9.776      0.102  7.1773E+00      3.6707E+02   5.9761E+00  9.7295E-02
     10.409      0.096  3.6379E+00      3.6331E+02   5.5550E+00  8.4936E-02
     11.083      0.090  5.5580E+00      3.7251E+02   5.3491E+00  7.6812E-02
     11.801      0.085  6.5138E+00      3.5875E+02   4.8381E+00  6.5247E-02
     12.566      0.080  8.9564E+00      2.8715E+02   3.6369E+00  4.6063E-02
     13.380      0.075  5.1274E+00      2.7708E+02   3.2958E+00  3.9203E-02
     14.247      0.070  2.4970E+00      2.1857E+02   2.4417E+00  2.7276E-02
     15.170      0.066  1.9821E+00      2.2256E+02   2.3350E+00  2.4497E-02
     16.153      0.062  2.2341E+00      2.0222E+02   1.9925E+00  1.9632E-02
     17.199      0.058  1.2011E+00      1.7357E+02   1.6062E+00  1.4863E-02
     18.314      0.055  3.1196E+00      1.8541E+02   1.6113E+00  1.4003E-02
     19.500      0.051  1.9677E+00      2.0567E+02   1.6786E+00  1.3701E-02
     20.763      0.048  9.1774E-01      1.7308E+02   1.3267E+00  1.0169E-02
     22.109      0.045  5.4392E-01      1.4777E+02   1.0637E+00  7.6577E-03
     23.541      0.042  1.1454E+00      1.3624E+02   9.2107E-01  6.2272E-03
     25.066      0.040  3.5673E-01      1.2723E+02   8.0784E-01  5.1293E-03
     26.690      0.037  5.7479E-01      1.2588E+02   7.5065E-01  4.4762E-03
     28.419      0.035  2.1387E-01      1.3074E+02   7.3217E-01  4.1004E-03
     30.260      0.033  2.2195E-01      1.3261E+02   6.9748E-01  3.6684E-03
     32.221      0.031  2.4336E-01      1.3051E+02   6.4466E-01  3.1843E-03
     34.308      0.029  8.0997E-02      1.3096E+02   6.0750E-01  2.8182E-03
     36.531      0.027  4.2530E-02      1.2845E+02   5.5961E-01  2.4381E-03
     38.897      0.026  1.8251E-02      1.2634E+02   5.1695E-01  2.1152E-03
     41.417      0.024  2.9073E-02      1.2688E+02   4.8757E-01  1.8736E-03
     44.101      0.023  2.5921E-02      1.2709E+02   4.5866E-01  1.6553E-03
     46.958      0.021  1.8428E-02      1.2677E+02   4.2967E-01  1.4563E-03
     50.000      0.020  7.0871E-03      1.2654E+02   4.0280E-01  1.2821E-03
 
 
