# Supplementary material for: Parameters estimation of stochastic finite fault ground motion simulation method and its application in North China
Source: PLoS One. 2025 Dec 3;20(12):e0337602. doi: 10.1371/journal.pone.0337602 (PMC12674566; doi:10.1371/journal.pone.0337602)
Supplement: S2 File — The program code of strong ground motion simulation based on stochastic finite-fault method with dynamic corner frequency for the Pingyuan earthquake. (ZIP) [file pone.0337602.s002.zip › S2 File. Program Code. ( Simulationor of Pingyuan earthquake)/EXSIMNC/PSA/M6d5S130S012iter003.tmp]

**********************************************
*******     Site #  12
PSA and Fouries apectra of trial num.     3
damping:   5%
 100 samples
Mag.          =      5.50
siteCoord1    =     37.40
siteCoord2    =    116.60
depth         =     18.00
fault Dis.(km)=    28.15
Hypo  Dis.(km)=    32.10
Input Parameters file =  M6d5S130_parameters.out                                                                                                 
 data format: (1x,f10.3, 1p, 1x,e11.4, 5x,e11.4, 2x,e11.4, 1x,e11.4)
   freq(Hz)     per(s) FAS(cm/sec) avgPSA(cm/s**2) avgPSV(cm/s)   avgSD(cm)
      0.100     10.000  6.5436E-01      5.5253E-01   8.7939E-01  1.3996E+00
      0.106      9.392  6.5436E-01      6.0158E-01   8.9919E-01  1.3440E+00
      0.113      8.820  6.5436E-01      6.1482E-01   8.6306E-01  1.2115E+00
      0.121      8.283  6.5436E-01      6.0386E-01   7.9610E-01  1.0495E+00
      0.129      7.779  9.2744E-01      6.5539E-01   8.1147E-01  1.0047E+00
      0.137      7.306  9.2744E-01      8.1646E-01   9.4938E-01  1.1040E+00
      0.146      6.862  9.2744E-01      1.0267E+00   1.1212E+00  1.2244E+00
      0.155      6.444  1.3264E+00      1.2528E+00   1.2849E+00  1.3178E+00
      0.165      6.052  1.3264E+00      1.4567E+00   1.4031E+00  1.3515E+00
      0.176      5.684  1.3264E+00      1.6316E+00   1.4759E+00  1.3351E+00
      0.187      5.338  1.5241E+00      1.8089E+00   1.5368E+00  1.3056E+00
      0.199      5.013  1.5241E+00      2.2126E+00   1.7654E+00  1.4085E+00
      0.212      4.708  1.5241E+00      2.5312E+00   1.8967E+00  1.4212E+00
      0.226      4.422  2.1119E+00      2.8380E+00   1.9972E+00  1.4055E+00
      0.241      4.153  2.1119E+00      3.3195E+00   2.1939E+00  1.4500E+00
      0.256      3.900  2.5584E+00      4.1062E+00   2.5488E+00  1.5820E+00
      0.273      3.663  2.5584E+00      5.0589E+00   2.9491E+00  1.7191E+00
      0.291      3.440  2.7315E+00      6.0606E+00   3.3180E+00  1.8165E+00
      0.310      3.231  2.9471E+00      6.8301E+00   3.5118E+00  1.8056E+00
      0.330      3.034  2.9471E+00      7.5050E+00   3.6240E+00  1.7499E+00
      0.351      2.849  3.3544E+00      8.4532E+00   3.8335E+00  1.7385E+00
      0.374      2.676  3.8387E+00      1.0382E+01   4.4218E+00  1.8833E+00
      0.398      2.513  4.5960E+00      1.2262E+01   4.9048E+00  1.9619E+00
      0.424      2.360  4.5960E+00      1.3590E+01   5.1053E+00  1.9178E+00
      0.451      2.217  5.6239E+00      1.4379E+01   5.0730E+00  1.7897E+00
      0.480      2.082  6.4164E+00      1.7190E+01   5.6955E+00  1.8871E+00
      0.511      1.955  7.9626E+00      1.9961E+01   6.2111E+00  1.9327E+00
      0.545      1.836  8.5072E+00      2.3153E+01   6.7662E+00  1.9773E+00
      0.580      1.724  9.7632E+00      2.5842E+01   7.0925E+00  1.9466E+00
      0.617      1.620  1.0098E+01      2.7219E+01   7.0158E+00  1.8084E+00
      0.657      1.521  9.4121E+00      2.7377E+01   6.6272E+00  1.6043E+00
      0.700      1.428  8.9784E+00      2.5442E+01   5.7841E+00  1.3150E+00
      0.745      1.342  6.5580E+00      2.5331E+01   5.4084E+00  1.1548E+00
      0.794      1.260  4.0399E+00      2.7182E+01   5.4506E+00  1.0930E+00
      0.845      1.183  3.4123E+00      2.6815E+01   5.0498E+00  9.5098E-01
      0.900      1.111  3.6875E+00      2.7595E+01   4.8805E+00  8.6318E-01
      0.958      1.044  6.1216E+00      2.7828E+01   4.6223E+00  7.6778E-01
      1.020      0.980  7.2534E+00      3.2063E+01   5.0018E+00  7.8025E-01
      1.086      0.921  8.0437E+00      3.8921E+01   5.7021E+00  8.3538E-01
      1.157      0.865  8.0024E+00      4.1843E+01   5.7573E+00  7.9215E-01
      1.232      0.812  7.9060E+00      4.7477E+01   6.1349E+00  7.9275E-01
      1.311      0.763  6.6753E+00      5.2247E+01   6.3406E+00  7.6947E-01
      1.396      0.716  5.0642E+00      5.8146E+01   6.6271E+00  7.5531E-01
      1.487      0.673  1.0121E+01      6.5339E+01   6.9938E+00  7.4860E-01
      1.583      0.632  1.6437E+01      1.0201E+02   1.0255E+01  1.0309E+00
      1.686      0.593  1.8387E+01      1.2887E+02   1.2167E+01  1.1486E+00
      1.795      0.557  1.4081E+01      1.3837E+02   1.2269E+01  1.0878E+00
      1.911      0.523  1.9414E+01      1.3231E+02   1.1017E+01  9.1740E-01
      2.035      0.491  2.0171E+01      1.1573E+02   9.0509E+00  7.0781E-01
      2.167      0.461  1.5968E+01      1.2581E+02   9.2402E+00  6.7865E-01
      2.307      0.433  1.0417E+01      1.4005E+02   9.6601E+00  6.6632E-01
      2.457      0.407  1.5491E+01      1.2239E+02   7.9287E+00  5.1362E-01
      2.616      0.382  9.4253E+00      1.1137E+02   6.7759E+00  4.1224E-01
      2.786      0.359  6.6768E+00      1.3723E+02   7.8407E+00  4.4799E-01
      2.966      0.337  1.5505E+01      1.7488E+02   9.3842E+00  5.0356E-01
      3.158      0.317  9.3520E+00      2.1254E+02   1.0711E+01  5.3979E-01
      3.363      0.297  2.1919E+01      2.5623E+02   1.2127E+01  5.7397E-01
      3.581      0.279  4.1847E+01      3.7766E+02   1.6787E+01  7.4617E-01
      3.813      0.262  4.4196E+01      3.6999E+02   1.5445E+01  6.4477E-01
      4.060      0.246  1.0339E+01      3.2437E+02   1.2717E+01  4.9857E-01
      4.323      0.231  1.6070E+01      2.9071E+02   1.0704E+01  3.9411E-01
      4.603      0.217  9.8844E+00      2.5293E+02   8.7463E+00  3.0244E-01
      4.901      0.204  1.8258E+01      3.2468E+02   1.0544E+01  3.4243E-01
      5.218      0.192  2.3578E+01      3.6215E+02   1.1045E+01  3.3688E-01
      5.556      0.180  8.9949E+00      3.0359E+02   8.6959E+00  2.4908E-01
      5.916      0.169  1.7636E+01      3.3252E+02   8.9451E+00  2.4063E-01
      6.300      0.159  9.5244E+00      3.0795E+02   7.7802E+00  1.9656E-01
      6.708      0.149  1.1557E+01      3.5435E+02   8.4078E+00  1.9949E-01
      7.142      0.140  1.8285E+01      3.9869E+02   8.8842E+00  1.9797E-01
      7.605      0.131  1.0793E+01      3.9348E+02   8.2347E+00  1.7233E-01
      8.098      0.123  1.0121E+01      3.6289E+02   7.1324E+00  1.4018E-01
      8.622      0.116  1.3041E+01      3.6220E+02   6.6856E+00  1.2341E-01
      9.181      0.109  7.3075E+00      2.6628E+02   4.6161E+00  8.0021E-02
      9.776      0.102  7.9365E+00      2.2321E+02   3.6340E+00  5.9164E-02
     10.409      0.096  2.6887E+00      2.1087E+02   3.2243E+00  4.9299E-02
     11.083      0.090  8.4262E+00      2.3902E+02   3.4323E+00  4.9287E-02
     11.801      0.085  2.2856E+00      2.4009E+02   3.2378E+00  4.3665E-02
     12.566      0.080  2.9875E+00      2.4664E+02   3.1238E+00  3.9564E-02
     13.380      0.075  6.4165E+00      2.9222E+02   3.4759E+00  4.1345E-02
     14.247      0.070  2.7503E+00      2.6917E+02   3.0070E+00  3.3591E-02
     15.170      0.066  2.8606E+00      2.0718E+02   2.1736E+00  2.2804E-02
     16.153      0.062  2.7130E+00      1.8914E+02   1.8636E+00  1.8362E-02
     17.199      0.058  3.8218E+00      1.7660E+02   1.6342E+00  1.5122E-02
     18.314      0.055  2.1981E+00      1.8376E+02   1.5970E+00  1.3879E-02
     19.500      0.051  4.6098E-01      1.9072E+02   1.5566E+00  1.2705E-02
     20.763      0.048  1.4018E+00      1.7284E+02   1.3248E+00  1.0155E-02
     22.109      0.045  1.4157E+00      1.6143E+02   1.1621E+00  8.3660E-03
     23.541      0.042  1.3437E+00      1.4751E+02   9.9727E-01  6.7424E-03
     25.066      0.040  9.3135E-01      1.2401E+02   7.8738E-01  4.9994E-03
     26.690      0.037  6.0403E-01      1.1855E+02   7.0693E-01  4.2155E-03
     28.419      0.035  7.7814E-01      1.2438E+02   6.9657E-01  3.9010E-03
     30.260      0.033  1.9315E-01      1.2211E+02   6.4223E-01  3.3778E-03
     32.221      0.031  1.5073E-01      1.2125E+02   5.9892E-01  2.9584E-03
     34.308      0.029  1.8767E-01      1.1939E+02   5.5387E-01  2.5694E-03
     36.531      0.027  1.4702E-01      1.1625E+02   5.0648E-01  2.2066E-03
     38.897      0.026  3.4385E-02      1.1744E+02   4.8053E-01  1.9662E-03
     41.417      0.024  5.5204E-02      1.1728E+02   4.5067E-01  1.7318E-03
     44.101      0.023  2.3806E-02      1.1762E+02   4.2447E-01  1.5319E-03
     46.958      0.021  1.7484E-02      1.1659E+02   3.9518E-01  1.3394E-03
     50.000      0.020  2.2741E-02      1.1562E+02   3.6804E-01  1.1715E-03
 
 
