# Supplementary material for: Parameters estimation of stochastic finite fault ground motion simulation method and its application in North China
Source: PLoS One. 2025 Dec 3;20(12):e0337602. doi: 10.1371/journal.pone.0337602 (PMC12674566; doi:10.1371/journal.pone.0337602)
Supplement: S2 File — The program code of strong ground motion simulation based on stochastic finite-fault method with dynamic corner frequency for the Pingyuan earthquake. (ZIP) [file pone.0337602.s002.zip › S2 File. Program Code. ( Simulationor of Pingyuan earthquake)/EXSIMNC/PSA/M6d5S130S012iter004.tmp]

**********************************************
*******     Site #  12
PSA and Fouries apectra of trial num.     4
damping:   5%
 100 samples
Mag.          =      5.50
siteCoord1    =     37.40
siteCoord2    =    116.60
depth         =     18.00
fault Dis.(km)=    28.15
Hypo  Dis.(km)=    32.10
Input Parameters file =  M6d5S130_parameters.out                                                                                                 
 data format: (1x,f10.3, 1p, 1x,e11.4, 5x,e11.4, 2x,e11.4, 1x,e11.4)
   freq(Hz)     per(s) FAS(cm/sec) avgPSA(cm/s**2) avgPSV(cm/s)   avgSD(cm)
      0.100     10.000  3.9374E-01      3.7966E-01   6.0425E-01  9.6169E-01
      0.106      9.392  3.9374E-01      4.4749E-01   6.6886E-01  9.9976E-01
      0.113      8.820  3.9374E-01      5.1726E-01   7.2611E-01  1.0193E+00
      0.121      8.283  3.9374E-01      5.8695E-01   7.7381E-01  1.0202E+00
      0.129      7.779  6.2880E-01      6.5906E-01   8.1601E-01  1.0103E+00
      0.137      7.306  6.2880E-01      7.6474E-01   8.8925E-01  1.0340E+00
      0.146      6.862  6.2880E-01      8.8254E-01   9.6379E-01  1.0525E+00
      0.155      6.444  9.1199E-01      1.0205E+00   1.0466E+00  1.0734E+00
      0.165      6.052  9.1199E-01      1.1910E+00   1.1472E+00  1.1050E+00
      0.176      5.684  9.1199E-01      1.4074E+00   1.2731E+00  1.1517E+00
      0.187      5.338  1.0904E+00      1.6756E+00   1.4235E+00  1.2094E+00
      0.199      5.013  1.0904E+00      1.9862E+00   1.5847E+00  1.2644E+00
      0.212      4.708  1.0904E+00      2.3211E+00   1.7392E+00  1.3033E+00
      0.226      4.422  1.2747E+00      2.6624E+00   1.8736E+00  1.3185E+00
      0.241      4.153  1.2747E+00      3.0373E+00   2.0074E+00  1.3267E+00
      0.256      3.900  1.4977E+00      3.5357E+00   2.1946E+00  1.3622E+00
      0.273      3.663  1.4977E+00      4.2522E+00   2.4788E+00  1.4450E+00
      0.291      3.440  1.4469E+00      5.1491E+00   2.8190E+00  1.5433E+00
      0.310      3.231  1.4611E+00      5.9900E+00   3.0798E+00  1.5835E+00
      0.330      3.034  1.4611E+00      6.5488E+00   3.1623E+00  1.5270E+00
      0.351      2.849  1.6392E+00      6.9961E+00   3.1727E+00  1.4388E+00
      0.374      2.676  2.3755E+00      7.8485E+00   3.3427E+00  1.4237E+00
      0.398      2.513  3.7254E+00      9.4500E+00   3.7799E+00  1.5119E+00
      0.424      2.360  3.7254E+00      1.1947E+01   4.4878E+00  1.6859E+00
      0.451      2.217  5.0936E+00      1.4265E+01   5.0328E+00  1.7755E+00
      0.480      2.082  6.4984E+00      1.6258E+01   5.3869E+00  1.7848E+00
      0.511      1.955  7.6832E+00      1.9181E+01   5.9687E+00  1.8573E+00
      0.545      1.836  8.9345E+00      2.3942E+01   6.9967E+00  2.0447E+00
      0.580      1.724  1.0053E+01      3.0399E+01   8.3432E+00  2.2898E+00
      0.617      1.620  1.0510E+01      3.7650E+01   9.7046E+00  2.5015E+00
      0.657      1.521  1.0954E+01      4.4065E+01   1.0667E+01  2.5822E+00
      0.700      1.428  1.2107E+01      5.3257E+01   1.2108E+01  2.7526E+00
      0.745      1.342  1.4050E+01      5.8730E+01   1.2540E+01  2.6774E+00
      0.794      1.260  1.5084E+01      6.3836E+01   1.2801E+01  2.5668E+00
      0.845      1.183  1.4939E+01      6.7448E+01   1.2702E+01  2.3921E+00
      0.900      1.111  1.5052E+01      7.4572E+01   1.3189E+01  2.3327E+00
      0.958      1.044  1.6437E+01      8.8155E+01   1.4643E+01  2.4322E+00
      1.020      0.980  1.7286E+01      9.4331E+01   1.4715E+01  2.2955E+00
      1.086      0.921  1.7989E+01      1.0019E+02   1.4679E+01  2.1505E+00
      1.157      0.865  2.0615E+01      9.4830E+01   1.3048E+01  1.7953E+00
      1.232      0.812  1.9939E+01      9.2045E+01   1.1894E+01  1.5369E+00
      1.311      0.763  1.7858E+01      1.0712E+02   1.3000E+01  1.5776E+00
      1.396      0.716  1.4050E+01      1.2176E+02   1.3878E+01  1.5817E+00
      1.487      0.673  9.2894E+00      1.4018E+02   1.5004E+01  1.6060E+00
      1.583      0.632  1.5515E+01      1.4238E+02   1.4313E+01  1.4388E+00
      1.686      0.593  2.6390E+01      1.3201E+02   1.2463E+01  1.1766E+00
      1.795      0.557  2.6539E+01      1.6124E+02   1.4297E+01  1.2676E+00
      1.911      0.523  1.8690E+01      1.7157E+02   1.4286E+01  1.1896E+00
      2.035      0.491  1.8761E+01      2.0981E+02   1.6408E+01  1.2832E+00
      2.167      0.461  2.9660E+01      2.8150E+02   2.0675E+01  1.5185E+00
      2.307      0.433  3.1675E+01      3.0566E+02   2.1083E+01  1.4543E+00
      2.457      0.407  2.5091E+01      2.6578E+02   1.7217E+01  1.1153E+00
      2.616      0.382  1.5298E+01      2.3161E+02   1.4091E+01  8.5728E-01
      2.786      0.359  1.1841E+01      2.1203E+02   1.2115E+01  6.9219E-01
      2.966      0.337  1.2719E+01      1.8939E+02   1.0163E+01  5.4534E-01
      3.158      0.317  1.1034E+01      1.8430E+02   9.2881E+00  4.6808E-01
      3.363      0.297  1.0947E+01      2.0669E+02   9.7826E+00  4.6300E-01
      3.581      0.279  1.9901E+01      2.0824E+02   9.2561E+00  4.1143E-01
      3.813      0.262  1.0961E+01      2.2820E+02   9.5263E+00  3.9768E-01
      4.060      0.246  2.9859E+01      2.7191E+02   1.0660E+01  4.1794E-01
      4.323      0.231  1.6331E+01      3.0095E+02   1.1081E+01  4.0799E-01
      4.603      0.217  7.9270E+00      2.9798E+02   1.0304E+01  3.5630E-01
      4.901      0.204  1.1821E+01      3.3774E+02   1.0968E+01  3.5620E-01
      5.218      0.192  1.7552E+01      4.0244E+02   1.2274E+01  3.7436E-01
      5.556      0.180  3.5056E+01      4.1286E+02   1.1826E+01  3.3874E-01
      5.916      0.169  1.1710E+01      3.4060E+02   9.1626E+00  2.4648E-01
      6.300      0.159  1.0504E+01      2.9138E+02   7.3615E+00  1.8598E-01
      6.708      0.149  4.1154E+00      2.6807E+02   6.3604E+00  1.5091E-01
      7.142      0.140  2.0447E+01      3.0924E+02   6.8910E+00  1.5356E-01
      7.605      0.131  5.4165E+00      3.1413E+02   6.5740E+00  1.3758E-01
      8.098      0.123  9.8213E+00      2.9683E+02   5.8339E+00  1.1466E-01
      8.622      0.116  9.7979E+00      2.7075E+02   4.9976E+00  9.2247E-02
      9.181      0.109  1.2044E+01      3.0891E+02   5.3550E+00  9.2831E-02
      9.776      0.102  6.7586E+00      3.2224E+02   5.2462E+00  8.5412E-02
     10.409      0.096  9.9446E+00      3.5649E+02   5.4507E+00  8.3342E-02
     11.083      0.090  1.3636E+01      3.3233E+02   4.7721E+00  6.8526E-02
     11.801      0.085  2.8333E+00      2.8304E+02   3.8171E+00  5.1478E-02
     12.566      0.080  3.9802E+00      2.4667E+02   3.1242E+00  3.9570E-02
     13.380      0.075  6.1384E+00      2.3394E+02   2.7827E+00  3.3099E-02
     14.247      0.070  1.6586E+00      2.1504E+02   2.4022E+00  2.6835E-02
     15.170      0.066  2.0208E+00      1.9193E+02   2.0136E+00  2.1126E-02
     16.153      0.062  3.3096E+00      1.7033E+02   1.6783E+00  1.6536E-02
     17.199      0.058  2.5911E+00      1.6478E+02   1.5248E+00  1.4110E-02
     18.314      0.055  1.8626E+00      1.6270E+02   1.4140E+00  1.2288E-02
     19.500      0.051  2.7532E+00      1.7929E+02   1.4633E+00  1.1943E-02
     20.763      0.048  1.5224E+00      1.6304E+02   1.2498E+00  9.5796E-03
     22.109      0.045  8.1539E-01      1.3484E+02   9.7068E-01  6.9877E-03
     23.541      0.042  5.3934E-01      1.3653E+02   9.2303E-01  6.2404E-03
     25.066      0.040  4.5034E-01      1.3450E+02   8.5402E-01  5.4225E-03
     26.690      0.037  2.3343E-01      1.2489E+02   7.4472E-01  4.4409E-03
     28.419      0.035  6.9858E-01      1.1656E+02   6.5276E-01  3.6556E-03
     30.260      0.033  2.0973E-01      1.1251E+02   5.9178E-01  3.1125E-03
     32.221      0.031  2.8668E-01      1.1050E+02   5.4583E-01  2.6961E-03
     34.308      0.029  3.0022E-01      1.1130E+02   5.1630E-01  2.3951E-03
     36.531      0.027  3.8621E-02      1.1107E+02   4.8391E-01  2.1083E-03
     38.897      0.026  2.6016E-02      1.1035E+02   4.5150E-01  1.8474E-03
     41.417      0.024  2.3435E-02      1.0931E+02   4.2005E-01  1.6141E-03
     44.101      0.023  2.0776E-02      1.0891E+02   3.9303E-01  1.4184E-03
     46.958      0.021  1.7447E-02      1.0816E+02   3.6659E-01  1.2425E-03
     50.000      0.020  1.8014E-02      1.0770E+02   3.4283E-01  1.0913E-03
 
 
