# Supplementary material for: Parameters estimation of stochastic finite fault ground motion simulation method and its application in North China
Source: PLoS One. 2025 Dec 3;20(12):e0337602. doi: 10.1371/journal.pone.0337602 (PMC12674566; doi:10.1371/journal.pone.0337602)
Supplement: S2 File — The program code of strong ground motion simulation based on stochastic finite-fault method with dynamic corner frequency for the Pingyuan earthquake. (ZIP) [file pone.0337602.s002.zip › S2 File. Program Code. ( Simulationor of Pingyuan earthquake)/EXSIMNC/PSA/M6d5S130S012iter005.tmp]

**********************************************
*******     Site #  12
PSA and Fouries apectra of trial num.     5
damping:   5%
 100 samples
Mag.          =      5.50
siteCoord1    =     37.40
siteCoord2    =    116.60
depth         =     18.00
fault Dis.(km)=    28.15
Hypo  Dis.(km)=    32.10
Input Parameters file =  M6d5S130_parameters.out                                                                                                 
 data format: (1x,f10.3, 1p, 1x,e11.4, 5x,e11.4, 2x,e11.4, 1x,e11.4)
   freq(Hz)     per(s) FAS(cm/sec) avgPSA(cm/s**2) avgPSV(cm/s)   avgSD(cm)
      0.100     10.000  4.6990E-01      3.3812E-01   5.3814E-01  8.5647E-01
      0.106      9.392  4.6990E-01      3.8161E-01   5.7039E-01  8.5257E-01
      0.113      8.820  4.6990E-01      4.2929E-01   6.0263E-01  8.4595E-01
      0.121      8.283  4.6990E-01      4.7846E-01   6.3078E-01  8.3159E-01
      0.129      7.779  4.9424E-01      5.2612E-01   6.5142E-01  8.0655E-01
      0.137      7.306  4.9424E-01      5.7133E-01   6.6434E-01  7.7250E-01
      0.146      6.862  4.9424E-01      6.1842E-01   6.7535E-01  7.3752E-01
      0.155      6.444  6.0515E-01      6.7933E-01   6.9673E-01  7.1458E-01
      0.165      6.052  6.0515E-01      7.7143E-01   7.4305E-01  7.1572E-01
      0.176      5.684  6.0515E-01      9.0846E-01   8.2180E-01  7.4340E-01
      0.187      5.338  6.0058E-01      1.0867E+00   9.2324E-01  7.8435E-01
      0.199      5.013  6.0058E-01      1.2788E+00   1.0203E+00  8.1408E-01
      0.212      4.708  6.0058E-01      1.4515E+00   1.0877E+00  8.1501E-01
      0.226      4.422  5.8888E-01      1.6113E+00   1.1339E+00  7.9797E-01
      0.241      4.153  5.8888E-01      1.8413E+00   1.2169E+00  8.0430E-01
      0.256      3.900  7.3625E-01      2.2664E+00   1.4068E+00  8.7319E-01
      0.273      3.663  7.3625E-01      2.9337E+00   1.7102E+00  9.9692E-01
      0.291      3.440  9.3760E-01      3.7440E+00   2.0498E+00  1.1222E+00
      0.310      3.231  1.3105E+00      4.5814E+00   2.3555E+00  1.2111E+00
      0.330      3.034  1.3105E+00      5.4960E+00   2.6539E+00  1.2815E+00
      0.351      2.849  1.5095E+00      6.6329E+00   3.0080E+00  1.3641E+00
      0.374      2.676  2.4008E+00      8.0497E+00   3.4284E+00  1.4602E+00
      0.398      2.513  3.3327E+00      9.8076E+00   3.9229E+00  1.5691E+00
      0.424      2.360  3.3327E+00      1.1790E+01   4.4288E+00  1.6637E+00
      0.451      2.217  4.5940E+00      1.5250E+01   5.3802E+00  1.8981E+00
      0.480      2.082  5.7010E+00      1.7922E+01   5.9382E+00  1.9675E+00
      0.511      1.955  6.9720E+00      2.0086E+01   6.2503E+00  1.9449E+00
      0.545      1.836  7.7473E+00      2.2439E+01   6.5576E+00  1.9164E+00
      0.580      1.724  9.7826E+00      2.6429E+01   7.2536E+00  1.9908E+00
      0.617      1.620  1.0973E+01      3.2120E+01   8.2793E+00  2.1340E+00
      0.657      1.521  1.2526E+01      3.8563E+01   9.3352E+00  2.2598E+00
      0.700      1.428  1.3020E+01      4.3512E+01   9.8923E+00  2.2490E+00
      0.745      1.342  1.3888E+01      4.4731E+01   9.5507E+00  2.0392E+00
      0.794      1.260  1.1710E+01      4.0174E+01   8.0558E+00  1.6154E+00
      0.845      1.183  1.0934E+01      3.4163E+01   6.4336E+00  1.2116E+00
      0.900      1.111  7.0231E+00      3.4050E+01   6.0222E+00  1.0651E+00
      0.958      1.044  6.6582E+00      4.0481E+01   6.7240E+00  1.1169E+00
      1.020      0.980  9.8112E+00      4.7713E+01   7.4430E+00  1.1611E+00
      1.086      0.921  1.2307E+01      5.1709E+01   7.5756E+00  1.1099E+00
      1.157      0.865  1.3318E+01      6.1443E+01   8.4540E+00  1.1632E+00
      1.232      0.812  1.2983E+01      6.7710E+01   8.7494E+00  1.1306E+00
      1.311      0.763  1.1720E+01      7.3424E+01   8.9105E+00  1.0814E+00
      1.396      0.716  7.9053E+00      7.8974E+01   9.0009E+00  1.0259E+00
      1.487      0.673  7.8745E+00      9.1578E+01   9.8024E+00  1.0492E+00
      1.583      0.632  1.1478E+01      9.6359E+01   9.6866E+00  9.7375E-01
      1.686      0.593  2.1336E+01      1.1056E+02   1.0438E+01  9.8541E-01
      1.795      0.557  2.2204E+01      1.1969E+02   1.0612E+01  9.4091E-01
      1.911      0.523  1.4224E+01      1.1523E+02   9.5954E+00  7.9901E-01
      2.035      0.491  8.8987E+00      1.0148E+02   7.9364E+00  6.2066E-01
      2.167      0.461  8.3548E+00      9.2555E+01   6.7977E+00  4.9926E-01
      2.307      0.433  8.9300E+00      1.1717E+02   8.0819E+00  5.5746E-01
      2.457      0.407  1.4307E+01      1.6166E+02   1.0472E+01  6.7840E-01
      2.616      0.382  2.3417E+01      2.0443E+02   1.2437E+01  7.5668E-01
      2.786      0.359  2.4322E+01      2.1019E+02   1.2010E+01  6.8620E-01
      2.966      0.337  2.1311E+01      2.4849E+02   1.3334E+01  7.1551E-01
      3.158      0.317  1.2220E+01      2.8560E+02   1.4393E+01  7.2535E-01
      3.363      0.297  2.4094E+01      2.7847E+02   1.3180E+01  6.2378E-01
      3.581      0.279  1.5308E+01      2.4903E+02   1.1069E+01  4.9203E-01
      3.813      0.262  8.9471E+00      2.3352E+02   9.7483E+00  4.0694E-01
      4.060      0.246  2.1579E+01      2.1950E+02   8.6056E+00  3.3739E-01
      4.323      0.231  1.6582E+01      2.7841E+02   1.0251E+01  3.7744E-01
      4.603      0.217  1.8674E+01      2.5459E+02   8.8035E+00  3.0442E-01
      4.901      0.204  1.7061E+01      3.0495E+02   9.9034E+00  3.2162E-01
      5.218      0.192  1.5406E+01      2.9640E+02   9.0401E+00  2.7572E-01
      5.556      0.180  1.0916E+01      2.4250E+02   6.9463E+00  1.9897E-01
      5.916      0.169  8.0069E+00      2.6917E+02   7.2409E+00  1.9479E-01
      6.300      0.159  8.9836E+00      2.6273E+02   6.6376E+00  1.6769E-01
      6.708      0.149  1.0718E+01      3.0277E+02   7.1838E+00  1.7045E-01
      7.142      0.140  1.7181E+01      2.9594E+02   6.5946E+00  1.4695E-01
      7.605      0.131  1.5438E+01      2.6140E+02   5.4705E+00  1.1449E-01
      8.098      0.123  1.1975E+01      2.9686E+02   5.8345E+00  1.1467E-01
      8.622      0.116  2.7392E+01      3.9201E+02   7.2359E+00  1.3356E-01
      9.181      0.109  6.0174E+00      2.6930E+02   4.6685E+00  8.0930E-02
      9.776      0.102  9.0329E+00      2.6932E+02   4.3846E+00  7.1385E-02
     10.409      0.096  4.3008E+00      2.5000E+02   3.8225E+00  5.8446E-02
     11.083      0.090  3.6835E+00      2.3202E+02   3.3317E+00  4.7842E-02
     11.801      0.085  9.1203E+00      2.2026E+02   2.9704E+00  4.0058E-02
     12.566      0.080  2.5227E+00      2.1506E+02   2.7238E+00  3.4499E-02
     13.380      0.075  1.7399E+00      1.6976E+02   2.0193E+00  2.4019E-02
     14.247      0.070  4.2468E+00      1.5913E+02   1.7776E+00  1.9858E-02
     15.170      0.066  3.0915E+00      1.6384E+02   1.7189E+00  1.8033E-02
     16.153      0.062  1.2965E+00      1.5190E+02   1.4966E+00  1.4747E-02
     17.199      0.058  1.7912E+00      1.5329E+02   1.4185E+00  1.3126E-02
     18.314      0.055  4.2111E+00      1.5041E+02   1.3071E+00  1.1360E-02
     19.500      0.051  2.0509E+00      1.3672E+02   1.1159E+00  9.1075E-03
     20.763      0.048  9.6866E-01      1.3712E+02   1.0510E+00  8.0562E-03
     22.109      0.045  9.8254E-01      1.4162E+02   1.0195E+00  7.3389E-03
     23.541      0.042  1.1361E+00      1.3857E+02   9.3681E-01  6.3336E-03
     25.066      0.040  7.0024E-01      1.2033E+02   7.6404E-01  4.8512E-03
     26.690      0.037  4.4948E-01      1.1334E+02   6.7587E-01  4.0303E-03
     28.419      0.035  4.0609E-01      1.1584E+02   6.4873E-01  3.6331E-03
     30.260      0.033  1.8491E-01      1.1361E+02   5.9752E-01  3.1427E-03
     32.221      0.031  7.0674E-02      1.1001E+02   5.4338E-01  2.6840E-03
     34.308      0.029  1.6526E-01      1.1191E+02   5.1913E-01  2.4082E-03
     36.531      0.027  4.8337E-02      1.1261E+02   4.9063E-01  2.1375E-03
     38.897      0.026  5.9583E-02      1.1257E+02   4.6058E-01  1.8845E-03
     41.417      0.024  3.5306E-02      1.1165E+02   4.2903E-01  1.6486E-03
     44.101      0.023  1.8039E-02      1.1095E+02   4.0040E-01  1.4450E-03
     46.958      0.021  9.8520E-03      1.1077E+02   3.7542E-01  1.2724E-03
     50.000      0.020  6.6619E-03      1.1051E+02   3.5175E-01  1.1197E-03
 
 
