# Supplementary material for: Parameters estimation of stochastic finite fault ground motion simulation method and its application in North China
Source: PLoS One. 2025 Dec 3;20(12):e0337602. doi: 10.1371/journal.pone.0337602 (PMC12674566; doi:10.1371/journal.pone.0337602)
Supplement: S2 File — The program code of strong ground motion simulation based on stochastic finite-fault method with dynamic corner frequency for the Pingyuan earthquake. (ZIP) [file pone.0337602.s002.zip › S2 File. Program Code. ( Simulationor of Pingyuan earthquake)/EXSIMNC/PSA/M6d5S130S012iter006.tmp]

**********************************************
*******     Site #  12
PSA and Fouries apectra of trial num.     6
damping:   5%
 100 samples
Mag.          =      5.50
siteCoord1    =     37.40
siteCoord2    =    116.60
depth         =     18.00
fault Dis.(km)=    28.15
Hypo  Dis.(km)=    32.10
Input Parameters file =  M6d5S130_parameters.out                                                                                                 
 data format: (1x,f10.3, 1p, 1x,e11.4, 5x,e11.4, 2x,e11.4, 1x,e11.4)
   freq(Hz)     per(s) FAS(cm/sec) avgPSA(cm/s**2) avgPSV(cm/s)   avgSD(cm)
      0.100     10.000  3.4707E-01      3.9125E-01   6.2269E-01  9.9104E-01
      0.106      9.392  3.4707E-01      4.1942E-01   6.2692E-01  9.3706E-01
      0.113      8.820  3.4707E-01      4.6463E-01   6.5224E-01  9.1559E-01
      0.121      8.283  3.4707E-01      5.3734E-01   7.0841E-01  9.3393E-01
      0.129      7.779  4.4288E-01      6.4638E-01   8.0032E-01  9.9091E-01
      0.137      7.306  4.4288E-01      7.9464E-01   9.2401E-01  1.0745E+00
      0.146      6.862  4.4288E-01      9.7455E-01   1.0643E+00  1.1622E+00
      0.155      6.444  5.5601E-01      1.1663E+00   1.1962E+00  1.2268E+00
      0.165      6.052  5.5601E-01      1.3428E+00   1.2934E+00  1.2458E+00
      0.176      5.684  5.5601E-01      1.4828E+00   1.3414E+00  1.2134E+00
      0.187      5.338  7.1942E-01      1.5910E+00   1.3517E+00  1.1483E+00
      0.199      5.013  7.1942E-01      1.7106E+00   1.3648E+00  1.0890E+00
      0.212      4.708  7.1942E-01      1.9101E+00   1.4313E+00  1.0725E+00
      0.226      4.422  9.0929E-01      2.2338E+00   1.5720E+00  1.1063E+00
      0.241      4.153  9.0929E-01      2.6436E+00   1.7472E+00  1.1547E+00
      0.256      3.900  9.6156E-01      3.0224E+00   1.8760E+00  1.1645E+00
      0.273      3.663  9.6156E-01      3.2910E+00   1.9185E+00  1.1183E+00
      0.291      3.440  1.1078E+00      3.5560E+00   1.9468E+00  1.0658E+00
      0.310      3.231  1.6099E+00      4.0698E+00   2.0926E+00  1.0759E+00
      0.330      3.034  1.6099E+00      4.9096E+00   2.3707E+00  1.1448E+00
      0.351      2.849  1.8630E+00      5.7493E+00   2.6073E+00  1.1824E+00
      0.374      2.676  2.0615E+00      6.3482E+00   2.7037E+00  1.1515E+00
      0.398      2.513  2.4735E+00      7.5809E+00   3.0323E+00  1.2129E+00
      0.424      2.360  2.4735E+00      8.5344E+00   3.2060E+00  1.2043E+00
      0.451      2.217  3.0019E+00      9.7684E+00   3.4462E+00  1.2158E+00
      0.480      2.082  3.1094E+00      1.1669E+01   3.8665E+00  1.2811E+00
      0.511      1.955  4.3173E+00      1.4146E+01   4.4019E+00  1.3697E+00
      0.545      1.836  4.7344E+00      1.6569E+01   4.8420E+00  1.4150E+00
      0.580      1.724  5.8352E+00      1.9359E+01   5.3132E+00  1.4583E+00
      0.617      1.620  7.2872E+00      2.2952E+01   5.9162E+00  1.5249E+00
      0.657      1.521  8.1469E+00      2.7533E+01   6.6649E+00  1.6134E+00
      0.700      1.428  9.1455E+00      3.3124E+01   7.5307E+00  1.7121E+00
      0.745      1.342  1.0906E+01      3.8211E+01   8.1585E+00  1.7420E+00
      0.794      1.260  1.1595E+01      4.3187E+01   8.6600E+00  1.7365E+00
      0.845      1.183  1.2423E+01      4.5475E+01   8.5639E+00  1.6128E+00
      0.900      1.111  1.1572E+01      4.0168E+01   7.1043E+00  1.2565E+00
      0.958      1.044  9.1755E+00      4.7047E+01   7.8146E+00  1.2980E+00
      1.020      0.980  7.7845E+00      6.1329E+01   9.5671E+00  1.4924E+00
      1.086      0.921  1.1581E+01      7.4575E+01   1.0926E+01  1.6007E+00
      1.157      0.865  1.5657E+01      8.6265E+01   1.1869E+01  1.6331E+00
      1.232      0.812  2.0331E+01      1.0813E+02   1.3973E+01  1.8055E+00
      1.311      0.763  2.4102E+01      1.4125E+02   1.7142E+01  2.0803E+00
      1.396      0.716  2.8450E+01      1.5566E+02   1.7741E+01  2.0220E+00
      1.487      0.673  3.1204E+01      1.5067E+02   1.6128E+01  1.7263E+00
      1.583      0.632  2.3649E+01      1.2847E+02   1.2915E+01  1.2982E+00
      1.686      0.593  1.1118E+01      1.2843E+02   1.2125E+01  1.1447E+00
      1.795      0.557  1.2005E+01      1.3005E+02   1.1531E+01  1.0224E+00
      1.911      0.523  8.5541E+00      1.3074E+02   1.0887E+01  9.0655E-01
      2.035      0.491  1.5163E+01      1.3757E+02   1.0759E+01  8.4138E-01
      2.167      0.461  1.8975E+01      1.3842E+02   1.0166E+01  7.4665E-01
      2.307      0.433  1.1749E+01      1.4034E+02   9.6801E+00  6.6770E-01
      2.457      0.407  1.7654E+01      1.6047E+02   1.0395E+01  6.7341E-01
      2.616      0.382  2.2224E+01      1.8078E+02   1.0998E+01  6.6913E-01
      2.786      0.359  1.2339E+01      1.8259E+02   1.0433E+01  5.9610E-01
      2.966      0.337  7.0737E+00      1.6419E+02   8.8107E+00  4.7279E-01
      3.158      0.317  1.1837E+01      1.7720E+02   8.9299E+00  4.5003E-01
      3.363      0.297  1.1092E+01      1.8988E+02   8.9871E+00  4.2535E-01
      3.581      0.279  1.8992E+01      1.9701E+02   8.7569E+00  3.8924E-01
      3.813      0.262  2.8624E+01      2.7176E+02   1.1345E+01  4.7358E-01
      4.060      0.246  2.6883E+01      3.3669E+02   1.3200E+01  5.1750E-01
      4.323      0.231  3.9361E+01      3.4418E+02   1.2672E+01  4.6660E-01
      4.603      0.217  1.7648E+01      3.3450E+02   1.1567E+01  3.9998E-01
      4.901      0.204  2.0238E+01      2.9557E+02   9.5987E+00  3.1172E-01
      5.218      0.192  1.3452E+01      3.1530E+02   9.6164E+00  2.9330E-01
      5.556      0.180  2.2854E+01      2.8456E+02   8.1510E+00  2.3347E-01
      5.916      0.169  6.9564E+00      2.6229E+02   7.0559E+00  1.8981E-01
      6.300      0.159  1.7042E+01      2.5855E+02   6.5322E+00  1.6503E-01
      6.708      0.149  4.5781E+00      2.7346E+02   6.4884E+00  1.5395E-01
      7.142      0.140  8.8317E+00      3.0666E+02   6.8334E+00  1.5227E-01
      7.605      0.131  9.0173E+00      2.8694E+02   6.0051E+00  1.2567E-01
      8.098      0.123  1.8860E+01      3.2396E+02   6.3672E+00  1.2514E-01
      8.622      0.116  1.4853E+01      3.7826E+02   6.9820E+00  1.2888E-01
      9.181      0.109  6.3979E+00      3.2843E+02   5.6935E+00  9.8699E-02
      9.776      0.102  5.1431E+00      2.4614E+02   4.0074E+00  6.5242E-02
     10.409      0.096  7.8790E+00      2.2289E+02   3.4080E+00  5.2109E-02
     11.083      0.090  6.7032E+00      1.8969E+02   2.7239E+00  3.9114E-02
     11.801      0.085  4.1963E+00      1.8277E+02   2.4649E+00  3.3241E-02
     12.566      0.080  3.5001E+00      1.6874E+02   2.1372E+00  2.7069E-02
     13.380      0.075  4.8381E+00      1.4813E+02   1.7620E+00  2.0958E-02
     14.247      0.070  1.9827E+00      1.6755E+02   1.8717E+00  2.0909E-02
     15.170      0.066  2.1322E+00      1.8323E+02   1.9224E+00  2.0168E-02
     16.153      0.062  7.7018E+00      1.7036E+02   1.6786E+00  1.6539E-02
     17.199      0.058  2.5855E+00      1.5589E+02   1.4425E+00  1.3348E-02
     18.314      0.055  9.6225E-01      1.3484E+02   1.1719E+00  1.0184E-02
     19.500      0.051  1.1483E+00      1.3455E+02   1.0982E+00  8.9633E-03
     20.763      0.048  1.2522E+00      1.5031E+02   1.1522E+00  8.8317E-03
     22.109      0.045  5.5765E-01      1.5243E+02   1.0973E+00  7.8992E-03
     23.541      0.042  9.0500E-01      1.4034E+02   9.4883E-01  6.4149E-03
     25.066      0.040  6.0734E-01      1.2505E+02   7.9403E-01  5.0416E-03
     26.690      0.037  7.0719E-01      1.1927E+02   7.1122E-01  4.2411E-03
     28.419      0.035  2.3733E-01      1.2002E+02   6.7218E-01  3.7644E-03
     30.260      0.033  1.7988E-01      1.2054E+02   6.3396E-01  3.3344E-03
     32.221      0.031  1.4945E-01      1.2318E+02   6.0846E-01  3.0055E-03
     34.308      0.029  7.3538E-02      1.2015E+02   5.5739E-01  2.5857E-03
     36.531      0.027  4.3562E-02      1.1704E+02   5.0992E-01  2.2216E-03
     38.897      0.026  6.4367E-02      1.1276E+02   4.6136E-01  1.8877E-03
     41.417      0.024  2.3553E-02      1.1327E+02   4.3527E-01  1.6726E-03
     44.101      0.023  3.2091E-02      1.1312E+02   4.0824E-01  1.4733E-03
     46.958      0.021  1.2776E-02      1.1285E+02   3.8247E-01  1.2963E-03
     50.000      0.020  1.1909E-02      1.1275E+02   3.5890E-01  1.1424E-03
 
 
