# Supplementary material for: Parameters estimation of stochastic finite fault ground motion simulation method and its application in North China
Source: PLoS One. 2025 Dec 3;20(12):e0337602. doi: 10.1371/journal.pone.0337602 (PMC12674566; doi:10.1371/journal.pone.0337602)
Supplement: S2 File — The program code of strong ground motion simulation based on stochastic finite-fault method with dynamic corner frequency for the Pingyuan earthquake. (ZIP) [file pone.0337602.s002.zip › S2 File. Program Code. ( Simulationor of Pingyuan earthquake)/EXSIMNC/PSA/M6d5S130S012iter007.tmp]

**********************************************
*******     Site #  12
PSA and Fouries apectra of trial num.     7
damping:   5%
 100 samples
Mag.          =      5.50
siteCoord1    =     37.40
siteCoord2    =    116.60
depth         =     18.00
fault Dis.(km)=    28.15
Hypo  Dis.(km)=    32.10
Input Parameters file =  M6d5S130_parameters.out                                                                                                 
 data format: (1x,f10.3, 1p, 1x,e11.4, 5x,e11.4, 2x,e11.4, 1x,e11.4)
   freq(Hz)     per(s) FAS(cm/sec) avgPSA(cm/s**2) avgPSV(cm/s)   avgSD(cm)
      0.100     10.000  5.8937E-01      8.3442E-01   1.3280E+00  2.1136E+00
      0.106      9.392  5.8937E-01      9.7204E-01   1.4529E+00  2.1717E+00
      0.113      8.820  5.8937E-01      1.1091E+00   1.5569E+00  2.1855E+00
      0.121      8.283  5.8937E-01      1.2372E+00   1.6310E+00  2.1503E+00
      0.129      7.779  7.4022E-01      1.3519E+00   1.6738E+00  2.0724E+00
      0.137      7.306  7.4022E-01      1.4570E+00   1.6942E+00  1.9701E+00
      0.146      6.862  7.4022E-01      1.5685E+00   1.7129E+00  1.8705E+00
      0.155      6.444  1.1262E+00      1.7137E+00   1.7576E+00  1.8026E+00
      0.165      6.052  1.1262E+00      1.9238E+00   1.8530E+00  1.7849E+00
      0.176      5.684  1.1262E+00      2.2187E+00   2.0070E+00  1.8156E+00
      0.187      5.338  1.6755E+00      2.5900E+00   2.2004E+00  1.8693E+00
      0.199      5.013  1.6755E+00      2.9965E+00   2.3909E+00  1.9076E+00
      0.212      4.708  1.6755E+00      3.3857E+00   2.5370E+00  1.9010E+00
      0.226      4.422  2.1856E+00      3.7377E+00   2.6304E+00  1.8511E+00
      0.241      4.153  2.1856E+00      4.1026E+00   2.7115E+00  1.7921E+00
      0.256      3.900  2.7585E+00      4.5792E+00   2.8423E+00  1.7642E+00
      0.273      3.663  2.7585E+00      5.2280E+00   3.0476E+00  1.7766E+00
      0.291      3.440  3.2313E+00      6.1745E+00   3.3804E+00  1.8506E+00
      0.310      3.231  3.7163E+00      7.4571E+00   3.8341E+00  1.9714E+00
      0.330      3.034  3.7163E+00      9.0142E+00   4.3528E+00  2.1018E+00
      0.351      2.849  4.3604E+00      1.0955E+01   4.9680E+00  2.2530E+00
      0.374      2.676  4.7564E+00      1.3429E+01   5.7194E+00  2.4359E+00
      0.398      2.513  5.1337E+00      1.6169E+01   6.4673E+00  2.5868E+00
      0.424      2.360  5.1337E+00      1.8850E+01   7.0810E+00  2.6600E+00
      0.451      2.217  6.2289E+00      2.2079E+01   7.7896E+00  2.7481E+00
      0.480      2.082  6.4911E+00      2.6311E+01   8.7177E+00  2.8884E+00
      0.511      1.955  6.6685E+00      3.0450E+01   9.4751E+00  2.9484E+00
      0.545      1.836  7.1393E+00      3.4355E+01   1.0040E+01  2.9340E+00
      0.580      1.724  8.4783E+00      3.8623E+01   1.0600E+01  2.9093E+00
      0.617      1.620  1.0766E+01      4.5069E+01   1.1617E+01  2.9944E+00
      0.657      1.521  1.2859E+01      5.4764E+01   1.3257E+01  3.2092E+00
      0.700      1.428  1.5478E+01      6.6323E+01   1.5078E+01  3.4280E+00
      0.745      1.342  2.1450E+01      7.7312E+01   1.6507E+01  3.5245E+00
      0.794      1.260  2.7607E+01      9.3291E+01   1.8707E+01  3.7512E+00
      0.845      1.183  3.0356E+01      1.0807E+02   2.0352E+01  3.8328E+00
      0.900      1.111  3.4125E+01      1.2507E+02   2.2120E+01  3.9122E+00
      0.958      1.044  3.4682E+01      1.3624E+02   2.2630E+01  3.7590E+00
      1.020      0.980  3.1841E+01      1.4611E+02   2.2792E+01  3.5555E+00
      1.086      0.921  2.9328E+01      1.4900E+02   2.1829E+01  3.1980E+00
      1.157      0.865  2.6215E+01      1.4627E+02   2.0125E+01  2.7690E+00
      1.232      0.812  2.1498E+01      1.4480E+02   1.8710E+01  2.4177E+00
      1.311      0.763  1.9202E+01      1.5001E+02   1.8205E+01  2.2093E+00
      1.396      0.716  1.8312E+01      1.4933E+02   1.7019E+01  1.9397E+00
      1.487      0.673  2.3969E+01      1.6328E+02   1.7478E+01  1.8708E+00
      1.583      0.632  1.9421E+01      1.7381E+02   1.7473E+01  1.7565E+00
      1.686      0.593  9.9552E+00      1.9688E+02   1.8587E+01  1.7548E+00
      1.795      0.557  1.7084E+01      2.2943E+02   2.0342E+01  1.8036E+00
      1.911      0.523  2.9151E+01      2.5351E+02   2.1110E+01  1.7579E+00
      2.035      0.491  1.7891E+01      2.5934E+02   2.0281E+01  1.5861E+00
      2.167      0.461  3.2068E+01      2.5437E+02   1.8682E+01  1.3721E+00
      2.307      0.433  4.0857E+01      2.8371E+02   1.9569E+01  1.3498E+00
      2.457      0.407  2.1796E+01      2.7572E+02   1.7861E+01  1.1570E+00
      2.616      0.382  1.5151E+01      2.2673E+02   1.3794E+01  8.3921E-01
      2.786      0.359  9.0389E+00      2.1021E+02   1.2010E+01  6.8624E-01
      2.966      0.337  1.8907E+01      2.4760E+02   1.3286E+01  7.1295E-01
      3.158      0.317  4.5556E+01      3.4080E+02   1.7175E+01  8.6552E-01
      3.363      0.297  2.4944E+01      3.1231E+02   1.4781E+01  6.9959E-01
      3.581      0.279  8.3054E+00      2.3600E+02   1.0490E+01  4.6628E-01
      3.813      0.262  8.1439E+00      2.1365E+02   8.9187E+00  3.7231E-01
      4.060      0.246  1.0012E+01      2.5100E+02   9.8406E+00  3.8580E-01
      4.323      0.231  2.2689E+01      3.0685E+02   1.1298E+01  4.1600E-01
      4.603      0.217  1.7489E+01      3.2178E+02   1.1127E+01  3.8476E-01
      4.901      0.204  1.4584E+01      4.0649E+02   1.3201E+01  4.2871E-01
      5.218      0.192  3.6690E+01      4.8628E+02   1.4831E+01  4.5235E-01
      5.556      0.180  2.1331E+01      4.5954E+02   1.3163E+01  3.7704E-01
      5.916      0.169  1.6826E+01      4.2083E+02   1.1321E+01  3.0454E-01
      6.300      0.159  6.6374E+00      3.5782E+02   9.0400E+00  2.2839E-01
      6.708      0.149  9.0568E+00      2.8797E+02   6.8328E+00  1.6212E-01
      7.142      0.140  5.5433E+00      2.8168E+02   6.2768E+00  1.3987E-01
      7.605      0.131  8.7724E+00      3.1052E+02   6.4983E+00  1.3599E-01
      8.098      0.123  3.8989E+00      2.9174E+02   5.7340E+00  1.1270E-01
      8.622      0.116  1.1508E+01      3.3551E+02   6.1930E+00  1.1431E-01
      9.181      0.109  4.9516E+00      2.8291E+02   4.9043E+00  8.5018E-02
      9.776      0.102  5.8494E+00      2.4698E+02   4.0210E+00  6.5465E-02
     10.409      0.096  6.7786E+00      2.6414E+02   4.0387E+00  6.1752E-02
     11.083      0.090  9.5317E+00      2.6229E+02   3.7664E+00  5.4085E-02
     11.801      0.085  6.0618E+00      2.8079E+02   3.7867E+00  5.1067E-02
     12.566      0.080  5.1226E+00      2.5629E+02   3.2460E+00  4.1112E-02
     13.380      0.075  7.2944E+00      2.1502E+02   2.5576E+00  3.0422E-02
     14.247      0.070  1.2980E+00      1.9568E+02   2.1859E+00  2.4419E-02
     15.170      0.066  3.6136E+00      2.1093E+02   2.2130E+00  2.3217E-02
     16.153      0.062  4.4293E+00      2.1844E+02   2.1523E+00  2.1207E-02
     17.199      0.058  2.2842E+00      2.1069E+02   1.9497E+00  1.8041E-02
     18.314      0.055  2.1155E+00      2.0249E+02   1.7598E+00  1.5293E-02
     19.500      0.051  4.7648E-01      1.8706E+02   1.5267E+00  1.2461E-02
     20.763      0.048  2.4187E+00      2.0006E+02   1.5335E+00  1.1755E-02
     22.109      0.045  1.5207E+00      1.8412E+02   1.3254E+00  9.5414E-03
     23.541      0.042  5.9708E-01      1.5773E+02   1.0664E+00  7.2096E-03
     25.066      0.040  3.4671E-01      1.4619E+02   9.2821E-01  5.8936E-03
     26.690      0.037  2.4349E-01      1.4250E+02   8.4973E-01  5.0670E-03
     28.419      0.035  2.7391E-01      1.3871E+02   7.7680E-01  4.3503E-03
     30.260      0.033  3.5905E-01      1.3019E+02   6.8474E-01  3.6014E-03
     32.221      0.031  1.1968E-01      1.3226E+02   6.5330E-01  3.2270E-03
     34.308      0.029  1.0425E-01      1.3444E+02   6.2368E-01  2.8932E-03
     36.531      0.027  1.1605E-01      1.3361E+02   5.8210E-01  2.5361E-03
     38.897      0.026  5.8446E-02      1.3136E+02   5.3749E-01  2.1992E-03
     41.417      0.024  4.6379E-02      1.2840E+02   4.9342E-01  1.8961E-03
     44.101      0.023  3.1119E-02      1.2736E+02   4.5963E-01  1.6588E-03
     46.958      0.021  2.1269E-02      1.2766E+02   4.3269E-01  1.4665E-03
     50.000      0.020  1.9093E-02      1.2743E+02   4.0562E-01  1.2911E-03
 
 
