# Supplementary material for: Parameters estimation of stochastic finite fault ground motion simulation method and its application in North China
Source: PLoS One. 2025 Dec 3;20(12):e0337602. doi: 10.1371/journal.pone.0337602 (PMC12674566; doi:10.1371/journal.pone.0337602)
Supplement: S2 File — The program code of strong ground motion simulation based on stochastic finite-fault method with dynamic corner frequency for the Pingyuan earthquake. (ZIP) [file pone.0337602.s002.zip › S2 File. Program Code. ( Simulationor of Pingyuan earthquake)/EXSIMNC/PSA/M6d5S130S012iter008.tmp]

**********************************************
*******     Site #  12
PSA and Fouries apectra of trial num.     8
damping:   5%
 100 samples
Mag.          =      5.50
siteCoord1    =     37.40
siteCoord2    =    116.60
depth         =     18.00
fault Dis.(km)=    28.15
Hypo  Dis.(km)=    32.10
Input Parameters file =  M6d5S130_parameters.out                                                                                                 
 data format: (1x,f10.3, 1p, 1x,e11.4, 5x,e11.4, 2x,e11.4, 1x,e11.4)
   freq(Hz)     per(s) FAS(cm/sec) avgPSA(cm/s**2) avgPSV(cm/s)   avgSD(cm)
      0.100     10.000  2.9208E-01      2.9146E-01   4.6387E-01  7.3828E-01
      0.106      9.392  2.9208E-01      3.5759E-01   5.3449E-01  7.9891E-01
      0.113      8.820  2.9208E-01      4.1555E-01   5.8334E-01  8.1888E-01
      0.121      8.283  2.9208E-01      4.5872E-01   6.0475E-01  7.9728E-01
      0.129      7.779  4.8683E-01      4.8533E-01   6.0090E-01  7.4400E-01
      0.137      7.306  4.8683E-01      5.0261E-01   5.8444E-01  6.7959E-01
      0.146      6.862  4.8683E-01      6.0150E-01   6.5687E-01  7.1734E-01
      0.155      6.444  4.9130E-01      7.3097E-01   7.4970E-01  7.6890E-01
      0.165      6.052  4.9130E-01      8.3968E-01   8.0879E-01  7.7904E-01
      0.176      5.684  4.9130E-01      9.2653E-01   8.3814E-01  7.5819E-01
      0.187      5.338  5.0016E-01      1.1940E+00   1.0144E+00  8.6176E-01
      0.199      5.013  5.0016E-01      1.4822E+00   1.1826E+00  9.4355E-01
      0.212      4.708  5.0016E-01      1.7495E+00   1.3110E+00  9.8233E-01
      0.226      4.422  5.3320E-01      1.9931E+00   1.4026E+00  9.8708E-01
      0.241      4.153  5.3320E-01      2.2662E+00   1.4978E+00  9.8992E-01
      0.256      3.900  6.8405E-01      2.6357E+00   1.6360E+00  1.0155E+00
      0.273      3.663  6.8405E-01      3.0980E+00   1.8060E+00  1.0528E+00
      0.291      3.440  6.4994E-01      3.5557E+00   1.9466E+00  1.0657E+00
      0.310      3.231  9.3192E-01      3.9423E+00   2.0270E+00  1.0422E+00
      0.330      3.034  9.3192E-01      4.3860E+00   2.1179E+00  1.0227E+00
      0.351      2.849  1.4553E+00      5.1392E+00   2.3306E+00  1.0569E+00
      0.374      2.676  2.1426E+00      6.2275E+00   2.6523E+00  1.1296E+00
      0.398      2.513  2.3306E+00      7.2657E+00   2.9062E+00  1.1624E+00
      0.424      2.360  2.3306E+00      7.8291E+00   2.9410E+00  1.1048E+00
      0.451      2.217  2.8217E+00      8.1647E+00   2.8805E+00  1.0162E+00
      0.480      2.082  3.4393E+00      9.2714E+00   3.0719E+00  1.0178E+00
      0.511      1.955  4.0633E+00      1.1213E+01   3.4893E+00  1.0858E+00
      0.545      1.836  4.3334E+00      1.2747E+01   3.7252E+00  1.0887E+00
      0.580      1.724  6.0654E+00      1.4602E+01   4.0076E+00  1.0999E+00
      0.617      1.620  6.0229E+00      2.0031E+01   5.1631E+00  1.3308E+00
      0.657      1.521  5.6366E+00      2.4576E+01   5.9492E+00  1.4402E+00
      0.700      1.428  5.4609E+00      2.5292E+01   5.7501E+00  1.3073E+00
      0.745      1.342  5.4147E+00      2.9562E+01   6.3119E+00  1.3477E+00
      0.794      1.260  7.4668E+00      3.5955E+01   7.2099E+00  1.4457E+00
      0.845      1.183  8.0812E+00      4.1577E+01   7.8299E+00  1.4745E+00
      0.900      1.111  9.2571E+00      5.0539E+01   8.9385E+00  1.5809E+00
      0.958      1.044  9.6460E+00      5.6394E+01   9.3671E+00  1.5559E+00
      1.020      0.980  1.2939E+01      6.1900E+01   9.6561E+00  1.5063E+00
      1.086      0.921  1.4424E+01      7.2756E+01   1.0659E+01  1.5616E+00
      1.157      0.865  1.4805E+01      8.6577E+01   1.1912E+01  1.6390E+00
      1.232      0.812  1.6114E+01      9.2587E+01   1.1964E+01  1.5460E+00
      1.311      0.763  1.6161E+01      9.2011E+01   1.1166E+01  1.3551E+00
      1.396      0.716  1.5030E+01      9.3847E+01   1.0696E+01  1.2191E+00
      1.487      0.673  1.5446E+01      9.3633E+01   1.0022E+01  1.0728E+00
      1.583      0.632  1.3274E+01      7.6981E+01   7.7385E+00  7.7792E-01
      1.686      0.593  6.5248E+00      6.3780E+01   6.0214E+00  5.6848E-01
      1.795      0.557  2.4943E+00      5.8874E+01   5.2201E+00  4.6284E-01
      1.911      0.523  3.7329E+00      7.2876E+01   6.0684E+00  5.0532E-01
      2.035      0.491  6.0370E+00      8.4960E+01   6.6442E+00  5.1960E-01
      2.167      0.461  1.0783E+01      1.1528E+02   8.4666E+00  6.2183E-01
      2.307      0.433  1.8854E+01      1.5617E+02   1.0772E+01  7.4301E-01
      2.457      0.407  1.4885E+01      1.8255E+02   1.1825E+01  7.6605E-01
      2.616      0.382  2.7295E+01      2.2797E+02   1.3869E+01  8.4379E-01
      2.786      0.359  3.0821E+01      2.3337E+02   1.3334E+01  7.6187E-01
      2.966      0.337  6.9543E+00      1.9784E+02   1.0616E+01  5.6968E-01
      3.158      0.317  5.6254E+00      2.3921E+02   1.2055E+01  6.0751E-01
      3.363      0.297  2.3548E+01      2.6576E+02   1.2578E+01  5.9532E-01
      3.581      0.279  2.4735E+01      2.7561E+02   1.2251E+01  5.4454E-01
      3.813      0.262  5.0809E+00      2.4804E+02   1.0355E+01  4.3225E-01
      4.060      0.246  2.5904E+01      2.9011E+02   1.1374E+01  4.4590E-01
      4.323      0.231  2.4538E+01      3.4798E+02   1.2813E+01  4.7176E-01
      4.603      0.217  1.4511E+01      3.1495E+02   1.0891E+01  3.7660E-01
      4.901      0.204  2.5093E+01      3.3282E+02   1.0809E+01  3.5101E-01
      5.218      0.192  6.1345E+00      3.5295E+02   1.0765E+01  3.2832E-01
      5.556      0.180  1.2624E+01      3.6402E+02   1.0427E+01  2.9867E-01
      5.916      0.169  2.7147E+01      3.0758E+02   8.2742E+00  2.2258E-01
      6.300      0.159  6.1928E+00      2.5356E+02   6.4061E+00  1.6185E-01
      6.708      0.149  1.0152E+01      2.2762E+02   5.4007E+00  1.2814E-01
      7.142      0.140  6.9538E+00      2.2815E+02   5.0839E+00  1.1329E-01
      7.605      0.131  4.5073E+00      2.5296E+02   5.2939E+00  1.1079E-01
      8.098      0.123  1.4402E+01      2.4706E+02   4.8558E+00  9.5437E-02
      8.622      0.116  9.0890E+00      2.2770E+02   4.2030E+00  7.7581E-02
      9.181      0.109  2.6325E+00      2.4813E+02   4.3014E+00  7.4567E-02
      9.776      0.102  1.6502E+01      3.0244E+02   4.9239E+00  8.0164E-02
     10.409      0.096  7.2974E+00      2.2972E+02   3.5124E+00  5.3705E-02
     11.083      0.090  6.2456E+00      2.2050E+02   3.1663E+00  4.5467E-02
     11.801      0.085  3.5489E+00      2.4293E+02   3.2761E+00  4.4182E-02
     12.566      0.080  1.2900E+01      2.6653E+02   3.3757E+00  4.2754E-02
     13.380      0.075  4.0961E+00      2.3155E+02   2.7543E+00  3.2762E-02
     14.247      0.070  4.4316E+00      2.2711E+02   2.5371E+00  2.8342E-02
     15.170      0.066  2.0905E+00      2.0453E+02   2.1459E+00  2.2513E-02
     16.153      0.062  3.0501E+00      1.6493E+02   1.6250E+00  1.6012E-02
     17.199      0.058  2.6429E+00      1.7501E+02   1.6194E+00  1.4986E-02
     18.314      0.055  1.9370E+00      1.5824E+02   1.3752E+00  1.1951E-02
     19.500      0.051  1.5354E+00      1.6070E+02   1.3116E+00  1.0705E-02
     20.763      0.048  1.7470E+00      1.4906E+02   1.1426E+00  8.7579E-03
     22.109      0.045  1.0340E+00      1.2125E+02   8.7284E-01  6.2834E-03
     23.541      0.042  1.0499E+00      1.1897E+02   8.0436E-01  5.4381E-03
     25.066      0.040  6.2443E-01      1.0685E+02   6.7842E-01  4.3076E-03
     26.690      0.037  3.7798E-01      1.1133E+02   6.6387E-01  3.9588E-03
     28.419      0.035  1.3448E-01      1.1850E+02   6.6365E-01  3.7166E-03
     30.260      0.033  2.6386E-01      1.1864E+02   6.2398E-01  3.2818E-03
     32.221      0.031  9.4491E-02      1.1412E+02   5.6369E-01  2.7844E-03
     34.308      0.029  6.9956E-02      1.0967E+02   5.0876E-01  2.3601E-03
     36.531      0.027  7.7066E-02      1.0823E+02   4.7154E-01  2.0544E-03
     38.897      0.026  4.0980E-02      1.0740E+02   4.3944E-01  1.7980E-03
     41.417      0.024  2.4514E-02      1.0839E+02   4.1652E-01  1.6006E-03
     44.101      0.023  2.4824E-02      1.0816E+02   3.9032E-01  1.4086E-03
     46.958      0.021  1.4921E-02      1.0720E+02   3.6334E-01  1.2315E-03
     50.000      0.020  1.2958E-02      1.0696E+02   3.4045E-01  1.0837E-03
 
 
