# Supplementary material for: Parameters estimation of stochastic finite fault ground motion simulation method and its application in North China
Source: PLoS One. 2025 Dec 3;20(12):e0337602. doi: 10.1371/journal.pone.0337602 (PMC12674566; doi:10.1371/journal.pone.0337602)
Supplement: S2 File — The program code of strong ground motion simulation based on stochastic finite-fault method with dynamic corner frequency for the Pingyuan earthquake. (ZIP) [file pone.0337602.s002.zip › S2 File. Program Code. ( Simulationor of Pingyuan earthquake)/EXSIMNC/PSA/M6d5S130S012iter009.tmp]

**********************************************
*******     Site #  12
PSA and Fouries apectra of trial num.     9
damping:   5%
 100 samples
Mag.          =      5.50
siteCoord1    =     37.40
siteCoord2    =    116.60
depth         =     18.00
fault Dis.(km)=    28.15
Hypo  Dis.(km)=    32.10
Input Parameters file =  M6d5S130_parameters.out                                                                                                 
 data format: (1x,f10.3, 1p, 1x,e11.4, 5x,e11.4, 2x,e11.4, 1x,e11.4)
   freq(Hz)     per(s) FAS(cm/sec) avgPSA(cm/s**2) avgPSV(cm/s)   avgSD(cm)
      0.100     10.000  3.8351E-01      3.8522E-01   6.1310E-01  9.7578E-01
      0.106      9.392  3.8351E-01      4.0267E-01   6.0187E-01  8.9962E-01
      0.113      8.820  3.8351E-01      3.8006E-01   5.3352E-01  7.4894E-01
      0.121      8.283  3.8351E-01      4.0838E-01   5.3839E-01  7.0979E-01
      0.129      7.779  6.8451E-01      4.1325E-01   5.1167E-01  6.3352E-01
      0.137      7.306  6.8451E-01      4.2513E-01   4.9434E-01  5.7483E-01
      0.146      6.862  6.8451E-01      5.9219E-01   6.4671E-01  7.0624E-01
      0.155      6.444  8.0720E-01      7.1033E-01   7.2853E-01  7.4719E-01
      0.165      6.052  8.0720E-01      8.2853E-01   7.9805E-01  7.6869E-01
      0.176      5.684  8.0720E-01      1.0897E+00   9.8579E-01  8.9175E-01
      0.187      5.338  8.9487E-01      1.2257E+00   1.0413E+00  8.8468E-01
      0.199      5.013  8.9487E-01      1.3134E+00   1.0479E+00  8.3609E-01
      0.212      4.708  8.9487E-01      1.3002E+00   9.7429E-01  7.3007E-01
      0.226      4.422  1.1748E+00      1.2823E+00   9.0240E-01  6.3505E-01
      0.241      4.153  1.1748E+00      1.3366E+00   8.8338E-01  5.8384E-01
      0.256      3.900  1.7072E+00      1.8310E+00   1.1365E+00  7.0542E-01
      0.273      3.663  1.7072E+00      2.4225E+00   1.4122E+00  8.2320E-01
      0.291      3.440  1.8812E+00      2.9581E+00   1.6195E+00  8.8661E-01
      0.310      3.231  1.9384E+00      3.4118E+00   1.7542E+00  9.0194E-01
      0.330      3.034  1.9384E+00      3.8311E+00   1.8500E+00  8.9330E-01
      0.351      2.849  2.1461E+00      4.0384E+00   1.8314E+00  8.3054E-01
      0.374      2.676  2.5887E+00      4.3199E+00   1.8399E+00  7.8360E-01
      0.398      2.513  3.2367E+00      5.2209E+00   2.0883E+00  8.3530E-01
      0.424      2.360  3.2367E+00      7.1889E+00   2.7005E+00  1.0145E+00
      0.451      2.217  3.4066E+00      9.5992E+00   3.3866E+00  1.1948E+00
      0.480      2.082  3.9907E+00      1.1539E+01   3.8232E+00  1.2667E+00
      0.511      1.955  4.4547E+00      1.3789E+01   4.2907E+00  1.3351E+00
      0.545      1.836  5.0023E+00      1.5999E+01   4.6755E+00  1.3664E+00
      0.580      1.724  5.3932E+00      1.6689E+01   4.5804E+00  1.2571E+00
      0.617      1.620  5.8576E+00      1.4946E+01   3.8525E+00  9.9302E-01
      0.657      1.521  5.9553E+00      1.4881E+01   3.6024E+00  8.7205E-01
      0.700      1.428  5.6209E+00      1.5390E+01   3.4990E+00  7.9547E-01
      0.745      1.342  5.6185E+00      1.6093E+01   3.4362E+00  7.3367E-01
      0.794      1.260  4.8228E+00      1.4671E+01   2.9419E+00  5.8991E-01
      0.845      1.183  4.4724E+00      1.4981E+01   2.8213E+00  5.3132E-01
      0.900      1.111  3.2830E+00      1.4916E+01   2.6381E+00  4.6658E-01
      0.958      1.044  2.1296E+00      1.7019E+01   2.8269E+00  4.6956E-01
      1.020      0.980  5.9988E+00      2.3240E+01   3.6254E+00  5.6555E-01
      1.086      0.921  6.9052E+00      3.0932E+01   4.5316E+00  6.6390E-01
      1.157      0.865  9.8100E+00      3.6694E+01   5.0488E+00  6.9466E-01
      1.232      0.812  8.6850E+00      2.9610E+01   3.8262E+00  4.9441E-01
      1.311      0.763  4.9452E+00      2.8001E+01   3.3981E+00  4.1238E-01
      1.396      0.716  7.2219E+00      3.7732E+01   4.3004E+00  4.9013E-01
      1.487      0.673  8.6704E+00      4.8423E+01   5.1831E+00  5.5479E-01
      1.583      0.632  7.1605E+00      5.1867E+01   5.2140E+00  5.2414E-01
      1.686      0.593  5.6612E+00      4.9720E+01   4.6940E+00  4.4316E-01
      1.795      0.557  7.2683E+00      5.1203E+01   4.5400E+00  4.0254E-01
      1.911      0.523  1.1162E+01      6.1667E+01   5.1350E+00  4.2760E-01
      2.035      0.491  7.3100E+00      7.0494E+01   5.5129E+00  4.3113E-01
      2.167      0.461  6.7311E+00      8.0657E+01   5.9239E+00  4.3509E-01
      2.307      0.433  5.8445E+00      7.3133E+01   5.0445E+00  3.4795E-01
      2.457      0.407  6.5854E+00      1.0419E+02   6.7494E+00  4.3723E-01
      2.616      0.382  1.3708E+01      1.3488E+02   8.2061E+00  4.9925E-01
      2.786      0.359  2.5296E+01      1.6277E+02   9.3004E+00  5.3140E-01
      2.966      0.337  1.8660E+01      1.8670E+02   1.0019E+01  5.3760E-01
      3.158      0.317  6.1966E+00      1.9030E+02   9.5901E+00  4.8330E-01
      3.363      0.297  2.0526E+01      2.7810E+02   1.3162E+01  6.2296E-01
      3.581      0.279  3.3266E+01      3.1184E+02   1.3861E+01  6.1612E-01
      3.813      0.262  2.7309E+01      3.1272E+02   1.3055E+01  5.4497E-01
      4.060      0.246  2.0291E+01      3.5044E+02   1.3739E+01  5.3864E-01
      4.323      0.231  2.8441E+01      3.7244E+02   1.3713E+01  5.0492E-01
      4.603      0.217  1.9003E+01      3.5174E+02   1.2163E+01  4.2058E-01
      4.901      0.204  1.9647E+01      2.9154E+02   9.4678E+00  3.0747E-01
      5.218      0.192  7.4913E+00      2.2166E+02   6.7606E+00  2.0620E-01
      5.556      0.180  1.9302E+01      2.0611E+02   5.9038E+00  1.6911E-01
      5.916      0.169  5.5153E+00      2.0822E+02   5.6012E+00  1.5068E-01
      6.300      0.159  8.4507E+00      2.1650E+02   5.4697E+00  1.3819E-01
      6.708      0.149  1.3837E+01      2.2894E+02   5.4321E+00  1.2889E-01
      7.142      0.140  4.3851E+00      1.9596E+02   4.3667E+00  9.7306E-02
      7.605      0.131  8.8700E+00      2.4320E+02   5.0897E+00  1.0651E-01
      8.098      0.123  1.0848E+01      2.5927E+02   5.0957E+00  1.0015E-01
      8.622      0.116  9.0600E+00      2.6921E+02   4.9691E+00  9.1722E-02
      9.181      0.109  1.1908E+01      2.8200E+02   4.8886E+00  8.4745E-02
      9.776      0.102  1.2942E+01      2.9319E+02   4.7733E+00  7.7713E-02
     10.409      0.096  4.8538E+00      2.2674E+02   3.4668E+00  5.3008E-02
     11.083      0.090  6.9592E+00      2.3312E+02   3.3475E+00  4.8069E-02
     11.801      0.085  4.0081E+00      2.7291E+02   3.6805E+00  4.9635E-02
     12.566      0.080  2.8657E+00      2.3255E+02   2.9454E+00  3.7305E-02
     13.380      0.075  2.3310E+00      1.9666E+02   2.3392E+00  2.7825E-02
     14.247      0.070  1.3600E+00      1.8853E+02   2.1061E+00  2.3528E-02
     15.170      0.066  6.7000E+00      2.0158E+02   2.1148E+00  2.2187E-02
     16.153      0.062  1.6609E+00      1.8031E+02   1.7766E+00  1.7505E-02
     17.199      0.058  4.1342E+00      1.8369E+02   1.6998E+00  1.5729E-02
     18.314      0.055  1.9456E+00      1.4139E+02   1.2288E+00  1.0679E-02
     19.500      0.051  1.3248E+00      1.4540E+02   1.1867E+00  9.6859E-03
     20.763      0.048  2.4996E+00      1.5075E+02   1.1555E+00  8.8572E-03
     22.109      0.045  9.0739E-01      1.3026E+02   9.3775E-01  6.7507E-03
     23.541      0.042  5.9754E-01      1.1998E+02   8.1114E-01  5.4840E-03
     25.066      0.040  4.4956E-01      1.3120E+02   8.3302E-01  5.2892E-03
     26.690      0.037  4.1525E-01      1.2815E+02   7.6418E-01  4.5569E-03
     28.419      0.035  3.4039E-01      1.2017E+02   6.7300E-01  3.7690E-03
     30.260      0.033  1.6233E-01      1.1405E+02   5.9985E-01  3.1549E-03
     32.221      0.031  2.3632E-01      1.1436E+02   5.6490E-01  2.7904E-03
     34.308      0.029  8.5488E-02      1.0773E+02   4.9974E-01  2.3183E-03
     36.531      0.027  1.4524E-01      1.0615E+02   4.6247E-01  2.0149E-03
     38.897      0.026  4.4516E-02      1.0384E+02   4.2490E-01  1.7385E-03
     41.417      0.024  1.7797E-02      1.0237E+02   3.9338E-01  1.5116E-03
     44.101      0.023  1.9296E-02      1.0129E+02   3.6554E-01  1.3192E-03
     46.958      0.021  1.6757E-02      1.0124E+02   3.4315E-01  1.1630E-03
     50.000      0.020  1.5944E-02      1.0055E+02   3.2005E-01  1.0188E-03
 
 
