# Supplementary material for: Parameters estimation of stochastic finite fault ground motion simulation method and its application in North China
Source: PLoS One. 2025 Dec 3;20(12):e0337602. doi: 10.1371/journal.pone.0337602 (PMC12674566; doi:10.1371/journal.pone.0337602)
Supplement: S2 File — The program code of strong ground motion simulation based on stochastic finite-fault method with dynamic corner frequency for the Pingyuan earthquake. (ZIP) [file pone.0337602.s002.zip › S2 File. Program Code. ( Simulationor of Pingyuan earthquake)/EXSIMNC/PSA/M6d5S130S012iter010.tmp]

**********************************************
*******     Site #  12
PSA and Fouries apectra of trial num.    10
damping:   5%
 100 samples
Mag.          =      5.50
siteCoord1    =     37.40
siteCoord2    =    116.60
depth         =     18.00
fault Dis.(km)=    28.15
Hypo  Dis.(km)=    32.10
Input Parameters file =  M6d5S130_parameters.out                                                                                                 
 data format: (1x,f10.3, 1p, 1x,e11.4, 5x,e11.4, 2x,e11.4, 1x,e11.4)
   freq(Hz)     per(s) FAS(cm/sec) avgPSA(cm/s**2) avgPSV(cm/s)   avgSD(cm)
      0.100     10.000  3.1841E-01      4.5450E-01   7.2337E-01  1.1513E+00
      0.106      9.392  3.1841E-01      4.9908E-01   7.4598E-01  1.1150E+00
      0.113      8.820  3.1841E-01      5.5628E-01   7.8089E-01  1.0962E+00
      0.121      8.283  3.1841E-01      6.3203E-01   8.3324E-01  1.0985E+00
      0.129      7.779  6.3867E-01      7.3083E-01   9.0487E-01  1.1204E+00
      0.137      7.306  6.3867E-01      8.5263E-01   9.9145E-01  1.1529E+00
      0.146      6.862  6.3867E-01      9.8975E-01   1.0809E+00  1.1804E+00
      0.155      6.444  9.1616E-01      1.1255E+00   1.1543E+00  1.1839E+00
      0.165      6.052  9.1616E-01      1.2374E+00   1.1919E+00  1.1480E+00
      0.176      5.684  9.1616E-01      1.3240E+00   1.1977E+00  1.0835E+00
      0.187      5.338  1.2324E+00      1.6507E+00   1.4024E+00  1.1914E+00
      0.199      5.013  1.2324E+00      1.9579E+00   1.5622E+00  1.2464E+00
      0.212      4.708  1.2324E+00      2.2209E+00   1.6642E+00  1.2470E+00
      0.226      4.422  1.5300E+00      2.4551E+00   1.7277E+00  1.2159E+00
      0.241      4.153  1.5300E+00      2.7457E+00   1.8147E+00  1.1994E+00
      0.256      3.900  2.0016E+00      3.2272E+00   2.0031E+00  1.2433E+00
      0.273      3.663  2.0016E+00      3.7645E+00   2.1945E+00  1.2793E+00
      0.291      3.440  2.2703E+00      4.3281E+00   2.3695E+00  1.2972E+00
      0.310      3.231  2.4351E+00      4.8271E+00   2.4819E+00  1.2761E+00
      0.330      3.034  2.4351E+00      5.1952E+00   2.5086E+00  1.2114E+00
      0.351      2.849  2.5762E+00      5.3100E+00   2.4081E+00  1.0921E+00
      0.374      2.676  2.5406E+00      6.4302E+00   2.7386E+00  1.1664E+00
      0.398      2.513  2.3058E+00      7.8926E+00   3.1570E+00  1.2628E+00
      0.424      2.360  2.3058E+00      9.4750E+00   3.5593E+00  1.3371E+00
      0.451      2.217  2.2162E+00      1.1112E+01   3.9203E+00  1.3831E+00
      0.480      2.082  2.1464E+00      1.2532E+01   4.1524E+00  1.3758E+00
      0.511      1.955  3.0392E+00      1.4508E+01   4.5145E+00  1.4048E+00
      0.545      1.836  4.3384E+00      1.8842E+01   5.5063E+00  1.6091E+00
      0.580      1.724  8.2004E+00      2.3123E+01   6.3462E+00  1.7418E+00
      0.617      1.620  9.7527E+00      2.9656E+01   7.6440E+00  1.9703E+00
      0.657      1.521  1.1147E+01      3.8248E+01   9.2589E+00  2.2413E+00
      0.700      1.428  1.2736E+01      4.5559E+01   1.0358E+01  2.3548E+00
      0.745      1.342  1.4358E+01      5.0574E+01   1.0798E+01  2.3056E+00
      0.794      1.260  1.3834E+01      5.2575E+01   1.0543E+01  2.1140E+00
      0.845      1.183  1.2651E+01      5.6709E+01   1.0680E+01  2.0112E+00
      0.900      1.111  1.0570E+01      6.2995E+01   1.1142E+01  1.9705E+00
      0.958      1.044  9.8905E+00      6.8794E+01   1.1427E+01  1.8980E+00
      1.020      0.980  1.2309E+01      7.4894E+01   1.1683E+01  1.8225E+00
      1.086      0.921  1.3340E+01      8.5216E+01   1.2485E+01  1.8291E+00
      1.157      0.865  1.4619E+01      9.5189E+01   1.3097E+01  1.8021E+00
      1.232      0.812  2.0127E+01      1.0988E+02   1.4199E+01  1.8347E+00
      1.311      0.763  2.6169E+01      1.3055E+02   1.5843E+01  1.9227E+00
      1.396      0.716  2.9931E+01      1.4324E+02   1.6326E+01  1.8607E+00
      1.487      0.673  2.7178E+01      1.5352E+02   1.6433E+01  1.7589E+00
      1.583      0.632  2.1520E+01      1.7042E+02   1.7132E+01  1.7222E+00
      1.686      0.593  1.4461E+01      1.8079E+02   1.7068E+01  1.6114E+00
      1.795      0.557  1.8862E+01      1.8247E+02   1.6179E+01  1.4345E+00
      1.911      0.523  2.3938E+01      1.7979E+02   1.4971E+01  1.2466E+00
      2.035      0.491  2.1677E+01      1.7774E+02   1.3900E+01  1.0870E+00
      2.167      0.461  1.3539E+01      1.5590E+02   1.1450E+01  8.4099E-01
      2.307      0.433  4.7355E+00      1.2190E+02   8.4080E+00  5.7995E-01
      2.457      0.407  7.7773E+00      1.1924E+02   7.7244E+00  5.0039E-01
      2.616      0.382  1.9011E+01      1.6156E+02   9.8292E+00  5.9800E-01
      2.786      0.359  1.2524E+01      2.1373E+02   1.2212E+01  6.9775E-01
      2.966      0.337  2.0408E+01      2.0974E+02   1.1255E+01  6.0393E-01
      3.158      0.317  1.3862E+01      1.5006E+02   7.5621E+00  3.8110E-01
      3.363      0.297  8.4379E+00      1.4080E+02   6.6641E+00  3.1541E-01
      3.581      0.279  1.5339E+01      1.5545E+02   6.9096E+00  3.0713E-01
      3.813      0.262  9.5785E+00      1.7360E+02   7.2469E+00  3.0252E-01
      4.060      0.246  9.1362E+00      1.7392E+02   6.8186E+00  2.6733E-01
      4.323      0.231  2.4150E+01      2.1559E+02   7.9380E+00  2.9227E-01
      4.603      0.217  1.4217E+01      2.3655E+02   8.1799E+00  2.8286E-01
      4.901      0.204  1.5144E+01      2.0895E+02   6.7859E+00  2.2038E-01
      5.218      0.192  1.7365E+01      2.2578E+02   6.8861E+00  2.1002E-01
      5.556      0.180  3.4634E+00      2.0088E+02   5.7539E+00  1.6481E-01
      5.916      0.169  5.3191E+00      1.7942E+02   4.8266E+00  1.2984E-01
      6.300      0.159  5.5881E+00      1.7544E+02   4.4324E+00  1.1198E-01
      6.708      0.149  7.5746E+00      2.1439E+02   5.0869E+00  1.2070E-01
      7.142      0.140  9.9241E+00      2.0211E+02   4.5037E+00  1.0036E-01
      7.605      0.131  4.1813E+00      1.8197E+02   3.8082E+00  7.9697E-02
      8.098      0.123  1.1970E+01      1.9367E+02   3.8064E+00  7.4812E-02
      8.622      0.116  6.6257E+00      2.1396E+02   3.9493E+00  7.2898E-02
      9.181      0.109  1.3148E+01      2.6316E+02   4.5620E+00  7.9083E-02
      9.776      0.102  7.6177E+00      2.6463E+02   4.3084E+00  7.0143E-02
     10.409      0.096  1.1026E+01      2.5061E+02   3.8318E+00  5.8588E-02
     11.083      0.090  7.6774E+00      2.2483E+02   3.2285E+00  4.6360E-02
     11.801      0.085  7.3962E+00      2.4391E+02   3.2893E+00  4.4360E-02
     12.566      0.080  1.2069E+01      2.6404E+02   3.3441E+00  4.2355E-02
     13.380      0.075  5.2733E+00      1.8929E+02   2.2516E+00  2.6782E-02
     14.247      0.070  6.3799E+00      1.9026E+02   2.1254E+00  2.3743E-02
     15.170      0.066  3.2135E+00      1.9238E+02   2.0184E+00  2.1176E-02
     16.153      0.062  2.2129E+00      1.5815E+02   1.5583E+00  1.5354E-02
     17.199      0.058  2.9132E+00      1.7584E+02   1.6272E+00  1.5057E-02
     18.314      0.055  1.6097E+00      1.6088E+02   1.3982E+00  1.2151E-02
     19.500      0.051  2.1343E+00      1.3747E+02   1.1220E+00  9.1576E-03
     20.763      0.048  5.8731E-01      1.2843E+02   9.8447E-01  7.5461E-03
     22.109      0.045  1.4061E+00      1.2109E+02   8.7171E-01  6.2753E-03
     23.541      0.042  6.7788E-01      1.1973E+02   8.0946E-01  5.4726E-03
     25.066      0.040  7.7230E-01      1.1541E+02   7.3278E-01  4.6527E-03
     26.690      0.037  5.8863E-01      1.0294E+02   6.1381E-01  3.6602E-03
     28.419      0.035  2.8192E-01      9.5276E+01   5.3357E-01  2.9882E-03
     30.260      0.033  2.2058E-01      9.3317E+01   4.9081E-01  2.5814E-03
     32.221      0.031  1.4165E-01      9.3301E+01   4.6086E-01  2.2765E-03
     34.308      0.029  2.7669E-01      9.2066E+01   4.2709E-01  1.9813E-03
     36.531      0.027  1.3468E-01      8.9749E+01   3.9101E-01  1.7035E-03
     38.897      0.026  3.5043E-02      8.9484E+01   3.6614E-01  1.4981E-03
     41.417      0.024  5.0705E-02      8.9823E+01   3.4516E-01  1.3264E-03
     44.101      0.023  1.8530E-02      8.9317E+01   3.2234E-01  1.1633E-03
     46.958      0.021  1.6325E-02      8.9142E+01   3.0213E-01  1.0240E-03
     50.000      0.020  1.7728E-02      8.9134E+01   2.8372E-01  9.0311E-04
 
 
