# Supplementary material for: Parameters estimation of stochastic finite fault ground motion simulation method and its application in North China
Source: PLoS One. 2025 Dec 3;20(12):e0337602. doi: 10.1371/journal.pone.0337602 (PMC12674566; doi:10.1371/journal.pone.0337602)
Supplement: S2 File — The program code of strong ground motion simulation based on stochastic finite-fault method with dynamic corner frequency for the Pingyuan earthquake. (ZIP) [file pone.0337602.s002.zip › S2 File. Program Code. ( Simulationor of Pingyuan earthquake)/EXSIMNC/PSA/M6d5S130S013iter001.tmp]

**********************************************
*******     Site #  13
PSA and Fouries apectra of trial num.     1
damping:   5%
 100 samples
Mag.          =      5.50
siteCoord1    =     37.20
siteCoord2    =    116.00
depth         =     18.00
fault Dis.(km)=    36.82
Hypo  Dis.(km)=    40.59
Input Parameters file =  M6d5S130_parameters.out                                                                                                 
 data format: (1x,f10.3, 1p, 1x,e11.4, 5x,e11.4, 2x,e11.4, 1x,e11.4)
   freq(Hz)     per(s) FAS(cm/sec) avgPSA(cm/s**2) avgPSV(cm/s)   avgSD(cm)
      0.100     10.000  3.9543E-01      3.3300E-01   5.2998E-01  8.4350E-01
      0.106      9.392  3.9543E-01      3.7048E-01   5.5376E-01  8.2772E-01
      0.113      8.820  3.9543E-01      3.7634E-01   5.2829E-01  7.4160E-01
      0.121      8.283  3.9543E-01      3.6871E-01   4.8609E-01  6.4084E-01
      0.129      7.779  3.9343E-01      4.0311E-01   4.9911E-01  6.1796E-01
      0.137      7.306  3.9343E-01      5.5440E-01   6.4466E-01  7.4961E-01
      0.146      6.862  3.9343E-01      7.1129E-01   7.7677E-01  8.4828E-01
      0.155      6.444  4.9423E-01      8.3492E-01   8.5631E-01  8.7824E-01
      0.165      6.052  4.9423E-01      8.9310E-01   8.6025E-01  8.2860E-01
      0.176      5.684  4.9423E-01      8.8922E-01   8.0440E-01  7.2766E-01
      0.187      5.338  5.7342E-01      1.0428E+00   8.8589E-01  7.5262E-01
      0.199      5.013  5.7342E-01      1.0739E+00   8.5682E-01  6.8364E-01
      0.212      4.708  5.7342E-01      1.1803E+00   8.8441E-01  6.6271E-01
      0.226      4.422  6.4302E-01      1.4802E+00   1.0417E+00  7.3306E-01
      0.241      4.153  6.4302E-01      1.8826E+00   1.2443E+00  8.2236E-01
      0.256      3.900  9.8132E-01      2.1739E+00   1.3493E+00  8.3754E-01
      0.273      3.663  9.8132E-01      2.3413E+00   1.3648E+00  7.9561E-01
      0.291      3.440  1.5820E+00      2.7218E+00   1.4901E+00  8.1578E-01
      0.310      3.231  2.0751E+00      3.4140E+00   1.7553E+00  9.0253E-01
      0.330      3.034  2.0751E+00      4.3497E+00   2.1003E+00  1.0142E+00
      0.351      2.849  2.3545E+00      5.4545E+00   2.4736E+00  1.1218E+00
      0.374      2.676  2.9994E+00      6.3426E+00   2.7013E+00  1.1505E+00
      0.398      2.513  3.9889E+00      7.5613E+00   3.0244E+00  1.2097E+00
      0.424      2.360  3.9889E+00      9.6666E+00   3.6313E+00  1.3641E+00
      0.451      2.217  4.2692E+00      1.1204E+01   3.9528E+00  1.3945E+00
      0.480      2.082  4.6922E+00      1.2696E+01   4.2067E+00  1.3938E+00
      0.511      1.955  5.1056E+00      1.4508E+01   4.5146E+00  1.4048E+00
      0.545      1.836  5.7055E+00      1.5968E+01   4.6666E+00  1.3638E+00
      0.580      1.724  6.1701E+00      1.8018E+01   4.9453E+00  1.3573E+00
      0.617      1.620  6.5898E+00      1.9274E+01   4.9680E+00  1.2805E+00
      0.657      1.521  6.9758E+00      2.2434E+01   5.4307E+00  1.3146E+00
      0.700      1.428  6.8181E+00      2.6787E+01   6.0899E+00  1.3845E+00
      0.745      1.342  5.9496E+00      3.0316E+01   6.4729E+00  1.3821E+00
      0.794      1.260  4.8002E+00      3.4392E+01   6.8964E+00  1.3829E+00
      0.845      1.183  5.7870E+00      3.8745E+01   7.2965E+00  1.3741E+00
      0.900      1.111  1.0852E+01      4.5075E+01   7.9721E+00  1.4100E+00
      0.958      1.044  1.3501E+01      5.5976E+01   9.2977E+00  1.5444E+00
      1.020      0.980  1.4638E+01      6.4540E+01   1.0068E+01  1.5706E+00
      1.086      0.921  1.4917E+01      6.6349E+01   9.7205E+00  1.4241E+00
      1.157      0.865  1.2378E+01      6.0228E+01   8.2868E+00  1.1402E+00
      1.232      0.812  6.7397E+00      5.4713E+01   7.0700E+00  9.1358E-01
      1.311      0.763  4.4972E+00      6.3244E+01   7.6751E+00  9.3143E-01
      1.396      0.716  3.6187E+00      6.9979E+01   7.9757E+00  9.0902E-01
      1.487      0.673  5.4192E+00      8.4395E+01   9.0335E+00  9.6693E-01
      1.583      0.632  1.2445E+01      1.1523E+02   1.1583E+01  1.1644E+00
      1.686      0.593  2.9231E+01      1.4010E+02   1.3226E+01  1.2487E+00
      1.795      0.557  2.9855E+01      1.4928E+02   1.3236E+01  1.1736E+00
      1.911      0.523  1.7473E+01      1.2289E+02   1.0233E+01  8.5212E-01
      2.035      0.491  6.1220E+00      1.1150E+02   8.7197E+00  6.8192E-01
      2.167      0.461  1.1018E+01      1.0212E+02   7.5000E+00  5.5085E-01
      2.307      0.433  1.2908E+01      1.2874E+02   8.8798E+00  6.1250E-01
      2.457      0.407  1.2120E+01      1.5791E+02   1.0229E+01  6.6265E-01
      2.616      0.382  1.6426E+01      1.7992E+02   1.0946E+01  6.6595E-01
      2.786      0.359  2.6613E+01      1.7491E+02   9.9936E+00  5.7100E-01
      2.966      0.337  1.0865E+01      1.9538E+02   1.0484E+01  5.6259E-01
      3.158      0.317  1.8877E+01      2.0583E+02   1.0373E+01  5.2274E-01
      3.363      0.297  1.5864E+01      1.8095E+02   8.5643E+00  4.0534E-01
      3.581      0.279  9.4303E+00      1.4998E+02   6.6664E+00  2.9632E-01
      3.813      0.262  6.1325E+00      1.4999E+02   6.2615E+00  2.6139E-01
      4.060      0.246  7.2719E+00      1.9777E+02   7.7534E+00  3.0397E-01
      4.323      0.231  1.9232E+01      2.4746E+02   9.1113E+00  3.3547E-01
      4.603      0.217  1.5911E+01      2.1759E+02   7.5243E+00  2.6019E-01
      4.901      0.204  5.9958E+00      1.8918E+02   6.1438E+00  1.9952E-01
      5.218      0.192  1.4753E+01      1.6334E+02   4.9818E+00  1.5194E-01
      5.556      0.180  1.2185E+01      2.1003E+02   6.0160E+00  1.7232E-01
      5.916      0.169  5.8778E+00      1.8959E+02   5.1001E+00  1.3720E-01
      6.300      0.159  1.0495E+01      1.9051E+02   4.8130E+00  1.2160E-01
      6.708      0.149  5.3563E+00      2.0878E+02   4.9538E+00  1.1754E-01
      7.142      0.140  1.6274E+01      2.6616E+02   5.9309E+00  1.3216E-01
      7.605      0.131  6.7129E+00      2.6086E+02   5.4592E+00  1.1425E-01
      8.098      0.123  5.0918E+00      2.4824E+02   4.8790E+00  9.5893E-02
      8.622      0.116  3.8157E+00      2.3412E+02   4.3214E+00  7.9767E-02
      9.181      0.109  5.4267E+00      2.4652E+02   4.2735E+00  7.4083E-02
      9.776      0.102  6.4943E+00      2.1089E+02   3.4334E+00  5.5897E-02
     10.409      0.096  3.0790E+00      1.6980E+02   2.5963E+00  3.9697E-02
     11.083      0.090  7.4323E+00      1.4852E+02   2.1327E+00  3.0625E-02
     11.801      0.085  5.7806E+00      1.6129E+02   2.1752E+00  2.9334E-02
     12.566      0.080  2.1438E+00      1.4705E+02   1.8624E+00  2.3589E-02
     13.380      0.075  2.2295E+00      1.2253E+02   1.4574E+00  1.7336E-02
     14.247      0.070  3.8030E+00      1.2753E+02   1.4247E+00  1.5915E-02
     15.170      0.066  3.6591E+00      1.4568E+02   1.5284E+00  1.6035E-02
     16.153      0.062  4.2678E+00      1.5100E+02   1.4878E+00  1.4659E-02
     17.199      0.058  1.5439E+00      1.4388E+02   1.3314E+00  1.2320E-02
     18.314      0.055  1.7016E+00      1.2623E+02   1.0970E+00  9.5335E-03
     19.500      0.051  1.5646E+00      1.2434E+02   1.0149E+00  8.2830E-03
     20.763      0.048  1.0945E+00      1.1367E+02   8.7132E-01  6.6788E-03
     22.109      0.045  8.7855E-01      1.1265E+02   8.1096E-01  5.8379E-03
     23.541      0.042  3.1499E-01      1.0588E+02   7.1583E-01  4.8396E-03
     25.066      0.040  2.8429E-01      9.6722E+01   6.1413E-01  3.8994E-03
     26.690      0.037  3.6371E-01      9.5609E+01   5.7013E-01  3.3997E-03
     28.419      0.035  2.7364E-01      9.7566E+01   5.4640E-01  3.0600E-03
     30.260      0.033  3.3588E-01      9.6905E+01   5.0968E-01  2.6807E-03
     32.221      0.031  2.2141E-02      9.1852E+01   4.5371E-01  2.2411E-03
     34.308      0.029  1.0491E-01      8.9909E+01   4.1709E-01  1.9349E-03
     36.531      0.027  2.3296E-02      8.9173E+01   3.8850E-01  1.6926E-03
     38.897      0.026  2.0395E-02      8.8589E+01   3.6248E-01  1.4831E-03
     41.417      0.024  1.8822E-02      8.7405E+01   3.3587E-01  1.2907E-03
     44.101      0.023  3.3558E-02      8.7314E+01   3.1511E-01  1.1372E-03
     46.958      0.021  5.6221E-03      8.6926E+01   2.9462E-01  9.9856E-04
     50.000      0.020  1.4158E-02      8.6560E+01   2.7553E-01  8.7703E-04
 
 
