# Supplementary material for: Parameters estimation of stochastic finite fault ground motion simulation method and its application in North China
Source: PLoS One. 2025 Dec 3;20(12):e0337602. doi: 10.1371/journal.pone.0337602 (PMC12674566; doi:10.1371/journal.pone.0337602)
Supplement: S2 File — The program code of strong ground motion simulation based on stochastic finite-fault method with dynamic corner frequency for the Pingyuan earthquake. (ZIP) [file pone.0337602.s002.zip › S2 File. Program Code. ( Simulationor of Pingyuan earthquake)/EXSIMNC/PSA/M6d5S130S013iter002.tmp]

**********************************************
*******     Site #  13
PSA and Fouries apectra of trial num.     2
damping:   5%
 100 samples
Mag.          =      5.50
siteCoord1    =     37.20
siteCoord2    =    116.00
depth         =     18.00
fault Dis.(km)=    36.82
Hypo  Dis.(km)=    40.59
Input Parameters file =  M6d5S130_parameters.out                                                                                                 
 data format: (1x,f10.3, 1p, 1x,e11.4, 5x,e11.4, 2x,e11.4, 1x,e11.4)
   freq(Hz)     per(s) FAS(cm/sec) avgPSA(cm/s**2) avgPSV(cm/s)   avgSD(cm)
      0.100     10.000  4.8536E-01      6.0142E-01   9.5720E-01  1.5234E+00
      0.106      9.392  4.8536E-01      6.6426E-01   9.9288E-01  1.4841E+00
      0.113      8.820  4.8536E-01      7.2664E-01   1.0200E+00  1.4319E+00
      0.121      8.283  4.8536E-01      7.9038E-01   1.0420E+00  1.3737E+00
      0.129      7.779  6.5774E-01      8.6089E-01   1.0659E+00  1.3197E+00
      0.137      7.306  6.5774E-01      9.4753E-01   1.1018E+00  1.2812E+00
      0.146      6.862  6.5774E-01      1.0623E+00   1.1601E+00  1.2668E+00
      0.155      6.444  9.7883E-01      1.2155E+00   1.2466E+00  1.2785E+00
      0.165      6.052  9.7883E-01      1.4093E+00   1.3575E+00  1.3076E+00
      0.176      5.684  9.7883E-01      1.6324E+00   1.4767E+00  1.3358E+00
      0.187      5.338  1.2764E+00      1.8607E+00   1.5808E+00  1.3430E+00
      0.199      5.013  1.2764E+00      2.2034E+00   1.7580E+00  1.4027E+00
      0.212      4.708  1.2764E+00      2.6067E+00   1.9532E+00  1.4636E+00
      0.226      4.422  1.6785E+00      2.9980E+00   2.1098E+00  1.4848E+00
      0.241      4.153  1.6785E+00      3.3869E+00   2.2385E+00  1.4795E+00
      0.256      3.900  2.2503E+00      3.8593E+00   2.3955E+00  1.4869E+00
      0.273      3.663  2.2503E+00      4.4885E+00   2.6165E+00  1.5253E+00
      0.291      3.440  2.8498E+00      5.1900E+00   2.8413E+00  1.5556E+00
      0.310      3.231  3.3677E+00      6.1464E+00   3.1603E+00  1.6249E+00
      0.330      3.034  3.3677E+00      7.0238E+00   3.3916E+00  1.6377E+00
      0.351      2.849  3.8952E+00      7.9426E+00   3.6019E+00  1.6335E+00
      0.374      2.676  4.3888E+00      9.2567E+00   3.9424E+00  1.6791E+00
      0.398      2.513  4.7533E+00      1.1039E+01   4.4154E+00  1.7661E+00
      0.424      2.360  4.7533E+00      1.3376E+01   5.0247E+00  1.8875E+00
      0.451      2.217  5.4744E+00      1.5927E+01   5.6191E+00  1.9824E+00
      0.480      2.082  6.2281E+00      1.9260E+01   6.3814E+00  2.1144E+00
      0.511      1.955  7.1975E+00      2.3565E+01   7.3329E+00  2.2818E+00
      0.545      1.836  8.2184E+00      2.6957E+01   7.8779E+00  2.3022E+00
      0.580      1.724  1.1118E+01      3.0868E+01   8.4719E+00  2.3252E+00
      0.617      1.620  1.2624E+01      3.7115E+01   9.5666E+00  2.4659E+00
      0.657      1.521  1.3563E+01      4.0115E+01   9.7108E+00  2.3507E+00
      0.700      1.428  1.4197E+01      4.0617E+01   9.2341E+00  2.0993E+00
      0.745      1.342  1.4190E+01      4.1036E+01   8.7618E+00  1.8708E+00
      0.794      1.260  1.2881E+01      4.6917E+01   9.4080E+00  1.8865E+00
      0.845      1.183  1.1569E+01      5.2369E+01   9.8622E+00  1.8573E+00
      0.900      1.111  8.1093E+00      5.1611E+01   9.1281E+00  1.6144E+00
      0.958      1.044  4.3054E+00      4.8990E+01   8.1374E+00  1.3516E+00
      1.020      0.980  4.2550E+00      4.7092E+01   7.3462E+00  1.1460E+00
      1.086      0.921  7.3535E+00      4.8598E+01   7.1198E+00  1.0431E+00
      1.157      0.865  1.0075E+01      5.0893E+01   7.0025E+00  9.6348E-01
      1.232      0.812  1.4631E+01      6.4730E+01   8.3643E+00  1.0808E+00
      1.311      0.763  1.4886E+01      8.2343E+01   9.9929E+00  1.2127E+00
      1.396      0.716  1.1098E+01      9.4829E+01   1.0808E+01  1.2318E+00
      1.487      0.673  9.5536E+00      1.0430E+02   1.1164E+01  1.1950E+00
      1.583      0.632  9.7739E+00      1.1026E+02   1.1084E+01  1.1142E+00
      1.686      0.593  1.1303E+01      1.2241E+02   1.1556E+01  1.0910E+00
      1.795      0.557  1.0765E+01      1.2674E+02   1.1237E+01  9.9634E-01
      1.911      0.523  1.3133E+01      1.2703E+02   1.0578E+01  8.8083E-01
      2.035      0.491  1.9130E+01      1.4581E+02   1.1403E+01  8.9173E-01
      2.167      0.461  2.1188E+01      1.7196E+02   1.2630E+01  9.2761E-01
      2.307      0.433  2.2439E+01      1.8910E+02   1.3043E+01  8.9968E-01
      2.457      0.407  1.9576E+01      1.8687E+02   1.2105E+01  7.8418E-01
      2.616      0.382  1.4064E+01      1.8810E+02   1.1444E+01  6.9621E-01
      2.786      0.359  2.5710E+01      2.1237E+02   1.2134E+01  6.9331E-01
      2.966      0.337  1.3688E+01      2.4526E+02   1.3161E+01  7.0621E-01
      3.158      0.317  1.3592E+01      2.4382E+02   1.2287E+01  6.1923E-01
      3.363      0.297  1.5433E+01      2.0391E+02   9.6509E+00  4.5677E-01
      3.581      0.279  6.8227E+00      1.7837E+02   7.9284E+00  3.5241E-01
      3.813      0.262  1.6096E+01      1.7788E+02   7.4257E+00  3.0998E-01
      4.060      0.246  1.6341E+01      2.4153E+02   9.4691E+00  3.7124E-01
      4.323      0.231  7.7945E+00      2.2838E+02   8.4089E+00  3.0961E-01
      4.603      0.217  2.0694E+01      2.2219E+02   7.6833E+00  2.6568E-01
      4.901      0.204  1.3080E+01      2.0260E+02   6.5796E+00  2.1367E-01
      5.218      0.192  4.1717E+00      1.8813E+02   5.7378E+00  1.7500E-01
      5.556      0.180  8.5572E+00      2.0340E+02   5.8261E+00  1.6688E-01
      5.916      0.169  1.1353E+01      1.9835E+02   5.3357E+00  1.4354E-01
      6.300      0.159  6.1753E+00      2.1817E+02   5.5120E+00  1.3926E-01
      6.708      0.149  8.2347E+00      2.1913E+02   5.1993E+00  1.2336E-01
      7.142      0.140  1.0583E+01      2.3005E+02   5.1263E+00  1.1423E-01
      7.605      0.131  1.1056E+01      1.9280E+02   4.0348E+00  8.4438E-02
      8.098      0.123  7.5476E+00      2.1113E+02   4.1496E+00  8.1558E-02
      8.622      0.116  1.1156E+01      2.3424E+02   4.3236E+00  7.9808E-02
      9.181      0.109  3.2329E+00      2.2899E+02   3.9696E+00  6.8814E-02
      9.776      0.102  9.2092E+00      2.1698E+02   3.5326E+00  5.7512E-02
     10.409      0.096  1.0846E+01      1.8941E+02   2.8961E+00  4.4281E-02
     11.083      0.090  4.1610E+00      1.8987E+02   2.7264E+00  3.9150E-02
     11.801      0.085  3.8001E+00      1.6264E+02   2.1933E+00  2.9579E-02
     12.566      0.080  4.7578E+00      1.4998E+02   1.8995E+00  2.4058E-02
     13.380      0.075  2.8877E+00      1.5036E+02   1.7885E+00  2.1274E-02
     14.247      0.070  3.6006E+00      1.4820E+02   1.6556E+00  1.8495E-02
     15.170      0.066  5.0504E+00      1.6891E+02   1.7721E+00  1.8592E-02
     16.153      0.062  1.6277E+00      1.5081E+02   1.4860E+00  1.4641E-02
     17.199      0.058  2.5472E+00      1.3413E+02   1.2411E+00  1.1485E-02
     18.314      0.055  6.3796E-01      1.2100E+02   1.0515E+00  9.1382E-03
     19.500      0.051  4.2338E-01      1.1617E+02   9.4812E-01  7.7384E-03
     20.763      0.048  1.4486E+00      1.1243E+02   8.6179E-01  6.6058E-03
     22.109      0.045  3.4432E-01      1.0375E+02   7.4689E-01  5.3767E-03
     23.541      0.042  3.5445E-01      1.0429E+02   7.0512E-01  4.7671E-03
     25.066      0.040  4.7999E-01      1.0276E+02   6.5248E-01  4.1429E-03
     26.690      0.037  1.5154E-01      9.7249E+01   5.7991E-01  3.4581E-03
     28.419      0.035  3.2011E-01      9.1402E+01   5.1188E-01  2.8667E-03
     30.260      0.033  3.4284E-01      9.3228E+01   4.9034E-01  2.5789E-03
     32.221      0.031  1.0160E-01      9.1344E+01   4.5120E-01  2.2287E-03
     34.308      0.029  1.0337E-01      8.8854E+01   4.1219E-01  1.9122E-03
     36.531      0.027  4.7885E-02      8.8342E+01   3.8488E-01  1.6768E-03
     38.897      0.026  5.5126E-02      8.7995E+01   3.6005E-01  1.4732E-03
     41.417      0.024  2.1554E-02      8.8127E+01   3.3865E-01  1.3013E-03
     44.101      0.023  1.5256E-02      8.8175E+01   3.1821E-01  1.1484E-03
     46.958      0.021  1.6085E-02      8.7908E+01   2.9795E-01  1.0098E-03
     50.000      0.020  8.7496E-03      8.7485E+01   2.7847E-01  8.8640E-04
 
 
