# Supplementary material for: Parameters estimation of stochastic finite fault ground motion simulation method and its application in North China
Source: PLoS One. 2025 Dec 3;20(12):e0337602. doi: 10.1371/journal.pone.0337602 (PMC12674566; doi:10.1371/journal.pone.0337602)
Supplement: S2 File — The program code of strong ground motion simulation based on stochastic finite-fault method with dynamic corner frequency for the Pingyuan earthquake. (ZIP) [file pone.0337602.s002.zip › S2 File. Program Code. ( Simulationor of Pingyuan earthquake)/EXSIMNC/PSA/M6d5S130S013iter003.tmp]

**********************************************
*******     Site #  13
PSA and Fouries apectra of trial num.     3
damping:   5%
 100 samples
Mag.          =      5.50
siteCoord1    =     37.20
siteCoord2    =    116.00
depth         =     18.00
fault Dis.(km)=    36.82
Hypo  Dis.(km)=    40.59
Input Parameters file =  M6d5S130_parameters.out                                                                                                 
 data format: (1x,f10.3, 1p, 1x,e11.4, 5x,e11.4, 2x,e11.4, 1x,e11.4)
   freq(Hz)     per(s) FAS(cm/sec) avgPSA(cm/s**2) avgPSV(cm/s)   avgSD(cm)
      0.100     10.000  3.8532E-01      3.9961E-01   6.3599E-01  1.0122E+00
      0.106      9.392  3.8532E-01      4.6334E-01   6.9256E-01  1.0352E+00
      0.113      8.820  3.8532E-01      5.5036E-01   7.7258E-01  1.0845E+00
      0.121      8.283  3.8532E-01      6.6568E-01   8.7761E-01  1.1570E+00
      0.129      7.779  5.6851E-01      8.1027E-01   1.0032E+00  1.2421E+00
      0.137      7.306  5.6851E-01      9.7880E-01   1.1382E+00  1.3235E+00
      0.146      6.862  5.6851E-01      1.1593E+00   1.2661E+00  1.3826E+00
      0.155      6.444  6.5397E-01      1.3373E+00   1.3716E+00  1.4067E+00
      0.165      6.052  6.5397E-01      1.5041E+00   1.4488E+00  1.3955E+00
      0.176      5.684  6.5397E-01      1.6672E+00   1.5082E+00  1.3643E+00
      0.187      5.338  8.6995E-01      1.8530E+00   1.5743E+00  1.3375E+00
      0.199      5.013  8.6995E-01      2.0915E+00   1.6687E+00  1.3314E+00
      0.212      4.708  8.6995E-01      2.3841E+00   1.7865E+00  1.3387E+00
      0.226      4.422  9.5790E-01      2.6818E+00   1.8873E+00  1.3281E+00
      0.241      4.153  9.5790E-01      2.9171E+00   1.9280E+00  1.2742E+00
      0.256      3.900  1.3848E+00      3.0935E+00   1.9202E+00  1.1919E+00
      0.273      3.663  1.3848E+00      3.3288E+00   1.9405E+00  1.1312E+00
      0.291      3.440  1.8669E+00      3.7638E+00   2.0606E+00  1.1281E+00
      0.310      3.231  2.2588E+00      4.5523E+00   2.3406E+00  1.2034E+00
      0.330      3.034  2.2588E+00      5.3001E+00   2.5593E+00  1.2358E+00
      0.351      2.849  2.9327E+00      5.7330E+00   2.5999E+00  1.1790E+00
      0.374      2.676  3.5774E+00      6.1609E+00   2.6240E+00  1.1176E+00
      0.398      2.513  4.0543E+00      7.3818E+00   2.9527E+00  1.1810E+00
      0.424      2.360  4.0543E+00      8.8616E+00   3.3289E+00  1.2505E+00
      0.451      2.217  4.4683E+00      1.0130E+01   3.5738E+00  1.2608E+00
      0.480      2.082  4.7134E+00      1.2015E+01   3.9809E+00  1.3190E+00
      0.511      1.955  5.1631E+00      1.4938E+01   4.6483E+00  1.4464E+00
      0.545      1.836  5.4934E+00      1.8937E+01   5.5341E+00  1.6173E+00
      0.580      1.724  5.8722E+00      2.4041E+01   6.5982E+00  1.8109E+00
      0.617      1.620  6.6746E+00      2.7584E+01   7.1100E+00  1.8327E+00
      0.657      1.521  7.7391E+00      3.2163E+01   7.7859E+00  1.8848E+00
      0.700      1.428  9.2459E+00      3.7476E+01   8.5199E+00  1.9370E+00
      0.745      1.342  1.1483E+01      4.1381E+01   8.8354E+00  1.8865E+00
      0.794      1.260  1.1420E+01      4.5910E+01   9.2060E+00  1.8460E+00
      0.845      1.183  1.1266E+01      5.2018E+01   9.7962E+00  1.8448E+00
      0.900      1.111  9.9229E+00      5.5276E+01   9.7763E+00  1.7291E+00
      0.958      1.044  9.3369E+00      5.3941E+01   8.9598E+00  1.4882E+00
      1.020      0.980  8.2503E+00      5.1315E+01   8.0049E+00  1.2487E+00
      1.086      0.921  9.6679E+00      5.6389E+01   8.2612E+00  1.2103E+00
      1.157      0.865  1.3399E+01      6.0883E+01   8.3770E+00  1.1526E+00
      1.232      0.812  1.4285E+01      8.1175E+01   1.0489E+01  1.3554E+00
      1.311      0.763  1.0071E+01      1.0742E+02   1.3036E+01  1.5820E+00
      1.396      0.716  7.4321E+00      1.2848E+02   1.4643E+01  1.6689E+00
      1.487      0.673  1.7919E+01      1.5214E+02   1.6285E+01  1.7431E+00
      1.583      0.632  3.2437E+01      1.7882E+02   1.7976E+01  1.8071E+00
      1.686      0.593  3.8653E+01      2.0116E+02   1.8992E+01  1.7930E+00
      1.795      0.557  3.4569E+01      1.9940E+02   1.7680E+01  1.5676E+00
      1.911      0.523  2.8760E+01      2.1023E+02   1.7506E+01  1.4578E+00
      2.035      0.491  2.2832E+01      2.1624E+02   1.6911E+01  1.3225E+00
      2.167      0.461  2.6854E+01      2.5712E+02   1.8884E+01  1.3869E+00
      2.307      0.433  2.2901E+01      2.8139E+02   1.9409E+01  1.3388E+00
      2.457      0.407  1.4528E+01      2.6341E+02   1.7064E+01  1.1054E+00
      2.616      0.382  1.5788E+01      2.1398E+02   1.3019E+01  7.9203E-01
      2.786      0.359  1.5197E+01      1.6912E+02   9.6628E+00  5.5210E-01
      2.966      0.337  7.4956E+00      1.9777E+02   1.0613E+01  5.6948E-01
      3.158      0.317  2.1552E+01      2.1142E+02   1.0655E+01  5.3695E-01
      3.363      0.297  1.9996E+01      1.9599E+02   9.2758E+00  4.3902E-01
      3.581      0.279  1.6081E+01      2.1343E+02   9.4867E+00  4.2168E-01
      3.813      0.262  1.6713E+01      1.9798E+02   8.2648E+00  3.4501E-01
      4.060      0.246  1.0825E+01      1.7312E+02   6.7871E+00  2.6609E-01
      4.323      0.231  1.2781E+01      2.0725E+02   7.6308E+00  2.8097E-01
      4.603      0.217  9.8799E+00      2.4277E+02   8.3948E+00  2.9029E-01
      4.901      0.204  1.9465E+01      2.3761E+02   7.7166E+00  2.5060E-01
      5.218      0.192  1.9296E+01      2.4373E+02   7.4336E+00  2.2672E-01
      5.556      0.180  7.1295E+00      2.1096E+02   6.0427E+00  1.7309E-01
      5.916      0.169  3.4196E+00      1.8442E+02   4.9611E+00  1.3346E-01
      6.300      0.159  3.3605E+00      2.0013E+02   5.0562E+00  1.2774E-01
      6.708      0.149  4.1397E+00      2.2699E+02   5.3857E+00  1.2779E-01
      7.142      0.140  9.7097E+00      2.6157E+02   5.8287E+00  1.2988E-01
      7.605      0.131  1.3755E+01      3.0316E+02   6.3443E+00  1.3277E-01
      8.098      0.123  3.8422E+00      3.4633E+02   6.8069E+00  1.3379E-01
      8.622      0.116  1.0529E+01      3.6271E+02   6.6951E+00  1.2358E-01
      9.181      0.109  1.4860E+01      3.1004E+02   5.3746E+00  9.3171E-02
      9.776      0.102  3.9163E+00      2.1847E+02   3.5569E+00  5.7908E-02
     10.409      0.096  3.0268E+00      2.0717E+02   3.1677E+00  4.8434E-02
     11.083      0.090  3.6881E+00      1.8640E+02   2.6766E+00  3.8435E-02
     11.801      0.085  7.4969E+00      2.1914E+02   2.9553E+00  3.9855E-02
     12.566      0.080  1.0284E+01      2.3206E+02   2.9392E+00  3.7226E-02
     13.380      0.075  1.7414E+00      1.8184E+02   2.1630E+00  2.5728E-02
     14.247      0.070  8.6459E-01      1.4881E+02   1.6623E+00  1.8570E-02
     15.170      0.066  2.1463E+00      1.4998E+02   1.5735E+00  1.6508E-02
     16.153      0.062  4.7798E+00      1.6060E+02   1.5824E+00  1.5591E-02
     17.199      0.058  3.6883E+00      1.6872E+02   1.5612E+00  1.4447E-02
     18.314      0.055  9.6323E-01      1.3764E+02   1.1962E+00  1.0395E-02
     19.500      0.051  1.0874E+00      1.2705E+02   1.0369E+00  8.4631E-03
     20.763      0.048  1.0908E+00      1.3154E+02   1.0083E+00  7.7286E-03
     22.109      0.045  9.6302E-01      1.4333E+02   1.0318E+00  7.4279E-03
     23.541      0.042  4.9079E-01      1.3193E+02   8.9195E-01  6.0303E-03
     25.066      0.040  4.3286E-01      1.2510E+02   7.9431E-01  5.0434E-03
     26.690      0.037  5.8066E-01      1.1788E+02   7.0296E-01  4.1918E-03
     28.419      0.035  2.4920E-01      1.1670E+02   6.5354E-01  3.6600E-03
     30.260      0.033  1.6313E-01      1.1768E+02   6.1894E-01  3.2553E-03
     32.221      0.031  1.1934E-01      1.1211E+02   5.5380E-01  2.7355E-03
     34.308      0.029  3.9374E-02      1.1129E+02   5.1625E-01  2.3949E-03
     36.531      0.027  1.3705E-01      1.1184E+02   4.8727E-01  2.1229E-03
     38.897      0.026  5.5576E-02      1.1060E+02   4.5255E-01  1.8517E-03
     41.417      0.024  2.1811E-02      1.0914E+02   4.1941E-01  1.6117E-03
     44.101      0.023  2.5133E-02      1.0861E+02   3.9195E-01  1.4145E-03
     46.958      0.021  1.5465E-02      1.0782E+02   3.6544E-01  1.2386E-03
     50.000      0.020  1.4343E-02      1.0731E+02   3.4159E-01  1.0873E-03
 
 
