# Supplementary material for: Parameters estimation of stochastic finite fault ground motion simulation method and its application in North China
Source: PLoS One. 2025 Dec 3;20(12):e0337602. doi: 10.1371/journal.pone.0337602 (PMC12674566; doi:10.1371/journal.pone.0337602)
Supplement: S2 File — The program code of strong ground motion simulation based on stochastic finite-fault method with dynamic corner frequency for the Pingyuan earthquake. (ZIP) [file pone.0337602.s002.zip › S2 File. Program Code. ( Simulationor of Pingyuan earthquake)/EXSIMNC/PSA/M6d5S130S013iter004.tmp]

**********************************************
*******     Site #  13
PSA and Fouries apectra of trial num.     4
damping:   5%
 100 samples
Mag.          =      5.50
siteCoord1    =     37.20
siteCoord2    =    116.00
depth         =     18.00
fault Dis.(km)=    36.82
Hypo  Dis.(km)=    40.59
Input Parameters file =  M6d5S130_parameters.out                                                                                                 
 data format: (1x,f10.3, 1p, 1x,e11.4, 5x,e11.4, 2x,e11.4, 1x,e11.4)
   freq(Hz)     per(s) FAS(cm/sec) avgPSA(cm/s**2) avgPSV(cm/s)   avgSD(cm)
      0.100     10.000  1.6489E-01      3.8975E-01   6.2031E-01  9.8726E-01
      0.106      9.392  1.6489E-01      4.4634E-01   6.6715E-01  9.9720E-01
      0.113      8.820  1.6489E-01      5.0244E-01   7.0531E-01  9.9009E-01
      0.121      8.283  1.6489E-01      5.5838E-01   7.3615E-01  9.7050E-01
      0.129      7.779  2.3713E-01      6.1781E-01   7.6494E-01  9.4710E-01
      0.137      7.306  2.3713E-01      6.9209E-01   8.0477E-01  9.3580E-01
      0.146      6.862  2.3713E-01      8.0703E-01   8.8132E-01  9.6245E-01
      0.155      6.444  2.7533E-01      9.2659E-01   9.5032E-01  9.7466E-01
      0.165      6.052  2.7533E-01      1.0661E+00   1.0269E+00  9.8910E-01
      0.176      5.684  2.7533E-01      1.2599E+00   1.1397E+00  1.0310E+00
      0.187      5.338  2.8536E-01      1.4729E+00   1.2513E+00  1.0631E+00
      0.199      5.013  2.8536E-01      1.6917E+00   1.3498E+00  1.0770E+00
      0.212      4.708  2.8536E-01      1.9181E+00   1.4373E+00  1.0770E+00
      0.226      4.422  4.7833E-01      2.1824E+00   1.5358E+00  1.0808E+00
      0.241      4.153  4.7833E-01      2.5400E+00   1.6787E+00  1.1095E+00
      0.256      3.900  4.6679E-01      3.0437E+00   1.8892E+00  1.1727E+00
      0.273      3.663  4.6679E-01      3.6987E+00   2.1561E+00  1.2569E+00
      0.291      3.440  5.7693E-01      4.4445E+00   2.4332E+00  1.3321E+00
      0.310      3.231  7.1555E-01      5.2218E+00   2.6848E+00  1.3804E+00
      0.330      3.034  7.1555E-01      6.1083E+00   2.9495E+00  1.4243E+00
      0.351      2.849  8.4843E-01      7.3217E+00   3.3204E+00  1.5058E+00
      0.374      2.676  1.3459E+00      8.9314E+00   3.8039E+00  1.6201E+00
      0.398      2.513  2.1388E+00      1.0782E+01   4.3128E+00  1.7251E+00
      0.424      2.360  2.1388E+00      1.3128E+01   4.9318E+00  1.8526E+00
      0.451      2.217  3.1697E+00      1.6591E+01   5.8531E+00  2.0650E+00
      0.480      2.082  4.7843E+00      2.0759E+01   6.8779E+00  2.2789E+00
      0.511      1.955  6.3005E+00      2.4815E+01   7.7216E+00  2.4027E+00
      0.545      1.836  8.1698E+00      2.8955E+01   8.4617E+00  2.4728E+00
      0.580      1.724  1.2914E+01      3.6684E+01   1.0068E+01  2.7633E+00
      0.617      1.620  1.5381E+01      4.4735E+01   1.1531E+01  2.9722E+00
      0.657      1.521  1.7540E+01      5.2187E+01   1.2633E+01  3.0582E+00
      0.700      1.428  1.9385E+01      5.8406E+01   1.3278E+01  3.0188E+00
      0.745      1.342  1.9526E+01      6.6609E+01   1.4222E+01  3.0366E+00
      0.794      1.260  1.7053E+01      6.8316E+01   1.3699E+01  2.7470E+00
      0.845      1.183  1.4927E+01      6.5056E+01   1.2252E+01  2.3072E+00
      0.900      1.111  1.1493E+01      5.3929E+01   9.5382E+00  1.6870E+00
      0.958      1.044  8.7231E+00      4.8808E+01   8.1071E+00  1.3466E+00
      1.020      0.980  9.8319E+00      4.9488E+01   7.7199E+00  1.2043E+00
      1.086      0.921  1.1681E+01      5.8251E+01   8.5340E+00  1.2503E+00
      1.157      0.865  1.3667E+01      6.0856E+01   8.3733E+00  1.1521E+00
      1.232      0.812  1.3528E+01      6.1333E+01   7.9254E+00  1.0241E+00
      1.311      0.763  1.2116E+01      6.4319E+01   7.8056E+00  9.4726E-01
      1.396      0.716  7.7947E+00      6.5003E+01   7.4086E+00  8.4438E-01
      1.487      0.673  5.2865E+00      6.9964E+01   7.4889E+00  8.0160E-01
      1.583      0.632  3.9942E+00      7.8710E+01   7.9124E+00  7.9540E-01
      1.686      0.593  1.0504E+01      8.0245E+01   7.5759E+00  7.1523E-01
      1.795      0.557  1.6521E+01      9.8897E+01   8.7687E+00  7.7748E-01
      1.911      0.523  1.1816E+01      1.0004E+02   8.3300E+00  6.9364E-01
      2.035      0.491  1.0705E+01      1.1612E+02   9.0810E+00  7.1017E-01
      2.167      0.461  2.6585E+01      1.6161E+02   1.1870E+01  8.7178E-01
      2.307      0.433  2.7613E+01      1.6588E+02   1.1442E+01  7.8922E-01
      2.457      0.407  1.1755E+01      1.5395E+02   9.9731E+00  6.4606E-01
      2.616      0.382  4.9119E+00      1.4388E+02   8.7533E+00  5.3254E-01
      2.786      0.359  1.1069E+01      1.3486E+02   7.7055E+00  4.4027E-01
      2.966      0.337  6.2484E+00      1.1901E+02   6.3863E+00  3.4269E-01
      3.158      0.317  8.7804E+00      1.2769E+02   6.4351E+00  3.2430E-01
      3.363      0.297  8.7173E+00      1.3223E+02   6.2585E+00  2.9621E-01
      3.581      0.279  1.0600E+01      1.3712E+02   6.0948E+00  2.7091E-01
      3.813      0.262  1.1077E+01      1.4990E+02   6.2577E+00  2.6123E-01
      4.060      0.246  1.1204E+01      1.3169E+02   5.1628E+00  2.0241E-01
      4.323      0.231  1.2334E+01      1.4543E+02   5.3547E+00  1.9716E-01
      4.603      0.217  3.7536E+00      1.5686E+02   5.4242E+00  1.8757E-01
      4.901      0.204  9.8503E+00      1.6868E+02   5.4781E+00  1.7790E-01
      5.218      0.192  2.3085E+01      2.1184E+02   6.4609E+00  1.9705E-01
      5.556      0.180  9.4303E+00      2.1898E+02   6.2725E+00  1.7967E-01
      5.916      0.169  1.0379E+01      2.4379E+02   6.5583E+00  1.7643E-01
      6.300      0.159  9.9698E+00      2.2454E+02   5.6729E+00  1.4332E-01
      6.708      0.149  5.5632E+00      2.2408E+02   5.3167E+00  1.2615E-01
      7.142      0.140  5.4689E+00      2.3824E+02   5.3088E+00  1.1830E-01
      7.605      0.131  9.7580E+00      2.1161E+02   4.4286E+00  9.2680E-02
      8.098      0.123  1.1909E+01      2.1725E+02   4.2699E+00  8.3922E-02
      8.622      0.116  6.0991E+00      1.8846E+02   3.4787E+00  6.4212E-02
      9.181      0.109  8.4332E+00      1.9409E+02   3.3646E+00  5.8326E-02
      9.776      0.102  8.6014E+00      1.9235E+02   3.1317E+00  5.0985E-02
     10.409      0.096  7.3618E+00      1.8036E+02   2.7577E+00  4.2166E-02
     11.083      0.090  5.7783E+00      1.5652E+02   2.2476E+00  3.2275E-02
     11.801      0.085  4.0003E+00      1.9642E+02   2.6489E+00  3.5723E-02
     12.566      0.080  5.3111E+00      2.0721E+02   2.6244E+00  3.3239E-02
     13.380      0.075  2.3075E+00      1.9999E+02   2.3788E+00  2.8295E-02
     14.247      0.070  3.7062E+00      1.9505E+02   2.1790E+00  2.4342E-02
     15.170      0.066  3.6751E+00      1.8222E+02   1.9118E+00  2.0057E-02
     16.153      0.062  2.9689E+00      1.8116E+02   1.7850E+00  1.7588E-02
     17.199      0.058  2.4083E+00      1.7265E+02   1.5977E+00  1.4784E-02
     18.314      0.055  1.4950E+00      1.7009E+02   1.4782E+00  1.2846E-02
     19.500      0.051  9.8993E-01      1.4850E+02   1.2121E+00  9.8925E-03
     20.763      0.048  1.4112E+00      1.2633E+02   9.6832E-01  7.4224E-03
     22.109      0.045  4.3138E-01      1.3395E+02   9.6428E-01  6.9417E-03
     23.541      0.042  5.3863E-01      1.2432E+02   8.4047E-01  5.6823E-03
     25.066      0.040  3.5662E-01      1.1270E+02   7.1557E-01  4.5435E-03
     26.690      0.037  1.3683E-01      1.1127E+02   6.6353E-01  3.9567E-03
     28.419      0.035  1.7949E-01      1.1017E+02   6.1697E-01  3.4552E-03
     30.260      0.033  2.5320E-01      1.1168E+02   5.8738E-01  3.0894E-03
     32.221      0.031  1.6700E-01      1.0626E+02   5.2489E-01  2.5927E-03
     34.308      0.029  6.2436E-02      1.0330E+02   4.7920E-01  2.2230E-03
     36.531      0.027  9.9540E-02      1.0266E+02   4.4725E-01  1.9485E-03
     38.897      0.026  3.9616E-02      1.0162E+02   4.1580E-01  1.7013E-03
     41.417      0.024  2.1595E-02      1.0115E+02   3.8869E-01  1.4936E-03
     44.101      0.023  2.8278E-02      1.0071E+02   3.6346E-01  1.3117E-03
     46.958      0.021  1.4378E-02      1.0050E+02   3.4062E-01  1.1545E-03
     50.000      0.020  1.2786E-02      1.0012E+02   3.1870E-01  1.0145E-03
 
 
