# Supplementary material for: Parameters estimation of stochastic finite fault ground motion simulation method and its application in North China
Source: PLoS One. 2025 Dec 3;20(12):e0337602. doi: 10.1371/journal.pone.0337602 (PMC12674566; doi:10.1371/journal.pone.0337602)
Supplement: S2 File — The program code of strong ground motion simulation based on stochastic finite-fault method with dynamic corner frequency for the Pingyuan earthquake. (ZIP) [file pone.0337602.s002.zip › S2 File. Program Code. ( Simulationor of Pingyuan earthquake)/EXSIMNC/PSA/M6d5S130S013iter005.tmp]

**********************************************
*******     Site #  13
PSA and Fouries apectra of trial num.     5
damping:   5%
 100 samples
Mag.          =      5.50
siteCoord1    =     37.20
siteCoord2    =    116.00
depth         =     18.00
fault Dis.(km)=    36.82
Hypo  Dis.(km)=    40.59
Input Parameters file =  M6d5S130_parameters.out                                                                                                 
 data format: (1x,f10.3, 1p, 1x,e11.4, 5x,e11.4, 2x,e11.4, 1x,e11.4)
   freq(Hz)     per(s) FAS(cm/sec) avgPSA(cm/s**2) avgPSV(cm/s)   avgSD(cm)
      0.100     10.000  4.6286E-01      5.6754E-01   9.0328E-01  1.4376E+00
      0.106      9.392  4.6286E-01      6.4408E-01   9.6271E-01  1.4390E+00
      0.113      8.820  4.6286E-01      7.2337E-01   1.0154E+00  1.4254E+00
      0.121      8.283  4.6286E-01      8.0372E-01   1.0596E+00  1.3969E+00
      0.129      7.779  5.6354E-01      8.8516E-01   1.0959E+00  1.3569E+00
      0.137      7.306  5.6354E-01      9.7111E-01   1.1292E+00  1.3131E+00
      0.146      6.862  5.6354E-01      1.0695E+00   1.1680E+00  1.2755E+00
      0.155      6.444  8.3893E-01      1.1925E+00   1.2230E+00  1.2543E+00
      0.165      6.052  8.3893E-01      1.3528E+00   1.3031E+00  1.2551E+00
      0.176      5.684  8.3893E-01      1.5578E+00   1.4092E+00  1.2747E+00
      0.187      5.338  1.0806E+00      1.8016E+00   1.5306E+00  1.3003E+00
      0.199      5.013  1.0806E+00      2.0635E+00   1.6464E+00  1.3136E+00
      0.212      4.708  1.0806E+00      2.3168E+00   1.7361E+00  1.3009E+00
      0.226      4.422  1.3319E+00      2.5508E+00   1.7951E+00  1.2633E+00
      0.241      4.153  1.3319E+00      2.7892E+00   1.8434E+00  1.2183E+00
      0.256      3.900  1.6475E+00      3.0834E+00   1.9139E+00  1.1880E+00
      0.273      3.663  1.6475E+00      3.5020E+00   2.0414E+00  1.1900E+00
      0.291      3.440  1.9452E+00      4.2137E+00   2.3069E+00  1.2629E+00
      0.310      3.231  2.5555E+00      5.1118E+00   2.6283E+00  1.3514E+00
      0.330      3.034  2.5555E+00      6.1864E+00   2.9873E+00  1.4425E+00
      0.351      2.849  3.1028E+00      7.4593E+00   3.3828E+00  1.5341E+00
      0.374      2.676  3.7172E+00      8.9290E+00   3.8029E+00  1.6197E+00
      0.398      2.513  4.1966E+00      1.0411E+01   4.1644E+00  1.6657E+00
      0.424      2.360  4.1966E+00      1.1928E+01   4.4807E+00  1.6832E+00
      0.451      2.217  5.2522E+00      1.4187E+01   5.0052E+00  1.7658E+00
      0.480      2.082  6.0919E+00      1.7480E+01   5.7917E+00  1.9190E+00
      0.511      1.955  7.4672E+00      2.1187E+01   6.5927E+00  2.0515E+00
      0.545      1.836  8.8700E+00      2.5843E+01   7.5523E+00  2.2071E+00
      0.580      1.724  1.0303E+01      2.9993E+01   8.2319E+00  2.2593E+00
      0.617      1.620  1.0867E+01      3.2625E+01   8.4093E+00  2.1676E+00
      0.657      1.521  1.1486E+01      3.6787E+01   8.9052E+00  2.1557E+00
      0.700      1.428  1.1506E+01      4.3628E+01   9.9186E+00  2.2550E+00
      0.745      1.342  1.1458E+01      4.8639E+01   1.0385E+01  2.2174E+00
      0.794      1.260  1.0822E+01      4.9763E+01   9.9786E+00  2.0009E+00
      0.845      1.183  1.0502E+01      4.7321E+01   8.9115E+00  1.6782E+00
      0.900      1.111  1.1449E+01      4.8466E+01   8.5720E+00  1.5161E+00
      0.958      1.044  1.2039E+01      5.3235E+01   8.8426E+00  1.4688E+00
      1.020      0.980  1.2388E+01      5.8535E+01   9.1312E+00  1.4244E+00
      1.086      0.921  1.2505E+01      6.1885E+01   9.0664E+00  1.3283E+00
      1.157      0.865  1.0872E+01      5.8428E+01   8.0391E+00  1.1061E+00
      1.232      0.812  9.7257E+00      5.5050E+01   7.1136E+00  9.1921E-01
      1.311      0.763  8.7332E+00      4.9196E+01   5.9703E+00  7.2453E-01
      1.396      0.716  9.1437E+00      5.8908E+01   6.7139E+00  7.6520E-01
      1.487      0.673  1.2953E+01      7.8790E+01   8.4335E+00  9.0271E-01
      1.583      0.632  1.3233E+01      9.2917E+01   9.3405E+00  9.3897E-01
      1.686      0.593  9.3466E+00      9.1845E+01   8.6710E+00  8.1862E-01
      1.795      0.557  1.3184E+01      8.9695E+01   7.9528E+00  7.0514E-01
      1.911      0.523  1.2867E+01      9.4001E+01   7.8275E+00  6.5180E-01
      2.035      0.491  6.7794E+00      8.5671E+01   6.6998E+00  5.2395E-01
      2.167      0.461  8.8885E+00      8.6717E+01   6.3690E+00  4.6778E-01
      2.307      0.433  9.5395E+00      9.7831E+01   6.7481E+00  4.6546E-01
      2.457      0.407  1.3550E+01      1.3069E+02   8.4661E+00  5.4843E-01
      2.616      0.382  1.9695E+01      1.6451E+02   1.0008E+01  6.0890E-01
      2.786      0.359  1.6186E+01      1.6929E+02   9.6728E+00  5.5267E-01
      2.966      0.337  1.6239E+01      1.5951E+02   8.5591E+00  4.5929E-01
      3.158      0.317  7.7859E+00      1.5347E+02   7.7340E+00  3.8976E-01
      3.363      0.297  1.6528E+01      1.5659E+02   7.4114E+00  3.5078E-01
      3.581      0.279  6.9518E+00      1.6813E+02   7.4732E+00  3.3218E-01
      3.813      0.262  1.9344E+01      1.8173E+02   7.5865E+00  3.1670E-01
      4.060      0.246  1.0821E+01      1.8001E+02   7.0573E+00  2.7668E-01
      4.323      0.231  1.4024E+01      1.6895E+02   6.2206E+00  2.2904E-01
      4.603      0.217  1.6622E+01      2.4728E+02   8.5508E+00  2.9568E-01
      4.901      0.204  1.6909E+01      2.9410E+02   9.5509E+00  3.1017E-01
      5.218      0.192  2.0958E+01      3.1393E+02   9.5746E+00  2.9202E-01
      5.556      0.180  1.3397E+01      2.5459E+02   7.2925E+00  2.0889E-01
      5.916      0.169  1.1296E+01      3.0014E+02   8.0742E+00  2.1720E-01
      6.300      0.159  1.7895E+01      3.2462E+02   8.2013E+00  2.0720E-01
      6.708      0.149  1.2675E+01      3.8182E+02   9.0595E+00  2.1496E-01
      7.142      0.140  1.5836E+01      3.9266E+02   8.7498E+00  1.9498E-01
      7.605      0.131  1.6801E+01      4.0859E+02   8.5508E+00  1.7895E-01
      8.098      0.123  9.8170E+00      3.3202E+02   6.5256E+00  1.2826E-01
      8.622      0.116  9.2485E+00      3.1023E+02   5.7264E+00  1.0570E-01
      9.181      0.109  1.0558E+01      3.2532E+02   5.6396E+00  9.7764E-02
      9.776      0.102  2.7457E+00      2.5151E+02   4.0947E+00  6.6665E-02
     10.409      0.096  7.3581E+00      2.2506E+02   3.4412E+00  5.2617E-02
     11.083      0.090  2.3183E+00      2.0563E+02   2.9527E+00  4.2400E-02
     11.801      0.085  8.7309E+00      2.0238E+02   2.7294E+00  3.6808E-02
     12.566      0.080  4.4066E+00      1.7547E+02   2.2224E+00  2.8148E-02
     13.380      0.075  4.9249E+00      2.0931E+02   2.4897E+00  2.9615E-02
     14.247      0.070  4.9320E+00      2.0161E+02   2.2522E+00  2.5159E-02
     15.170      0.066  3.8686E+00      1.5962E+02   1.6747E+00  1.7570E-02
     16.153      0.062  1.8855E+00      1.5214E+02   1.4990E+00  1.4770E-02
     17.199      0.058  1.2231E+00      1.4746E+02   1.3646E+00  1.2627E-02
     18.314      0.055  2.5703E+00      1.2895E+02   1.1207E+00  9.7391E-03
     19.500      0.051  7.9800E-01      1.1947E+02   9.7512E-01  7.9587E-03
     20.763      0.048  6.2460E-01      1.2197E+02   9.3495E-01  7.1665E-03
     22.109      0.045  8.7757E-01      1.2408E+02   8.9321E-01  6.4300E-03
     23.541      0.042  8.9937E-01      1.1736E+02   7.9347E-01  5.3645E-03
     25.066      0.040  2.6113E-01      1.0366E+02   6.5818E-01  4.1791E-03
     26.690      0.037  1.9901E-01      1.0322E+02   6.1552E-01  3.6704E-03
     28.419      0.035  3.0759E-01      1.0053E+02   5.6298E-01  3.1528E-03
     30.260      0.033  1.3350E-01      1.0314E+02   5.4246E-01  2.8531E-03
     32.221      0.031  4.7300E-02      1.0236E+02   5.0562E-01  2.4975E-03
     34.308      0.029  9.7529E-02      9.8558E+01   4.5721E-01  2.1210E-03
     36.531      0.027  5.9770E-02      9.7006E+01   4.2263E-01  1.8413E-03
     38.897      0.026  4.7880E-02      9.6203E+01   3.9363E-01  1.6106E-03
     41.417      0.024  4.4144E-02      9.6436E+01   3.7058E-01  1.4240E-03
     44.101      0.023  1.2538E-02      9.6736E+01   3.4911E-01  1.2599E-03
     46.958      0.021  1.0887E-02      9.6363E+01   3.2660E-01  1.1070E-03
     50.000      0.020  9.6350E-03      9.6506E+01   3.0719E-01  9.7781E-04
 
 
