# Supplementary material for: Parameters estimation of stochastic finite fault ground motion simulation method and its application in North China
Source: PLoS One. 2025 Dec 3;20(12):e0337602. doi: 10.1371/journal.pone.0337602 (PMC12674566; doi:10.1371/journal.pone.0337602)
Supplement: S2 File — The program code of strong ground motion simulation based on stochastic finite-fault method with dynamic corner frequency for the Pingyuan earthquake. (ZIP) [file pone.0337602.s002.zip › S2 File. Program Code. ( Simulationor of Pingyuan earthquake)/EXSIMNC/PSA/M6d5S130S013iter006.tmp]

**********************************************
*******     Site #  13
PSA and Fouries apectra of trial num.     6
damping:   5%
 100 samples
Mag.          =      5.50
siteCoord1    =     37.20
siteCoord2    =    116.00
depth         =     18.00
fault Dis.(km)=    36.82
Hypo  Dis.(km)=    40.59
Input Parameters file =  M6d5S130_parameters.out                                                                                                 
 data format: (1x,f10.3, 1p, 1x,e11.4, 5x,e11.4, 2x,e11.4, 1x,e11.4)
   freq(Hz)     per(s) FAS(cm/sec) avgPSA(cm/s**2) avgPSV(cm/s)   avgSD(cm)
      0.100     10.000  4.1571E-01      2.5848E-01   4.1138E-01  6.5473E-01
      0.106      9.392  4.1571E-01      3.2080E-01   4.7950E-01  7.1671E-01
      0.113      8.820  4.1571E-01      3.6481E-01   5.1211E-01  7.1888E-01
      0.121      8.283  4.1571E-01      3.7978E-01   5.0069E-01  6.6009E-01
      0.129      7.779  4.2628E-01      3.8968E-01   4.8248E-01  5.9738E-01
      0.137      7.306  4.2628E-01      4.5298E-01   5.2673E-01  6.1249E-01
      0.146      6.862  4.2628E-01      4.5411E-01   4.9591E-01  5.4157E-01
      0.155      6.444  4.5568E-01      4.1167E-01   4.2221E-01  4.3303E-01
      0.165      6.052  4.5568E-01      4.3814E-01   4.2202E-01  4.0650E-01
      0.176      5.684  4.5568E-01      5.6678E-01   5.1271E-01  4.6380E-01
      0.187      5.338  5.4405E-01      7.8786E-01   6.6934E-01  5.6865E-01
      0.199      5.013  5.4405E-01      1.0425E+00   8.3182E-01  6.6369E-01
      0.212      4.708  5.4405E-01      1.2067E+00   9.0419E-01  6.7753E-01
      0.226      4.422  6.2982E-01      1.2875E+00   9.0608E-01  6.3764E-01
      0.241      4.153  6.2982E-01      1.2898E+00   8.5245E-01  5.6340E-01
      0.256      3.900  9.5772E-01      1.3106E+00   8.1352E-01  5.0496E-01
      0.273      3.663  9.5772E-01      1.5627E+00   9.1096E-01  5.3103E-01
      0.291      3.440  1.2205E+00      1.8644E+00   1.0207E+00  5.5881E-01
      0.310      3.231  1.2223E+00      2.2318E+00   1.1475E+00  5.9000E-01
      0.330      3.034  1.2223E+00      2.6235E+00   1.2668E+00  6.1173E-01
      0.351      2.849  1.2311E+00      2.8048E+00   1.2720E+00  5.7683E-01
      0.374      2.676  1.2088E+00      3.2538E+00   1.3858E+00  5.9023E-01
      0.398      2.513  1.0403E+00      4.0658E+00   1.6263E+00  6.5049E-01
      0.424      2.360  1.0403E+00      5.0984E+00   1.9152E+00  7.1947E-01
      0.451      2.217  1.3578E+00      6.3726E+00   2.2482E+00  7.9317E-01
      0.480      2.082  1.7182E+00      8.0831E+00   2.6782E+00  8.8736E-01
      0.511      1.955  2.4257E+00      9.3478E+00   2.9088E+00  9.0513E-01
      0.545      1.836  2.8548E+00      1.1958E+01   3.4945E+00  1.0212E+00
      0.580      1.724  3.9444E+00      1.4038E+01   3.8527E+00  1.0574E+00
      0.617      1.620  4.6702E+00      1.5645E+01   4.0326E+00  1.0394E+00
      0.657      1.521  5.1681E+00      1.7154E+01   4.1525E+00  1.0052E+00
      0.700      1.428  5.1568E+00      1.8859E+01   4.2876E+00  9.7477E-01
      0.745      1.342  5.5937E+00      1.8515E+01   3.9533E+00  8.4407E-01
      0.794      1.260  5.1712E+00      1.9497E+01   3.9096E+00  7.8397E-01
      0.845      1.183  5.3323E+00      1.9635E+01   3.6977E+00  6.9637E-01
      0.900      1.111  4.7186E+00      2.0759E+01   3.6715E+00  6.4936E-01
      0.958      1.044  3.7045E+00      2.5009E+01   4.1541E+00  6.9001E-01
      1.020      0.980  3.4924E+00      3.3820E+01   5.2758E+00  8.2301E-01
      1.086      0.921  6.2226E+00      4.2288E+01   6.1954E+00  9.0766E-01
      1.157      0.865  9.9049E+00      5.1863E+01   7.1358E+00  9.8182E-01
      1.232      0.812  1.3876E+01      6.3575E+01   8.2151E+00  1.0616E+00
      1.311      0.763  1.4924E+01      6.6129E+01   8.0252E+00  9.7392E-01
      1.396      0.716  1.2352E+01      6.3946E+01   7.2881E+00  8.3065E-01
      1.487      0.673  5.7875E+00      7.5528E+01   8.0844E+00  8.6535E-01
      1.583      0.632  6.0742E+00      9.2072E+01   9.2556E+00  9.3043E-01
      1.686      0.593  1.2449E+01      1.1347E+02   1.0713E+01  1.0114E+00
      1.795      0.557  1.8770E+01      1.3366E+02   1.1851E+01  1.0507E+00
      1.911      0.523  1.9586E+01      1.4088E+02   1.1731E+01  9.7687E-01
      2.035      0.491  2.1483E+01      1.4592E+02   1.1411E+01  8.9240E-01
      2.167      0.461  1.9296E+01      1.6323E+02   1.1988E+01  8.8050E-01
      2.307      0.433  1.4416E+01      1.8566E+02   1.2806E+01  8.8334E-01
      2.457      0.407  2.0390E+01      2.1479E+02   1.3914E+01  9.0136E-01
      2.616      0.382  2.0386E+01      2.2542E+02   1.3714E+01  8.3434E-01
      2.786      0.359  1.2225E+01      2.0613E+02   1.1778E+01  6.7293E-01
      2.966      0.337  2.4955E+01      1.7578E+02   9.4324E+00  5.0615E-01
      3.158      0.317  1.5721E+01      1.9320E+02   9.7362E+00  4.9066E-01
      3.363      0.297  1.1246E+01      1.9994E+02   9.4629E+00  4.4787E-01
      3.581      0.279  1.2170E+01      1.8875E+02   8.3898E+00  3.7292E-01
      3.813      0.262  1.0922E+01      1.7230E+02   7.1925E+00  3.0025E-01
      4.060      0.246  1.1828E+01      1.6136E+02   6.3262E+00  2.4802E-01
      4.323      0.231  1.1387E+01      2.0426E+02   7.5208E+00  2.7691E-01
      4.603      0.217  1.6212E+01      2.1058E+02   7.2817E+00  2.5180E-01
      4.901      0.204  1.0680E+01      2.0082E+02   6.5218E+00  2.1180E-01
      5.218      0.192  8.5057E+00      1.9320E+02   5.8925E+00  1.7972E-01
      5.556      0.180  4.3050E+00      2.2054E+02   6.3172E+00  1.8095E-01
      5.916      0.169  7.6073E+00      2.7812E+02   7.4818E+00  2.0127E-01
      6.300      0.159  2.8021E+01      3.4858E+02   8.8065E+00  2.2249E-01
      6.708      0.149  6.6821E+00      3.4080E+02   8.0862E+00  1.9186E-01
      7.142      0.140  6.8632E+00      2.8946E+02   6.4502E+00  1.4373E-01
      7.605      0.131  5.1062E+00      2.4733E+02   5.1761E+00  1.0832E-01
      8.098      0.123  4.0051E+00      2.0241E+02   3.9783E+00  7.8190E-02
      8.622      0.116  3.7271E+00      1.7431E+02   3.2175E+00  5.9390E-02
      9.181      0.109  4.6602E+00      1.8467E+02   3.2013E+00  5.5496E-02
      9.776      0.102  5.2594E+00      1.9046E+02   3.1008E+00  5.0483E-02
     10.409      0.096  4.8445E+00      1.8701E+02   2.8594E+00  4.3721E-02
     11.083      0.090  3.8643E+00      1.7085E+02   2.4534E+00  3.5230E-02
     11.801      0.085  2.2756E+00      1.4719E+02   1.9850E+00  2.6769E-02
     12.566      0.080  5.3166E+00      1.3395E+02   1.6966E+00  2.1488E-02
     13.380      0.075  2.6487E+00      1.3036E+02   1.5506E+00  1.8444E-02
     14.247      0.070  3.5503E+00      1.1273E+02   1.2594E+00  1.4068E-02
     15.170      0.066  1.6991E+00      1.2049E+02   1.2641E+00  1.3262E-02
     16.153      0.062  2.0167E+00      1.3015E+02   1.2824E+00  1.2635E-02
     17.199      0.058  3.4387E+00      1.5952E+02   1.4761E+00  1.3659E-02
     18.314      0.055  1.1540E+00      1.5799E+02   1.3730E+00  1.1932E-02
     19.500      0.051  1.3126E+00      1.3519E+02   1.1034E+00  9.0054E-03
     20.763      0.048  1.5063E+00      1.1799E+02   9.0441E-01  6.9325E-03
     22.109      0.045  7.7496E-01      1.0596E+02   7.6281E-01  5.4913E-03
     23.541      0.042  4.7643E-01      1.0205E+02   6.8994E-01  4.6645E-03
     25.066      0.040  2.5964E-01      9.5679E+01   6.0751E-01  3.8573E-03
     26.690      0.037  2.8181E-01      9.5102E+01   5.6711E-01  3.3817E-03
     28.419      0.035  1.5659E-01      9.3133E+01   5.2157E-01  2.9210E-03
     30.260      0.033  3.0677E-01      8.8458E+01   4.6525E-01  2.4470E-03
     32.221      0.031  1.0435E-01      9.2520E+01   4.5700E-01  2.2574E-03
     34.308      0.029  1.1275E-01      9.1908E+01   4.2636E-01  1.9779E-03
     36.531      0.027  4.3529E-02      8.9845E+01   3.9143E-01  1.7054E-03
     38.897      0.026  6.3010E-02      8.9325E+01   3.6549E-01  1.4955E-03
     41.417      0.024  4.5776E-02      8.9030E+01   3.4211E-01  1.3146E-03
     44.101      0.023  2.4115E-02      8.8870E+01   3.2072E-01  1.1575E-03
     46.958      0.021  1.6015E-02      8.8463E+01   2.9983E-01  1.0162E-03
     50.000      0.020  1.3888E-02      8.8226E+01   2.8083E-01  8.9392E-04
 
 
