# Supplementary material for: Parameters estimation of stochastic finite fault ground motion simulation method and its application in North China
Source: PLoS One. 2025 Dec 3;20(12):e0337602. doi: 10.1371/journal.pone.0337602 (PMC12674566; doi:10.1371/journal.pone.0337602)
Supplement: S2 File — The program code of strong ground motion simulation based on stochastic finite-fault method with dynamic corner frequency for the Pingyuan earthquake. (ZIP) [file pone.0337602.s002.zip › S2 File. Program Code. ( Simulationor of Pingyuan earthquake)/EXSIMNC/PSA/M6d5S130S013iter007.tmp]

**********************************************
*******     Site #  13
PSA and Fouries apectra of trial num.     7
damping:   5%
 100 samples
Mag.          =      5.50
siteCoord1    =     37.20
siteCoord2    =    116.00
depth         =     18.00
fault Dis.(km)=    36.82
Hypo  Dis.(km)=    40.59
Input Parameters file =  M6d5S130_parameters.out                                                                                                 
 data format: (1x,f10.3, 1p, 1x,e11.4, 5x,e11.4, 2x,e11.4, 1x,e11.4)
   freq(Hz)     per(s) FAS(cm/sec) avgPSA(cm/s**2) avgPSV(cm/s)   avgSD(cm)
      0.100     10.000  2.3180E-01      4.9889E-01   7.9401E-01  1.2637E+00
      0.106      9.392  2.3180E-01      5.9171E-01   8.8444E-01  1.3220E+00
      0.113      8.820  2.3180E-01      6.9250E-01   9.7210E-01  1.3646E+00
      0.121      8.283  2.3180E-01      7.9839E-01   1.0526E+00  1.3877E+00
      0.129      7.779  3.4806E-01      9.0787E-01   1.1241E+00  1.3918E+00
      0.137      7.306  3.4806E-01      1.0229E+00   1.1895E+00  1.3831E+00
      0.146      6.862  3.4806E-01      1.1517E+00   1.2578E+00  1.3735E+00
      0.155      6.444  6.6350E-01      1.3097E+00   1.3433E+00  1.3777E+00
      0.165      6.052  6.6350E-01      1.5172E+00   1.4613E+00  1.4076E+00
      0.176      5.684  6.6350E-01      1.7919E+00   1.6210E+00  1.4663E+00
      0.187      5.338  1.2217E+00      2.1384E+00   1.8167E+00  1.5434E+00
      0.199      5.013  1.2217E+00      2.5395E+00   2.0262E+00  1.6167E+00
      0.212      4.708  1.2217E+00      2.9608E+00   2.2186E+00  1.6624E+00
      0.226      4.422  1.8554E+00      3.3716E+00   2.3727E+00  1.6698E+00
      0.241      4.153  1.8554E+00      3.7728E+00   2.4935E+00  1.6480E+00
      0.256      3.900  2.5668E+00      4.2018E+00   2.6081E+00  1.6189E+00
      0.273      3.663  2.5668E+00      4.6964E+00   2.7377E+00  1.5959E+00
      0.291      3.440  3.3290E+00      5.3064E+00   2.9051E+00  1.5904E+00
      0.310      3.231  4.0084E+00      6.2144E+00   3.1952E+00  1.6428E+00
      0.330      3.034  4.0084E+00      7.4405E+00   3.5928E+00  1.7349E+00
      0.351      2.849  4.5628E+00      8.5965E+00   3.8985E+00  1.7679E+00
      0.374      2.676  4.8911E+00      9.4792E+00   4.0372E+00  1.7195E+00
      0.398      2.513  5.2239E+00      1.0519E+01   4.2074E+00  1.6829E+00
      0.424      2.360  5.2239E+00      1.2516E+01   4.7018E+00  1.7662E+00
      0.451      2.217  5.6874E+00      1.5042E+01   5.3069E+00  1.8722E+00
      0.480      2.082  5.9646E+00      1.7586E+01   5.8268E+00  1.9306E+00
      0.511      1.955  6.6866E+00      1.9216E+01   5.9795E+00  1.8606E+00
      0.545      1.836  7.2430E+00      2.0430E+01   5.9705E+00  1.7448E+00
      0.580      1.724  7.4322E+00      2.1038E+01   5.7740E+00  1.5847E+00
      0.617      1.620  7.2454E+00      2.1881E+01   5.6400E+00  1.4537E+00
      0.657      1.521  6.3719E+00      2.3706E+01   5.7386E+00  1.3892E+00
      0.700      1.428  5.6321E+00      2.5416E+01   5.7781E+00  1.3136E+00
      0.745      1.342  4.6352E+00      2.6910E+01   5.7456E+00  1.2268E+00
      0.794      1.260  5.3597E+00      2.7928E+01   5.6002E+00  1.1230E+00
      0.845      1.183  6.0260E+00      3.1644E+01   5.9593E+00  1.1223E+00
      0.900      1.111  7.2973E+00      3.4002E+01   6.0138E+00  1.0636E+00
      0.958      1.044  9.1924E+00      4.2783E+01   7.1064E+00  1.1804E+00
      1.020      0.980  1.0781E+01      5.2956E+01   8.2610E+00  1.2887E+00
      1.086      0.921  1.0441E+01      5.1589E+01   7.5580E+00  1.1073E+00
      1.157      0.865  9.6150E+00      5.5733E+01   7.6683E+00  1.0551E+00
      1.232      0.812  1.0038E+01      5.2396E+01   6.7705E+00  8.7488E-01
      1.311      0.763  1.1090E+01      4.6843E+01   5.6847E+00  6.8987E-01
      1.396      0.716  1.1118E+01      5.5537E+01   6.3297E+00  7.2141E-01
      1.487      0.673  1.1406E+01      5.9679E+01   6.3880E+00  6.8376E-01
      1.583      0.632  9.6356E+00      5.6310E+01   5.6606E+00  5.6904E-01
      1.686      0.593  5.6663E+00      5.9609E+01   5.6277E+00  5.3131E-01
      1.795      0.557  8.9074E+00      6.5841E+01   5.8378E+00  5.1761E-01
      1.911      0.523  6.6749E+00      7.8530E+01   6.5392E+00  5.4453E-01
      2.035      0.491  9.6417E+00      8.9934E+01   7.0332E+00  5.5002E-01
      2.167      0.461  7.3642E+00      1.1357E+02   8.3415E+00  6.1265E-01
      2.307      0.433  1.6493E+01      1.4389E+02   9.9248E+00  6.8458E-01
      2.457      0.407  1.2388E+01      1.5946E+02   1.0330E+01  6.6916E-01
      2.616      0.382  2.2254E+01      1.8252E+02   1.1104E+01  6.7555E-01
      2.786      0.359  2.2440E+01      1.7601E+02   1.0056E+01  5.7460E-01
      2.966      0.337  5.8420E+00      1.5090E+02   8.0976E+00  4.3452E-01
      3.158      0.317  1.0433E+01      1.6719E+02   8.4254E+00  4.2460E-01
      3.363      0.297  2.4877E+01      2.0904E+02   9.8939E+00  4.6827E-01
      3.581      0.279  1.1101E+01      2.4446E+02   1.0866E+01  4.8299E-01
      3.813      0.262  3.6125E+01      2.8534E+02   1.1911E+01  4.9724E-01
      4.060      0.246  1.9708E+01      3.3625E+02   1.3183E+01  5.1684E-01
      4.323      0.231  1.6214E+01      3.1240E+02   1.1503E+01  4.2352E-01
      4.603      0.217  9.1816E+00      2.8389E+02   9.8168E+00  3.3946E-01
      4.901      0.204  2.9786E+01      2.6052E+02   8.4606E+00  2.7476E-01
      5.218      0.192  1.5081E+01      2.6230E+02   8.0001E+00  2.4400E-01
      5.556      0.180  1.0455E+01      2.6741E+02   7.6596E+00  2.1940E-01
      5.916      0.169  2.3755E+01      2.8527E+02   7.6740E+00  2.0644E-01
      6.300      0.159  6.4426E+00      2.3059E+02   5.8256E+00  1.4718E-01
      6.708      0.149  3.5370E+00      1.7638E+02   4.1849E+00  9.9295E-02
      7.142      0.140  6.4218E+00      2.1929E+02   4.8865E+00  1.0889E-01
      7.605      0.131  9.2982E+00      2.0285E+02   4.2451E+00  8.8839E-02
      8.098      0.123  5.4377E+00      2.0134E+02   3.9571E+00  7.7775E-02
      8.622      0.116  8.4672E+00      2.1409E+02   3.9517E+00  7.2942E-02
      9.181      0.109  1.6379E+01      2.4479E+02   4.2436E+00  7.3564E-02
      9.776      0.102  5.1777E+00      2.1456E+02   3.4932E+00  5.6872E-02
     10.409      0.096  3.0731E+00      1.9416E+02   2.9687E+00  4.5391E-02
     11.083      0.090  3.1307E+00      1.9261E+02   2.7658E+00  3.9716E-02
     11.801      0.085  7.9990E-01      1.7989E+02   2.4260E+00  3.2717E-02
     12.566      0.080  3.7976E+00      2.0235E+02   2.5629E+00  3.2460E-02
     13.380      0.075  3.1825E+00      1.7426E+02   2.0727E+00  2.4655E-02
     14.247      0.070  4.7022E+00      1.6141E+02   1.8032E+00  2.0143E-02
     15.170      0.066  1.0335E+00      1.5660E+02   1.6429E+00  1.7237E-02
     16.153      0.062  2.1238E+00      1.6021E+02   1.5785E+00  1.5553E-02
     17.199      0.058  1.9933E+00      1.6219E+02   1.5008E+00  1.3888E-02
     18.314      0.055  7.3302E-01      1.4435E+02   1.2545E+00  1.0902E-02
     19.500      0.051  1.1207E+00      1.3002E+02   1.0612E+00  8.6609E-03
     20.763      0.048  1.1410E+00      1.3804E+02   1.0581E+00  8.1107E-03
     22.109      0.045  7.0818E-01      1.2510E+02   9.0059E-01  6.4832E-03
     23.541      0.042  6.2877E-01      1.1982E+02   8.1010E-01  5.4769E-03
     25.066      0.040  2.2945E-01      1.0996E+02   6.9819E-01  4.4331E-03
     26.690      0.037  2.6768E-01      1.0239E+02   6.1055E-01  3.6408E-03
     28.419      0.035  1.7209E-01      9.6429E+01   5.4003E-01  3.0243E-03
     30.260      0.033  8.9639E-02      9.8356E+01   5.1731E-01  2.7208E-03
     32.221      0.031  1.0609E-01      1.0066E+02   4.9721E-01  2.4560E-03
     34.308      0.029  7.8546E-02      1.0021E+02   4.6487E-01  2.1565E-03
     36.531      0.027  5.4292E-02      9.8908E+01   4.3092E-01  1.8774E-03
     38.897      0.026  3.4245E-02      9.7883E+01   4.0050E-01  1.6387E-03
     41.417      0.024  2.9265E-02      9.7240E+01   3.7366E-01  1.4359E-03
     44.101      0.023  1.5435E-02      9.7006E+01   3.5008E-01  1.2634E-03
     46.958      0.021  1.0117E-02      9.6576E+01   3.2733E-01  1.1094E-03
     50.000      0.020  1.6178E-02      9.6024E+01   3.0566E-01  9.7293E-04
 
 
