# Supplementary material for: Parameters estimation of stochastic finite fault ground motion simulation method and its application in North China
Source: PLoS One. 2025 Dec 3;20(12):e0337602. doi: 10.1371/journal.pone.0337602 (PMC12674566; doi:10.1371/journal.pone.0337602)
Supplement: S2 File — The program code of strong ground motion simulation based on stochastic finite-fault method with dynamic corner frequency for the Pingyuan earthquake. (ZIP) [file pone.0337602.s002.zip › S2 File. Program Code. ( Simulationor of Pingyuan earthquake)/EXSIMNC/PSA/M6d5S130S013iter008.tmp]

**********************************************
*******     Site #  13
PSA and Fouries apectra of trial num.     8
damping:   5%
 100 samples
Mag.          =      5.50
siteCoord1    =     37.20
siteCoord2    =    116.00
depth         =     18.00
fault Dis.(km)=    36.82
Hypo  Dis.(km)=    40.59
Input Parameters file =  M6d5S130_parameters.out                                                                                                 
 data format: (1x,f10.3, 1p, 1x,e11.4, 5x,e11.4, 2x,e11.4, 1x,e11.4)
   freq(Hz)     per(s) FAS(cm/sec) avgPSA(cm/s**2) avgPSV(cm/s)   avgSD(cm)
      0.100     10.000  1.9727E-01      2.0655E-01   3.2874E-01  5.2320E-01
      0.106      9.392  1.9727E-01      2.3530E-01   3.5171E-01  5.2570E-01
      0.113      8.820  1.9727E-01      2.7256E-01   3.8260E-01  5.3709E-01
      0.121      8.283  1.9727E-01      3.1997E-01   4.2184E-01  5.5614E-01
      0.129      7.779  2.4220E-01      3.7794E-01   4.6795E-01  5.7939E-01
      0.137      7.306  2.4220E-01      4.4484E-01   5.1726E-01  6.0147E-01
      0.146      6.862  2.4220E-01      5.1695E-01   5.6454E-01  6.1652E-01
      0.155      6.444  2.8432E-01      5.8971E-01   6.0481E-01  6.2031E-01
      0.165      6.052  2.8432E-01      6.6018E-01   6.3589E-01  6.1250E-01
      0.176      5.684  2.8432E-01      7.3033E-01   6.6066E-01  5.9763E-01
      0.187      5.338  3.3762E-01      8.0844E-01   6.8683E-01  5.8350E-01
      0.199      5.013  3.3762E-01      9.0590E-01   7.2280E-01  5.7670E-01
      0.212      4.708  3.3762E-01      1.0293E+00   7.7131E-01  5.7796E-01
      0.226      4.422  3.3341E-01      1.1741E+00   8.2628E-01  5.8148E-01
      0.241      4.153  3.3341E-01      1.3309E+00   8.7964E-01  5.8137E-01
      0.256      3.900  4.5755E-01      1.5085E+00   9.3633E-01  5.8119E-01
      0.273      3.663  4.5755E-01      1.7488E+00   1.0195E+00  5.9428E-01
      0.291      3.440  7.3405E-01      2.0917E+00   1.1452E+00  6.2694E-01
      0.310      3.231  7.7717E-01      2.4992E+00   1.2850E+00  6.6068E-01
      0.330      3.034  7.7717E-01      2.8613E+00   1.3817E+00  6.6717E-01
      0.351      2.849  8.2487E-01      3.2542E+00   1.4758E+00  6.6925E-01
      0.374      2.676  9.9062E-01      3.9214E+00   1.6702E+00  7.1133E-01
      0.398      2.513  1.1882E+00      4.8878E+00   1.9551E+00  7.8201E-01
      0.424      2.360  1.1882E+00      6.3851E+00   2.3986E+00  9.0104E-01
      0.451      2.217  1.5302E+00      8.0063E+00   2.8246E+00  9.9651E-01
      0.480      2.082  1.9170E+00      9.1861E+00   3.0437E+00  1.0085E+00
      0.511      1.955  2.4901E+00      1.1201E+01   3.4855E+00  1.0846E+00
      0.545      1.836  3.8759E+00      1.4267E+01   4.1694E+00  1.2185E+00
      0.580      1.724  6.4272E+00      1.7266E+01   4.7388E+00  1.3006E+00
      0.617      1.620  7.3510E+00      2.2396E+01   5.7728E+00  1.4880E+00
      0.657      1.521  7.9827E+00      2.9249E+01   7.0805E+00  1.7140E+00
      0.700      1.428  9.0087E+00      3.4819E+01   7.9160E+00  1.7997E+00
      0.745      1.342  9.5248E+00      4.0218E+01   8.5870E+00  1.8334E+00
      0.794      1.260  9.3887E+00      4.1691E+01   8.3599E+00  1.6764E+00
      0.845      1.183  8.9012E+00      4.4651E+01   8.4088E+00  1.5836E+00
      0.900      1.111  1.0294E+01      4.8197E+01   8.5242E+00  1.5076E+00
      0.958      1.044  1.2389E+01      4.6823E+01   7.7774E+00  1.2918E+00
      1.020      0.980  1.2205E+01      4.3036E+01   6.7135E+00  1.0473E+00
      1.086      0.921  1.1283E+01      4.5200E+01   6.6220E+00  9.7015E-01
      1.157      0.865  1.0342E+01      4.6248E+01   6.3633E+00  8.7553E-01
      1.232      0.812  1.1725E+01      5.4505E+01   7.0431E+00  9.1010E-01
      1.311      0.763  1.2655E+01      6.3005E+01   7.6461E+00  9.2791E-01
      1.396      0.716  1.2767E+01      6.9610E+01   7.9336E+00  9.0422E-01
      1.487      0.673  1.1529E+01      7.0586E+01   7.5554E+00  8.0872E-01
      1.583      0.632  9.3938E+00      9.1416E+01   9.1897E+00  9.2380E-01
      1.686      0.593  9.8800E+00      1.1515E+02   1.0871E+01  1.0264E+00
      1.795      0.557  1.5700E+01      1.3375E+02   1.1859E+01  1.0515E+00
      1.911      0.523  2.0045E+01      1.5205E+02   1.2661E+01  1.0543E+00
      2.035      0.491  1.9822E+01      1.6841E+02   1.3170E+01  1.0299E+00
      2.167      0.461  1.8751E+01      1.7911E+02   1.3155E+01  9.6617E-01
      2.307      0.433  2.7581E+01      1.8550E+02   1.2795E+01  8.8259E-01
      2.457      0.407  1.8135E+01      1.8345E+02   1.1884E+01  7.6986E-01
      2.616      0.382  1.0340E+01      1.7701E+02   1.0769E+01  6.5518E-01
      2.786      0.359  1.7962E+01      1.6714E+02   9.5497E+00  5.4564E-01
      2.966      0.337  1.3572E+01      1.8102E+02   9.7135E+00  5.2123E-01
      3.158      0.317  2.0594E+01      2.3491E+02   1.1838E+01  5.9660E-01
      3.363      0.297  2.3561E+01      2.7673E+02   1.3098E+01  6.1990E-01
      3.581      0.279  2.4598E+01      3.1101E+02   1.3824E+01  6.1448E-01
      3.813      0.262  1.4918E+01      3.0736E+02   1.2831E+01  5.3562E-01
      4.060      0.246  7.7092E+00      2.4823E+02   9.7320E+00  3.8154E-01
      4.323      0.231  5.1715E+00      2.3244E+02   8.5585E+00  3.1512E-01
      4.603      0.217  1.0799E+01      2.6729E+02   9.2428E+00  3.1961E-01
      4.901      0.204  9.1715E+00      3.2425E+02   1.0530E+01  3.4198E-01
      5.218      0.192  1.8644E+01      2.7389E+02   8.3535E+00  2.5478E-01
      5.556      0.180  2.1226E+01      2.4237E+02   6.9424E+00  1.9886E-01
      5.916      0.169  6.9195E+00      2.3136E+02   6.2238E+00  1.6743E-01
      6.300      0.159  8.3964E+00      2.2470E+02   5.6769E+00  1.4342E-01
      6.708      0.149  1.4448E+01      3.1394E+02   7.4488E+00  1.7674E-01
      7.142      0.140  1.6734E+01      2.9790E+02   6.6382E+00  1.4792E-01
      7.605      0.131  8.1777E+00      2.4244E+02   5.0737E+00  1.0618E-01
      8.098      0.123  8.5669E+00      2.3584E+02   4.6353E+00  9.1103E-02
      8.622      0.116  7.4389E+00      3.1211E+02   5.7611E+00  1.0634E-01
      9.181      0.109  4.8721E+00      3.4272E+02   5.9412E+00  1.0299E-01
      9.776      0.102  3.9115E+00      2.9170E+02   4.7491E+00  7.7317E-02
     10.409      0.096  1.0856E+01      2.4091E+02   3.6835E+00  5.6321E-02
     11.083      0.090  6.2127E+00      1.6158E+02   2.3203E+00  3.3319E-02
     11.801      0.085  2.3669E+00      1.5774E+02   2.1273E+00  2.8689E-02
     12.566      0.080  2.1776E+00      1.6090E+02   2.0379E+00  2.5811E-02
     13.380      0.075  5.4070E+00      1.5431E+02   1.8355E+00  2.1833E-02
     14.247      0.070  2.4970E+00      1.6709E+02   1.8665E+00  2.0851E-02
     15.170      0.066  2.5837E+00      1.8849E+02   1.9776E+00  2.0747E-02
     16.153      0.062  2.0097E+00      1.5654E+02   1.5424E+00  1.5198E-02
     17.199      0.058  1.4194E+00      1.5056E+02   1.3932E+00  1.2892E-02
     18.314      0.055  1.5767E+00      1.6153E+02   1.4037E+00  1.2199E-02
     19.500      0.051  3.6881E-01      1.5673E+02   1.2792E+00  1.0441E-02
     20.763      0.048  1.2903E+00      1.3884E+02   1.0642E+00  8.1575E-03
     22.109      0.045  9.6967E-01      1.3217E+02   9.5149E-01  6.8496E-03
     23.541      0.042  1.5517E+00      1.4412E+02   9.7438E-01  6.5876E-03
     25.066      0.040  2.6979E-01      1.3845E+02   8.7910E-01  5.5818E-03
     26.690      0.037  2.3618E-01      1.2735E+02   7.5938E-01  4.5283E-03
     28.419      0.035  4.6265E-01      1.2277E+02   6.8753E-01  3.8504E-03
     30.260      0.033  1.4537E-01      1.1986E+02   6.3039E-01  3.3155E-03
     32.221      0.031  9.7242E-02      1.2151E+02   6.0020E-01  2.9647E-03
     34.308      0.029  7.4108E-02      1.2142E+02   5.6325E-01  2.6129E-03
     36.531      0.027  8.1291E-02      1.2010E+02   5.2325E-01  2.2797E-03
     38.897      0.026  3.5535E-02      1.1936E+02   4.8840E-01  1.9984E-03
     41.417      0.024  3.2375E-02      1.1928E+02   4.5837E-01  1.7614E-03
     44.101      0.023  2.8177E-02      1.1859E+02   4.2799E-01  1.5446E-03
     46.958      0.021  2.0848E-02      1.1882E+02   4.0271E-01  1.3649E-03
     50.000      0.020  2.1404E-02      1.1859E+02   3.7748E-01  1.2016E-03
 
 
