# Supplementary material for: Parameters estimation of stochastic finite fault ground motion simulation method and its application in North China
Source: PLoS One. 2025 Dec 3;20(12):e0337602. doi: 10.1371/journal.pone.0337602 (PMC12674566; doi:10.1371/journal.pone.0337602)
Supplement: S2 File — The program code of strong ground motion simulation based on stochastic finite-fault method with dynamic corner frequency for the Pingyuan earthquake. (ZIP) [file pone.0337602.s002.zip › S2 File. Program Code. ( Simulationor of Pingyuan earthquake)/EXSIMNC/PSA/M6d5S130S013iter009.tmp]

**********************************************
*******     Site #  13
PSA and Fouries apectra of trial num.     9
damping:   5%
 100 samples
Mag.          =      5.50
siteCoord1    =     37.20
siteCoord2    =    116.00
depth         =     18.00
fault Dis.(km)=    36.82
Hypo  Dis.(km)=    40.59
Input Parameters file =  M6d5S130_parameters.out                                                                                                 
 data format: (1x,f10.3, 1p, 1x,e11.4, 5x,e11.4, 2x,e11.4, 1x,e11.4)
   freq(Hz)     per(s) FAS(cm/sec) avgPSA(cm/s**2) avgPSV(cm/s)   avgSD(cm)
      0.100     10.000  2.5924E-01      3.6506E-01   5.8101E-01  9.2471E-01
      0.106      9.392  2.5924E-01      4.0350E-01   6.0311E-01  9.0148E-01
      0.113      8.820  2.5924E-01      4.6786E-01   6.5677E-01  9.2195E-01
      0.121      8.283  2.5924E-01      5.6692E-01   7.4740E-01  9.8534E-01
      0.129      7.779  5.1144E-01      7.0442E-01   8.7218E-01  1.0799E+00
      0.137      7.306  5.1144E-01      8.7529E-01   1.0178E+00  1.1835E+00
      0.146      6.862  5.1144E-01      1.0637E+00   1.1616E+00  1.2685E+00
      0.155      6.444  6.9365E-01      1.2462E+00   1.2781E+00  1.3109E+00
      0.165      6.052  6.9365E-01      1.4025E+00   1.3509E+00  1.3012E+00
      0.176      5.684  6.9365E-01      1.5309E+00   1.3848E+00  1.2527E+00
      0.187      5.338  1.0164E+00      1.6622E+00   1.4121E+00  1.1997E+00
      0.199      5.013  1.0164E+00      1.8548E+00   1.4799E+00  1.1808E+00
      0.212      4.708  1.0164E+00      2.1616E+00   1.6197E+00  1.2137E+00
      0.226      4.422  1.3205E+00      2.5787E+00   1.8147E+00  1.2771E+00
      0.241      4.153  1.3205E+00      3.0250E+00   1.9993E+00  1.3214E+00
      0.256      3.900  1.6426E+00      3.4023E+00   2.1118E+00  1.3108E+00
      0.273      3.663  1.6426E+00      3.7182E+00   2.1675E+00  1.2635E+00
      0.291      3.440  2.1451E+00      4.3183E+00   2.3641E+00  1.2943E+00
      0.310      3.231  2.3328E+00      5.2711E+00   2.7102E+00  1.3935E+00
      0.330      3.034  2.3328E+00      6.6739E+00   3.2227E+00  1.5562E+00
      0.351      2.849  2.3850E+00      8.3956E+00   3.8074E+00  1.7266E+00
      0.374      2.676  2.5541E+00      9.9908E+00   4.2551E+00  1.8123E+00
      0.398      2.513  3.3084E+00      1.1619E+01   4.6476E+00  1.8590E+00
      0.424      2.360  3.3084E+00      1.3875E+01   5.2120E+00  1.9579E+00
      0.451      2.217  3.7801E+00      1.6018E+01   5.6511E+00  1.9937E+00
      0.480      2.082  4.4081E+00      1.6480E+01   5.4602E+00  1.8091E+00
      0.511      1.955  5.7459E+00      1.6182E+01   5.0355E+00  1.5669E+00
      0.545      1.836  6.4842E+00      2.0031E+01   5.8539E+00  1.7107E+00
      0.580      1.724  8.8650E+00      2.5311E+01   6.9469E+00  1.9066E+00
      0.617      1.620  9.3475E+00      3.0374E+01   7.8292E+00  2.0180E+00
      0.657      1.521  9.7868E+00      3.5826E+01   8.6726E+00  2.0994E+00
      0.700      1.428  9.8607E+00      3.7686E+01   8.5679E+00  1.9479E+00
      0.745      1.342  8.5577E+00      3.4451E+01   7.3558E+00  1.5706E+00
      0.794      1.260  6.8739E+00      3.5078E+01   7.0340E+00  1.4105E+00
      0.845      1.183  6.2471E+00      3.9036E+01   7.3514E+00  1.3844E+00
      0.900      1.111  6.4569E+00      4.7209E+01   8.3496E+00  1.4767E+00
      0.958      1.044  9.6745E+00      6.2392E+01   1.0363E+01  1.7214E+00
      1.020      0.980  1.5564E+01      7.5817E+01   1.1827E+01  1.8450E+00
      1.086      0.921  1.9084E+01      8.3593E+01   1.2247E+01  1.7942E+00
      1.157      0.865  1.9823E+01      8.0821E+01   1.1120E+01  1.5300E+00
      1.232      0.812  1.5262E+01      7.6324E+01   9.8625E+00  1.2744E+00
      1.311      0.763  1.1971E+01      7.8320E+01   9.5047E+00  1.1535E+00
      1.396      0.716  8.0764E+00      8.4437E+01   9.6236E+00  1.0968E+00
      1.487      0.673  1.0897E+01      9.6047E+01   1.0281E+01  1.1004E+00
      1.583      0.632  2.1332E+01      1.1340E+02   1.1399E+01  1.1459E+00
      1.686      0.593  2.8697E+01      1.6133E+02   1.5231E+01  1.4379E+00
      1.795      0.557  2.5503E+01      2.0018E+02   1.7749E+01  1.5737E+00
      1.911      0.523  1.9582E+01      2.0251E+02   1.6863E+01  1.4042E+00
      2.035      0.491  1.4792E+01      1.8233E+02   1.4259E+01  1.1151E+00
      2.167      0.461  2.2325E+01      2.0905E+02   1.5354E+01  1.1277E+00
      2.307      0.433  2.4287E+01      2.3970E+02   1.6534E+01  1.1405E+00
      2.457      0.407  2.1925E+01      2.2180E+02   1.4369E+01  9.3079E-01
      2.616      0.382  1.4532E+01      1.7141E+02   1.0428E+01  6.3443E-01
      2.786      0.359  7.2425E+00      1.5411E+02   8.8056E+00  5.0313E-01
      2.966      0.337  4.1105E+00      1.6333E+02   8.7646E+00  4.7031E-01
      3.158      0.317  2.1284E+01      2.3697E+02   1.1942E+01  6.0183E-01
      3.363      0.297  2.4908E+01      2.8921E+02   1.3688E+01  6.4784E-01
      3.581      0.279  1.0890E+01      2.5682E+02   1.1416E+01  5.0741E-01
      3.813      0.262  1.5256E+01      2.5859E+02   1.0795E+01  4.5063E-01
      4.060      0.246  1.4768E+01      2.1569E+02   8.4561E+00  3.3152E-01
      4.323      0.231  4.5516E+00      1.8127E+02   6.6743E+00  2.4575E-01
      4.603      0.217  2.2231E+01      2.1234E+02   7.3424E+00  2.5390E-01
      4.901      0.204  9.5348E+00      1.7884E+02   5.8079E+00  1.8861E-01
      5.218      0.192  8.2380E+00      1.7689E+02   5.3950E+00  1.6455E-01
      5.556      0.180  1.2652E+01      2.1513E+02   6.1622E+00  1.7651E-01
      5.916      0.169  1.0820E+01      2.1212E+02   5.7063E+00  1.5350E-01
      6.300      0.159  1.6397E+01      2.5675E+02   6.4865E+00  1.6388E-01
      6.708      0.149  1.0788E+01      1.9594E+02   4.6491E+00  1.1031E-01
      7.142      0.140  7.3324E+00      2.2038E+02   4.9107E+00  1.0943E-01
      7.605      0.131  1.7661E+01      2.7566E+02   5.7689E+00  1.2073E-01
      8.098      0.123  6.3333E+00      2.7736E+02   5.4513E+00  1.0714E-01
      8.622      0.116  1.0967E+01      2.4525E+02   4.5269E+00  8.3560E-02
      9.181      0.109  1.0595E+01      2.9270E+02   5.0741E+00  8.7962E-02
      9.776      0.102  1.0356E+01      2.6835E+02   4.3689E+00  7.1128E-02
     10.409      0.096  6.4063E+00      2.1318E+02   3.2596E+00  4.9839E-02
     11.083      0.090  3.2793E+00      2.1233E+02   3.0490E+00  4.3783E-02
     11.801      0.085  3.7502E+00      2.1954E+02   2.9607E+00  3.9928E-02
     12.566      0.080  2.1056E+00      1.7739E+02   2.2467E+00  2.8456E-02
     13.380      0.075  3.8533E+00      1.5749E+02   1.8733E+00  2.2283E-02
     14.247      0.070  2.9039E+00      1.2648E+02   1.4129E+00  1.5783E-02
     15.170      0.066  2.7851E+00      1.3357E+02   1.4013E+00  1.4702E-02
     16.153      0.062  7.8817E-01      1.1618E+02   1.1448E+00  1.1280E-02
     17.199      0.058  7.8048E-01      1.2818E+02   1.1861E+00  1.0976E-02
     18.314      0.055  1.5481E+00      1.1769E+02   1.0228E+00  8.8886E-03
     19.500      0.051  5.0300E-01      1.1978E+02   9.7761E-01  7.9790E-03
     20.763      0.048  3.7882E-01      1.1855E+02   9.0872E-01  6.9655E-03
     22.109      0.045  7.9842E-01      1.1911E+02   8.5741E-01  6.1724E-03
     23.541      0.042  1.4545E-01      1.1764E+02   7.9532E-01  5.3770E-03
     25.066      0.040  3.6063E-01      1.2708E+02   8.0686E-01  5.1231E-03
     26.690      0.037  4.2713E-01      1.2562E+02   7.4908E-01  4.4669E-03
     28.419      0.035  2.4462E-01      1.1968E+02   6.7026E-01  3.7537E-03
     30.260      0.033  1.5922E-01      1.1711E+02   6.1595E-01  3.2396E-03
     32.221      0.031  2.1609E-01      1.1395E+02   5.6287E-01  2.7803E-03
     34.308      0.029  3.8903E-02      1.1437E+02   5.3057E-01  2.4613E-03
     36.531      0.027  3.4653E-02      1.1629E+02   5.0663E-01  2.2073E-03
     38.897      0.026  7.1468E-02      1.1643E+02   4.7640E-01  1.9493E-03
     41.417      0.024  1.6364E-02      1.1580E+02   4.4498E-01  1.7099E-03
     44.101      0.023  1.9660E-02      1.1541E+02   4.1651E-01  1.5032E-03
     46.958      0.021  1.6144E-02      1.1488E+02   3.8937E-01  1.3197E-03
     50.000      0.020  1.2749E-02      1.1479E+02   3.6540E-01  1.1631E-03
 
 
