# Supplementary material for: Parameters estimation of stochastic finite fault ground motion simulation method and its application in North China
Source: PLoS One. 2025 Dec 3;20(12):e0337602. doi: 10.1371/journal.pone.0337602 (PMC12674566; doi:10.1371/journal.pone.0337602)
Supplement: S2 File — The program code of strong ground motion simulation based on stochastic finite-fault method with dynamic corner frequency for the Pingyuan earthquake. (ZIP) [file pone.0337602.s002.zip › S2 File. Program Code. ( Simulationor of Pingyuan earthquake)/EXSIMNC/PSA/M6d5S130S013iter010.tmp]

**********************************************
*******     Site #  13
PSA and Fouries apectra of trial num.    10
damping:   5%
 100 samples
Mag.          =      5.50
siteCoord1    =     37.20
siteCoord2    =    116.00
depth         =     18.00
fault Dis.(km)=    36.82
Hypo  Dis.(km)=    40.59
Input Parameters file =  M6d5S130_parameters.out                                                                                                 
 data format: (1x,f10.3, 1p, 1x,e11.4, 5x,e11.4, 2x,e11.4, 1x,e11.4)
   freq(Hz)     per(s) FAS(cm/sec) avgPSA(cm/s**2) avgPSV(cm/s)   avgSD(cm)
      0.100     10.000  2.1477E-01      4.4658E-01   7.1075E-01  1.1312E+00
      0.106      9.392  2.1477E-01      5.1807E-01   7.7436E-01  1.1574E+00
      0.113      8.820  2.1477E-01      5.8873E-01   8.2644E-01  1.1601E+00
      0.121      8.283  2.1477E-01      6.5649E-01   8.6549E-01  1.1410E+00
      0.129      7.779  3.2873E-01      7.2314E-01   8.9535E-01  1.1086E+00
      0.137      7.306  3.2873E-01      7.9680E-01   9.2653E-01  1.0774E+00
      0.146      6.862  3.2873E-01      8.9301E-01   9.7522E-01  1.0650E+00
      0.155      6.444  3.7832E-01      1.0321E+00   1.0586E+00  1.0857E+00
      0.165      6.052  3.7832E-01      1.2312E+00   1.1859E+00  1.1423E+00
      0.176      5.684  3.7832E-01      1.4920E+00   1.3496E+00  1.2209E+00
      0.187      5.338  4.2704E-01      1.7900E+00   1.5207E+00  1.2920E+00
      0.199      5.013  4.2704E-01      2.0785E+00   1.6584E+00  1.3232E+00
      0.212      4.708  4.2704E-01      2.3145E+00   1.7343E+00  1.2996E+00
      0.226      4.422  5.6237E-01      2.5047E+00   1.7626E+00  1.2404E+00
      0.241      4.153  5.6237E-01      2.7370E+00   1.8090E+00  1.1956E+00
      0.256      3.900  9.2000E-01      3.1481E+00   1.9540E+00  1.2129E+00
      0.273      3.663  9.2000E-01      3.8120E+00   2.2222E+00  1.2954E+00
      0.291      3.440  1.7208E+00      4.6447E+00   2.5428E+00  1.3921E+00
      0.310      3.231  2.5550E+00      5.4708E+00   2.8129E+00  1.4463E+00
      0.330      3.034  2.5550E+00      6.2284E+00   3.0075E+00  1.4523E+00
      0.351      2.849  3.1638E+00      7.0231E+00   3.1849E+00  1.4444E+00
      0.374      2.676  3.5144E+00      7.8908E+00   3.3607E+00  1.4313E+00
      0.398      2.513  4.1067E+00      8.7527E+00   3.5010E+00  1.4004E+00
      0.424      2.360  4.1067E+00      9.8552E+00   3.7021E+00  1.3907E+00
      0.451      2.217  4.5846E+00      1.1612E+01   4.0966E+00  1.4453E+00
      0.480      2.082  4.5169E+00      1.3738E+01   4.5519E+00  1.5082E+00
      0.511      1.955  4.1974E+00      1.7931E+01   5.5797E+00  1.7362E+00
      0.545      1.836  4.2367E+00      2.2209E+01   6.4904E+00  1.8967E+00
      0.580      1.724  4.1278E+00      2.5695E+01   7.0521E+00  1.9355E+00
      0.617      1.620  5.0529E+00      2.8045E+01   7.2289E+00  1.8633E+00
      0.657      1.521  6.8381E+00      3.3642E+01   8.1438E+00  1.9714E+00
      0.700      1.428  8.7187E+00      3.8788E+01   8.8183E+00  2.0048E+00
      0.745      1.342  1.3278E+01      4.4687E+01   9.5412E+00  2.0372E+00
      0.794      1.260  1.8148E+01      5.7859E+01   1.1602E+01  2.3265E+00
      0.845      1.183  1.9945E+01      6.8576E+01   1.2914E+01  2.4321E+00
      0.900      1.111  2.2178E+01      7.5859E+01   1.3417E+01  2.3729E+00
      0.958      1.044  2.1310E+01      8.1969E+01   1.3615E+01  2.2615E+00
      1.020      0.980  1.8455E+01      8.1728E+01   1.2749E+01  1.9888E+00
      1.086      0.921  1.4866E+01      8.3751E+01   1.2270E+01  1.7976E+00
      1.157      0.865  1.3089E+01      8.9699E+01   1.2342E+01  1.6981E+00
      1.232      0.812  1.1896E+01      8.5718E+01   1.1076E+01  1.4313E+00
      1.311      0.763  1.0396E+01      8.1716E+01   9.9168E+00  1.2035E+00
      1.396      0.716  8.5857E+00      8.2440E+01   9.3960E+00  1.0709E+00
      1.487      0.673  8.9272E+00      8.0160E+01   8.5802E+00  9.1842E-01
      1.583      0.632  9.1873E+00      7.8030E+01   7.8441E+00  7.8853E-01
      1.686      0.593  1.1775E+01      8.5877E+01   8.1076E+00  7.6544E-01
      1.795      0.557  1.2861E+01      1.0360E+02   9.1856E+00  8.1444E-01
      1.911      0.523  1.3414E+01      1.1393E+02   9.4870E+00  7.8998E-01
      2.035      0.491  1.0054E+01      1.1533E+02   9.0191E+00  7.0533E-01
      2.167      0.461  6.4933E+00      1.1512E+02   8.4551E+00  6.2099E-01
      2.307      0.433  1.2338E+01      1.3793E+02   9.5142E+00  6.5626E-01
      2.457      0.407  2.8178E+01      1.8547E+02   1.2015E+01  7.7832E-01
      2.616      0.382  2.1592E+01      1.7813E+02   1.0837E+01  6.5933E-01
      2.786      0.359  1.1179E+01      1.5384E+02   8.7898E+00  5.0222E-01
      2.966      0.337  1.5916E+01      1.4225E+02   7.6334E+00  4.0961E-01
      3.158      0.317  9.7322E+00      2.0445E+02   1.0303E+01  5.1924E-01
      3.363      0.297  2.4725E+01      2.2848E+02   1.0814E+01  5.1181E-01
      3.581      0.279  1.9509E+01      1.8641E+02   8.2860E+00  3.6831E-01
      3.813      0.262  5.5793E+00      1.7212E+02   7.1850E+00  2.9994E-01
      4.060      0.246  2.8777E+01      2.3321E+02   9.1431E+00  3.5846E-01
      4.323      0.231  1.4373E+01      2.4926E+02   9.1778E+00  3.3792E-01
      4.603      0.217  1.0966E+01      2.1391E+02   7.3969E+00  2.5578E-01
      4.901      0.204  1.4277E+01      2.3451E+02   7.6159E+00  2.4733E-01
      5.218      0.192  1.6507E+01      3.1567E+02   9.6277E+00  2.9364E-01
      5.556      0.180  8.9149E+00      3.1815E+02   9.1130E+00  2.6103E-01
      5.916      0.169  1.2311E+01      3.1569E+02   8.4924E+00  2.2846E-01
      6.300      0.159  9.7272E+00      2.5801E+02   6.5185E+00  1.6469E-01
      6.708      0.149  1.2689E+01      2.2208E+02   5.2693E+00  1.2503E-01
      7.142      0.140  6.5015E+00      2.2525E+02   5.0193E+00  1.1185E-01
      7.605      0.131  8.8918E+00      2.3052E+02   4.8243E+00  1.0096E-01
      8.098      0.123  7.6946E+00      2.5557E+02   5.0231E+00  9.8726E-02
      8.622      0.116  1.6989E+01      3.7108E+02   6.8496E+00  1.2643E-01
      9.181      0.109  6.6908E+00      3.3946E+02   5.8847E+00  1.0201E-01
      9.776      0.102  3.7293E+00      2.9964E+02   4.8783E+00  7.9421E-02
     10.409      0.096  4.7826E+00      2.5525E+02   3.9028E+00  5.9674E-02
     11.083      0.090  3.0189E+00      1.8221E+02   2.6165E+00  3.7572E-02
     11.801      0.085  2.5453E+00      1.5253E+02   2.0571E+00  2.7742E-02
     12.566      0.080  5.8842E+00      1.5353E+02   1.9445E+00  2.4628E-02
     13.380      0.075  1.4909E+00      1.5999E+02   1.9031E+00  2.2637E-02
     14.247      0.070  2.5488E+00      1.7701E+02   1.9773E+00  2.2089E-02
     15.170      0.066  5.8316E+00      1.8344E+02   1.9246E+00  2.0192E-02
     16.153      0.062  1.0290E+00      1.5707E+02   1.5476E+00  1.5248E-02
     17.199      0.058  2.0321E+00      1.6218E+02   1.5007E+00  1.3887E-02
     18.314      0.055  5.4144E-01      1.5368E+02   1.3356E+00  1.1607E-02
     19.500      0.051  8.4433E-01      1.3987E+02   1.1416E+00  9.3172E-03
     20.763      0.048  6.6518E-01      1.4553E+02   1.1155E+00  8.5508E-03
     22.109      0.045  9.7519E-01      1.4799E+02   1.0653E+00  7.6691E-03
     23.541      0.042  1.5719E-01      1.3880E+02   9.3841E-01  6.3444E-03
     25.066      0.040  3.7104E-01      1.2750E+02   8.0958E-01  5.1404E-03
     26.690      0.037  2.9251E-01      1.1899E+02   7.0958E-01  4.2313E-03
     28.419      0.035  2.8926E-01      1.1285E+02   6.3198E-01  3.5393E-03
     30.260      0.033  1.5289E-01      1.1720E+02   6.1644E-01  3.2422E-03
     32.221      0.031  6.3183E-02      1.1454E+02   5.6576E-01  2.7946E-03
     34.308      0.029  1.0738E-01      1.1675E+02   5.4159E-01  2.5124E-03
     36.531      0.027  8.2077E-02      1.1623E+02   5.0640E-01  2.2063E-03
     38.897      0.026  6.1465E-02      1.1470E+02   4.6931E-01  1.9203E-03
     41.417      0.024  1.7020E-02      1.1337E+02   4.3564E-01  1.6740E-03
     44.101      0.023  2.5478E-02      1.1250E+02   4.0601E-01  1.4652E-03
     46.958      0.021  9.6129E-03      1.1165E+02   3.7842E-01  1.2826E-03
     50.000      0.020  1.5715E-02      1.1124E+02   3.5409E-01  1.1271E-03
 
 
