# Supplementary material for: Parameters estimation of stochastic finite fault ground motion simulation method and its application in North China
Source: PLoS One. 2025 Dec 3;20(12):e0337602. doi: 10.1371/journal.pone.0337602 (PMC12674566; doi:10.1371/journal.pone.0337602)
Supplement: S2 File — The program code of strong ground motion simulation based on stochastic finite-fault method with dynamic corner frequency for the Pingyuan earthquake. (ZIP) [file pone.0337602.s002.zip › S2 File. Program Code. ( Simulationor of Pingyuan earthquake)/EXSIMNC/PSA/M6d5S130S014iter001.tmp]

**********************************************
*******     Site #  14
PSA and Fouries apectra of trial num.     1
damping:   5%
 100 samples
Mag.          =      5.50
siteCoord1    =     37.40
siteCoord2    =    116.00
depth         =     18.00
fault Dis.(km)=    41.24
Hypo  Dis.(km)=    43.47
Input Parameters file =  M6d5S130_parameters.out                                                                                                 
 data format: (1x,f10.3, 1p, 1x,e11.4, 5x,e11.4, 2x,e11.4, 1x,e11.4)
   freq(Hz)     per(s) FAS(cm/sec) avgPSA(cm/s**2) avgPSV(cm/s)   avgSD(cm)
      0.100     10.000  3.6321E-01      3.1462E-01   5.0073E-01  7.9694E-01
      0.106      9.392  3.6321E-01      3.2000E-01   4.7830E-01  7.1492E-01
      0.113      8.820  3.6321E-01      3.5970E-01   5.0494E-01  7.0882E-01
      0.121      8.283  3.6321E-01      3.8874E-01   5.1250E-01  6.7566E-01
      0.129      7.779  4.6340E-01      3.9638E-01   4.9077E-01  6.0764E-01
      0.137      7.306  4.6340E-01      3.9842E-01   4.6328E-01  5.3871E-01
      0.146      6.862  4.6340E-01      5.1888E-01   5.6665E-01  6.1882E-01
      0.155      6.444  5.5354E-01      6.6184E-01   6.7879E-01  6.9618E-01
      0.165      6.052  5.5354E-01      7.7580E-01   7.4726E-01  7.1977E-01
      0.176      5.684  5.5354E-01      8.1528E-01   7.3751E-01  6.6715E-01
      0.187      5.338  7.0832E-01      9.6165E-01   8.1698E-01  6.9408E-01
      0.199      5.013  7.0832E-01      1.1742E+00   9.3683E-01  7.4747E-01
      0.212      4.708  7.0832E-01      1.3308E+00   9.9719E-01  7.4722E-01
      0.226      4.422  8.3229E-01      1.4492E+00   1.0199E+00  7.1771E-01
      0.241      4.153  8.3229E-01      1.6218E+00   1.0719E+00  7.0841E-01
      0.256      3.900  9.7525E-01      1.9501E+00   1.2104E+00  7.5131E-01
      0.273      3.663  9.7525E-01      2.4352E+00   1.4196E+00  8.2752E-01
      0.291      3.440  1.1113E+00      2.9575E+00   1.6191E+00  8.8643E-01
      0.310      3.231  1.4624E+00      3.4200E+00   1.7584E+00  9.0412E-01
      0.330      3.034  1.4624E+00      3.8871E+00   1.8770E+00  9.0634E-01
      0.351      2.849  2.0298E+00      4.6376E+00   2.1031E+00  9.5376E-01
      0.374      2.676  2.7803E+00      5.6843E+00   2.4209E+00  1.0311E+00
      0.398      2.513  3.6099E+00      6.5964E+00   2.6385E+00  1.0554E+00
      0.424      2.360  3.6099E+00      7.6781E+00   2.8843E+00  1.0835E+00
      0.451      2.217  3.9829E+00      9.0547E+00   3.1945E+00  1.1270E+00
      0.480      2.082  4.3183E+00      1.0218E+01   3.3856E+00  1.1218E+00
      0.511      1.955  4.5652E+00      1.2074E+01   3.7570E+00  1.1691E+00
      0.545      1.836  4.2947E+00      1.4731E+01   4.3049E+00  1.2581E+00
      0.580      1.724  3.7401E+00      1.6259E+01   4.4624E+00  1.2247E+00
      0.617      1.620  3.8974E+00      1.7550E+01   4.5236E+00  1.1660E+00
      0.657      1.521  4.5428E+00      1.9279E+01   4.6669E+00  1.1298E+00
      0.700      1.428  6.5685E+00      2.3608E+01   5.3673E+00  1.2202E+00
      0.745      1.342  7.6359E+00      3.0298E+01   6.4691E+00  1.3813E+00
      0.794      1.260  7.7361E+00      3.3560E+01   6.7296E+00  1.3494E+00
      0.845      1.183  7.0731E+00      3.9209E+01   7.3839E+00  1.3906E+00
      0.900      1.111  8.5791E+00      4.4093E+01   7.7984E+00  1.3792E+00
      0.958      1.044  1.0019E+01      4.7150E+01   7.8317E+00  1.3009E+00
      1.020      0.980  1.0755E+01      5.7424E+01   8.9579E+00  1.3974E+00
      1.086      0.921  1.0065E+01      6.3208E+01   9.2602E+00  1.3567E+00
      1.157      0.865  8.5787E+00      6.0264E+01   8.2918E+00  1.1409E+00
      1.232      0.812  1.0411E+01      6.0530E+01   7.8217E+00  1.0107E+00
      1.311      0.763  1.1863E+01      5.9542E+01   7.2259E+00  8.7691E-01
      1.396      0.716  1.2626E+01      6.8607E+01   7.8194E+00  8.9120E-01
      1.487      0.673  1.2172E+01      8.7050E+01   9.3177E+00  9.9735E-01
      1.583      0.632  1.2079E+01      9.0979E+01   9.1457E+00  9.1938E-01
      1.686      0.593  9.8953E+00      8.7252E+01   8.2374E+00  7.7769E-01
      1.795      0.557  1.2312E+01      1.1225E+02   9.9523E+00  8.8242E-01
      1.911      0.523  2.2389E+01      1.6262E+02   1.3542E+01  1.1276E+00
      2.035      0.491  2.5548E+01      1.8809E+02   1.4710E+01  1.1504E+00
      2.167      0.461  2.3423E+01      1.5296E+02   1.1234E+01  8.2511E-01
      2.307      0.433  1.3394E+01      1.0449E+02   7.2071E+00  4.9713E-01
      2.457      0.407  1.3527E+01      1.1383E+02   7.3739E+00  4.7768E-01
      2.616      0.382  6.1047E+00      1.3101E+02   7.9707E+00  4.8492E-01
      2.786      0.359  2.3452E+01      1.8033E+02   1.0303E+01  5.8870E-01
      2.966      0.337  2.1982E+01      2.1955E+02   1.1781E+01  6.3218E-01
      3.158      0.317  1.5128E+01      1.9379E+02   9.7660E+00  4.9216E-01
      3.363      0.297  1.6764E+01      1.5303E+02   7.2429E+00  3.4280E-01
      3.581      0.279  1.3619E+01      1.5994E+02   7.1095E+00  3.1601E-01
      3.813      0.262  1.2849E+01      1.8463E+02   7.7074E+00  3.2175E-01
      4.060      0.246  8.4679E+00      1.8910E+02   7.4136E+00  2.9065E-01
      4.323      0.231  1.5029E+01      2.6982E+02   9.9348E+00  3.6580E-01
      4.603      0.217  2.9140E+01      2.9265E+02   1.0120E+01  3.4993E-01
      4.901      0.204  1.1104E+01      2.2499E+02   7.3068E+00  2.3729E-01
      5.218      0.192  1.4605E+01      2.1894E+02   6.6775E+00  2.0366E-01
      5.556      0.180  8.3612E+00      1.9508E+02   5.5877E+00  1.6005E-01
      5.916      0.169  1.3306E+01      1.7789E+02   4.7854E+00  1.2873E-01
      6.300      0.159  9.5579E+00      1.8644E+02   4.7102E+00  1.1900E-01
      6.708      0.149  7.4519E+00      1.8670E+02   4.4299E+00  1.0511E-01
      7.142      0.140  6.3063E+00      2.0014E+02   4.4597E+00  9.9378E-02
      7.605      0.131  3.9740E+00      2.0629E+02   4.3172E+00  9.0349E-02
      8.098      0.123  8.8779E+00      1.8266E+02   3.5900E+00  7.0559E-02
      8.622      0.116  4.4212E+00      1.7311E+02   3.1953E+00  5.8981E-02
      9.181      0.109  7.1739E+00      1.7134E+02   2.9702E+00  5.1490E-02
      9.776      0.102  7.6830E+00      2.1801E+02   3.5494E+00  5.7787E-02
     10.409      0.096  5.3756E+00      2.3560E+02   3.6024E+00  5.5080E-02
     11.083      0.090  8.8531E+00      2.4074E+02   3.4570E+00  4.9642E-02
     11.801      0.085  1.7768E+00      2.1378E+02   2.8831E+00  3.8881E-02
     12.566      0.080  3.8325E+00      1.9670E+02   2.4913E+00  3.1554E-02
     13.380      0.075  2.5972E+00      1.5207E+02   1.8088E+00  2.1516E-02
     14.247      0.070  3.1054E+00      1.4599E+02   1.6309E+00  1.8219E-02
     15.170      0.066  5.6429E+00      1.5601E+02   1.6368E+00  1.7172E-02
     16.153      0.062  2.2085E+00      1.6016E+02   1.5781E+00  1.5549E-02
     17.199      0.058  3.1323E+00      1.6084E+02   1.4883E+00  1.3773E-02
     18.314      0.055  2.1662E+00      1.3496E+02   1.1729E+00  1.0193E-02
     19.500      0.051  7.3038E-01      1.1942E+02   9.7464E-01  7.9548E-03
     20.763      0.048  4.6293E-01      1.0587E+02   8.1149E-01  6.2202E-03
     22.109      0.045  4.1419E-01      9.3410E+01   6.7244E-01  4.8407E-03
     23.541      0.042  6.1111E-01      8.4792E+01   5.7326E-01  3.8757E-03
     25.066      0.040  2.6418E-01      7.7700E+01   4.9335E-01  3.1325E-03
     26.690      0.037  1.2015E-01      7.7021E+01   4.5929E-01  2.7388E-03
     28.419      0.035  1.8741E-01      7.9070E+01   4.4282E-01  2.4799E-03
     30.260      0.033  2.6408E-01      8.0674E+01   4.2431E-01  2.2317E-03
     32.221      0.031  1.4836E-01      7.7095E+01   3.8081E-01  1.8810E-03
     34.308      0.029  7.5162E-02      7.8037E+01   3.6201E-01  1.6794E-03
     36.531      0.027  2.0073E-02      7.8332E+01   3.4127E-01  1.4868E-03
     38.897      0.026  2.5545E-02      7.7257E+01   3.1611E-01  1.2934E-03
     41.417      0.024  1.7183E-02      7.6094E+01   2.9241E-01  1.1236E-03
     44.101      0.023  1.6214E-02      7.5888E+01   2.7387E-01  9.8838E-04
     46.958      0.021  7.8502E-03      7.5611E+01   2.5627E-01  8.6858E-04
     50.000      0.020  3.7974E-03      7.5533E+01   2.4043E-01  7.6531E-04
 
 
