# Supplementary material for: Parameters estimation of stochastic finite fault ground motion simulation method and its application in North China
Source: PLoS One. 2025 Dec 3;20(12):e0337602. doi: 10.1371/journal.pone.0337602 (PMC12674566; doi:10.1371/journal.pone.0337602)
Supplement: S2 File — The program code of strong ground motion simulation based on stochastic finite-fault method with dynamic corner frequency for the Pingyuan earthquake. (ZIP) [file pone.0337602.s002.zip › S2 File. Program Code. ( Simulationor of Pingyuan earthquake)/EXSIMNC/PSA/M6d5S130S014iter002.tmp]

**********************************************
*******     Site #  14
PSA and Fouries apectra of trial num.     2
damping:   5%
 100 samples
Mag.          =      5.50
siteCoord1    =     37.40
siteCoord2    =    116.00
depth         =     18.00
fault Dis.(km)=    41.24
Hypo  Dis.(km)=    43.47
Input Parameters file =  M6d5S130_parameters.out                                                                                                 
 data format: (1x,f10.3, 1p, 1x,e11.4, 5x,e11.4, 2x,e11.4, 1x,e11.4)
   freq(Hz)     per(s) FAS(cm/sec) avgPSA(cm/s**2) avgPSV(cm/s)   avgSD(cm)
      0.100     10.000  3.9057E-01      5.0188E-01   7.9876E-01  1.2713E+00
      0.106      9.392  3.9057E-01      5.7741E-01   8.6306E-01  1.2900E+00
      0.113      8.820  3.9057E-01      6.5485E-01   9.1926E-01  1.2904E+00
      0.121      8.283  3.9057E-01      7.3279E-01   9.6608E-01  1.2736E+00
      0.129      7.779  5.5586E-01      8.3643E-01   1.0356E+00  1.2822E+00
      0.137      7.306  5.5586E-01      9.7410E-01   1.1327E+00  1.3171E+00
      0.146      6.862  5.5586E-01      1.1188E+00   1.2218E+00  1.3342E+00
      0.155      6.444  6.1031E-01      1.2660E+00   1.2985E+00  1.3317E+00
      0.165      6.052  6.1031E-01      1.4197E+00   1.3675E+00  1.3172E+00
      0.176      5.684  6.1031E-01      1.5959E+00   1.4436E+00  1.3059E+00
      0.187      5.338  8.9836E-01      1.8193E+00   1.5456E+00  1.3131E+00
      0.199      5.013  8.9836E-01      2.1123E+00   1.6853E+00  1.3447E+00
      0.212      4.708  8.9836E-01      2.4806E+00   1.8588E+00  1.3928E+00
      0.226      4.422  1.1117E+00      2.9126E+00   2.0497E+00  1.4425E+00
      0.241      4.153  1.1117E+00      3.3999E+00   2.2470E+00  1.4851E+00
      0.256      3.900  1.6173E+00      3.9675E+00   2.4626E+00  1.5286E+00
      0.273      3.663  1.6173E+00      4.6785E+00   2.7273E+00  1.5898E+00
      0.291      3.440  2.0376E+00      5.5867E+00   3.0586E+00  1.6745E+00
      0.310      3.231  2.8055E+00      6.6589E+00   3.4237E+00  1.7604E+00
      0.330      3.034  2.8055E+00      7.7400E+00   3.7375E+00  1.8047E+00
      0.351      2.849  3.4369E+00      8.6611E+00   3.9278E+00  1.7812E+00
      0.374      2.676  4.3123E+00      9.5079E+00   4.0494E+00  1.7247E+00
      0.398      2.513  5.3967E+00      1.0990E+01   4.3959E+00  1.7583E+00
      0.424      2.360  5.3967E+00      1.3301E+01   4.9965E+00  1.8769E+00
      0.451      2.217  6.2623E+00      1.5630E+01   5.5143E+00  1.9454E+00
      0.480      2.082  7.2938E+00      1.8342E+01   6.0774E+00  2.0136E+00
      0.511      1.955  8.2664E+00      2.1502E+01   6.6907E+00  2.0819E+00
      0.545      1.836  8.8751E+00      2.3758E+01   6.9429E+00  2.0290E+00
      0.580      1.724  9.1922E+00      2.4534E+01   6.7335E+00  1.8481E+00
      0.617      1.620  8.7198E+00      2.7526E+01   7.0952E+00  1.8288E+00
      0.657      1.521  8.6558E+00      2.9862E+01   7.2287E+00  1.7499E+00
      0.700      1.428  8.7775E+00      3.3156E+01   7.5379E+00  1.7137E+00
      0.745      1.342  9.9186E+00      4.0587E+01   8.6659E+00  1.8503E+00
      0.794      1.260  1.3584E+01      5.3075E+01   1.0643E+01  2.1341E+00
      0.845      1.183  1.4722E+01      6.8404E+01   1.2882E+01  2.4260E+00
      0.900      1.111  1.8604E+01      8.5216E+01   1.5072E+01  2.6656E+00
      0.958      1.044  2.2327E+01      1.0709E+02   1.7788E+01  2.9547E+00
      1.020      0.980  2.4014E+01      1.1752E+02   1.8332E+01  2.8598E+00
      1.086      0.921  2.3458E+01      1.2517E+02   1.8338E+01  2.6867E+00
      1.157      0.865  2.5681E+01      1.3226E+02   1.8197E+01  2.5038E+00
      1.232      0.812  2.5931E+01      1.4043E+02   1.8147E+01  2.3449E+00
      1.311      0.763  2.4282E+01      1.5211E+02   1.8460E+01  2.2402E+00
      1.396      0.716  2.2945E+01      1.6145E+02   1.8401E+01  2.0972E+00
      1.487      0.673  2.0916E+01      1.6405E+02   1.7560E+01  1.8796E+00
      1.583      0.632  1.6262E+01      1.7543E+02   1.7636E+01  1.7728E+00
      1.686      0.593  1.5595E+01      1.9306E+02   1.8227E+01  1.7208E+00
      1.795      0.557  2.1769E+01      2.0705E+02   1.8358E+01  1.6277E+00
      1.911      0.523  2.5349E+01      2.1594E+02   1.7982E+01  1.4973E+00
      2.035      0.491  2.4299E+01      2.1286E+02   1.6646E+01  1.3018E+00
      2.167      0.461  2.5898E+01      1.9709E+02   1.4475E+01  1.0632E+00
      2.307      0.433  1.8255E+01      1.7182E+02   1.1852E+01  8.1751E-01
      2.457      0.407  8.6607E+00      1.5320E+02   9.9242E+00  6.4289E-01
      2.616      0.382  1.7102E+01      1.9092E+02   1.1615E+01  7.0666E-01
      2.786      0.359  1.7700E+01      2.2715E+02   1.2979E+01  7.4157E-01
      2.966      0.337  2.1118E+01      2.6930E+02   1.4451E+01  7.7543E-01
      3.158      0.317  3.5249E+01      2.9858E+02   1.5047E+01  7.5832E-01
      3.363      0.297  2.1362E+01      2.7712E+02   1.3116E+01  6.2076E-01
      3.581      0.279  8.6445E+00      2.2771E+02   1.0122E+01  4.4991E-01
      3.813      0.262  1.7041E+01      2.3329E+02   9.7389E+00  4.0655E-01
      4.060      0.246  1.4975E+01      2.4031E+02   9.4213E+00  3.6936E-01
      4.323      0.231  9.7341E+00      2.3636E+02   8.7026E+00  3.2043E-01
      4.603      0.217  1.0320E+01      2.9212E+02   1.0101E+01  3.4929E-01
      4.901      0.204  1.6419E+01      3.9108E+02   1.2700E+01  4.1245E-01
      5.218      0.192  2.9445E+01      3.9860E+02   1.2157E+01  3.7079E-01
      5.556      0.180  1.1378E+01      3.3620E+02   9.6300E+00  2.7584E-01
      5.916      0.169  1.0266E+01      2.6655E+02   7.1705E+00  1.9289E-01
      6.300      0.159  1.5138E+01      2.5536E+02   6.4516E+00  1.6299E-01
      6.708      0.149  7.0460E+00      2.6950E+02   6.3944E+00  1.5172E-01
      7.142      0.140  1.3273E+01      2.7082E+02   6.0348E+00  1.3448E-01
      7.605      0.131  9.7072E+00      3.0490E+02   6.3809E+00  1.3354E-01
      8.098      0.123  4.5828E+00      2.8665E+02   5.6339E+00  1.1073E-01
      8.622      0.116  3.6816E+00      2.5156E+02   4.6434E+00  8.5710E-02
      9.181      0.109  1.0924E+01      2.4625E+02   4.2688E+00  7.4001E-02
      9.776      0.102  3.3592E+00      2.4578E+02   4.0014E+00  6.5146E-02
     10.409      0.096  2.7355E+00      1.8931E+02   2.8946E+00  4.4259E-02
     11.083      0.090  4.2216E+00      1.8788E+02   2.6979E+00  3.8742E-02
     11.801      0.085  3.2475E+00      1.8158E+02   2.4488E+00  3.3024E-02
     12.566      0.080  3.2883E+00      1.8580E+02   2.3532E+00  2.9805E-02
     13.380      0.075  3.4827E+00      1.9029E+02   2.2635E+00  2.6924E-02
     14.247      0.070  2.4560E+00      1.8014E+02   2.0124E+00  2.2480E-02
     15.170      0.066  2.8101E+00      1.8366E+02   1.9269E+00  2.0215E-02
     16.153      0.062  1.0244E+00      1.6226E+02   1.5987E+00  1.5752E-02
     17.199      0.058  2.0580E+00      1.4883E+02   1.3772E+00  1.2744E-02
     18.314      0.055  1.1185E+00      1.3774E+02   1.1971E+00  1.0403E-02
     19.500      0.051  8.7369E-01      1.4174E+02   1.1568E+00  9.4418E-03
     20.763      0.048  1.1858E+00      1.3886E+02   1.0644E+00  8.1590E-03
     22.109      0.045  3.1714E-01      1.1817E+02   8.5070E-01  6.1240E-03
     23.541      0.042  7.5960E-01      1.2715E+02   8.5962E-01  5.8117E-03
     25.066      0.040  2.9211E-01      1.2436E+02   7.8963E-01  5.0137E-03
     26.690      0.037  3.4054E-01      1.2131E+02   7.2338E-01  4.3136E-03
     28.419      0.035  8.2390E-02      1.2157E+02   6.8084E-01  3.8129E-03
     30.260      0.033  1.2794E-01      1.2196E+02   6.4146E-01  3.3738E-03
     32.221      0.031  4.5799E-02      1.2096E+02   5.9750E-01  2.9514E-03
     34.308      0.029  7.6996E-02      1.1717E+02   5.4353E-01  2.5214E-03
     36.531      0.027  3.7990E-02      1.1562E+02   5.0372E-01  2.1946E-03
     38.897      0.026  4.7009E-02      1.1508E+02   4.7088E-01  1.9267E-03
     41.417      0.024  2.5666E-02      1.1424E+02   4.3898E-01  1.6869E-03
     44.101      0.023  2.1103E-02      1.1405E+02   4.1158E-01  1.4854E-03
     46.958      0.021  1.6711E-02      1.1342E+02   3.8442E-01  1.3029E-03
     50.000      0.020  1.3327E-02      1.1280E+02   3.5904E-01  1.1429E-03
 
 
