# Supplementary material for: Parameters estimation of stochastic finite fault ground motion simulation method and its application in North China
Source: PLoS One. 2025 Dec 3;20(12):e0337602. doi: 10.1371/journal.pone.0337602 (PMC12674566; doi:10.1371/journal.pone.0337602)
Supplement: S2 File — The program code of strong ground motion simulation based on stochastic finite-fault method with dynamic corner frequency for the Pingyuan earthquake. (ZIP) [file pone.0337602.s002.zip › S2 File. Program Code. ( Simulationor of Pingyuan earthquake)/EXSIMNC/PSA/M6d5S130S014iter003.tmp]

**********************************************
*******     Site #  14
PSA and Fouries apectra of trial num.     3
damping:   5%
 100 samples
Mag.          =      5.50
siteCoord1    =     37.40
siteCoord2    =    116.00
depth         =     18.00
fault Dis.(km)=    41.24
Hypo  Dis.(km)=    43.47
Input Parameters file =  M6d5S130_parameters.out                                                                                                 
 data format: (1x,f10.3, 1p, 1x,e11.4, 5x,e11.4, 2x,e11.4, 1x,e11.4)
   freq(Hz)     per(s) FAS(cm/sec) avgPSA(cm/s**2) avgPSV(cm/s)   avgSD(cm)
      0.100     10.000  2.3957E-01      3.2175E-01   5.1208E-01  8.1499E-01
      0.106      9.392  2.3957E-01      3.7434E-01   5.5954E-01  8.3634E-01
      0.113      8.820  2.3957E-01      4.4387E-01   6.2309E-01  8.7468E-01
      0.121      8.283  2.3957E-01      5.2132E-01   6.8728E-01  9.0608E-01
      0.129      7.779  4.3519E-01      6.0480E-01   7.4883E-01  9.2716E-01
      0.137      7.306  4.3519E-01      6.9374E-01   8.0669E-01  9.3802E-01
      0.146      6.862  4.3519E-01      7.9158E-01   8.6445E-01  9.4403E-01
      0.155      6.444  5.9347E-01      9.0849E-01   9.3176E-01  9.5562E-01
      0.165      6.052  5.9347E-01      1.0618E+00   1.0228E+00  9.8516E-01
      0.176      5.684  5.9347E-01      1.2717E+00   1.1504E+00  1.0407E+00
      0.187      5.338  7.7021E-01      1.5504E+00   1.3172E+00  1.1190E+00
      0.199      5.013  7.7021E-01      1.8921E+00   1.5096E+00  1.2045E+00
      0.212      4.708  7.7021E-01      2.2740E+00   1.7040E+00  1.2768E+00
      0.226      4.422  9.6397E-01      2.6815E+00   1.8871E+00  1.3280E+00
      0.241      4.153  9.6397E-01      3.1429E+00   2.0772E+00  1.3729E+00
      0.256      3.900  1.3488E+00      3.7315E+00   2.3161E+00  1.4376E+00
      0.273      3.663  1.3488E+00      4.4953E+00   2.6205E+00  1.5276E+00
      0.291      3.440  1.4852E+00      5.3806E+00   2.9457E+00  1.6127E+00
      0.310      3.231  2.1141E+00      6.3103E+00   3.2445E+00  1.6682E+00
      0.330      3.034  2.1141E+00      7.3970E+00   3.5719E+00  1.7248E+00
      0.351      2.849  2.7092E+00      8.8594E+00   4.0177E+00  1.8220E+00
      0.374      2.676  3.1099E+00      1.0455E+01   4.4529E+00  1.8965E+00
      0.398      2.513  3.3056E+00      1.1511E+01   4.6044E+00  1.8417E+00
      0.424      2.360  3.3056E+00      1.2301E+01   4.6210E+00  1.7359E+00
      0.451      2.217  4.1789E+00      1.4303E+01   5.0461E+00  1.7803E+00
      0.480      2.082  4.6365E+00      1.7447E+01   5.7806E+00  1.9153E+00
      0.511      1.955  5.2299E+00      1.9743E+01   6.1434E+00  1.9116E+00
      0.545      1.836  5.7821E+00      2.0647E+01   6.0338E+00  1.7633E+00
      0.580      1.724  7.1163E+00      2.3935E+01   6.5690E+00  1.8029E+00
      0.617      1.620  7.7726E+00      2.8098E+01   7.2425E+00  1.8668E+00
      0.657      1.521  8.4083E+00      3.3781E+01   8.1776E+00  1.9796E+00
      0.700      1.428  8.9089E+00      3.7137E+01   8.4430E+00  1.9195E+00
      0.745      1.342  1.1510E+01      4.1896E+01   8.9453E+00  1.9099E+00
      0.794      1.260  1.2876E+01      4.7422E+01   9.5091E+00  1.9068E+00
      0.845      1.183  1.3655E+01      4.6972E+01   8.8459E+00  1.6659E+00
      0.900      1.111  1.2369E+01      4.5078E+01   7.9726E+00  1.4101E+00
      0.958      1.044  1.0901E+01      4.4633E+01   7.4136E+00  1.2314E+00
      1.020      0.980  8.0039E+00      4.6331E+01   7.2275E+00  1.1275E+00
      1.086      0.921  6.0175E+00      5.2943E+01   7.7565E+00  1.1364E+00
      1.157      0.865  6.4306E+00      7.1284E+01   9.8081E+00  1.3495E+00
      1.232      0.812  1.1872E+01      8.9328E+01   1.1543E+01  1.4916E+00
      1.311      0.763  1.7219E+01      1.0202E+02   1.2381E+01  1.5026E+00
      1.396      0.716  2.2445E+01      1.1423E+02   1.3019E+01  1.4838E+00
      1.487      0.673  2.1824E+01      1.2770E+02   1.3669E+01  1.4631E+00
      1.583      0.632  1.9517E+01      1.4271E+02   1.4346E+01  1.4422E+00
      1.686      0.593  1.6353E+01      1.4990E+02   1.4152E+01  1.3361E+00
      1.795      0.557  1.3438E+01      1.4091E+02   1.2493E+01  1.1077E+00
      1.911      0.523  6.5367E+00      1.2899E+02   1.0741E+01  8.9438E-01
      2.035      0.491  1.5123E+01      1.3758E+02   1.0760E+01  8.4144E-01
      2.167      0.461  1.4486E+01      1.5392E+02   1.1304E+01  8.3026E-01
      2.307      0.433  1.4325E+01      1.5818E+02   1.0911E+01  7.5258E-01
      2.457      0.407  2.1454E+01      1.8759E+02   1.2152E+01  7.8719E-01
      2.616      0.382  1.3435E+01      1.9578E+02   1.1911E+01  7.2467E-01
      2.786      0.359  8.0292E+00      1.5477E+02   8.8431E+00  5.0527E-01
      2.966      0.337  1.1997E+01      1.2360E+02   6.6323E+00  3.5589E-01
      3.158      0.317  7.5561E+00      1.5905E+02   8.0152E+00  4.0393E-01
      3.363      0.297  5.4965E+00      2.0200E+02   9.5603E+00  4.5248E-01
      3.581      0.279  2.4385E+01      2.7869E+02   1.2388E+01  5.5063E-01
      3.813      0.262  3.4838E+01      3.0745E+02   1.2835E+01  5.3578E-01
      4.060      0.246  1.3546E+01      2.8675E+02   1.1242E+01  4.4075E-01
      4.323      0.231  1.4119E+01      2.1930E+02   8.0747E+00  2.9731E-01
      4.603      0.217  1.2073E+01      2.2189E+02   7.6728E+00  2.6532E-01
      4.901      0.204  7.6488E+00      2.2168E+02   7.1991E+00  2.3379E-01
      5.218      0.192  9.0995E+00      2.1812E+02   6.6526E+00  2.0290E-01
      5.556      0.180  1.1178E+01      2.7162E+02   7.7804E+00  2.2286E-01
      5.916      0.169  9.5213E+00      2.1050E+02   5.6626E+00  1.5233E-01
      6.300      0.159  1.4562E+01      2.2206E+02   5.6103E+00  1.4174E-01
      6.708      0.149  1.6489E+01      2.5005E+02   5.9330E+00  1.4077E-01
      7.142      0.140  6.5187E+00      2.6445E+02   5.8928E+00  1.3131E-01
      7.605      0.131  1.1773E+01      2.9410E+02   6.1549E+00  1.2881E-01
      8.098      0.123  7.7172E+00      2.5409E+02   4.9940E+00  9.8153E-02
      8.622      0.116  6.5960E+00      2.0691E+02   3.8192E+00  7.0497E-02
      9.181      0.109  5.7446E+00      2.3452E+02   4.0655E+00  7.0477E-02
      9.776      0.102  1.1240E+01      2.4005E+02   3.9082E+00  6.3628E-02
     10.409      0.096  3.5235E+00      2.3520E+02   3.5962E+00  5.4987E-02
     11.083      0.090  4.8581E+00      1.8596E+02   2.6703E+00  3.8345E-02
     11.801      0.085  2.4592E+00      1.5394E+02   2.0760E+00  2.7997E-02
     12.566      0.080  2.2983E+00      1.4268E+02   1.8071E+00  2.2888E-02
     13.380      0.075  2.0643E+00      1.1922E+02   1.4181E+00  1.6868E-02
     14.247      0.070  2.1516E+00      1.4218E+02   1.5884E+00  1.7744E-02
     15.170      0.066  2.0212E+00      1.4074E+02   1.4765E+00  1.5491E-02
     16.153      0.062  3.8341E+00      1.4966E+02   1.4747E+00  1.4530E-02
     17.199      0.058  2.0713E+00      1.3611E+02   1.2595E+00  1.1655E-02
     18.314      0.055  2.4409E+00      1.3034E+02   1.1327E+00  9.8437E-03
     19.500      0.051  8.8294E-01      1.2351E+02   1.0081E+00  8.2275E-03
     20.763      0.048  1.1542E+00      1.2267E+02   9.4026E-01  7.2073E-03
     22.109      0.045  4.7160E-01      1.1617E+02   8.3629E-01  6.0203E-03
     23.541      0.042  4.9577E-01      1.0670E+02   7.2137E-01  4.8771E-03
     25.066      0.040  3.6767E-01      9.7452E+01   6.1877E-01  3.9288E-03
     26.690      0.037  2.3840E-01      9.0437E+01   5.3928E-01  3.2158E-03
     28.419      0.035  3.6649E-01      8.7673E+01   4.9100E-01  2.7497E-03
     30.260      0.033  2.4418E-01      8.4441E+01   4.4412E-01  2.3359E-03
     32.221      0.031  1.2426E-01      8.5404E+01   4.2186E-01  2.0838E-03
     34.308      0.029  8.3983E-02      8.5869E+01   3.9835E-01  1.8479E-03
     36.531      0.027  5.2790E-02      8.4929E+01   3.7001E-01  1.6121E-03
     38.897      0.026  4.4194E-02      8.4885E+01   3.4732E-01  1.4211E-03
     41.417      0.024  2.5639E-02      8.3921E+01   3.2248E-01  1.2392E-03
     44.101      0.023  2.0095E-02      8.3793E+01   3.0240E-01  1.0913E-03
     46.958      0.021  1.6935E-02      8.3542E+01   2.8315E-01  9.5969E-04
     50.000      0.020  1.1861E-02      8.3302E+01   2.6516E-01  8.4403E-04
 
 
