# Supplementary material for: Parameters estimation of stochastic finite fault ground motion simulation method and its application in North China
Source: PLoS One. 2025 Dec 3;20(12):e0337602. doi: 10.1371/journal.pone.0337602 (PMC12674566; doi:10.1371/journal.pone.0337602)
Supplement: S2 File — The program code of strong ground motion simulation based on stochastic finite-fault method with dynamic corner frequency for the Pingyuan earthquake. (ZIP) [file pone.0337602.s002.zip › S2 File. Program Code. ( Simulationor of Pingyuan earthquake)/EXSIMNC/PSA/M6d5S130S014iter004.tmp]

**********************************************
*******     Site #  14
PSA and Fouries apectra of trial num.     4
damping:   5%
 100 samples
Mag.          =      5.50
siteCoord1    =     37.40
siteCoord2    =    116.00
depth         =     18.00
fault Dis.(km)=    41.24
Hypo  Dis.(km)=    43.47
Input Parameters file =  M6d5S130_parameters.out                                                                                                 
 data format: (1x,f10.3, 1p, 1x,e11.4, 5x,e11.4, 2x,e11.4, 1x,e11.4)
   freq(Hz)     per(s) FAS(cm/sec) avgPSA(cm/s**2) avgPSV(cm/s)   avgSD(cm)
      0.100     10.000  2.2222E-01      2.3870E-01   3.7990E-01  6.0464E-01
      0.106      9.392  2.2222E-01      2.8760E-01   4.2988E-01  6.4255E-01
      0.113      8.820  2.2222E-01      3.2964E-01   4.6274E-01  6.4958E-01
      0.121      8.283  2.2222E-01      3.5895E-01   4.7323E-01  6.2389E-01
      0.129      7.779  3.2587E-01      3.7307E-01   4.6191E-01  5.7192E-01
      0.137      7.306  3.2587E-01      4.0000E-01   4.6512E-01  5.4085E-01
      0.146      6.862  3.2587E-01      4.6845E-01   5.1157E-01  5.5867E-01
      0.155      6.444  3.9614E-01      5.0434E-01   5.1726E-01  5.3051E-01
      0.165      6.052  3.9614E-01      5.3258E-01   5.1299E-01  4.9412E-01
      0.176      5.684  3.9614E-01      6.5761E-01   5.9488E-01  5.3813E-01
      0.187      5.338  5.6337E-01      8.5254E-01   7.2429E-01  6.1533E-01
      0.199      5.013  5.6337E-01      1.0392E+00   8.2918E-01  6.6158E-01
      0.212      4.708  5.6337E-01      1.1566E+00   8.6666E-01  6.4941E-01
      0.226      4.422  7.2514E-01      1.1962E+00   8.4181E-01  5.9241E-01
      0.241      4.153  7.2514E-01      1.3886E+00   9.1775E-01  6.0656E-01
      0.256      3.900  9.8049E-01      1.6453E+00   1.0212E+00  6.3389E-01
      0.273      3.663  9.8049E-01      1.8806E+00   1.0963E+00  6.3907E-01
      0.291      3.440  1.3077E+00      2.2108E+00   1.2104E+00  6.6263E-01
      0.310      3.231  1.4232E+00      2.8485E+00   1.4646E+00  7.5304E-01
      0.330      3.034  1.4232E+00      3.5893E+00   1.7332E+00  8.3692E-01
      0.351      2.849  1.6202E+00      4.1802E+00   1.8957E+00  8.5969E-01
      0.374      2.676  2.2847E+00      5.0048E+00   2.1316E+00  9.0785E-01
      0.398      2.513  2.6799E+00      6.2553E+00   2.5020E+00  1.0008E+00
      0.424      2.360  2.6799E+00      7.0628E+00   2.6531E+00  9.9666E-01
      0.451      2.217  2.8688E+00      7.0491E+00   2.4869E+00  8.7737E-01
      0.480      2.082  2.9534E+00      6.8409E+00   2.2666E+00  7.5100E-01
      0.511      1.955  3.0681E+00      7.5576E+00   2.3517E+00  7.3179E-01
      0.545      1.836  3.3933E+00      9.2374E+00   2.6995E+00  7.8891E-01
      0.580      1.724  3.1457E+00      1.0503E+01   2.8825E+00  7.9113E-01
      0.617      1.620  3.5148E+00      1.0622E+01   2.7379E+00  7.0571E-01
      0.657      1.521  3.4939E+00      1.1963E+01   2.8959E+00  7.0103E-01
      0.700      1.428  2.7467E+00      1.5215E+01   3.4590E+00  7.8638E-01
      0.745      1.342  2.8814E+00      1.7654E+01   3.7694E+00  8.0482E-01
      0.794      1.260  2.1729E+00      2.0586E+01   4.1279E+00  8.2774E-01
      0.845      1.183  2.5869E+00      2.1270E+01   4.0056E+00  7.5434E-01
      0.900      1.111  4.5647E+00      2.2357E+01   3.9541E+00  6.9934E-01
      0.958      1.044  5.7980E+00      2.6956E+01   4.4775E+00  7.4372E-01
      1.020      0.980  7.6228E+00      3.4125E+01   5.3234E+00  8.3043E-01
      1.086      0.921  7.4013E+00      3.9616E+01   5.8040E+00  8.5031E-01
      1.157      0.865  6.8185E+00      4.0302E+01   5.5452E+00  7.6297E-01
      1.232      0.812  7.5332E+00      4.1741E+01   5.3938E+00  6.9698E-01
      1.311      0.763  7.5453E+00      4.5042E+01   5.4662E+00  6.6336E-01
      1.396      0.716  5.9069E+00      5.9142E+01   6.7406E+00  7.6824E-01
      1.487      0.673  9.8836E+00      7.3610E+01   7.8791E+00  8.4337E-01
      1.583      0.632  1.6514E+01      9.6114E+01   9.6619E+00  9.7127E-01
      1.686      0.593  1.9535E+01      1.2402E+02   1.1709E+01  1.1054E+00
      1.795      0.557  1.7188E+01      1.4648E+02   1.2988E+01  1.1516E+00
      1.911      0.523  2.2903E+01      1.5668E+02   1.3047E+01  1.0864E+00
      2.035      0.491  2.0637E+01      1.3375E+02   1.0459E+01  8.1797E-01
      2.167      0.461  1.3116E+01      1.3867E+02   1.0185E+01  7.4801E-01
      2.307      0.433  2.4949E+01      1.5336E+02   1.0578E+01  7.2964E-01
      2.457      0.407  2.0045E+01      1.6495E+02   1.0685E+01  6.9220E-01
      2.616      0.382  1.1772E+01      1.6828E+02   1.0238E+01  6.2287E-01
      2.786      0.359  1.3339E+01      2.0297E+02   1.1597E+01  6.6261E-01
      2.966      0.337  2.0480E+01      2.3832E+02   1.2789E+01  6.8624E-01
      3.158      0.317  1.6233E+01      2.4748E+02   1.2472E+01  6.2853E-01
      3.363      0.297  1.2336E+01      2.0064E+02   9.4963E+00  4.4945E-01
      3.581      0.279  9.0545E+00      1.5083E+02   6.7045E+00  2.9801E-01
      3.813      0.262  1.4537E+01      1.6712E+02   6.9764E+00  2.9123E-01
      4.060      0.246  1.4432E+01      1.9197E+02   7.5260E+00  2.9506E-01
      4.323      0.231  1.7339E+01      2.2889E+02   8.4277E+00  3.1031E-01
      4.603      0.217  1.2487E+01      2.5238E+02   8.7272E+00  3.0178E-01
      4.901      0.204  2.5585E+01      2.7217E+02   8.8389E+00  2.8705E-01
      5.218      0.192  8.6159E+00      2.8185E+02   8.5963E+00  2.6218E-01
      5.556      0.180  1.2472E+01      2.6840E+02   7.6880E+00  2.2021E-01
      5.916      0.169  1.5341E+01      2.6567E+02   7.1467E+00  1.9225E-01
      6.300      0.159  3.5901E+00      2.6038E+02   6.5783E+00  1.6620E-01
      6.708      0.149  5.9821E+00      2.2525E+02   5.3446E+00  1.2681E-01
      7.142      0.140  4.4432E+00      2.1411E+02   4.7711E+00  1.0632E-01
      7.605      0.131  4.4529E+00      2.2094E+02   4.6238E+00  9.6765E-02
      8.098      0.123  1.6136E+01      2.6635E+02   5.2350E+00  1.0289E-01
      8.622      0.116  2.2008E+00      2.0962E+02   3.8693E+00  7.1421E-02
      9.181      0.109  5.4496E+00      1.6077E+02   2.7870E+00  4.8313E-02
      9.776      0.102  7.6477E+00      1.6955E+02   2.7604E+00  4.4941E-02
     10.409      0.096  2.6427E+00      1.7457E+02   2.6691E+00  4.0811E-02
     11.083      0.090  5.0725E+00      1.9589E+02   2.8130E+00  4.0394E-02
     11.801      0.085  7.1441E+00      1.7677E+02   2.3840E+00  3.2150E-02
     12.566      0.080  1.1648E+00      1.6186E+02   2.0500E+00  2.5964E-02
     13.380      0.075  2.1898E+00      1.5409E+02   1.8329E+00  2.1802E-02
     14.247      0.070  5.0163E+00      1.4663E+02   1.6380E+00  1.8298E-02
     15.170      0.066  2.7909E+00      1.3546E+02   1.4211E+00  1.4910E-02
     16.153      0.062  1.1081E+00      1.3407E+02   1.3210E+00  1.3016E-02
     17.199      0.058  2.0433E+00      1.2748E+02   1.1796E+00  1.0916E-02
     18.314      0.055  7.4238E-01      1.0187E+02   8.8529E-01  7.6936E-03
     19.500      0.051  9.2094E-01      1.0251E+02   8.3666E-01  6.8286E-03
     20.763      0.048  1.0830E+00      1.0357E+02   7.9385E-01  6.0850E-03
     22.109      0.045  2.2280E-01      8.9721E+01   6.4588E-01  4.6496E-03
     23.541      0.042  4.8994E-01      9.3302E+01   6.3080E-01  4.2647E-03
     25.066      0.040  4.1990E-01      9.4940E+01   6.0281E-01  3.8275E-03
     26.690      0.037  3.7661E-01      9.1634E+01   5.4643E-01  3.2584E-03
     28.419      0.035  1.5646E-01      9.0795E+01   5.0848E-01  2.8476E-03
     30.260      0.033  2.1701E-01      8.5470E+01   4.4954E-01  2.3644E-03
     32.221      0.031  2.7312E-01      8.6917E+01   4.2933E-01  2.1207E-03
     34.308      0.029  7.5901E-02      8.4959E+01   3.9412E-01  1.8283E-03
     36.531      0.027  7.7518E-02      8.3464E+01   3.6363E-01  1.5842E-03
     38.897      0.026  2.9313E-02      8.3531E+01   3.4178E-01  1.3984E-03
     41.417      0.024  4.1332E-02      8.4073E+01   3.2307E-01  1.2415E-03
     44.101      0.023  2.2770E-02      8.3900E+01   3.0279E-01  1.0927E-03
     46.958      0.021  1.3614E-02      8.3841E+01   2.8416E-01  9.6312E-04
     50.000      0.020  1.0840E-02      8.3612E+01   2.6615E-01  8.4717E-04
 
 
