# Supplementary material for: Parameters estimation of stochastic finite fault ground motion simulation method and its application in North China
Source: PLoS One. 2025 Dec 3;20(12):e0337602. doi: 10.1371/journal.pone.0337602 (PMC12674566; doi:10.1371/journal.pone.0337602)
Supplement: S2 File — The program code of strong ground motion simulation based on stochastic finite-fault method with dynamic corner frequency for the Pingyuan earthquake. (ZIP) [file pone.0337602.s002.zip › S2 File. Program Code. ( Simulationor of Pingyuan earthquake)/EXSIMNC/PSA/M6d5S130S014iter005.tmp]

**********************************************
*******     Site #  14
PSA and Fouries apectra of trial num.     5
damping:   5%
 100 samples
Mag.          =      5.50
siteCoord1    =     37.40
siteCoord2    =    116.00
depth         =     18.00
fault Dis.(km)=    41.24
Hypo  Dis.(km)=    43.47
Input Parameters file =  M6d5S130_parameters.out                                                                                                 
 data format: (1x,f10.3, 1p, 1x,e11.4, 5x,e11.4, 2x,e11.4, 1x,e11.4)
   freq(Hz)     per(s) FAS(cm/sec) avgPSA(cm/s**2) avgPSV(cm/s)   avgSD(cm)
      0.100     10.000  3.1875E-01      3.5032E-01   5.5755E-01  8.8737E-01
      0.106      9.392  3.1875E-01      3.9285E-01   5.8720E-01  8.7769E-01
      0.113      8.820  3.1875E-01      4.4332E-01   6.2232E-01  8.7359E-01
      0.121      8.283  3.1875E-01      5.0531E-01   6.6618E-01  8.7826E-01
      0.129      7.779  5.3963E-01      5.8265E-01   7.2140E-01  8.9319E-01
      0.137      7.306  5.3963E-01      6.7810E-01   7.8850E-01  9.1687E-01
      0.146      6.862  5.3963E-01      7.9166E-01   8.6454E-01  9.4413E-01
      0.155      6.444  8.7460E-01      9.1926E-01   9.4281E-01  9.6695E-01
      0.165      6.052  8.7460E-01      1.0532E+00   1.0145E+00  9.7717E-01
      0.176      5.684  8.7460E-01      1.1859E+00   1.0727E+00  9.7039E-01
      0.187      5.338  1.2947E+00      1.3545E+00   1.1507E+00  9.7764E-01
      0.199      5.013  1.2947E+00      1.5364E+00   1.2258E+00  9.7807E-01
      0.212      4.708  1.2947E+00      1.7188E+00   1.2879E+00  9.6508E-01
      0.226      4.422  1.6428E+00      2.0059E+00   1.4116E+00  9.9339E-01
      0.241      4.153  1.6428E+00      2.5057E+00   1.6561E+00  1.0945E+00
      0.256      3.900  2.1272E+00      2.9182E+00   1.8113E+00  1.1243E+00
      0.273      3.663  2.1272E+00      3.2212E+00   1.8778E+00  1.0946E+00
      0.291      3.440  2.3466E+00      3.8167E+00   2.0895E+00  1.1439E+00
      0.310      3.231  2.6502E+00      4.3227E+00   2.2226E+00  1.1428E+00
      0.330      3.034  2.6502E+00      4.9290E+00   2.3801E+00  1.1493E+00
      0.351      2.849  2.7260E+00      5.1459E+00   2.3337E+00  1.0583E+00
      0.374      2.676  2.7966E+00      4.7830E+00   2.0371E+00  8.6761E-01
      0.398      2.513  2.5904E+00      4.5637E+00   1.8254E+00  7.3015E-01
      0.424      2.360  2.5904E+00      4.2259E+00   1.5875E+00  5.9634E-01
      0.451      2.217  2.3817E+00      4.4911E+00   1.5844E+00  5.5899E-01
      0.480      2.082  1.9684E+00      4.5233E+00   1.4987E+00  4.9657E-01
      0.511      1.955  1.7104E+00      4.6584E+00   1.4495E+00  4.5106E-01
      0.545      1.836  1.4064E+00      5.5564E+00   1.6238E+00  4.7454E-01
      0.580      1.724  1.6301E+00      6.1227E+00   1.6804E+00  4.6120E-01
      0.617      1.620  1.7833E+00      8.4719E+00   2.1837E+00  5.6287E-01
      0.657      1.521  1.9885E+00      1.1407E+01   2.7613E+00  6.6844E-01
      0.700      1.428  2.6669E+00      1.5276E+01   3.4730E+00  7.8957E-01
      0.745      1.342  3.7021E+00      1.9634E+01   4.1922E+00  8.9508E-01
      0.794      1.260  5.2189E+00      2.5812E+01   5.1759E+00  1.0379E+00
      0.845      1.183  6.0432E+00      3.4425E+01   6.4830E+00  1.2209E+00
      0.900      1.111  6.9391E+00      4.1257E+01   7.2969E+00  1.2906E+00
      0.958      1.044  7.6209E+00      4.6090E+01   7.6557E+00  1.2716E+00
      1.020      0.980  8.0968E+00      5.0004E+01   7.8005E+00  1.2168E+00
      1.086      0.921  1.3541E+01      6.0053E+01   8.7980E+00  1.2889E+00
      1.157      0.865  1.6686E+01      6.2935E+01   8.6593E+00  1.1914E+00
      1.232      0.812  1.4385E+01      5.7406E+01   7.4179E+00  9.5854E-01
      1.311      0.763  1.0046E+01      5.1826E+01   6.2895E+00  7.6327E-01
      1.396      0.716  6.1608E+00      5.5133E+01   6.2837E+00  7.1617E-01
      1.487      0.673  1.1413E+01      6.0702E+01   6.4975E+00  6.9548E-01
      1.583      0.632  1.4282E+01      7.8264E+01   7.8676E+00  7.9089E-01
      1.686      0.593  9.7987E+00      9.0747E+01   8.5674E+00  8.0884E-01
      1.795      0.557  9.2943E+00      8.3029E+01   7.3617E+00  6.5273E-01
      1.911      0.523  8.1088E+00      8.4059E+01   6.9996E+00  5.8286E-01
      2.035      0.491  1.1484E+01      9.9252E+01   7.7619E+00  6.0701E-01
      2.167      0.461  1.9980E+01      1.2533E+02   9.2046E+00  6.7604E-01
      2.307      0.433  1.7728E+01      1.4646E+02   1.0103E+01  6.9684E-01
      2.457      0.407  1.5076E+01      1.4774E+02   9.5706E+00  6.1998E-01
      2.616      0.382  1.0341E+01      1.4858E+02   9.0396E+00  5.4996E-01
      2.786      0.359  8.1110E+00      1.4608E+02   8.3468E+00  4.7691E-01
      2.966      0.337  8.3154E+00      1.3588E+02   7.2915E+00  3.9127E-01
      3.158      0.317  6.9964E+00      1.2584E+02   6.3416E+00  3.1959E-01
      3.363      0.297  1.2041E+01      1.3013E+02   6.1591E+00  2.9151E-01
      3.581      0.279  1.4582E+01      1.4482E+02   6.4371E+00  2.8613E-01
      3.813      0.262  1.9732E+01      2.1523E+02   8.9848E+00  3.7507E-01
      4.060      0.246  1.7515E+01      1.9491E+02   7.6413E+00  2.9958E-01
      4.323      0.231  1.1003E+01      2.4582E+02   9.0511E+00  3.3326E-01
      4.603      0.217  1.6891E+01      2.5058E+02   8.6649E+00  2.9963E-01
      4.901      0.204  1.5440E+01      2.4239E+02   7.8717E+00  2.5564E-01
      5.218      0.192  5.6433E+00      2.4431E+02   7.4513E+00  2.2726E-01
      5.556      0.180  1.8052E+01      2.4827E+02   7.1115E+00  2.0370E-01
      5.916      0.169  1.0317E+01      2.1917E+02   5.8958E+00  1.5860E-01
      6.300      0.159  6.7652E+00      1.9274E+02   4.8694E+00  1.2302E-01
      6.708      0.149  4.4771E+00      1.9944E+02   4.7322E+00  1.1228E-01
      7.142      0.140  8.4637E+00      1.8534E+02   4.1301E+00  9.2032E-02
      7.605      0.131  4.9690E+00      1.7171E+02   3.5935E+00  7.5204E-02
      8.098      0.123  5.9242E+00      1.8810E+02   3.6970E+00  7.2661E-02
      8.622      0.116  5.6984E+00      1.5834E+02   2.9227E+00  5.3949E-02
      9.181      0.109  6.4922E+00      1.6311E+02   2.8276E+00  4.9018E-02
      9.776      0.102  1.1375E+01      1.6879E+02   2.7480E+00  4.4739E-02
     10.409      0.096  2.0585E+00      1.5353E+02   2.3475E+00  3.5893E-02
     11.083      0.090  2.3704E+00      1.7052E+02   2.4486E+00  3.5161E-02
     11.801      0.085  6.2179E+00      1.5992E+02   2.1566E+00  2.9084E-02
     12.566      0.080  2.1961E+00      1.5378E+02   1.9477E+00  2.4668E-02
     13.380      0.075  2.2744E+00      1.2233E+02   1.4551E+00  1.7308E-02
     14.247      0.070  1.2777E+00      1.1296E+02   1.2619E+00  1.4097E-02
     15.170      0.066  2.1024E+00      1.2339E+02   1.2945E+00  1.3581E-02
     16.153      0.062  4.4036E-01      1.1211E+02   1.1047E+00  1.0884E-02
     17.199      0.058  9.0561E-01      1.0546E+02   9.7590E-01  9.0305E-03
     18.314      0.055  1.1901E+00      1.1171E+02   9.7082E-01  8.4370E-03
     19.500      0.051  1.9425E+00      9.7369E+01   7.9470E-01  6.4862E-03
     20.763      0.048  6.4973E-01      8.7470E+01   6.7047E-01  5.1393E-03
     22.109      0.045  6.5004E-01      8.9977E+01   6.4773E-01  4.6629E-03
     23.541      0.042  1.4018E+00      9.3250E+01   6.3044E-01  4.2623E-03
     25.066      0.040  6.4427E-01      9.0451E+01   5.7431E-01  3.6466E-03
     26.690      0.037  3.3685E-01      8.2288E+01   4.9070E-01  2.9261E-03
     28.419      0.035  1.5461E-01      8.2356E+01   4.6122E-01  2.5829E-03
     30.260      0.033  7.5204E-02      8.1142E+01   4.2677E-01  2.2446E-03
     32.221      0.031  1.6457E-01      7.6545E+01   3.7810E-01  1.8676E-03
     34.308      0.029  2.6277E-02      7.5141E+01   3.4858E-01  1.6171E-03
     36.531      0.027  8.6995E-02      7.4097E+01   3.2282E-01  1.4064E-03
     38.897      0.026  2.6392E-02      7.3335E+01   3.0006E-01  1.2278E-03
     41.417      0.024  1.9789E-02      7.2708E+01   2.7940E-01  1.0736E-03
     44.101      0.023  1.7997E-02      7.2185E+01   2.6051E-01  9.4015E-04
     46.958      0.021  1.7552E-02      7.1860E+01   2.4356E-01  8.2549E-04
     50.000      0.020  1.5230E-02      7.1407E+01   2.2730E-01  7.2351E-04
 
 
