# Supplementary material for: Parameters estimation of stochastic finite fault ground motion simulation method and its application in North China
Source: PLoS One. 2025 Dec 3;20(12):e0337602. doi: 10.1371/journal.pone.0337602 (PMC12674566; doi:10.1371/journal.pone.0337602)
Supplement: S2 File — The program code of strong ground motion simulation based on stochastic finite-fault method with dynamic corner frequency for the Pingyuan earthquake. (ZIP) [file pone.0337602.s002.zip › S2 File. Program Code. ( Simulationor of Pingyuan earthquake)/EXSIMNC/PSA/M6d5S130S014iter006.tmp]

**********************************************
*******     Site #  14
PSA and Fouries apectra of trial num.     6
damping:   5%
 100 samples
Mag.          =      5.50
siteCoord1    =     37.40
siteCoord2    =    116.00
depth         =     18.00
fault Dis.(km)=    41.24
Hypo  Dis.(km)=    43.47
Input Parameters file =  M6d5S130_parameters.out                                                                                                 
 data format: (1x,f10.3, 1p, 1x,e11.4, 5x,e11.4, 2x,e11.4, 1x,e11.4)
   freq(Hz)     per(s) FAS(cm/sec) avgPSA(cm/s**2) avgPSV(cm/s)   avgSD(cm)
      0.100     10.000  2.0485E-01      4.6872E-01   7.4600E-01  1.1873E+00
      0.106      9.392  2.0485E-01      5.2861E-01   7.9012E-01  1.1810E+00
      0.113      8.820  2.0485E-01      5.9549E-01   8.3592E-01  1.1734E+00
      0.121      8.283  2.0485E-01      6.7017E-01   8.8352E-01  1.1648E+00
      0.129      7.779  2.6005E-01      7.5404E-01   9.3361E-01  1.1559E+00
      0.137      7.306  2.6005E-01      8.4963E-01   9.8795E-01  1.1488E+00
      0.146      6.862  2.6005E-01      9.6142E-01   1.0499E+00  1.1466E+00
      0.155      6.444  4.2965E-01      1.0966E+00   1.1247E+00  1.1535E+00
      0.165      6.052  4.2965E-01      1.2650E+00   1.2185E+00  1.1736E+00
      0.176      5.684  4.2965E-01      1.4766E+00   1.3357E+00  1.2083E+00
      0.187      5.338  5.2542E-01      1.7368E+00   1.4755E+00  1.2535E+00
      0.199      5.013  5.2542E-01      2.0401E+00   1.6278E+00  1.2988E+00
      0.212      4.708  5.2542E-01      2.3691E+00   1.7752E+00  1.3302E+00
      0.226      4.422  6.8178E-01      2.7064E+00   1.9046E+00  1.3404E+00
      0.241      4.153  6.8178E-01      3.0658E+00   2.0262E+00  1.3392E+00
      0.256      3.900  1.0492E+00      3.5214E+00   2.1858E+00  1.3567E+00
      0.273      3.663  1.0492E+00      4.1935E+00   2.4446E+00  1.4250E+00
      0.291      3.440  1.5312E+00      5.1589E+00   2.8243E+00  1.5462E+00
      0.310      3.231  1.8814E+00      6.3608E+00   3.2705E+00  1.6815E+00
      0.330      3.034  1.8814E+00      7.6670E+00   3.7022E+00  1.7877E+00
      0.351      2.849  2.3750E+00      9.0426E+00   4.1008E+00  1.8597E+00
      0.374      2.676  2.8387E+00      1.0509E+01   4.4756E+00  1.9062E+00
      0.398      2.513  3.1290E+00      1.1900E+01   4.7597E+00  1.9038E+00
      0.424      2.360  3.1290E+00      1.3214E+01   4.9640E+00  1.8648E+00
      0.451      2.217  4.2355E+00      1.5153E+01   5.3458E+00  1.8860E+00
      0.480      2.082  4.8980E+00      1.8551E+01   6.1465E+00  2.0365E+00
      0.511      1.955  5.5793E+00      2.1828E+01   6.7924E+00  2.1136E+00
      0.545      1.836  6.2431E+00      2.3497E+01   6.8667E+00  2.0067E+00
      0.580      1.724  8.3828E+00      2.6844E+01   7.3676E+00  2.0221E+00
      0.617      1.620  9.3801E+00      3.3527E+01   8.6420E+00  2.2275E+00
      0.657      1.521  1.1157E+01      4.0728E+01   9.8592E+00  2.3867E+00
      0.700      1.428  1.2714E+01      4.7663E+01   1.0836E+01  2.4635E+00
      0.745      1.342  1.5179E+01      5.4356E+01   1.1606E+01  2.4780E+00
      0.794      1.260  1.7483E+01      5.8969E+01   1.1825E+01  2.3711E+00
      0.845      1.183  1.8530E+01      6.4703E+01   1.2185E+01  2.2947E+00
      0.900      1.111  1.9166E+01      7.2038E+01   1.2741E+01  2.2534E+00
      0.958      1.044  1.8363E+01      6.9998E+01   1.1627E+01  1.9313E+00
      1.020      0.980  1.5664E+01      7.5290E+01   1.1745E+01  1.8322E+00
      1.086      0.921  1.4131E+01      8.1798E+01   1.1984E+01  1.7557E+00
      1.157      0.865  1.1332E+01      8.9458E+01   1.2309E+01  1.6935E+00
      1.232      0.812  1.1554E+01      9.8074E+01   1.2673E+01  1.6376E+00
      1.311      0.763  1.4630E+01      9.6391E+01   1.1698E+01  1.4196E+00
      1.396      0.716  1.6977E+01      8.3794E+01   9.5503E+00  1.0885E+00
      1.487      0.673  1.4525E+01      8.5978E+01   9.2030E+00  9.8508E-01
      1.583      0.632  7.2355E+00      9.3008E+01   9.3497E+00  9.3989E-01
      1.686      0.593  5.1038E+00      9.7064E+01   9.1637E+00  8.6514E-01
      1.795      0.557  5.6882E+00      1.0960E+02   9.7173E+00  8.6159E-01
      1.911      0.523  1.4781E+01      1.1659E+02   9.7088E+00  8.0846E-01
      2.035      0.491  2.7328E+01      1.7383E+02   1.3594E+01  1.0631E+00
      2.167      0.461  2.7527E+01      1.8560E+02   1.3631E+01  1.0012E+00
      2.307      0.433  1.7296E+01      1.6429E+02   1.1332E+01  7.8164E-01
      2.457      0.407  5.5982E+00      1.3187E+02   8.5426E+00  5.5339E-01
      2.616      0.382  1.8068E+01      1.7447E+02   1.0615E+01  6.4577E-01
      2.786      0.359  1.2264E+01      2.1075E+02   1.2042E+01  6.8802E-01
      2.966      0.337  2.2754E+01      1.9683E+02   1.0562E+01  5.6676E-01
      3.158      0.317  1.3034E+01      1.6167E+02   8.1475E+00  4.1060E-01
      3.363      0.297  9.6573E+00      1.6259E+02   7.6952E+00  3.6421E-01
      3.581      0.279  1.2333E+01      1.9385E+02   8.6164E+00  3.8300E-01
      3.813      0.262  2.5065E+01      2.1674E+02   9.0480E+00  3.7771E-01
      4.060      0.246  1.5002E+01      2.0275E+02   7.9488E+00  3.1163E-01
      4.323      0.231  1.2816E+01      2.0348E+02   7.4920E+00  2.7585E-01
      4.603      0.217  7.9656E+00      1.8058E+02   6.2442E+00  2.1592E-01
      4.901      0.204  1.1800E+01      2.0235E+02   6.5714E+00  2.1341E-01
      5.218      0.192  8.0893E+00      1.8391E+02   5.6092E+00  1.7108E-01
      5.556      0.180  9.0750E+00      1.8585E+02   5.3236E+00  1.5249E-01
      5.916      0.169  1.2675E+01      2.0866E+02   5.6131E+00  1.5100E-01
      6.300      0.159  8.7190E+00      1.9041E+02   4.8105E+00  1.2153E-01
      6.708      0.149  3.0335E+00      1.7674E+02   4.1936E+00  9.9502E-02
      7.142      0.140  9.8948E+00      2.1902E+02   4.8806E+00  1.0876E-01
      7.605      0.131  4.2877E+00      2.3961E+02   5.0144E+00  1.0494E-01
      8.098      0.123  7.1081E+00      1.5749E+02   3.0954E+00  6.0838E-02
      8.622      0.116  7.1244E+00      1.6640E+02   3.0715E+00  5.6695E-02
      9.181      0.109  6.0647E+00      1.9167E+02   3.3226E+00  5.7598E-02
      9.776      0.102  5.6010E+00      1.7781E+02   2.8948E+00  4.7129E-02
     10.409      0.096  5.6067E+00      1.5479E+02   2.3668E+00  3.6188E-02
     11.083      0.090  4.2809E+00      1.4930E+02   2.1439E+00  3.0785E-02
     11.801      0.085  3.2529E+00      1.7091E+02   2.3049E+00  3.1084E-02
     12.566      0.080  3.6073E+00      1.8030E+02   2.2836E+00  2.8923E-02
     13.380      0.075  5.0660E+00      1.6583E+02   1.9725E+00  2.3462E-02
     14.247      0.070  3.8270E+00      1.7061E+02   1.9059E+00  2.1291E-02
     15.170      0.066  1.9621E+00      1.4877E+02   1.5609E+00  1.6376E-02
     16.153      0.062  2.6059E+00      1.2808E+02   1.2620E+00  1.2434E-02
     17.199      0.058  1.7371E+00      1.4100E+02   1.3047E+00  1.2073E-02
     18.314      0.055  1.7684E+00      1.4235E+02   1.2371E+00  1.0751E-02
     19.500      0.051  1.1848E+00      1.3072E+02   1.0669E+00  8.7077E-03
     20.763      0.048  7.4837E-01      1.2940E+02   9.9184E-01  7.6027E-03
     22.109      0.045  6.4988E-01      1.2835E+02   9.2394E-01  6.6513E-03
     23.541      0.042  6.4965E-01      1.2392E+02   8.3777E-01  5.6640E-03
     25.066      0.040  5.2973E-01      1.1987E+02   7.6109E-01  4.8325E-03
     26.690      0.037  4.0246E-01      1.2474E+02   7.4384E-01  4.4356E-03
     28.419      0.035  1.0873E-01      1.1972E+02   6.7047E-01  3.7549E-03
     30.260      0.033  1.6526E-01      1.1877E+02   6.2470E-01  3.2856E-03
     32.221      0.031  1.0180E-01      1.1828E+02   5.8425E-01  2.8859E-03
     34.308      0.029  1.6393E-01      1.1371E+02   5.2750E-01  2.4470E-03
     36.531      0.027  6.0570E-02      1.1283E+02   4.9157E-01  2.1417E-03
     38.897      0.026  3.4688E-02      1.1308E+02   4.6267E-01  1.8931E-03
     41.417      0.024  4.1350E-02      1.1264E+02   4.3284E-01  1.6633E-03
     44.101      0.023  2.2530E-02      1.1239E+02   4.0559E-01  1.4637E-03
     46.958      0.021  1.4877E-02      1.1212E+02   3.8002E-01  1.2880E-03
     50.000      0.020  1.3497E-02      1.1162E+02   3.5531E-01  1.1310E-03
 
 
