# Supplementary material for: Parameters estimation of stochastic finite fault ground motion simulation method and its application in North China
Source: PLoS One. 2025 Dec 3;20(12):e0337602. doi: 10.1371/journal.pone.0337602 (PMC12674566; doi:10.1371/journal.pone.0337602)
Supplement: S2 File — The program code of strong ground motion simulation based on stochastic finite-fault method with dynamic corner frequency for the Pingyuan earthquake. (ZIP) [file pone.0337602.s002.zip › S2 File. Program Code. ( Simulationor of Pingyuan earthquake)/EXSIMNC/PSA/M6d5S130S014iter007.tmp]

**********************************************
*******     Site #  14
PSA and Fouries apectra of trial num.     7
damping:   5%
 100 samples
Mag.          =      5.50
siteCoord1    =     37.40
siteCoord2    =    116.00
depth         =     18.00
fault Dis.(km)=    41.24
Hypo  Dis.(km)=    43.47
Input Parameters file =  M6d5S130_parameters.out                                                                                                 
 data format: (1x,f10.3, 1p, 1x,e11.4, 5x,e11.4, 2x,e11.4, 1x,e11.4)
   freq(Hz)     per(s) FAS(cm/sec) avgPSA(cm/s**2) avgPSV(cm/s)   avgSD(cm)
      0.100     10.000  5.3063E-01      2.9852E-01   4.7511E-01  7.5616E-01
      0.106      9.392  5.3063E-01      2.9644E-01   4.4310E-01  6.6230E-01
      0.113      8.820  5.3063E-01      2.8560E-01   4.0091E-01  5.6279E-01
      0.121      8.283  5.3063E-01      3.0623E-01   4.0373E-01  5.3225E-01
      0.129      7.779  7.1226E-01      4.0263E-01   4.9852E-01  6.1724E-01
      0.137      7.306  7.1226E-01      5.6557E-01   6.5765E-01  7.6472E-01
      0.146      6.862  7.1226E-01      7.3205E-01   7.9944E-01  8.7304E-01
      0.155      6.444  7.0135E-01      8.5205E-01   8.7387E-01  8.9625E-01
      0.165      6.052  7.0135E-01      8.7959E-01   8.4723E-01  8.1606E-01
      0.176      5.684  7.0135E-01      1.0586E+00   9.5764E-01  8.6629E-01
      0.187      5.338  7.2505E-01      1.1268E+00   9.5727E-01  8.1327E-01
      0.199      5.013  7.2505E-01      1.0729E+00   8.5602E-01  6.8299E-01
      0.212      4.708  7.2505E-01      9.8065E-01   7.3483E-01  5.5063E-01
      0.226      4.422  7.8385E-01      9.9794E-01   7.0229E-01  4.9422E-01
      0.241      4.153  7.8385E-01      1.2107E+00   8.0019E-01  5.2886E-01
      0.256      3.900  9.9274E-01      1.4568E+00   9.0426E-01  5.6128E-01
      0.273      3.663  9.9274E-01      1.6400E+00   9.5604E-01  5.5731E-01
      0.291      3.440  9.6315E-01      1.8870E+00   1.0331E+00  5.6557E-01
      0.310      3.231  9.8640E-01      1.8654E+00   9.5909E-01  4.9313E-01
      0.330      3.034  9.8640E-01      1.8323E+00   8.8476E-01  4.2723E-01
      0.351      2.849  1.1571E+00      1.9225E+00   8.7184E-01  3.9538E-01
      0.374      2.676  1.2085E+00      2.1423E+00   9.1240E-01  3.8860E-01
      0.398      2.513  1.6345E+00      2.8979E+00   1.1591E+00  4.6364E-01
      0.424      2.360  1.6345E+00      4.0059E+00   1.5048E+00  5.6529E-01
      0.451      2.217  1.7426E+00      4.9337E+00   1.7406E+00  6.1408E-01
      0.480      2.082  1.7990E+00      6.3436E+00   2.1018E+00  6.9641E-01
      0.511      1.955  2.0436E+00      6.8683E+00   2.1372E+00  6.6505E-01
      0.545      1.836  2.1649E+00      8.3756E+00   2.4477E+00  7.1530E-01
      0.580      1.724  1.8946E+00      1.1052E+01   3.0333E+00  8.3251E-01
      0.617      1.620  2.4627E+00      1.3357E+01   3.4428E+00  8.8740E-01
      0.657      1.521  3.0039E+00      1.5246E+01   3.6906E+00  8.9341E-01
      0.700      1.428  3.2057E+00      1.9399E+01   4.4103E+00  1.0027E+00
      0.745      1.342  3.8383E+00      2.3119E+01   4.9363E+00  1.0540E+00
      0.794      1.260  5.2772E+00      2.8140E+01   5.6428E+00  1.1315E+00
      0.845      1.183  6.3351E+00      3.2199E+01   6.0637E+00  1.1419E+00
      0.900      1.111  9.8142E+00      3.9397E+01   6.9678E+00  1.2324E+00
      0.958      1.044  1.2361E+01      5.0360E+01   8.3650E+00  1.3894E+00
      1.020      0.980  1.5458E+01      5.5036E+01   8.5853E+00  1.3393E+00
      1.086      0.921  1.6263E+01      5.8109E+01   8.5132E+00  1.2472E+00
      1.157      0.865  1.4795E+01      5.9582E+01   8.1979E+00  1.1280E+00
      1.232      0.812  9.2572E+00      6.3133E+01   8.1580E+00  1.0542E+00
      1.311      0.763  7.1970E+00      6.6328E+01   8.0493E+00  9.7684E-01
      1.396      0.716  1.0446E+01      6.5490E+01   7.4642E+00  8.5071E-01
      1.487      0.673  1.1147E+01      5.9450E+01   6.3635E+00  6.8114E-01
      1.583      0.632  7.7917E+00      5.6641E+01   5.6939E+00  5.7238E-01
      1.686      0.593  3.8010E+00      5.8359E+01   5.5097E+00  5.2017E-01
      1.795      0.557  4.7349E+00      5.7651E+01   5.1116E+00  4.5322E-01
      1.911      0.523  9.2095E+00      6.0037E+01   4.9993E+00  4.1629E-01
      2.035      0.491  1.1366E+01      7.1122E+01   5.5620E+00  4.3497E-01
      2.167      0.461  9.0051E+00      8.0786E+01   5.9334E+00  4.3578E-01
      2.307      0.433  9.6413E+00      9.9800E+01   6.8839E+00  4.7483E-01
      2.457      0.407  8.2665E+00      9.6604E+01   6.2580E+00  4.0539E-01
      2.616      0.382  1.3866E+01      9.3711E+01   5.7012E+00  3.4685E-01
      2.786      0.359  1.1778E+01      1.1196E+02   6.3968E+00  3.6549E-01
      2.966      0.337  1.5578E+01      1.3418E+02   7.2001E+00  3.8636E-01
      3.158      0.317  1.9571E+01      1.6270E+02   8.1994E+00  4.1321E-01
      3.363      0.297  1.2704E+01      1.6089E+02   7.6146E+00  3.6039E-01
      3.581      0.279  4.5859E+00      1.3287E+02   5.9059E+00  2.6252E-01
      3.813      0.262  6.6294E+00      1.3867E+02   5.7889E+00  2.4166E-01
      4.060      0.246  9.1901E+00      1.6216E+02   6.3573E+00  2.4924E-01
      4.323      0.231  1.5980E+01      1.8903E+02   6.9600E+00  2.5627E-01
      4.603      0.217  1.0505E+01      1.8013E+02   6.2286E+00  2.1538E-01
      4.901      0.204  1.0804E+01      1.7116E+02   5.5585E+00  1.8052E-01
      5.218      0.192  7.3036E+00      1.6307E+02   4.9737E+00  1.5170E-01
      5.556      0.180  1.0370E+01      1.5512E+02   4.4434E+00  1.2727E-01
      5.916      0.169  6.5241E+00      1.7246E+02   4.6392E+00  1.2480E-01
      6.300      0.159  9.4684E+00      1.6676E+02   4.2132E+00  1.0644E-01
      6.708      0.149  6.7689E+00      1.4737E+02   3.4966E+00  8.2964E-02
      7.142      0.140  6.6380E+00      1.5967E+02   3.5580E+00  7.9285E-02
      7.605      0.131  6.3143E+00      1.7338E+02   3.6285E+00  7.5936E-02
      8.098      0.123  8.6551E+00      1.6805E+02   3.3030E+00  6.4917E-02
      8.622      0.116  3.7198E+00      1.6379E+02   3.0233E+00  5.5806E-02
      9.181      0.109  7.6826E+00      1.7693E+02   3.0671E+00  5.3169E-02
      9.776      0.102  1.7277E+00      1.5353E+02   2.4995E+00  4.0694E-02
     10.409      0.096  3.7723E+00      1.4607E+02   2.2334E+00  3.4149E-02
     11.083      0.090  2.7102E+00      1.5146E+02   2.1749E+00  3.1231E-02
     11.801      0.085  1.9604E+00      1.5428E+02   2.0806E+00  2.8059E-02
     12.566      0.080  4.2613E+00      1.5060E+02   1.9075E+00  2.4159E-02
     13.380      0.075  4.5528E+00      1.4154E+02   1.6836E+00  2.0026E-02
     14.247      0.070  1.0467E+00      1.3008E+02   1.4531E+00  1.6233E-02
     15.170      0.066  2.7188E+00      1.1002E+02   1.1542E+00  1.2109E-02
     16.153      0.062  1.1697E+00      1.0106E+02   9.9578E-01  9.8115E-03
     17.199      0.058  4.6110E+00      1.0719E+02   9.9186E-01  9.1783E-03
     18.314      0.055  1.7370E+00      1.0009E+02   8.6984E-01  7.5594E-03
     19.500      0.051  5.5148E-01      1.0523E+02   8.5885E-01  7.0098E-03
     20.763      0.048  1.1899E+00      9.7391E+01   7.4652E-01  5.7222E-03
     22.109      0.045  8.0604E-01      7.9442E+01   5.7189E-01  4.1169E-03
     23.541      0.042  2.7037E-01      6.9983E+01   4.7314E-01  3.1988E-03
     25.066      0.040  3.7312E-01      6.7153E+01   4.2638E-01  2.7073E-03
     26.690      0.037  3.5878E-01      7.1263E+01   4.2495E-01  2.5340E-03
     28.419      0.035  2.6461E-01      7.2132E+01   4.0396E-01  2.2623E-03
     30.260      0.033  9.9722E-02      6.9034E+01   3.6309E-01  1.9097E-03
     32.221      0.031  8.8755E-02      6.9810E+01   3.4483E-01  1.7033E-03
     34.308      0.029  5.4976E-02      6.7131E+01   3.1142E-01  1.4447E-03
     36.531      0.027  9.4305E-02      6.6654E+01   2.9039E-01  1.2652E-03
     38.897      0.026  2.5141E-02      6.5335E+01   2.6733E-01  1.0938E-03
     41.417      0.024  3.3525E-02      6.4717E+01   2.4869E-01  9.5563E-04
     44.101      0.023  1.5356E-02      6.4097E+01   2.3132E-01  8.3481E-04
     46.958      0.021  1.9576E-02      6.3659E+01   2.1576E-01  7.3128E-04
     50.000      0.020  1.2230E-02      6.3137E+01   2.0097E-01  6.3971E-04
 
 
