# Supplementary material for: Parameters estimation of stochastic finite fault ground motion simulation method and its application in North China
Source: PLoS One. 2025 Dec 3;20(12):e0337602. doi: 10.1371/journal.pone.0337602 (PMC12674566; doi:10.1371/journal.pone.0337602)
Supplement: S2 File — The program code of strong ground motion simulation based on stochastic finite-fault method with dynamic corner frequency for the Pingyuan earthquake. (ZIP) [file pone.0337602.s002.zip › S2 File. Program Code. ( Simulationor of Pingyuan earthquake)/EXSIMNC/PSA/M6d5S130S014iter008.tmp]

**********************************************
*******     Site #  14
PSA and Fouries apectra of trial num.     8
damping:   5%
 100 samples
Mag.          =      5.50
siteCoord1    =     37.40
siteCoord2    =    116.00
depth         =     18.00
fault Dis.(km)=    41.24
Hypo  Dis.(km)=    43.47
Input Parameters file =  M6d5S130_parameters.out                                                                                                 
 data format: (1x,f10.3, 1p, 1x,e11.4, 5x,e11.4, 2x,e11.4, 1x,e11.4)
   freq(Hz)     per(s) FAS(cm/sec) avgPSA(cm/s**2) avgPSV(cm/s)   avgSD(cm)
      0.100     10.000  1.4437E-01      1.6236E-01   2.5841E-01  4.1127E-01
      0.106      9.392  1.4437E-01      2.0155E-01   3.0126E-01  4.5029E-01
      0.113      8.820  1.4437E-01      2.4668E-01   3.4629E-01  4.8611E-01
      0.121      8.283  1.4437E-01      2.9459E-01   3.8838E-01  5.1202E-01
      0.129      7.779  1.8137E-01      3.4180E-01   4.2319E-01  5.2397E-01
      0.137      7.306  1.8137E-01      3.8489E-01   4.4755E-01  5.2042E-01
      0.146      6.862  1.8137E-01      4.2203E-01   4.6088E-01  5.0331E-01
      0.155      6.444  2.0294E-01      4.5473E-01   4.6638E-01  4.7833E-01
      0.165      6.052  2.0294E-01      4.8916E-01   4.7117E-01  4.5383E-01
      0.176      5.684  2.0294E-01      5.4070E-01   4.8912E-01  4.4246E-01
      0.187      5.338  2.2487E-01      6.0606E-01   5.1489E-01  4.3743E-01
      0.199      5.013  2.2487E-01      7.0677E-01   5.6392E-01  4.4994E-01
      0.212      4.708  2.2487E-01      8.3319E-01   6.2434E-01  4.6783E-01
      0.226      4.422  4.3017E-01      9.6706E-01   6.8055E-01  4.7893E-01
      0.241      4.153  4.3017E-01      1.0841E+00   7.1648E-01  4.7353E-01
      0.256      3.900  5.8946E-01      1.1767E+00   7.3039E-01  4.5336E-01
      0.273      3.663  5.8946E-01      1.3410E+00   7.8171E-01  4.5569E-01
      0.291      3.440  6.2572E-01      1.4213E+00   7.7812E-01  4.2600E-01
      0.310      3.231  6.5624E-01      1.7334E+00   8.9123E-01  4.5823E-01
      0.330      3.034  6.5624E-01      2.2487E+00   1.0858E+00  5.2432E-01
      0.351      2.849  7.7243E-01      2.8473E+00   1.2912E+00  5.8556E-01
      0.374      2.676  8.5622E-01      3.2871E+00   1.4000E+00  5.9626E-01
      0.398      2.513  8.2198E-01      3.4628E+00   1.3851E+00  5.5401E-01
      0.424      2.360  8.2198E-01      3.7162E+00   1.3960E+00  5.2442E-01
      0.451      2.217  8.8524E-01      4.5321E+00   1.5989E+00  5.6409E-01
      0.480      2.082  8.7378E-01      5.6552E+00   1.8737E+00  6.2083E-01
      0.511      1.955  8.5970E-01      6.4374E+00   2.0031E+00  6.2332E-01
      0.545      1.836  8.7284E-01      7.3606E+00   2.1510E+00  6.2862E-01
      0.580      1.724  1.0789E+00      9.1123E+00   2.5009E+00  6.8640E-01
      0.617      1.620  1.4642E+00      1.1051E+01   2.8486E+00  7.3425E-01
      0.657      1.521  2.2156E+00      1.3428E+01   3.2506E+00  7.8688E-01
      0.700      1.428  2.4586E+00      1.6854E+01   3.8317E+00  8.7113E-01
      0.745      1.342  2.9941E+00      1.9311E+01   4.1231E+00  8.8033E-01
      0.794      1.260  5.0811E+00      2.4952E+01   5.0034E+00  1.0033E+00
      0.845      1.183  6.3989E+00      3.1175E+01   5.8710E+00  1.1056E+00
      0.900      1.111  9.3965E+00      3.9446E+01   6.9765E+00  1.2339E+00
      0.958      1.044  1.1959E+01      5.1597E+01   8.5705E+00  1.4236E+00
      1.020      0.980  1.3882E+01      6.3169E+01   9.8542E+00  1.5372E+00
      1.086      0.921  1.5690E+01      6.8617E+01   1.0053E+01  1.4728E+00
      1.157      0.865  1.5133E+01      6.3651E+01   8.7578E+00  1.2050E+00
      1.232      0.812  1.2297E+01      7.2743E+01   9.3998E+00  1.2146E+00
      1.311      0.763  1.1749E+01      7.1367E+01   8.6609E+00  1.0511E+00
      1.396      0.716  6.6721E+00      7.7500E+01   8.8330E+00  1.0067E+00
      1.487      0.673  8.1389E+00      8.4811E+01   9.0780E+00  9.7170E-01
      1.583      0.632  9.9369E+00      8.8699E+01   8.9165E+00  8.9634E-01
      1.686      0.593  8.2832E+00      9.4097E+01   8.8836E+00  8.3870E-01
      1.795      0.557  1.2741E+01      1.0938E+02   9.6979E+00  8.5987E-01
      1.911      0.523  2.7930E+01      1.4678E+02   1.2222E+01  1.0178E+00
      2.035      0.491  2.8143E+01      1.3503E+02   1.0560E+01  8.2582E-01
      2.167      0.461  1.0426E+01      1.4307E+02   1.0508E+01  7.7178E-01
      2.307      0.433  1.1603E+01      1.4587E+02   1.0061E+01  6.9401E-01
      2.457      0.407  1.5959E+01      1.6400E+02   1.0624E+01  6.8822E-01
      2.616      0.382  1.7560E+01      1.9611E+02   1.1931E+01  7.2587E-01
      2.786      0.359  2.4233E+01      1.8827E+02   1.0757E+01  6.1463E-01
      2.966      0.337  1.0187E+01      1.8379E+02   9.8623E+00  5.2922E-01
      3.158      0.317  2.6259E+01      2.3776E+02   1.1982E+01  6.0383E-01
      3.363      0.297  2.5183E+01      2.9150E+02   1.3797E+01  6.5299E-01
      3.581      0.279  1.4981E+01      2.6342E+02   1.1709E+01  5.2046E-01
      3.813      0.262  1.5516E+01      2.0397E+02   8.5147E+00  3.5545E-01
      4.060      0.246  8.0237E+00      1.9441E+02   7.6217E+00  2.9881E-01
      4.323      0.231  2.1512E+01      2.0723E+02   7.6301E+00  2.8094E-01
      4.603      0.217  1.1966E+01      2.0604E+02   7.1247E+00  2.4637E-01
      4.901      0.204  2.4531E+00      1.9009E+02   6.1732E+00  2.0048E-01
      5.218      0.192  1.4630E+01      1.9348E+02   5.9012E+00  1.7998E-01
      5.556      0.180  4.7812E+00      1.9148E+02   5.4848E+00  1.5711E-01
      5.916      0.169  1.4755E+01      2.3464E+02   6.3119E+00  1.6980E-01
      6.300      0.159  6.9949E+00      1.8192E+02   4.5960E+00  1.1612E-01
      6.708      0.149  9.8435E+00      1.5835E+02   3.7572E+00  8.9147E-02
      7.142      0.140  4.6429E+00      1.6116E+02   3.5912E+00  8.0025E-02
      7.605      0.131  1.1444E+01      1.9198E+02   4.0177E+00  8.4081E-02
      8.098      0.123  4.7520E+00      2.2744E+02   4.4702E+00  8.7859E-02
      8.622      0.116  1.5497E+01      2.2828E+02   4.2138E+00  7.7779E-02
      9.181      0.109  9.3183E+00      2.1650E+02   3.7531E+00  6.5061E-02
      9.776      0.102  3.2770E+00      1.9564E+02   3.1851E+00  5.1855E-02
     10.409      0.096  4.7715E+00      1.9858E+02   3.0363E+00  4.6425E-02
     11.083      0.090  1.6107E+00      1.9969E+02   2.8675E+00  4.1176E-02
     11.801      0.085  4.2628E+00      2.0406E+02   2.7520E+00  3.7113E-02
     12.566      0.080  3.2438E+00      1.6032E+02   2.0305E+00  2.5717E-02
     13.380      0.075  3.7576E+00      1.5573E+02   1.8524E+00  2.2034E-02
     14.247      0.070  5.8515E+00      1.4842E+02   1.6580E+00  1.8522E-02
     15.170      0.066  1.9170E+00      1.2675E+02   1.3298E+00  1.3952E-02
     16.153      0.062  1.1533E+00      1.2106E+02   1.1928E+00  1.1753E-02
     17.199      0.058  2.4413E+00      1.0632E+02   9.8384E-01  9.1041E-03
     18.314      0.055  1.9666E+00      9.5819E+01   8.3272E-01  7.2368E-03
     19.500      0.051  1.0493E+00      9.0122E+01   7.3555E-01  6.0034E-03
     20.763      0.048  7.8434E-01      9.3324E+01   7.1534E-01  5.4832E-03
     22.109      0.045  4.9831E-01      9.1228E+01   6.5673E-01  4.7277E-03
     23.541      0.042  4.0682E-01      8.6446E+01   5.8444E-01  3.9513E-03
     25.066      0.040  3.9210E-01      8.6401E+01   5.4860E-01  3.4833E-03
     26.690      0.037  2.5711E-01      8.6941E+01   5.1844E-01  3.0915E-03
     28.419      0.035  2.0026E-01      8.5820E+01   4.8062E-01  2.6916E-03
     30.260      0.033  9.0940E-02      7.9351E+01   4.1735E-01  2.1951E-03
     32.221      0.031  1.5435E-01      7.4436E+01   3.6768E-01  1.8162E-03
     34.308      0.029  9.0570E-02      7.1762E+01   3.3290E-01  1.5443E-03
     36.531      0.027  3.0649E-02      7.2174E+01   3.1444E-01  1.3700E-03
     38.897      0.026  4.8433E-02      7.1952E+01   2.9440E-01  1.2046E-03
     41.417      0.024  3.8886E-02      7.1612E+01   2.7518E-01  1.0574E-03
     44.101      0.023  2.6461E-02      7.2189E+01   2.6052E-01  9.4020E-04
     46.958      0.021  1.1132E-02      7.2219E+01   2.4477E-01  8.2961E-04
     50.000      0.020  9.5138E-03      7.2036E+01   2.2930E-01  7.2987E-04
 
 
