# Supplementary material for: Parameters estimation of stochastic finite fault ground motion simulation method and its application in North China
Source: PLoS One. 2025 Dec 3;20(12):e0337602. doi: 10.1371/journal.pone.0337602 (PMC12674566; doi:10.1371/journal.pone.0337602)
Supplement: S2 File — The program code of strong ground motion simulation based on stochastic finite-fault method with dynamic corner frequency for the Pingyuan earthquake. (ZIP) [file pone.0337602.s002.zip › S2 File. Program Code. ( Simulationor of Pingyuan earthquake)/EXSIMNC/PSA/M6d5S130S014iter009.tmp]

**********************************************
*******     Site #  14
PSA and Fouries apectra of trial num.     9
damping:   5%
 100 samples
Mag.          =      5.50
siteCoord1    =     37.40
siteCoord2    =    116.00
depth         =     18.00
fault Dis.(km)=    41.24
Hypo  Dis.(km)=    43.47
Input Parameters file =  M6d5S130_parameters.out                                                                                                 
 data format: (1x,f10.3, 1p, 1x,e11.4, 5x,e11.4, 2x,e11.4, 1x,e11.4)
   freq(Hz)     per(s) FAS(cm/sec) avgPSA(cm/s**2) avgPSV(cm/s)   avgSD(cm)
      0.100     10.000  4.0477E-01      3.8995E-01   6.2062E-01  9.8775E-01
      0.106      9.392  4.0477E-01      4.1405E-01   6.1888E-01  9.2505E-01
      0.113      8.820  4.0477E-01      4.1727E-01   5.8575E-01  8.2226E-01
      0.121      8.283  4.0477E-01      4.1530E-01   5.4752E-01  7.2182E-01
      0.129      7.779  6.6184E-01      4.3822E-01   5.4258E-01  6.7179E-01
      0.137      7.306  6.6184E-01      5.2267E-01   6.0777E-01  7.0672E-01
      0.146      6.862  6.6184E-01      6.9280E-01   7.5658E-01  8.2623E-01
      0.155      6.444  7.3893E-01      9.3623E-01   9.6021E-01  9.8481E-01
      0.165      6.052  7.3893E-01      1.1934E+00   1.1495E+00  1.1072E+00
      0.176      5.684  7.3893E-01      1.3780E+00   1.2465E+00  1.1276E+00
      0.187      5.338  9.2987E-01      1.4352E+00   1.2193E+00  1.0359E+00
      0.199      5.013  9.2987E-01      1.4027E+00   1.1192E+00  8.9298E-01
      0.212      4.708  9.2987E-01      1.4207E+00   1.0646E+00  7.9773E-01
      0.226      4.422  1.2678E+00      1.6151E+00   1.1366E+00  7.9987E-01
      0.241      4.153  1.2678E+00      1.9171E+00   1.2670E+00  8.3740E-01
      0.256      3.900  1.5987E+00      2.4477E+00   1.5193E+00  9.4305E-01
      0.273      3.663  1.5987E+00      3.0494E+00   1.7776E+00  1.0362E+00
      0.291      3.440  2.0408E+00      3.7029E+00   2.0272E+00  1.1099E+00
      0.310      3.231  2.4169E+00      4.4849E+00   2.3060E+00  1.1856E+00
      0.330      3.034  2.4169E+00      5.3272E+00   2.5724E+00  1.2421E+00
      0.351      2.849  2.4316E+00      5.8702E+00   2.6621E+00  1.2073E+00
      0.374      2.676  2.5495E+00      6.6896E+00   2.8491E+00  1.2134E+00
      0.398      2.513  2.5248E+00      7.0432E+00   2.8172E+00  1.1269E+00
      0.424      2.360  2.5248E+00      7.7512E+00   2.9118E+00  1.0938E+00
      0.451      2.217  2.2089E+00      8.5200E+00   3.0058E+00  1.0604E+00
      0.480      2.082  1.8640E+00      8.7424E+00   2.8966E+00  9.5974E-01
      0.511      1.955  2.4040E+00      9.5141E+00   2.9605E+00  9.2123E-01
      0.545      1.836  3.2895E+00      1.1518E+01   3.3661E+00  9.8370E-01
      0.580      1.724  5.8863E+00      1.5375E+01   4.2198E+00  1.1581E+00
      0.617      1.620  7.5039E+00      1.9685E+01   5.0740E+00  1.3079E+00
      0.657      1.521  8.3663E+00      2.2996E+01   5.5668E+00  1.3476E+00
      0.700      1.428  8.8989E+00      2.5189E+01   5.7267E+00  1.3019E+00
      0.745      1.342  9.4209E+00      3.0723E+01   6.5597E+00  1.4006E+00
      0.794      1.260  8.1312E+00      3.2301E+01   6.4770E+00  1.2988E+00
      0.845      1.183  7.8286E+00      2.9133E+01   5.4864E+00  1.0332E+00
      0.900      1.111  5.6290E+00      2.6111E+01   4.6181E+00  8.1677E-01
      0.958      1.044  5.6838E+00      2.9119E+01   4.8367E+00  8.0339E-01
      1.020      0.980  5.6592E+00      3.1592E+01   4.9283E+00  7.6879E-01
      1.086      0.921  4.8879E+00      3.7781E+01   5.5350E+00  8.1091E-01
      1.157      0.865  5.8395E+00      5.1728E+01   7.1174E+00  9.7928E-01
      1.232      0.812  1.2694E+01      7.3933E+01   9.5536E+00  1.2345E+00
      1.311      0.763  1.8101E+01      9.5548E+01   1.1595E+01  1.4072E+00
      1.396      0.716  2.3084E+01      1.1473E+02   1.3077E+01  1.4904E+00
      1.487      0.673  2.0765E+01      1.3147E+02   1.4072E+01  1.5062E+00
      1.583      0.632  1.5020E+01      1.2254E+02   1.2318E+01  1.2383E+00
      1.686      0.593  1.1189E+01      8.8579E+01   8.3627E+00  7.8951E-01
      1.795      0.557  8.3042E+00      8.0350E+01   7.1242E+00  6.3167E-01
      1.911      0.523  7.4255E+00      7.7371E+01   6.4427E+00  5.3648E-01
      2.035      0.491  8.1653E+00      1.0034E+02   7.8467E+00  6.1364E-01
      2.167      0.461  1.0843E+01      1.0384E+02   7.6265E+00  5.6013E-01
      2.307      0.433  1.7618E+01      1.0666E+02   7.3569E+00  5.0746E-01
      2.457      0.407  1.7204E+01      1.0591E+02   6.8607E+00  4.4443E-01
      2.616      0.382  5.5107E+00      9.1498E+01   5.5666E+00  3.3867E-01
      2.786      0.359  4.2078E+00      9.3507E+01   5.3427E+00  3.0527E-01
      2.966      0.337  6.7333E+00      1.3209E+02   7.0879E+00  3.8034E-01
      3.158      0.317  1.9742E+01      2.0024E+02   1.0091E+01  5.0856E-01
      3.363      0.297  3.0292E+01      2.4604E+02   1.1645E+01  5.5115E-01
      3.581      0.279  1.2593E+01      2.5291E+02   1.1242E+01  4.9968E-01
      3.813      0.262  1.7585E+01      2.2533E+02   9.4064E+00  3.9267E-01
      4.060      0.246  4.1679E+00      1.6323E+02   6.3994E+00  2.5089E-01
      4.323      0.231  1.0273E+01      1.7729E+02   6.5279E+00  2.4035E-01
      4.603      0.217  1.4606E+01      1.7612E+02   6.0903E+00  2.1060E-01
      4.901      0.204  1.1159E+01      1.9571E+02   6.3559E+00  2.0641E-01
      5.218      0.192  6.4494E+00      2.1868E+02   6.6697E+00  2.0342E-01
      5.556      0.180  7.1490E+00      2.0906E+02   5.9882E+00  1.7152E-01
      5.916      0.169  2.5027E+00      2.0294E+02   5.4592E+00  1.4686E-01
      6.300      0.159  1.4984E+01      2.6034E+02   6.5774E+00  1.6617E-01
      6.708      0.149  2.4441E+01      2.6921E+02   6.3875E+00  1.5156E-01
      7.142      0.140  4.5859E+00      2.3358E+02   5.2049E+00  1.1598E-01
      7.605      0.131  1.1855E+01      2.6993E+02   5.6491E+00  1.1822E-01
      8.098      0.123  4.2306E+00      2.4160E+02   4.7484E+00  9.3327E-02
      8.622      0.116  2.7465E+00      2.0178E+02   3.7246E+00  6.8750E-02
      9.181      0.109  7.7739E+00      1.7808E+02   3.0871E+00  5.3516E-02
      9.776      0.102  4.2240E+00      1.5703E+02   2.5566E+00  4.1622E-02
     10.409      0.096  4.2713E+00      1.5188E+02   2.3223E+00  3.5508E-02
     11.083      0.090  6.4551E+00      1.6621E+02   2.3868E+00  3.4273E-02
     11.801      0.085  2.5511E+00      1.9425E+02   2.6197E+00  3.5329E-02
     12.566      0.080  2.6884E+00      2.0034E+02   2.5374E+00  3.2137E-02
     13.380      0.075  1.7870E+00      1.5430E+02   1.8354E+00  2.1832E-02
     14.247      0.070  1.8201E+00      1.4249E+02   1.5918E+00  1.7782E-02
     15.170      0.066  3.6189E+00      1.4301E+02   1.5004E+00  1.5742E-02
     16.153      0.062  2.7147E+00      1.3823E+02   1.3620E+00  1.3420E-02
     17.199      0.058  1.1479E+00      1.2575E+02   1.1636E+00  1.0768E-02
     18.314      0.055  1.0853E+00      1.1098E+02   9.6452E-01  8.3822E-03
     19.500      0.051  6.5131E-01      1.0846E+02   8.8527E-01  7.2253E-03
     20.763      0.048  1.3952E+00      9.6923E+01   7.4293E-01  5.6947E-03
     22.109      0.045  5.3494E-01      9.3089E+01   6.7013E-01  4.8241E-03
     23.541      0.042  4.4745E-01      9.0111E+01   6.0922E-01  4.1188E-03
     25.066      0.040  8.8172E-01      9.2908E+01   5.8992E-01  3.7456E-03
     26.690      0.037  2.0089E-01      9.5120E+01   5.6721E-01  3.3823E-03
     28.419      0.035  1.4728E-01      9.3164E+01   5.2175E-01  2.9219E-03
     30.260      0.033  8.3800E-02      8.9586E+01   4.7118E-01  2.4782E-03
     32.221      0.031  4.8117E-02      9.0708E+01   4.4806E-01  2.2132E-03
     34.308      0.029  1.3250E-01      9.0176E+01   4.1833E-01  1.9406E-03
     36.531      0.027  8.3439E-02      8.8976E+01   3.8765E-01  1.6889E-03
     38.897      0.026  4.0684E-02      8.7539E+01   3.5818E-01  1.4655E-03
     41.417      0.024  2.5983E-02      8.6951E+01   3.3413E-01  1.2840E-03
     44.101      0.023  2.9057E-02      8.6267E+01   3.1133E-01  1.1236E-03
     46.958      0.021  2.8850E-02      8.5574E+01   2.9004E-01  9.8302E-04
     50.000      0.020  2.3041E-02      8.4883E+01   2.7019E-01  8.6005E-04
 
 
