# Supplementary material for: Parameters estimation of stochastic finite fault ground motion simulation method and its application in North China
Source: PLoS One. 2025 Dec 3;20(12):e0337602. doi: 10.1371/journal.pone.0337602 (PMC12674566; doi:10.1371/journal.pone.0337602)
Supplement: S2 File — The program code of strong ground motion simulation based on stochastic finite-fault method with dynamic corner frequency for the Pingyuan earthquake. (ZIP) [file pone.0337602.s002.zip › S2 File. Program Code. ( Simulationor of Pingyuan earthquake)/EXSIMNC/PSA/M6d5S130S014iter010.tmp]

**********************************************
*******     Site #  14
PSA and Fouries apectra of trial num.    10
damping:   5%
 100 samples
Mag.          =      5.50
siteCoord1    =     37.40
siteCoord2    =    116.00
depth         =     18.00
fault Dis.(km)=    41.24
Hypo  Dis.(km)=    43.47
Input Parameters file =  M6d5S130_parameters.out                                                                                                 
 data format: (1x,f10.3, 1p, 1x,e11.4, 5x,e11.4, 2x,e11.4, 1x,e11.4)
   freq(Hz)     per(s) FAS(cm/sec) avgPSA(cm/s**2) avgPSV(cm/s)   avgSD(cm)
      0.100     10.000  2.4526E-01      4.8854E-01   7.7754E-01  1.2375E+00
      0.106      9.392  2.4526E-01      5.5005E-01   8.2217E-01  1.2289E+00
      0.113      8.820  2.4526E-01      6.0695E-01   8.5201E-01  1.1960E+00
      0.121      8.283  2.4526E-01      6.6241E-01   8.7329E-01  1.1513E+00
      0.129      7.779  3.5587E-01      7.2610E-01   8.9902E-01  1.1131E+00
      0.137      7.306  3.5587E-01      8.1391E-01   9.4642E-01  1.1005E+00
      0.146      6.862  3.5587E-01      9.4362E-01   1.0305E+00  1.1254E+00
      0.155      6.444  6.7594E-01      1.1264E+00   1.1553E+00  1.1849E+00
      0.165      6.052  6.7594E-01      1.3572E+00   1.3072E+00  1.2592E+00
      0.176      5.684  6.7594E-01      1.6111E+00   1.4574E+00  1.3184E+00
      0.187      5.338  9.9861E-01      1.8563E+00   1.5770E+00  1.3398E+00
      0.199      5.013  9.9861E-01      2.0815E+00   1.6608E+00  1.3251E+00
      0.212      4.708  9.9861E-01      2.3216E+00   1.7397E+00  1.3036E+00
      0.226      4.422  1.6013E+00      2.6455E+00   1.8618E+00  1.3102E+00
      0.241      4.153  1.6013E+00      3.1623E+00   2.0900E+00  1.3813E+00
      0.256      3.900  2.1421E+00      4.0058E+00   2.4864E+00  1.5433E+00
      0.273      3.663  2.1421E+00      5.0538E+00   2.9460E+00  1.7174E+00
      0.291      3.440  2.7345E+00      6.0924E+00   3.3354E+00  1.8260E+00
      0.310      3.231  3.4750E+00      7.0458E+00   3.6227E+00  1.8626E+00
      0.330      3.034  3.4750E+00      8.1769E+00   3.9484E+00  1.9066E+00
      0.351      2.849  4.3115E+00      9.6385E+00   4.3710E+00  1.9822E+00
      0.374      2.676  4.8575E+00      1.0998E+01   4.6842E+00  1.9950E+00
      0.398      2.513  5.7227E+00      1.1905E+01   4.7620E+00  1.9048E+00
      0.424      2.360  5.7227E+00      1.3606E+01   5.1111E+00  1.9200E+00
      0.451      2.217  7.1694E+00      1.7512E+01   6.1781E+00  2.1796E+00
      0.480      2.082  8.0038E+00      2.2188E+01   7.3515E+00  2.4358E+00
      0.511      1.955  8.8140E+00      2.4673E+01   7.6776E+00  2.3891E+00
      0.545      1.836  9.6477E+00      2.6627E+01   7.7816E+00  2.2741E+00
      0.580      1.724  1.0265E+01      2.8053E+01   7.6993E+00  2.1131E+00
      0.617      1.620  9.9199E+00      2.6933E+01   6.9422E+00  1.7894E+00
      0.657      1.521  9.2532E+00      2.4209E+01   5.8605E+00  1.4187E+00
      0.700      1.428  8.1956E+00      2.7465E+01   6.2441E+00  1.4196E+00
      0.745      1.342  5.2481E+00      3.2238E+01   6.8833E+00  1.4697E+00
      0.794      1.260  5.0321E+00      3.6039E+01   7.2267E+00  1.4491E+00
      0.845      1.183  5.9764E+00      3.8176E+01   7.1894E+00  1.3539E+00
      0.900      1.111  8.7841E+00      4.0254E+01   7.1195E+00  1.2592E+00
      0.958      1.044  1.0128E+01      4.3785E+01   7.2728E+00  1.2080E+00
      1.020      0.980  8.8713E+00      4.8061E+01   7.4973E+00  1.1696E+00
      1.086      0.921  6.5297E+00      5.7087E+01   8.3635E+00  1.2253E+00
      1.157      0.865  1.0844E+01      6.7322E+01   9.2629E+00  1.2745E+00
      1.232      0.812  1.6126E+01      7.3868E+01   9.5451E+00  1.2334E+00
      1.311      0.763  1.6298E+01      7.5861E+01   9.2062E+00  1.1172E+00
      1.396      0.716  1.3270E+01      8.4983E+01   9.6858E+00  1.1039E+00
      1.487      0.673  7.2014E+00      8.8459E+01   9.4685E+00  1.0135E+00
      1.583      0.632  7.7224E+00      8.7624E+01   8.8085E+00  8.8548E-01
      1.686      0.593  1.0804E+01      8.2925E+01   7.8289E+00  7.3912E-01
      1.795      0.557  1.2351E+01      8.7382E+01   7.7477E+00  6.8695E-01
      1.911      0.523  1.3544E+01      9.4895E+01   7.9019E+00  6.5800E-01
      2.035      0.491  1.1798E+01      1.2780E+02   9.9948E+00  7.8163E-01
      2.167      0.461  1.2650E+01      1.7269E+02   1.2683E+01  9.3152E-01
      2.307      0.433  2.4876E+01      2.1219E+02   1.4636E+01  1.0096E+00
      2.457      0.407  4.3432E+01      2.7270E+02   1.7666E+01  1.1444E+00
      2.616      0.382  3.7166E+01      2.8330E+02   1.7236E+01  1.0486E+00
      2.786      0.359  1.1378E+01      2.0282E+02   1.1588E+01  6.6212E-01
      2.966      0.337  9.1015E+00      1.9862E+02   1.0658E+01  5.7192E-01
      3.158      0.317  1.1150E+01      1.5956E+02   8.0410E+00  4.0523E-01
      3.363      0.297  8.5165E+00      1.7036E+02   8.0630E+00  3.8162E-01
      3.581      0.279  1.6318E+01      2.1983E+02   9.7713E+00  4.3433E-01
      3.813      0.262  1.0824E+01      2.8506E+02   1.1900E+01  4.9676E-01
      4.060      0.246  1.7988E+01      2.9877E+02   1.1713E+01  4.5923E-01
      4.323      0.231  2.7071E+01      2.6407E+02   9.7229E+00  3.5799E-01
      4.603      0.217  2.2163E+01      2.9386E+02   1.0161E+01  3.5138E-01
      4.901      0.204  1.3137E+01      3.1824E+02   1.0335E+01  3.3563E-01
      5.218      0.192  1.0855E+01      2.6255E+02   8.0075E+00  2.4423E-01
      5.556      0.180  7.9703E+00      2.4415E+02   6.9934E+00  2.0032E-01
      5.916      0.169  4.0166E+00      2.1382E+02   5.7521E+00  1.5474E-01
      6.300      0.159  1.4321E+01      2.1774E+02   5.5010E+00  1.3898E-01
      6.708      0.149  1.4084E+01      2.3552E+02   5.5881E+00  1.3259E-01
      7.142      0.140  1.2499E+01      2.3367E+02   5.2070E+00  1.1603E-01
      7.605      0.131  1.3774E+01      2.8062E+02   5.8728E+00  1.2290E-01
      8.098      0.123  8.0173E+00      2.9622E+02   5.8220E+00  1.1443E-01
      8.622      0.116  7.5523E+00      2.8459E+02   5.2531E+00  9.6963E-02
      9.181      0.109  8.5665E+00      2.5347E+02   4.3939E+00  7.6170E-02
      9.776      0.102  3.5660E+00      2.5927E+02   4.2210E+00  6.8721E-02
     10.409      0.096  7.2747E+00      2.1286E+02   3.2546E+00  4.9763E-02
     11.083      0.090  2.4690E+00      1.5439E+02   2.2169E+00  3.1834E-02
     11.801      0.085  1.6293E+00      1.5298E+02   2.0631E+00  2.7823E-02
     12.566      0.080  3.2545E+00      1.7648E+02   2.2352E+00  2.8310E-02
     13.380      0.075  4.4769E+00      1.8951E+02   2.2542E+00  2.6814E-02
     14.247      0.070  2.3928E+00      1.9597E+02   2.1892E+00  2.4456E-02
     15.170      0.066  4.3597E+00      1.8965E+02   1.9897E+00  2.0875E-02
     16.153      0.062  1.4809E+00      1.4400E+02   1.4188E+00  1.3980E-02
     17.199      0.058  2.1733E+00      1.2974E+02   1.2005E+00  1.1109E-02
     18.314      0.055  2.5750E+00      1.4663E+02   1.2743E+00  1.1074E-02
     19.500      0.051  1.6927E+00      1.4878E+02   1.2143E+00  9.9109E-03
     20.763      0.048  8.5530E-01      1.3932E+02   1.0679E+00  8.1855E-03
     22.109      0.045  6.1737E-01      1.2565E+02   9.0451E-01  6.5114E-03
     23.541      0.042  4.0843E-01      1.1393E+02   7.7022E-01  5.2073E-03
     25.066      0.040  5.0444E-01      1.0570E+02   6.7116E-01  4.2615E-03
     26.690      0.037  2.0309E-01      1.0899E+02   6.4989E-01  3.8754E-03
     28.419      0.035  3.3292E-01      1.0604E+02   5.9387E-01  3.3258E-03
     30.260      0.033  3.3561E-01      1.0474E+02   5.5088E-01  2.8974E-03
     32.221      0.031  2.0362E-01      1.0363E+02   5.1187E-01  2.5284E-03
     34.308      0.029  1.1802E-01      1.0068E+02   4.6704E-01  2.1666E-03
     36.531      0.027  4.0336E-02      9.9668E+01   4.3423E-01  1.8918E-03
     38.897      0.026  4.6433E-02      9.8840E+01   4.0442E-01  1.6547E-03
     41.417      0.024  2.7175E-02      9.8228E+01   3.7746E-01  1.4505E-03
     44.101      0.023  1.3829E-02      9.7409E+01   3.5154E-01  1.2687E-03
     46.958      0.021  1.2692E-02      9.6638E+01   3.2754E-01  1.1101E-03
     50.000      0.020  8.3571E-03      9.6175E+01   3.0613E-01  9.7446E-04
 
 
