# Supplementary material for: Parameters estimation of stochastic finite fault ground motion simulation method and its application in North China
Source: PLoS One. 2025 Dec 3;20(12):e0337602. doi: 10.1371/journal.pone.0337602 (PMC12674566; doi:10.1371/journal.pone.0337602)
Supplement: S2 File — The program code of strong ground motion simulation based on stochastic finite-fault method with dynamic corner frequency for the Pingyuan earthquake. (ZIP) [file pone.0337602.s002.zip › S2 File. Program Code. ( Simulationor of Pingyuan earthquake)/EXSIMNC/PSA/M6d5S130S015iter001.tmp]

**********************************************
*******     Site #  15
PSA and Fouries apectra of trial num.     1
damping:   5%
 100 samples
Mag.          =      5.50
siteCoord1    =     37.10
siteCoord2    =    116.80
depth         =     18.00
fault Dis.(km)=    44.03
Hypo  Dis.(km)=    44.77
Input Parameters file =  M6d5S130_parameters.out                                                                                                 
 data format: (1x,f10.3, 1p, 1x,e11.4, 5x,e11.4, 2x,e11.4, 1x,e11.4)
   freq(Hz)     per(s) FAS(cm/sec) avgPSA(cm/s**2) avgPSV(cm/s)   avgSD(cm)
      0.100     10.000  1.8421E-01      2.4468E-01   3.8941E-01  6.1977E-01
      0.106      9.392  1.8421E-01      2.9846E-01   4.4611E-01  6.6680E-01
      0.113      8.820  1.8421E-01      3.4852E-01   4.8925E-01  6.8679E-01
      0.121      8.283  1.8421E-01      3.8992E-01   5.1405E-01  6.7770E-01
      0.129      7.779  2.9176E-01      4.2038E-01   5.2049E-01  6.4444E-01
      0.137      7.306  2.9176E-01      4.4320E-01   5.1536E-01  5.9927E-01
      0.146      6.862  2.9176E-01      5.0925E-01   5.5613E-01  6.0733E-01
      0.155      6.444  6.0211E-01      6.2891E-01   6.4501E-01  6.6153E-01
      0.165      6.052  6.0211E-01      7.5209E-01   7.2442E-01  6.9777E-01
      0.176      5.684  6.0211E-01      8.5984E-01   7.7781E-01  7.0361E-01
      0.187      5.338  7.9306E-01      9.8202E-01   8.3429E-01  7.0879E-01
      0.199      5.013  7.9306E-01      1.2363E+00   9.8645E-01  7.8706E-01
      0.212      4.708  7.9306E-01      1.4973E+00   1.1219E+00  8.4070E-01
      0.226      4.422  8.9384E-01      1.7445E+00   1.2276E+00  8.6393E-01
      0.241      4.153  8.9384E-01      1.9952E+00   1.3187E+00  8.7153E-01
      0.256      3.900  1.1126E+00      2.3065E+00   1.4316E+00  8.8862E-01
      0.273      3.663  1.1126E+00      2.7435E+00   1.5993E+00  9.3229E-01
      0.291      3.440  1.3537E+00      3.3308E+00   1.8235E+00  9.9831E-01
      0.310      3.231  1.4959E+00      4.0195E+00   2.0667E+00  1.0626E+00
      0.330      3.034  1.4959E+00      4.6837E+00   2.2617E+00  1.0921E+00
      0.351      2.849  1.5246E+00      5.1597E+00   2.3399E+00  1.0611E+00
      0.374      2.676  1.5876E+00      5.3847E+00   2.2934E+00  9.7675E-01
      0.398      2.513  1.7617E+00      5.5987E+00   2.2394E+00  8.9575E-01
      0.424      2.360  1.7617E+00      6.2745E+00   2.3570E+00  8.8543E-01
      0.451      2.217  2.4239E+00      7.5951E+00   2.6795E+00  9.4532E-01
      0.480      2.082  2.9754E+00      9.0136E+00   2.9865E+00  9.8952E-01
      0.511      1.955  3.5307E+00      1.0793E+01   3.3586E+00  1.0451E+00
      0.545      1.836  4.1775E+00      1.2597E+01   3.6814E+00  1.0759E+00
      0.580      1.724  5.4408E+00      1.4867E+01   4.0804E+00  1.1199E+00
      0.617      1.620  5.7456E+00      1.7475E+01   4.5044E+00  1.1611E+00
      0.657      1.521  5.8729E+00      1.9373E+01   4.6897E+00  1.1353E+00
      0.700      1.428  5.6499E+00      2.1717E+01   4.9373E+00  1.1225E+00
      0.745      1.342  4.3156E+00      2.4827E+01   5.3010E+00  1.1318E+00
      0.794      1.260  5.6285E+00      3.1025E+01   6.2213E+00  1.2475E+00
      0.845      1.183  6.5526E+00      3.7507E+01   7.0634E+00  1.3302E+00
      0.900      1.111  9.8882E+00      4.3202E+01   7.6409E+00  1.3514E+00
      0.958      1.044  1.1620E+01      4.7203E+01   7.8405E+00  1.3023E+00
      1.020      0.980  1.2201E+01      5.3885E+01   8.4058E+00  1.3113E+00
      1.086      0.921  1.2547E+01      6.1137E+01   8.9569E+00  1.3122E+00
      1.157      0.865  1.3442E+01      6.2375E+01   8.5822E+00  1.1808E+00
      1.232      0.812  1.2595E+01      5.7225E+01   7.3946E+00  9.5552E-01
      1.311      0.763  9.4520E+00      4.8547E+01   5.8915E+00  7.1498E-01
      1.396      0.716  4.7822E+00      5.1697E+01   5.8920E+00  6.7153E-01
      1.487      0.673  5.1521E+00      5.0778E+01   5.4352E+00  5.8177E-01
      1.583      0.632  8.4293E+00      5.2537E+01   5.2814E+00  5.3091E-01
      1.686      0.593  9.5067E+00      6.7421E+01   6.3652E+00  6.0094E-01
      1.795      0.557  7.5241E+00      6.8393E+01   6.0641E+00  5.3767E-01
      1.911      0.523  3.8946E+00      6.1091E+01   5.0871E+00  4.2361E-01
      2.035      0.491  6.3814E+00      7.4127E+01   5.7970E+00  4.5335E-01
      2.167      0.461  1.4157E+01      9.5711E+01   7.0295E+00  5.1629E-01
      2.307      0.433  1.8943E+01      1.2415E+02   8.5634E+00  5.9068E-01
      2.457      0.407  1.5437E+01      1.2125E+02   7.8543E+00  5.0880E-01
      2.616      0.382  1.3438E+01      1.2431E+02   7.5626E+00  4.6010E-01
      2.786      0.359  1.5757E+01      1.4591E+02   8.3367E+00  4.7633E-01
      2.966      0.337  1.2082E+01      1.7440E+02   9.3584E+00  5.0218E-01
      3.158      0.317  1.2249E+01      1.9044E+02   9.5973E+00  4.8366E-01
      3.363      0.297  1.0634E+01      1.8937E+02   8.9628E+00  4.2420E-01
      3.581      0.279  1.5241E+01      1.8896E+02   8.3993E+00  3.7335E-01
      3.813      0.262  1.5377E+01      1.5097E+02   6.3024E+00  2.6309E-01
      4.060      0.246  7.6502E+00      1.5087E+02   5.9149E+00  2.3190E-01
      4.323      0.231  1.3125E+01      1.8373E+02   6.7649E+00  2.4908E-01
      4.603      0.217  6.8805E+00      2.0439E+02   7.0677E+00  2.4440E-01
      4.901      0.204  5.0468E+00      1.9037E+02   6.1824E+00  2.0078E-01
      5.218      0.192  1.5888E+01      2.8254E+02   8.6174E+00  2.6283E-01
      5.556      0.180  2.4653E+01      3.5743E+02   1.0238E+01  2.9326E-01
      5.916      0.169  1.5080E+01      2.8181E+02   7.5811E+00  2.0394E-01
      6.300      0.159  1.3528E+01      2.5260E+02   6.3817E+00  1.6123E-01
      6.708      0.149  1.0018E+01      2.3261E+02   5.5190E+00  1.3095E-01
      7.142      0.140  1.2276E+01      2.4758E+02   5.5169E+00  1.2294E-01
      7.605      0.131  8.8521E+00      2.0657E+02   4.3231E+00  9.0472E-02
      8.098      0.123  3.0063E+00      1.9748E+02   3.8813E+00  7.6284E-02
      8.622      0.116  7.3137E+00      2.1468E+02   3.9627E+00  7.3144E-02
      9.181      0.109  4.1475E+00      1.8022E+02   3.1241E+00  5.4158E-02
      9.776      0.102  1.5566E+00      1.8719E+02   3.0475E+00  4.9616E-02
     10.409      0.096  3.8087E+00      1.9738E+02   3.0180E+00  4.6145E-02
     11.083      0.090  2.3339E+00      1.7924E+02   2.5739E+00  3.6960E-02
     11.801      0.085  2.0279E+00      1.5055E+02   2.0303E+00  2.7381E-02
     12.566      0.080  3.1084E+00      1.6314E+02   2.0662E+00  2.6170E-02
     13.380      0.075  2.2082E+00      1.7860E+02   2.1244E+00  2.5270E-02
     14.247      0.070  3.3184E+00      1.6274E+02   1.8180E+00  2.0309E-02
     15.170      0.066  2.6682E+00      1.5332E+02   1.6085E+00  1.6876E-02
     16.153      0.062  2.1332E+00      1.1997E+02   1.1821E+00  1.1647E-02
     17.199      0.058  1.4535E+00      1.0969E+02   1.0150E+00  9.3924E-03
     18.314      0.055  1.3865E+00      1.0288E+02   8.9405E-01  7.7698E-03
     19.500      0.051  6.7491E-01      1.0065E+02   8.2152E-01  6.7051E-03
     20.763      0.048  8.8918E-01      1.0085E+02   7.7304E-01  5.9255E-03
     22.109      0.045  5.8423E-01      9.6795E+01   6.9681E-01  5.0162E-03
     23.541      0.042  3.6407E-01      9.1922E+01   6.2146E-01  4.2016E-03
     25.066      0.040  4.2201E-01      8.2659E+01   5.2484E-01  3.3324E-03
     26.690      0.037  2.3048E-01      7.3259E+01   4.3685E-01  2.6050E-03
     28.419      0.035  1.9616E-01      7.0885E+01   3.9697E-01  2.2232E-03
     30.260      0.033  1.6351E-01      7.1549E+01   3.7632E-01  1.9793E-03
     32.221      0.031  1.6044E-01      6.9861E+01   3.4508E-01  1.7045E-03
     34.308      0.029  1.0160E-01      6.9584E+01   3.2280E-01  1.4975E-03
     36.531      0.027  5.7411E-02      7.0048E+01   3.0518E-01  1.3296E-03
     38.897      0.026  5.9515E-02      6.9479E+01   2.8429E-01  1.1632E-03
     41.417      0.024  2.1075E-02      6.9661E+01   2.6769E-01  1.0286E-03
     44.101      0.023  2.3043E-02      6.9954E+01   2.5246E-01  9.1109E-04
     46.958      0.021  1.0830E-02      6.9542E+01   2.3570E-01  7.9886E-04
     50.000      0.020  9.8272E-03      6.9056E+01   2.1981E-01  6.9968E-04
 
 
