# Supplementary material for: Parameters estimation of stochastic finite fault ground motion simulation method and its application in North China
Source: PLoS One. 2025 Dec 3;20(12):e0337602. doi: 10.1371/journal.pone.0337602 (PMC12674566; doi:10.1371/journal.pone.0337602)
Supplement: S2 File — The program code of strong ground motion simulation based on stochastic finite-fault method with dynamic corner frequency for the Pingyuan earthquake. (ZIP) [file pone.0337602.s002.zip › S2 File. Program Code. ( Simulationor of Pingyuan earthquake)/EXSIMNC/PSA/M6d5S130S015iter002.tmp]

**********************************************
*******     Site #  15
PSA and Fouries apectra of trial num.     2
damping:   5%
 100 samples
Mag.          =      5.50
siteCoord1    =     37.10
siteCoord2    =    116.80
depth         =     18.00
fault Dis.(km)=    44.03
Hypo  Dis.(km)=    44.77
Input Parameters file =  M6d5S130_parameters.out                                                                                                 
 data format: (1x,f10.3, 1p, 1x,e11.4, 5x,e11.4, 2x,e11.4, 1x,e11.4)
   freq(Hz)     per(s) FAS(cm/sec) avgPSA(cm/s**2) avgPSV(cm/s)   avgSD(cm)
      0.100     10.000  2.3100E-01      2.9864E-01   4.7530E-01  7.5646E-01
      0.106      9.392  2.3100E-01      3.4117E-01   5.0995E-01  7.6222E-01
      0.113      8.820  2.3100E-01      3.8617E-01   5.4210E-01  7.6098E-01
      0.121      8.283  2.3100E-01      4.3299E-01   5.7083E-01  7.5256E-01
      0.129      7.779  3.5575E-01      4.8167E-01   5.9638E-01  7.3840E-01
      0.137      7.306  3.5575E-01      5.3369E-01   6.2057E-01  7.2161E-01
      0.146      6.862  3.5575E-01      5.9237E-01   6.4690E-01  7.0645E-01
      0.155      6.444  4.5572E-01      6.8341E-01   7.0092E-01  7.1887E-01
      0.165      6.052  4.5572E-01      7.9421E-01   7.6500E-01  7.3685E-01
      0.176      5.684  4.5572E-01      9.2096E-01   8.3310E-01  7.5363E-01
      0.187      5.338  6.7593E-01      1.0747E+00   9.1299E-01  7.7564E-01
      0.199      5.013  6.7593E-01      1.2695E+00   1.0129E+00  8.0817E-01
      0.212      4.708  6.7593E-01      1.5206E+00   1.1394E+00  8.5379E-01
      0.226      4.422  9.9247E-01      1.8442E+00   1.2978E+00  9.1332E-01
      0.241      4.153  9.9247E-01      2.2612E+00   1.4945E+00  9.8771E-01
      0.256      3.900  1.3125E+00      2.7930E+00   1.7337E+00  1.0761E+00
      0.273      3.663  1.3125E+00      3.4381E+00   2.0042E+00  1.1683E+00
      0.291      3.440  1.6052E+00      4.1397E+00   2.2664E+00  1.2408E+00
      0.310      3.231  1.9658E+00      4.8020E+00   2.4690E+00  1.2694E+00
      0.330      3.034  1.9658E+00      5.3883E+00   2.6019E+00  1.2564E+00
      0.351      2.849  2.4835E+00      6.0145E+00   2.7276E+00  1.2369E+00
      0.374      2.676  2.9309E+00      6.8698E+00   2.9259E+00  1.2461E+00
      0.398      2.513  3.6756E+00      8.0024E+00   3.2009E+00  1.2803E+00
      0.424      2.360  3.6756E+00      9.2603E+00   3.4786E+00  1.3068E+00
      0.451      2.217  4.2421E+00      1.0435E+01   3.6816E+00  1.2989E+00
      0.480      2.082  5.0812E+00      1.1632E+01   3.8539E+00  1.2769E+00
      0.511      1.955  5.5992E+00      1.5316E+01   4.7660E+00  1.4830E+00
      0.545      1.836  5.8682E+00      1.8762E+01   5.4831E+00  1.6024E+00
      0.580      1.724  5.6360E+00      2.0982E+01   5.7588E+00  1.5805E+00
      0.617      1.620  4.8849E+00      2.1843E+01   5.6303E+00  1.4512E+00
      0.657      1.521  4.5417E+00      2.1586E+01   5.2253E+00  1.2649E+00
      0.700      1.428  5.0984E+00      2.3456E+01   5.3327E+00  1.2124E+00
      0.745      1.342  6.7737E+00      2.4105E+01   5.1466E+00  1.0989E+00
      0.794      1.260  8.5924E+00      2.5453E+01   5.1039E+00  1.0235E+00
      0.845      1.183  9.2275E+00      2.8728E+01   5.4102E+00  1.0189E+00
      0.900      1.111  9.0101E+00      3.1263E+01   5.5293E+00  9.7793E-01
      0.958      1.044  8.7010E+00      3.6032E+01   5.9851E+00  9.9413E-01
      1.020      0.980  7.7434E+00      3.9524E+01   6.1656E+00  9.6182E-01
      1.086      0.921  6.8182E+00      3.8416E+01   5.6282E+00  8.2455E-01
      1.157      0.865  6.0734E+00      3.9275E+01   5.4038E+00  7.4351E-01
      1.232      0.812  9.0120E+00      4.7901E+01   6.1897E+00  7.9983E-01
      1.311      0.763  1.2554E+01      5.5935E+01   6.7881E+00  8.2378E-01
      1.396      0.716  1.3040E+01      6.3555E+01   7.2435E+00  8.2557E-01
      1.487      0.673  1.2195E+01      8.0235E+01   8.5883E+00  9.1928E-01
      1.583      0.632  1.1507E+01      7.7152E+01   7.7558E+00  7.7966E-01
      1.686      0.593  1.0158E+01      7.2017E+01   6.7990E+00  6.4189E-01
      1.795      0.557  8.4544E+00      8.3182E+01   7.3753E+00  6.5393E-01
      1.911      0.523  6.1963E+00      9.3622E+01   7.7959E+00  6.4917E-01
      2.035      0.491  6.4045E+00      9.7369E+01   7.6146E+00  5.9549E-01
      2.167      0.461  1.4999E+01      9.0855E+01   6.6729E+00  4.9010E-01
      2.307      0.433  1.2270E+01      1.0882E+02   7.5059E+00  5.1773E-01
      2.457      0.407  6.6100E+00      1.0042E+02   6.5052E+00  4.2141E-01
      2.616      0.382  9.8320E+00      1.0128E+02   6.1618E+00  3.7488E-01
      2.786      0.359  6.3254E+00      1.0564E+02   6.0362E+00  3.4489E-01
      2.966      0.337  9.5486E+00      1.2571E+02   6.7459E+00  3.6199E-01
      3.158      0.317  1.3175E+01      1.8025E+02   9.0840E+00  4.5779E-01
      3.363      0.297  2.4896E+01      2.3591E+02   1.1165E+01  5.2845E-01
      3.581      0.279  2.1113E+01      2.5347E+02   1.1267E+01  5.0079E-01
      3.813      0.262  5.8944E+00      2.2121E+02   9.2345E+00  3.8550E-01
      4.060      0.246  2.1221E+01      2.6171E+02   1.0260E+01  4.0226E-01
      4.323      0.231  2.4275E+01      2.6299E+02   9.6832E+00  3.5653E-01
      4.603      0.217  1.0363E+01      2.1521E+02   7.4420E+00  2.5734E-01
      4.901      0.204  1.0179E+01      1.9174E+02   6.2269E+00  2.0222E-01
      5.218      0.192  1.2602E+01      1.9740E+02   6.0205E+00  1.8362E-01
      5.556      0.180  1.4167E+01      2.1554E+02   6.1740E+00  1.7685E-01
      5.916      0.169  5.0276E+00      1.6487E+02   4.4351E+00  1.1931E-01
      6.300      0.159  4.4798E+00      1.4438E+02   3.6477E+00  9.2157E-02
      6.708      0.149  5.4120E+00      1.6178E+02   3.8385E+00  9.1077E-02
      7.142      0.140  1.1943E+01      1.8425E+02   4.1057E+00  9.1489E-02
      7.605      0.131  8.4104E+00      2.1234E+02   4.4437E+00  9.2997E-02
      8.098      0.123  6.2610E+00      2.1771E+02   4.2789E+00  8.4099E-02
      8.622      0.116  9.7940E+00      2.2177E+02   4.0935E+00  7.5560E-02
      9.181      0.109  8.2903E+00      2.3589E+02   4.0892E+00  7.0887E-02
      9.776      0.102  9.0445E+00      2.0624E+02   3.3577E+00  5.4665E-02
     10.409      0.096  3.9815E+00      2.0614E+02   3.1518E+00  4.8192E-02
     11.083      0.090  3.6215E+00      2.1766E+02   3.1256E+00  4.4882E-02
     11.801      0.085  7.5893E+00      1.7655E+02   2.3809E+00  3.2109E-02
     12.566      0.080  4.9565E+00      1.5427E+02   1.9539E+00  2.4747E-02
     13.380      0.075  4.6864E+00      1.5280E+02   1.8175E+00  2.1619E-02
     14.247      0.070  4.3941E+00      1.5590E+02   1.7415E+00  1.9455E-02
     15.170      0.066  1.8390E+00      1.3414E+02   1.4074E+00  1.4765E-02
     16.153      0.062  1.6397E+00      1.2654E+02   1.2468E+00  1.2285E-02
     17.199      0.058  1.5064E+00      1.1058E+02   1.0233E+00  9.4689E-03
     18.314      0.055  1.0918E+00      1.2180E+02   1.0585E+00  9.1987E-03
     19.500      0.051  6.8608E-01      1.1883E+02   9.6984E-01  7.9156E-03
     20.763      0.048  5.8576E-01      1.0638E+02   8.1544E-01  6.2505E-03
     22.109      0.045  3.1185E-01      9.2618E+01   6.6673E-01  4.7997E-03
     23.541      0.042  8.9308E-01      8.3360E+01   5.6358E-01  3.8102E-03
     25.066      0.040  6.0735E-01      8.7161E+01   5.5342E-01  3.5139E-03
     26.690      0.037  2.4182E-01      8.7887E+01   5.2408E-01  3.1252E-03
     28.419      0.035  2.6716E-01      7.8850E+01   4.4158E-01  2.4730E-03
     30.260      0.033  1.0034E-01      7.4285E+01   3.9071E-01  2.0549E-03
     32.221      0.031  1.5960E-01      7.3301E+01   3.6207E-01  1.7885E-03
     34.308      0.029  8.5856E-02      7.5662E+01   3.5100E-01  1.6283E-03
     36.531      0.027  3.1721E-02      7.4855E+01   3.2612E-01  1.4208E-03
     38.897      0.026  4.5841E-02      7.2989E+01   2.9865E-01  1.2220E-03
     41.417      0.024  2.8532E-02      7.0887E+01   2.7240E-01  1.0467E-03
     44.101      0.023  2.0044E-02      6.9398E+01   2.5045E-01  9.0385E-04
     46.958      0.021  2.3207E-02      6.8534E+01   2.3228E-01  7.8728E-04
     50.000      0.020  1.5222E-02      6.8303E+01   2.1742E-01  6.9206E-04
 
 
