# Supplementary material for: Parameters estimation of stochastic finite fault ground motion simulation method and its application in North China
Source: PLoS One. 2025 Dec 3;20(12):e0337602. doi: 10.1371/journal.pone.0337602 (PMC12674566; doi:10.1371/journal.pone.0337602)
Supplement: S2 File — The program code of strong ground motion simulation based on stochastic finite-fault method with dynamic corner frequency for the Pingyuan earthquake. (ZIP) [file pone.0337602.s002.zip › S2 File. Program Code. ( Simulationor of Pingyuan earthquake)/EXSIMNC/PSA/M6d5S130S015iter003.tmp]

**********************************************
*******     Site #  15
PSA and Fouries apectra of trial num.     3
damping:   5%
 100 samples
Mag.          =      5.50
siteCoord1    =     37.10
siteCoord2    =    116.80
depth         =     18.00
fault Dis.(km)=    44.03
Hypo  Dis.(km)=    44.77
Input Parameters file =  M6d5S130_parameters.out                                                                                                 
 data format: (1x,f10.3, 1p, 1x,e11.4, 5x,e11.4, 2x,e11.4, 1x,e11.4)
   freq(Hz)     per(s) FAS(cm/sec) avgPSA(cm/s**2) avgPSV(cm/s)   avgSD(cm)
      0.100     10.000  2.7852E-01      6.0170E-01   9.5763E-01  1.5241E+00
      0.106      9.392  2.7852E-01      6.8377E-01   1.0220E+00  1.5277E+00
      0.113      8.820  2.7852E-01      7.5522E-01   1.0602E+00  1.4882E+00
      0.121      8.283  2.7852E-01      8.1919E-01   1.0800E+00  1.4238E+00
      0.129      7.779  3.9371E-01      8.8885E-01   1.1005E+00  1.3626E+00
      0.137      7.306  3.9371E-01      9.8742E-01   1.1482E+00  1.3351E+00
      0.146      6.862  3.9371E-01      1.1419E+00   1.2470E+00  1.3618E+00
      0.155      6.444  3.9807E-01      1.3702E+00   1.4053E+00  1.4413E+00
      0.165      6.052  3.9807E-01      1.6661E+00   1.6048E+00  1.5458E+00
      0.176      5.684  3.9807E-01      1.9936E+00   1.8035E+00  1.6314E+00
      0.187      5.338  5.0583E-01      2.3051E+00   1.9583E+00  1.6637E+00
      0.199      5.013  5.0583E-01      2.5835E+00   2.0613E+00  1.6447E+00
      0.212      4.708  5.0583E-01      2.8831E+00   2.1604E+00  1.6189E+00
      0.226      4.422  6.0071E-01      3.3160E+00   2.3336E+00  1.6422E+00
      0.241      4.153  6.0071E-01      3.9611E+00   2.6179E+00  1.7302E+00
      0.256      3.900  7.2749E-01      4.7696E+00   2.9605E+00  1.8376E+00
      0.273      3.663  7.2749E-01      5.6119E+00   3.2714E+00  1.9070E+00
      0.291      3.440  9.0993E-01      6.4754E+00   3.5451E+00  1.9408E+00
      0.310      3.231  1.4355E+00      7.5281E+00   3.8706E+00  1.9901E+00
      0.330      3.034  1.4355E+00      8.8300E+00   4.2638E+00  2.0589E+00
      0.351      2.849  1.9032E+00      1.0151E+01   4.6032E+00  2.0876E+00
      0.374      2.676  2.5844E+00      1.1461E+01   4.8811E+00  2.0789E+00
      0.398      2.513  3.6889E+00      1.3264E+01   5.3054E+00  2.1221E+00
      0.424      2.360  3.6889E+00      1.5773E+01   5.9252E+00  2.2258E+00
      0.451      2.217  4.8395E+00      1.8628E+01   6.5718E+00  2.3185E+00
      0.480      2.082  6.0592E+00      2.1833E+01   7.2340E+00  2.3969E+00
      0.511      1.955  7.2161E+00      2.5417E+01   7.9090E+00  2.4611E+00
      0.545      1.836  8.6352E+00      2.9442E+01   8.6040E+00  2.5144E+00
      0.580      1.724  1.1926E+01      3.4042E+01   9.3432E+00  2.5643E+00
      0.617      1.620  1.3274E+01      4.2279E+01   1.0898E+01  2.8090E+00
      0.657      1.521  1.4853E+01      5.2311E+01   1.2663E+01  3.0654E+00
      0.700      1.428  1.6703E+01      6.3925E+01   1.4533E+01  3.3040E+00
      0.745      1.342  1.8941E+01      7.6110E+01   1.6251E+01  3.4697E+00
      0.794      1.260  2.1980E+01      8.7454E+01   1.7537E+01  3.5165E+00
      0.845      1.183  2.2975E+01      9.4627E+01   1.7820E+01  3.3560E+00
      0.900      1.111  2.4308E+01      9.5610E+01   1.6910E+01  2.9907E+00
      0.958      1.044  2.2953E+01      9.4486E+01   1.5694E+01  2.6069E+00
      1.020      0.980  2.0635E+01      9.5312E+01   1.4868E+01  2.3194E+00
      1.086      0.921  1.8408E+01      8.9853E+01   1.3164E+01  1.9286E+00
      1.157      0.865  1.3352E+01      8.4207E+01   1.1586E+01  1.5941E+00
      1.232      0.812  1.0188E+01      8.4855E+01   1.0965E+01  1.4169E+00
      1.311      0.763  1.0890E+01      9.1436E+01   1.1096E+01  1.3466E+00
      1.396      0.716  1.0944E+01      1.0254E+02   1.1687E+01  1.3319E+00
      1.487      0.673  1.2844E+01      1.1166E+02   1.1952E+01  1.2793E+00
      1.583      0.632  1.9384E+01      1.1926E+02   1.1989E+01  1.2052E+00
      1.686      0.593  2.1939E+01      1.2396E+02   1.1703E+01  1.1049E+00
      1.795      0.557  1.3861E+01      1.2071E+02   1.0703E+01  9.4899E-01
      1.911      0.523  8.4304E+00      9.6100E+01   8.0023E+00  6.6636E-01
      2.035      0.491  9.0114E+00      8.8526E+01   6.9231E+00  5.4142E-01
      2.167      0.461  7.4604E+00      8.0770E+01   5.9322E+00  4.3569E-01
      2.307      0.433  1.2817E+01      1.1095E+02   7.6527E+00  5.2786E-01
      2.457      0.407  1.5773E+01      1.1039E+02   7.1514E+00  4.6327E-01
      2.616      0.382  9.9266E+00      1.3670E+02   8.3166E+00  5.0597E-01
      2.786      0.359  1.0089E+01      1.2253E+02   7.0011E+00  4.0002E-01
      2.966      0.337  9.6806E+00      1.2021E+02   6.4505E+00  3.4614E-01
      3.158      0.317  4.9484E+00      1.1824E+02   5.9590E+00  3.0031E-01
      3.363      0.297  1.0974E+01      1.7292E+02   8.1843E+00  3.8736E-01
      3.581      0.279  1.9995E+01      2.4553E+02   1.0914E+01  4.8510E-01
      3.813      0.262  2.1867E+01      2.5971E+02   1.0842E+01  4.5259E-01
      4.060      0.246  1.7973E+01      2.3240E+02   9.1112E+00  3.5721E-01
      4.323      0.231  6.0736E+00      2.3831E+02   8.7744E+00  3.2307E-01
      4.603      0.217  1.2460E+01      2.2937E+02   7.9315E+00  2.7427E-01
      4.901      0.204  1.9821E+01      2.2223E+02   7.2171E+00  2.3438E-01
      5.218      0.192  3.8292E+00      2.0415E+02   6.2265E+00  1.8991E-01
      5.556      0.180  4.3392E+00      1.7034E+02   4.8791E+00  1.3976E-01
      5.916      0.169  8.7254E+00      1.7302E+02   4.6544E+00  1.2521E-01
      6.300      0.159  1.1642E+01      2.0395E+02   5.1526E+00  1.3018E-01
      6.708      0.149  1.0313E+01      2.2531E+02   5.3460E+00  1.2684E-01
      7.142      0.140  7.0142E+00      2.2774E+02   5.0749E+00  1.1309E-01
      7.605      0.131  1.0784E+01      2.3177E+02   4.8503E+00  1.0151E-01
      8.098      0.123  5.5397E+00      2.4467E+02   4.8088E+00  9.4513E-02
      8.622      0.116  1.1497E+01      2.4947E+02   4.6049E+00  8.5000E-02
      9.181      0.109  6.0941E+00      2.2078E+02   3.8273E+00  6.6347E-02
      9.776      0.102  6.7203E+00      1.9878E+02   3.2363E+00  5.2689E-02
     10.409      0.096  2.8253E+00      1.8543E+02   2.8353E+00  4.3351E-02
     11.083      0.090  3.7912E+00      1.6089E+02   2.3103E+00  3.3175E-02
     11.801      0.085  6.0362E+00      1.6702E+02   2.2524E+00  3.0376E-02
     12.566      0.080  2.8699E+00      1.5377E+02   1.9476E+00  2.4667E-02
     13.380      0.075  2.2214E+00      1.6519E+02   1.9649E+00  2.3372E-02
     14.247      0.070  3.4529E+00      1.8237E+02   2.0372E+00  2.2758E-02
     15.170      0.066  2.9401E+00      1.5749E+02   1.6523E+00  1.7335E-02
     16.153      0.062  2.6981E+00      1.4068E+02   1.3861E+00  1.3657E-02
     17.199      0.058  1.2257E+00      1.3002E+02   1.2031E+00  1.1133E-02
     18.314      0.055  2.5171E+00      1.3537E+02   1.1765E+00  1.0224E-02
     19.500      0.051  5.7284E-01      1.3032E+02   1.0637E+00  8.6814E-03
     20.763      0.048  5.5708E-01      1.0924E+02   8.3734E-01  6.4183E-03
     22.109      0.045  6.9433E-01      1.0759E+02   7.7455E-01  5.5758E-03
     23.541      0.042  6.2975E-01      1.0465E+02   7.0754E-01  4.7835E-03
     25.066      0.040  1.3215E-01      1.0553E+02   6.7005E-01  4.2544E-03
     26.690      0.037  9.4110E-02      1.0444E+02   6.2278E-01  3.7137E-03
     28.419      0.035  5.0711E-01      1.0585E+02   5.9281E-01  3.3199E-03
     30.260      0.033  2.4278E-01      1.0065E+02   5.2938E-01  2.7843E-03
     32.221      0.031  1.5038E-01      1.0417E+02   5.1455E-01  2.5416E-03
     34.308      0.029  3.5216E-02      1.0374E+02   4.8125E-01  2.2325E-03
     36.531      0.027  3.4551E-02      1.0263E+02   4.4713E-01  1.9480E-03
     38.897      0.026  4.3231E-02      1.0148E+02   4.1520E-01  1.6989E-03
     41.417      0.024  1.6521E-02      1.0155E+02   3.9021E-01  1.4995E-03
     44.101      0.023  8.1353E-03      1.0195E+02   3.6793E-01  1.3278E-03
     46.958      0.021  1.1976E-02      1.0161E+02   3.4440E-01  1.1673E-03
     50.000      0.020  7.8164E-03      1.0129E+02   3.2242E-01  1.0263E-03
 
 
