# Supplementary material for: Parameters estimation of stochastic finite fault ground motion simulation method and its application in North China
Source: PLoS One. 2025 Dec 3;20(12):e0337602. doi: 10.1371/journal.pone.0337602 (PMC12674566; doi:10.1371/journal.pone.0337602)
Supplement: S2 File — The program code of strong ground motion simulation based on stochastic finite-fault method with dynamic corner frequency for the Pingyuan earthquake. (ZIP) [file pone.0337602.s002.zip › S2 File. Program Code. ( Simulationor of Pingyuan earthquake)/EXSIMNC/PSA/M6d5S130S015iter004.tmp]

**********************************************
*******     Site #  15
PSA and Fouries apectra of trial num.     4
damping:   5%
 100 samples
Mag.          =      5.50
siteCoord1    =     37.10
siteCoord2    =    116.80
depth         =     18.00
fault Dis.(km)=    44.03
Hypo  Dis.(km)=    44.77
Input Parameters file =  M6d5S130_parameters.out                                                                                                 
 data format: (1x,f10.3, 1p, 1x,e11.4, 5x,e11.4, 2x,e11.4, 1x,e11.4)
   freq(Hz)     per(s) FAS(cm/sec) avgPSA(cm/s**2) avgPSV(cm/s)   avgSD(cm)
      0.100     10.000  2.9897E-01      3.0276E-01   4.8185E-01  7.6689E-01
      0.106      9.392  2.9897E-01      3.4782E-01   5.1989E-01  7.7709E-01
      0.113      8.820  2.9897E-01      3.8949E-01   5.4675E-01  7.6751E-01
      0.121      8.283  2.9897E-01      4.2572E-01   5.6125E-01  7.3992E-01
      0.129      7.779  3.7996E-01      4.5686E-01   5.6566E-01  7.0037E-01
      0.137      7.306  3.7996E-01      4.8683E-01   5.6608E-01  6.5825E-01
      0.146      6.862  3.7996E-01      5.2283E-01   5.7096E-01  6.2352E-01
      0.155      6.444  5.5176E-01      5.8273E-01   5.9765E-01  6.1296E-01
      0.165      6.052  5.5176E-01      6.8265E-01   6.5753E-01  6.3334E-01
      0.176      5.684  5.5176E-01      8.0845E-01   7.3133E-01  6.6157E-01
      0.187      5.338  6.4162E-01      9.7269E-01   8.2637E-01  7.0205E-01
      0.199      5.013  6.4162E-01      1.1706E+00   9.3397E-01  7.4519E-01
      0.212      4.708  6.4162E-01      1.3774E+00   1.0321E+00  7.7341E-01
      0.226      4.422  7.7634E-01      1.5712E+00   1.1057E+00  7.7814E-01
      0.241      4.153  7.7634E-01      1.7680E+00   1.1685E+00  7.7226E-01
      0.256      3.900  8.3390E-01      2.0172E+00   1.2521E+00  7.7719E-01
      0.273      3.663  8.3390E-01      2.3277E+00   1.3569E+00  7.9100E-01
      0.291      3.440  1.0723E+00      2.6164E+00   1.4324E+00  7.8419E-01
      0.310      3.231  1.5149E+00      2.8389E+00   1.4597E+00  7.5050E-01
      0.330      3.034  1.5149E+00      3.1713E+00   1.5313E+00  7.3944E-01
      0.351      2.849  2.0575E+00      3.9188E+00   1.7771E+00  8.0593E-01
      0.374      2.676  2.4790E+00      4.8958E+00   2.0851E+00  8.8806E-01
      0.398      2.513  2.8901E+00      6.1844E+00   2.4737E+00  9.8946E-01
      0.424      2.360  2.8901E+00      7.4525E+00   2.7996E+00  1.0517E+00
      0.451      2.217  3.0681E+00      8.1247E+00   2.8664E+00  1.0112E+00
      0.480      2.082  3.0311E+00      8.4317E+00   2.7937E+00  9.2563E-01
      0.511      1.955  3.5231E+00      8.5971E+00   2.6752E+00  8.3244E-01
      0.545      1.836  3.7753E+00      9.7704E+00   2.8553E+00  8.3442E-01
      0.580      1.724  3.9337E+00      1.0806E+01   2.9658E+00  8.1398E-01
      0.617      1.620  4.2292E+00      1.0533E+01   2.7151E+00  6.9983E-01
      0.657      1.521  3.7055E+00      1.0399E+01   2.5173E+00  6.0938E-01
      0.700      1.428  3.2085E+00      1.1457E+01   2.6047E+00  5.9217E-01
      0.745      1.342  2.7671E+00      1.3400E+01   2.8612E+00  6.1090E-01
      0.794      1.260  2.2216E+00      1.6644E+01   3.3375E+00  6.6924E-01
      0.845      1.183  2.8164E+00      2.0910E+01   3.9378E+00  7.4157E-01
      0.900      1.111  3.3902E+00      2.6067E+01   4.6103E+00  8.1540E-01
      0.958      1.044  4.7758E+00      3.4894E+01   5.7961E+00  9.6274E-01
      1.020      0.980  5.3681E+00      4.5723E+01   7.1327E+00  1.1127E+00
      1.086      0.921  5.7150E+00      5.5296E+01   8.1011E+00  1.1868E+00
      1.157      0.865  6.0728E+00      6.5347E+01   8.9911E+00  1.2371E+00
      1.232      0.812  9.3644E+00      7.4692E+01   9.6517E+00  1.2472E+00
      1.311      0.763  1.3741E+01      8.2996E+01   1.0072E+01  1.2223E+00
      1.396      0.716  1.7218E+01      1.0225E+02   1.1654E+01  1.3282E+00
      1.487      0.673  2.0749E+01      1.2456E+02   1.3332E+01  1.4271E+00
      1.583      0.632  2.4641E+01      1.4253E+02   1.4328E+01  1.4403E+00
      1.686      0.593  2.1983E+01      1.5174E+02   1.4326E+01  1.3525E+00
      1.795      0.557  1.7802E+01      1.4412E+02   1.2779E+01  1.1330E+00
      1.911      0.523  1.6539E+01      1.2517E+02   1.0423E+01  8.6789E-01
      2.035      0.491  8.9259E+00      1.3986E+02   1.0938E+01  8.5536E-01
      2.167      0.461  5.4793E+00      1.5038E+02   1.1045E+01  8.1121E-01
      2.307      0.433  9.9916E+00      1.4382E+02   9.9199E+00  6.8425E-01
      2.457      0.407  8.9899E+00      1.2400E+02   8.0327E+00  5.2036E-01
      2.616      0.382  1.5128E+01      1.6357E+02   9.9514E+00  6.0543E-01
      2.786      0.359  2.5263E+01      1.9322E+02   1.1040E+01  6.3078E-01
      2.966      0.337  1.0106E+01      2.0467E+02   1.0982E+01  5.8932E-01
      3.158      0.317  7.8746E+00      2.2278E+02   1.1227E+01  5.6581E-01
      3.363      0.297  1.0434E+01      2.5288E+02   1.1969E+01  5.6647E-01
      3.581      0.279  3.3305E+01      2.8455E+02   1.2648E+01  5.6221E-01
      3.813      0.262  2.0352E+01      2.7466E+02   1.1466E+01  4.7864E-01
      4.060      0.246  1.1928E+01      2.3953E+02   9.3909E+00  3.6817E-01
      4.323      0.231  2.0144E+01      2.6362E+02   9.7064E+00  3.5739E-01
      4.603      0.217  6.1904E+00      2.6399E+02   9.1287E+00  3.1566E-01
      4.901      0.204  1.4870E+01      2.2805E+02   7.4059E+00  2.4051E-01
      5.218      0.192  1.0557E+01      2.1215E+02   6.4705E+00  1.9735E-01
      5.556      0.180  2.8945E+01      2.6140E+02   7.4874E+00  2.1447E-01
      5.916      0.169  9.0284E+00      2.6019E+02   6.9993E+00  1.8829E-01
      6.300      0.159  1.1751E+01      2.5558E+02   6.4570E+00  1.6313E-01
      6.708      0.149  7.8187E+00      2.7584E+02   6.5448E+00  1.5529E-01
      7.142      0.140  1.4446E+01      2.6460E+02   5.8962E+00  1.3139E-01
      7.605      0.131  4.1755E+00      2.6968E+02   5.6438E+00  1.1811E-01
      8.098      0.123  1.3431E+01      2.7256E+02   5.3570E+00  1.0529E-01
      8.622      0.116  1.2557E+01      2.3938E+02   4.4186E+00  8.1560E-02
      9.181      0.109  2.4829E+00      2.1341E+02   3.6996E+00  6.4134E-02
      9.776      0.102  1.3366E+01      2.3802E+02   3.8751E+00  6.3088E-02
     10.409      0.096  1.8749E+00      1.9125E+02   2.9243E+00  4.4712E-02
     11.083      0.090  4.9780E+00      1.6899E+02   2.4267E+00  3.4847E-02
     11.801      0.085  4.0807E+00      1.3739E+02   1.8528E+00  2.4987E-02
     12.566      0.080  2.5580E+00      1.4502E+02   1.8368E+00  2.3264E-02
     13.380      0.075  3.1651E+00      1.2047E+02   1.4329E+00  1.7044E-02
     14.247      0.070  3.8804E+00      1.2085E+02   1.3500E+00  1.5081E-02
     15.170      0.066  3.8720E+00      1.2928E+02   1.3564E+00  1.4230E-02
     16.153      0.062  2.6706E+00      1.2206E+02   1.2026E+00  1.1850E-02
     17.199      0.058  2.1467E+00      1.1448E+02   1.0594E+00  9.8030E-03
     18.314      0.055  1.4734E+00      1.0466E+02   9.0953E-01  7.9043E-03
     19.500      0.051  5.0365E-01      9.9962E+01   8.1587E-01  6.6589E-03
     20.763      0.048  7.2706E-01      9.8737E+01   7.5684E-01  5.8013E-03
     22.109      0.045  9.7618E-01      1.0019E+02   7.2123E-01  5.1920E-03
     23.541      0.042  2.9192E-01      1.0381E+02   7.0186E-01  4.7451E-03
     25.066      0.040  4.7595E-01      9.7844E+01   6.2125E-01  3.9446E-03
     26.690      0.037  7.9984E-02      9.1092E+01   5.4319E-01  3.2391E-03
     28.419      0.035  2.2251E-01      8.7285E+01   4.8882E-01  2.7376E-03
     30.260      0.033  3.1275E-01      8.7693E+01   4.6123E-01  2.4259E-03
     32.221      0.031  7.7323E-02      8.7594E+01   4.3267E-01  2.1372E-03
     34.308      0.029  8.2914E-02      8.7868E+01   4.0762E-01  1.8909E-03
     36.531      0.027  3.4732E-02      8.7858E+01   3.8277E-01  1.6676E-03
     38.897      0.026  3.7072E-02      8.8256E+01   3.6111E-01  1.4775E-03
     41.417      0.024  2.4955E-02      8.8132E+01   3.3867E-01  1.3014E-03
     44.101      0.023  1.5157E-02      8.7712E+01   3.1655E-01  1.1424E-03
     46.958      0.021  1.1687E-02      8.7227E+01   2.9564E-01  1.0020E-03
     50.000      0.020  1.1061E-02      8.7237E+01   2.7768E-01  8.8389E-04
 
 
