# Supplementary material for: Parameters estimation of stochastic finite fault ground motion simulation method and its application in North China
Source: PLoS One. 2025 Dec 3;20(12):e0337602. doi: 10.1371/journal.pone.0337602 (PMC12674566; doi:10.1371/journal.pone.0337602)
Supplement: S2 File — The program code of strong ground motion simulation based on stochastic finite-fault method with dynamic corner frequency for the Pingyuan earthquake. (ZIP) [file pone.0337602.s002.zip › S2 File. Program Code. ( Simulationor of Pingyuan earthquake)/EXSIMNC/PSA/M6d5S130S015iter005.tmp]

**********************************************
*******     Site #  15
PSA and Fouries apectra of trial num.     5
damping:   5%
 100 samples
Mag.          =      5.50
siteCoord1    =     37.10
siteCoord2    =    116.80
depth         =     18.00
fault Dis.(km)=    44.03
Hypo  Dis.(km)=    44.77
Input Parameters file =  M6d5S130_parameters.out                                                                                                 
 data format: (1x,f10.3, 1p, 1x,e11.4, 5x,e11.4, 2x,e11.4, 1x,e11.4)
   freq(Hz)     per(s) FAS(cm/sec) avgPSA(cm/s**2) avgPSV(cm/s)   avgSD(cm)
      0.100     10.000  4.3118E-01      3.3424E-01   5.3195E-01  8.4663E-01
      0.106      9.392  4.3118E-01      3.9719E-01   5.9369E-01  8.8739E-01
      0.113      8.820  4.3118E-01      4.7228E-01   6.6298E-01  9.3067E-01
      0.121      8.283  4.3118E-01      5.5646E-01   7.3361E-01  9.6716E-01
      0.129      7.779  4.2993E-01      6.4456E-01   7.9806E-01  9.8811E-01
      0.137      7.306  4.2993E-01      7.3163E-01   8.5074E-01  9.8925E-01
      0.146      6.862  4.2993E-01      8.1741E-01   8.9266E-01  9.7483E-01
      0.155      6.444  7.9472E-01      9.1163E-01   9.3498E-01  9.5892E-01
      0.165      6.052  7.9472E-01      1.0358E+00   9.9771E-01  9.6101E-01
      0.176      5.684  7.9472E-01      1.2162E+00   1.1002E+00  9.9521E-01
      0.187      5.338  8.9316E-01      1.4649E+00   1.2445E+00  1.0573E+00
      0.199      5.013  8.9316E-01      1.7586E+00   1.4032E+00  1.1196E+00
      0.212      4.708  8.9316E-01      2.0359E+00   1.5255E+00  1.1431E+00
      0.226      4.422  1.2197E+00      2.2365E+00   1.5739E+00  1.1076E+00
      0.241      4.153  1.2197E+00      2.3678E+00   1.5649E+00  1.0343E+00
      0.256      3.900  1.4846E+00      2.5256E+00   1.5676E+00  9.7304E-01
      0.273      3.663  1.4846E+00      2.7959E+00   1.6298E+00  9.5010E-01
      0.291      3.440  1.9611E+00      3.4417E+00   1.8842E+00  1.0315E+00
      0.310      3.231  2.1886E+00      4.2442E+00   2.1822E+00  1.1220E+00
      0.330      3.034  2.1886E+00      4.9334E+00   2.3822E+00  1.1503E+00
      0.351      2.849  2.5281E+00      5.6369E+00   2.5563E+00  1.1593E+00
      0.374      2.676  2.5744E+00      6.4975E+00   2.7673E+00  1.1786E+00
      0.398      2.513  2.6143E+00      7.0199E+00   2.8079E+00  1.1231E+00
      0.424      2.360  2.6143E+00      6.7282E+00   2.5275E+00  9.4945E-01
      0.451      2.217  2.3666E+00      6.4398E+00   2.2719E+00  8.0153E-01
      0.480      2.082  2.1288E+00      6.7066E+00   2.2221E+00  7.3625E-01
      0.511      1.955  2.0099E+00      7.3068E+00   2.2737E+00  7.0750E-01
      0.545      1.836  2.4950E+00      9.5347E+00   2.7864E+00  8.1429E-01
      0.580      1.724  3.3445E+00      1.2340E+01   3.3868E+00  9.2954E-01
      0.617      1.620  4.4005E+00      1.4134E+01   3.6431E+00  9.3904E-01
      0.657      1.521  4.9486E+00      1.7584E+01   4.2567E+00  1.0304E+00
      0.700      1.428  6.2849E+00      2.1754E+01   4.9456E+00  1.1244E+00
      0.745      1.342  7.4700E+00      2.7455E+01   5.8620E+00  1.2516E+00
      0.794      1.260  8.2149E+00      3.0378E+01   6.0914E+00  1.2215E+00
      0.845      1.183  8.2131E+00      3.3025E+01   6.2193E+00  1.1712E+00
      0.900      1.111  8.7819E+00      3.4739E+01   6.1441E+00  1.0867E+00
      0.958      1.044  9.9824E+00      3.9624E+01   6.5816E+00  1.0932E+00
      1.020      0.980  1.0223E+01      4.8123E+01   7.5070E+00  1.1711E+00
      1.086      0.921  8.3239E+00      5.4463E+01   7.9790E+00  1.1690E+00
      1.157      0.865  6.2072E+00      6.3854E+01   8.7858E+00  1.2088E+00
      1.232      0.812  8.6625E+00      7.0802E+01   9.1490E+00  1.1822E+00
      1.311      0.763  1.4615E+01      7.2351E+01   8.7803E+00  1.0656E+00
      1.396      0.716  1.5831E+01      6.1215E+01   6.9768E+00  7.9517E-01
      1.487      0.673  9.9966E+00      6.3778E+01   6.8268E+00  7.3073E-01
      1.583      0.632  5.4980E+00      6.2014E+01   6.2340E+00  6.2668E-01
      1.686      0.593  8.4850E+00      6.5129E+01   6.1488E+00  5.8050E-01
      1.795      0.557  1.2121E+01      7.1060E+01   6.3006E+00  5.5864E-01
      1.911      0.523  1.3605E+01      8.3119E+01   6.9214E+00  5.7635E-01
      2.035      0.491  7.7179E+00      7.5731E+01   5.9225E+00  4.6316E-01
      2.167      0.461  5.5744E+00      6.7820E+01   4.9811E+00  3.6584E-01
      2.307      0.433  2.7444E+00      7.5103E+01   5.1804E+00  3.5733E-01
      2.457      0.407  4.6840E+00      8.1383E+01   5.2720E+00  3.4152E-01
      2.616      0.382  6.2765E+00      8.0881E+01   4.9207E+00  2.9937E-01
      2.786      0.359  1.1821E+01      1.1234E+02   6.4188E+00  3.6675E-01
      2.966      0.337  9.1229E+00      1.2137E+02   6.5128E+00  3.4948E-01
      3.158      0.317  6.1406E+00      1.5667E+02   7.8956E+00  3.9791E-01
      3.363      0.297  1.5670E+01      1.5818E+02   7.4866E+00  3.5434E-01
      3.581      0.279  1.8948E+01      2.1739E+02   9.6629E+00  4.2951E-01
      3.813      0.262  2.1093E+01      2.7262E+02   1.1381E+01  4.7508E-01
      4.060      0.246  1.5480E+01      3.0427E+02   1.1929E+01  4.6767E-01
      4.323      0.231  1.7191E+01      2.5448E+02   9.3700E+00  3.4500E-01
      4.603      0.217  1.1798E+01      2.2391E+02   7.7427E+00  2.6774E-01
      4.901      0.204  1.5658E+01      2.1354E+02   6.9350E+00  2.2522E-01
      5.218      0.192  1.1837E+01      2.3629E+02   7.2066E+00  2.1980E-01
      5.556      0.180  1.2328E+01      1.7817E+02   5.1036E+00  1.4619E-01
      5.916      0.169  1.5351E+01      1.8374E+02   4.9427E+00  1.3297E-01
      6.300      0.159  1.2524E+01      1.9029E+02   4.8076E+00  1.2146E-01
      6.708      0.149  4.1791E+00      1.8967E+02   4.5003E+00  1.0678E-01
      7.142      0.140  1.1128E+01      1.8969E+02   4.2269E+00  9.4189E-02
      7.605      0.131  6.2770E+00      1.8136E+02   3.7954E+00  7.9429E-02
      8.098      0.123  1.3229E+01      2.0219E+02   3.9738E+00  7.8103E-02
      8.622      0.116  7.2795E+00      2.2795E+02   4.2075E+00  7.7665E-02
      9.181      0.109  5.4816E+00      2.2016E+02   3.8166E+00  6.6162E-02
      9.776      0.102  4.6068E+00      2.2804E+02   3.7126E+00  6.0443E-02
     10.409      0.096  2.5805E+00      1.6422E+02   2.5109E+00  3.8392E-02
     11.083      0.090  2.2833E+00      1.9767E+02   2.8385E+00  4.0760E-02
     11.801      0.085  7.6497E+00      1.8626E+02   2.5119E+00  3.3876E-02
     12.566      0.080  8.0245E+00      1.9253E+02   2.4385E+00  3.0884E-02
     13.380      0.075  2.7290E+00      1.8266E+02   2.1727E+00  2.5843E-02
     14.247      0.070  2.3401E+00      1.4783E+02   1.6515E+00  1.8449E-02
     15.170      0.066  1.2247E+00      1.3912E+02   1.4595E+00  1.5313E-02
     16.153      0.062  3.4119E+00      1.2448E+02   1.2265E+00  1.2085E-02
     17.199      0.058  1.7642E+00      1.3560E+02   1.2548E+00  1.1611E-02
     18.314      0.055  1.7824E+00      1.3298E+02   1.1557E+00  1.0043E-02
     19.500      0.051  1.2945E+00      1.1514E+02   9.3975E-01  7.6700E-03
     20.763      0.048  6.2158E-01      1.0011E+02   7.6736E-01  5.8820E-03
     22.109      0.045  1.0844E+00      1.0539E+02   7.5866E-01  5.4615E-03
     23.541      0.042  6.0870E-01      1.0749E+02   7.2670E-01  4.9131E-03
     25.066      0.040  1.1654E-01      1.0920E+02   6.9337E-01  4.4025E-03
     26.690      0.037  7.1002E-01      1.0439E+02   6.2249E-01  3.7120E-03
     28.419      0.035  1.3802E-01      1.0434E+02   5.8433E-01  3.2724E-03
     30.260      0.033  1.9339E-01      1.0591E+02   5.5705E-01  2.9298E-03
     32.221      0.031  6.7531E-02      1.0636E+02   5.2536E-01  2.5950E-03
     34.308      0.029  1.2661E-01      1.0664E+02   4.9472E-01  2.2950E-03
     36.531      0.027  4.5022E-02      1.0344E+02   4.5066E-01  1.9634E-03
     38.897      0.026  1.9286E-02      1.0153E+02   4.1541E-01  1.6997E-03
     41.417      0.024  1.7806E-02      1.0091E+02   3.8777E-01  1.4901E-03
     44.101      0.023  1.9135E-02      1.0037E+02   3.6221E-01  1.3072E-03
     46.958      0.021  7.4499E-03      9.9858E+01   3.3845E-01  1.1471E-03
     50.000      0.020  8.3341E-03      9.9584E+01   3.1699E-01  1.0090E-03
 
 
