# Supplementary material for: Parameters estimation of stochastic finite fault ground motion simulation method and its application in North China
Source: PLoS One. 2025 Dec 3;20(12):e0337602. doi: 10.1371/journal.pone.0337602 (PMC12674566; doi:10.1371/journal.pone.0337602)
Supplement: S2 File — The program code of strong ground motion simulation based on stochastic finite-fault method with dynamic corner frequency for the Pingyuan earthquake. (ZIP) [file pone.0337602.s002.zip › S2 File. Program Code. ( Simulationor of Pingyuan earthquake)/EXSIMNC/PSA/M6d5S130S015iter006.tmp]

**********************************************
*******     Site #  15
PSA and Fouries apectra of trial num.     6
damping:   5%
 100 samples
Mag.          =      5.50
siteCoord1    =     37.10
siteCoord2    =    116.80
depth         =     18.00
fault Dis.(km)=    44.03
Hypo  Dis.(km)=    44.77
Input Parameters file =  M6d5S130_parameters.out                                                                                                 
 data format: (1x,f10.3, 1p, 1x,e11.4, 5x,e11.4, 2x,e11.4, 1x,e11.4)
   freq(Hz)     per(s) FAS(cm/sec) avgPSA(cm/s**2) avgPSV(cm/s)   avgSD(cm)
      0.100     10.000  1.5582E-01      1.9621E-01   3.1228E-01  4.9702E-01
      0.106      9.392  1.5582E-01      2.3148E-01   3.4600E-01  5.1717E-01
      0.113      8.820  1.5582E-01      2.8167E-01   3.9539E-01  5.5504E-01
      0.121      8.283  1.5582E-01      3.4755E-01   4.5820E-01  6.0407E-01
      0.129      7.779  1.8264E-01      4.2629E-01   5.2781E-01  6.5350E-01
      0.137      7.306  1.8264E-01      5.1110E-01   5.9431E-01  6.9107E-01
      0.146      6.862  1.8264E-01      5.9348E-01   6.4812E-01  7.0779E-01
      0.155      6.444  3.1327E-01      6.6847E-01   6.8559E-01  7.0315E-01
      0.165      6.052  3.1327E-01      7.4160E-01   7.1432E-01  6.8804E-01
      0.176      5.684  3.1327E-01      8.3307E-01   7.5360E-01  6.8171E-01
      0.187      5.338  5.5859E-01      9.7224E-01   8.2598E-01  7.0173E-01
      0.199      5.013  5.5859E-01      1.1788E+00   9.4055E-01  7.5044E-01
      0.212      4.708  5.5859E-01      1.4401E+00   1.0791E+00  8.0860E-01
      0.226      4.422  7.6282E-01      1.7090E+00   1.2027E+00  8.4638E-01
      0.241      4.153  7.6282E-01      1.9457E+00   1.2860E+00  8.4991E-01
      0.256      3.900  1.0094E+00      2.1810E+00   1.3537E+00  8.4027E-01
      0.273      3.663  1.0094E+00      2.5172E+00   1.4674E+00  8.5539E-01
      0.291      3.440  1.4256E+00      3.0009E+00   1.6429E+00  8.9944E-01
      0.310      3.231  1.6837E+00      3.4912E+00   1.7950E+00  9.2293E-01
      0.330      3.034  1.6837E+00      3.7945E+00   1.8323E+00  8.8475E-01
      0.351      2.849  1.9085E+00      4.0195E+00   1.8228E+00  8.2664E-01
      0.374      2.676  2.0095E+00      4.5283E+00   1.9286E+00  8.2141E-01
      0.398      2.513  2.1099E+00      5.2672E+00   2.1068E+00  8.4271E-01
      0.424      2.360  2.1099E+00      6.6460E+00   2.4966E+00  9.3785E-01
      0.451      2.217  2.0764E+00      8.6026E+00   3.0350E+00  1.0707E+00
      0.480      2.082  2.1678E+00      1.0223E+01   3.3872E+00  1.1223E+00
      0.511      1.955  2.1822E+00      1.1727E+01   3.6491E+00  1.1355E+00
      0.545      1.836  2.5371E+00      1.3123E+01   3.8351E+00  1.1208E+00
      0.580      1.724  2.9542E+00      1.3711E+01   3.7632E+00  1.0328E+00
      0.617      1.620  3.1825E+00      1.4084E+01   3.6304E+00  9.3576E-01
      0.657      1.521  3.3802E+00      1.4798E+01   3.5823E+00  8.6718E-01
      0.700      1.428  3.3307E+00      1.6586E+01   3.7707E+00  8.5726E-01
      0.745      1.342  3.9021E+00      1.9769E+01   4.2209E+00  9.0123E-01
      0.794      1.260  5.2187E+00      2.3730E+01   4.7585E+00  9.5418E-01
      0.845      1.183  5.6179E+00      2.5933E+01   4.8838E+00  9.1972E-01
      0.900      1.111  7.8173E+00      3.1861E+01   5.6350E+00  9.9663E-01
      0.958      1.044  1.1001E+01      4.0473E+01   6.7226E+00  1.1166E+00
      1.020      0.980  1.2985E+01      5.1493E+01   8.0328E+00  1.2531E+00
      1.086      0.921  1.3421E+01      6.2456E+01   9.1501E+00  1.3405E+00
      1.157      0.865  1.2394E+01      6.3695E+01   8.7639E+00  1.2058E+00
      1.232      0.812  8.8151E+00      5.8897E+01   7.6107E+00  9.8344E-01
      1.311      0.763  6.7670E+00      5.2238E+01   6.3395E+00  7.6934E-01
      1.396      0.716  4.8396E+00      5.0146E+01   5.7153E+00  6.5139E-01
      1.487      0.673  3.0045E+00      5.8996E+01   6.3148E+00  6.7593E-01
      1.583      0.632  6.3841E+00      7.0814E+01   7.1186E+00  7.1560E-01
      1.686      0.593  1.8175E+01      9.9412E+01   9.3854E+00  8.8607E-01
      1.795      0.557  2.4596E+01      1.2762E+02   1.1316E+01  1.0033E+00
      1.911      0.523  1.9074E+01      1.2199E+02   1.0158E+01  8.4586E-01
      2.035      0.491  1.0562E+01      1.0106E+02   7.9032E+00  6.1806E-01
      2.167      0.461  6.8769E+00      9.5944E+01   7.0466E+00  5.1755E-01
      2.307      0.433  7.5216E+00      9.9920E+01   6.8922E+00  4.7540E-01
      2.457      0.407  1.4966E+01      1.2344E+02   7.9964E+00  5.1801E-01
      2.616      0.382  1.1123E+01      1.4851E+02   9.0350E+00  5.4967E-01
      2.786      0.359  2.0688E+01      1.5034E+02   8.5901E+00  4.9081E-01
      2.966      0.337  1.1607E+01      1.8244E+02   9.7897E+00  5.2532E-01
      3.158      0.317  1.3969E+01      1.9854E+02   1.0006E+01  5.0424E-01
      3.363      0.297  1.5314E+01      1.9799E+02   9.3708E+00  4.4351E-01
      3.581      0.279  1.3174E+01      2.3543E+02   1.0465E+01  4.6516E-01
      3.813      0.262  1.7297E+01      2.5031E+02   1.0449E+01  4.3620E-01
      4.060      0.246  2.4203E+01      2.5187E+02   9.8745E+00  3.8713E-01
      4.323      0.231  1.4803E+01      2.3278E+02   8.5707E+00  3.1557E-01
      4.603      0.217  1.1903E+01      2.3542E+02   8.1407E+00  2.8150E-01
      4.901      0.204  1.6698E+01      2.2899E+02   7.4367E+00  2.4151E-01
      5.218      0.192  1.3691E+01      2.1412E+02   6.5305E+00  1.9918E-01
      5.556      0.180  1.5965E+01      2.6242E+02   7.5168E+00  2.1531E-01
      5.916      0.169  1.0712E+01      2.4308E+02   6.5392E+00  1.7591E-01
      6.300      0.159  7.9981E+00      2.5426E+02   6.4238E+00  1.6229E-01
      6.708      0.149  1.1694E+01      2.6609E+02   6.3135E+00  1.4980E-01
      7.142      0.140  1.4515E+01      2.7628E+02   6.1564E+00  1.3719E-01
      7.605      0.131  6.8122E+00      2.7588E+02   5.7735E+00  1.2083E-01
      8.098      0.123  6.0771E+00      2.2280E+02   4.3790E+00  8.6066E-02
      8.622      0.116  1.1131E+01      2.1510E+02   3.9704E+00  7.3288E-02
      9.181      0.109  8.1384E+00      2.9518E+02   5.1171E+00  8.8706E-02
      9.776      0.102  4.5590E+00      2.7878E+02   4.5387E+00  7.3893E-02
     10.409      0.096  7.7952E+00      2.6839E+02   4.1037E+00  6.2745E-02
     11.083      0.090  7.5048E+00      2.2613E+02   3.2471E+00  4.6628E-02
     11.801      0.085  2.6172E+00      1.7211E+02   2.3211E+00  3.1302E-02
     12.566      0.080  1.7449E+00      1.4478E+02   1.8338E+00  2.3225E-02
     13.380      0.075  4.7189E+00      1.4345E+02   1.7063E+00  2.0296E-02
     14.247      0.070  2.9629E+00      1.6451E+02   1.8378E+00  2.0530E-02
     15.170      0.066  2.6822E+00      1.4607E+02   1.5325E+00  1.6078E-02
     16.153      0.062  9.3273E-01      1.4880E+02   1.4661E+00  1.4446E-02
     17.199      0.058  5.8099E-01      1.5283E+02   1.4143E+00  1.3087E-02
     18.314      0.055  1.5250E+00      1.5635E+02   1.3588E+00  1.1809E-02
     19.500      0.051  8.2213E-01      1.5536E+02   1.2680E+00  1.0349E-02
     20.763      0.048  5.8383E-01      1.4542E+02   1.1147E+00  8.5442E-03
     22.109      0.045  7.3960E-01      1.6053E+02   1.1556E+00  8.3192E-03
     23.541      0.042  2.8547E-01      1.5095E+02   1.0206E+00  6.8999E-03
     25.066      0.040  1.2633E-01      1.4033E+02   8.9101E-01  5.6574E-03
     26.690      0.037  1.0436E-01      1.3641E+02   8.1340E-01  4.8504E-03
     28.419      0.035  2.0007E-01      1.3177E+02   7.3796E-01  4.1328E-03
     30.260      0.033  3.2766E-01      1.2260E+02   6.4480E-01  3.3913E-03
     32.221      0.031  1.1424E-01      1.2610E+02   6.2287E-01  3.0767E-03
     34.308      0.029  8.3425E-02      1.2523E+02   5.8095E-01  2.6950E-03
     36.531      0.027  2.4242E-02      1.2413E+02   5.4081E-01  2.3562E-03
     38.897      0.026  3.5590E-02      1.2358E+02   5.0563E-01  2.0689E-03
     41.417      0.024  3.5956E-02      1.2274E+02   4.7166E-01  1.8124E-03
     44.101      0.023  1.5311E-02      1.2213E+02   4.4076E-01  1.5907E-03
     46.958      0.021  1.4684E-02      1.2188E+02   4.1310E-01  1.4001E-03
     50.000      0.020  5.6826E-03      1.2142E+02   3.8650E-01  1.2303E-03
 
 
