# Supplementary material for: Parameters estimation of stochastic finite fault ground motion simulation method and its application in North China
Source: PLoS One. 2025 Dec 3;20(12):e0337602. doi: 10.1371/journal.pone.0337602 (PMC12674566; doi:10.1371/journal.pone.0337602)
Supplement: S2 File — The program code of strong ground motion simulation based on stochastic finite-fault method with dynamic corner frequency for the Pingyuan earthquake. (ZIP) [file pone.0337602.s002.zip › S2 File. Program Code. ( Simulationor of Pingyuan earthquake)/EXSIMNC/PSA/M6d5S130S015iter007.tmp]

**********************************************
*******     Site #  15
PSA and Fouries apectra of trial num.     7
damping:   5%
 100 samples
Mag.          =      5.50
siteCoord1    =     37.10
siteCoord2    =    116.80
depth         =     18.00
fault Dis.(km)=    44.03
Hypo  Dis.(km)=    44.77
Input Parameters file =  M6d5S130_parameters.out                                                                                                 
 data format: (1x,f10.3, 1p, 1x,e11.4, 5x,e11.4, 2x,e11.4, 1x,e11.4)
   freq(Hz)     per(s) FAS(cm/sec) avgPSA(cm/s**2) avgPSV(cm/s)   avgSD(cm)
      0.100     10.000  2.0644E-01      2.8471E-01   4.5314E-01  7.2119E-01
      0.106      9.392  2.0644E-01      3.2722E-01   4.8910E-01  7.3106E-01
      0.113      8.820  2.0644E-01      3.6931E-01   5.1843E-01  7.2776E-01
      0.121      8.283  2.0644E-01      4.0885E-01   5.3902E-01  7.1062E-01
      0.129      7.779  3.1303E-01      4.4514E-01   5.5115E-01  6.8241E-01
      0.137      7.306  3.1303E-01      5.1138E-01   5.9463E-01  6.9144E-01
      0.146      6.862  3.1303E-01      5.8337E-01   6.3708E-01  6.9573E-01
      0.155      6.444  4.5366E-01      6.4628E-01   6.6283E-01  6.7981E-01
      0.165      6.052  4.5366E-01      7.0889E-01   6.8281E-01  6.5769E-01
      0.176      5.684  4.5366E-01      8.1487E-01   7.3714E-01  6.6682E-01
      0.187      5.338  6.2957E-01      9.9643E-01   8.4653E-01  7.1918E-01
      0.199      5.013  6.2957E-01      1.1990E+00   9.5663E-01  7.6327E-01
      0.212      4.708  6.2957E-01      1.4633E+00   1.0965E+00  8.2163E-01
      0.226      4.422  7.4053E-01      1.7522E+00   1.2331E+00  8.6775E-01
      0.241      4.153  7.4053E-01      1.9533E+00   1.2910E+00  8.5324E-01
      0.256      3.900  1.0042E+00      2.0506E+00   1.2728E+00  7.9005E-01
      0.273      3.663  1.0042E+00      2.1503E+00   1.2535E+00  7.3071E-01
      0.291      3.440  1.2087E+00      2.4009E+00   1.3144E+00  7.1960E-01
      0.310      3.231  1.3123E+00      2.8399E+00   1.4602E+00  7.5075E-01
      0.330      3.034  1.3123E+00      3.4509E+00   1.6664E+00  8.0464E-01
      0.351      2.849  1.3470E+00      4.7115E+00   2.1367E+00  9.6897E-01
      0.374      2.676  1.9438E+00      5.9682E+00   2.5419E+00  1.0826E+00
      0.398      2.513  2.4398E+00      7.1581E+00   2.8632E+00  1.1452E+00
      0.424      2.360  2.4398E+00      8.0669E+00   3.0304E+00  1.1384E+00
      0.451      2.217  3.6038E+00      9.3935E+00   3.3140E+00  1.1692E+00
      0.480      2.082  4.8801E+00      1.1076E+01   3.6699E+00  1.2159E+00
      0.511      1.955  5.5116E+00      1.3328E+01   4.1473E+00  1.2905E+00
      0.545      1.836  5.9197E+00      1.4840E+01   4.3369E+00  1.2674E+00
      0.580      1.724  5.8473E+00      1.6690E+01   4.5807E+00  1.2572E+00
      0.617      1.620  4.8117E+00      1.9955E+01   5.1436E+00  1.3258E+00
      0.657      1.521  4.4922E+00      2.2166E+01   5.3658E+00  1.2989E+00
      0.700      1.428  4.2932E+00      2.5166E+01   5.7214E+00  1.3007E+00
      0.745      1.342  8.3249E+00      3.1617E+01   6.7507E+00  1.4414E+00
      0.794      1.260  1.0138E+01      3.5111E+01   7.0406E+00  1.4118E+00
      0.845      1.183  1.0924E+01      3.9496E+01   7.4379E+00  1.4007E+00
      0.900      1.111  1.0718E+01      4.7814E+01   8.4566E+00  1.4957E+00
      0.958      1.044  1.1852E+01      5.5846E+01   9.2761E+00  1.5408E+00
      1.020      0.980  1.2643E+01      5.5799E+01   8.7044E+00  1.3579E+00
      1.086      0.921  1.2813E+01      5.8651E+01   8.5927E+00  1.2589E+00
      1.157      0.865  1.3156E+01      5.3564E+01   7.3699E+00  1.0140E+00
      1.232      0.812  1.0830E+01      4.8651E+01   6.2867E+00  8.1236E-01
      1.311      0.763  9.4545E+00      5.2810E+01   6.4089E+00  7.7776E-01
      1.396      0.716  8.4524E+00      5.7094E+01   6.5071E+00  7.4164E-01
      1.487      0.673  5.7773E+00      6.2362E+01   6.6752E+00  7.1450E-01
      1.583      0.632  6.4933E+00      7.0060E+01   7.0428E+00  7.0799E-01
      1.686      0.593  5.7815E+00      6.9785E+01   6.5883E+00  6.2200E-01
      1.795      0.557  6.5087E+00      6.5520E+01   5.8094E+00  5.1509E-01
      1.911      0.523  1.0056E+01      7.3810E+01   6.1462E+00  5.1180E-01
      2.035      0.491  7.0823E+00      8.7188E+01   6.8185E+00  5.3323E-01
      2.167      0.461  1.5845E+01      1.1134E+02   8.1776E+00  6.0061E-01
      2.307      0.433  1.7421E+01      1.2517E+02   8.6338E+00  5.9553E-01
      2.457      0.407  1.6897E+01      1.5742E+02   1.0198E+01  6.6061E-01
      2.616      0.382  1.4418E+01      1.5842E+02   9.6378E+00  5.8635E-01
      2.786      0.359  8.6746E+00      1.4692E+02   8.3945E+00  4.7964E-01
      2.966      0.337  7.0640E+00      1.1638E+02   6.2449E+00  3.3510E-01
      3.158      0.317  3.6143E+00      1.1097E+02   5.5924E+00  2.8183E-01
      3.363      0.297  1.7707E+01      1.7620E+02   8.3393E+00  3.9469E-01
      3.581      0.279  2.5195E+01      2.1845E+02   9.7099E+00  4.3160E-01
      3.813      0.262  1.8057E+01      2.0660E+02   8.6244E+00  3.6002E-01
      4.060      0.246  1.0785E+01      2.9452E+02   1.1547E+01  4.5268E-01
      4.323      0.231  2.8647E+01      3.0348E+02   1.1174E+01  4.1142E-01
      4.603      0.217  1.7407E+01      2.2515E+02   7.7855E+00  2.6922E-01
      4.901      0.204  4.7011E+00      2.2410E+02   7.2778E+00  2.3635E-01
      5.218      0.192  1.8752E+01      2.3641E+02   7.2103E+00  2.1991E-01
      5.556      0.180  1.5210E+01      2.0983E+02   6.0103E+00  1.7216E-01
      5.916      0.169  6.4118E+00      2.0344E+02   5.4728E+00  1.4722E-01
      6.300      0.159  4.2641E+00      1.7950E+02   4.5350E+00  1.1457E-01
      6.708      0.149  8.6876E+00      2.1018E+02   4.9870E+00  1.1833E-01
      7.142      0.140  1.2343E+01      2.4074E+02   5.3644E+00  1.1954E-01
      7.605      0.131  4.9503E+00      2.2793E+02   4.7700E+00  9.9825E-02
      8.098      0.123  1.1522E+01      2.3820E+02   4.6816E+00  9.2013E-02
      8.622      0.116  1.9943E+00      2.3701E+02   4.3749E+00  8.0754E-02
      9.181      0.109  8.1870E+00      2.7155E+02   4.7074E+00  8.1605E-02
      9.776      0.102  6.7937E+00      2.5893E+02   4.2155E+00  6.8630E-02
     10.409      0.096  4.8062E+00      1.9896E+02   3.0420E+00  4.6513E-02
     11.083      0.090  1.3235E+00      1.7332E+02   2.4888E+00  3.5738E-02
     11.801      0.085  7.1626E+00      1.7200E+02   2.3196E+00  3.1283E-02
     12.566      0.080  4.6379E+00      1.8855E+02   2.3880E+00  3.0245E-02
     13.380      0.075  1.9993E+00      1.6809E+02   1.9994E+00  2.3783E-02
     14.247      0.070  1.4040E+00      1.4994E+02   1.6750E+00  1.8711E-02
     15.170      0.066  1.8389E+00      1.6009E+02   1.6796E+00  1.7621E-02
     16.153      0.062  1.0766E+00      1.3520E+02   1.3321E+00  1.3125E-02
     17.199      0.058  2.6053E+00      1.4870E+02   1.3760E+00  1.2733E-02
     18.314      0.055  1.5514E+00      1.5140E+02   1.3158E+00  1.1435E-02
     19.500      0.051  1.5745E+00      1.3969E+02   1.1401E+00  9.3051E-03
     20.763      0.048  1.6025E+00      1.1116E+02   8.5206E-01  6.5312E-03
     22.109      0.045  2.9122E-01      1.0446E+02   7.5197E-01  5.4133E-03
     23.541      0.042  3.7171E-01      1.0777E+02   7.2861E-01  4.9260E-03
     25.066      0.040  3.2641E-01      1.0605E+02   6.7333E-01  4.2753E-03
     26.690      0.037  3.1549E-01      1.0574E+02   6.3053E-01  3.7599E-03
     28.419      0.035  1.0556E-01      1.0175E+02   5.6984E-01  3.1913E-03
     30.260      0.033  1.0242E-01      9.6630E+01   5.0823E-01  2.6731E-03
     32.221      0.031  3.6937E-02      9.5078E+01   4.6964E-01  2.3198E-03
     34.308      0.029  1.1956E-01      9.5283E+01   4.4202E-01  2.0505E-03
     36.531      0.027  7.6217E-02      9.4890E+01   4.1341E-01  1.8011E-03
     38.897      0.026  4.0332E-02      9.4441E+01   3.8642E-01  1.5811E-03
     41.417      0.024  2.2773E-02      9.2706E+01   3.5624E-01  1.3689E-03
     44.101      0.023  2.0029E-02      9.1828E+01   3.3140E-01  1.1960E-03
     46.958      0.021  1.3619E-02      9.1499E+01   3.1012E-01  1.0511E-03
     50.000      0.020  9.1520E-03      9.1211E+01   2.9033E-01  9.2416E-04
 
 
