# Supplementary material for: Parameters estimation of stochastic finite fault ground motion simulation method and its application in North China
Source: PLoS One. 2025 Dec 3;20(12):e0337602. doi: 10.1371/journal.pone.0337602 (PMC12674566; doi:10.1371/journal.pone.0337602)
Supplement: S2 File — The program code of strong ground motion simulation based on stochastic finite-fault method with dynamic corner frequency for the Pingyuan earthquake. (ZIP) [file pone.0337602.s002.zip › S2 File. Program Code. ( Simulationor of Pingyuan earthquake)/EXSIMNC/PSA/M6d5S130S015iter008.tmp]

**********************************************
*******     Site #  15
PSA and Fouries apectra of trial num.     8
damping:   5%
 100 samples
Mag.          =      5.50
siteCoord1    =     37.10
siteCoord2    =    116.80
depth         =     18.00
fault Dis.(km)=    44.03
Hypo  Dis.(km)=    44.77
Input Parameters file =  M6d5S130_parameters.out                                                                                                 
 data format: (1x,f10.3, 1p, 1x,e11.4, 5x,e11.4, 2x,e11.4, 1x,e11.4)
   freq(Hz)     per(s) FAS(cm/sec) avgPSA(cm/s**2) avgPSV(cm/s)   avgSD(cm)
      0.100     10.000  1.3239E-01      3.4043E-01   5.4181E-01  8.6232E-01
      0.106      9.392  1.3239E-01      4.0740E-01   6.0895E-01  9.1021E-01
      0.113      8.820  1.3239E-01      4.9275E-01   6.9171E-01  9.7100E-01
      0.121      8.283  1.3239E-01      5.9541E-01   7.8496E-01  1.0349E+00
      0.129      7.779  1.9695E-01      7.1002E-01   8.7910E-01  1.0885E+00
      0.137      7.306  1.9695E-01      8.2707E-01   9.6173E-01  1.1183E+00
      0.146      6.862  1.9695E-01      9.3576E-01   1.0219E+00  1.1160E+00
      0.155      6.444  1.9372E-01      1.0307E+00   1.0571E+00  1.0842E+00
      0.165      6.052  1.9372E-01      1.1213E+00   1.0801E+00  1.0403E+00
      0.176      5.684  1.9372E-01      1.2387E+00   1.1205E+00  1.0136E+00
      0.187      5.338  4.3918E-01      1.4309E+00   1.2156E+00  1.0327E+00
      0.199      5.013  4.3918E-01      1.7379E+00   1.3866E+00  1.1063E+00
      0.212      4.708  4.3918E-01      2.1521E+00   1.6126E+00  1.2084E+00
      0.226      4.422  8.8709E-01      2.5919E+00   1.8240E+00  1.2836E+00
      0.241      4.153  8.8709E-01      2.9377E+00   1.9416E+00  1.2832E+00
      0.256      3.900  1.2375E+00      3.1440E+00   1.9515E+00  1.2113E+00
      0.273      3.663  1.2375E+00      3.5492E+00   2.0690E+00  1.2061E+00
      0.291      3.440  1.8142E+00      4.0018E+00   2.1909E+00  1.1994E+00
      0.310      3.231  2.4480E+00      4.6867E+00   2.4097E+00  1.2390E+00
      0.330      3.034  2.4480E+00      5.8441E+00   2.8220E+00  1.3627E+00
      0.351      2.849  3.1637E+00      7.4315E+00   3.3702E+00  1.5284E+00
      0.374      2.676  3.8723E+00      9.3097E+00   3.9650E+00  1.6887E+00
      0.398      2.513  4.3116E+00      1.1923E+01   4.7691E+00  1.9076E+00
      0.424      2.360  4.3116E+00      1.5248E+01   5.7281E+00  2.1518E+00
      0.451      2.217  4.7044E+00      1.8070E+01   6.3749E+00  2.2490E+00
      0.480      2.082  5.1597E+00      2.0295E+01   6.7245E+00  2.2280E+00
      0.511      1.955  6.3076E+00      2.3186E+01   7.2149E+00  2.2451E+00
      0.545      1.836  7.4019E+00      2.7458E+01   8.0243E+00  2.3450E+00
      0.580      1.724  1.0630E+01      3.1379E+01   8.6122E+00  2.3637E+00
      0.617      1.620  1.2340E+01      3.6287E+01   9.3533E+00  2.4109E+00
      0.657      1.521  1.3575E+01      4.3508E+01   1.0532E+01  2.5496E+00
      0.700      1.428  1.4748E+01      4.9000E+01   1.1140E+01  2.5326E+00
      0.745      1.342  1.6107E+01      5.4930E+01   1.1728E+01  2.5042E+00
      0.794      1.260  1.6461E+01      5.6507E+01   1.1331E+01  2.2721E+00
      0.845      1.183  1.6368E+01      5.7559E+01   1.0840E+01  2.0413E+00
      0.900      1.111  1.5290E+01      5.5109E+01   9.7468E+00  1.7239E+00
      0.958      1.044  1.2500E+01      5.0051E+01   8.3135E+00  1.3809E+00
      1.020      0.980  9.0252E+00      4.2402E+01   6.6145E+00  1.0318E+00
      1.086      0.921  4.9372E+00      4.0099E+01   5.8747E+00  8.6066E-01
      1.157      0.865  3.2989E+00      4.0860E+01   5.6219E+00  7.7353E-01
      1.232      0.812  6.3620E+00      4.2624E+01   5.5079E+00  7.1172E-01
      1.311      0.763  9.2533E+00      5.6248E+01   6.8261E+00  8.2840E-01
      1.396      0.716  1.1466E+01      7.1240E+01   8.1195E+00  9.2540E-01
      1.487      0.673  1.4452E+01      8.3596E+01   8.9480E+00  9.5778E-01
      1.583      0.632  1.5886E+01      7.3502E+01   7.3889E+00  7.4277E-01
      1.686      0.593  1.0795E+01      7.8371E+01   7.3990E+00  6.9853E-01
      1.795      0.557  7.0983E+00      7.0522E+01   6.2529E+00  5.5441E-01
      1.911      0.523  1.1909E+01      9.2732E+01   7.7218E+00  6.4300E-01
      2.035      0.491  9.3877E+00      1.0623E+02   8.3077E+00  6.4969E-01
      2.167      0.461  1.9556E+01      1.0794E+02   7.9278E+00  5.8226E-01
      2.307      0.433  9.6773E+00      9.8270E+01   6.7784E+00  4.6755E-01
      2.457      0.407  9.3919E+00      1.1037E+02   7.1500E+00  4.6318E-01
      2.616      0.382  1.1043E+01      1.5437E+02   9.3919E+00  5.7139E-01
      2.786      0.359  2.0468E+01      2.1171E+02   1.2096E+01  6.9114E-01
      2.966      0.337  2.6750E+01      2.4095E+02   1.2930E+01  6.9381E-01
      3.158      0.317  1.3429E+01      2.0450E+02   1.0306E+01  5.1938E-01
      3.363      0.297  1.4427E+01      2.0532E+02   9.7177E+00  4.5993E-01
      3.581      0.279  1.3022E+01      1.9465E+02   8.6521E+00  3.8458E-01
      3.813      0.262  6.3249E+00      1.7918E+02   7.4797E+00  3.1224E-01
      4.060      0.246  1.3411E+01      1.6385E+02   6.4238E+00  2.5185E-01
      4.323      0.231  1.3555E+01      1.7435E+02   6.4195E+00  2.3637E-01
      4.603      0.217  6.8852E+00      1.8743E+02   6.4811E+00  2.2411E-01
      4.901      0.204  1.8624E+01      2.0497E+02   6.6564E+00  2.1617E-01
      5.218      0.192  1.0428E+01      2.0476E+02   6.2451E+00  1.9047E-01
      5.556      0.180  1.3088E+01      2.0571E+02   5.8923E+00  1.6878E-01
      5.916      0.169  7.6182E+00      1.7411E+02   4.6838E+00  1.2600E-01
      6.300      0.159  1.1693E+01      1.7557E+02   4.4356E+00  1.1206E-01
      6.708      0.149  4.7027E+00      1.6367E+02   3.8835E+00  9.2143E-02
      7.142      0.140  7.1581E+00      2.1963E+02   4.8941E+00  1.0906E-01
      7.605      0.131  9.9147E+00      2.1395E+02   4.4775E+00  9.3703E-02
      8.098      0.123  3.1679E+00      1.8011E+02   3.5398E+00  6.9573E-02
      8.622      0.116  6.7860E+00      1.7866E+02   3.2978E+00  6.0871E-02
      9.181      0.109  3.0718E+00      1.7195E+02   2.9809E+00  5.1674E-02
      9.776      0.102  1.0078E+01      2.0311E+02   3.3067E+00  5.3835E-02
     10.409      0.096  2.8511E+00      1.7489E+02   2.6740E+00  4.0886E-02
     11.083      0.090  5.5075E+00      1.6916E+02   2.4291E+00  3.4881E-02
     11.801      0.085  5.0072E+00      1.5522E+02   2.0933E+00  2.8230E-02
     12.566      0.080  4.1496E+00      1.3052E+02   1.6531E+00  2.0937E-02
     13.380      0.075  5.0109E+00      1.3798E+02   1.6413E+00  1.9522E-02
     14.247      0.070  1.9664E+00      1.2231E+02   1.3663E+00  1.5263E-02
     15.170      0.066  1.3199E+00      1.0633E+02   1.1155E+00  1.1703E-02
     16.153      0.062  1.6275E+00      1.3701E+02   1.3500E+00  1.3301E-02
     17.199      0.058  1.4117E+00      1.6140E+02   1.4935E+00  1.3820E-02
     18.314      0.055  9.3788E-01      1.5664E+02   1.3613E+00  1.1830E-02
     19.500      0.051  1.1532E+00      1.1971E+02   9.7709E-01  7.9748E-03
     20.763      0.048  9.7045E-01      9.8883E+01   7.5795E-01  5.8098E-03
     22.109      0.045  4.2923E-01      9.9256E+01   7.1453E-01  5.1437E-03
     23.541      0.042  1.0384E+00      9.4790E+01   6.4085E-01  4.3327E-03
     25.066      0.040  3.0829E-01      9.0459E+01   5.7437E-01  3.6469E-03
     26.690      0.037  2.8335E-01      8.9805E+01   5.3552E-01  3.1934E-03
     28.419      0.035  2.7737E-01      8.4670E+01   4.7418E-01  2.6555E-03
     30.260      0.033  2.6004E-01      8.3776E+01   4.4062E-01  2.3175E-03
     32.221      0.031  1.4074E-01      8.3477E+01   4.1234E-01  2.0368E-03
     34.308      0.029  1.1166E-01      8.3366E+01   3.8673E-01  1.7941E-03
     36.531      0.027  1.0276E-01      8.2591E+01   3.5983E-01  1.5677E-03
     38.897      0.026  3.7899E-02      8.2044E+01   3.3569E-01  1.3735E-03
     41.417      0.024  1.8729E-02      8.1465E+01   3.1305E-01  1.2029E-03
     44.101      0.023  2.3010E-02      8.0810E+01   2.9163E-01  1.0525E-03
     46.958      0.021  1.4504E-02      8.0584E+01   2.7312E-01  9.2570E-04
     50.000      0.020  1.1978E-02      8.0367E+01   2.5581E-01  8.1428E-04
 
 
