# Supplementary material for: Parameters estimation of stochastic finite fault ground motion simulation method and its application in North China
Source: PLoS One. 2025 Dec 3;20(12):e0337602. doi: 10.1371/journal.pone.0337602 (PMC12674566; doi:10.1371/journal.pone.0337602)
Supplement: S2 File — The program code of strong ground motion simulation based on stochastic finite-fault method with dynamic corner frequency for the Pingyuan earthquake. (ZIP) [file pone.0337602.s002.zip › S2 File. Program Code. ( Simulationor of Pingyuan earthquake)/EXSIMNC/PSA/M6d5S130S015iter009.tmp]

**********************************************
*******     Site #  15
PSA and Fouries apectra of trial num.     9
damping:   5%
 100 samples
Mag.          =      5.50
siteCoord1    =     37.10
siteCoord2    =    116.80
depth         =     18.00
fault Dis.(km)=    44.03
Hypo  Dis.(km)=    44.77
Input Parameters file =  M6d5S130_parameters.out                                                                                                 
 data format: (1x,f10.3, 1p, 1x,e11.4, 5x,e11.4, 2x,e11.4, 1x,e11.4)
   freq(Hz)     per(s) FAS(cm/sec) avgPSA(cm/s**2) avgPSV(cm/s)   avgSD(cm)
      0.100     10.000  5.9399E-01      5.2131E-01   8.2969E-01  1.3205E+00
      0.106      9.392  5.9399E-01      6.1509E-01   9.1939E-01  1.3742E+00
      0.113      8.820  5.9399E-01      6.7846E-01   9.5240E-01  1.3369E+00
      0.121      8.283  5.9399E-01      6.9929E-01   9.2191E-01  1.2154E+00
      0.129      7.779  6.3924E-01      6.7831E-01   8.3984E-01  1.0398E+00
      0.137      7.306  6.3924E-01      8.5275E-01   9.9159E-01  1.1530E+00
      0.146      6.862  6.3924E-01      9.6514E-01   1.0540E+00  1.1510E+00
      0.155      6.444  8.6521E-01      1.0082E+00   1.0340E+00  1.0605E+00
      0.165      6.052  8.6521E-01      1.0313E+00   9.9334E-01  9.5679E-01
      0.176      5.684  8.6521E-01      1.1364E+00   1.0280E+00  9.2989E-01
      0.187      5.338  1.1766E+00      1.4202E+00   1.2065E+00  1.0250E+00
      0.199      5.013  1.1766E+00      1.8790E+00   1.4992E+00  1.1962E+00
      0.212      4.708  1.1766E+00      2.3630E+00   1.7706E+00  1.3268E+00
      0.226      4.422  1.3160E+00      2.6745E+00   1.8821E+00  1.3245E+00
      0.241      4.153  1.3160E+00      2.7794E+00   1.8370E+00  1.2141E+00
      0.256      3.900  1.8442E+00      2.9283E+00   1.8176E+00  1.1282E+00
      0.273      3.663  1.8442E+00      3.3752E+00   1.9675E+00  1.1469E+00
      0.291      3.440  2.2555E+00      3.9817E+00   2.1799E+00  1.1934E+00
      0.310      3.231  2.4348E+00      4.2470E+00   2.1836E+00  1.1227E+00
      0.330      3.034  2.4348E+00      4.5007E+00   2.1733E+00  1.0494E+00
      0.351      2.849  2.7240E+00      5.1753E+00   2.3470E+00  1.0643E+00
      0.374      2.676  3.0810E+00      6.6456E+00   2.8304E+00  1.2055E+00
      0.398      2.513  3.3708E+00      8.2029E+00   3.2811E+00  1.3124E+00
      0.424      2.360  3.3708E+00      8.9018E+00   3.3440E+00  1.2562E+00
      0.451      2.217  3.4620E+00      9.7333E+00   3.4339E+00  1.2115E+00
      0.480      2.082  3.6857E+00      1.1047E+01   3.6604E+00  1.2128E+00
      0.511      1.955  3.8058E+00      1.2370E+01   3.8491E+00  1.1977E+00
      0.545      1.836  3.9058E+00      1.3393E+01   3.9138E+00  1.1438E+00
      0.580      1.724  3.4567E+00      1.4961E+01   4.1063E+00  1.1270E+00
      0.617      1.620  3.6731E+00      1.5807E+01   4.0744E+00  1.0502E+00
      0.657      1.521  3.5343E+00      1.8383E+01   4.4501E+00  1.0773E+00
      0.700      1.428  3.2959E+00      2.1151E+01   4.8085E+00  1.0932E+00
      0.745      1.342  2.9908E+00      2.3416E+01   4.9997E+00  1.0675E+00
      0.794      1.260  2.5612E+00      2.5987E+01   5.2110E+00  1.0449E+00
      0.845      1.183  4.1389E+00      3.0081E+01   5.6649E+00  1.0668E+00
      0.900      1.111  7.1799E+00      3.8725E+01   6.8491E+00  1.2114E+00
      0.958      1.044  1.1416E+01      4.9160E+01   8.1657E+00  1.3563E+00
      1.020      0.980  1.3684E+01      6.1959E+01   9.6654E+00  1.5078E+00
      1.086      0.921  1.5574E+01      7.5263E+01   1.1026E+01  1.6154E+00
      1.157      0.865  1.6959E+01      8.1894E+01   1.1268E+01  1.5504E+00
      1.232      0.812  1.6296E+01      7.3994E+01   9.5615E+00  1.2355E+00
      1.311      0.763  1.3152E+01      6.6175E+01   8.0308E+00  9.7459E-01
      1.396      0.716  1.0884E+01      6.8952E+01   7.8587E+00  8.9568E-01
      1.487      0.673  1.1861E+01      7.8263E+01   8.3772E+00  8.9668E-01
      1.583      0.632  1.0314E+01      9.3465E+01   9.3957E+00  9.4451E-01
      1.686      0.593  9.1970E+00      1.0895E+02   1.0286E+01  9.7105E-01
      1.795      0.557  1.1917E+01      1.2632E+02   1.1200E+01  9.9306E-01
      1.911      0.523  1.4284E+01      1.5315E+02   1.2753E+01  1.0619E+00
      2.035      0.491  2.1939E+01      1.6976E+02   1.3276E+01  1.0382E+00
      2.167      0.461  2.1310E+01      1.6512E+02   1.2127E+01  8.9068E-01
      2.307      0.433  1.1351E+01      1.4655E+02   1.0109E+01  6.9728E-01
      2.457      0.407  1.6817E+01      1.8230E+02   1.1810E+01  7.6502E-01
      2.616      0.382  1.4795E+01      2.2127E+02   1.3462E+01  8.1898E-01
      2.786      0.359  2.1637E+01      2.3734E+02   1.3561E+01  7.7483E-01
      2.966      0.337  2.3366E+01      2.1837E+02   1.1718E+01  6.2878E-01
      3.158      0.317  2.0647E+01      2.1197E+02   1.0682E+01  5.3833E-01
      3.363      0.297  6.2175E+00      1.9046E+02   9.0142E+00  4.2663E-01
      3.581      0.279  1.6825E+01      2.1085E+02   9.3724E+00  4.1660E-01
      3.813      0.262  2.0504E+01      2.7369E+02   1.1425E+01  4.7694E-01
      4.060      0.246  1.5364E+01      2.9069E+02   1.1396E+01  4.4680E-01
      4.323      0.231  1.6326E+01      3.2941E+02   1.2129E+01  4.4658E-01
      4.603      0.217  2.1819E+01      3.4579E+02   1.1957E+01  4.1347E-01
      4.901      0.204  1.4637E+01      3.4074E+02   1.1066E+01  3.5937E-01
      5.218      0.192  1.3402E+01      3.0941E+02   9.4368E+00  2.8782E-01
      5.556      0.180  5.6940E+00      3.0159E+02   8.6386E+00  2.4744E-01
      5.916      0.169  8.3768E+00      2.8515E+02   7.6707E+00  2.0635E-01
      6.300      0.159  8.0219E+00      2.8628E+02   7.2326E+00  1.8273E-01
      6.708      0.149  8.6983E+00      2.5569E+02   6.0669E+00  1.4395E-01
      7.142      0.140  6.6267E+00      2.1530E+02   4.7975E+00  1.0691E-01
      7.605      0.131  1.1780E+01      2.3037E+02   4.8210E+00  1.0089E-01
      8.098      0.123  5.4817E+00      2.1137E+02   4.1544E+00  8.1652E-02
      8.622      0.116  1.1738E+01      2.8821E+02   5.3198E+00  9.8196E-02
      9.181      0.109  1.0074E+01      3.3291E+02   5.7711E+00  1.0004E-01
      9.776      0.102  7.0239E+00      2.5656E+02   4.1769E+00  6.8003E-02
     10.409      0.096  4.9651E+00      2.0966E+02   3.2057E+00  4.9015E-02
     11.083      0.090  2.5600E+00      2.2120E+02   3.1763E+00  4.5611E-02
     11.801      0.085  3.7693E+00      2.3153E+02   3.1224E+00  4.2109E-02
     12.566      0.080  4.8498E+00      1.9161E+02   2.4268E+00  3.0737E-02
     13.380      0.075  3.5284E+00      1.5287E+02   1.8184E+00  2.1630E-02
     14.247      0.070  3.9884E+00      1.2650E+02   1.4131E+00  1.5786E-02
     15.170      0.066  3.3494E+00      1.5253E+02   1.6003E+00  1.6789E-02
     16.153      0.062  1.0859E+00      1.6687E+02   1.6442E+00  1.6200E-02
     17.199      0.058  8.8414E-01      1.6421E+02   1.5196E+00  1.4061E-02
     18.314      0.055  8.5486E-01      1.5040E+02   1.3070E+00  1.1359E-02
     19.500      0.051  1.1750E+00      1.4557E+02   1.1881E+00  9.6969E-03
     20.763      0.048  1.5898E+00      1.4524E+02   1.1133E+00  8.5333E-03
     22.109      0.045  3.0967E-01      1.2480E+02   8.9843E-01  6.4676E-03
     23.541      0.042  9.3357E-01      1.2316E+02   8.3263E-01  5.6292E-03
     25.066      0.040  3.2060E-01      1.1775E+02   7.4766E-01  4.7472E-03
     26.690      0.037  9.9700E-02      1.2220E+02   7.2868E-01  4.3452E-03
     28.419      0.035  2.2464E-01      1.2282E+02   6.8783E-01  3.8521E-03
     30.260      0.033  2.1733E-01      1.2140E+02   6.3853E-01  3.3584E-03
     32.221      0.031  1.5568E-01      1.2004E+02   5.9296E-01  2.9290E-03
     34.308      0.029  9.6714E-02      1.1887E+02   5.5145E-01  2.5582E-03
     36.531      0.027  6.4602E-02      1.1792E+02   5.1374E-01  2.2382E-03
     38.897      0.026  1.9338E-02      1.1838E+02   4.8439E-01  1.9819E-03
     41.417      0.024  2.6852E-02      1.1855E+02   4.5555E-01  1.7505E-03
     44.101      0.023  1.1906E-02      1.1806E+02   4.2608E-01  1.5377E-03
     46.958      0.021  9.8351E-03      1.1767E+02   3.9883E-01  1.3518E-03
     50.000      0.020  1.1080E-02      1.1739E+02   3.7368E-01  1.1894E-03
 
 
