# Supplementary material for: Parameters estimation of stochastic finite fault ground motion simulation method and its application in North China
Source: PLoS One. 2025 Dec 3;20(12):e0337602. doi: 10.1371/journal.pone.0337602 (PMC12674566; doi:10.1371/journal.pone.0337602)
Supplement: S2 File — The program code of strong ground motion simulation based on stochastic finite-fault method with dynamic corner frequency for the Pingyuan earthquake. (ZIP) [file pone.0337602.s002.zip › S2 File. Program Code. ( Simulationor of Pingyuan earthquake)/EXSIMNC/PSA/M6d5S130S015iter010.tmp]

**********************************************
*******     Site #  15
PSA and Fouries apectra of trial num.    10
damping:   5%
 100 samples
Mag.          =      5.50
siteCoord1    =     37.10
siteCoord2    =    116.80
depth         =     18.00
fault Dis.(km)=    44.03
Hypo  Dis.(km)=    44.77
Input Parameters file =  M6d5S130_parameters.out                                                                                                 
 data format: (1x,f10.3, 1p, 1x,e11.4, 5x,e11.4, 2x,e11.4, 1x,e11.4)
   freq(Hz)     per(s) FAS(cm/sec) avgPSA(cm/s**2) avgPSV(cm/s)   avgSD(cm)
      0.100     10.000  1.5015E-01      3.0783E-01   4.8993E-01  7.7974E-01
      0.106      9.392  1.5015E-01      3.5206E-01   5.2623E-01  7.8656E-01
      0.113      8.820  1.5015E-01      4.1066E-01   5.7647E-01  8.0923E-01
      0.121      8.283  1.5015E-01      4.8738E-01   6.4255E-01  8.4710E-01
      0.129      7.779  2.6931E-01      5.8438E-01   7.2354E-01  8.9585E-01
      0.137      7.306  2.6931E-01      7.0088E-01   8.1499E-01  9.4768E-01
      0.146      6.862  2.6931E-01      8.3270E-01   9.0936E-01  9.9308E-01
      0.155      6.444  5.1993E-01      9.7346E-01   9.9840E-01  1.0240E+00
      0.165      6.052  5.1993E-01      1.1180E+00   1.0769E+00  1.0373E+00
      0.176      5.684  5.1993E-01      1.2673E+00   1.1464E+00  1.0370E+00
      0.187      5.338  9.1033E-01      1.4316E+00   1.2162E+00  1.0332E+00
      0.199      5.013  9.1033E-01      1.6271E+00   1.2982E+00  1.0358E+00
      0.212      4.708  9.1033E-01      1.8707E+00   1.4017E+00  1.0504E+00
      0.226      4.422  1.3399E+00      2.1512E+00   1.5139E+00  1.0654E+00
      0.241      4.153  1.3399E+00      2.4676E+00   1.6309E+00  1.0779E+00
      0.256      3.900  1.8844E+00      2.8895E+00   1.7935E+00  1.1133E+00
      0.273      3.663  1.8844E+00      3.6257E+00   2.1136E+00  1.2321E+00
      0.291      3.440  2.6515E+00      4.5059E+00   2.4669E+00  1.3505E+00
      0.310      3.231  3.2929E+00      5.4926E+00   2.8241E+00  1.4520E+00
      0.330      3.034  3.2929E+00      6.6611E+00   3.2165E+00  1.5532E+00
      0.351      2.849  3.8955E+00      7.3229E+00   3.3209E+00  1.5060E+00
      0.374      2.676  4.5166E+00      7.7700E+00   3.3093E+00  1.4094E+00
      0.398      2.513  5.0876E+00      8.7904E+00   3.5161E+00  1.4064E+00
      0.424      2.360  5.0876E+00      9.8433E+00   3.6977E+00  1.3890E+00
      0.451      2.217  5.2543E+00      1.1597E+01   4.0914E+00  1.4434E+00
      0.480      2.082  5.2720E+00      1.2827E+01   4.2500E+00  1.4082E+00
      0.511      1.955  5.0130E+00      1.3782E+01   4.2887E+00  1.3345E+00
      0.545      1.836  4.6306E+00      1.3616E+01   3.9791E+00  1.1628E+00
      0.580      1.724  3.9269E+00      1.1861E+01   3.2553E+00  8.9344E-01
      0.617      1.620  3.8216E+00      1.3580E+01   3.5004E+00  9.0225E-01
      0.657      1.521  3.6729E+00      1.4783E+01   3.5786E+00  8.6628E-01
      0.700      1.428  3.3659E+00      1.3933E+01   3.1676E+00  7.2015E-01
      0.745      1.342  2.5153E+00      1.3314E+01   2.8428E+00  6.0697E-01
      0.794      1.260  2.1095E+00      1.2887E+01   2.5841E+00  5.1817E-01
      0.845      1.183  3.1463E+00      1.3088E+01   2.4648E+00  4.6417E-01
      0.900      1.111  4.1667E+00      1.5506E+01   2.7424E+00  4.8503E-01
      0.958      1.044  4.3032E+00      1.8573E+01   3.0851E+00  5.1244E-01
      1.020      0.980  4.3713E+00      1.8929E+01   2.9529E+00  4.6064E-01
      1.086      0.921  4.7709E+00      2.5775E+01   3.7761E+00  5.5322E-01
      1.157      0.865  4.1138E+00      3.8936E+01   5.3572E+00  7.3710E-01
      1.232      0.812  4.6978E+00      5.1792E+01   6.6925E+00  8.6480E-01
      1.311      0.763  7.1990E+00      6.0935E+01   7.3948E+00  8.9742E-01
      1.396      0.716  1.1970E+01      6.9768E+01   7.9516E+00  9.0627E-01
      1.487      0.673  1.3514E+01      6.3771E+01   6.8259E+00  7.3064E-01
      1.583      0.632  9.1377E+00      6.7085E+01   6.7437E+00  6.7792E-01
      1.686      0.593  8.1255E+00      7.0538E+01   6.6594E+00  6.2871E-01
      1.795      0.557  1.5872E+01      1.0820E+02   9.5935E+00  8.5061E-01
      1.911      0.523  2.3237E+01      1.5283E+02   1.2727E+01  1.0597E+00
      2.035      0.491  2.2662E+01      1.7103E+02   1.3375E+01  1.0460E+00
      2.167      0.461  1.9345E+01      1.5045E+02   1.1050E+01  8.1159E-01
      2.307      0.433  1.2608E+01      1.2905E+02   8.9012E+00  6.1397E-01
      2.457      0.407  1.6383E+01      1.6147E+02   1.0460E+01  6.7760E-01
      2.616      0.382  2.1573E+01      2.0521E+02   1.2485E+01  7.5955E-01
      2.786      0.359  2.2664E+01      2.5780E+02   1.4730E+01  8.4164E-01
      2.966      0.337  1.7098E+01      2.7447E+02   1.4728E+01  7.9033E-01
      3.158      0.317  1.4340E+01      2.5675E+02   1.2939E+01  6.5206E-01
      3.363      0.297  1.8617E+01      2.3007E+02   1.0889E+01  5.1537E-01
      3.581      0.279  2.2838E+01      2.4752E+02   1.1002E+01  4.8904E-01
      3.813      0.262  1.7321E+01      2.1850E+02   9.1213E+00  3.8077E-01
      4.060      0.246  7.7285E+00      1.9796E+02   7.7610E+00  3.0427E-01
      4.323      0.231  1.4103E+01      2.0513E+02   7.5529E+00  2.7810E-01
      4.603      0.217  1.2676E+01      1.9559E+02   6.7635E+00  2.3388E-01
      4.901      0.204  8.1723E+00      2.1534E+02   6.9933E+00  2.2711E-01
      5.218      0.192  1.1950E+01      2.8267E+02   8.6213E+00  2.6295E-01
      5.556      0.180  1.7967E+01      2.6431E+02   7.5708E+00  2.1686E-01
      5.916      0.169  6.9010E+00      3.1349E+02   8.4332E+00  2.2686E-01
      6.300      0.159  1.7220E+01      3.9529E+02   9.9868E+00  2.5231E-01
      6.708      0.149  1.1114E+01      3.6245E+02   8.5998E+00  2.0405E-01
      7.142      0.140  9.2072E+00      2.5746E+02   5.7370E+00  1.2784E-01
      7.605      0.131  9.7209E+00      2.4001E+02   5.0228E+00  1.0512E-01
      8.098      0.123  4.2768E+00      2.3500E+02   4.6188E+00  9.0778E-02
      8.622      0.116  8.1978E+00      2.5470E+02   4.7014E+00  8.6780E-02
      9.181      0.109  1.1259E+01      2.6163E+02   4.5355E+00  7.8624E-02
      9.776      0.102  3.2673E+00      1.9865E+02   3.2341E+00  5.2653E-02
     10.409      0.096  5.1919E+00      2.1285E+02   3.2545E+00  4.9761E-02
     11.083      0.090  2.8419E+00      1.6900E+02   2.4268E+00  3.4849E-02
     11.801      0.085  3.4498E+00      1.5220E+02   2.0525E+00  2.7681E-02
     12.566      0.080  2.3234E+00      1.8447E+02   2.3364E+00  2.9592E-02
     13.380      0.075  5.3537E+00      1.9709E+02   2.3443E+00  2.7885E-02
     14.247      0.070  3.9129E+00      1.6350E+02   1.8264E+00  2.0403E-02
     15.170      0.066  4.4589E+00      1.6127E+02   1.6919E+00  1.7751E-02
     16.153      0.062  1.8253E+00      1.6624E+02   1.6380E+00  1.6140E-02
     17.199      0.058  3.2348E+00      1.7456E+02   1.6153E+00  1.4947E-02
     18.314      0.055  7.7731E-01      1.5038E+02   1.3069E+00  1.1357E-02
     19.500      0.051  9.5904E-01      1.3712E+02   1.1192E+00  9.1345E-03
     20.763      0.048  1.3357E+00      1.5699E+02   1.2034E+00  9.2239E-03
     22.109      0.045  9.1787E-01      1.4629E+02   1.0531E+00  7.5812E-03
     23.541      0.042  2.9109E-01      1.2517E+02   8.4628E-01  5.7215E-03
     25.066      0.040  2.8601E-01      1.2065E+02   7.6608E-01  4.8642E-03
     26.690      0.037  2.1385E-01      1.2485E+02   7.4451E-01  4.4396E-03
     28.419      0.035  1.6439E-01      1.2030E+02   6.7373E-01  3.7731E-03
     30.260      0.033  1.3864E-01      1.1583E+02   6.0920E-01  3.2041E-03
     32.221      0.031  8.0776E-02      1.1195E+02   5.5297E-01  2.7314E-03
     34.308      0.029  2.8175E-02      1.1431E+02   5.3027E-01  2.4599E-03
     36.531      0.027  2.4222E-02      1.1375E+02   4.9560E-01  2.1592E-03
     38.897      0.026  9.2406E-02      1.1236E+02   4.5972E-01  1.8810E-03
     41.417      0.024  1.5791E-02      1.1184E+02   4.2977E-01  1.6515E-03
     44.101      0.023  1.3813E-02      1.1199E+02   4.0415E-01  1.4585E-03
     46.958      0.021  9.7826E-03      1.1172E+02   3.7866E-01  1.2834E-03
     50.000      0.020  9.3171E-03      1.1160E+02   3.5522E-01  1.1307E-03
 
 
