# Supplementary material for: Parameters estimation of stochastic finite fault ground motion simulation method and its application in North China
Source: PLoS One. 2025 Dec 3;20(12):e0337602. doi: 10.1371/journal.pone.0337602 (PMC12674566; doi:10.1371/journal.pone.0337602)
Supplement: S2 File — The program code of strong ground motion simulation based on stochastic finite-fault method with dynamic corner frequency for the Pingyuan earthquake. (ZIP) [file pone.0337602.s002.zip › S2 File. Program Code. ( Simulationor of Pingyuan earthquake)/EXSIMNC/PSA/M6d5S130S016iter001.tmp]

**********************************************
*******     Site #  16
PSA and Fouries apectra of trial num.     1
damping:   5%
 100 samples
Mag.          =      5.50
siteCoord1    =     37.30
siteCoord2    =    116.80
depth         =     18.00
fault Dis.(km)=    39.27
Hypo  Dis.(km)=    41.85
Input Parameters file =  M6d5S130_parameters.out                                                                                                 
 data format: (1x,f10.3, 1p, 1x,e11.4, 5x,e11.4, 2x,e11.4, 1x,e11.4)
   freq(Hz)     per(s) FAS(cm/sec) avgPSA(cm/s**2) avgPSV(cm/s)   avgSD(cm)
      0.100     10.000  5.6291E-01      3.5775E-01   5.6938E-01  9.0620E-01
      0.106      9.392  5.6291E-01      3.9707E-01   5.9350E-01  8.8711E-01
      0.113      8.820  5.6291E-01      4.3912E-01   6.1643E-01  8.6532E-01
      0.121      8.283  5.6291E-01      4.9257E-01   6.4938E-01  8.5612E-01
      0.129      7.779  8.2595E-01      5.6911E-01   7.0464E-01  8.7244E-01
      0.137      7.306  8.2595E-01      6.7831E-01   7.8875E-01  9.1716E-01
      0.146      6.862  8.2595E-01      8.0451E-01   8.7857E-01  9.5945E-01
      0.155      6.444  1.0768E+00      9.3651E-01   9.6050E-01  9.8510E-01
      0.165      6.052  1.0768E+00      1.0605E+00   1.0215E+00  9.8389E-01
      0.176      5.684  1.0768E+00      1.2100E+00   1.0946E+00  9.9014E-01
      0.187      5.338  1.2725E+00      1.4649E+00   1.2445E+00  1.0573E+00
      0.199      5.013  1.2725E+00      1.7543E+00   1.3997E+00  1.1168E+00
      0.212      4.708  1.2725E+00      2.0509E+00   1.5368E+00  1.1515E+00
      0.226      4.422  1.3663E+00      2.3866E+00   1.6795E+00  1.1819E+00
      0.241      4.153  1.3663E+00      2.8057E+00   1.8544E+00  1.2256E+00
      0.256      3.900  1.3966E+00      3.3179E+00   2.0595E+00  1.2783E+00
      0.273      3.663  1.3966E+00      3.8844E+00   2.2644E+00  1.3200E+00
      0.291      3.440  1.3053E+00      4.4935E+00   2.4601E+00  1.3468E+00
      0.310      3.231  1.1647E+00      5.2512E+00   2.6999E+00  1.3882E+00
      0.330      3.034  1.1647E+00      6.2908E+00   3.0377E+00  1.4668E+00
      0.351      2.849  1.4229E+00      7.5170E+00   3.4089E+00  1.5459E+00
      0.374      2.676  1.8296E+00      8.6370E+00   3.6785E+00  1.5667E+00
      0.398      2.513  2.7161E+00      9.5064E+00   3.8025E+00  1.5209E+00
      0.424      2.360  2.7161E+00      1.0425E+01   3.9162E+00  1.4711E+00
      0.451      2.217  3.7052E+00      1.1641E+01   4.1068E+00  1.4489E+00
      0.480      2.082  4.7769E+00      1.3848E+01   4.5883E+00  1.5202E+00
      0.511      1.955  5.8444E+00      1.8411E+01   5.7289E+00  1.7827E+00
      0.545      1.836  7.0799E+00      2.4037E+01   7.0245E+00  2.0528E+00
      0.580      1.724  8.7267E+00      2.9057E+01   7.9750E+00  2.1888E+00
      0.617      1.620  9.6888E+00      3.2237E+01   8.3094E+00  2.1418E+00
      0.657      1.521  9.9550E+00      3.5691E+01   8.6400E+00  2.0915E+00
      0.700      1.428  1.0073E+01      3.7936E+01   8.6246E+00  1.9608E+00
      0.745      1.342  1.0101E+01      3.8319E+01   8.1817E+00  1.7469E+00
      0.794      1.260  9.0664E+00      3.5980E+01   7.2149E+00  1.4467E+00
      0.845      1.183  9.0558E+00      3.5946E+01   6.7694E+00  1.2748E+00
      0.900      1.111  8.1342E+00      3.6512E+01   6.4577E+00  1.1421E+00
      0.958      1.044  8.2730E+00      4.2083E+01   6.9901E+00  1.1611E+00
      1.020      0.980  1.1430E+01      5.3789E+01   8.3909E+00  1.3090E+00
      1.086      0.921  1.4410E+01      6.9686E+01   1.0209E+01  1.4957E+00
      1.157      0.865  1.8080E+01      8.6442E+01   1.1894E+01  1.6365E+00
      1.232      0.812  2.1368E+01      1.1431E+02   1.4771E+01  1.9087E+00
      1.311      0.763  2.1952E+01      1.4083E+02   1.7091E+01  2.0741E+00
      1.396      0.716  1.9385E+01      1.5541E+02   1.7712E+01  2.0187E+00
      1.487      0.673  1.8309E+01      1.5762E+02   1.6871E+01  1.8059E+00
      1.583      0.632  1.8742E+01      1.4069E+02   1.4143E+01  1.4217E+00
      1.686      0.593  1.6527E+01      1.2398E+02   1.1705E+01  1.1050E+00
      1.795      0.557  1.2902E+01      1.2626E+02   1.1195E+01  9.9259E-01
      1.911      0.523  1.4935E+01      1.3756E+02   1.1455E+01  9.5383E-01
      2.035      0.491  1.9267E+01      1.4017E+02   1.0961E+01  8.5723E-01
      2.167      0.461  2.0235E+01      1.5629E+02   1.1479E+01  8.4306E-01
      2.307      0.433  9.1900E+00      1.8392E+02   1.2687E+01  8.7508E-01
      2.457      0.407  9.0663E+00      2.0232E+02   1.3107E+01  8.4905E-01
      2.616      0.382  1.9098E+01      1.9165E+02   1.1660E+01  7.0936E-01
      2.786      0.359  2.3914E+01      2.0327E+02   1.1614E+01  6.6361E-01
      2.966      0.337  2.1480E+01      2.0979E+02   1.1257E+01  6.0407E-01
      3.158      0.317  1.6922E+01      1.8102E+02   9.1227E+00  4.5974E-01
      3.363      0.297  9.7370E+00      1.9972E+02   9.4524E+00  4.4738E-01
      3.581      0.279  1.7656E+01      2.2380E+02   9.9479E+00  4.4218E-01
      3.813      0.262  1.5612E+01      2.4381E+02   1.0178E+01  4.2487E-01
      4.060      0.246  1.6096E+01      2.7816E+02   1.0905E+01  4.2754E-01
      4.323      0.231  1.8718E+01      2.8896E+02   1.0639E+01  3.9174E-01
      4.603      0.217  2.5104E+01      3.0258E+02   1.0463E+01  3.6181E-01
      4.901      0.204  2.3475E+01      3.0882E+02   1.0029E+01  3.2570E-01
      5.218      0.192  1.7493E+01      2.5823E+02   7.8759E+00  2.4021E-01
      5.556      0.180  8.2216E+00      2.6544E+02   7.6033E+00  2.1779E-01
      5.916      0.169  1.9039E+01      3.1765E+02   8.5450E+00  2.2987E-01
      6.300      0.159  1.6819E+01      3.7403E+02   9.4496E+00  2.3874E-01
      6.708      0.149  8.4669E+00      3.4015E+02   8.0707E+00  1.9149E-01
      7.142      0.140  7.1183E+00      2.5836E+02   5.7571E+00  1.2829E-01
      7.605      0.131  9.9464E+00      2.8232E+02   5.9082E+00  1.2365E-01
      8.098      0.123  1.7544E+01      3.3519E+02   6.5880E+00  1.2948E-01
      8.622      0.116  4.8706E+00      2.6089E+02   4.8156E+00  8.8889E-02
      9.181      0.109  7.8639E+00      1.9425E+02   3.3675E+00  5.8376E-02
      9.776      0.102  8.7341E+00      2.0300E+02   3.3050E+00  5.3807E-02
     10.409      0.096  8.8157E+00      2.4327E+02   3.7196E+00  5.6873E-02
     11.083      0.090  6.3356E+00      1.9350E+02   2.7787E+00  3.9901E-02
     11.801      0.085  2.4247E+00      1.9107E+02   2.5767E+00  3.4750E-02
     12.566      0.080  4.2466E+00      2.0381E+02   2.5813E+00  3.2694E-02
     13.380      0.075  5.9416E+00      1.7247E+02   2.0515E+00  2.4402E-02
     14.247      0.070  1.9333E+00      1.6657E+02   1.8608E+00  2.0787E-02
     15.170      0.066  1.5917E+00      1.6105E+02   1.6897E+00  1.7727E-02
     16.153      0.062  2.9707E+00      1.5074E+02   1.4852E+00  1.4634E-02
     17.199      0.058  1.0537E+00      1.4482E+02   1.3401E+00  1.2401E-02
     18.314      0.055  2.4570E+00      1.2835E+02   1.1154E+00  9.6938E-03
     19.500      0.051  1.8110E+00      1.3255E+02   1.0818E+00  8.8298E-03
     20.763      0.048  6.1137E-01      1.3720E+02   1.0517E+00  8.0614E-03
     22.109      0.045  4.9547E-01      1.3414E+02   9.6562E-01  6.9513E-03
     23.541      0.042  8.6330E-01      1.3590E+02   9.1877E-01  6.2116E-03
     25.066      0.040  3.5951E-01      1.2902E+02   8.1922E-01  5.2016E-03
     26.690      0.037  3.0132E-01      1.1974E+02   7.1405E-01  4.2579E-03
     28.419      0.035  3.5524E-01      1.2031E+02   6.7374E-01  3.7732E-03
     30.260      0.033  1.3295E-01      1.1645E+02   6.1248E-01  3.2214E-03
     32.221      0.031  1.7435E-01      1.1109E+02   5.4876E-01  2.7106E-03
     34.308      0.029  8.2439E-02      1.1077E+02   5.1387E-01  2.3838E-03
     36.531      0.027  8.2149E-02      1.1071E+02   4.8232E-01  2.1014E-03
     38.897      0.026  3.6568E-02      1.1093E+02   4.5388E-01  1.8571E-03
     41.417      0.024  4.2928E-02      1.1041E+02   4.2427E-01  1.6304E-03
     44.101      0.023  1.5773E-02      1.0961E+02   3.9558E-01  1.4276E-03
     46.958      0.021  1.0498E-02      1.0910E+02   3.6979E-01  1.2533E-03
     50.000      0.020  8.5739E-03      1.0892E+02   3.4671E-01  1.1036E-03
 
 
