# Supplementary material for: Parameters estimation of stochastic finite fault ground motion simulation method and its application in North China
Source: PLoS One. 2025 Dec 3;20(12):e0337602. doi: 10.1371/journal.pone.0337602 (PMC12674566; doi:10.1371/journal.pone.0337602)
Supplement: S2 File — The program code of strong ground motion simulation based on stochastic finite-fault method with dynamic corner frequency for the Pingyuan earthquake. (ZIP) [file pone.0337602.s002.zip › S2 File. Program Code. ( Simulationor of Pingyuan earthquake)/EXSIMNC/PSA/M6d5S130S016iter002.tmp]

**********************************************
*******     Site #  16
PSA and Fouries apectra of trial num.     2
damping:   5%
 100 samples
Mag.          =      5.50
siteCoord1    =     37.30
siteCoord2    =    116.80
depth         =     18.00
fault Dis.(km)=    39.27
Hypo  Dis.(km)=    41.85
Input Parameters file =  M6d5S130_parameters.out                                                                                                 
 data format: (1x,f10.3, 1p, 1x,e11.4, 5x,e11.4, 2x,e11.4, 1x,e11.4)
   freq(Hz)     per(s) FAS(cm/sec) avgPSA(cm/s**2) avgPSV(cm/s)   avgSD(cm)
      0.100     10.000  3.4645E-01      3.4740E-01   5.5290E-01  8.7997E-01
      0.106      9.392  3.4645E-01      4.0318E-01   6.0263E-01  9.0076E-01
      0.113      8.820  3.4645E-01      4.5175E-01   6.3415E-01  8.9021E-01
      0.121      8.283  3.4645E-01      4.9155E-01   6.4804E-01  8.5434E-01
      0.129      7.779  4.5208E-01      5.2691E-01   6.5239E-01  8.0776E-01
      0.137      7.306  4.5208E-01      5.7020E-01   6.6303E-01  7.7098E-01
      0.146      6.862  4.5208E-01      6.4090E-01   6.9990E-01  7.6433E-01
      0.155      6.444  4.4097E-01      7.5985E-01   7.7932E-01  7.9928E-01
      0.165      6.052  4.4097E-01      9.3818E-01   9.0367E-01  8.7042E-01
      0.176      5.684  4.4097E-01      1.1662E+00   1.0550E+00  9.5436E-01
      0.187      5.338  4.7424E-01      1.4127E+00   1.2002E+00  1.0197E+00
      0.199      5.013  4.7424E-01      1.6437E+00   1.3115E+00  1.0464E+00
      0.212      4.708  4.7424E-01      1.8580E+00   1.3923E+00  1.0433E+00
      0.226      4.422  5.4583E-01      2.1089E+00   1.4841E+00  1.0444E+00
      0.241      4.153  5.4583E-01      2.4670E+00   1.6305E+00  1.0776E+00
      0.256      3.900  8.5804E-01      2.9221E+00   1.8138E+00  1.1258E+00
      0.273      3.663  8.5804E-01      3.3272E+00   1.9396E+00  1.1306E+00
      0.291      3.440  8.3296E-01      3.5336E+00   1.9345E+00  1.0591E+00
      0.310      3.231  1.2543E+00      3.6485E+00   1.8759E+00  9.6451E-01
      0.330      3.034  1.2543E+00      4.0091E+00   1.9359E+00  9.3481E-01
      0.351      2.849  1.4524E+00      4.6464E+00   2.1071E+00  9.5557E-01
      0.374      2.676  1.5115E+00      5.6486E+00   2.4058E+00  1.0246E+00
      0.398      2.513  1.4081E+00      6.4932E+00   2.5972E+00  1.0389E+00
      0.424      2.360  1.4081E+00      6.9686E+00   2.6178E+00  9.8337E-01
      0.451      2.217  1.6849E+00      7.9676E+00   2.8109E+00  9.9169E-01
      0.480      2.082  1.6259E+00      9.4728E+00   3.1386E+00  1.0399E+00
      0.511      1.955  3.1232E+00      1.1224E+01   3.4926E+00  1.0868E+00
      0.545      1.836  3.7815E+00      1.4238E+01   4.1610E+00  1.2160E+00
      0.580      1.724  6.9520E+00      1.7128E+01   4.7010E+00  1.2902E+00
      0.617      1.620  8.4398E+00      2.1972E+01   5.6636E+00  1.4598E+00
      0.657      1.521  9.4129E+00      2.9318E+01   7.0972E+00  1.7181E+00
      0.700      1.428  1.0273E+01      3.3600E+01   7.6388E+00  1.7367E+00
      0.745      1.342  1.0603E+01      3.7656E+01   8.0402E+00  1.7167E+00
      0.794      1.260  1.0659E+01      3.9602E+01   7.9412E+00  1.5924E+00
      0.845      1.183  1.0540E+01      3.8610E+01   7.2710E+00  1.3693E+00
      0.900      1.111  9.7168E+00      3.8219E+01   6.7595E+00  1.1955E+00
      0.958      1.044  7.3347E+00      3.1846E+01   5.2897E+00  8.7864E-01
      1.020      0.980  4.1567E+00      3.0208E+01   4.7123E+00  7.3510E-01
      1.086      0.921  6.4099E+00      3.6547E+01   5.3543E+00  7.8444E-01
      1.157      0.865  9.8638E+00      4.8490E+01   6.6718E+00  9.1798E-01
      1.232      0.812  1.1093E+01      7.1063E+01   9.1828E+00  1.1866E+00
      1.311      0.763  1.0190E+01      9.1796E+01   1.1140E+01  1.3519E+00
      1.396      0.716  1.5636E+01      9.5112E+01   1.0840E+01  1.2355E+00
      1.487      0.673  1.9127E+01      8.9901E+01   9.6229E+00  1.0300E+00
      1.583      0.632  1.4413E+01      7.9811E+01   8.0231E+00  8.0653E-01
      1.686      0.593  3.5258E+00      7.2458E+01   6.8407E+00  6.4582E-01
      1.795      0.557  4.9028E+00      9.5250E+01   8.4454E+00  7.4881E-01
      1.911      0.523  2.0226E+01      1.3281E+02   1.1059E+01  9.2087E-01
      2.035      0.491  2.0070E+01      1.4482E+02   1.1326E+01  8.8572E-01
      2.167      0.461  1.5158E+01      1.5743E+02   1.1563E+01  8.4922E-01
      2.307      0.433  2.0097E+01      1.4376E+02   9.9163E+00  6.8400E-01
      2.457      0.407  1.4487E+01      1.5952E+02   1.0334E+01  6.6943E-01
      2.616      0.382  1.1128E+01      1.8307E+02   1.1138E+01  6.7762E-01
      2.786      0.359  1.9438E+01      2.0846E+02   1.1911E+01  6.8054E-01
      2.966      0.337  2.3480E+01      2.2019E+02   1.1816E+01  6.3403E-01
      3.158      0.317  9.1851E+00      2.2009E+02   1.1091E+01  5.5895E-01
      3.363      0.297  1.5304E+01      2.3124E+02   1.0944E+01  5.1798E-01
      3.581      0.279  9.8529E+00      2.5610E+02   1.1384E+01  5.0600E-01
      3.813      0.262  1.7609E+01      2.6358E+02   1.1003E+01  4.5932E-01
      4.060      0.246  2.0419E+01      2.3603E+02   9.2534E+00  3.6278E-01
      4.323      0.231  5.2143E+00      2.0794E+02   7.6564E+00  2.8191E-01
      4.603      0.217  6.2401E+00      1.8721E+02   6.4736E+00  2.2385E-01
      4.901      0.204  6.3903E+00      2.1199E+02   6.8844E+00  2.2358E-01
      5.218      0.192  1.1347E+01      2.8919E+02   8.8203E+00  2.6901E-01
      5.556      0.180  2.5849E+01      3.1168E+02   8.9276E+00  2.5572E-01
      5.916      0.169  1.8060E+01      2.7546E+02   7.4102E+00  1.9934E-01
      6.300      0.159  8.2827E+00      2.4468E+02   6.1816E+00  1.5617E-01
      6.708      0.149  4.1805E+00      2.1860E+02   5.1867E+00  1.2307E-01
      7.142      0.140  5.3993E+00      2.3852E+02   5.3151E+00  1.1844E-01
      7.605      0.131  1.2007E+01      2.5864E+02   5.4128E+00  1.1328E-01
      8.098      0.123  6.9694E+00      2.5667E+02   5.0446E+00  9.9149E-02
      8.622      0.116  4.0216E+00      2.7035E+02   4.9903E+00  9.2113E-02
      9.181      0.109  1.3048E+01      3.0246E+02   5.2432E+00  9.0892E-02
      9.776      0.102  4.5502E+00      2.9733E+02   4.8407E+00  7.8810E-02
     10.409      0.096  4.4224E+00      2.6363E+02   4.0308E+00  6.1632E-02
     11.083      0.090  6.4672E+00      2.1300E+02   3.0586E+00  4.3921E-02
     11.801      0.085  6.1981E+00      1.7971E+02   2.4236E+00  3.2684E-02
     12.566      0.080  3.2844E+00      1.7515E+02   2.2184E+00  2.8097E-02
     13.380      0.075  1.5187E+00      1.5180E+02   1.8056E+00  2.1477E-02
     14.247      0.070  1.2190E+00      1.4098E+02   1.5749E+00  1.7594E-02
     15.170      0.066  1.4224E+00      1.3450E+02   1.4111E+00  1.4804E-02
     16.153      0.062  1.1956E+00      1.4535E+02   1.4321E+00  1.4111E-02
     17.199      0.058  7.3653E-01      1.3374E+02   1.2376E+00  1.1452E-02
     18.314      0.055  1.2789E+00      1.3185E+02   1.1459E+00  9.9581E-03
     19.500      0.051  2.1416E+00      1.4870E+02   1.2137E+00  9.9058E-03
     20.763      0.048  1.4565E+00      1.5389E+02   1.1796E+00  9.0419E-03
     22.109      0.045  8.6870E-01      1.3453E+02   9.6842E-01  6.9715E-03
     23.541      0.042  8.7288E-01      1.1281E+02   7.6267E-01  5.1562E-03
     25.066      0.040  3.0461E-01      1.1393E+02   7.2339E-01  4.5931E-03
     26.690      0.037  1.1954E-01      1.0855E+02   6.4732E-01  3.8600E-03
     28.419      0.035  3.3997E-01      1.0734E+02   6.0116E-01  3.3667E-03
     30.260      0.033  1.4462E-01      1.0446E+02   5.4939E-01  2.8896E-03
     32.221      0.031  5.3315E-02      1.0290E+02   5.0826E-01  2.5106E-03
     34.308      0.029  1.4783E-01      1.0370E+02   4.8105E-01  2.2316E-03
     36.531      0.027  6.5404E-02      1.0386E+02   4.5248E-01  1.9713E-03
     38.897      0.026  5.4724E-02      1.0337E+02   4.2295E-01  1.7306E-03
     41.417      0.024  3.0598E-02      1.0157E+02   3.9030E-01  1.4998E-03
     44.101      0.023  9.9146E-03      1.0162E+02   3.6675E-01  1.3236E-03
     46.958      0.021  8.3426E-03      1.0152E+02   3.4407E-01  1.1662E-03
     50.000      0.020  7.6975E-03      1.0141E+02   3.2279E-01  1.0275E-03
 
 
