# Supplementary material for: Parameters estimation of stochastic finite fault ground motion simulation method and its application in North China
Source: PLoS One. 2025 Dec 3;20(12):e0337602. doi: 10.1371/journal.pone.0337602 (PMC12674566; doi:10.1371/journal.pone.0337602)
Supplement: S2 File — The program code of strong ground motion simulation based on stochastic finite-fault method with dynamic corner frequency for the Pingyuan earthquake. (ZIP) [file pone.0337602.s002.zip › S2 File. Program Code. ( Simulationor of Pingyuan earthquake)/EXSIMNC/PSA/M6d5S130S016iter003.tmp]

**********************************************
*******     Site #  16
PSA and Fouries apectra of trial num.     3
damping:   5%
 100 samples
Mag.          =      5.50
siteCoord1    =     37.30
siteCoord2    =    116.80
depth         =     18.00
fault Dis.(km)=    39.27
Hypo  Dis.(km)=    41.85
Input Parameters file =  M6d5S130_parameters.out                                                                                                 
 data format: (1x,f10.3, 1p, 1x,e11.4, 5x,e11.4, 2x,e11.4, 1x,e11.4)
   freq(Hz)     per(s) FAS(cm/sec) avgPSA(cm/s**2) avgPSV(cm/s)   avgSD(cm)
      0.100     10.000  2.8148E-01      3.6392E-01   5.7920E-01  9.2182E-01
      0.106      9.392  2.8148E-01      4.3210E-01   6.4586E-01  9.6538E-01
      0.113      8.820  2.8148E-01      5.2342E-01   7.3476E-01  1.0314E+00
      0.121      8.283  2.8148E-01      6.3732E-01   8.4021E-01  1.1077E+00
      0.129      7.779  5.0163E-01      7.6971E-01   9.5302E-01  1.1800E+00
      0.137      7.306  5.0163E-01      9.1274E-01   1.0613E+00  1.2341E+00
      0.146      6.862  5.0163E-01      1.0581E+00   1.1555E+00  1.2619E+00
      0.155      6.444  7.3367E-01      1.2028E+00   1.2336E+00  1.2652E+00
      0.165      6.052  7.3367E-01      1.3544E+00   1.3046E+00  1.2566E+00
      0.176      5.684  7.3367E-01      1.5294E+00   1.3835E+00  1.2515E+00
      0.187      5.338  1.3495E+00      1.7404E+00   1.4786E+00  1.2562E+00
      0.199      5.013  1.3495E+00      1.9998E+00   1.5956E+00  1.2731E+00
      0.212      4.708  1.3495E+00      2.2562E+00   1.6907E+00  1.2669E+00
      0.226      4.422  1.7141E+00      2.4475E+00   1.7224E+00  1.2121E+00
      0.241      4.153  1.7141E+00      2.6544E+00   1.7544E+00  1.1595E+00
      0.256      3.900  2.3156E+00      2.9861E+00   1.8535E+00  1.1505E+00
      0.273      3.663  2.3156E+00      3.5344E+00   2.0603E+00  1.2011E+00
      0.291      3.440  2.7233E+00      4.1511E+00   2.2726E+00  1.2442E+00
      0.310      3.231  2.8251E+00      4.6674E+00   2.3998E+00  1.2339E+00
      0.330      3.034  2.8251E+00      5.2878E+00   2.5534E+00  1.2330E+00
      0.351      2.849  2.8258E+00      5.9793E+00   2.7116E+00  1.2297E+00
      0.374      2.676  2.8562E+00      6.5922E+00   2.8076E+00  1.1958E+00
      0.398      2.513  2.4009E+00      7.6402E+00   3.0560E+00  1.2224E+00
      0.424      2.360  2.4009E+00      9.2324E+00   3.4682E+00  1.3028E+00
      0.451      2.217  1.9916E+00      1.0899E+01   3.8452E+00  1.3566E+00
      0.480      2.082  1.9238E+00      1.2714E+01   4.2127E+00  1.3958E+00
      0.511      1.955  3.0083E+00      1.6258E+01   5.0591E+00  1.5742E+00
      0.545      1.836  3.8448E+00      2.0020E+01   5.8505E+00  1.7097E+00
      0.580      1.724  6.8484E+00      2.2785E+01   6.2535E+00  1.7163E+00
      0.617      1.620  7.9125E+00      2.7469E+01   7.0805E+00  1.8250E+00
      0.657      1.521  9.1964E+00      3.4576E+01   8.3700E+00  2.0262E+00
      0.700      1.428  1.1117E+01      4.1466E+01   9.4271E+00  2.1432E+00
      0.745      1.342  1.4046E+01      4.9072E+01   1.0477E+01  2.2371E+00
      0.794      1.260  1.6272E+01      5.9593E+01   1.1950E+01  2.3962E+00
      0.845      1.183  1.6897E+01      6.8188E+01   1.2841E+01  2.4183E+00
      0.900      1.111  1.6790E+01      7.3178E+01   1.2943E+01  2.2891E+00
      0.958      1.044  1.5442E+01      6.9908E+01   1.1612E+01  1.9288E+00
      1.020      0.980  1.2710E+01      6.2426E+01   9.7383E+00  1.5191E+00
      1.086      0.921  9.9025E+00      5.2882E+01   7.7474E+00  1.1350E+00
      1.157      0.865  8.0391E+00      4.9478E+01   6.8077E+00  9.3668E-01
      1.232      0.812  6.2521E+00      5.2497E+01   6.7837E+00  8.7658E-01
      1.311      0.763  5.6570E+00      6.0502E+01   7.3423E+00  8.9104E-01
      1.396      0.716  1.0977E+01      6.4530E+01   7.3547E+00  8.3823E-01
      1.487      0.673  1.2874E+01      5.7126E+01   6.1147E+00  6.5451E-01
      1.583      0.632  1.0013E+01      5.9369E+01   5.9681E+00  5.9995E-01
      1.686      0.593  1.4538E+01      7.8991E+01   7.4575E+00  7.0405E-01
      1.795      0.557  1.4594E+01      8.6537E+01   7.6728E+00  6.8031E-01
      1.911      0.523  1.1596E+01      1.0787E+02   8.9827E+00  7.4799E-01
      2.035      0.491  1.3416E+01      1.3139E+02   1.0275E+01  8.0356E-01
      2.167      0.461  7.2151E+00      1.3593E+02   9.9835E+00  7.3325E-01
      2.307      0.433  1.1345E+01      1.4400E+02   9.9330E+00  6.8515E-01
      2.457      0.407  1.8924E+01      1.4016E+02   9.0795E+00  5.8817E-01
      2.616      0.382  1.8254E+01      1.2521E+02   7.6176E+00  4.6344E-01
      2.786      0.359  9.2329E+00      1.2084E+02   6.9044E+00  3.9449E-01
      2.966      0.337  1.1705E+01      1.2994E+02   6.9726E+00  3.7415E-01
      3.158      0.317  1.2722E+01      1.7942E+02   9.0420E+00  4.5568E-01
      3.363      0.297  2.1797E+01      2.0115E+02   9.5201E+00  4.5058E-01
      3.581      0.279  1.2242E+01      2.1506E+02   9.5593E+00  4.2491E-01
      3.813      0.262  1.5909E+01      2.1433E+02   8.9474E+00  3.7351E-01
      4.060      0.246  1.8374E+01      2.2174E+02   8.6934E+00  3.4083E-01
      4.323      0.231  6.8504E+00      1.9962E+02   7.3499E+00  2.7062E-01
      4.603      0.217  1.5915E+01      2.2065E+02   7.6300E+00  2.6384E-01
      4.901      0.204  1.4862E+01      2.5932E+02   8.4217E+00  2.7350E-01
      5.218      0.192  1.8766E+01      1.8596E+02   5.6717E+00  1.7298E-01
      5.556      0.180  6.6678E+00      1.6519E+02   4.7318E+00  1.3554E-01
      5.916      0.169  9.1710E+00      1.4611E+02   3.9304E+00  1.0573E-01
      6.300      0.159  5.7636E+00      1.3811E+02   3.4892E+00  8.8151E-02
      6.708      0.149  5.8078E+00      1.9652E+02   4.6628E+00  1.1064E-01
      7.142      0.140  1.6513E+01      2.1694E+02   4.8342E+00  1.0772E-01
      7.605      0.131  4.5175E+00      2.2739E+02   4.7588E+00  9.9591E-02
      8.098      0.123  5.0721E+00      2.1106E+02   4.1482E+00  8.1529E-02
      8.622      0.116  3.9070E+00      1.8561E+02   3.4260E+00  6.3239E-02
      9.181      0.109  5.1876E+00      2.1134E+02   3.6636E+00  6.3509E-02
      9.776      0.102  2.9219E+00      1.9986E+02   3.2539E+00  5.2975E-02
     10.409      0.096  1.0626E+01      1.7805E+02   2.7224E+00  4.1625E-02
     11.083      0.090  3.9630E+00      1.9785E+02   2.8411E+00  4.0797E-02
     11.801      0.085  6.9344E+00      2.3125E+02   3.1186E+00  4.2057E-02
     12.566      0.080  4.4229E+00      2.0686E+02   2.6200E+00  3.3183E-02
     13.380      0.075  6.3817E+00      1.7047E+02   2.0277E+00  2.4119E-02
     14.247      0.070  4.2340E+00      1.7493E+02   1.9542E+00  2.1831E-02
     15.170      0.066  2.7772E+00      1.4675E+02   1.5396E+00  1.6153E-02
     16.153      0.062  1.6376E+00      1.5785E+02   1.5553E+00  1.5325E-02
     17.199      0.058  2.1162E+00      1.4450E+02   1.3371E+00  1.2373E-02
     18.314      0.055  2.2305E+00      1.2148E+02   1.0557E+00  9.1747E-03
     19.500      0.051  8.8781E-01      1.1375E+02   9.2837E-01  7.5772E-03
     20.763      0.048  1.1211E+00      1.1683E+02   8.9550E-01  6.8642E-03
     22.109      0.045  1.1465E+00      1.1364E+02   8.1806E-01  5.8891E-03
     23.541      0.042  7.3838E-01      1.1172E+02   7.5532E-01  5.1065E-03
     25.066      0.040  4.3946E-01      1.0482E+02   6.6558E-01  4.2260E-03
     26.690      0.037  1.0703E-01      1.0163E+02   6.0606E-01  3.6140E-03
     28.419      0.035  2.3272E-01      9.7051E+01   5.4351E-01  3.0438E-03
     30.260      0.033  2.9411E-01      9.5834E+01   5.0404E-01  2.6510E-03
     32.221      0.031  9.7696E-02      9.6412E+01   4.7623E-01  2.3524E-03
     34.308      0.029  1.4779E-01      9.3439E+01   4.3346E-01  2.0108E-03
     36.531      0.027  7.7771E-02      9.1685E+01   3.9945E-01  1.7403E-03
     38.897      0.026  3.7549E-02      9.0148E+01   3.6885E-01  1.5092E-03
     41.417      0.024  3.9344E-02      8.9816E+01   3.4514E-01  1.3263E-03
     44.101      0.023  1.7255E-02      8.9486E+01   3.2295E-01  1.1655E-03
     46.958      0.021  1.7234E-02      8.9160E+01   3.0219E-01  1.0242E-03
     50.000      0.020  8.1176E-03      8.8936E+01   2.8309E-01  9.0111E-04
 
 
