# Supplementary material for: Parameters estimation of stochastic finite fault ground motion simulation method and its application in North China
Source: PLoS One. 2025 Dec 3;20(12):e0337602. doi: 10.1371/journal.pone.0337602 (PMC12674566; doi:10.1371/journal.pone.0337602)
Supplement: S2 File — The program code of strong ground motion simulation based on stochastic finite-fault method with dynamic corner frequency for the Pingyuan earthquake. (ZIP) [file pone.0337602.s002.zip › S2 File. Program Code. ( Simulationor of Pingyuan earthquake)/EXSIMNC/PSA/M6d5S130S016iter004.tmp]

**********************************************
*******     Site #  16
PSA and Fouries apectra of trial num.     4
damping:   5%
 100 samples
Mag.          =      5.50
siteCoord1    =     37.30
siteCoord2    =    116.80
depth         =     18.00
fault Dis.(km)=    39.27
Hypo  Dis.(km)=    41.85
Input Parameters file =  M6d5S130_parameters.out                                                                                                 
 data format: (1x,f10.3, 1p, 1x,e11.4, 5x,e11.4, 2x,e11.4, 1x,e11.4)
   freq(Hz)     per(s) FAS(cm/sec) avgPSA(cm/s**2) avgPSV(cm/s)   avgSD(cm)
      0.100     10.000  3.0765E-01      1.9617E-01   3.1222E-01  4.9692E-01
      0.106      9.392  3.0765E-01      2.1194E-01   3.1679E-01  4.7351E-01
      0.113      8.820  3.0765E-01      2.3444E-01   3.2910E-01  4.6198E-01
      0.121      8.283  3.0765E-01      3.0109E-01   3.9694E-01  5.2331E-01
      0.129      7.779  3.8426E-01      3.9363E-01   4.8737E-01  6.0344E-01
      0.137      7.306  3.8426E-01      5.0357E-01   5.8555E-01  6.8089E-01
      0.146      6.862  3.8426E-01      6.1583E-01   6.7253E-01  7.3444E-01
      0.155      6.444  4.2123E-01      7.1421E-01   7.3250E-01  7.5127E-01
      0.165      6.052  4.2123E-01      7.7915E-01   7.5049E-01  7.2288E-01
      0.176      5.684  4.2123E-01      8.1419E-01   7.3652E-01  6.6626E-01
      0.187      5.338  5.4294E-01      8.5399E-01   7.2552E-01  6.1638E-01
      0.199      5.013  5.4294E-01      9.5647E-01   7.6314E-01  6.0889E-01
      0.212      4.708  5.4294E-01      1.1670E+00   8.7444E-01  6.5525E-01
      0.226      4.422  6.0502E-01      1.4680E+00   1.0331E+00  7.2700E-01
      0.241      4.153  6.0502E-01      1.7629E+00   1.1651E+00  7.7004E-01
      0.256      3.900  6.4833E-01      2.2966E+00   1.4255E+00  8.8482E-01
      0.273      3.663  6.4833E-01      2.8151E+00   1.6410E+00  9.5661E-01
      0.291      3.440  1.0519E+00      3.2533E+00   1.7811E+00  9.7510E-01
      0.310      3.231  1.5787E+00      3.8556E+00   1.9824E+00  1.0193E+00
      0.330      3.034  1.5787E+00      4.8205E+00   2.3277E+00  1.1240E+00
      0.351      2.849  1.9553E+00      5.9081E+00   2.6793E+00  1.2151E+00
      0.374      2.676  2.7117E+00      6.8704E+00   2.9261E+00  1.2462E+00
      0.398      2.513  3.5741E+00      7.9969E+00   3.1987E+00  1.2794E+00
      0.424      2.360  3.5741E+00      9.2357E+00   3.4694E+00  1.3033E+00
      0.451      2.217  4.0957E+00      9.7817E+00   3.4509E+00  1.2175E+00
      0.480      2.082  4.4693E+00      1.0091E+01   3.3435E+00  1.1078E+00
      0.511      1.955  4.6024E+00      1.2348E+01   3.8424E+00  1.1956E+00
      0.545      1.836  4.5334E+00      1.3917E+01   4.0670E+00  1.1885E+00
      0.580      1.724  3.7336E+00      1.5095E+01   4.1429E+00  1.1371E+00
      0.617      1.620  3.1567E+00      1.4835E+01   3.8237E+00  9.8560E-01
      0.657      1.521  3.5015E+00      1.3466E+01   3.2597E+00  7.8910E-01
      0.700      1.428  4.7440E+00      1.6100E+01   3.6604E+00  8.3217E-01
      0.745      1.342  6.2255E+00      2.1411E+01   4.5715E+00  9.7608E-01
      0.794      1.260  8.5554E+00      2.5836E+01   5.1806E+00  1.0388E+00
      0.845      1.183  9.1050E+00      2.8389E+01   5.3464E+00  1.0068E+00
      0.900      1.111  9.6792E+00      3.0055E+01   5.3156E+00  9.4013E-01
      0.958      1.044  7.7742E+00      3.1994E+01   5.3143E+00  8.8271E-01
      1.020      0.980  4.9732E+00      3.1169E+01   4.8622E+00  7.5848E-01
      1.086      0.921  4.3397E+00      3.0046E+01   4.4019E+00  6.4490E-01
      1.157      0.865  4.9482E+00      3.3563E+01   4.6179E+00  6.3539E-01
      1.232      0.812  2.9754E+00      3.6427E+01   4.7071E+00  6.0825E-01
      1.311      0.763  2.6160E+00      4.1867E+01   5.0808E+00  6.1659E-01
      1.396      0.716  9.0698E+00      6.1245E+01   6.9803E+00  7.9557E-01
      1.487      0.673  1.3854E+01      8.0546E+01   8.6215E+00  9.2283E-01
      1.583      0.632  1.7792E+01      9.9388E+01   9.9911E+00  1.0044E+00
      1.686      0.593  1.4441E+01      1.1296E+02   1.0665E+01  1.0069E+00
      1.795      0.557  1.3662E+01      1.1331E+02   1.0047E+01  8.9078E-01
      1.911      0.523  1.2566E+01      9.7159E+01   8.0905E+00  6.7370E-01
      2.035      0.491  7.8892E+00      7.8153E+01   6.1119E+00  4.7797E-01
      2.167      0.461  1.0378E+01      8.8081E+01   6.4692E+00  4.7513E-01
      2.307      0.433  1.2166E+01      1.1810E+02   8.1463E+00  5.6191E-01
      2.457      0.407  1.9773E+01      1.4169E+02   9.1785E+00  5.9458E-01
      2.616      0.382  2.3144E+01      1.6672E+02   1.0143E+01  6.1708E-01
      2.786      0.359  1.8742E+01      2.2972E+02   1.3126E+01  7.4996E-01
      2.966      0.337  2.1907E+01      2.6933E+02   1.4453E+01  7.7553E-01
      3.158      0.317  2.4404E+01      2.8004E+02   1.4113E+01  7.1122E-01
      3.363      0.297  1.6649E+01      2.6414E+02   1.2501E+01  5.9168E-01
      3.581      0.279  1.9206E+01      2.1318E+02   9.4759E+00  4.2120E-01
      3.813      0.262  6.5394E+00      1.7515E+02   7.3118E+00  3.0523E-01
      4.060      0.246  1.9092E+01      1.8990E+02   7.4452E+00  2.9189E-01
      4.323      0.231  7.7856E+00      2.0739E+02   7.6360E+00  2.8115E-01
      4.603      0.217  1.0411E+01      2.1662E+02   7.4905E+00  2.5902E-01
      4.901      0.204  9.8234E+00      2.2337E+02   7.2540E+00  2.3558E-01
      5.218      0.192  1.6400E+01      2.0836E+02   6.3550E+00  1.9382E-01
      5.556      0.180  1.3423E+01      2.3375E+02   6.6954E+00  1.9178E-01
      5.916      0.169  7.8580E+00      2.3523E+02   6.3278E+00  1.7023E-01
      6.300      0.159  1.2260E+01      1.8833E+02   4.7580E+00  1.2021E-01
      6.708      0.149  5.7368E+00      1.7384E+02   4.1247E+00  9.7867E-02
      7.142      0.140  4.8485E+00      2.0511E+02   4.5706E+00  1.0185E-01
      7.605      0.131  1.2416E+01      2.1295E+02   4.4565E+00  9.3264E-02
      8.098      0.123  5.8630E+00      2.0988E+02   4.1250E+00  8.1074E-02
      8.622      0.116  8.3755E+00      2.1864E+02   4.0357E+00  7.4492E-02
      9.181      0.109  3.5759E+00      1.5678E+02   2.7178E+00  4.7114E-02
      9.776      0.102  4.6396E+00      1.2533E+02   2.0404E+00  3.3219E-02
     10.409      0.096  1.3940E+00      1.3338E+02   2.0394E+00  3.1183E-02
     11.083      0.090  4.7832E+00      1.6167E+02   2.3215E+00  3.3337E-02
     11.801      0.085  6.2866E+00      1.7858E+02   2.4083E+00  3.2478E-02
     12.566      0.080  3.7973E+00      1.6996E+02   2.1526E+00  2.7264E-02
     13.380      0.075  4.9489E+00      1.6755E+02   1.9930E+00  2.3707E-02
     14.247      0.070  1.3294E+00      1.6420E+02   1.8343E+00  2.0491E-02
     15.170      0.066  1.1575E+00      1.3431E+02   1.4091E+00  1.4784E-02
     16.153      0.062  8.6512E-01      1.2502E+02   1.2318E+00  1.2137E-02
     17.199      0.058  2.1307E+00      1.3089E+02   1.2112E+00  1.1208E-02
     18.314      0.055  2.1046E+00      1.3038E+02   1.1331E+00  9.8473E-03
     19.500      0.051  1.4453E+00      1.2769E+02   1.0422E+00  8.5060E-03
     20.763      0.048  8.6444E-01      1.1079E+02   8.4919E-01  6.5092E-03
     22.109      0.045  4.1297E-01      1.0003E+02   7.2009E-01  5.1838E-03
     23.541      0.042  3.3492E-01      9.9538E+01   6.7295E-01  4.5497E-03
     25.066      0.040  4.9753E-01      9.5952E+01   6.0924E-01  3.8683E-03
     26.690      0.037  1.8358E-01      8.5067E+01   5.0726E-01  3.0249E-03
     28.419      0.035  2.2203E-01      8.7885E+01   4.9218E-01  2.7564E-03
     30.260      0.033  1.4253E-01      8.9791E+01   4.7226E-01  2.4839E-03
     32.221      0.031  8.5186E-02      8.9886E+01   4.4399E-01  2.1931E-03
     34.308      0.029  9.6009E-02      8.8559E+01   4.1082E-01  1.9058E-03
     36.531      0.027  5.1530E-02      8.8589E+01   3.8596E-01  1.6815E-03
     38.897      0.026  4.0585E-02      8.8113E+01   3.6053E-01  1.4752E-03
     41.417      0.024  1.6360E-02      8.8179E+01   3.3884E-01  1.3021E-03
     44.101      0.023  2.2643E-02      8.7799E+01   3.1686E-01  1.1435E-03
     46.958      0.021  1.3546E-02      8.7131E+01   2.9532E-01  1.0009E-03
     50.000      0.020  1.2487E-02      8.6614E+01   2.7570E-01  8.7758E-04
 
 
