# Supplementary material for: Parameters estimation of stochastic finite fault ground motion simulation method and its application in North China
Source: PLoS One. 2025 Dec 3;20(12):e0337602. doi: 10.1371/journal.pone.0337602 (PMC12674566; doi:10.1371/journal.pone.0337602)
Supplement: S2 File — The program code of strong ground motion simulation based on stochastic finite-fault method with dynamic corner frequency for the Pingyuan earthquake. (ZIP) [file pone.0337602.s002.zip › S2 File. Program Code. ( Simulationor of Pingyuan earthquake)/EXSIMNC/PSA/M6d5S130S016iter005.tmp]

**********************************************
*******     Site #  16
PSA and Fouries apectra of trial num.     5
damping:   5%
 100 samples
Mag.          =      5.50
siteCoord1    =     37.30
siteCoord2    =    116.80
depth         =     18.00
fault Dis.(km)=    39.27
Hypo  Dis.(km)=    41.85
Input Parameters file =  M6d5S130_parameters.out                                                                                                 
 data format: (1x,f10.3, 1p, 1x,e11.4, 5x,e11.4, 2x,e11.4, 1x,e11.4)
   freq(Hz)     per(s) FAS(cm/sec) avgPSA(cm/s**2) avgPSV(cm/s)   avgSD(cm)
      0.100     10.000  3.2854E-01      5.0452E-01   8.0298E-01  1.2780E+00
      0.106      9.392  3.2854E-01      5.8490E-01   8.7426E-01  1.3068E+00
      0.113      8.820  3.2854E-01      6.7436E-01   9.4664E-01  1.3289E+00
      0.121      8.283  3.2854E-01      7.7493E-01   1.0216E+00  1.3469E+00
      0.129      7.779  6.6500E-01      8.9108E-01   1.1033E+00  1.3660E+00
      0.137      7.306  6.6500E-01      1.0299E+00   1.1976E+00  1.3926E+00
      0.146      6.862  6.6500E-01      1.2003E+00   1.3108E+00  1.4314E+00
      0.155      6.444  1.0742E+00      1.4096E+00   1.4457E+00  1.4828E+00
      0.165      6.052  1.0742E+00      1.6602E+00   1.5992E+00  1.5403E+00
      0.176      5.684  1.0742E+00      1.9467E+00   1.7610E+00  1.5930E+00
      0.187      5.338  1.7028E+00      2.2595E+00   1.9196E+00  1.6308E+00
      0.199      5.013  1.7028E+00      2.5963E+00   2.0715E+00  1.6528E+00
      0.212      4.708  1.7028E+00      2.9780E+00   2.2315E+00  1.6721E+00
      0.226      4.422  2.4576E+00      3.4504E+00   2.4282E+00  1.7088E+00
      0.241      4.153  2.4576E+00      4.1311E+00   2.7303E+00  1.8045E+00
      0.256      3.900  3.5061E+00      5.1827E+00   3.2169E+00  1.9967E+00
      0.273      3.663  3.5061E+00      6.4060E+00   3.7343E+00  2.1769E+00
      0.291      3.440  4.6098E+00      7.7095E+00   4.2207E+00  2.3107E+00
      0.310      3.231  5.6751E+00      8.9053E+00   4.5788E+00  2.3542E+00
      0.330      3.034  5.6751E+00      1.0277E+01   4.9626E+00  2.3963E+00
      0.351      2.849  6.5851E+00      1.2308E+01   5.5816E+00  2.5312E+00
      0.374      2.676  7.4398E+00      1.4500E+01   6.1756E+00  2.6302E+00
      0.398      2.513  7.9265E+00      1.6436E+01   6.5744E+00  2.6297E+00
      0.424      2.360  7.9265E+00      1.7766E+01   6.6739E+00  2.5071E+00
      0.451      2.217  8.3697E+00      2.1213E+01   7.4837E+00  2.6402E+00
      0.480      2.082  8.7749E+00      2.4175E+01   8.0100E+00  2.6540E+00
      0.511      1.955  8.8269E+00      2.5553E+01   7.9513E+00  2.4742E+00
      0.545      1.836  9.0986E+00      2.6209E+01   7.6594E+00  2.2384E+00
      0.580      1.724  9.9152E+00      2.4903E+01   6.8348E+00  1.8759E+00
      0.617      1.620  9.9645E+00      2.4317E+01   6.2680E+00  1.6156E+00
      0.657      1.521  9.6367E+00      2.7721E+01   6.7105E+00  1.6245E+00
      0.700      1.428  8.5472E+00      2.9180E+01   6.6341E+00  1.5082E+00
      0.745      1.342  5.6796E+00      2.7754E+01   5.9259E+00  1.2653E+00
      0.794      1.260  4.9588E+00      2.5933E+01   5.2002E+00  1.0428E+00
      0.845      1.183  6.0232E+00      2.3931E+01   4.5066E+00  8.4870E-01
      0.900      1.111  7.3761E+00      2.8307E+01   5.0065E+00  8.8546E-01
      0.958      1.044  7.3562E+00      3.1870E+01   5.2937E+00  8.7929E-01
      1.020      0.980  7.2872E+00      3.2084E+01   5.0050E+00  7.8076E-01
      1.086      0.921  6.4543E+00      3.2016E+01   4.6905E+00  6.8718E-01
      1.157      0.865  7.6907E+00      3.7443E+01   5.1518E+00  7.0885E-01
      1.232      0.812  1.0571E+01      4.0878E+01   5.2822E+00  6.8256E-01
      1.311      0.763  9.0637E+00      5.3885E+01   6.5393E+00  7.9359E-01
      1.396      0.716  7.3560E+00      6.0107E+01   6.8506E+00  7.8078E-01
      1.487      0.673  8.0853E+00      5.8391E+01   6.2501E+00  6.6900E-01
      1.583      0.632  6.8851E+00      6.0966E+01   6.1287E+00  6.1609E-01
      1.686      0.593  9.9560E+00      6.1035E+01   5.7623E+00  5.4402E-01
      1.795      0.557  9.9370E+00      6.4191E+01   5.6915E+00  5.0464E-01
      1.911      0.523  8.7319E+00      8.4438E+01   7.0312E+00  5.8549E-01
      2.035      0.491  9.1655E+00      1.1446E+02   8.9513E+00  7.0003E-01
      2.167      0.461  2.0938E+01      1.5659E+02   1.1501E+01  8.4471E-01
      2.307      0.433  3.1765E+01      1.9854E+02   1.3695E+01  9.4461E-01
      2.457      0.407  2.4094E+01      2.0328E+02   1.3168E+01  8.5305E-01
      2.616      0.382  1.6152E+01      1.9531E+02   1.1882E+01  7.2290E-01
      2.786      0.359  6.1482E+00      1.8459E+02   1.0547E+01  6.0261E-01
      2.966      0.337  1.8117E+01      2.0529E+02   1.1016E+01  5.9114E-01
      3.158      0.317  3.5374E+01      2.4369E+02   1.2281E+01  6.1890E-01
      3.363      0.297  1.5759E+01      2.6769E+02   1.2670E+01  5.9964E-01
      3.581      0.279  6.6813E+00      2.5714E+02   1.1430E+01  5.0805E-01
      3.813      0.262  1.8333E+01      2.3475E+02   9.7998E+00  4.0909E-01
      4.060      0.246  1.3949E+01      2.0576E+02   8.0670E+00  3.1627E-01
      4.323      0.231  1.3169E+01      2.0848E+02   7.6764E+00  2.8264E-01
      4.603      0.217  1.3362E+01      2.6074E+02   9.0164E+00  3.1178E-01
      4.901      0.204  1.8757E+01      2.8830E+02   9.3628E+00  3.0406E-01
      5.218      0.192  7.3285E+00      2.7431E+02   8.3662E+00  2.5517E-01
      5.556      0.180  1.3115E+01      2.4926E+02   7.1397E+00  2.0451E-01
      5.916      0.169  9.7660E+00      2.1974E+02   5.9113E+00  1.5902E-01
      6.300      0.159  8.9589E+00      2.1251E+02   5.3690E+00  1.3564E-01
      6.708      0.149  6.1654E+00      1.9829E+02   4.7049E+00  1.1163E-01
      7.142      0.140  1.0886E+01      1.8077E+02   4.0282E+00  8.9763E-02
      7.605      0.131  1.0163E+01      2.1997E+02   4.6035E+00  9.6340E-02
      8.098      0.123  1.2348E+01      2.3410E+02   4.6011E+00  9.0431E-02
      8.622      0.116  9.0239E+00      2.0917E+02   3.8609E+00  7.1266E-02
      9.181      0.109  5.3294E+00      2.0923E+02   3.6271E+00  6.2877E-02
      9.776      0.102  6.4679E+00      1.8650E+02   3.0363E+00  4.9433E-02
     10.409      0.096  3.8446E+00      1.6428E+02   2.5119E+00  3.8406E-02
     11.083      0.090  1.4419E+00      1.5522E+02   2.2289E+00  3.2007E-02
     11.801      0.085  4.8489E+00      1.8148E+02   2.4475E+00  3.3007E-02
     12.566      0.080  5.7230E+00      1.7386E+02   2.2021E+00  2.7890E-02
     13.380      0.075  2.5750E+00      1.5385E+02   1.8300E+00  2.1768E-02
     14.247      0.070  1.3703E+00      1.5394E+02   1.7197E+00  1.9211E-02
     15.170      0.066  3.3113E+00      1.4087E+02   1.4780E+00  1.5506E-02
     16.153      0.062  3.4506E+00      1.2752E+02   1.2565E+00  1.2380E-02
     17.199      0.058  7.4894E-01      1.2079E+02   1.1177E+00  1.0343E-02
     18.314      0.055  1.4606E+00      1.1990E+02   1.0420E+00  9.0556E-03
     19.500      0.051  8.8328E-01      1.1770E+02   9.6065E-01  7.8406E-03
     20.763      0.048  1.4682E+00      1.1670E+02   8.9454E-01  6.8568E-03
     22.109      0.045  1.1253E+00      1.1659E+02   8.3933E-01  6.0422E-03
     23.541      0.042  5.6064E-01      1.1103E+02   7.5062E-01  5.0748E-03
     25.066      0.040  6.0206E-01      1.0162E+02   6.4524E-01  4.0969E-03
     26.690      0.037  3.8055E-01      9.2708E+01   5.5283E-01  3.2966E-03
     28.419      0.035  3.1855E-01      9.5418E+01   5.3437E-01  2.9926E-03
     30.260      0.033  2.0781E-01      9.6776E+01   5.0900E-01  2.6771E-03
     32.221      0.031  1.1581E-01      9.7456E+01   4.8139E-01  2.3778E-03
     34.308      0.029  4.6639E-02      9.4257E+01   4.3726E-01  2.0284E-03
     36.531      0.027  7.4155E-02      9.4266E+01   4.1069E-01  1.7893E-03
     38.897      0.026  1.9447E-02      9.4222E+01   3.8552E-01  1.5774E-03
     41.417      0.024  3.8602E-02      9.3820E+01   3.6052E-01  1.3854E-03
     44.101      0.023  2.9667E-02      9.3467E+01   3.3731E-01  1.2173E-03
     46.958      0.021  1.5863E-02      9.3316E+01   3.1628E-01  1.0720E-03
     50.000      0.020  1.3795E-02      9.3069E+01   2.9625E-01  9.4299E-04
 
 
