# Supplementary material for: Parameters estimation of stochastic finite fault ground motion simulation method and its application in North China
Source: PLoS One. 2025 Dec 3;20(12):e0337602. doi: 10.1371/journal.pone.0337602 (PMC12674566; doi:10.1371/journal.pone.0337602)
Supplement: S2 File — The program code of strong ground motion simulation based on stochastic finite-fault method with dynamic corner frequency for the Pingyuan earthquake. (ZIP) [file pone.0337602.s002.zip › S2 File. Program Code. ( Simulationor of Pingyuan earthquake)/EXSIMNC/PSA/M6d5S130S016iter006.tmp]

**********************************************
*******     Site #  16
PSA and Fouries apectra of trial num.     6
damping:   5%
 100 samples
Mag.          =      5.50
siteCoord1    =     37.30
siteCoord2    =    116.80
depth         =     18.00
fault Dis.(km)=    39.27
Hypo  Dis.(km)=    41.85
Input Parameters file =  M6d5S130_parameters.out                                                                                                 
 data format: (1x,f10.3, 1p, 1x,e11.4, 5x,e11.4, 2x,e11.4, 1x,e11.4)
   freq(Hz)     per(s) FAS(cm/sec) avgPSA(cm/s**2) avgPSV(cm/s)   avgSD(cm)
      0.100     10.000  5.5021E-01      3.8754E-01   6.1679E-01  9.8165E-01
      0.106      9.392  5.5021E-01      4.3776E-01   6.5432E-01  9.7803E-01
      0.113      8.820  5.5021E-01      4.7941E-01   6.7299E-01  9.4472E-01
      0.121      8.283  5.5021E-01      5.2800E-01   6.9610E-01  9.1771E-01
      0.129      7.779  7.9018E-01      6.1148E-01   7.5710E-01  9.3740E-01
      0.137      7.306  7.9018E-01      6.7939E-01   7.9001E-01  9.1863E-01
      0.146      6.862  7.9018E-01      7.4613E-01   8.1482E-01  8.8983E-01
      0.155      6.444  1.1799E+00      8.4213E-01   8.6370E-01  8.8582E-01
      0.165      6.052  1.1799E+00      9.9565E-01   9.5903E-01  9.2374E-01
      0.176      5.684  1.1799E+00      1.2008E+00   1.0862E+00  9.8259E-01
      0.187      5.338  1.4458E+00      1.4037E+00   1.1925E+00  1.0131E+00
      0.199      5.013  1.4458E+00      1.6642E+00   1.3278E+00  1.0594E+00
      0.212      4.708  1.4458E+00      1.8818E+00   1.4101E+00  1.0566E+00
      0.226      4.422  1.6347E+00      1.9994E+00   1.4071E+00  9.9020E-01
      0.241      4.153  1.6347E+00      2.1037E+00   1.3904E+00  9.1894E-01
      0.256      3.900  1.7651E+00      2.2424E+00   1.3919E+00  8.6395E-01
      0.273      3.663  1.7651E+00      2.7444E+00   1.5998E+00  9.3259E-01
      0.291      3.440  1.8084E+00      3.1936E+00   1.7484E+00  9.5720E-01
      0.310      3.231  1.8876E+00      3.2828E+00   1.6879E+00  8.6784E-01
      0.330      3.034  1.8876E+00      3.5089E+00   1.6944E+00  8.1816E-01
      0.351      2.849  1.8551E+00      4.0364E+00   1.8305E+00  8.3012E-01
      0.374      2.676  1.7440E+00      5.2861E+00   2.2514E+00  9.5887E-01
      0.398      2.513  1.5990E+00      6.4852E+00   2.5940E+00  1.0376E+00
      0.424      2.360  1.5990E+00      6.9248E+00   2.6013E+00  9.7719E-01
      0.451      2.217  1.9034E+00      7.8319E+00   2.7631E+00  9.7480E-01
      0.480      2.082  2.1971E+00      9.8160E+00   3.2524E+00  1.0776E+00
      0.511      1.955  2.4403E+00      1.1176E+01   3.4775E+00  1.0821E+00
      0.545      1.836  3.5565E+00      1.2910E+01   3.7728E+00  1.1025E+00
      0.580      1.724  5.2853E+00      1.4802E+01   4.0626E+00  1.1150E+00
      0.617      1.620  6.0498E+00      1.6351E+01   4.2147E+00  1.0864E+00
      0.657      1.521  6.2308E+00      1.7249E+01   4.1756E+00  1.0108E+00
      0.700      1.428  5.9957E+00      1.6600E+01   3.7740E+00  8.5801E-01
      0.745      1.342  5.6655E+00      1.8154E+01   3.8762E+00  8.2763E-01
      0.794      1.260  6.0927E+00      2.0609E+01   4.1326E+00  8.2868E-01
      0.845      1.183  6.1670E+00      2.4405E+01   4.5959E+00  8.6551E-01
      0.900      1.111  5.9311E+00      2.7850E+01   4.9257E+00  8.7118E-01
      0.958      1.044  5.4355E+00      3.5658E+01   5.9228E+00  9.8380E-01
      1.020      0.980  7.9317E+00      3.9630E+01   6.1821E+00  9.6438E-01
      1.086      0.921  9.8021E+00      3.6979E+01   5.4176E+00  7.9370E-01
      1.157      0.865  9.9044E+00      3.9366E+01   5.4164E+00  7.4525E-01
      1.232      0.812  7.0527E+00      4.6896E+01   6.0599E+00  7.8305E-01
      1.311      0.763  5.2328E+00      4.8367E+01   5.8696E+00  7.1232E-01
      1.396      0.716  8.1047E+00      4.3734E+01   4.9845E+00  5.6810E-01
      1.487      0.673  1.1581E+01      6.2555E+01   6.6958E+00  7.1671E-01
      1.583      0.632  1.1813E+01      6.4548E+01   6.4888E+00  6.5229E-01
      1.686      0.593  9.2198E+00      6.0188E+01   5.6824E+00  5.3647E-01
      1.795      0.557  1.1146E+01      6.8493E+01   6.0729E+00  5.3846E-01
      1.911      0.523  7.8301E+00      7.5993E+01   6.3280E+00  5.2694E-01
      2.035      0.491  1.0487E+01      8.6263E+01   6.7461E+00  5.2757E-01
      2.167      0.461  7.6220E+00      1.1356E+02   8.3403E+00  6.1256E-01
      2.307      0.433  1.3160E+01      1.2142E+02   8.3753E+00  5.7770E-01
      2.457      0.407  1.5341E+01      1.2307E+02   7.9722E+00  5.1644E-01
      2.616      0.382  1.1882E+01      1.2715E+02   7.7358E+00  4.7064E-01
      2.786      0.359  1.5844E+01      1.4089E+02   8.0502E+00  4.5997E-01
      2.966      0.337  1.2744E+01      1.7278E+02   9.2717E+00  4.9752E-01
      3.158      0.317  1.3524E+01      1.6825E+02   8.4790E+00  4.2730E-01
      3.363      0.297  7.9025E+00      1.2092E+02   5.7232E+00  2.7088E-01
      3.581      0.279  4.7313E+00      1.1309E+02   5.0268E+00  2.2344E-01
      3.813      0.262  5.1421E+00      1.4219E+02   5.9358E+00  2.4779E-01
      4.060      0.246  2.0290E+01      1.8369E+02   7.2017E+00  2.8234E-01
      4.323      0.231  1.5401E+01      1.8562E+02   6.8347E+00  2.5165E-01
      4.603      0.217  5.0557E+00      2.0003E+02   6.9169E+00  2.3918E-01
      4.901      0.204  8.0544E+00      1.9468E+02   6.3222E+00  2.0532E-01
      5.218      0.192  8.6344E+00      1.6182E+02   4.9356E+00  1.5053E-01
      5.556      0.180  1.0892E+01      2.0575E+02   5.8934E+00  1.6881E-01
      5.916      0.169  1.9763E+01      2.2572E+02   6.0722E+00  1.6335E-01
      6.300      0.159  9.1983E+00      1.8652E+02   4.7122E+00  1.1905E-01
      6.708      0.149  7.9941E+00      1.8161E+02   4.3091E+00  1.0224E-01
      7.142      0.140  8.9266E+00      2.0027E+02   4.4627E+00  9.9444E-02
      7.605      0.131  1.4848E+01      2.4562E+02   5.1403E+00  1.0758E-01
      8.098      0.123  6.5347E+00      2.3054E+02   4.5311E+00  8.9056E-02
      8.622      0.116  3.4660E+00      1.8653E+02   3.4430E+00  6.3552E-02
      9.181      0.109  1.4824E+01      1.7169E+02   2.9764E+00  5.1597E-02
      9.776      0.102  5.6282E+00      1.7317E+02   2.8193E+00  4.5899E-02
     10.409      0.096  5.8519E+00      2.0575E+02   3.1459E+00  4.8101E-02
     11.083      0.090  3.9507E+00      1.9627E+02   2.8184E+00  4.0472E-02
     11.801      0.085  3.6428E+00      1.8100E+02   2.4409E+00  3.2918E-02
     12.566      0.080  9.2775E+00      1.7119E+02   2.1682E+00  2.7461E-02
     13.380      0.075  5.8114E+00      1.5991E+02   1.9021E+00  2.2626E-02
     14.247      0.070  1.5796E+00      1.6509E+02   1.8443E+00  2.0603E-02
     15.170      0.066  2.2801E+00      1.5013E+02   1.5751E+00  1.6525E-02
     16.153      0.062  4.1850E+00      1.5844E+02   1.5611E+00  1.5382E-02
     17.199      0.058  1.4877E+00      1.3570E+02   1.2557E+00  1.1620E-02
     18.314      0.055  1.1983E+00      1.1370E+02   9.8811E-01  8.5872E-03
     19.500      0.051  2.8832E+00      1.0989E+02   8.9691E-01  7.3204E-03
     20.763      0.048  1.1463E+00      1.0614E+02   8.1356E-01  6.2361E-03
     22.109      0.045  7.9255E-01      1.0746E+02   7.7361E-01  5.5691E-03
     23.541      0.042  4.8120E-01      1.0021E+02   6.7748E-01  4.5803E-03
     25.066      0.040  7.3713E-01      1.0515E+02   6.6763E-01  4.2391E-03
     26.690      0.037  5.4419E-01      1.0513E+02   6.2692E-01  3.7384E-03
     28.419      0.035  3.7479E-01      1.0253E+02   5.7422E-01  3.2158E-03
     30.260      0.033  1.9158E-01      1.0449E+02   5.4959E-01  2.8906E-03
     32.221      0.031  1.0855E-01      1.0281E+02   5.0783E-01  2.5085E-03
     34.308      0.029  1.3485E-01      9.8621E+01   4.5750E-01  2.1224E-03
     36.531      0.027  7.8322E-02      9.6948E+01   4.2238E-01  1.8402E-03
     38.897      0.026  6.7093E-02      9.6118E+01   3.9328E-01  1.6092E-03
     41.417      0.024  2.4346E-02      9.5167E+01   3.6570E-01  1.4053E-03
     44.101      0.023  1.9260E-02      9.4747E+01   3.4193E-01  1.2340E-03
     46.958      0.021  2.4443E-02      9.4489E+01   3.2025E-01  1.0854E-03
     50.000      0.020  1.4765E-02      9.4152E+01   2.9970E-01  9.5396E-04
 
 
