# Supplementary material for: Parameters estimation of stochastic finite fault ground motion simulation method and its application in North China
Source: PLoS One. 2025 Dec 3;20(12):e0337602. doi: 10.1371/journal.pone.0337602 (PMC12674566; doi:10.1371/journal.pone.0337602)
Supplement: S2 File — The program code of strong ground motion simulation based on stochastic finite-fault method with dynamic corner frequency for the Pingyuan earthquake. (ZIP) [file pone.0337602.s002.zip › S2 File. Program Code. ( Simulationor of Pingyuan earthquake)/EXSIMNC/PSA/M6d5S130S016iter007.tmp]

**********************************************
*******     Site #  16
PSA and Fouries apectra of trial num.     7
damping:   5%
 100 samples
Mag.          =      5.50
siteCoord1    =     37.30
siteCoord2    =    116.80
depth         =     18.00
fault Dis.(km)=    39.27
Hypo  Dis.(km)=    41.85
Input Parameters file =  M6d5S130_parameters.out                                                                                                 
 data format: (1x,f10.3, 1p, 1x,e11.4, 5x,e11.4, 2x,e11.4, 1x,e11.4)
   freq(Hz)     per(s) FAS(cm/sec) avgPSA(cm/s**2) avgPSV(cm/s)   avgSD(cm)
      0.100     10.000  3.7187E-01      3.1600E-01   5.0293E-01  8.0044E-01
      0.106      9.392  3.7187E-01      3.8561E-01   5.7637E-01  8.6151E-01
      0.113      8.820  3.7187E-01      4.7478E-01   6.6648E-01  9.3558E-01
      0.121      8.283  3.7187E-01      5.8020E-01   7.6491E-01  1.0084E+00
      0.129      7.779  3.8713E-01      6.9304E-01   8.5809E-01  1.0624E+00
      0.137      7.306  3.8713E-01      7.9993E-01   9.3017E-01  1.0816E+00
      0.146      6.862  3.8713E-01      8.8778E-01   9.6951E-01  1.0588E+00
      0.155      6.444  5.1529E-01      9.5331E-01   9.7772E-01  1.0028E+00
      0.165      6.052  5.1529E-01      1.0142E+00   9.7684E-01  9.4091E-01
      0.176      5.684  5.1529E-01      1.1150E+00   1.0087E+00  9.1246E-01
      0.187      5.338  1.0030E+00      1.3165E+00   1.1185E+00  9.5020E-01
      0.199      5.013  1.0030E+00      1.6587E+00   1.3234E+00  1.0559E+00
      0.212      4.708  1.0030E+00      2.1141E+00   1.5842E+00  1.1871E+00
      0.226      4.422  1.4084E+00      2.5706E+00   1.8090E+00  1.2731E+00
      0.241      4.153  1.4084E+00      2.8926E+00   1.9118E+00  1.2635E+00
      0.256      3.900  1.7730E+00      3.2670E+00   2.0278E+00  1.2587E+00
      0.273      3.663  1.7730E+00      4.0021E+00   2.3330E+00  1.3600E+00
      0.291      3.440  2.3215E+00      4.7396E+00   2.5948E+00  1.4206E+00
      0.310      3.231  2.7860E+00      5.7751E+00   2.9693E+00  1.5267E+00
      0.330      3.034  2.7860E+00      7.1253E+00   3.4406E+00  1.6614E+00
      0.351      2.849  3.0075E+00      8.4114E+00   3.8145E+00  1.7299E+00
      0.374      2.676  3.8921E+00      9.6780E+00   4.1219E+00  1.7555E+00
      0.398      2.513  4.7398E+00      1.1584E+01   4.6336E+00  1.8534E+00
      0.424      2.360  4.7398E+00      1.4143E+01   5.3130E+00  1.9959E+00
      0.451      2.217  5.6643E+00      1.5470E+01   5.4576E+00  1.9254E+00
      0.480      2.082  6.5033E+00      1.6612E+01   5.5040E+00  1.8237E+00
      0.511      1.955  7.6433E+00      1.8464E+01   5.7456E+00  1.7879E+00
      0.545      1.836  8.3157E+00      2.0851E+01   6.0935E+00  1.7807E+00
      0.580      1.724  8.5477E+00      2.3017E+01   6.3173E+00  1.7338E+00
      0.617      1.620  8.3214E+00      2.4705E+01   6.3679E+00  1.6414E+00
      0.657      1.521  7.7286E+00      2.6632E+01   6.4468E+00  1.5606E+00
      0.700      1.428  6.9798E+00      2.9235E+01   6.6464E+00  1.5110E+00
      0.745      1.342  5.2818E+00      3.1137E+01   6.6481E+00  1.4195E+00
      0.794      1.260  4.6991E+00      3.2581E+01   6.5331E+00  1.3100E+00
      0.845      1.183  5.4589E+00      3.2820E+01   6.1807E+00  1.1640E+00
      0.900      1.111  7.6321E+00      3.6289E+01   6.4182E+00  1.1352E+00
      0.958      1.044  9.7014E+00      3.7353E+01   6.2045E+00  1.0306E+00
      1.020      0.980  1.0942E+01      4.0052E+01   6.2480E+00  9.7466E-01
      1.086      0.921  9.7547E+00      3.9879E+01   5.8425E+00  8.5596E-01
      1.157      0.865  8.9248E+00      5.2754E+01   7.2584E+00  9.9869E-01
      1.232      0.812  1.0209E+01      7.1063E+01   9.1826E+00  1.1866E+00
      1.311      0.763  1.3598E+01      9.5388E+01   1.1576E+01  1.4048E+00
      1.396      0.716  1.9434E+01      1.1244E+02   1.2815E+01  1.4606E+00
      1.487      0.673  2.1195E+01      1.1351E+02   1.2150E+01  1.3005E+00
      1.583      0.632  2.0563E+01      1.1122E+02   1.1181E+01  1.1239E+00
      1.686      0.593  1.5696E+01      1.0848E+02   1.0242E+01  9.6693E-01
      1.795      0.557  1.2616E+01      9.7833E+01   8.6744E+00  7.6912E-01
      1.911      0.523  8.0940E+00      9.4218E+01   7.8456E+00  6.5330E-01
      2.035      0.491  7.8428E+00      1.0796E+02   8.4431E+00  6.6028E-01
      2.167      0.461  1.5282E+01      1.4970E+02   1.0995E+01  8.0754E-01
      2.307      0.433  2.4589E+01      1.8222E+02   1.2569E+01  8.6697E-01
      2.457      0.407  2.4041E+01      1.9066E+02   1.2351E+01  8.0010E-01
      2.616      0.382  1.8642E+01      1.9746E+02   1.2013E+01  7.3085E-01
      2.786      0.359  7.7910E+00      1.7573E+02   1.0040E+01  5.7368E-01
      2.966      0.337  1.3845E+01      1.4288E+02   7.6669E+00  4.1141E-01
      3.158      0.317  1.6821E+01      1.3879E+02   6.9946E+00  3.5250E-01
      3.363      0.297  6.7179E+00      1.6309E+02   7.7190E+00  3.6533E-01
      3.581      0.279  1.6602E+01      1.7474E+02   7.7673E+00  3.4525E-01
      3.813      0.262  2.4921E+01      2.4664E+02   1.0296E+01  4.2981E-01
      4.060      0.246  1.5439E+01      2.7500E+02   1.0781E+01  4.2269E-01
      4.323      0.231  1.6437E+01      2.5361E+02   9.3379E+00  3.4382E-01
      4.603      0.217  1.3016E+01      2.0454E+02   7.0730E+00  2.4458E-01
      4.901      0.204  1.5349E+01      2.0393E+02   6.6229E+00  2.1508E-01
      5.218      0.192  9.8256E+00      1.8609E+02   5.6757E+00  1.7311E-01
      5.556      0.180  1.6228E+01      2.1156E+02   6.0600E+00  1.7358E-01
      5.916      0.169  1.3927E+01      2.2817E+02   6.1380E+00  1.6512E-01
      6.300      0.159  7.4273E+00      1.8680E+02   4.7193E+00  1.1923E-01
      6.708      0.149  6.5424E+00      2.2063E+02   5.2350E+00  1.2421E-01
      7.142      0.140  1.5970E+01      2.2742E+02   5.0676E+00  1.1292E-01
      7.605      0.131  8.8704E+00      1.9690E+02   4.1207E+00  8.6236E-02
      8.098      0.123  7.8587E+00      1.9180E+02   3.7698E+00  7.4092E-02
      8.622      0.116  7.9559E+00      2.1239E+02   3.9204E+00  7.2364E-02
      9.181      0.109  1.1990E+01      1.9057E+02   3.3036E+00  5.7269E-02
      9.776      0.102  3.5523E+00      1.4565E+02   2.3713E+00  3.8606E-02
     10.409      0.096  3.3220E+00      1.4459E+02   2.2108E+00  3.3803E-02
     11.083      0.090  4.1670E+00      1.6619E+02   2.3864E+00  3.4268E-02
     11.801      0.085  5.7902E+00      2.0318E+02   2.7400E+00  3.6952E-02
     12.566      0.080  3.6864E+00      1.6218E+02   2.0541E+00  2.6016E-02
     13.380      0.075  4.6641E+00      1.4408E+02   1.7138E+00  2.0385E-02
     14.247      0.070  3.2219E+00      1.3458E+02   1.5034E+00  1.6795E-02
     15.170      0.066  1.9127E+00      1.1805E+02   1.2385E+00  1.2993E-02
     16.153      0.062  8.3596E-01      1.1584E+02   1.1414E+00  1.1246E-02
     17.199      0.058  1.5464E+00      1.1103E+02   1.0274E+00  9.5075E-03
     18.314      0.055  2.9718E+00      1.2111E+02   1.0525E+00  9.1469E-03
     19.500      0.051  7.1663E-01      1.1441E+02   9.3379E-01  7.6214E-03
     20.763      0.048  1.3355E+00      1.0266E+02   7.8690E-01  6.0317E-03
     22.109      0.045  3.3307E-01      1.0827E+02   7.7944E-01  5.6111E-03
     23.541      0.042  6.4377E-01      1.0724E+02   7.2504E-01  4.9018E-03
     25.066      0.040  9.4366E-02      1.0133E+02   6.4341E-01  4.0853E-03
     26.690      0.037  5.0030E-01      9.4807E+01   5.6534E-01  3.3712E-03
     28.419      0.035  1.9218E-01      9.1212E+01   5.1081E-01  2.8607E-03
     30.260      0.033  1.3019E-01      9.0203E+01   4.7443E-01  2.4953E-03
     32.221      0.031  1.8673E-01      8.8917E+01   4.3921E-01  2.1695E-03
     34.308      0.029  1.5980E-01      8.7003E+01   4.0361E-01  1.8723E-03
     36.531      0.027  7.0097E-02      8.7004E+01   3.7905E-01  1.6514E-03
     38.897      0.026  5.7068E-02      8.6281E+01   3.5303E-01  1.4445E-03
     41.417      0.024  2.5159E-02      8.4601E+01   3.2510E-01  1.2493E-03
     44.101      0.023  1.9030E-02      8.3997E+01   3.0314E-01  1.0940E-03
     46.958      0.021  2.1163E-02      8.3828E+01   2.8412E-01  9.6297E-04
     50.000      0.020  1.7925E-02      8.3694E+01   2.6641E-01  8.4799E-04
 
 
