# Supplementary material for: Parameters estimation of stochastic finite fault ground motion simulation method and its application in North China
Source: PLoS One. 2025 Dec 3;20(12):e0337602. doi: 10.1371/journal.pone.0337602 (PMC12674566; doi:10.1371/journal.pone.0337602)
Supplement: S2 File — The program code of strong ground motion simulation based on stochastic finite-fault method with dynamic corner frequency for the Pingyuan earthquake. (ZIP) [file pone.0337602.s002.zip › S2 File. Program Code. ( Simulationor of Pingyuan earthquake)/EXSIMNC/PSA/M6d5S130S016iter008.tmp]

**********************************************
*******     Site #  16
PSA and Fouries apectra of trial num.     8
damping:   5%
 100 samples
Mag.          =      5.50
siteCoord1    =     37.30
siteCoord2    =    116.80
depth         =     18.00
fault Dis.(km)=    39.27
Hypo  Dis.(km)=    41.85
Input Parameters file =  M6d5S130_parameters.out                                                                                                 
 data format: (1x,f10.3, 1p, 1x,e11.4, 5x,e11.4, 2x,e11.4, 1x,e11.4)
   freq(Hz)     per(s) FAS(cm/sec) avgPSA(cm/s**2) avgPSV(cm/s)   avgSD(cm)
      0.100     10.000  4.4580E-01      4.0231E-01   6.4029E-01  1.0191E+00
      0.106      9.392  4.4580E-01      4.6920E-01   7.0131E-01  1.0483E+00
      0.113      8.820  4.4580E-01      5.4250E-01   7.6155E-01  1.0690E+00
      0.121      8.283  4.4580E-01      6.1966E-01   8.1693E-01  1.0770E+00
      0.129      7.779  5.7366E-01      6.9768E-01   8.6383E-01  1.0695E+00
      0.137      7.306  5.7366E-01      7.7430E-01   9.0036E-01  1.0470E+00
      0.146      6.862  5.7366E-01      8.4995E-01   9.2820E-01  1.0136E+00
      0.155      6.444  6.2307E-01      9.2971E-01   9.5352E-01  9.7795E-01
      0.165      6.052  6.2307E-01      1.0243E+00   9.8661E-01  9.5031E-01
      0.176      5.684  6.2307E-01      1.1483E+00   1.0387E+00  9.3964E-01
      0.187      5.338  7.3648E-01      1.3140E+00   1.1164E+00  9.4842E-01
      0.199      5.013  7.3648E-01      1.5226E+00   1.2148E+00  9.6928E-01
      0.212      4.708  7.3648E-01      1.7571E+00   1.3166E+00  9.8660E-01
      0.226      4.422  6.5233E-01      2.0107E+00   1.4150E+00  9.9579E-01
      0.241      4.153  6.5233E-01      2.4582E+00   1.6247E+00  1.0738E+00
      0.256      3.900  8.5540E-01      2.9374E+00   1.8232E+00  1.1317E+00
      0.273      3.663  8.5540E-01      3.4286E+00   1.9987E+00  1.1651E+00
      0.291      3.440  8.9105E-01      3.9973E+00   2.1884E+00  1.1981E+00
      0.310      3.231  8.8975E-01      4.7523E+00   2.4434E+00  1.2563E+00
      0.330      3.034  8.8975E-01      5.7080E+00   2.7562E+00  1.3309E+00
      0.351      2.849  1.1100E+00      6.7947E+00   3.0814E+00  1.3974E+00
      0.374      2.676  2.2386E+00      8.1236E+00   3.4599E+00  1.4736E+00
      0.398      2.513  4.0258E+00      9.9281E+00   3.9711E+00  1.5884E+00
      0.424      2.360  4.0258E+00      1.2405E+01   4.6599E+00  1.7505E+00
      0.451      2.217  5.1168E+00      1.5106E+01   5.3292E+00  1.8801E+00
      0.480      2.082  6.5012E+00      1.7392E+01   5.7623E+00  1.9092E+00
      0.511      1.955  9.1458E+00      2.1965E+01   6.8350E+00  2.1269E+00
      0.545      1.836  1.0911E+01      2.6701E+01   7.8030E+00  2.2803E+00
      0.580      1.724  1.3034E+01      3.3802E+01   9.2773E+00  2.5462E+00
      0.617      1.620  1.3461E+01      4.1299E+01   1.0645E+01  2.7439E+00
      0.657      1.521  1.3744E+01      4.9093E+01   1.1884E+01  2.8769E+00
      0.700      1.428  1.3517E+01      5.8534E+01   1.3307E+01  3.0254E+00
      0.745      1.342  1.3273E+01      6.3006E+01   1.3453E+01  2.8723E+00
      0.794      1.260  1.5095E+01      6.1910E+01   1.2414E+01  2.4894E+00
      0.845      1.183  1.5965E+01      6.9259E+01   1.3043E+01  2.4563E+00
      0.900      1.111  1.8319E+01      6.6723E+01   1.1801E+01  2.0871E+00
      0.958      1.044  1.6754E+01      5.6797E+01   9.4342E+00  1.5670E+00
      1.020      0.980  1.3258E+01      4.9822E+01   7.7721E+00  1.2124E+00
      1.086      0.921  8.9814E+00      4.6345E+01   6.7898E+00  9.9473E-01
      1.157      0.865  8.8627E+00      5.5626E+01   7.6536E+00  1.0531E+00
      1.232      0.812  1.1410E+01      7.1578E+01   9.2492E+00  1.1952E+00
      1.311      0.763  1.2623E+01      7.7392E+01   9.3920E+00  1.1398E+00
      1.396      0.716  1.1412E+01      7.8352E+01   8.9300E+00  1.0178E+00
      1.487      0.673  7.8653E+00      7.9693E+01   8.5302E+00  9.1306E-01
      1.583      0.632  8.1510E+00      9.7869E+01   9.8384E+00  9.8901E-01
      1.686      0.593  1.5192E+01      1.1938E+02   1.1270E+01  1.0640E+00
      1.795      0.557  1.8448E+01      1.1674E+02   1.0350E+01  9.1772E-01
      1.911      0.523  1.7953E+01      1.1531E+02   9.6017E+00  7.9954E-01
      2.035      0.491  1.8757E+01      1.0485E+02   8.1993E+00  6.4122E-01
      2.167      0.461  9.5150E+00      1.1151E+02   8.1901E+00  6.0153E-01
      2.307      0.433  3.8644E+00      1.3262E+02   9.1478E+00  6.3099E-01
      2.457      0.407  9.2088E+00      1.4550E+02   9.4257E+00  6.1060E-01
      2.616      0.382  7.0653E+00      1.5826E+02   9.6286E+00  5.8579E-01
      2.786      0.359  1.6913E+01      1.8301E+02   1.0456E+01  5.9745E-01
      2.966      0.337  2.1981E+01      1.7986E+02   9.6512E+00  5.1789E-01
      3.158      0.317  1.0928E+01      1.7429E+02   8.7832E+00  4.4263E-01
      3.363      0.297  8.9069E+00      1.6394E+02   7.7594E+00  3.6725E-01
      3.581      0.279  1.9507E+01      2.2473E+02   9.9891E+00  4.4401E-01
      3.813      0.262  1.8948E+01      1.9733E+02   8.2376E+00  3.4388E-01
      4.060      0.246  1.8412E+01      1.9171E+02   7.5159E+00  2.9466E-01
      4.323      0.231  1.1685E+01      1.6806E+02   6.1879E+00  2.2784E-01
      4.603      0.217  6.5937E+00      1.6219E+02   5.6084E+00  1.9394E-01
      4.901      0.204  1.2010E+01      1.9334E+02   6.2788E+00  2.0391E-01
      5.218      0.192  7.4155E+00      2.1296E+02   6.4950E+00  1.9810E-01
      5.556      0.180  9.3984E+00      1.8640E+02   5.3393E+00  1.5294E-01
      5.916      0.169  1.3735E+01      2.5931E+02   6.9758E+00  1.8766E-01
      6.300      0.159  1.1759E+01      3.1280E+02   7.9026E+00  1.9965E-01
      6.708      0.149  8.7265E+00      2.7561E+02   6.5394E+00  1.5516E-01
      7.142      0.140  5.2527E+00      2.4293E+02   5.4133E+00  1.2063E-01
      7.605      0.131  5.1070E+00      2.6608E+02   5.5684E+00  1.1653E-01
      8.098      0.123  1.4353E+01      3.0106E+02   5.9171E+00  1.1630E-01
      8.622      0.116  2.9857E+00      2.4100E+02   4.4485E+00  8.2112E-02
      9.181      0.109  1.0434E+01      2.0050E+02   3.4758E+00  6.0254E-02
      9.776      0.102  6.5720E+00      1.7129E+02   2.7887E+00  4.5402E-02
     10.409      0.096  5.4452E+00      1.5492E+02   2.3688E+00  3.6218E-02
     11.083      0.090  9.7174E+00      1.9292E+02   2.7702E+00  3.9780E-02
     11.801      0.085  4.1890E+00      1.9592E+02   2.6422E+00  3.5633E-02
     12.566      0.080  3.5925E+00      1.8950E+02   2.4002E+00  3.0399E-02
     13.380      0.075  4.5654E+00      1.5293E+02   1.8191E+00  2.1638E-02
     14.247      0.070  6.9384E+00      1.6144E+02   1.8035E+00  2.0147E-02
     15.170      0.066  1.4299E+00      1.5226E+02   1.5974E+00  1.6759E-02
     16.153      0.062  1.0756E+00      1.4381E+02   1.4170E+00  1.3962E-02
     17.199      0.058  1.3220E+00      1.4470E+02   1.3390E+00  1.2390E-02
     18.314      0.055  2.5109E+00      1.3099E+02   1.1384E+00  9.8929E-03
     19.500      0.051  9.8458E-01      1.1922E+02   9.7307E-01  7.9420E-03
     20.763      0.048  6.0296E-01      1.0740E+02   8.2327E-01  6.3105E-03
     22.109      0.045  1.0972E+00      1.0557E+02   7.5996E-01  5.4708E-03
     23.541      0.042  3.2554E-01      9.1400E+01   6.1793E-01  4.1777E-03
     25.066      0.040  4.3242E-01      8.5520E+01   5.4300E-01  3.4478E-03
     26.690      0.037  1.4379E-01      8.4210E+01   5.0215E-01  2.9944E-03
     28.419      0.035  1.4618E-01      8.3680E+01   4.6863E-01  2.6245E-03
     30.260      0.033  5.0355E-01      8.5319E+01   4.4874E-01  2.3602E-03
     32.221      0.031  1.6053E-01      8.6148E+01   4.2553E-01  2.1019E-03
     34.308      0.029  8.2418E-02      8.4897E+01   3.9383E-01  1.8270E-03
     36.531      0.027  4.8167E-02      8.2338E+01   3.5873E-01  1.5629E-03
     38.897      0.026  2.3260E-02      8.1770E+01   3.3457E-01  1.3690E-03
     41.417      0.024  1.5234E-02      8.1221E+01   3.1211E-01  1.1993E-03
     44.101      0.023  2.2278E-02      8.0780E+01   2.9153E-01  1.0521E-03
     46.958      0.021  2.0802E-02      8.0423E+01   2.7258E-01  9.2385E-04
     50.000      0.020  1.0209E-02      8.0182E+01   2.5523E-01  8.1241E-04
 
 
