# Supplementary material for: Parameters estimation of stochastic finite fault ground motion simulation method and its application in North China
Source: PLoS One. 2025 Dec 3;20(12):e0337602. doi: 10.1371/journal.pone.0337602 (PMC12674566; doi:10.1371/journal.pone.0337602)
Supplement: S2 File — The program code of strong ground motion simulation based on stochastic finite-fault method with dynamic corner frequency for the Pingyuan earthquake. (ZIP) [file pone.0337602.s002.zip › S2 File. Program Code. ( Simulationor of Pingyuan earthquake)/EXSIMNC/PSA/M6d5S130S016iter009.tmp]

**********************************************
*******     Site #  16
PSA and Fouries apectra of trial num.     9
damping:   5%
 100 samples
Mag.          =      5.50
siteCoord1    =     37.30
siteCoord2    =    116.80
depth         =     18.00
fault Dis.(km)=    39.27
Hypo  Dis.(km)=    41.85
Input Parameters file =  M6d5S130_parameters.out                                                                                                 
 data format: (1x,f10.3, 1p, 1x,e11.4, 5x,e11.4, 2x,e11.4, 1x,e11.4)
   freq(Hz)     per(s) FAS(cm/sec) avgPSA(cm/s**2) avgPSV(cm/s)   avgSD(cm)
      0.100     10.000  2.5790E-01      5.4682E-01   8.7028E-01  1.3851E+00
      0.106      9.392  2.5790E-01      6.3739E-01   9.5271E-01  1.4240E+00
      0.113      8.820  2.5790E-01      7.3777E-01   1.0357E+00  1.4538E+00
      0.121      8.283  2.5790E-01      8.4685E-01   1.1165E+00  1.4719E+00
      0.129      7.779  3.9945E-01      9.6446E-01   1.1941E+00  1.4785E+00
      0.137      7.306  3.9945E-01      1.0929E+00   1.2708E+00  1.4777E+00
      0.146      6.862  3.9945E-01      1.2386E+00   1.3526E+00  1.4771E+00
      0.155      6.444  7.3729E-01      1.4129E+00   1.4491E+00  1.4862E+00
      0.165      6.052  7.3729E-01      1.6310E+00   1.5710E+00  1.5132E+00
      0.176      5.684  7.3729E-01      1.9069E+00   1.7250E+00  1.5604E+00
      0.187      5.338  1.1174E+00      2.2471E+00   1.9090E+00  1.6218E+00
      0.199      5.013  1.1174E+00      2.6453E+00   2.1106E+00  1.6840E+00
      0.212      4.708  1.1174E+00      3.0870E+00   2.3131E+00  1.7333E+00
      0.226      4.422  1.5305E+00      3.5639E+00   2.5081E+00  1.7650E+00
      0.241      4.153  1.5305E+00      4.0893E+00   2.7027E+00  1.7863E+00
      0.256      3.900  2.0520E+00      4.6873E+00   2.9094E+00  1.8059E+00
      0.273      3.663  2.0520E+00      5.3473E+00   3.1172E+00  1.8171E+00
      0.291      3.440  2.6434E+00      6.0135E+00   3.2922E+00  1.8024E+00
      0.310      3.231  3.1404E+00      7.4052E+00   3.8074E+00  1.9576E+00
      0.330      3.034  3.1404E+00      8.9608E+00   4.3270E+00  2.0894E+00
      0.351      2.849  4.0584E+00      1.0657E+01   4.8331E+00  2.1918E+00
      0.374      2.676  5.1307E+00      1.2752E+01   5.4312E+00  2.3132E+00
      0.398      2.513  6.2989E+00      1.5058E+01   6.0230E+00  2.4091E+00
      0.424      2.360  6.2989E+00      1.6961E+01   6.3713E+00  2.3934E+00
      0.451      2.217  7.7351E+00      2.1072E+01   7.4340E+00  2.6227E+00
      0.480      2.082  8.9047E+00      2.4218E+01   8.0242E+00  2.6587E+00
      0.511      1.955  9.6007E+00      2.6515E+01   8.2506E+00  2.5673E+00
      0.545      1.836  1.0089E+01      2.6520E+01   7.7502E+00  2.2649E+00
      0.580      1.724  1.1129E+01      2.7588E+01   7.5718E+00  2.0781E+00
      0.617      1.620  1.0858E+01      3.2046E+01   8.2601E+00  2.1291E+00
      0.657      1.521  1.0515E+01      3.2606E+01   7.8932E+00  1.9107E+00
      0.700      1.428  1.0350E+01      3.1082E+01   7.0663E+00  1.6065E+00
      0.745      1.342  8.0699E+00      2.8427E+01   6.0695E+00  1.2959E+00
      0.794      1.260  7.3566E+00      2.6995E+01   5.4132E+00  1.0855E+00
      0.845      1.183  7.4568E+00      2.7346E+01   5.1498E+00  9.6981E-01
      0.900      1.111  8.0167E+00      2.8333E+01   5.0110E+00  8.8627E-01
      0.958      1.044  7.0826E+00      4.0168E+01   6.6721E+00  1.1083E+00
      1.020      0.980  5.2259E+00      5.0683E+01   7.9064E+00  1.2334E+00
      1.086      0.921  7.4175E+00      6.0594E+01   8.8773E+00  1.3006E+00
      1.157      0.865  9.1724E+00      6.2853E+01   8.6479E+00  1.1899E+00
      1.232      0.812  9.3941E+00      6.1667E+01   7.9686E+00  1.0297E+00
      1.311      0.763  9.6418E+00      6.2312E+01   7.5621E+00  9.1771E-01
      1.396      0.716  1.0530E+01      6.0034E+01   6.8423E+00  7.7983E-01
      1.487      0.673  8.2467E+00      5.6108E+01   6.0057E+00  6.4284E-01
      1.583      0.632  4.5307E+00      6.2765E+01   6.3095E+00  6.3426E-01
      1.686      0.593  1.0835E+01      9.0886E+01   8.5805E+00  8.1008E-01
      1.795      0.557  1.8589E+01      1.2993E+02   1.1521E+01  1.0215E+00
      1.911      0.523  2.8413E+01      1.6510E+02   1.3748E+01  1.1448E+00
      2.035      0.491  1.9827E+01      1.8318E+02   1.4326E+01  1.1203E+00
      2.167      0.461  1.7925E+01      1.8005E+02   1.3224E+01  9.7124E-01
      2.307      0.433  1.8846E+01      1.6357E+02   1.1283E+01  7.7824E-01
      2.457      0.407  1.8782E+01      1.6948E+02   1.0979E+01  7.1121E-01
      2.616      0.382  1.9237E+01      1.9973E+02   1.2151E+01  7.3927E-01
      2.786      0.359  2.2101E+01      2.1531E+02   1.2302E+01  7.0290E-01
      2.966      0.337  8.3247E+00      2.0616E+02   1.1062E+01  5.9362E-01
      3.158      0.317  1.2057E+01      2.2132E+02   1.1153E+01  5.6208E-01
      3.363      0.297  2.1454E+01      2.5095E+02   1.1877E+01  5.6215E-01
      3.581      0.279  1.4916E+01      2.4105E+02   1.0714E+01  4.7625E-01
      3.813      0.262  7.3451E+00      1.6940E+02   7.0717E+00  2.9521E-01
      4.060      0.246  1.5779E+01      1.9728E+02   7.7346E+00  3.0323E-01
      4.323      0.231  2.0960E+01      2.3572E+02   8.6791E+00  3.1956E-01
      4.603      0.217  9.8430E+00      2.2887E+02   7.9143E+00  2.7367E-01
      4.901      0.204  1.0401E+01      1.9580E+02   6.3588E+00  2.0650E-01
      5.218      0.192  7.7074E+00      1.7981E+02   5.4841E+00  1.6726E-01
      5.556      0.180  9.6026E+00      1.9772E+02   5.6633E+00  1.6222E-01
      5.916      0.169  1.6099E+01      2.3175E+02   6.2343E+00  1.6771E-01
      6.300      0.159  5.5404E+00      2.5395E+02   6.4158E+00  1.6209E-01
      6.708      0.149  2.2757E+01      2.5191E+02   5.9770E+00  1.4182E-01
      7.142      0.140  1.0878E+01      2.2451E+02   5.0028E+00  1.1148E-01
      7.605      0.131  5.6905E+00      2.0366E+02   4.2620E+00  8.9194E-02
      8.098      0.123  6.3139E+00      1.7632E+02   3.4655E+00  6.8112E-02
      8.622      0.116  2.9572E+00      1.5127E+02   2.7922E+00  5.1541E-02
      9.181      0.109  4.0507E+00      1.4739E+02   2.5551E+00  4.4294E-02
      9.776      0.102  2.2161E+00      1.4575E+02   2.3729E+00  3.8632E-02
     10.409      0.096  2.5123E+00      1.6221E+02   2.4802E+00  3.7923E-02
     11.083      0.090  1.5894E+00      1.5688E+02   2.2528E+00  3.2349E-02
     11.801      0.085  5.8442E+00      1.6879E+02   2.2763E+00  3.0698E-02
     12.566      0.080  4.3896E+00      1.8167E+02   2.3009E+00  2.9142E-02
     13.380      0.075  3.3102E+00      1.8635E+02   2.2165E+00  2.6365E-02
     14.247      0.070  3.9331E+00      1.7946E+02   2.0047E+00  2.2395E-02
     15.170      0.066  4.4597E+00      1.6338E+02   1.7141E+00  1.7984E-02
     16.153      0.062  1.7777E+00      1.3615E+02   1.3415E+00  1.3218E-02
     17.199      0.058  7.4375E-01      1.2619E+02   1.1677E+00  1.0805E-02
     18.314      0.055  5.6560E-01      1.1358E+02   9.8709E-01  8.5783E-03
     19.500      0.051  1.2928E+00      1.0414E+02   8.4997E-01  6.9373E-03
     20.763      0.048  3.9727E-01      9.6725E+01   7.4141E-01  5.6831E-03
     22.109      0.045  1.1310E+00      1.0009E+02   7.2050E-01  5.1868E-03
     23.541      0.042  2.5884E-01      1.0325E+02   6.9809E-01  4.7196E-03
     25.066      0.040  3.3730E-01      9.7029E+01   6.1608E-01  3.9118E-03
     26.690      0.037  4.1671E-01      8.8721E+01   5.2905E-01  3.1548E-03
     28.419      0.035  2.2495E-01      9.1108E+01   5.1023E-01  2.8574E-03
     30.260      0.033  1.6386E-01      9.0498E+01   4.7598E-01  2.5034E-03
     32.221      0.031  1.2890E-01      8.8686E+01   4.3807E-01  2.1639E-03
     34.308      0.029  1.2078E-01      8.8125E+01   4.0881E-01  1.8965E-03
     36.531      0.027  9.4828E-02      8.7433E+01   3.8092E-01  1.6596E-03
     38.897      0.026  4.4981E-02      8.6563E+01   3.5419E-01  1.4492E-03
     41.417      0.024  3.2703E-02      8.5838E+01   3.2985E-01  1.2675E-03
     44.101      0.023  1.1230E-02      8.5389E+01   3.0816E-01  1.1121E-03
     46.958      0.021  1.1914E-02      8.5220E+01   2.8884E-01  9.7896E-04
     50.000      0.020  5.6934E-03      8.4942E+01   2.7038E-01  8.6064E-04
 
 
