# Supplementary material for: Parameters estimation of stochastic finite fault ground motion simulation method and its application in North China
Source: PLoS One. 2025 Dec 3;20(12):e0337602. doi: 10.1371/journal.pone.0337602 (PMC12674566; doi:10.1371/journal.pone.0337602)
Supplement: S2 File — The program code of strong ground motion simulation based on stochastic finite-fault method with dynamic corner frequency for the Pingyuan earthquake. (ZIP) [file pone.0337602.s002.zip › S2 File. Program Code. ( Simulationor of Pingyuan earthquake)/EXSIMNC/PSA/M6d5S130S016iter010.tmp]

**********************************************
*******     Site #  16
PSA and Fouries apectra of trial num.    10
damping:   5%
 100 samples
Mag.          =      5.50
siteCoord1    =     37.30
siteCoord2    =    116.80
depth         =     18.00
fault Dis.(km)=    39.27
Hypo  Dis.(km)=    41.85
Input Parameters file =  M6d5S130_parameters.out                                                                                                 
 data format: (1x,f10.3, 1p, 1x,e11.4, 5x,e11.4, 2x,e11.4, 1x,e11.4)
   freq(Hz)     per(s) FAS(cm/sec) avgPSA(cm/s**2) avgPSV(cm/s)   avgSD(cm)
      0.100     10.000  1.9402E-01      3.0643E-01   4.8769E-01  7.7618E-01
      0.106      9.392  1.9402E-01      3.5764E-01   5.3457E-01  7.9903E-01
      0.113      8.820  1.9402E-01      4.0687E-01   5.7115E-01  8.0176E-01
      0.121      8.283  1.9402E-01      4.5118E-01   5.9482E-01  7.8419E-01
      0.129      7.779  2.5597E-01      4.8988E-01   6.0654E-01  7.5098E-01
      0.137      7.306  2.5597E-01      5.2618E-01   6.1184E-01  7.1146E-01
      0.146      6.862  2.5597E-01      5.6824E-01   6.2055E-01  6.7768E-01
      0.155      6.444  2.9016E-01      6.3285E-01   6.4906E-01  6.6568E-01
      0.165      6.052  2.9016E-01      7.1688E-01   6.9051E-01  6.6510E-01
      0.176      5.684  2.9016E-01      8.3921E-01   7.5916E-01  6.8674E-01
      0.187      5.338  3.5157E-01      9.8654E-01   8.3813E-01  7.1204E-01
      0.199      5.013  3.5157E-01      1.1389E+00   9.0874E-01  7.2506E-01
      0.212      4.708  3.5157E-01      1.2782E+00   9.5779E-01  7.1770E-01
      0.226      4.422  4.0586E-01      1.4083E+00   9.9105E-01  6.9744E-01
      0.241      4.153  4.0586E-01      1.5659E+00   1.0350E+00  6.8402E-01
      0.256      3.900  5.0057E-01      1.8020E+00   1.1185E+00  6.9427E-01
      0.273      3.663  5.0057E-01      2.1356E+00   1.2449E+00  7.2571E-01
      0.291      3.440  6.8994E-01      2.5294E+00   1.3848E+00  7.5813E-01
      0.310      3.231  8.1317E-01      2.9352E+00   1.5092E+00  7.7595E-01
      0.330      3.034  8.1317E-01      3.3692E+00   1.6269E+00  7.8559E-01
      0.351      2.849  1.1282E+00      3.9007E+00   1.7689E+00  8.0221E-01
      0.374      2.676  1.4414E+00      4.5509E+00   1.9382E+00  8.2551E-01
      0.398      2.513  1.6635E+00      5.3803E+00   2.1521E+00  8.6080E-01
      0.424      2.360  1.6635E+00      6.6468E+00   2.4969E+00  9.3796E-01
      0.451      2.217  2.5881E+00      8.5170E+00   3.0048E+00  1.0601E+00
      0.480      2.082  3.2098E+00      1.1375E+01   3.7689E+00  1.2487E+00
      0.511      1.955  3.5637E+00      1.4263E+01   4.4384E+00  1.3811E+00
      0.545      1.836  4.1478E+00      1.6674E+01   4.8728E+00  1.4240E+00
      0.580      1.724  6.0011E+00      2.0405E+01   5.6004E+00  1.5371E+00
      0.617      1.620  6.3301E+00      2.4000E+01   6.1861E+00  1.5945E+00
      0.657      1.521  7.2640E+00      2.7464E+01   6.6484E+00  1.6094E+00
      0.700      1.428  8.4479E+00      3.2010E+01   7.2774E+00  1.6545E+00
      0.745      1.342  9.7440E+00      3.5935E+01   7.6726E+00  1.6382E+00
      0.794      1.260  1.1442E+01      4.1015E+01   8.2244E+00  1.6492E+00
      0.845      1.183  1.1946E+01      4.4860E+01   8.4481E+00  1.5910E+00
      0.900      1.111  1.2680E+01      4.3148E+01   7.6313E+00  1.3497E+00
      0.958      1.044  1.1224E+01      3.8745E+01   6.4356E+00  1.0690E+00
      1.020      0.980  7.7754E+00      4.4078E+01   6.8760E+00  1.0726E+00
      1.086      0.921  5.8042E+00      5.0727E+01   7.4318E+00  1.0888E+00
      1.157      0.865  5.0488E+00      5.4460E+01   7.4933E+00  1.0310E+00
      1.232      0.812  8.4380E+00      5.7640E+01   7.4482E+00  9.6245E-01
      1.311      0.763  1.0923E+01      6.4056E+01   7.7737E+00  9.4339E-01
      1.396      0.716  1.4597E+01      9.2054E+01   1.0492E+01  1.1958E+00
      1.487      0.673  1.6206E+01      1.0927E+02   1.1696E+01  1.2519E+00
      1.583      0.632  1.5187E+01      1.1576E+02   1.1637E+01  1.1698E+00
      1.686      0.593  1.5419E+01      1.1074E+02   1.0455E+01  9.8708E-01
      1.795      0.557  1.6223E+01      1.0804E+02   9.5793E+00  8.4935E-01
      1.911      0.523  1.3176E+01      1.1028E+02   9.1832E+00  7.6469E-01
      2.035      0.491  1.2114E+01      9.9846E+01   7.8084E+00  6.1064E-01
      2.167      0.461  6.2787E+00      1.1569E+02   8.4971E+00  6.2408E-01
      2.307      0.433  1.5292E+01      1.5188E+02   1.0476E+01  7.2261E-01
      2.457      0.407  1.2903E+01      1.7223E+02   1.1157E+01  7.2276E-01
      2.616      0.382  2.2095E+01      1.9706E+02   1.1989E+01  7.2940E-01
      2.786      0.359  2.6092E+01      1.8019E+02   1.0295E+01  5.8824E-01
      2.966      0.337  1.7959E+01      1.8051E+02   9.6865E+00  5.1978E-01
      3.158      0.317  1.4036E+01      2.1858E+02   1.1015E+01  5.5513E-01
      3.363      0.297  2.1424E+01      2.3185E+02   1.0973E+01  5.1936E-01
      3.581      0.279  2.5602E+01      2.1683E+02   9.6382E+00  4.2841E-01
      3.813      0.262  8.8900E+00      1.9205E+02   8.0173E+00  3.3468E-01
      4.060      0.246  8.9376E+00      1.7309E+02   6.7859E+00  2.6604E-01
      4.323      0.231  5.0143E+00      1.8114E+02   6.6696E+00  2.4557E-01
      4.603      0.217  5.9772E+00      1.8391E+02   6.3594E+00  2.1991E-01
      4.901      0.204  4.7117E+00      1.8504E+02   6.0092E+00  1.9515E-01
      5.218      0.192  1.1009E+01      1.9996E+02   6.0986E+00  1.8601E-01
      5.556      0.180  1.5770E+01      1.9947E+02   5.7136E+00  1.6366E-01
      5.916      0.169  6.9838E+00      1.7307E+02   4.6558E+00  1.2524E-01
      6.300      0.159  9.0320E+00      1.5217E+02   3.8446E+00  9.7130E-02
      6.708      0.149  3.3959E+00      1.3479E+02   3.1981E+00  7.5883E-02
      7.142      0.140  5.6098E+00      1.7831E+02   3.9734E+00  8.8542E-02
      7.605      0.131  7.2681E+00      2.0568E+02   4.3044E+00  9.0081E-02
      8.098      0.123  6.7024E+00      2.0153E+02   3.9609E+00  7.7848E-02
      8.622      0.116  7.2631E+00      1.9041E+02   3.5146E+00  6.4875E-02
      9.181      0.109  5.3655E+00      1.9421E+02   3.3668E+00  5.8364E-02
      9.776      0.102  4.5718E+00      1.7163E+02   2.7943E+00  4.5493E-02
     10.409      0.096  5.3683E+00      1.7051E+02   2.6071E+00  3.9862E-02
     11.083      0.090  4.5211E+00      1.7520E+02   2.5158E+00  3.6127E-02
     11.801      0.085  1.9572E+00      1.6105E+02   2.1720E+00  2.9291E-02
     12.566      0.080  8.3053E+00      1.6675E+02   2.1120E+00  2.6749E-02
     13.380      0.075  4.1817E+00      1.7465E+02   2.0774E+00  2.4711E-02
     14.247      0.070  4.8670E+00      1.5880E+02   1.7740E+00  1.9817E-02
     15.170      0.066  2.0932E+00      1.5960E+02   1.6744E+00  1.7567E-02
     16.153      0.062  3.0094E+00      1.8278E+02   1.8010E+00  1.7745E-02
     17.199      0.058  6.0635E-01      1.6412E+02   1.5187E+00  1.4053E-02
     18.314      0.055  9.1766E-01      1.4599E+02   1.2687E+00  1.1026E-02
     19.500      0.051  7.0164E-01      1.4857E+02   1.2126E+00  9.8969E-03
     20.763      0.048  5.0686E-01      1.3797E+02   1.0576E+00  8.1065E-03
     22.109      0.045  5.4180E-01      1.2993E+02   9.3534E-01  6.7333E-03
     23.541      0.042  3.9898E-01      1.2277E+02   8.3002E-01  5.6116E-03
     25.066      0.040  5.0454E-01      1.1824E+02   7.5079E-01  4.7671E-03
     26.690      0.037  4.4857E-01      1.1982E+02   7.1449E-01  4.2606E-03
     28.419      0.035  1.4510E-01      1.1766E+02   6.5892E-01  3.6902E-03
     30.260      0.033  2.2633E-01      1.1955E+02   6.2877E-01  3.3071E-03
     32.221      0.031  5.4777E-02      1.1815E+02   5.8361E-01  2.8828E-03
     34.308      0.029  1.1674E-01      1.1408E+02   5.2921E-01  2.4550E-03
     36.531      0.027  6.1566E-02      1.0899E+02   4.7486E-01  2.0688E-03
     38.897      0.026  3.0620E-02      1.0939E+02   4.4757E-01  1.8313E-03
     41.417      0.024  5.0494E-02      1.0966E+02   4.2140E-01  1.6193E-03
     44.101      0.023  2.3720E-02      1.0945E+02   3.9498E-01  1.4255E-03
     46.958      0.021  1.1051E-02      1.0928E+02   3.7039E-01  1.2554E-03
     50.000      0.020  1.1011E-02      1.0911E+02   3.4730E-01  1.1055E-03
 
 
