# Supplementary material for: Parameters estimation of stochastic finite fault ground motion simulation method and its application in North China
Source: PLoS One. 2025 Dec 3;20(12):e0337602. doi: 10.1371/journal.pone.0337602 (PMC12674566; doi:10.1371/journal.pone.0337602)
Supplement: S2 File — The program code of strong ground motion simulation based on stochastic finite-fault method with dynamic corner frequency for the Pingyuan earthquake. (ZIP) [file pone.0337602.s002.zip › S2 File. Program Code. ( Simulationor of Pingyuan earthquake)/EXSIMNC/PSA/M6d5S130_psa_fs_s001.out]

**********************************************
*******     Site #   1
Average PSA and Fourier spectrum over    10 trials
damping:   5%
 100 samples
Mag.          =      5.50
siteCoord1    =     38.00
siteCoord2    =    117.50
depth         =     18.00
fault Dis.(km)=   126.90
Hypo  Dis.(km)=   129.96
Input Parameters file =  M6d5S130_parameters.out                                                                                                 
 data format: (1x,f10.3, 1p, 1x,e11.4, 5x,e11.4, 2x,e11.4, 1x,e11.4)
   freq(Hz)     per(s) FAS(cm/sec) avgPSA(cm/s**2) avgPSV(cm/s)   avgSD(cm)
      0.100     10.000  8.9302E-02      1.1692E-01   1.8608E-01  2.9615E-01
      0.106      9.392  8.9302E-02      1.3681E-01   2.0449E-01  3.0565E-01
      0.113      8.820  1.1403E-01      1.5713E-01   2.2058E-01  3.0964E-01
      0.121      8.283  1.1403E-01      1.7755E-01   2.3408E-01  3.0860E-01
      0.129      7.779  1.3773E-01      1.9831E-01   2.4554E-01  3.0401E-01
      0.137      7.306  1.3773E-01      2.2131E-01   2.5734E-01  2.9924E-01
      0.146      6.862  1.7889E-01      2.5047E-01   2.7353E-01  2.9871E-01
      0.155      6.444  2.3922E-01      2.9514E-01   3.0270E-01  3.1045E-01
      0.165      6.052  2.3922E-01      3.4813E-01   3.3532E-01  3.2298E-01
      0.176      5.684  3.0864E-01      4.0583E-01   3.6712E-01  3.3210E-01
      0.187      5.338  3.6864E-01      4.6375E-01   3.9398E-01  3.3471E-01
      0.199      5.013  4.3614E-01      5.3909E-01   4.3013E-01  3.4319E-01
      0.212      4.708  4.3614E-01      6.2670E-01   4.6960E-01  3.5189E-01
      0.226      4.422  5.0578E-01      7.3354E-01   5.1622E-01  3.6328E-01
      0.241      4.153  5.7011E-01      8.6317E-01   5.7049E-01  3.7704E-01
      0.256      3.900  6.1834E-01      1.0131E+00   6.2887E-01  3.9034E-01
      0.273      3.663  6.4697E-01      1.1545E+00   6.7299E-01  3.9231E-01
      0.291      3.440  6.9013E-01      1.3169E+00   7.2099E-01  3.9472E-01
      0.310      3.231  7.3847E-01      1.4846E+00   7.6331E-01  3.9246E-01
      0.330      3.034  8.4844E-01      1.7463E+00   8.4325E-01  4.0719E-01
      0.351      2.849  9.7732E-01      2.0460E+00   9.2785E-01  4.2077E-01
      0.374      2.676  1.2337E+00      2.3903E+00   1.0180E+00  4.3359E-01
      0.398      2.513  1.5256E+00      2.7715E+00   1.1086E+00  4.4342E-01
      0.424      2.360  1.6855E+00      3.2866E+00   1.2346E+00  4.6379E-01
      0.451      2.217  1.9501E+00      3.8923E+00   1.3732E+00  4.8446E-01
      0.480      2.082  2.1153E+00      4.5492E+00   1.5073E+00  4.9941E-01
      0.511      1.955  2.3192E+00      4.9797E+00   1.5495E+00  4.8217E-01
      0.545      1.836  2.5041E+00      5.4268E+00   1.5859E+00  4.6347E-01
      0.580      1.724  2.3764E+00      6.3424E+00   1.7407E+00  4.7775E-01
      0.617      1.620  2.5065E+00      7.2614E+00   1.8717E+00  4.8245E-01
      0.657      1.521  2.9188E+00      7.9678E+00   1.9288E+00  4.6692E-01
      0.700      1.428  3.2132E+00      9.0091E+00   2.0482E+00  4.6565E-01
      0.745      1.342  3.9064E+00      1.0707E+01   2.2861E+00  4.8811E-01
      0.794      1.260  4.4296E+00      1.1671E+01   2.3403E+00  4.6928E-01
      0.845      1.183  4.5610E+00      1.2278E+01   2.3122E+00  4.3544E-01
      0.900      1.111  4.2853E+00      1.3318E+01   2.3554E+00  4.1659E-01
      0.958      1.044  4.3061E+00      1.5115E+01   2.5106E+00  4.1701E-01
      1.020      0.980  4.9700E+00      1.6514E+01   2.5761E+00  4.0186E-01
      1.086      0.921  3.7724E+00      1.7499E+01   2.5637E+00  3.7560E-01
      1.157      0.865  4.4476E+00      1.8884E+01   2.5983E+00  3.5750E-01
      1.232      0.812  5.3541E+00      1.9140E+01   2.4732E+00  3.1959E-01
      1.311      0.763  4.0078E+00      2.0422E+01   2.4783E+00  3.0076E-01
      1.396      0.716  4.9750E+00      2.4868E+01   2.8343E+00  3.2304E-01
      1.487      0.673  5.7029E+00      2.9707E+01   3.1798E+00  3.4036E-01
      1.583      0.632  7.7770E+00      3.3296E+01   3.3471E+00  3.3647E-01
      1.686      0.593  5.9779E+00      3.3063E+01   3.1214E+00  2.9469E-01
      1.795      0.557  5.9476E+00      3.1639E+01   2.8053E+00  2.4873E-01
      1.911      0.523  5.5003E+00      3.4318E+01   2.8577E+00  2.3796E-01
      2.035      0.491  6.4716E+00      3.8803E+01   3.0346E+00  2.3732E-01
      2.167      0.461  5.7773E+00      4.0857E+01   3.0008E+00  2.2039E-01
      2.307      0.433  6.5229E+00      4.3976E+01   3.0333E+00  2.0923E-01
      2.457      0.407  5.9717E+00      4.4404E+01   2.8765E+00  1.8634E-01
      2.616      0.382  6.0177E+00      4.6830E+01   2.8491E+00  1.7333E-01
      2.786      0.359  6.3861E+00      4.7681E+01   2.7244E+00  1.5566E-01
      2.966      0.337  7.7757E+00      5.2731E+01   2.8296E+00  1.5184E-01
      3.158      0.317  6.8196E+00      5.3156E+01   2.6788E+00  1.3500E-01
      3.363      0.297  5.6195E+00      5.0050E+01   2.3688E+00  1.1212E-01
      3.581      0.279  4.8569E+00      4.9993E+01   2.2222E+00  9.8774E-02
      3.813      0.262  4.7664E+00      4.9350E+01   2.0601E+00  8.6000E-02
      4.060      0.246  5.3573E+00      5.0202E+01   1.9682E+00  7.7163E-02
      4.323      0.231  5.5322E+00      5.1555E+01   1.8983E+00  6.9893E-02
      4.603      0.217  4.6615E+00      5.3265E+01   1.8419E+00  6.3691E-02
      4.901      0.204  5.3224E+00      5.5283E+01   1.7953E+00  5.8305E-02
      5.218      0.192  4.4920E+00      5.4898E+01   1.6744E+00  5.1067E-02
      5.556      0.180  4.4925E+00      5.7417E+01   1.6447E+00  4.7109E-02
      5.916      0.169  4.3911E+00      5.6570E+01   1.5218E+00  4.0937E-02
      6.300      0.159  3.7986E+00      5.4272E+01   1.3711E+00  3.4641E-02
      6.708      0.149  3.7890E+00      5.5176E+01   1.3092E+00  3.1063E-02
      7.142      0.140  3.1619E+00      5.4600E+01   1.2167E+00  2.7112E-02
      7.605      0.131  3.3284E+00      5.2736E+01   1.1036E+00  2.3096E-02
      8.098      0.123  2.7227E+00      4.9830E+01   9.7937E-01  1.9249E-02
      8.622      0.116  3.3376E+00      5.0870E+01   9.3898E-01  1.7332E-02
      9.181      0.109  2.3000E+00      4.7096E+01   8.1643E-01  1.4153E-02
      9.776      0.102  2.1433E+00      4.6128E+01   7.5100E-01  1.2227E-02
     10.409      0.096  1.5127E+00      4.2961E+01   6.5688E-01  1.0044E-02
     11.083      0.090  1.5123E+00      4.1946E+01   6.0234E-01  8.6494E-03
     11.801      0.085  1.5877E+00      3.9713E+01   5.3557E-01  7.2228E-03
     12.566      0.080  1.4111E+00      3.8946E+01   4.9327E-01  6.2474E-03
     13.380      0.075  1.1698E+00      3.6543E+01   4.3467E-01  5.1704E-03
     14.247      0.070  9.1718E-01      3.2817E+01   3.6660E-01  4.0954E-03
     15.170      0.066  9.4867E-01      3.1256E+01   3.2792E-01  3.4403E-03
     16.153      0.062  5.1602E-01      3.1221E+01   3.0762E-01  3.0310E-03
     17.199      0.058  4.4148E-01      2.8311E+01   2.6198E-01  2.4242E-03
     18.314      0.055  4.1599E-01      2.5542E+01   2.2198E-01  1.9291E-03
     19.500      0.051  3.3849E-01      2.4789E+01   2.0232E-01  1.6513E-03
     20.763      0.048  2.4933E-01      2.4476E+01   1.8761E-01  1.4381E-03
     22.109      0.045  1.9265E-01      2.4010E+01   1.7284E-01  1.2443E-03
     23.541      0.042  1.9774E-01      2.3142E+01   1.5646E-01  1.0578E-03
     25.066      0.040  1.1570E-01      2.2590E+01   1.4343E-01  9.1072E-04
     26.690      0.037  7.4354E-02      2.2082E+01   1.3168E-01  7.8523E-04
     28.419      0.035  6.8651E-02      2.1597E+01   1.2095E-01  6.7734E-04
     30.260      0.033  5.0656E-02      2.1451E+01   1.1282E-01  5.9340E-04
     32.221      0.031  2.8526E-02      2.1289E+01   1.0516E-01  5.1942E-04
     34.308      0.029  1.9597E-02      2.1173E+01   9.8220E-02  4.5564E-04
     36.531      0.027  1.1992E-02      2.1156E+01   9.2170E-02  4.0156E-04
     38.897      0.026  1.0112E-02      2.1092E+01   8.6301E-02  3.5311E-04
     41.417      0.024  6.3044E-03      2.1008E+01   8.0728E-02  3.1021E-04
     44.101      0.023  4.6762E-03      2.0939E+01   7.5567E-02  2.7271E-04
     46.958      0.021  3.7055E-03      2.0891E+01   7.0805E-02  2.3998E-04
     50.000      0.020  2.9308E-03      2.0853E+01   6.6377E-02  2.1128E-04
 
 
