# Supplementary material for: Parameters estimation of stochastic finite fault ground motion simulation method and its application in North China
Source: PLoS One. 2025 Dec 3;20(12):e0337602. doi: 10.1371/journal.pone.0337602 (PMC12674566; doi:10.1371/journal.pone.0337602)
Supplement: S2 File — The program code of strong ground motion simulation based on stochastic finite-fault method with dynamic corner frequency for the Pingyuan earthquake. (ZIP) [file pone.0337602.s002.zip › S2 File. Program Code. ( Simulationor of Pingyuan earthquake)/EXSIMNC/PSA/M6d5S130_psa_fs_s002.out]

**********************************************
*******     Site #   2
Average PSA and Fourier spectrum over    10 trials
damping:   5%
 100 samples
Mag.          =      5.50
siteCoord1    =     38.00
siteCoord2    =    115.00
depth         =     18.00
fault Dis.(km)=   148.98
Hypo  Dis.(km)=   149.62
Input Parameters file =  M6d5S130_parameters.out                                                                                                 
 data format: (1x,f10.3, 1p, 1x,e11.4, 5x,e11.4, 2x,e11.4, 1x,e11.4)
   freq(Hz)     per(s) FAS(cm/sec) avgPSA(cm/s**2) avgPSV(cm/s)   avgSD(cm)
      0.100     10.000  8.8746E-02      9.4719E-02   1.5075E-01  2.3993E-01
      0.106      9.392  8.8746E-02      1.0709E-01   1.6007E-01  2.3926E-01
      0.113      8.820  1.1527E-01      1.2084E-01   1.6963E-01  2.3813E-01
      0.121      8.283  1.1527E-01      1.4049E-01   1.8521E-01  2.4418E-01
      0.129      7.779  1.4610E-01      1.6591E-01   2.0541E-01  2.5433E-01
      0.137      7.306  1.4610E-01      1.9616E-01   2.2810E-01  2.6524E-01
      0.146      6.862  1.7078E-01      2.2854E-01   2.4957E-01  2.7255E-01
      0.155      6.444  2.1628E-01      2.6422E-01   2.7099E-01  2.7793E-01
      0.165      6.052  2.1628E-01      3.0278E-01   2.9165E-01  2.8092E-01
      0.176      5.684  2.6846E-01      3.4690E-01   3.1381E-01  2.8388E-01
      0.187      5.338  3.1370E-01      3.9726E-01   3.3750E-01  2.8673E-01
      0.199      5.013  3.7273E-01      4.6602E-01   3.7183E-01  2.9667E-01
      0.212      4.708  3.7273E-01      5.4132E-01   4.0563E-01  3.0395E-01
      0.226      4.422  4.1342E-01      6.3093E-01   4.4401E-01  3.1246E-01
      0.241      4.153  4.3782E-01      7.3871E-01   4.8822E-01  3.2268E-01
      0.256      3.900  4.4124E-01      8.7559E-01   5.4348E-01  3.3734E-01
      0.273      3.663  4.7190E-01      1.0416E+00   6.0716E-01  3.5394E-01
      0.291      3.440  6.2238E-01      1.2149E+00   6.6510E-01  3.6412E-01
      0.310      3.231  7.4162E-01      1.4869E+00   7.6452E-01  3.9309E-01
      0.330      3.034  8.6632E-01      1.7819E+00   8.6045E-01  4.1549E-01
      0.351      2.849  1.0043E+00      2.1370E+00   9.6914E-01  4.3950E-01
      0.374      2.676  1.2595E+00      2.5555E+00   1.0884E+00  4.6355E-01
      0.398      2.513  1.5123E+00      2.9672E+00   1.1869E+00  4.7473E-01
      0.424      2.360  1.6390E+00      3.3531E+00   1.2596E+00  4.7317E-01
      0.451      2.217  1.8241E+00      3.7232E+00   1.3135E+00  4.6340E-01
      0.480      2.082  2.0352E+00      4.3229E+00   1.4323E+00  4.7457E-01
      0.511      1.955  2.4251E+00      5.1539E+00   1.6037E+00  4.9904E-01
      0.545      1.836  3.0189E+00      5.9397E+00   1.7358E+00  5.0727E-01
      0.580      1.724  3.3299E+00      6.7525E+00   1.8533E+00  5.0864E-01
      0.617      1.620  3.2279E+00      7.2205E+00   1.8611E+00  4.7973E-01
      0.657      1.521  3.0228E+00      7.6660E+00   1.8558E+00  4.4923E-01
      0.700      1.428  2.8901E+00      8.0138E+00   1.8219E+00  4.1420E-01
      0.745      1.342  3.0211E+00      8.4077E+00   1.7952E+00  3.8329E-01
      0.794      1.260  3.0174E+00      8.6949E+00   1.7435E+00  3.4962E-01
      0.845      1.183  2.8943E+00      9.2685E+00   1.7455E+00  3.2871E-01
      0.900      1.111  3.3887E+00      1.0607E+01   1.8760E+00  3.3179E-01
      0.958      1.044  3.3294E+00      1.1369E+01   1.8884E+00  3.1367E-01
      1.020      0.980  3.3316E+00      1.2809E+01   1.9982E+00  3.1171E-01
      1.086      0.921  4.0118E+00      1.3970E+01   2.0466E+00  2.9984E-01
      1.157      0.865  4.6473E+00      1.5562E+01   2.1412E+00  2.9460E-01
      1.232      0.812  5.3076E+00      1.7656E+01   2.2815E+00  2.9481E-01
      1.311      0.763  4.1494E+00      1.8663E+01   2.2649E+00  2.7486E-01
      1.396      0.716  5.0532E+00      2.0393E+01   2.3243E+00  2.6491E-01
      1.487      0.673  4.7048E+00      2.1689E+01   2.3215E+00  2.4849E-01
      1.583      0.632  5.4248E+00      2.2906E+01   2.3027E+00  2.3148E-01
      1.686      0.593  5.1164E+00      2.6160E+01   2.4698E+00  2.3317E-01
      1.795      0.557  5.8883E+00      2.8704E+01   2.5450E+00  2.2566E-01
      1.911      0.523  4.4242E+00      3.0877E+01   2.5711E+00  2.1410E-01
      2.035      0.491  5.4977E+00      3.1767E+01   2.4843E+00  1.9428E-01
      2.167      0.461  5.9312E+00      3.2831E+01   2.4113E+00  1.7710E-01
      2.307      0.433  5.5377E+00      3.5609E+01   2.4562E+00  1.6942E-01
      2.457      0.407  6.0116E+00      3.7209E+01   2.4104E+00  1.5615E-01
      2.616      0.382  5.2854E+00      3.9272E+01   2.3893E+00  1.4536E-01
      2.786      0.359  6.0772E+00      4.1848E+01   2.3911E+00  1.3662E-01
      2.966      0.337  5.7738E+00      4.3001E+01   2.3075E+00  1.2382E-01
      3.158      0.317  5.4106E+00      4.5378E+01   2.2868E+00  1.1525E-01
      3.363      0.297  5.6325E+00      4.3742E+01   2.0703E+00  9.7984E-02
      3.581      0.279  4.1469E+00      4.1828E+01   1.8592E+00  8.2642E-02
      3.813      0.262  4.7344E+00      4.2742E+01   1.7842E+00  7.4484E-02
      4.060      0.246  5.4406E+00      4.5045E+01   1.7660E+00  6.9236E-02
      4.323      0.231  4.3517E+00      4.7729E+01   1.7574E+00  6.4706E-02
      4.603      0.217  3.8446E+00      4.8172E+01   1.6658E+00  5.7601E-02
      4.901      0.204  5.0850E+00      5.0568E+01   1.6422E+00  5.3332E-02
      5.218      0.192  3.8866E+00      4.9731E+01   1.5168E+00  4.6261E-02
      5.556      0.180  3.2845E+00      4.6967E+01   1.3453E+00  3.8535E-02
      5.916      0.169  3.3915E+00      4.6466E+01   1.2500E+00  3.3626E-02
      6.300      0.159  2.8369E+00      4.3372E+01   1.0958E+00  2.7684E-02
      6.708      0.149  3.2920E+00      4.0460E+01   9.6000E-01  2.2778E-02
      7.142      0.140  2.9074E+00      4.1952E+01   9.3484E-01  2.0831E-02
      7.605      0.131  2.5600E+00      4.1115E+01   8.6045E-01  1.8007E-02
      8.098      0.123  1.7531E+00      4.0069E+01   7.8752E-01  1.5478E-02
      8.622      0.116  2.0147E+00      3.7735E+01   6.9653E-01  1.2857E-02
      9.181      0.109  2.1502E+00      3.5554E+01   6.1635E-01  1.0685E-02
      9.776      0.102  1.3503E+00      3.5056E+01   5.7074E-01  9.2920E-03
     10.409      0.096  1.5046E+00      3.2836E+01   5.0206E-01  7.6765E-03
     11.083      0.090  1.4334E+00      3.0452E+01   4.3728E-01  6.2791E-03
     11.801      0.085  1.2738E+00      3.1330E+01   4.2251E-01  5.6980E-03
     12.566      0.080  1.0086E+00      2.9306E+01   3.7117E-01  4.7011E-03
     13.380      0.075  7.5724E-01      2.8766E+01   3.4217E-01  4.0701E-03
     14.247      0.070  7.3071E-01      2.7263E+01   3.0455E-01  3.4022E-03
     15.170      0.066  4.7580E-01      2.4363E+01   2.5560E-01  2.6816E-03
     16.153      0.062  3.9802E-01      2.3762E+01   2.3412E-01  2.3068E-03
     17.199      0.058  4.2102E-01      2.2671E+01   2.0979E-01  1.9413E-03
     18.314      0.055  3.5078E-01      2.1958E+01   1.9083E-01  1.6584E-03
     19.500      0.051  3.0084E-01      2.1091E+01   1.7214E-01  1.4050E-03
     20.763      0.048  2.5227E-01      2.0373E+01   1.5616E-01  1.1970E-03
     22.109      0.045  1.4834E-01      1.9246E+01   1.3855E-01  9.9737E-04
     23.541      0.042  1.1507E-01      1.8791E+01   1.2704E-01  8.5892E-04
     25.066      0.040  1.0095E-01      1.8104E+01   1.1495E-01  7.2988E-04
     26.690      0.037  6.0350E-02      1.8003E+01   1.0735E-01  6.4016E-04
     28.419      0.035  4.9305E-02      1.7821E+01   9.9801E-02  5.5891E-04
     30.260      0.033  3.4369E-02      1.7546E+01   9.2282E-02  4.8536E-04
     32.221      0.031  2.6895E-02      1.7484E+01   8.6364E-02  4.2660E-04
     34.308      0.029  1.7616E-02      1.7477E+01   8.1073E-02  3.7610E-04
     36.531      0.027  1.1092E-02      1.7395E+01   7.5784E-02  3.3017E-04
     38.897      0.026  6.6226E-03      1.7281E+01   7.0710E-02  2.8932E-04
     41.417      0.024  4.8719E-03      1.7200E+01   6.6096E-02  2.5399E-04
     44.101      0.023  3.3166E-03      1.7146E+01   6.1879E-02  2.2332E-04
     46.958      0.021  3.4371E-03      1.7101E+01   5.7961E-02  1.9645E-04
     50.000      0.020  2.9823E-03      1.7070E+01   5.4334E-02  1.7295E-04
 
 
