# Supplementary material for: Parameters estimation of stochastic finite fault ground motion simulation method and its application in North China
Source: PLoS One. 2025 Dec 3;20(12):e0337602. doi: 10.1371/journal.pone.0337602 (PMC12674566; doi:10.1371/journal.pone.0337602)
Supplement: S2 File — The program code of strong ground motion simulation based on stochastic finite-fault method with dynamic corner frequency for the Pingyuan earthquake. (ZIP) [file pone.0337602.s002.zip › S2 File. Program Code. ( Simulationor of Pingyuan earthquake)/EXSIMNC/PSA/M6d5S130_psa_fs_s003.out]

**********************************************
*******     Site #   3
Average PSA and Fourier spectrum over    10 trials
damping:   5%
 100 samples
Mag.          =      5.50
siteCoord1    =     37.70
siteCoord2    =    116.50
depth         =     18.00
fault Dis.(km)=    50.60
Hypo  Dis.(km)=    54.81
Input Parameters file =  M6d5S130_parameters.out                                                                                                 
 data format: (1x,f10.3, 1p, 1x,e11.4, 5x,e11.4, 2x,e11.4, 1x,e11.4)
   freq(Hz)     per(s) FAS(cm/sec) avgPSA(cm/s**2) avgPSV(cm/s)   avgSD(cm)
      0.100     10.000  2.6376E-01      2.8347E-01   4.5115E-01  7.1803E-01
      0.106      9.392  2.6376E-01      3.1756E-01   4.7466E-01  7.0948E-01
      0.113      8.820  2.6376E-01      3.5186E-01   4.9393E-01  6.9337E-01
      0.121      8.283  2.6376E-01      3.8506E-01   5.0765E-01  6.6926E-01
      0.129      7.779  3.4904E-01      4.2511E-01   5.2634E-01  6.5169E-01
      0.137      7.306  3.4904E-01      4.7852E-01   5.5643E-01  6.4702E-01
      0.146      6.862  3.4904E-01      5.5349E-01   6.0444E-01  6.6009E-01
      0.155      6.444  4.6078E-01      6.4814E-01   6.6474E-01  6.8177E-01
      0.165      6.052  4.6078E-01      7.5382E-01   7.2609E-01  6.9938E-01
      0.176      5.684  4.6078E-01      8.7178E-01   7.8861E-01  7.1338E-01
      0.187      5.338  6.1823E-01      1.0285E+00   8.7382E-01  7.4236E-01
      0.199      5.013  6.1823E-01      1.1924E+00   9.5137E-01  7.5907E-01
      0.212      4.708  6.1823E-01      1.3982E+00   1.0477E+00  7.8505E-01
      0.226      4.422  7.9636E-01      1.6265E+00   1.1446E+00  8.0551E-01
      0.241      4.153  7.9636E-01      1.8805E+00   1.2429E+00  8.2144E-01
      0.256      3.900  1.0611E+00      2.1917E+00   1.3604E+00  8.4441E-01
      0.273      3.663  1.0611E+00      2.5825E+00   1.5054E+00  8.7758E-01
      0.291      3.440  1.4152E+00      3.0322E+00   1.6600E+00  9.0882E-01
      0.310      3.231  1.7457E+00      3.5519E+00   1.8263E+00  9.3899E-01
      0.330      3.034  1.7457E+00      4.0687E+00   1.9647E+00  9.4870E-01
      0.351      2.849  2.2331E+00      4.7195E+00   2.1403E+00  9.7061E-01
      0.374      2.676  2.8001E+00      5.3632E+00   2.2842E+00  9.7285E-01
      0.398      2.513  3.3302E+00      6.2081E+00   2.4832E+00  9.9325E-01
      0.424      2.360  3.3302E+00      7.3777E+00   2.7715E+00  1.0411E+00
      0.451      2.217  3.6950E+00      8.6549E+00   3.0534E+00  1.0772E+00
      0.480      2.082  4.1579E+00      9.9311E+00   3.2905E+00  1.0902E+00
      0.511      1.955  4.4568E+00      1.1065E+01   3.4431E+00  1.0714E+00
      0.545      1.836  4.6719E+00      1.2327E+01   3.6024E+00  1.0527E+00
      0.580      1.724  5.2044E+00      1.4909E+01   4.0919E+00  1.1230E+00
      0.617      1.620  5.3542E+00      1.7257E+01   4.4482E+00  1.1466E+00
      0.657      1.521  5.6568E+00      1.9525E+01   4.7266E+00  1.1442E+00
      0.700      1.428  6.0828E+00      2.1765E+01   4.9481E+00  1.1249E+00
      0.745      1.342  7.2869E+00      2.5532E+01   5.4514E+00  1.1639E+00
      0.794      1.260  8.3799E+00      2.8987E+01   5.8125E+00  1.1655E+00
      0.845      1.183  8.7776E+00      3.1403E+01   5.9139E+00  1.1137E+00
      0.900      1.111  8.8599E+00      3.3449E+01   5.9159E+00  1.0463E+00
      0.958      1.044  8.4841E+00      3.6112E+01   5.9982E+00  9.9632E-01
      1.020      0.980  8.1126E+00      3.9217E+01   6.1177E+00  9.5434E-01
      1.086      0.921  9.1327E+00      4.6363E+01   6.7924E+00  9.9512E-01
      1.157      0.865  1.0812E+01      5.2932E+01   7.2830E+00  1.0021E+00
      1.232      0.812  1.1538E+01      6.0631E+01   7.8347E+00  1.0124E+00
      1.311      0.763  1.1178E+01      6.7536E+01   8.1960E+00  9.9464E-01
      1.396      0.716  1.2884E+01      7.4939E+01   8.5410E+00  9.7344E-01
      1.487      0.673  1.4732E+01      7.8398E+01   8.3916E+00  8.9823E-01
      1.583      0.632  1.3184E+01      7.6488E+01   7.6890E+00  7.7295E-01
      1.686      0.593  1.0527E+01      8.0045E+01   7.5570E+00  7.1345E-01
      1.795      0.557  1.0268E+01      8.1105E+01   7.1912E+00  6.3761E-01
      1.911      0.523  1.2203E+01      9.3505E+01   7.7862E+00  6.4836E-01
      2.035      0.491  1.2594E+01      1.0287E+02   8.0451E+00  6.2916E-01
      2.167      0.461  1.6043E+01      1.1409E+02   8.3796E+00  6.1544E-01
      2.307      0.433  1.4225E+01      1.1680E+02   8.0566E+00  5.5572E-01
      2.457      0.407  1.1822E+01      1.2245E+02   7.9323E+00  5.1386E-01
      2.616      0.382  1.5038E+01      1.3520E+02   8.2251E+00  5.0040E-01
      2.786      0.359  1.5924E+01      1.4177E+02   8.1005E+00  4.6284E-01
      2.966      0.337  1.1045E+01      1.3913E+02   7.4656E+00  4.0061E-01
      3.158      0.317  1.4105E+01      1.4407E+02   7.2607E+00  3.6591E-01
      3.363      0.297  1.3062E+01      1.5803E+02   7.4793E+00  3.5399E-01
      3.581      0.279  1.3996E+01      1.6067E+02   7.1416E+00  3.1744E-01
      3.813      0.262  1.0115E+01      1.6319E+02   6.8125E+00  2.8439E-01
      4.060      0.246  1.4525E+01      1.7726E+02   6.9495E+00  2.7245E-01
      4.323      0.231  1.3195E+01      1.8096E+02   6.6630E+00  2.4533E-01
      4.603      0.217  1.4908E+01      1.8746E+02   6.4823E+00  2.2416E-01
      4.901      0.204  9.7144E+00      1.9330E+02   6.2776E+00  2.0387E-01
      5.218      0.192  1.3515E+01      2.0613E+02   6.2870E+00  1.9175E-01
      5.556      0.180  1.1781E+01      2.0974E+02   6.0079E+00  1.7209E-01
      5.916      0.169  1.3139E+01      2.1087E+02   5.6725E+00  1.5260E-01
      6.300      0.159  9.6154E+00      1.8849E+02   4.7622E+00  1.2031E-01
      6.708      0.149  8.8182E+00      1.7579E+02   4.1709E+00  9.8962E-02
      7.142      0.140  8.6081E+00      1.7182E+02   3.8288E+00  8.5318E-02
      7.605      0.131  7.5454E+00      1.8037E+02   3.7747E+00  7.8996E-02
      8.098      0.123  8.0546E+00      1.8059E+02   3.5493E+00  6.9759E-02
      8.622      0.116  6.3864E+00      1.6453E+02   3.0369E+00  5.6056E-02
      9.181      0.109  7.1690E+00      1.5982E+02   2.7705E+00  4.8028E-02
      9.776      0.102  6.0979E+00      1.5655E+02   2.5487E+00  4.1494E-02
     10.409      0.096  4.9597E+00      1.5544E+02   2.3767E+00  3.6339E-02
     11.083      0.090  5.1907E+00      1.5696E+02   2.2540E+00  3.2366E-02
     11.801      0.085  3.5107E+00      1.5337E+02   2.0683E+00  2.7893E-02
     12.566      0.080  3.5960E+00      1.3977E+02   1.7702E+00  2.2421E-02
     13.380      0.075  3.0973E+00      1.2152E+02   1.4455E+00  1.7194E-02
     14.247      0.070  2.6170E+00      1.1588E+02   1.2945E+00  1.4461E-02
     15.170      0.066  2.0835E+00      1.1420E+02   1.1981E+00  1.2570E-02
     16.153      0.062  1.6282E+00      1.1171E+02   1.1007E+00  1.0845E-02
     17.199      0.058  1.6640E+00      1.0264E+02   9.4977E-01  8.7888E-03
     18.314      0.055  1.2280E+00      9.8274E+01   8.5406E-01  7.4222E-03
     19.500      0.051  8.4723E-01      9.1739E+01   7.4875E-01  6.1111E-03
     20.763      0.048  7.6569E-01      8.9319E+01   6.8465E-01  5.2479E-03
     22.109      0.045  5.3333E-01      8.3665E+01   6.0229E-01  4.3358E-03
     23.541      0.042  3.2456E-01      8.0364E+01   5.4333E-01  3.6733E-03
     25.066      0.040  3.4184E-01      7.6527E+01   4.8590E-01  3.0852E-03
     26.690      0.037  2.1773E-01      7.4799E+01   4.4604E-01  2.6598E-03
     28.419      0.035  2.1790E-01      7.2657E+01   4.0690E-01  2.2788E-03
     30.260      0.033  1.5299E-01      7.2324E+01   3.8039E-01  2.0007E-03
     32.221      0.031  8.6759E-02      7.0776E+01   3.4960E-01  1.7269E-03
     34.308      0.029  8.3923E-02      6.9973E+01   3.2460E-01  1.5058E-03
     36.531      0.027  4.6654E-02      6.9562E+01   3.0306E-01  1.3204E-03
     38.897      0.026  3.7778E-02      6.9309E+01   2.8359E-01  1.1604E-03
     41.417      0.024  2.3566E-02      6.9098E+01   2.6552E-01  1.0203E-03
     44.101      0.023  1.7905E-02      6.8768E+01   2.4818E-01  8.9565E-04
     46.958      0.021  1.3177E-02      6.8435E+01   2.3195E-01  7.8615E-04
     50.000      0.020  1.1260E-02      6.8207E+01   2.1711E-01  6.9108E-04
 
 
