# Supplementary material for: Parameters estimation of stochastic finite fault ground motion simulation method and its application in North China
Source: PLoS One. 2025 Dec 3;20(12):e0337602. doi: 10.1371/journal.pone.0337602 (PMC12674566; doi:10.1371/journal.pone.0337602)
Supplement: S2 File — The program code of strong ground motion simulation based on stochastic finite-fault method with dynamic corner frequency for the Pingyuan earthquake. (ZIP) [file pone.0337602.s002.zip › S2 File. Program Code. ( Simulationor of Pingyuan earthquake)/EXSIMNC/PSA/M6d5S130_psa_fs_s004.out]

**********************************************
*******     Site #   4
Average PSA and Fourier spectrum over    10 trials
damping:   5%
 100 samples
Mag.          =      5.50
siteCoord1    =     37.40
siteCoord2    =    116.40
depth         =     18.00
fault Dis.(km)=    22.38
Hypo  Dis.(km)=    26.29
Input Parameters file =  M6d5S130_parameters.out                                                                                                 
 data format: (1x,f10.3, 1p, 1x,e11.4, 5x,e11.4, 2x,e11.4, 1x,e11.4)
   freq(Hz)     per(s) FAS(cm/sec) avgPSA(cm/s**2) avgPSV(cm/s)   avgSD(cm)
      0.100     10.000  6.6079E-01      6.8992E-01   1.0980E+00  1.7476E+00
      0.106      9.392  6.6079E-01      8.1096E-01   1.2122E+00  1.8118E+00
      0.113      8.820  6.6079E-01      9.2828E-01   1.3031E+00  1.8292E+00
      0.121      8.283  6.6079E-01      1.0464E+00   1.3795E+00  1.8186E+00
      0.129      7.779  7.9979E-01      1.1604E+00   1.4368E+00  1.7790E+00
      0.137      7.306  7.9979E-01      1.2632E+00   1.4689E+00  1.7081E+00
      0.146      6.862  7.9979E-01      1.3967E+00   1.5253E+00  1.6657E+00
      0.155      6.444  1.1256E+00      1.5808E+00   1.6213E+00  1.6629E+00
      0.165      6.052  1.1256E+00      1.7724E+00   1.7072E+00  1.6444E+00
      0.176      5.684  1.1256E+00      2.0147E+00   1.8225E+00  1.6487E+00
      0.187      5.338  1.6515E+00      2.4106E+00   2.0479E+00  1.7398E+00
      0.199      5.013  1.6515E+00      2.8612E+00   2.2829E+00  1.8215E+00
      0.212      4.708  1.6515E+00      3.3593E+00   2.5172E+00  1.8862E+00
      0.226      4.422  2.0319E+00      3.8306E+00   2.6957E+00  1.8971E+00
      0.241      4.153  2.0319E+00      4.3081E+00   2.8473E+00  1.8818E+00
      0.256      3.900  2.5488E+00      4.8624E+00   3.0181E+00  1.8734E+00
      0.273      3.663  2.5488E+00      5.5550E+00   3.2382E+00  1.8877E+00
      0.291      3.440  3.1779E+00      6.5136E+00   3.5660E+00  1.9523E+00
      0.310      3.231  3.8657E+00      7.6679E+00   3.9425E+00  2.0271E+00
      0.330      3.034  3.8657E+00      8.8249E+00   4.2613E+00  2.0577E+00
      0.351      2.849  4.6534E+00      1.0031E+01   4.5489E+00  2.0629E+00
      0.374      2.676  5.3823E+00      1.1467E+01   4.8838E+00  2.0800E+00
      0.398      2.513  6.0898E+00      1.2927E+01   5.1706E+00  2.0682E+00
      0.424      2.360  6.0898E+00      1.4606E+01   5.4866E+00  2.0611E+00
      0.451      2.217  6.9579E+00      1.7431E+01   6.1498E+00  2.1696E+00
      0.480      2.082  7.5991E+00      2.0668E+01   6.8479E+00  2.2689E+00
      0.511      1.955  8.1543E+00      2.4360E+01   7.5802E+00  2.3588E+00
      0.545      1.836  8.6969E+00      2.8234E+01   8.2511E+00  2.4113E+00
      0.580      1.724  9.8240E+00      3.2163E+01   8.8274E+00  2.4227E+00
      0.617      1.620  1.0781E+01      3.7700E+01   9.7176E+00  2.5048E+00
      0.657      1.521  1.1863E+01      4.4811E+01   1.0848E+01  2.6259E+00
      0.700      1.428  1.3409E+01      5.3276E+01   1.2112E+01  2.7537E+00
      0.745      1.342  1.6340E+01      6.2044E+01   1.3247E+01  2.8285E+00
      0.794      1.260  1.9227E+01      7.1157E+01   1.4269E+01  2.8612E+00
      0.845      1.183  2.0622E+01      7.9861E+01   1.5040E+01  2.8323E+00
      0.900      1.111  2.3323E+01      8.9186E+01   1.5774E+01  2.7898E+00
      0.958      1.044  2.4728E+01      9.7999E+01   1.6278E+01  2.7038E+00
      1.020      0.980  2.3669E+01      1.0427E+02   1.6265E+01  2.5373E+00
      1.086      0.921  2.2485E+01      1.1013E+02   1.6135E+01  2.3639E+00
      1.157      0.865  2.2100E+01      1.2150E+02   1.6717E+01  2.3001E+00
      1.232      0.812  2.5422E+01      1.3742E+02   1.7757E+01  2.2946E+00
      1.311      0.763  2.9022E+01      1.5173E+02   1.8414E+01  2.2346E+00
      1.396      0.716  3.3267E+01      1.5996E+02   1.8232E+01  2.0779E+00
      1.487      0.673  3.3392E+01      1.7075E+02   1.8277E+01  1.9563E+00
      1.583      0.632  3.0447E+01      1.8911E+02   1.9011E+01  1.9110E+00
      1.686      0.593  3.0183E+01      2.1312E+02   2.0121E+01  1.8996E+00
      1.795      0.557  3.3019E+01      2.3291E+02   2.0651E+01  1.8310E+00
      1.911      0.523  3.1885E+01      2.4193E+02   2.0145E+01  1.6775E+00
      2.035      0.491  2.7010E+01      2.4369E+02   1.9057E+01  1.4904E+00
      2.167      0.461  2.5682E+01      2.3332E+02   1.7136E+01  1.2586E+00
      2.307      0.433  2.4718E+01      2.1999E+02   1.5175E+01  1.0467E+00
      2.457      0.407  1.9098E+01      2.1470E+02   1.3908E+01  9.0099E-01
      2.616      0.382  1.7747E+01      2.2155E+02   1.3479E+01  8.2004E-01
      2.786      0.359  1.9837E+01      2.4151E+02   1.3799E+01  7.8843E-01
      2.966      0.337  2.6370E+01      2.6973E+02   1.4474E+01  7.7667E-01
      3.158      0.317  2.3331E+01      3.0069E+02   1.5153E+01  7.6367E-01
      3.363      0.297  2.7666E+01      3.3032E+02   1.5634E+01  7.3995E-01
      3.581      0.279  2.8943E+01      3.4585E+02   1.5373E+01  6.8331E-01
      3.813      0.262  2.3552E+01      3.4007E+02   1.4196E+01  5.9263E-01
      4.060      0.246  2.7393E+01      3.6968E+02   1.4493E+01  5.6821E-01
      4.323      0.231  2.5351E+01      3.9494E+02   1.4542E+01  5.3542E-01
      4.603      0.217  2.7298E+01      4.0929E+02   1.4153E+01  4.8941E-01
      4.901      0.204  2.4982E+01      4.5852E+02   1.4891E+01  4.8359E-01
      5.218      0.192  2.7930E+01      4.7098E+02   1.4365E+01  4.3811E-01
      5.556      0.180  2.5080E+01      4.5810E+02   1.3122E+01  3.7586E-01
      5.916      0.169  2.1587E+01      4.6905E+02   1.2618E+01  3.3944E-01
      6.300      0.159  2.0617E+01      4.6626E+02   1.1780E+01  2.9761E-01
      6.708      0.149  2.4915E+01      4.4560E+02   1.0573E+01  2.5086E-01
      7.142      0.140  1.6102E+01      4.6081E+02   1.0268E+01  2.2881E-01
      7.605      0.131  1.7673E+01      4.5408E+02   9.5028E+00  1.9887E-01
      8.098      0.123  1.5948E+01      4.2857E+02   8.4232E+00  1.6555E-01
      8.622      0.116  1.4253E+01      4.3946E+02   8.1117E+00  1.4973E-01
      9.181      0.109  1.6051E+01      4.3319E+02   7.5094E+00  1.3018E-01
      9.776      0.102  1.0010E+01      3.9106E+02   6.3668E+00  1.0365E-01
     10.409      0.096  8.9924E+00      3.7371E+02   5.7140E+00  8.7367E-02
     11.083      0.090  1.0780E+01      3.7635E+02   5.4043E+00  7.7605E-02
     11.801      0.085  7.8484E+00      3.5551E+02   4.7945E+00  6.4658E-02
     12.566      0.080  9.1018E+00      3.3512E+02   4.2444E+00  5.3757E-02
     13.380      0.075  7.9004E+00      3.4224E+02   4.0709E+00  4.8423E-02
     14.247      0.070  7.8002E+00      3.4305E+02   3.8322E+00  4.2810E-02
     15.170      0.066  4.2671E+00      3.2439E+02   3.4033E+00  3.5705E-02
     16.153      0.062  4.6048E+00      2.9217E+02   2.8788E+00  2.8365E-02
     17.199      0.058  2.9401E+00      2.5819E+02   2.3892E+00  2.2109E-02
     18.314      0.055  3.0345E+00      2.5366E+02   2.2044E+00  1.9158E-02
     19.500      0.051  2.1471E+00      2.4487E+02   1.9986E+00  1.6312E-02
     20.763      0.048  1.4664E+00      2.2949E+02   1.7591E+00  1.3484E-02
     22.109      0.045  1.6012E+00      2.2608E+02   1.6275E+00  1.1716E-02
     23.541      0.042  1.2681E+00      2.1340E+02   1.4427E+00  9.7541E-03
     25.066      0.040  7.3691E-01      2.0652E+02   1.3113E+00  8.3259E-03
     26.690      0.037  7.6960E-01      2.0148E+02   1.2014E+00  7.1644E-03
     28.419      0.035  4.2315E-01      1.9603E+02   1.0978E+00  6.1480E-03
     30.260      0.033  3.0107E-01      1.9233E+02   1.0116E+00  5.3205E-03
     32.221      0.031  2.2256E-01      1.8877E+02   9.3242E-01  4.6057E-03
     34.308      0.029  1.9620E-01      1.8656E+02   8.6544E-01  4.0148E-03
     36.531      0.027  1.0250E-01      1.8384E+02   8.0096E-01  3.4896E-03
     38.897      0.026  6.7037E-02      1.8106E+02   7.4082E-01  3.0312E-03
     41.417      0.024  4.7689E-02      1.7950E+02   6.8975E-01  2.6505E-03
     44.101      0.023  3.9442E-02      1.7896E+02   6.4586E-01  2.3308E-03
     46.958      0.021  2.2908E-02      1.7831E+02   6.0436E-01  2.0484E-03
     50.000      0.020  2.1062E-02      1.7768E+02   5.6558E-01  1.8003E-03
 
 
