# Supplementary material for: Parameters estimation of stochastic finite fault ground motion simulation method and its application in North China
Source: PLoS One. 2025 Dec 3;20(12):e0337602. doi: 10.1371/journal.pone.0337602 (PMC12674566; doi:10.1371/journal.pone.0337602)
Supplement: S2 File — The program code of strong ground motion simulation based on stochastic finite-fault method with dynamic corner frequency for the Pingyuan earthquake. (ZIP) [file pone.0337602.s002.zip › S2 File. Program Code. ( Simulationor of Pingyuan earthquake)/EXSIMNC/PSA/M6d5S130_psa_fs_s005.out]

**********************************************
*******     Site #   5
Average PSA and Fourier spectrum over    10 trials
damping:   5%
 100 samples
Mag.          =      5.50
siteCoord1    =     37.20
siteCoord2    =    116.20
depth         =     18.00
fault Dis.(km)=    23.17
Hypo  Dis.(km)=    27.08
Input Parameters file =  M6d5S130_parameters.out                                                                                                 
 data format: (1x,f10.3, 1p, 1x,e11.4, 5x,e11.4, 2x,e11.4, 1x,e11.4)
   freq(Hz)     per(s) FAS(cm/sec) avgPSA(cm/s**2) avgPSV(cm/s)   avgSD(cm)
      0.100     10.000  6.6372E-01      5.3308E-01   8.4843E-01  1.3503E+00
      0.106      9.392  6.6372E-01      5.9689E-01   8.9218E-01  1.3336E+00
      0.113      8.820  6.6372E-01      6.5743E-01   9.2287E-01  1.2955E+00
      0.121      8.283  6.6372E-01      7.3675E-01   9.7130E-01  1.2805E+00
      0.129      7.779  7.9519E-01      8.3916E-01   1.0390E+00  1.2864E+00
      0.137      7.306  7.9519E-01      9.4916E-01   1.1037E+00  1.2834E+00
      0.146      6.862  7.9519E-01      1.0818E+00   1.1814E+00  1.2902E+00
      0.155      6.444  1.0650E+00      1.2084E+00   1.2393E+00  1.2711E+00
      0.165      6.052  1.0650E+00      1.3828E+00   1.3319E+00  1.2829E+00
      0.176      5.684  1.0650E+00      1.5683E+00   1.4187E+00  1.2834E+00
      0.187      5.338  1.3111E+00      1.7779E+00   1.5104E+00  1.2832E+00
      0.199      5.013  1.3111E+00      2.0333E+00   1.6224E+00  1.2944E+00
      0.212      4.708  1.3111E+00      2.3002E+00   1.7236E+00  1.2916E+00
      0.226      4.422  1.5850E+00      2.6242E+00   1.8468E+00  1.2996E+00
      0.241      4.153  1.5850E+00      3.0070E+00   1.9874E+00  1.3135E+00
      0.256      3.900  1.9509E+00      3.3188E+00   2.0600E+00  1.2786E+00
      0.273      3.663  1.9509E+00      3.7302E+00   2.1745E+00  1.2676E+00
      0.291      3.440  2.4262E+00      4.3953E+00   2.4063E+00  1.3174E+00
      0.310      3.231  2.9696E+00      5.2667E+00   2.7079E+00  1.3923E+00
      0.330      3.034  2.9696E+00      6.2205E+00   3.0037E+00  1.4504E+00
      0.351      2.849  3.4084E+00      7.1924E+00   3.2617E+00  1.4792E+00
      0.374      2.676  3.9615E+00      8.1878E+00   3.4872E+00  1.4852E+00
      0.398      2.513  4.4009E+00      9.2427E+00   3.6970E+00  1.4788E+00
      0.424      2.360  4.4009E+00      1.0879E+01   4.0868E+00  1.5352E+00
      0.451      2.217  4.8001E+00      1.2623E+01   4.4535E+00  1.5712E+00
      0.480      2.082  5.2873E+00      1.4345E+01   4.7529E+00  1.5748E+00
      0.511      1.955  5.7057E+00      1.6458E+01   5.1212E+00  1.5936E+00
      0.545      1.836  6.2180E+00      1.8493E+01   5.4044E+00  1.5794E+00
      0.580      1.724  7.2842E+00      2.1437E+01   5.8834E+00  1.6147E+00
      0.617      1.620  8.3271E+00      2.5465E+01   6.5639E+00  1.6919E+00
      0.657      1.521  9.2494E+00      3.0248E+01   7.3222E+00  1.7725E+00
      0.700      1.428  1.0189E+01      3.5484E+01   8.0671E+00  1.8340E+00
      0.745      1.342  1.2287E+01      4.1559E+01   8.8733E+00  1.8946E+00
      0.794      1.260  1.3667E+01      4.6195E+01   9.2631E+00  1.8575E+00
      0.845      1.183  1.4316E+01      5.2642E+01   9.9136E+00  1.8669E+00
      0.900      1.111  1.5238E+01      6.3203E+01   1.1178E+01  1.9770E+00
      0.958      1.044  1.7090E+01      7.4236E+01   1.2331E+01  2.0482E+00
      1.020      0.980  1.9439E+01      8.7299E+01   1.3618E+01  2.1244E+00
      1.086      0.921  2.1082E+01      9.5179E+01   1.3944E+01  2.0429E+00
      1.157      0.865  2.2436E+01      1.0477E+02   1.4415E+01  1.9833E+00
      1.232      0.812  2.3692E+01      1.1530E+02   1.4899E+01  1.9253E+00
      1.311      0.763  2.3576E+01      1.1689E+02   1.4186E+01  1.7215E+00
      1.396      0.716  2.1098E+01      1.2252E+02   1.3964E+01  1.5915E+00
      1.487      0.673  1.7314E+01      1.2822E+02   1.3724E+01  1.4690E+00
      1.583      0.632  1.6470E+01      1.3548E+02   1.3619E+01  1.3691E+00
      1.686      0.593  2.0097E+01      1.4818E+02   1.3990E+01  1.3208E+00
      1.795      0.557  2.1353E+01      1.6801E+02   1.4897E+01  1.3208E+00
      1.911      0.523  2.1146E+01      1.8700E+02   1.5571E+01  1.2966E+00
      2.035      0.491  2.6403E+01      2.0037E+02   1.5670E+01  1.2254E+00
      2.167      0.461  2.8831E+01      2.0917E+02   1.5362E+01  1.1283E+00
      2.307      0.433  2.4186E+01      2.1368E+02   1.4739E+01  1.0166E+00
      2.457      0.407  2.2059E+01      2.1758E+02   1.4095E+01  9.1308E-01
      2.616      0.382  2.2892E+01      2.3471E+02   1.4279E+01  8.6874E-01
      2.786      0.359  2.0891E+01      2.5604E+02   1.4629E+01  8.3587E-01
      2.966      0.337  2.5291E+01      2.8240E+02   1.5154E+01  8.1317E-01
      3.158      0.317  2.7845E+01      2.9381E+02   1.4807E+01  7.4620E-01
      3.363      0.297  2.7098E+01      2.8285E+02   1.3387E+01  6.3360E-01
      3.581      0.279  2.4793E+01      2.9574E+02   1.3146E+01  5.8431E-01
      3.813      0.262  1.9833E+01      2.8260E+02   1.1797E+01  4.9248E-01
      4.060      0.246  1.9339E+01      3.1015E+02   1.2160E+01  4.7672E-01
      4.323      0.231  2.7461E+01      3.3823E+02   1.2453E+01  4.5853E-01
      4.603      0.217  2.1398E+01      3.3523E+02   1.1592E+01  4.0085E-01
      4.901      0.204  2.5623E+01      3.2790E+02   1.0649E+01  3.4582E-01
      5.218      0.192  1.8616E+01      3.3689E+02   1.0275E+01  3.1339E-01
      5.556      0.180  2.1539E+01      3.6846E+02   1.0554E+01  3.0231E-01
      5.916      0.169  1.5448E+01      3.8324E+02   1.0310E+01  2.7734E-01
      6.300      0.159  2.0269E+01      3.9696E+02   1.0029E+01  2.5337E-01
      6.708      0.149  2.1393E+01      4.0796E+02   9.6798E+00  2.2967E-01
      7.142      0.140  1.5907E+01      3.7768E+02   8.4160E+00  1.8754E-01
      7.605      0.131  1.6963E+01      3.7218E+02   7.7889E+00  1.6300E-01
      8.098      0.123  1.7239E+01      3.6608E+02   7.1950E+00  1.4141E-01
      8.622      0.116  1.2182E+01      3.7427E+02   6.9084E+00  1.2752E-01
      9.181      0.109  1.6781E+01      3.7017E+02   6.4170E+00  1.1124E-01
      9.776      0.102  1.2423E+01      3.8911E+02   6.3350E+00  1.0314E-01
     10.409      0.096  1.1353E+01      3.8576E+02   5.8983E+00  9.0185E-02
     11.083      0.090  1.1429E+01      3.7242E+02   5.3479E+00  7.6794E-02
     11.801      0.085  6.2340E+00      3.5372E+02   4.7703E+00  6.4332E-02
     12.566      0.080  7.5830E+00      3.1667E+02   4.0108E+00  5.0798E-02
     13.380      0.075  5.6614E+00      3.0387E+02   3.6145E+00  4.2994E-02
     14.247      0.070  5.2966E+00      2.8855E+02   3.2234E+00  3.6009E-02
     15.170      0.066  4.0830E+00      2.5919E+02   2.7193E+00  2.8529E-02
     16.153      0.062  4.1070E+00      2.5638E+02   2.5261E+00  2.4890E-02
     17.199      0.058  2.8771E+00      2.4759E+02   2.2911E+00  2.1201E-02
     18.314      0.055  2.4632E+00      2.3415E+02   2.0349E+00  1.7684E-02
     19.500      0.051  2.0769E+00      2.1684E+02   1.7698E+00  1.4445E-02
     20.763      0.048  1.7729E+00      2.0678E+02   1.5850E+00  1.2149E-02
     22.109      0.045  1.5727E+00      2.0051E+02   1.4434E+00  1.0391E-02
     23.541      0.042  1.2205E+00      1.9530E+02   1.3204E+00  8.9270E-03
     25.066      0.040  8.7258E-01      1.8674E+02   1.1857E+00  7.5284E-03
     26.690      0.037  7.7157E-01      1.8355E+02   1.0945E+00  6.5267E-03
     28.419      0.035  4.6680E-01      1.7753E+02   9.9422E-01  5.5679E-03
     30.260      0.033  2.6393E-01      1.7323E+02   9.1110E-01  4.7920E-03
     32.221      0.031  2.2487E-01      1.7046E+02   8.4199E-01  4.1590E-03
     34.308      0.029  1.3019E-01      1.6912E+02   7.8455E-01  3.6395E-03
     36.531      0.027  1.0974E-01      1.6773E+02   7.3076E-01  3.1837E-03
     38.897      0.026  7.3905E-02      1.6643E+02   6.8096E-01  2.7863E-03
     41.417      0.024  5.4360E-02      1.6552E+02   6.3603E-01  2.4441E-03
     44.101      0.023  3.2432E-02      1.6497E+02   5.9535E-01  2.1486E-03
     46.958      0.021  2.4626E-02      1.6409E+02   5.5615E-01  1.8850E-03
     50.000      0.020  2.4503E-02      1.6335E+02   5.1997E-01  1.6551E-03
 
 
