# Supplementary material for: Parameters estimation of stochastic finite fault ground motion simulation method and its application in North China
Source: PLoS One. 2025 Dec 3;20(12):e0337602. doi: 10.1371/journal.pone.0337602 (PMC12674566; doi:10.1371/journal.pone.0337602)
Supplement: S2 File — The program code of strong ground motion simulation based on stochastic finite-fault method with dynamic corner frequency for the Pingyuan earthquake. (ZIP) [file pone.0337602.s002.zip › S2 File. Program Code. ( Simulationor of Pingyuan earthquake)/EXSIMNC/PSA/M6d5S130_psa_fs_s006.out]

**********************************************
*******     Site #   6
Average PSA and Fourier spectrum over    10 trials
damping:   5%
 100 samples
Mag.          =      5.50
siteCoord1    =     37.30
siteCoord2    =    116.20
depth         =     18.00
fault Dis.(km)=    24.21
Hypo  Dis.(km)=    27.05
Input Parameters file =  M6d5S130_parameters.out                                                                                                 
 data format: (1x,f10.3, 1p, 1x,e11.4, 5x,e11.4, 2x,e11.4, 1x,e11.4)
   freq(Hz)     per(s) FAS(cm/sec) avgPSA(cm/s**2) avgPSV(cm/s)   avgSD(cm)
      0.100     10.000  5.0441E-01      5.1707E-01   8.2295E-01  1.3098E+00
      0.106      9.392  5.0441E-01      5.9951E-01   8.9610E-01  1.3394E+00
      0.113      8.820  5.0441E-01      6.8684E-01   9.6417E-01  1.3535E+00
      0.121      8.283  5.0441E-01      7.8542E-01   1.0355E+00  1.3651E+00
      0.129      7.779  7.3465E-01      9.0018E-01   1.1145E+00  1.3800E+00
      0.137      7.306  7.3465E-01      1.0224E+00   1.1889E+00  1.3825E+00
      0.146      6.862  7.3465E-01      1.1488E+00   1.2546E+00  1.3701E+00
      0.155      6.444  9.8416E-01      1.2902E+00   1.3232E+00  1.3571E+00
      0.165      6.052  9.8416E-01      1.4469E+00   1.3936E+00  1.3424E+00
      0.176      5.684  9.8416E-01      1.6318E+00   1.4761E+00  1.3353E+00
      0.187      5.338  1.2642E+00      1.8515E+00   1.5730E+00  1.3363E+00
      0.199      5.013  1.2642E+00      2.1250E+00   1.6955E+00  1.3528E+00
      0.212      4.708  1.2642E+00      2.4611E+00   1.8442E+00  1.3819E+00
      0.226      4.422  1.6750E+00      2.8680E+00   2.0183E+00  1.4203E+00
      0.241      4.153  1.6750E+00      3.3243E+00   2.1971E+00  1.4521E+00
      0.256      3.900  2.0468E+00      3.7878E+00   2.3511E+00  1.4594E+00
      0.273      3.663  2.0468E+00      4.3157E+00   2.5158E+00  1.4665E+00
      0.291      3.440  2.5637E+00      5.0264E+00   2.7518E+00  1.5065E+00
      0.310      3.231  3.2352E+00      5.9089E+00   3.0381E+00  1.5621E+00
      0.330      3.034  3.2352E+00      6.9886E+00   3.3746E+00  1.6295E+00
      0.351      2.849  3.9034E+00      8.1971E+00   3.7174E+00  1.6858E+00
      0.374      2.676  4.3680E+00      9.3243E+00   3.9713E+00  1.6914E+00
      0.398      2.513  4.9030E+00      1.0778E+01   4.3110E+00  1.7244E+00
      0.424      2.360  4.9030E+00      1.2098E+01   4.5445E+00  1.7072E+00
      0.451      2.217  5.4208E+00      1.3737E+01   4.8465E+00  1.7098E+00
      0.480      2.082  5.7564E+00      1.5602E+01   5.1695E+00  1.7128E+00
      0.511      1.955  6.1086E+00      1.7658E+01   5.4947E+00  1.7098E+00
      0.545      1.836  6.8324E+00      2.0193E+01   5.9012E+00  1.7246E+00
      0.580      1.724  7.6332E+00      2.3899E+01   6.5593E+00  1.8002E+00
      0.617      1.620  8.0599E+00      2.8716E+01   7.4018E+00  1.9079E+00
      0.657      1.521  8.3548E+00      3.3169E+01   8.0294E+00  1.9437E+00
      0.700      1.428  8.5299E+00      3.7379E+01   8.4979E+00  1.9320E+00
      0.745      1.342  9.6774E+00      4.1636E+01   8.8898E+00  1.8981E+00
      0.794      1.260  1.1436E+01      4.6441E+01   9.3124E+00  1.8674E+00
      0.845      1.183  1.2819E+01      5.0471E+01   9.5048E+00  1.7900E+00
      0.900      1.111  1.5537E+01      5.7165E+01   1.0110E+01  1.7882E+00
      0.958      1.044  1.8181E+01      6.6581E+01   1.1059E+01  1.8370E+00
      1.020      0.980  2.0387E+01      7.5609E+01   1.1795E+01  1.8399E+00
      1.086      0.921  2.1325E+01      8.3097E+01   1.2174E+01  1.7836E+00
      1.157      0.865  2.2211E+01      9.4503E+01   1.3003E+01  1.7891E+00
      1.232      0.812  2.5269E+01      1.0959E+02   1.4161E+01  1.8298E+00
      1.311      0.763  2.6618E+01      1.2148E+02   1.4743E+01  1.7891E+00
      1.396      0.716  2.7259E+01      1.3168E+02   1.5008E+01  1.7105E+00
      1.487      0.673  2.7177E+01      1.4153E+02   1.5149E+01  1.6216E+00
      1.583      0.632  2.5418E+01      1.5624E+02   1.5706E+01  1.5788E+00
      1.686      0.593  2.3598E+01      1.6840E+02   1.5898E+01  1.5009E+00
      1.795      0.557  2.3050E+01      1.8478E+02   1.6384E+01  1.4527E+00
      1.911      0.523  2.3894E+01      1.9776E+02   1.6467E+01  1.3713E+00
      2.035      0.491  2.3968E+01      2.0934E+02   1.6371E+01  1.2803E+00
      2.167      0.461  2.6379E+01      2.2056E+02   1.6199E+01  1.1897E+00
      2.307      0.433  2.2752E+01      2.3132E+02   1.5956E+01  1.1006E+00
      2.457      0.407  2.1909E+01      2.3858E+02   1.5455E+01  1.0012E+00
      2.616      0.382  1.9861E+01      2.3724E+02   1.4433E+01  8.7810E-01
      2.786      0.359  2.4463E+01      2.6099E+02   1.4912E+01  8.5203E-01
      2.966      0.337  2.6183E+01      2.8773E+02   1.5440E+01  8.2850E-01
      3.158      0.317  2.4489E+01      3.1015E+02   1.5630E+01  7.8769E-01
      3.363      0.297  3.0531E+01      3.3530E+02   1.5869E+01  7.5108E-01
      3.581      0.279  2.9710E+01      3.6142E+02   1.6065E+01  7.1407E-01
      3.813      0.262  2.8315E+01      3.8171E+02   1.5935E+01  6.6520E-01
      4.060      0.246  2.7382E+01      3.7814E+02   1.4825E+01  5.8121E-01
      4.323      0.231  2.9501E+01      3.7649E+02   1.3862E+01  5.1041E-01
      4.603      0.217  2.3605E+01      4.0117E+02   1.3872E+01  4.7970E-01
      4.901      0.204  2.1138E+01      4.0843E+02   1.3264E+01  4.3076E-01
      5.218      0.192  1.6580E+01      4.0116E+02   1.2235E+01  3.7317E-01
      5.556      0.180  2.0820E+01      3.6517E+02   1.0460E+01  2.9961E-01
      5.916      0.169  1.5508E+01      3.3466E+02   9.0028E+00  2.4218E-01
      6.300      0.159  1.4330E+01      3.4385E+02   8.6872E+00  2.1948E-01
      6.708      0.149  1.8285E+01      3.9052E+02   9.2659E+00  2.1985E-01
      7.142      0.140  2.0267E+01      4.2620E+02   9.4973E+00  2.1163E-01
      7.605      0.131  1.9713E+01      4.3842E+02   9.1750E+00  1.9201E-01
      8.098      0.123  1.7553E+01      4.2177E+02   8.2895E+00  1.6293E-01
      8.622      0.116  1.4980E+01      4.3695E+02   8.0655E+00  1.4888E-01
      9.181      0.109  1.2876E+01      4.2098E+02   7.2979E+00  1.2651E-01
      9.776      0.102  1.3096E+01      4.0487E+02   6.5915E+00  1.0731E-01
     10.409      0.096  1.0579E+01      3.9071E+02   5.9740E+00  9.1343E-02
     11.083      0.090  1.1224E+01      3.7234E+02   5.3467E+00  7.6777E-02
     11.801      0.085  8.8073E+00      3.4184E+02   4.6101E+00  6.2172E-02
     12.566      0.080  7.8538E+00      3.1966E+02   4.0487E+00  5.1278E-02
     13.380      0.075  6.1312E+00      3.0075E+02   3.5774E+00  4.2553E-02
     14.247      0.070  4.3155E+00      2.8756E+02   3.2124E+00  3.5886E-02
     15.170      0.066  4.0800E+00      2.6832E+02   2.8150E+00  2.9533E-02
     16.153      0.062  4.1314E+00      2.5292E+02   2.4920E+00  2.4554E-02
     17.199      0.058  3.2119E+00      2.3880E+02   2.2098E+00  2.0448E-02
     18.314      0.055  3.0448E+00      2.1879E+02   1.9014E+00  1.6524E-02
     19.500      0.051  2.0582E+00      2.1033E+02   1.7167E+00  1.4011E-02
     20.763      0.048  1.5531E+00      2.0195E+02   1.5480E+00  1.1865E-02
     22.109      0.045  1.4628E+00      1.9558E+02   1.4079E+00  1.0135E-02
     23.541      0.042  9.9928E-01      1.8772E+02   1.2691E+00  8.5802E-03
     25.066      0.040  8.7648E-01      1.8453E+02   1.1717E+00  7.4393E-03
     26.690      0.037  6.8925E-01      1.7960E+02   1.0710E+00  6.3863E-03
     28.419      0.035  5.1854E-01      1.7673E+02   9.8975E-01  5.5429E-03
     30.260      0.033  3.2581E-01      1.7520E+02   9.2150E-01  4.8467E-03
     32.221      0.031  2.2379E-01      1.7162E+02   8.4772E-01  4.1873E-03
     34.308      0.029  1.6829E-01      1.6849E+02   7.8163E-01  3.6260E-03
     36.531      0.027  1.1173E-01      1.6767E+02   7.3048E-01  3.1825E-03
     38.897      0.026  6.5716E-02      1.6650E+02   6.8125E-01  2.7874E-03
     41.417      0.024  5.7571E-02      1.6535E+02   6.3539E-01  2.4416E-03
     44.101      0.023  3.1547E-02      1.6470E+02   5.9440E-01  2.1451E-03
     46.958      0.021  2.6697E-02      1.6404E+02   5.5597E-01  1.8844E-03
     50.000      0.020  2.0466E-02      1.6350E+02   5.2045E-01  1.6566E-03
 
 
