# Supplementary material for: Parameters estimation of stochastic finite fault ground motion simulation method and its application in North China
Source: PLoS One. 2025 Dec 3;20(12):e0337602. doi: 10.1371/journal.pone.0337602 (PMC12674566; doi:10.1371/journal.pone.0337602)
Supplement: S2 File — The program code of strong ground motion simulation based on stochastic finite-fault method with dynamic corner frequency for the Pingyuan earthquake. (ZIP) [file pone.0337602.s002.zip › S2 File. Program Code. ( Simulationor of Pingyuan earthquake)/EXSIMNC/PSA/M6d5S130_psa_fs_s007.out]

**********************************************
*******     Site #   7
Average PSA and Fourier spectrum over    10 trials
damping:   5%
 100 samples
Mag.          =      5.50
siteCoord1    =     37.10
siteCoord2    =    116.20
depth         =     18.00
fault Dis.(km)=    27.09
Hypo  Dis.(km)=    31.34
Input Parameters file =  M6d5S130_parameters.out                                                                                                 
 data format: (1x,f10.3, 1p, 1x,e11.4, 5x,e11.4, 2x,e11.4, 1x,e11.4)
   freq(Hz)     per(s) FAS(cm/sec) avgPSA(cm/s**2) avgPSV(cm/s)   avgSD(cm)
      0.100     10.000  4.5008E-01      3.9951E-01   6.3584E-01  1.0120E+00
      0.106      9.392  4.5008E-01      4.5682E-01   6.8281E-01  1.0206E+00
      0.113      8.820  4.5008E-01      5.2633E-01   7.3884E-01  1.0372E+00
      0.121      8.283  4.5008E-01      5.9254E-01   7.8119E-01  1.0299E+00
      0.129      7.779  5.5329E-01      6.6483E-01   8.2316E-01  1.0192E+00
      0.137      7.306  5.5329E-01      7.5162E-01   8.7399E-01  1.0163E+00
      0.146      6.862  5.5329E-01      8.5237E-01   9.3083E-01  1.0165E+00
      0.155      6.444  7.9377E-01      9.7239E-01   9.9730E-01  1.0228E+00
      0.165      6.052  7.9377E-01      1.0988E+00   1.0584E+00  1.0195E+00
      0.176      5.684  7.9377E-01      1.2448E+00   1.1261E+00  1.0187E+00
      0.187      5.338  1.0627E+00      1.4343E+00   1.2185E+00  1.0352E+00
      0.199      5.013  1.0627E+00      1.7147E+00   1.3681E+00  1.0916E+00
      0.212      4.708  1.0627E+00      2.0083E+00   1.5049E+00  1.1276E+00
      0.226      4.422  1.4019E+00      2.2651E+00   1.5941E+00  1.1218E+00
      0.241      4.153  1.4019E+00      2.5449E+00   1.6819E+00  1.1116E+00
      0.256      3.900  1.7930E+00      2.8944E+00   1.7965E+00  1.1151E+00
      0.273      3.663  1.7930E+00      3.4037E+00   1.9842E+00  1.1566E+00
      0.291      3.440  2.1795E+00      3.9095E+00   2.1404E+00  1.1718E+00
      0.310      3.231  2.5612E+00      4.4264E+00   2.2759E+00  1.1702E+00
      0.330      3.034  2.5612E+00      5.0480E+00   2.4375E+00  1.1770E+00
      0.351      2.849  2.9511E+00      5.6312E+00   2.5537E+00  1.1581E+00
      0.374      2.676  3.1545E+00      6.3487E+00   2.7039E+00  1.1516E+00
      0.398      2.513  3.2455E+00      7.3034E+00   2.9213E+00  1.1685E+00
      0.424      2.360  3.2455E+00      8.6650E+00   3.2550E+00  1.2228E+00
      0.451      2.217  3.2875E+00      1.0317E+01   3.6397E+00  1.2841E+00
      0.480      2.082  3.4258E+00      1.1843E+01   3.9241E+00  1.3002E+00
      0.511      1.955  3.7312E+00      1.3310E+01   4.1418E+00  1.2888E+00
      0.545      1.836  4.2537E+00      1.5101E+01   4.4129E+00  1.2896E+00
      0.580      1.724  6.2336E+00      1.7065E+01   4.6836E+00  1.2854E+00
      0.617      1.620  7.3022E+00      1.9541E+01   5.0368E+00  1.2983E+00
      0.657      1.521  8.4365E+00      2.3292E+01   5.6384E+00  1.3649E+00
      0.700      1.428  9.1630E+00      2.7753E+01   6.3096E+00  1.4345E+00
      0.745      1.342  9.6976E+00      2.9945E+01   6.3936E+00  1.3651E+00
      0.794      1.260  9.7684E+00      3.3282E+01   6.6738E+00  1.3383E+00
      0.845      1.183  9.6914E+00      3.9620E+01   7.4613E+00  1.4051E+00
      0.900      1.111  9.5988E+00      4.5870E+01   8.1127E+00  1.4348E+00
      0.958      1.044  9.6465E+00      5.0034E+01   8.3107E+00  1.3804E+00
      1.020      0.980  1.0647E+01      5.3872E+01   8.4038E+00  1.3110E+00
      1.086      0.921  1.1973E+01      6.0379E+01   8.8458E+00  1.2960E+00
      1.157      0.865  1.4490E+01      7.1649E+01   9.8583E+00  1.3564E+00
      1.232      0.812  1.6939E+01      8.3181E+01   1.0749E+01  1.3889E+00
      1.311      0.763  1.7230E+01      9.2801E+01   1.1262E+01  1.3667E+00
      1.396      0.716  1.6692E+01      1.0350E+02   1.1796E+01  1.3445E+00
      1.487      0.673  1.6483E+01      1.1635E+02   1.2454E+01  1.3331E+00
      1.583      0.632  1.9540E+01      1.2793E+02   1.2860E+01  1.2928E+00
      1.686      0.593  2.1850E+01      1.3938E+02   1.3159E+01  1.2423E+00
      1.795      0.557  1.9231E+01      1.5260E+02   1.3531E+01  1.1997E+00
      1.911      0.523  2.2138E+01      1.6784E+02   1.3976E+01  1.1638E+00
      2.035      0.491  2.6332E+01      1.8871E+02   1.4758E+01  1.1541E+00
      2.167      0.461  2.7301E+01      2.0518E+02   1.5069E+01  1.1068E+00
      2.307      0.433  2.6404E+01      2.0268E+02   1.3980E+01  9.6431E-01
      2.457      0.407  2.4026E+01      1.9280E+02   1.2490E+01  8.0910E-01
      2.616      0.382  1.6622E+01      1.9441E+02   1.1828E+01  7.1957E-01
      2.786      0.359  1.9032E+01      1.9819E+02   1.1324E+01  6.4701E-01
      2.966      0.337  1.5256E+01      2.0269E+02   1.0876E+01  5.8363E-01
      3.158      0.317  1.6013E+01      2.0917E+02   1.0541E+01  5.3123E-01
      3.363      0.297  1.8993E+01      2.2074E+02   1.0448E+01  4.9448E-01
      3.581      0.279  1.8746E+01      2.3470E+02   1.0432E+01  4.6372E-01
      3.813      0.262  2.3051E+01      2.6116E+02   1.0902E+01  4.5512E-01
      4.060      0.246  2.1053E+01      2.8351E+02   1.1115E+01  4.3576E-01
      4.323      0.231  1.8519E+01      3.0285E+02   1.1151E+01  4.1057E-01
      4.603      0.217  2.1396E+01      2.9757E+02   1.0290E+01  3.5581E-01
      4.901      0.204  1.9162E+01      2.9167E+02   9.4722E+00  3.0762E-01
      5.218      0.192  2.1706E+01      3.1081E+02   9.4797E+00  2.8913E-01
      5.556      0.180  1.9011E+01      3.1334E+02   8.9753E+00  2.5709E-01
      5.916      0.169  1.7151E+01      3.2211E+02   8.6651E+00  2.3310E-01
      6.300      0.159  1.6941E+01      3.2804E+02   8.2877E+00  2.0938E-01
      6.708      0.149  1.3480E+01      3.3076E+02   7.8480E+00  1.8621E-01
      7.142      0.140  1.6722E+01      3.3213E+02   7.4011E+00  1.6492E-01
      7.605      0.131  1.6784E+01      3.6267E+02   7.5897E+00  1.5883E-01
      8.098      0.123  1.1744E+01      3.4763E+02   6.8325E+00  1.3429E-01
      8.622      0.116  1.1323E+01      3.3378E+02   6.1611E+00  1.1373E-01
      9.181      0.109  9.6043E+00      3.1974E+02   5.5428E+00  9.6087E-02
      9.776      0.102  7.8198E+00      3.1409E+02   5.1136E+00  8.3252E-02
     10.409      0.096  8.8793E+00      2.9489E+02   4.5089E+00  6.8941E-02
     11.083      0.090  8.3505E+00      2.8415E+02   4.0803E+00  5.8592E-02
     11.801      0.085  5.7106E+00      2.7818E+02   3.7515E+00  5.0592E-02
     12.566      0.080  6.1341E+00      2.6524E+02   3.3593E+00  4.2548E-02
     13.380      0.075  4.9041E+00      2.3825E+02   2.8340E+00  3.3710E-02
     14.247      0.070  4.9491E+00      2.1855E+02   2.4414E+00  2.7273E-02
     15.170      0.066  2.8068E+00      2.0856E+02   2.1881E+00  2.2957E-02
     16.153      0.062  3.9195E+00      2.0584E+02   2.0282E+00  1.9984E-02
     17.199      0.058  2.9328E+00      1.9462E+02   1.8009E+00  1.6665E-02
     18.314      0.055  2.5234E+00      1.8483E+02   1.6063E+00  1.3959E-02
     19.500      0.051  1.6174E+00      1.7539E+02   1.4315E+00  1.1683E-02
     20.763      0.048  1.2695E+00      1.7057E+02   1.3074E+00  1.0022E-02
     22.109      0.045  1.2347E+00      1.7051E+02   1.2275E+00  8.8363E-03
     23.541      0.042  9.0660E-01      1.6541E+02   1.1183E+00  7.5606E-03
     25.066      0.040  5.7318E-01      1.5930E+02   1.0115E+00  6.4224E-03
     26.690      0.037  5.7209E-01      1.5297E+02   9.1220E-01  5.4396E-03
     28.419      0.035  4.4697E-01      1.4723E+02   8.2454E-01  4.6176E-03
     30.260      0.033  2.4877E-01      1.4478E+02   7.6146E-01  4.0050E-03
     32.221      0.031  2.0450E-01      1.4156E+02   6.9924E-01  3.4539E-03
     34.308      0.029  1.3695E-01      1.4121E+02   6.5509E-01  3.0389E-03
     36.531      0.027  7.6850E-02      1.4071E+02   6.1302E-01  2.6708E-03
     38.897      0.026  6.6200E-02      1.3924E+02   5.6972E-01  2.3311E-03
     41.417      0.024  4.1852E-02      1.3815E+02   5.3087E-01  2.0400E-03
     44.101      0.023  2.9027E-02      1.3736E+02   4.9574E-01  1.7891E-03
     46.958      0.021  1.8732E-02      1.3670E+02   4.6333E-01  1.5704E-03
     50.000      0.020  1.9060E-02      1.3621E+02   4.3357E-01  1.3801E-03
 
 
