# Supplementary material for: Parameters estimation of stochastic finite fault ground motion simulation method and its application in North China
Source: PLoS One. 2025 Dec 3;20(12):e0337602. doi: 10.1371/journal.pone.0337602 (PMC12674566; doi:10.1371/journal.pone.0337602)
Supplement: S2 File — The program code of strong ground motion simulation based on stochastic finite-fault method with dynamic corner frequency for the Pingyuan earthquake. (ZIP) [file pone.0337602.s002.zip › S2 File. Program Code. ( Simulationor of Pingyuan earthquake)/EXSIMNC/PSA/M6d5S130_psa_fs_s008.out]

**********************************************
*******     Site #   8
Average PSA and Fourier spectrum over    10 trials
damping:   5%
 100 samples
Mag.          =      5.50
siteCoord1    =     37.40
siteCoord2    =    116.20
depth         =     18.00
fault Dis.(km)=    28.97
Hypo  Dis.(km)=    31.26
Input Parameters file =  M6d5S130_parameters.out                                                                                                 
 data format: (1x,f10.3, 1p, 1x,e11.4, 5x,e11.4, 2x,e11.4, 1x,e11.4)
   freq(Hz)     per(s) FAS(cm/sec) avgPSA(cm/s**2) avgPSV(cm/s)   avgSD(cm)
      0.100     10.000  3.9003E-01      4.1849E-01   6.6605E-01  1.0601E+00
      0.106      9.392  3.9003E-01      4.7947E-01   7.1667E-01  1.0712E+00
      0.113      8.820  3.9003E-01      5.5301E-01   7.7629E-01  1.0897E+00
      0.121      8.283  3.9003E-01      6.3826E-01   8.4146E-01  1.1093E+00
      0.129      7.779  4.6623E-01      7.3326E-01   9.0788E-01  1.1241E+00
      0.137      7.306  4.6623E-01      8.5735E-01   9.9694E-01  1.1592E+00
      0.146      6.862  4.6623E-01      9.9816E-01   1.0901E+00  1.1904E+00
      0.155      6.444  6.3986E-01      1.1525E+00   1.1820E+00  1.2123E+00
      0.165      6.052  6.3986E-01      1.2998E+00   1.2520E+00  1.2059E+00
      0.176      5.684  6.3986E-01      1.4739E+00   1.3333E+00  1.2061E+00
      0.187      5.338  8.5027E-01      1.6716E+00   1.4202E+00  1.2065E+00
      0.199      5.013  8.5027E-01      1.9103E+00   1.5242E+00  1.2161E+00
      0.212      4.708  8.5027E-01      2.1920E+00   1.6425E+00  1.2308E+00
      0.226      4.422  1.1015E+00      2.5542E+00   1.7975E+00  1.2650E+00
      0.241      4.153  1.1015E+00      2.9715E+00   1.9639E+00  1.2980E+00
      0.256      3.900  1.3476E+00      3.3905E+00   2.1045E+00  1.3063E+00
      0.273      3.663  1.3476E+00      3.8983E+00   2.2725E+00  1.3247E+00
      0.291      3.440  1.6957E+00      4.5254E+00   2.4775E+00  1.3564E+00
      0.310      3.231  1.9460E+00      5.2917E+00   2.7208E+00  1.3989E+00
      0.330      3.034  1.9460E+00      6.0986E+00   2.9448E+00  1.4220E+00
      0.351      2.849  2.3059E+00      6.8615E+00   3.1117E+00  1.4111E+00
      0.374      2.676  2.7902E+00      7.7788E+00   3.3130E+00  1.4110E+00
      0.398      2.513  3.3589E+00      9.2132E+00   3.6852E+00  1.4740E+00
      0.424      2.360  3.3589E+00      1.1237E+01   4.2211E+00  1.5857E+00
      0.451      2.217  4.1014E+00      1.3260E+01   4.6780E+00  1.6504E+00
      0.480      2.082  4.9246E+00      1.5433E+01   5.1133E+00  1.6942E+00
      0.511      1.955  5.7513E+00      1.8006E+01   5.6028E+00  1.7434E+00
      0.545      1.836  6.5815E+00      2.1435E+01   6.2641E+00  1.8306E+00
      0.580      1.724  8.4389E+00      2.5356E+01   6.9592E+00  1.9100E+00
      0.617      1.620  9.2650E+00      2.9557E+01   7.6185E+00  1.9637E+00
      0.657      1.521  1.0136E+01      3.4636E+01   8.3845E+00  2.0297E+00
      0.700      1.428  1.1024E+01      4.0079E+01   9.1119E+00  2.0715E+00
      0.745      1.342  1.2444E+01      4.6016E+01   9.8251E+00  2.0978E+00
      0.794      1.260  1.4103E+01      5.3745E+01   1.0777E+01  2.1610E+00
      0.845      1.183  1.4813E+01      6.3073E+01   1.1878E+01  2.2369E+00
      0.900      1.111  1.6587E+01      7.0349E+01   1.2442E+01  2.2006E+00
      0.958      1.044  1.8545E+01      7.8844E+01   1.3096E+01  2.1753E+00
      1.020      0.980  2.0183E+01      8.5914E+01   1.3402E+01  2.0907E+00
      1.086      0.921  2.1108E+01      9.1614E+01   1.3422E+01  1.9664E+00
      1.157      0.865  2.1470E+01      9.5983E+01   1.3206E+01  1.8171E+00
      1.232      0.812  2.1509E+01      1.0171E+02   1.3143E+01  1.6983E+00
      1.311      0.763  2.0398E+01      1.0726E+02   1.3017E+01  1.5797E+00
      1.396      0.716  1.9104E+01      1.1405E+02   1.2999E+01  1.4815E+00
      1.487      0.673  1.8470E+01      1.2251E+02   1.3113E+01  1.4036E+00
      1.583      0.632  1.8283E+01      1.3078E+02   1.3147E+01  1.3216E+00
      1.686      0.593  2.1798E+01      1.3710E+02   1.2943E+01  1.2220E+00
      1.795      0.557  2.0410E+01      1.4527E+02   1.2880E+01  1.1420E+00
      1.911      0.523  1.8450E+01      1.5399E+02   1.2823E+01  1.0678E+00
      2.035      0.491  1.7550E+01      1.6201E+02   1.2670E+01  9.9083E-01
      2.167      0.461  1.7218E+01      1.6997E+02   1.2483E+01  9.1685E-01
      2.307      0.433  1.8450E+01      1.8684E+02   1.2887E+01  8.8894E-01
      2.457      0.407  2.4659E+01      2.1388E+02   1.3855E+01  8.9752E-01
      2.616      0.382  3.1949E+01      2.3876E+02   1.4526E+01  8.8374E-01
      2.786      0.359  2.6026E+01      2.5838E+02   1.4763E+01  8.4350E-01
      2.966      0.337  2.3135E+01      2.7260E+02   1.4628E+01  7.8495E-01
      3.158      0.317  2.3408E+01      2.6885E+02   1.3549E+01  6.8280E-01
      3.363      0.297  1.9877E+01      2.7003E+02   1.2780E+01  6.0489E-01
      3.581      0.279  2.0995E+01      2.8062E+02   1.2474E+01  5.5444E-01
      3.813      0.262  2.0911E+01      2.9612E+02   1.2362E+01  5.1604E-01
      4.060      0.246  2.3887E+01      3.1355E+02   1.2293E+01  4.8195E-01
      4.323      0.231  2.3115E+01      3.3108E+02   1.2190E+01  4.4884E-01
      4.603      0.217  1.9954E+01      3.3136E+02   1.1458E+01  3.9622E-01
      4.901      0.204  1.8979E+01      3.2271E+02   1.0480E+01  3.4035E-01
      5.218      0.192  1.4513E+01      3.2552E+02   9.9281E+00  3.0280E-01
      5.556      0.180  1.7479E+01      3.2083E+02   9.1898E+00  2.6323E-01
      5.916      0.169  1.0111E+01      3.2735E+02   8.8062E+00  2.3690E-01
      6.300      0.159  1.9676E+01      3.5449E+02   8.9559E+00  2.2627E-01
      6.708      0.149  1.7435E+01      3.6490E+02   8.6581E+00  2.0543E-01
      7.142      0.140  1.7345E+01      3.6156E+02   8.0568E+00  1.7953E-01
      7.605      0.131  1.0037E+01      3.4278E+02   7.1736E+00  1.5013E-01
      8.098      0.123  1.3664E+01      3.1165E+02   6.1253E+00  1.2039E-01
      8.622      0.116  9.8882E+00      3.0786E+02   5.6827E+00  1.0489E-01
      9.181      0.109  9.2555E+00      3.0274E+02   5.2481E+00  9.0977E-02
      9.776      0.102  1.0667E+01      2.9821E+02   4.8551E+00  7.9044E-02
     10.409      0.096  7.7738E+00      2.9183E+02   4.4621E+00  6.8226E-02
     11.083      0.090  8.6253E+00      2.9116E+02   4.1810E+00  6.0037E-02
     11.801      0.085  6.1948E+00      2.7689E+02   3.7342E+00  5.0359E-02
     12.566      0.080  5.7713E+00      2.6054E+02   3.2998E+00  4.1794E-02
     13.380      0.075  5.4447E+00      2.3886E+02   2.8412E+00  3.3796E-02
     14.247      0.070  5.1101E+00      2.2221E+02   2.4823E+00  2.7730E-02
     15.170      0.066  4.1072E+00      2.0569E+02   2.1580E+00  2.2641E-02
     16.153      0.062  3.0153E+00      1.9943E+02   1.9650E+00  1.9361E-02
     17.199      0.058  2.8788E+00      2.0007E+02   1.8514E+00  1.7132E-02
     18.314      0.055  2.1172E+00      1.9005E+02   1.6516E+00  1.4354E-02
     19.500      0.051  2.0076E+00      1.7870E+02   1.4585E+00  1.1904E-02
     20.763      0.048  1.4229E+00      1.6951E+02   1.2993E+00  9.9594E-03
     22.109      0.045  1.4520E+00      1.6193E+02   1.1657E+00  8.3917E-03
     23.541      0.042  8.4627E-01      1.5430E+02   1.0432E+00  7.0530E-03
     25.066      0.040  6.5102E-01      1.5198E+02   9.6496E-01  6.1270E-03
     26.690      0.037  4.3085E-01      1.4493E+02   8.6425E-01  5.1536E-03
     28.419      0.035  3.3235E-01      1.4195E+02   7.9498E-01  4.4521E-03
     30.260      0.033  2.6510E-01      1.4015E+02   7.3711E-01  3.8769E-03
     32.221      0.031  1.9247E-01      1.3782E+02   6.8075E-01  3.3626E-03
     34.308      0.029  8.8437E-02      1.3685E+02   6.3484E-01  2.9450E-03
     36.531      0.027  1.0337E-01      1.3500E+02   5.8817E-01  2.5625E-03
     38.897      0.026  6.1974E-02      1.3369E+02   5.4701E-01  2.2382E-03
     41.417      0.024  3.5643E-02      1.3312E+02   5.1153E-01  1.9657E-03
     44.101      0.023  2.5709E-02      1.3263E+02   4.7866E-01  1.7274E-03
     46.958      0.021  2.2864E-02      1.3197E+02   4.4729E-01  1.5160E-03
     50.000      0.020  1.7896E-02      1.3153E+02   4.1866E-01  1.3326E-03
 
 
