# Supplementary material for: Parameters estimation of stochastic finite fault ground motion simulation method and its application in North China
Source: PLoS One. 2025 Dec 3;20(12):e0337602. doi: 10.1371/journal.pone.0337602 (PMC12674566; doi:10.1371/journal.pone.0337602)
Supplement: S2 File — The program code of strong ground motion simulation based on stochastic finite-fault method with dynamic corner frequency for the Pingyuan earthquake. (ZIP) [file pone.0337602.s002.zip › S2 File. Program Code. ( Simulationor of Pingyuan earthquake)/EXSIMNC/PSA/M6d5S130_psa_fs_s009.out]

**********************************************
*******     Site #   9
Average PSA and Fourier spectrum over    10 trials
damping:   5%
 100 samples
Mag.          =      5.50
siteCoord1    =     37.20
siteCoord2    =    116.60
depth         =     18.00
fault Dis.(km)=    26.37
Hypo  Dis.(km)=    28.05
Input Parameters file =  M6d5S130_parameters.out                                                                                                 
 data format: (1x,f10.3, 1p, 1x,e11.4, 5x,e11.4, 2x,e11.4, 1x,e11.4)
   freq(Hz)     per(s) FAS(cm/sec) avgPSA(cm/s**2) avgPSV(cm/s)   avgSD(cm)
      0.100     10.000  3.6750E-01      5.1334E-01   8.1701E-01  1.3003E+00
      0.106      9.392  3.6750E-01      5.8920E-01   8.8069E-01  1.3164E+00
      0.113      8.820  3.6750E-01      6.7127E-01   9.4230E-01  1.3228E+00
      0.121      8.283  3.6750E-01      7.5943E-01   1.0012E+00  1.3199E+00
      0.129      7.779  5.4057E-01      8.5348E-01   1.0567E+00  1.3084E+00
      0.137      7.306  5.4057E-01      9.5841E-01   1.1144E+00  1.2959E+00
      0.146      6.862  5.4057E-01      1.0817E+00   1.1813E+00  1.2900E+00
      0.155      6.444  7.6117E-01      1.2323E+00   1.2638E+00  1.2962E+00
      0.165      6.052  7.6117E-01      1.4345E+00   1.3817E+00  1.3309E+00
      0.176      5.684  7.6117E-01      1.6786E+00   1.5185E+00  1.3736E+00
      0.187      5.338  1.0880E+00      1.9498E+00   1.6565E+00  1.4073E+00
      0.199      5.013  1.0880E+00      2.2354E+00   1.7835E+00  1.4230E+00
      0.212      4.708  1.0880E+00      2.5431E+00   1.9056E+00  1.4280E+00
      0.226      4.422  1.5033E+00      2.8961E+00   2.0381E+00  1.4343E+00
      0.241      4.153  1.5033E+00      3.2950E+00   2.1777E+00  1.4393E+00
      0.256      3.900  2.0447E+00      3.7548E+00   2.3306E+00  1.4466E+00
      0.273      3.663  2.0447E+00      4.3449E+00   2.5328E+00  1.4765E+00
      0.291      3.440  2.7558E+00      5.1209E+00   2.8036E+00  1.5349E+00
      0.310      3.231  3.5001E+00      5.9798E+00   3.0746E+00  1.5808E+00
      0.330      3.034  3.5001E+00      6.9929E+00   3.3767E+00  1.6305E+00
      0.351      2.849  4.3175E+00      8.0735E+00   3.6613E+00  1.6604E+00
      0.374      2.676  5.1514E+00      9.3043E+00   3.9628E+00  1.6878E+00
      0.398      2.513  5.8294E+00      1.0980E+01   4.3918E+00  1.7567E+00
      0.424      2.360  5.8294E+00      1.2976E+01   4.8746E+00  1.8312E+00
      0.451      2.217  6.4966E+00      1.5204E+01   5.3641E+00  1.8924E+00
      0.480      2.082  7.1363E+00      1.7425E+01   5.7735E+00  1.9129E+00
      0.511      1.955  7.7444E+00      2.0531E+01   6.3887E+00  1.9880E+00
      0.545      1.836  8.3499E+00      2.4032E+01   7.0231E+00  2.0524E+00
      0.580      1.724  9.3809E+00      2.7283E+01   7.4880E+00  2.0551E+00
      0.617      1.620  9.8680E+00      3.0392E+01   7.8337E+00  2.0192E+00
      0.657      1.521  1.0175E+01      3.3624E+01   8.1395E+00  1.9704E+00
      0.700      1.428  1.0538E+01      3.6489E+01   8.2957E+00  1.8860E+00
      0.745      1.342  1.1635E+01      4.1813E+01   8.9276E+00  1.9062E+00
      0.794      1.260  1.3111E+01      4.8615E+01   9.7484E+00  1.9548E+00
      0.845      1.183  1.3786E+01      5.7300E+01   1.0791E+01  2.0322E+00
      0.900      1.111  1.5834E+01      6.4329E+01   1.1377E+01  2.0122E+00
      0.958      1.044  1.7106E+01      7.3493E+01   1.2207E+01  2.0277E+00
      1.020      0.980  1.8078E+01      8.2731E+01   1.2906E+01  2.0133E+00
      1.086      0.921  1.8561E+01      9.6437E+01   1.4129E+01  2.0699E+00
      1.157      0.865  2.0334E+01      1.1007E+02   1.5145E+01  2.0838E+00
      1.232      0.812  2.2550E+01      1.2425E+02   1.6056E+01  2.0747E+00
      1.311      0.763  2.4381E+01      1.3911E+02   1.6882E+01  2.0487E+00
      1.396      0.716  2.6632E+01      1.5463E+02   1.7624E+01  2.0087E+00
      1.487      0.673  2.7932E+01      1.6516E+02   1.7679E+01  1.8923E+00
      1.583      0.632  2.7950E+01      1.6664E+02   1.6752E+01  1.6840E+00
      1.686      0.593  2.5352E+01      1.7363E+02   1.6392E+01  1.5476E+00
      1.795      0.557  2.4699E+01      1.8178E+02   1.6118E+01  1.4291E+00
      1.911      0.523  2.3967E+01      1.8851E+02   1.5697E+01  1.3071E+00
      2.035      0.491  2.0960E+01      2.0200E+02   1.5797E+01  1.2354E+00
      2.167      0.461  2.2373E+01      2.1694E+02   1.5933E+01  1.1702E+00
      2.307      0.433  2.2809E+01      2.3640E+02   1.6306E+01  1.1247E+00
      2.457      0.407  2.6763E+01      2.5212E+02   1.6332E+01  1.0580E+00
      2.616      0.382  2.7792E+01      2.6427E+02   1.6078E+01  9.7816E-01
      2.786      0.359  2.6168E+01      2.8554E+02   1.6315E+01  9.3219E-01
      2.966      0.337  2.6702E+01      2.9369E+02   1.5759E+01  8.4565E-01
      3.158      0.317  2.3128E+01      2.9976E+02   1.5106E+01  7.6129E-01
      3.363      0.297  3.0042E+01      3.3628E+02   1.5916E+01  7.5328E-01
      3.581      0.279  2.6576E+01      3.5199E+02   1.5646E+01  6.9545E-01
      3.813      0.262  2.5405E+01      3.6058E+02   1.5053E+01  6.2837E-01
      4.060      0.246  2.8116E+01      3.7270E+02   1.4612E+01  5.7285E-01
      4.323      0.231  2.2782E+01      4.1933E+02   1.5440E+01  5.6849E-01
      4.603      0.217  2.9946E+01      4.3691E+02   1.5108E+01  5.2244E-01
      4.901      0.204  2.6747E+01      4.3708E+02   1.4194E+01  4.6097E-01
      5.218      0.192  2.4624E+01      4.3922E+02   1.3396E+01  4.0857E-01
      5.556      0.180  2.3169E+01      4.3596E+02   1.2488E+01  3.5769E-01
      5.916      0.169  1.6950E+01      4.1731E+02   1.1226E+01  3.0199E-01
      6.300      0.159  1.7987E+01      4.1516E+02   1.0489E+01  2.6499E-01
      6.708      0.149  1.6507E+01      4.3769E+02   1.0385E+01  2.4641E-01
      7.142      0.140  1.7981E+01      4.3451E+02   9.6823E+00  2.1576E-01
      7.605      0.131  1.5914E+01      4.1375E+02   8.6588E+00  1.8121E-01
      8.098      0.123  1.2671E+01      4.0660E+02   7.9914E+00  1.5706E-01
      8.622      0.116  1.2686E+01      4.2414E+02   7.8290E+00  1.4451E-01
      9.181      0.109  1.5970E+01      4.2208E+02   7.3168E+00  1.2684E-01
      9.776      0.102  1.1993E+01      3.9200E+02   6.3820E+00  1.0390E-01
     10.409      0.096  7.4592E+00      3.3590E+02   5.1359E+00  7.8528E-02
     11.083      0.090  6.7776E+00      3.2941E+02   4.7303E+00  6.7926E-02
     11.801      0.085  7.3498E+00      3.1429E+02   4.2386E+00  5.7162E-02
     12.566      0.080  5.7173E+00      3.1979E+02   4.0504E+00  5.1300E-02
     13.380      0.075  7.4959E+00      2.9727E+02   3.5360E+00  4.2060E-02
     14.247      0.070  6.0419E+00      2.7929E+02   3.1200E+00  3.4853E-02
     15.170      0.066  3.5358E+00      2.6083E+02   2.7365E+00  2.8709E-02
     16.153      0.062  3.2734E+00      2.4942E+02   2.4576E+00  2.4215E-02
     17.199      0.058  2.2861E+00      2.3286E+02   2.1548E+00  1.9940E-02
     18.314      0.055  2.7498E+00      2.4068E+02   2.0916E+00  1.8177E-02
     19.500      0.051  2.3668E+00      2.3398E+02   1.9097E+00  1.5586E-02
     20.763      0.048  1.8055E+00      2.2005E+02   1.6867E+00  1.2929E-02
     22.109      0.045  1.4683E+00      2.0079E+02   1.4454E+00  1.0405E-02
     23.541      0.042  9.6722E-01      1.9264E+02   1.3024E+00  8.8054E-03
     25.066      0.040  6.2830E-01      1.8729E+02   1.1892E+00  7.5507E-03
     26.690      0.037  5.9644E-01      1.8562E+02   1.1069E+00  6.6004E-03
     28.419      0.035  3.8312E-01      1.8257E+02   1.0225E+00  5.7261E-03
     30.260      0.033  4.0357E-01      1.7874E+02   9.4010E-01  4.9445E-03
     32.221      0.031  2.1033E-01      1.7436E+02   8.6125E-01  4.2542E-03
     34.308      0.029  1.3922E-01      1.7236E+02   7.9958E-01  3.7092E-03
     36.531      0.027  9.5865E-02      1.7175E+02   7.4826E-01  3.2600E-03
     38.897      0.026  8.1163E-02      1.7058E+02   6.9796E-01  2.8558E-03
     41.417      0.024  4.5983E-02      1.6987E+02   6.5278E-01  2.5084E-03
     44.101      0.023  3.1602E-02      1.6877E+02   6.0909E-01  2.1981E-03
     46.958      0.021  2.4620E-02      1.6814E+02   5.6988E-01  1.9315E-03
     50.000      0.020  2.0751E-02      1.6762E+02   5.3354E-01  1.6983E-03
 
 
