# Supplementary material for: Parameters estimation of stochastic finite fault ground motion simulation method and its application in North China
Source: PLoS One. 2025 Dec 3;20(12):e0337602. doi: 10.1371/journal.pone.0337602 (PMC12674566; doi:10.1371/journal.pone.0337602)
Supplement: S2 File — The program code of strong ground motion simulation based on stochastic finite-fault method with dynamic corner frequency for the Pingyuan earthquake. (ZIP) [file pone.0337602.s002.zip › S2 File. Program Code. ( Simulationor of Pingyuan earthquake)/EXSIMNC/PSA/M6d5S130_psa_fs_s010.out]

**********************************************
*******     Site #  10
Average PSA and Fourier spectrum over    10 trials
damping:   5%
 100 samples
Mag.          =      5.50
siteCoord1    =     37.30
siteCoord2    =    116.60
depth         =     18.00
fault Dis.(km)=    24.91
Hypo  Dis.(km)=    28.01
Input Parameters file =  M6d5S130_parameters.out                                                                                                 
 data format: (1x,f10.3, 1p, 1x,e11.4, 5x,e11.4, 2x,e11.4, 1x,e11.4)
   freq(Hz)     per(s) FAS(cm/sec) avgPSA(cm/s**2) avgPSV(cm/s)   avgSD(cm)
      0.100     10.000  4.4781E-01      4.9235E-01   7.8359E-01  1.2471E+00
      0.106      9.392  4.4781E-01      5.7083E-01   8.5322E-01  1.2753E+00
      0.113      8.820  4.4781E-01      6.5691E-01   9.2214E-01  1.2945E+00
      0.121      8.283  4.4781E-01      7.5353E-01   9.9342E-01  1.3097E+00
      0.129      7.779  5.5921E-01      8.6985E-01   1.0770E+00  1.3335E+00
      0.137      7.306  5.5921E-01      1.0022E+00   1.1654E+00  1.3551E+00
      0.146      6.862  5.5921E-01      1.1442E+00   1.2496E+00  1.3646E+00
      0.155      6.444  7.6160E-01      1.2897E+00   1.3227E+00  1.3566E+00
      0.165      6.052  7.6160E-01      1.4618E+00   1.4080E+00  1.3562E+00
      0.176      5.684  7.6160E-01      1.6460E+00   1.4890E+00  1.3469E+00
      0.187      5.338  1.1177E+00      1.8635E+00   1.5831E+00  1.3450E+00
      0.199      5.013  1.1177E+00      2.1563E+00   1.7205E+00  1.3727E+00
      0.212      4.708  1.1177E+00      2.5115E+00   1.8819E+00  1.4102E+00
      0.226      4.422  1.4579E+00      2.9562E+00   2.0804E+00  1.4640E+00
      0.241      4.153  1.4579E+00      3.4570E+00   2.2848E+00  1.5101E+00
      0.256      3.900  1.8559E+00      3.9913E+00   2.4774E+00  1.5377E+00
      0.273      3.663  1.8559E+00      4.4831E+00   2.6134E+00  1.5234E+00
      0.291      3.440  2.4916E+00      5.1116E+00   2.7984E+00  1.5321E+00
      0.310      3.231  3.1262E+00      5.9491E+00   3.0588E+00  1.5727E+00
      0.330      3.034  3.1262E+00      7.0755E+00   3.4166E+00  1.6498E+00
      0.351      2.849  3.7421E+00      8.5154E+00   3.8617E+00  1.7513E+00
      0.374      2.676  4.5157E+00      1.0125E+01   4.3121E+00  1.8366E+00
      0.398      2.513  5.5512E+00      1.1916E+01   4.7662E+00  1.9064E+00
      0.424      2.360  5.5512E+00      1.3642E+01   5.1247E+00  1.9251E+00
      0.451      2.217  6.7183E+00      1.6056E+01   5.6643E+00  1.9984E+00
      0.480      2.082  7.7770E+00      1.8639E+01   6.1758E+00  2.0462E+00
      0.511      1.955  8.7374E+00      2.1114E+01   6.5700E+00  2.0444E+00
      0.545      1.836  9.8575E+00      2.4520E+01   7.1658E+00  2.0941E+00
      0.580      1.724  1.1446E+01      2.9009E+01   7.9617E+00  2.1851E+00
      0.617      1.620  1.2040E+01      3.3218E+01   8.5622E+00  2.2070E+00
      0.657      1.521  1.2743E+01      3.7213E+01   9.0084E+00  2.1807E+00
      0.700      1.428  1.3130E+01      4.2217E+01   9.5979E+00  2.1821E+00
      0.745      1.342  1.3956E+01      4.8071E+01   1.0264E+01  2.1915E+00
      0.794      1.260  1.5181E+01      5.4099E+01   1.0848E+01  2.1753E+00
      0.845      1.183  1.6368E+01      6.0178E+01   1.1333E+01  2.1342E+00
      0.900      1.111  1.9218E+01      6.7831E+01   1.1997E+01  2.1218E+00
      0.958      1.044  2.1620E+01      7.6138E+01   1.2647E+01  2.1007E+00
      1.020      0.980  2.2987E+01      8.4867E+01   1.3239E+01  2.0652E+00
      1.086      0.921  2.2708E+01      9.4307E+01   1.3816E+01  2.0242E+00
      1.157      0.865  2.2491E+01      1.0443E+02   1.4368E+01  1.9770E+00
      1.232      0.812  2.2155E+01      1.1501E+02   1.4862E+01  1.9204E+00
      1.311      0.763  2.2233E+01      1.2484E+02   1.5150E+01  1.8385E+00
      1.396      0.716  2.3055E+01      1.3364E+02   1.5232E+01  1.7360E+00
      1.487      0.673  2.2130E+01      1.3827E+02   1.4800E+01  1.5842E+00
      1.583      0.632  1.9282E+01      1.4627E+02   1.4704E+01  1.4781E+00
      1.686      0.593  1.9228E+01      1.5703E+02   1.4825E+01  1.3996E+00
      1.795      0.557  1.9849E+01      1.6154E+02   1.4323E+01  1.2700E+00
      1.911      0.523  2.4551E+01      1.8641E+02   1.5522E+01  1.2926E+00
      2.035      0.491  2.9541E+01      2.1345E+02   1.6692E+01  1.3054E+00
      2.167      0.461  3.0674E+01      2.3585E+02   1.7322E+01  1.2723E+00
      2.307      0.433  2.8457E+01      2.4234E+02   1.6716E+01  1.1530E+00
      2.457      0.407  2.6800E+01      2.6552E+02   1.7200E+01  1.1142E+00
      2.616      0.382  2.6618E+01      2.9366E+02   1.7866E+01  1.0869E+00
      2.786      0.359  2.7290E+01      3.0502E+02   1.7428E+01  9.9577E-01
      2.966      0.337  2.4940E+01      2.9953E+02   1.6073E+01  8.6247E-01
      3.158      0.317  2.5050E+01      3.1930E+02   1.6091E+01  8.1093E-01
      3.363      0.297  2.5548E+01      3.3739E+02   1.5968E+01  7.5578E-01
      3.581      0.279  2.8160E+01      3.3825E+02   1.5035E+01  6.6831E-01
      3.813      0.262  2.4574E+01      3.4769E+02   1.4514E+01  6.0590E-01
      4.060      0.246  2.2616E+01      3.6381E+02   1.4263E+01  5.5920E-01
      4.323      0.231  2.5694E+01      3.6010E+02   1.3259E+01  4.8819E-01
      4.603      0.217  2.3453E+01      3.4950E+02   1.2086E+01  4.1792E-01
      4.901      0.204  2.0804E+01      3.5260E+02   1.1451E+01  3.7188E-01
      5.218      0.192  1.2679E+01      3.6752E+02   1.1209E+01  3.4188E-01
      5.556      0.180  2.0430E+01      3.6046E+02   1.0325E+01  2.9574E-01
      5.916      0.169  1.7247E+01      3.7561E+02   1.0104E+01  2.7182E-01
      6.300      0.159  1.6997E+01      4.0208E+02   1.0158E+01  2.5664E-01
      6.708      0.149  1.9256E+01      3.9907E+02   9.4687E+00  2.2466E-01
      7.142      0.140  1.7484E+01      4.2719E+02   9.5193E+00  2.1212E-01
      7.605      0.131  1.6075E+01      4.0519E+02   8.4797E+00  1.7746E-01
      8.098      0.123  1.6095E+01      3.9432E+02   7.7500E+00  1.5232E-01
      8.622      0.116  1.4586E+01      4.0541E+02   7.4832E+00  1.3813E-01
      9.181      0.109  9.5135E+00      3.7506E+02   6.5018E+00  1.1271E-01
      9.776      0.102  1.0243E+01      3.6510E+02   5.9440E+00  9.6773E-02
     10.409      0.096  1.3197E+01      3.5921E+02   5.4923E+00  8.3978E-02
     11.083      0.090  9.7135E+00      3.4665E+02   4.9778E+00  7.1480E-02
     11.801      0.085  8.6413E+00      3.3888E+02   4.5702E+00  6.1634E-02
     12.566      0.080  7.0144E+00      3.2531E+02   4.1203E+00  5.2185E-02
     13.380      0.075  5.1310E+00      2.8197E+02   3.3540E+00  3.9895E-02
     14.247      0.070  4.6267E+00      2.6232E+02   2.9304E+00  3.2736E-02
     15.170      0.066  4.0852E+00      2.5894E+02   2.7166E+00  2.8501E-02
     16.153      0.062  3.8414E+00      2.4629E+02   2.4267E+00  2.3911E-02
     17.199      0.058  3.5066E+00      2.3368E+02   2.1624E+00  2.0010E-02
     18.314      0.055  3.1944E+00      2.2611E+02   1.9650E+00  1.7077E-02
     19.500      0.051  1.6127E+00      2.1639E+02   1.7661E+00  1.4415E-02
     20.763      0.048  1.8039E+00      2.1423E+02   1.6421E+00  1.2587E-02
     22.109      0.045  1.7065E+00      2.0060E+02   1.4441E+00  1.0396E-02
     23.541      0.042  1.1692E+00      1.8885E+02   1.2768E+00  8.6319E-03
     25.066      0.040  6.8560E-01      1.8236E+02   1.1579E+00  7.3520E-03
     26.690      0.037  5.7943E-01      1.7669E+02   1.0536E+00  6.2830E-03
     28.419      0.035  3.8559E-01      1.7672E+02   9.8966E-01  5.5424E-03
     30.260      0.033  2.7974E-01      1.7457E+02   9.1815E-01  4.8290E-03
     32.221      0.031  1.8809E-01      1.7159E+02   8.4760E-01  4.1867E-03
     34.308      0.029  1.6421E-01      1.6942E+02   7.8595E-01  3.6460E-03
     36.531      0.027  1.0219E-01      1.6783E+02   7.3118E-01  3.1856E-03
     38.897      0.026  5.8772E-02      1.6647E+02   6.8115E-01  2.7870E-03
     41.417      0.024  4.6935E-02      1.6511E+02   6.3448E-01  2.4381E-03
     44.101      0.023  3.2942E-02      1.6415E+02   5.9240E-01  2.1379E-03
     46.958      0.021  2.5876E-02      1.6352E+02   5.5423E-01  1.8784E-03
     50.000      0.020  2.1543E-02      1.6285E+02   5.1835E-01  1.6500E-03
 
 
