# Supplementary material for: Parameters estimation of stochastic finite fault ground motion simulation method and its application in North China
Source: PLoS One. 2025 Dec 3;20(12):e0337602. doi: 10.1371/journal.pone.0337602 (PMC12674566; doi:10.1371/journal.pone.0337602)
Supplement: S2 File — The program code of strong ground motion simulation based on stochastic finite-fault method with dynamic corner frequency for the Pingyuan earthquake. (ZIP) [file pone.0337602.s002.zip › S2 File. Program Code. ( Simulationor of Pingyuan earthquake)/EXSIMNC/PSA/M6d5S130_psa_fs_s011.out]

**********************************************
*******     Site #  11
Average PSA and Fourier spectrum over    10 trials
damping:   5%
 100 samples
Mag.          =      5.50
siteCoord1    =     37.10
siteCoord2    =    116.60
depth         =     18.00
fault Dis.(km)=    31.37
Hypo  Dis.(km)=    32.18
Input Parameters file =  M6d5S130_parameters.out                                                                                                 
 data format: (1x,f10.3, 1p, 1x,e11.4, 5x,e11.4, 2x,e11.4, 1x,e11.4)
   freq(Hz)     per(s) FAS(cm/sec) avgPSA(cm/s**2) avgPSV(cm/s)   avgSD(cm)
      0.100     10.000  4.5216E-01      4.1290E-01   6.5716E-01  1.0459E+00
      0.106      9.392  4.5216E-01      4.7210E-01   7.0565E-01  1.0547E+00
      0.113      8.820  4.5216E-01      5.3596E-01   7.5237E-01  1.0562E+00
      0.121      8.283  4.5216E-01      6.1500E-01   8.1078E-01  1.0689E+00
      0.129      7.779  5.5689E-01      7.0874E-01   8.7752E-01  1.0865E+00
      0.137      7.306  5.5689E-01      8.1238E-01   9.4464E-01  1.0984E+00
      0.146      6.862  5.5689E-01      9.2137E-01   1.0062E+00  1.0988E+00
      0.155      6.444  7.9357E-01      1.0390E+00   1.0656E+00  1.0929E+00
      0.165      6.052  7.9357E-01      1.1730E+00   1.1298E+00  1.0883E+00
      0.176      5.684  7.9357E-01      1.3566E+00   1.2272E+00  1.1101E+00
      0.187      5.338  1.1127E+00      1.5889E+00   1.3499E+00  1.1468E+00
      0.199      5.013  1.1127E+00      1.8476E+00   1.4741E+00  1.1762E+00
      0.212      4.708  1.1127E+00      2.1251E+00   1.5924E+00  1.1932E+00
      0.226      4.422  1.4670E+00      2.4388E+00   1.7163E+00  1.2078E+00
      0.241      4.153  1.4670E+00      2.7913E+00   1.8448E+00  1.2193E+00
      0.256      3.900  1.8787E+00      3.2161E+00   1.9962E+00  1.2391E+00
      0.273      3.663  1.8787E+00      3.7218E+00   2.1696E+00  1.2647E+00
      0.291      3.440  2.3464E+00      4.3537E+00   2.3835E+00  1.3049E+00
      0.310      3.231  2.8678E+00      5.1688E+00   2.6576E+00  1.3664E+00
      0.330      3.034  2.8678E+00      6.0363E+00   2.9148E+00  1.4075E+00
      0.351      2.849  3.2298E+00      7.1042E+00   3.2217E+00  1.4610E+00
      0.374      2.676  3.8224E+00      8.3603E+00   3.5607E+00  1.5165E+00
      0.398      2.513  4.3928E+00      9.8370E+00   3.9347E+00  1.5738E+00
      0.424      2.360  4.3928E+00      1.1630E+01   4.3687E+00  1.6411E+00
      0.451      2.217  4.9561E+00      1.3725E+01   4.8420E+00  1.7082E+00
      0.480      2.082  5.5324E+00      1.5845E+01   5.2499E+00  1.7394E+00
      0.511      1.955  6.1654E+00      1.7771E+01   5.5298E+00  1.7207E+00
      0.545      1.836  6.8348E+00      2.0148E+01   5.8879E+00  1.7207E+00
      0.580      1.724  8.1854E+00      2.3195E+01   6.3661E+00  1.7472E+00
      0.617      1.620  8.7615E+00      2.5823E+01   6.6560E+00  1.7156E+00
      0.657      1.521  9.1427E+00      2.8874E+01   6.9896E+00  1.6920E+00
      0.700      1.428  9.4551E+00      3.2220E+01   7.3251E+00  1.6653E+00
      0.745      1.342  9.5355E+00      3.4542E+01   7.3753E+00  1.5747E+00
      0.794      1.260  1.0082E+01      3.7053E+01   7.4299E+00  1.4899E+00
      0.845      1.183  1.0375E+01      4.0880E+01   7.6986E+00  1.4498E+00
      0.900      1.111  1.1616E+01      4.6310E+01   8.1905E+00  1.4486E+00
      0.958      1.044  1.2401E+01      5.2984E+01   8.8008E+00  1.4618E+00
      1.020      0.980  1.3313E+01      6.0018E+01   9.3625E+00  1.4605E+00
      1.086      0.921  1.4077E+01      6.8360E+01   1.0015E+01  1.4673E+00
      1.157      0.865  1.5454E+01      7.6168E+01   1.0480E+01  1.4420E+00
      1.232      0.812  1.5966E+01      8.1015E+01   1.0469E+01  1.3528E+00
      1.311      0.763  1.5401E+01      8.7555E+01   1.0625E+01  1.2895E+00
      1.396      0.716  1.4707E+01      9.8325E+01   1.1206E+01  1.2772E+00
      1.487      0.673  1.5631E+01      1.1459E+02   1.2265E+01  1.3129E+00
      1.583      0.632  1.8509E+01      1.2756E+02   1.2823E+01  1.2891E+00
      1.686      0.593  2.0272E+01      1.3596E+02   1.2836E+01  1.2118E+00
      1.795      0.557  2.1685E+01      1.4614E+02   1.2958E+01  1.1489E+00
      1.911      0.523  2.3374E+01      1.5593E+02   1.2984E+01  1.0812E+00
      2.035      0.491  2.2936E+01      1.7783E+02   1.3907E+01  1.0876E+00
      2.167      0.461  2.0836E+01      1.8871E+02   1.3860E+01  1.0180E+00
      2.307      0.433  1.9204E+01      1.9907E+02   1.3731E+01  9.4714E-01
      2.457      0.407  2.3232E+01      2.1932E+02   1.4207E+01  9.2036E-01
      2.616      0.382  2.7678E+01      2.4380E+02   1.4833E+01  9.0240E-01
      2.786      0.359  2.3490E+01      2.6147E+02   1.4940E+01  8.5361E-01
      2.966      0.337  2.3869E+01      2.6814E+02   1.4389E+01  7.7210E-01
      3.158      0.317  1.9560E+01      2.6488E+02   1.3349E+01  6.7271E-01
      3.363      0.297  2.5592E+01      2.7852E+02   1.3182E+01  6.2391E-01
      3.581      0.279  2.2533E+01      2.9564E+02   1.3141E+01  5.8411E-01
      3.813      0.262  2.1013E+01      3.2376E+02   1.3515E+01  5.6420E-01
      4.060      0.246  2.0271E+01      3.3034E+02   1.2951E+01  5.0774E-01
      4.323      0.231  2.4124E+01      3.3385E+02   1.2292E+01  4.5260E-01
      4.603      0.217  1.7537E+01      3.2537E+02   1.1251E+01  3.8906E-01
      4.901      0.204  1.6386E+01      3.3168E+02   1.0772E+01  3.4981E-01
      5.218      0.192  2.1197E+01      3.3659E+02   1.0266E+01  3.1310E-01
      5.556      0.180  1.5540E+01      3.2452E+02   9.2955E+00  2.6626E-01
      5.916      0.169  1.2820E+01      3.0468E+02   8.1963E+00  2.2049E-01
      6.300      0.159  1.2955E+01      3.1693E+02   8.0071E+00  2.0229E-01
      6.708      0.149  1.1435E+01      3.3122E+02   7.8590E+00  1.8647E-01
      7.142      0.140  1.4644E+01      3.3637E+02   7.4955E+00  1.6703E-01
      7.605      0.131  1.2558E+01      3.5028E+02   7.3305E+00  1.5341E-01
      8.098      0.123  1.4884E+01      3.7023E+02   7.2766E+00  1.4302E-01
      8.622      0.116  1.2403E+01      3.4215E+02   6.3155E+00  1.1657E-01
      9.181      0.109  1.0195E+01      3.1990E+02   5.5456E+00  9.6135E-02
      9.776      0.102  8.6743E+00      3.0900E+02   5.0307E+00  8.1903E-02
     10.409      0.096  9.4524E+00      3.0666E+02   4.6889E+00  7.1693E-02
     11.083      0.090  6.7955E+00      2.9133E+02   4.1835E+00  6.0073E-02
     11.801      0.085  5.3595E+00      2.7988E+02   3.7745E+00  5.0903E-02
     12.566      0.080  7.7095E+00      2.5819E+02   3.2701E+00  4.1417E-02
     13.380      0.075  4.7684E+00      2.3373E+02   2.7801E+00  3.3069E-02
     14.247      0.070  3.7713E+00      2.3151E+02   2.5863E+00  2.8892E-02
     15.170      0.066  4.1495E+00      2.3003E+02   2.4134E+00  2.5320E-02
     16.153      0.062  3.8529E+00      2.1200E+02   2.0889E+00  2.0582E-02
     17.199      0.058  2.9711E+00      1.9910E+02   1.8424E+00  1.7049E-02
     18.314      0.055  2.4083E+00      2.0113E+02   1.7480E+00  1.5191E-02
     19.500      0.051  1.9032E+00      1.9106E+02   1.5594E+00  1.2728E-02
     20.763      0.048  1.6549E+00      1.8038E+02   1.3827E+00  1.0598E-02
     22.109      0.045  1.2294E+00      1.7470E+02   1.2576E+00  9.0535E-03
     23.541      0.042  8.8979E-01      1.6740E+02   1.1318E+00  7.6518E-03
     25.066      0.040  6.4881E-01      1.5993E+02   1.0154E+00  6.4475E-03
     26.690      0.037  4.4517E-01      1.5864E+02   9.4600E-01  5.6411E-03
     28.419      0.035  3.0396E-01      1.5240E+02   8.5350E-01  4.7799E-03
     30.260      0.033  2.9047E-01      1.4895E+02   7.8340E-01  4.1203E-03
     32.221      0.031  1.5539E-01      1.4726E+02   7.2739E-01  3.5930E-03
     34.308      0.029  1.8262E-01      1.4513E+02   6.7326E-01  3.1233E-03
     36.531      0.027  8.5709E-02      1.4330E+02   6.2434E-01  2.7201E-03
     38.897      0.026  5.7622E-02      1.4195E+02   5.8080E-01  2.3764E-03
     41.417      0.024  3.7979E-02      1.4095E+02   5.4163E-01  2.0813E-03
     44.101      0.023  2.6545E-02      1.4003E+02   5.0536E-01  1.8238E-03
     46.958      0.021  2.3353E-02      1.3908E+02   4.7137E-01  1.5976E-03
     50.000      0.020  1.9181E-02      1.3851E+02   4.4089E-01  1.4034E-03
 
 
