# Supplementary material for: Parameters estimation of stochastic finite fault ground motion simulation method and its application in North China
Source: PLoS One. 2025 Dec 3;20(12):e0337602. doi: 10.1371/journal.pone.0337602 (PMC12674566; doi:10.1371/journal.pone.0337602)
Supplement: S2 File — The program code of strong ground motion simulation based on stochastic finite-fault method with dynamic corner frequency for the Pingyuan earthquake. (ZIP) [file pone.0337602.s002.zip › S2 File. Program Code. ( Simulationor of Pingyuan earthquake)/EXSIMNC/PSA/M6d5S130_psa_fs_s012.out]

**********************************************
*******     Site #  12
Average PSA and Fourier spectrum over    10 trials
damping:   5%
 100 samples
Mag.          =      5.50
siteCoord1    =     37.40
siteCoord2    =    116.60
depth         =     18.00
fault Dis.(km)=    28.15
Hypo  Dis.(km)=    32.10
Input Parameters file =  M6d5S130_parameters.out                                                                                                 
 data format: (1x,f10.3, 1p, 1x,e11.4, 5x,e11.4, 2x,e11.4, 1x,e11.4)
   freq(Hz)     per(s) FAS(cm/sec) avgPSA(cm/s**2) avgPSV(cm/s)   avgSD(cm)
      0.100     10.000  4.6574E-01      4.2981E-01   6.8407E-01  1.0887E+00
      0.106      9.392  4.6574E-01      4.8483E-01   7.2468E-01  1.0832E+00
      0.113      8.820  4.6574E-01      5.3302E-01   7.4824E-01  1.0504E+00
      0.121      8.283  4.6574E-01      5.8803E-01   7.7523E-01  1.0220E+00
      0.129      7.779  6.6354E-01      6.6103E-01   8.1844E-01  1.0134E+00
      0.137      7.306  6.6354E-01      7.5362E-01   8.7631E-01  1.0190E+00
      0.146      6.862  6.6354E-01      8.9340E-01   9.7564E-01  1.0655E+00
      0.155      6.444  8.9812E-01      1.0353E+00   1.0618E+00  1.0890E+00
      0.165      6.052  8.9812E-01      1.1795E+00   1.1361E+00  1.0943E+00
      0.176      5.684  8.9812E-01      1.3499E+00   1.2211E+00  1.1046E+00
      0.187      5.338  1.1598E+00      1.5724E+00   1.3358E+00  1.1349E+00
      0.199      5.013  1.1598E+00      1.8282E+00   1.4587E+00  1.1638E+00
      0.212      4.708  1.1598E+00      2.0760E+00   1.5556E+00  1.1657E+00
      0.226      4.422  1.5294E+00      2.3437E+00   1.6493E+00  1.1607E+00
      0.241      4.153  1.5294E+00      2.6782E+00   1.7701E+00  1.1699E+00
      0.256      3.900  1.9080E+00      3.1995E+00   1.9859E+00  1.2327E+00
      0.273      3.663  1.9080E+00      3.8178E+00   2.2255E+00  1.2974E+00
      0.291      3.440  2.1321E+00      4.5059E+00   2.4669E+00  1.3505E+00
      0.310      3.231  2.4079E+00      5.1764E+00   2.6615E+00  1.3684E+00
      0.330      3.034  2.4079E+00      5.8288E+00   2.8146E+00  1.3591E+00
      0.351      2.849  2.7591E+00      6.5085E+00   2.9516E+00  1.3385E+00
      0.374      2.676  3.2291E+00      7.5905E+00   3.2328E+00  1.3769E+00
      0.398      2.513  3.7862E+00      9.1385E+00   3.6553E+00  1.4621E+00
      0.424      2.360  3.7862E+00      1.0834E+01   4.0697E+00  1.5288E+00
      0.451      2.217  4.5802E+00      1.2557E+01   4.4301E+00  1.5629E+00
      0.480      2.082  5.2239E+00      1.4538E+01   4.8170E+00  1.5960E+00
      0.511      1.955  5.9743E+00      1.6976E+01   5.2825E+00  1.6438E+00
      0.545      1.836  6.4785E+00      1.9953E+01   5.8311E+00  1.7041E+00
      0.580      1.724  7.7716E+00      2.3170E+01   6.3591E+00  1.7453E+00
      0.617      1.620  8.7256E+00      2.7616E+01   7.1182E+00  1.8348E+00
      0.657      1.521  9.6650E+00      3.2935E+01   7.9728E+00  1.9300E+00
      0.700      1.428  1.0785E+01      3.7199E+01   8.4571E+00  1.9227E+00
      0.745      1.342  1.3034E+01      4.0858E+01   8.7237E+00  1.8626E+00
      0.794      1.260  1.4700E+01      4.4004E+01   8.8238E+00  1.7694E+00
      0.845      1.183  1.5287E+01      4.5973E+01   8.6577E+00  1.6304E+00
      0.900      1.111  1.5592E+01      4.8382E+01   8.5571E+00  1.5134E+00
      0.958      1.044  1.5258E+01      5.3184E+01   8.8339E+00  1.4673E+00
      1.020      0.980  1.5174E+01      6.0262E+01   9.4006E+00  1.4665E+00
      1.086      0.921  1.5150E+01      6.8511E+01   1.0037E+01  1.4705E+00
      1.157      0.865  1.5573E+01      7.4193E+01   1.0208E+01  1.4046E+00
      1.232      0.812  1.5725E+01      7.7802E+01   1.0054E+01  1.2991E+00
      1.311      0.763  1.6391E+01      8.3873E+01   1.0179E+01  1.2352E+00
      1.396      0.716  1.7034E+01      9.1569E+01   1.0436E+01  1.1895E+00
      1.487      0.673  1.7635E+01      1.0057E+02   1.0765E+01  1.1523E+00
      1.583      0.632  1.6026E+01      1.0704E+02   1.0760E+01  1.0817E+00
      1.686      0.593  1.6873E+01      1.1342E+02   1.0707E+01  1.0109E+00
      1.795      0.557  1.7915E+01      1.1935E+02   1.0582E+01  9.3825E-01
      1.911      0.523  1.6976E+01      1.2288E+02   1.0232E+01  8.5205E-01
      2.035      0.491  1.4677E+01      1.2626E+02   9.8738E+00  7.7217E-01
      2.167      0.461  1.8483E+01      1.3903E+02   1.0211E+01  7.4994E-01
      2.307      0.433  1.9365E+01      1.4555E+02   1.0040E+01  6.9252E-01
      2.457      0.407  1.5924E+01      1.5553E+02   1.0075E+01  6.5267E-01
      2.616      0.382  1.8186E+01      1.7096E+02   1.0401E+01  6.3280E-01
      2.786      0.359  1.8150E+01      1.8838E+02   1.0764E+01  6.1500E-01
      2.966      0.337  1.6565E+01      1.9437E+02   1.0430E+01  5.5967E-01
      3.158      0.317  1.7205E+01      2.0828E+02   1.0496E+01  5.2897E-01
      3.363      0.297  1.8583E+01      2.2383E+02   1.0594E+01  5.0139E-01
      3.581      0.279  2.2383E+01      2.2961E+02   1.0206E+01  4.5365E-01
      3.813      0.262  2.0115E+01      2.3183E+02   9.6776E+00  4.0399E-01
      4.060      0.246  1.8887E+01      2.4623E+02   9.6534E+00  3.7846E-01
      4.323      0.231  2.2617E+01      2.7914E+02   1.0278E+01  3.7842E-01
      4.603      0.217  1.6525E+01      2.8836E+02   9.9715E+00  3.4481E-01
      4.901      0.204  1.8573E+01      3.0925E+02   1.0043E+01  3.2615E-01
      5.218      0.192  1.9956E+01      3.2217E+02   9.8261E+00  2.9969E-01
      5.556      0.180  1.9959E+01      3.1566E+02   9.0417E+00  2.5899E-01
      5.916      0.169  1.6864E+01      2.9469E+02   7.9275E+00  2.1326E-01
      6.300      0.159  1.0711E+01      2.6869E+02   6.7883E+00  1.7150E-01
      6.708      0.149  1.0043E+01      2.7433E+02   6.5091E+00  1.5444E-01
      7.142      0.140  1.4456E+01      2.8027E+02   6.2454E+00  1.3917E-01
      7.605      0.131  1.0793E+01      2.8837E+02   6.0349E+00  1.2630E-01
      8.098      0.123  1.3790E+01      2.9426E+02   5.7835E+00  1.1367E-01
      8.622      0.116  1.3729E+01      3.1351E+02   5.7869E+00  1.0682E-01
      9.181      0.109  1.0780E+01      2.9927E+02   5.1880E+00  8.9936E-02
      9.776      0.102  9.3582E+00      2.7557E+02   4.4865E+00  7.3043E-02
     10.409      0.096  6.8684E+00      2.5453E+02   3.8918E+00  5.9505E-02
     11.083      0.090  7.6879E+00      2.5101E+02   3.6044E+00  5.1758E-02
     11.801      0.085  6.0337E+00      2.5589E+02   3.4509E+00  4.6539E-02
     12.566      0.080  7.0437E+00      2.4276E+02   3.0747E+00  3.8942E-02
     13.380      0.075  4.9010E+00      2.1217E+02   2.5237E+00  3.0019E-02
     14.247      0.070  3.3106E+00      2.0307E+02   2.2685E+00  2.5342E-02
     15.170      0.066  3.5723E+00      2.0059E+02   2.1044E+00  2.2078E-02
     16.153      0.062  3.4923E+00      1.8103E+02   1.7837E+00  1.7575E-02
     17.199      0.058  2.8221E+00      1.7501E+02   1.6194E+00  1.4986E-02
     18.314      0.055  2.2993E+00      1.6387E+02   1.4241E+00  1.2377E-02
     19.500      0.051  1.9411E+00      1.6303E+02   1.3306E+00  1.0860E-02
     20.763      0.048  1.5679E+00      1.5525E+02   1.1900E+00  9.1217E-03
     22.109      0.045  1.0406E+00      1.4043E+02   1.0109E+00  7.2774E-03
     23.541      0.042  9.0865E-01      1.3361E+02   9.0329E-01  6.1070E-03
     25.066      0.040  6.0837E-01      1.2383E+02   7.8625E-01  4.9923E-03
     26.690      0.037  4.7938E-01      1.1965E+02   7.1348E-01  4.2545E-03
     28.419      0.035  4.0778E-01      1.1881E+02   6.6537E-01  3.7262E-03
     30.260      0.033  2.4404E-01      1.1613E+02   6.1079E-01  3.2125E-03
     32.221      0.031  1.9717E-01      1.1536E+02   5.6982E-01  2.8147E-03
     34.308      0.029  1.6650E-01      1.1421E+02   5.2980E-01  2.4578E-03
     36.531      0.027  9.4747E-02      1.1258E+02   4.9047E-01  2.1368E-03
     38.897      0.026  4.3122E-02      1.1121E+02   4.5505E-01  1.8619E-03
     41.417      0.024  4.5025E-02      1.1075E+02   4.2559E-01  1.6354E-03
     44.101      0.023  2.5564E-02      1.1033E+02   3.9816E-01  1.4369E-03
     46.958      0.021  1.8611E-02      1.0993E+02   3.7258E-01  1.2628E-03
     50.000      0.020  1.4932E-02      1.0953E+02   3.4865E-01  1.1098E-03
 
 
