# Supplementary material for: Parameters estimation of stochastic finite fault ground motion simulation method and its application in North China
Source: PLoS One. 2025 Dec 3;20(12):e0337602. doi: 10.1371/journal.pone.0337602 (PMC12674566; doi:10.1371/journal.pone.0337602)
Supplement: S2 File — The program code of strong ground motion simulation based on stochastic finite-fault method with dynamic corner frequency for the Pingyuan earthquake. (ZIP) [file pone.0337602.s002.zip › S2 File. Program Code. ( Simulationor of Pingyuan earthquake)/EXSIMNC/PSA/M6d5S130_psa_fs_s013.out]

**********************************************
*******     Site #  13
Average PSA and Fourier spectrum over    10 trials
damping:   5%
 100 samples
Mag.          =      5.50
siteCoord1    =     37.20
siteCoord2    =    116.00
depth         =     18.00
fault Dis.(km)=    36.82
Hypo  Dis.(km)=    40.59
Input Parameters file =  M6d5S130_parameters.out                                                                                                 
 data format: (1x,f10.3, 1p, 1x,e11.4, 5x,e11.4, 2x,e11.4, 1x,e11.4)
   freq(Hz)     per(s) FAS(cm/sec) avgPSA(cm/s**2) avgPSV(cm/s)   avgSD(cm)
      0.100     10.000  3.4068E-01      3.8777E-01   6.1716E-01  9.8224E-01
      0.106      9.392  3.4068E-01      4.4523E-01   6.6548E-01  9.9471E-01
      0.113      8.820  3.4068E-01      5.0303E-01   7.0614E-01  9.9126E-01
      0.121      8.283  3.4068E-01      5.6201E-01   7.4093E-01  9.7681E-01
      0.129      7.779  4.4895E-01      6.3388E-01   7.8484E-01  9.7174E-01
      0.137      7.306  4.4895E-01      7.4066E-01   8.6124E-01  1.0015E+00
      0.146      6.862  4.4895E-01      8.4883E-01   9.2697E-01  1.0123E+00
      0.155      6.444  6.1341E-01      9.5228E-01   9.7667E-01  1.0017E+00
      0.165      6.052  6.1341E-01      1.0754E+00   1.0359E+00  9.9775E-01
      0.176      5.684  6.1341E-01      1.2319E+00   1.1143E+00  1.0080E+00
      0.187      5.338  8.4153E-01      1.4412E+00   1.2244E+00  1.0402E+00
      0.199      5.013  8.4153E-01      1.6609E+00   1.3252E+00  1.0573E+00
      0.212      4.708  8.4153E-01      1.8958E+00   1.4206E+00  1.0645E+00
      0.226      4.422  1.1028E+00      2.1571E+00   1.5180E+00  1.0683E+00
      0.241      4.153  1.1028E+00      2.4262E+00   1.6035E+00  1.0598E+00
      0.256      3.900  1.4878E+00      2.7139E+00   1.6845E+00  1.0456E+00
      0.273      3.663  1.4878E+00      3.1018E+00   1.8081E+00  1.0540E+00
      0.291      3.440  1.9723E+00      3.6444E+00   1.9952E+00  1.0923E+00
      0.310      3.231  2.4068E+00      4.3715E+00   2.2477E+00  1.1557E+00
      0.330      3.034  2.4068E+00      5.1910E+00   2.5066E+00  1.2104E+00
      0.351      2.849  2.7996E+00      6.0223E+00   2.7311E+00  1.2385E+00
      0.374      2.676  3.1926E+00      6.9814E+00   2.9734E+00  1.2664E+00
      0.398      2.513  3.6704E+00      8.2555E+00   3.3021E+00  1.3208E+00
      0.424      2.360  3.6704E+00      9.9997E+00   3.7564E+00  1.4111E+00
      0.451      2.217  4.2146E+00      1.1977E+01   4.2254E+00  1.4907E+00
      0.480      2.082  4.7441E+00      1.4121E+01   4.6786E+00  1.5502E+00
      0.511      1.955  5.5445E+00      1.6578E+01   5.1585E+00  1.6052E+00
      0.545      1.836  6.4135E+00      1.9842E+01   5.7985E+00  1.6946E+00
      0.580      1.724  8.2270E+00      2.3379E+01   6.4166E+00  1.7611E+00
      0.617      1.620  9.1830E+00      2.6757E+01   6.8968E+00  1.7777E+00
      0.657      1.521  1.0028E+01      3.0912E+01   7.4830E+00  1.8114E+00
      0.700      1.428  1.0744E+01      3.4705E+01   7.8900E+00  1.7938E+00
      0.745      1.342  1.1288E+01      3.7251E+01   7.9536E+00  1.6982E+00
      0.794      1.260  1.1169E+01      4.0407E+01   8.1026E+00  1.6247E+00
      0.845      1.183  1.0992E+01      4.3477E+01   8.1877E+00  1.5419E+00
      0.900      1.111  1.1226E+01      4.5838E+01   8.1070E+00  1.4338E+00
      0.958      1.044  1.1439E+01      5.0042E+01   8.3121E+00  1.3807E+00
      1.020      0.980  1.1878E+01      5.4125E+01   8.4433E+00  1.3171E+00
      1.086      0.921  1.2342E+01      5.8285E+01   8.5391E+00  1.2510E+00
      1.157      0.865  1.2653E+01      6.0371E+01   8.3064E+00  1.1429E+00
      1.232      0.812  1.2435E+01      6.4000E+01   8.2701E+00  1.0687E+00
      1.311      0.763  1.1504E+01      6.8306E+01   8.2894E+00  1.0060E+00
      1.396      0.716  9.5601E+00      7.4982E+01   8.5460E+00  9.7401E-01
      1.487      0.673  1.0641E+01      8.4281E+01   9.0213E+00  9.6562E-01
      1.583      0.632  1.5004E+01      9.6452E+01   9.6959E+00  9.7469E-01
      1.686      0.593  1.9801E+01      1.1062E+02   1.0443E+01  9.8596E-01
      1.795      0.557  2.0354E+01      1.2337E+02   1.0939E+01  9.6988E-01
      1.911      0.523  1.7330E+01      1.2819E+02   1.0674E+01  8.8883E-01
      2.035      0.491  1.5338E+01      1.3216E+02   1.0335E+01  8.0825E-01
      2.167      0.461  1.8428E+01      1.4804E+02   1.0873E+01  7.9858E-01
      2.307      0.433  2.0077E+01      1.6828E+02   1.1608E+01  8.0066E-01
      2.457      0.407  1.7988E+01      1.8225E+02   1.1806E+01  7.6479E-01
      2.616      0.382  1.6805E+01      1.8118E+02   1.1023E+01  6.7061E-01
      2.786      0.359  1.7714E+01      1.7038E+02   9.7351E+00  5.5624E-01
      2.966      0.337  1.3325E+01      1.6993E+02   9.1183E+00  4.8929E-01
      3.158      0.317  1.5720E+01      1.9423E+02   9.7885E+00  4.9330E-01
      3.363      0.297  1.9419E+01      2.0224E+02   9.5717E+00  4.5302E-01
      3.581      0.279  1.3894E+01      1.9753E+02   8.7800E+00  3.9027E-01
      3.813      0.262  1.7273E+01      1.9887E+02   8.3020E+00  3.4657E-01
      4.060      0.246  1.5211E+01      2.0527E+02   8.0475E+00  3.1550E-01
      4.323      0.231  1.2607E+01      2.1307E+02   7.8452E+00  2.8886E-01
      4.603      0.217  1.4655E+01      2.2486E+02   7.7755E+00  2.6887E-01
      4.901      0.204  1.5326E+01      2.2424E+02   7.2823E+00  2.3650E-01
      5.218      0.192  1.6023E+01      2.2838E+02   6.9655E+00  2.1244E-01
      5.556      0.180  1.1657E+01      2.3397E+02   6.7018E+00  1.9196E-01
      5.916      0.169  1.1615E+01      2.3961E+02   6.4457E+00  1.7340E-01
      6.300      0.159  1.3564E+01      2.4325E+02   6.1456E+00  1.5526E-01
      6.708      0.149  9.2118E+00      2.4339E+02   5.7750E+00  1.3702E-01
      7.142      0.140  1.1028E+01      2.5990E+02   5.7915E+00  1.2905E-01
      7.605      0.131  1.1421E+01      2.5166E+02   5.2667E+00  1.1022E-01
      8.098      0.123  7.4442E+00      2.4834E+02   4.8808E+00  9.5930E-02
      8.622      0.116  9.6044E+00      2.5650E+02   4.7346E+00  8.7393E-02
      9.181      0.109  9.5606E+00      2.6490E+02   4.5921E+00  7.9605E-02
      9.776      0.102  6.4402E+00      2.3260E+02   3.7869E+00  6.1653E-02
     10.409      0.096  6.7771E+00      2.0463E+02   3.1288E+00  4.7840E-02
     11.083      0.090  4.5620E+00      1.7954E+02   2.5781E+00  3.7021E-02
     11.801      0.085  4.7776E+00      1.7802E+02   2.4007E+00  3.2376E-02
     12.566      0.080  5.1683E+00      1.7157E+02   2.1730E+00  2.7522E-02
     13.380      0.075  3.3071E+00      1.6192E+02   1.9260E+00  2.2909E-02
     14.247      0.070  3.4945E+00      1.5405E+02   1.7209E+00  1.9225E-02
     15.170      0.066  3.5266E+00      1.5743E+02   1.6517E+00  1.7329E-02
     16.153      0.062  2.6528E+00      1.5061E+02   1.4839E+00  1.4621E-02
     17.199      0.058  2.2874E+00      1.5229E+02   1.4093E+00  1.3041E-02
     18.314      0.055  1.4183E+00      1.4084E+02   1.2240E+00  1.0637E-02
     19.500      0.051  9.7505E-01      1.3112E+02   1.0702E+00  8.7348E-03
     20.763      0.048  1.1265E+00      1.2603E+02   9.6601E-01  7.4046E-03
     22.109      0.045  8.0030E-01      1.2401E+02   8.9270E-01  6.4263E-03
     23.541      0.042  6.8123E-01      1.1985E+02   8.1030E-01  5.4783E-03
     25.066      0.040  3.3978E-01      1.1311E+02   7.1820E-01  4.5602E-03
     26.690      0.037  3.2025E-01      1.0884E+02   6.4904E-01  3.8703E-03
     28.419      0.035  2.7892E-01      1.0555E+02   5.9111E-01  3.3104E-03
     30.260      0.033  2.2603E-01      1.0577E+02   5.5632E-01  2.9260E-03
     32.221      0.031  1.1725E-01      1.0422E+02   5.1478E-01  2.5428E-03
     34.308      0.029  8.6064E-02      1.0306E+02   4.7808E-01  2.2178E-03
     36.531      0.027  7.3815E-02      1.0238E+02   4.4606E-01  1.9434E-03
     38.897      0.026  5.0692E-02      1.0162E+02   4.1581E-01  1.7014E-03
     41.417      0.024  2.8753E-02      1.0106E+02   3.8836E-01  1.4924E-03
     44.101      0.023  2.3657E-02      1.0079E+02   3.6372E-01  1.3126E-03
     46.958      0.021  1.4147E-02      1.0038E+02   3.4023E-01  1.1531E-03
     50.000      0.020  1.4357E-02      1.0007E+02   3.1854E-01  1.0140E-03
 
 
