# Supplementary material for: Parameters estimation of stochastic finite fault ground motion simulation method and its application in North China
Source: PLoS One. 2025 Dec 3;20(12):e0337602. doi: 10.1371/journal.pone.0337602 (PMC12674566; doi:10.1371/journal.pone.0337602)
Supplement: S2 File — The program code of strong ground motion simulation based on stochastic finite-fault method with dynamic corner frequency for the Pingyuan earthquake. (ZIP) [file pone.0337602.s002.zip › S2 File. Program Code. ( Simulationor of Pingyuan earthquake)/EXSIMNC/PSA/M6d5S130_psa_fs_s014.out]

**********************************************
*******     Site #  14
Average PSA and Fourier spectrum over    10 trials
damping:   5%
 100 samples
Mag.          =      5.50
siteCoord1    =     37.40
siteCoord2    =    116.00
depth         =     18.00
fault Dis.(km)=    41.24
Hypo  Dis.(km)=    43.47
Input Parameters file =  M6d5S130_parameters.out                                                                                                 
 data format: (1x,f10.3, 1p, 1x,e11.4, 5x,e11.4, 2x,e11.4, 1x,e11.4)
   freq(Hz)     per(s) FAS(cm/sec) avgPSA(cm/s**2) avgPSV(cm/s)   avgSD(cm)
      0.100     10.000  3.2576E-01      3.3609E-01   5.3490E-01  8.5132E-01
      0.106      9.392  3.2576E-01      3.7582E-01   5.6175E-01  8.3965E-01
      0.113      8.820  3.2576E-01      4.1787E-01   5.8660E-01  8.2345E-01
      0.121      8.283  3.2576E-01      4.6252E-01   6.0976E-01  8.0389E-01
      0.129      7.779  4.7781E-01      5.1977E-01   6.4355E-01  7.9681E-01
      0.137      7.306  4.7781E-01      5.9694E-01   6.9413E-01  8.0714E-01
      0.146      6.862  4.7781E-01      7.1117E-01   7.7663E-01  8.4813E-01
      0.155      6.444  6.0610E-01      8.3158E-01   8.5288E-01  8.7473E-01
      0.165      6.052  6.0610E-01      9.4671E-01   9.1188E-01  8.7834E-01
      0.176      5.684  6.0610E-01      1.0924E+00   9.8823E-01  8.9396E-01
      0.187      5.338  8.1301E-01      1.2576E+00   1.0684E+00  9.0771E-01
      0.199      5.013  8.1301E-01      1.4222E+00   1.1347E+00  9.0535E-01
      0.212      4.708  8.1301E-01      1.5772E+00   1.1819E+00  8.8561E-01
      0.226      4.422  1.0732E+00      1.7707E+00   1.2461E+00  8.7695E-01
      0.241      4.153  1.0732E+00      2.0738E+00   1.3706E+00  9.0584E-01
      0.256      3.900  1.4301E+00      2.4627E+00   1.5286E+00  9.4880E-01
      0.273      3.663  1.4301E+00      2.9137E+00   1.6985E+00  9.9011E-01
      0.291      3.440  1.7354E+00      3.4431E+00   1.8850E+00  1.0320E+00
      0.310      3.231  2.1538E+00      4.0371E+00   2.0757E+00  1.0673E+00
      0.330      3.034  2.1538E+00      4.7139E+00   2.2762E+00  1.0991E+00
      0.351      2.849  2.5575E+00      5.4090E+00   2.4530E+00  1.1124E+00
      0.374      2.676  2.9897E+00      6.1195E+00   2.6063E+00  1.1100E+00
      0.398      2.513  3.4531E+00      6.8826E+00   2.7530E+00  1.1012E+00
      0.424      2.360  3.4531E+00      7.7463E+00   2.9099E+00  1.0931E+00
      0.451      2.217  4.0557E+00      8.9341E+00   3.1519E+00  1.1120E+00
      0.480      2.082  4.4885E+00      1.0271E+01   3.4030E+00  1.1275E+00
      0.511      1.955  4.9837E+00      1.1512E+01   3.5822E+00  1.1147E+00
      0.545      1.836  5.4080E+00      1.3234E+01   3.8675E+00  1.1302E+00
      0.580      1.724  6.1377E+00      1.5328E+01   4.2069E+00  1.1546E+00
      0.617      1.620  6.4659E+00      1.7807E+01   4.5898E+00  1.1831E+00
      0.657      1.521  6.9026E+00      2.0373E+01   4.9318E+00  1.1939E+00
      0.700      1.428  7.3385E+00      2.4335E+01   5.5325E+00  1.2578E+00
      0.745      1.342  8.2557E+00      2.9058E+01   6.2043E+00  1.3247E+00
      0.794      1.260  9.4492E+00      3.4160E+01   6.8498E+00  1.3735E+00
      0.845      1.183  1.0089E+01      3.8227E+01   7.1990E+00  1.3557E+00
      0.900      1.111  1.1413E+01      4.2310E+01   7.4831E+00  1.3235E+00
      0.958      1.044  1.2559E+01      4.8001E+01   7.9730E+00  1.3243E+00
      1.020      0.980  1.2914E+01      5.4031E+01   8.4286E+00  1.3148E+00
      1.086      0.921  1.3049E+01      6.0894E+01   8.9212E+00  1.3070E+00
      1.157      0.865  1.3518E+01      6.6544E+01   9.1559E+00  1.2598E+00
      1.232      0.812  1.4061E+01      7.3297E+01   9.4713E+00  1.2239E+00
      1.311      0.763  1.4771E+01      7.6795E+01   9.3196E+00  1.1310E+00
      1.396      0.716  1.5535E+01      8.3815E+01   9.5526E+00  1.0887E+00
      1.487      0.673  1.4746E+01      9.1488E+01   9.7927E+00  1.0482E+00
      1.583      0.632  1.3285E+01      9.8499E+01   9.9017E+00  9.9538E-01
      1.686      0.593  1.1988E+01      1.0107E+02   9.5422E+00  9.0088E-01
      1.795      0.557  1.2753E+01      1.0681E+02   9.4703E+00  8.3969E-01
      1.911      0.523  1.7603E+01      1.1623E+02   9.6786E+00  8.0594E-01
      2.035      0.491  1.9757E+01      1.3166E+02   1.0296E+01  8.0523E-01
      2.167      0.461  1.7960E+01      1.4098E+02   1.0354E+01  7.6049E-01
      2.307      0.433  1.7637E+01      1.4250E+02   9.8292E+00  6.7799E-01
      2.457      0.407  1.9708E+01      1.4730E+02   9.5424E+00  6.1816E-01
      2.616      0.382  1.7305E+01      1.5877E+02   9.6592E+00  5.8765E-01
      2.786      0.359  1.4816E+01      1.6594E+02   9.4816E+00  5.4175E-01
      2.966      0.337  1.5981E+01      1.7697E+02   9.4965E+00  5.0959E-01
      3.158      0.317  1.8967E+01      1.8871E+02   9.5100E+00  4.7926E-01
      3.363      0.297  1.7157E+01      1.9294E+02   9.1317E+00  4.3220E-01
      3.581      0.279  1.4042E+01      1.9599E+02   8.7118E+00  3.8723E-01
      3.813      0.262  1.8998E+01      2.1248E+02   8.8700E+00  3.7028E-01
      4.060      0.246  1.3074E+01      2.0805E+02   8.1568E+00  3.1979E-01
      4.323      0.231  1.6317E+01      2.2222E+02   8.1821E+00  3.0126E-01
      4.603      0.217  1.6013E+01      2.3010E+02   7.9567E+00  2.7514E-01
      4.901      0.204  1.3797E+01      2.3563E+02   7.6523E+00  2.4851E-01
      5.218      0.192  1.3272E+01      2.3122E+02   7.0520E+00  2.1508E-01
      5.556      0.180  1.0645E+01      2.2513E+02   6.4487E+00  1.8471E-01
      5.916      0.169  1.0762E+01      2.1519E+02   5.7888E+00  1.5572E-01
      6.300      0.159  1.1115E+01      2.1086E+02   5.3272E+00  1.3459E-01
      6.708      0.149  1.1750E+01      2.0748E+02   4.9228E+00  1.1680E-01
      7.142      0.140  8.3102E+00      2.1101E+02   4.7019E+00  1.0478E-01
      7.605      0.131  9.0146E+00      2.3054E+02   4.8245E+00  1.0097E-01
      8.098      0.123  8.2766E+00      2.2172E+02   4.3578E+00  8.5650E-02
      8.622      0.116  6.9517E+00      2.0085E+02   3.7074E+00  6.8433E-02
      9.181      0.109  7.6948E+00      1.9654E+02   3.4070E+00  5.9062E-02
      9.776      0.102  6.7837E+00      1.9513E+02   3.1769E+00  5.1722E-02
     10.409      0.096  4.4678E+00      1.8242E+02   2.7893E+00  4.2648E-02
     11.083      0.090  4.7663E+00      1.7835E+02   2.5610E+00  3.6775E-02
     11.801      0.085  3.8886E+00      1.7505E+02   2.3607E+00  3.1836E-02
     12.566      0.080  3.1060E+00      1.6984E+02   2.1512E+00  2.7245E-02
     13.380      0.075  3.4184E+00      1.5283E+02   1.8179E+00  2.1623E-02
     14.247      0.070  3.2576E+00      1.4982E+02   1.6736E+00  1.8696E-02
     15.170      0.066  3.2102E+00      1.4384E+02   1.5091E+00  1.5833E-02
     16.153      0.062  2.0273E+00      1.3369E+02   1.3172E+00  1.2979E-02
     17.199      0.058  2.4416E+00      1.2765E+02   1.1812E+00  1.0930E-02
     18.314      0.055  1.7801E+00      1.1987E+02   1.0417E+00  9.0534E-03
     19.500      0.051  1.1312E+00      1.1536E+02   9.4154E-01  7.6847E-03
     20.763      0.048  9.9080E-01      1.1000E+02   8.4319E-01  6.4632E-03
     22.109      0.045  5.4354E-01      1.0120E+02   7.2849E-01  5.2443E-03
     23.541      0.042  6.6552E-01      9.7423E+01   6.5866E-01  4.4531E-03
     25.066      0.040  4.9871E-01      9.4237E+01   5.9835E-01  3.7992E-03
     26.690      0.037  2.9681E-01      9.3497E+01   5.5753E-01  3.3246E-03
     28.419      0.035  2.1888E-01      9.2557E+01   5.1835E-01  2.9029E-03
     30.260      0.033  1.9070E-01      9.0079E+01   4.7378E-01  2.4918E-03
     32.221      0.031  1.5069E-01      8.8837E+01   4.3881E-01  2.1675E-03
     34.308      0.029  9.7296E-02      8.7029E+01   4.0373E-01  1.8729E-03
     36.531      0.027  6.3483E-02      8.6293E+01   3.7596E-01  1.6380E-03
     38.897      0.026  3.7899E-02      8.5657E+01   3.5048E-01  1.4340E-03
     41.417      0.024  3.0775E-02      8.5084E+01   3.2695E-01  1.2564E-03
     44.101      0.023  2.1056E-02      8.4784E+01   3.0598E-01  1.1042E-03
     46.958      0.021  1.6861E-02      8.4427E+01   2.8615E-01  9.6985E-04
     50.000      0.020  1.3058E-02      8.4034E+01   2.6749E-01  8.5145E-04
 
 
