# Supplementary material for: Parameters estimation of stochastic finite fault ground motion simulation method and its application in North China
Source: PLoS One. 2025 Dec 3;20(12):e0337602. doi: 10.1371/journal.pone.0337602 (PMC12674566; doi:10.1371/journal.pone.0337602)
Supplement: S2 File — The program code of strong ground motion simulation based on stochastic finite-fault method with dynamic corner frequency for the Pingyuan earthquake. (ZIP) [file pone.0337602.s002.zip › S2 File. Program Code. ( Simulationor of Pingyuan earthquake)/EXSIMNC/PSA/M6d5S130_psa_fs_s015.out]

**********************************************
*******     Site #  15
Average PSA and Fourier spectrum over    10 trials
damping:   5%
 100 samples
Mag.          =      5.50
siteCoord1    =     37.10
siteCoord2    =    116.80
depth         =     18.00
fault Dis.(km)=    44.03
Hypo  Dis.(km)=    44.77
Input Parameters file =  M6d5S130_parameters.out                                                                                                 
 data format: (1x,f10.3, 1p, 1x,e11.4, 5x,e11.4, 2x,e11.4, 1x,e11.4)
   freq(Hz)     per(s) FAS(cm/sec) avgPSA(cm/s**2) avgPSV(cm/s)   avgSD(cm)
      0.100     10.000  2.9999E-01      3.2605E-01   5.1892E-01  8.2589E-01
      0.106      9.392  2.9999E-01      3.8090E-01   5.6933E-01  8.5098E-01
      0.113      8.820  2.9999E-01      4.3919E-01   6.1652E-01  8.6546E-01
      0.121      8.283  2.9999E-01      4.9835E-01   6.5700E-01  8.6616E-01
      0.129      7.779  3.6704E-01      5.5614E-01   6.8858E-01  8.5257E-01
      0.137      7.306  3.6704E-01      6.3552E-01   7.3899E-01  8.5931E-01
      0.146      6.862  3.6704E-01      7.2170E-01   7.8814E-01  8.6069E-01
      0.155      6.444  5.5001E-01      8.1957E-01   8.4056E-01  8.6209E-01
      0.165      6.052  5.5001E-01      9.2890E-01   8.9473E-01  8.6181E-01
      0.176      5.684  5.5001E-01      1.0651E+00   9.6354E-01  8.7162E-01
      0.187      5.338  7.5270E-01      1.2560E+00   1.0670E+00  9.0652E-01
      0.199      5.013  7.5270E-01      1.5126E+00   1.2068E+00  9.6291E-01
      0.212      4.708  7.5270E-01      1.8059E+00   1.3532E+00  1.0140E+00
      0.226      4.422  9.8385E-01      2.1007E+00   1.4784E+00  1.0404E+00
      0.241      4.153  9.8385E-01      2.3758E+00   1.5702E+00  1.0378E+00
      0.256      3.900  1.3000E+00      2.6730E+00   1.6592E+00  1.0299E+00
      0.273      3.663  1.3000E+00      3.0963E+00   1.8050E+00  1.0522E+00
      0.291      3.440  1.7069E+00      3.6467E+00   1.9965E+00  1.0930E+00
      0.310      3.231  2.0632E+00      4.2445E+00   2.1823E+00  1.1221E+00
      0.330      3.034  2.0632E+00      4.9012E+00   2.3667E+00  1.1428E+00
      0.351      2.849  2.4658E+00      5.7142E+00   2.5914E+00  1.1752E+00
      0.374      2.676  2.8856E+00      6.6735E+00   2.8423E+00  1.2105E+00
      0.398      2.513  3.3414E+00      7.8025E+00   3.1209E+00  1.2483E+00
      0.424      2.360  3.3414E+00      8.9484E+00   3.3615E+00  1.2627E+00
      0.451      2.217  3.7594E+00      1.0244E+01   3.6142E+00  1.2751E+00
      0.480      2.082  4.2617E+00      1.1547E+01   3.8260E+00  1.2677E+00
      0.511      1.955  4.7632E+00      1.3220E+01   4.1137E+00  1.2801E+00
      0.545      1.836  5.2905E+00      1.5138E+01   4.4240E+00  1.2929E+00
      0.580      1.724  6.4307E+00      1.6813E+01   4.6143E+00  1.2664E+00
      0.617      1.620  6.9568E+00      1.8711E+01   4.8229E+00  1.2432E+00
      0.657      1.521  7.4553E+00      2.0848E+01   5.0468E+00  1.2217E+00
      0.700      1.428  8.0988E+00      2.3385E+01   5.3166E+00  1.2087E+00
      0.745      1.342  9.1976E+00      2.6630E+01   5.6859E+00  1.2140E+00
      0.794      1.260  1.0359E+01      2.9791E+01   5.9737E+00  1.1979E+00
      0.845      1.183  1.0850E+01      3.3215E+01   6.2551E+00  1.1780E+00
      0.900      1.111  1.1564E+01      3.7761E+01   6.6786E+00  1.1812E+00
      0.958      1.044  1.1944E+01      4.3259E+01   7.1855E+00  1.1935E+00
      1.020      0.980  1.1765E+01      4.7918E+01   7.4750E+00  1.1661E+00
      1.086      0.921  1.1308E+01      5.3185E+01   7.7919E+00  1.1415E+00
      1.157      0.865  1.0552E+01      5.7316E+01   7.8862E+00  1.0851E+00
      1.232      0.812  1.0146E+01      5.9707E+01   7.7153E+00  9.9696E-01
      1.311      0.763  1.1016E+01      6.2659E+01   7.6041E+00  9.2281E-01
      1.396      0.716  1.1610E+01      6.7854E+01   7.7336E+00  8.8142E-01
      1.487      0.673  1.2022E+01      7.4887E+01   8.0158E+00  8.5800E-01
      1.583      0.632  1.3197E+01      7.9248E+01   7.9664E+00  8.0083E-01
      1.686      0.593  1.3642E+01      8.7004E+01   8.2140E+00  7.7548E-01
      1.795      0.557  1.3696E+01      9.4482E+01   8.3773E+00  7.4277E-01
      1.911      0.523  1.3907E+01      1.0112E+02   8.4201E+00  7.0114E-01
      2.035      0.491  1.2437E+01      1.0628E+02   8.3117E+00  6.5001E-01
      2.167      0.461  1.4322E+01      1.0745E+02   7.8919E+00  5.7963E-01
      2.307      0.433  1.2339E+01      1.1417E+02   7.8751E+00  5.4320E-01
      2.457      0.407  1.3351E+01      1.2396E+02   8.0298E+00  5.2017E-01
      2.616      0.382  1.3349E+01      1.4370E+02   8.7425E+00  5.3188E-01
      2.786      0.359  1.7527E+01      1.6104E+02   9.2013E+00  5.2573E-01
      2.966      0.337  1.5016E+01      1.6993E+02   9.1184E+00  4.8930E-01
      3.158      0.317  1.2117E+01      1.7951E+02   9.0464E+00  4.5590E-01
      3.363      0.297  1.5327E+01      1.9892E+02   9.4146E+00  4.4559E-01
      3.581      0.279  2.0805E+01      2.2803E+02   1.0136E+01  4.5053E-01
      3.813      0.262  1.7304E+01      2.2679E+02   9.4672E+00  3.9521E-01
      4.060      0.246  1.5465E+01      2.3281E+02   9.1273E+00  3.5784E-01
      4.323      0.231  1.7857E+01      2.4033E+02   8.8490E+00  3.2582E-01
      4.603      0.217  1.2714E+01      2.2924E+02   7.9269E+00  2.7411E-01
      4.901      0.204  1.3846E+01      2.2306E+02   7.2438E+00  2.3525E-01
      5.218      0.192  1.2836E+01      2.3517E+02   7.1726E+00  2.1876E-01
      5.556      0.180  1.6822E+01      2.3669E+02   6.7797E+00  1.9420E-01
      5.916      0.169  9.8877E+00      2.2238E+02   5.9823E+00  1.6093E-01
      6.300      0.159  1.1015E+01      2.2469E+02   5.6767E+00  1.4342E-01
      6.708      0.149  8.6494E+00      2.2780E+02   5.4050E+00  1.2825E-01
      7.142      0.140  1.1036E+01      2.3044E+02   5.1349E+00  1.1442E-01
      7.605      0.131  8.5128E+00      2.2741E+02   4.7591E+00  9.9596E-02
      8.098      0.123  8.1387E+00      2.2078E+02   4.3394E+00  8.5287E-02
      8.622      0.116  9.3337E+00      2.3104E+02   4.2646E+00  7.8718E-02
      9.181      0.109  7.2817E+00      2.3571E+02   4.0861E+00  7.0834E-02
      9.776      0.102  7.4684E+00      2.2352E+02   3.6390E+00  5.9245E-02
     10.409      0.096  4.3831E+00      1.9928E+02   3.0469E+00  4.6588E-02
     11.083      0.090  4.0739E+00      1.8688E+02   2.6836E+00  3.8536E-02
     11.801      0.085  5.3165E+00      1.6845E+02   2.2717E+00  3.0636E-02
     12.566      0.080  4.2906E+00      1.6345E+02   2.0701E+00  2.6219E-02
     13.380      0.075  3.7646E+00      1.5840E+02   1.8841E+00  2.2411E-02
     14.247      0.070  3.2956E+00      1.4834E+02   1.6571E+00  1.8511E-02
     15.170      0.066  2.8117E+00      1.4295E+02   1.4997E+00  1.5734E-02
     16.153      0.062  2.0611E+00      1.3787E+02   1.3584E+00  1.3385E-02
     17.199      0.058  1.8431E+00      1.3838E+02   1.2805E+00  1.1849E-02
     18.314      0.055  1.4746E+00      1.3479E+02   1.1714E+00  1.0180E-02
     19.500      0.051  9.9845E-01      1.2499E+02   1.0201E+00  8.3260E-03
     20.763      0.048  1.0257E+00      1.1549E+02   8.8527E-01  6.7857E-03
     22.109      0.045  6.9311E-01      1.1196E+02   8.0598E-01  5.8021E-03
     23.541      0.042  6.3535E-01      1.0784E+02   7.2909E-01  4.9292E-03
     25.066      0.040  3.4737E-01      1.0450E+02   6.6354E-01  4.2131E-03
     26.690      0.037  2.9620E-01      1.0237E+02   6.1043E-01  3.6401E-03
     28.419      0.035  2.5321E-01      9.8994E+01   5.5439E-01  3.1048E-03
     30.260      0.033  2.1975E-01      9.6405E+01   5.0705E-01  2.6668E-03
     32.221      0.031  1.2221E-01      9.6051E+01   4.7445E-01  2.3436E-03
     34.308      0.029  9.2578E-02      9.6382E+01   4.4712E-01  2.0742E-03
     36.531      0.027  5.5178E-02      9.5608E+01   4.1654E-01  1.8148E-03
     38.897      0.026  4.7435E-02      9.4816E+01   3.8796E-01  1.5874E-03
     41.417      0.024  2.3672E-02      9.4164E+01   3.6184E-01  1.3905E-03
     44.101      0.023  1.7585E-02      9.3707E+01   3.3818E-01  1.2205E-03
     46.958      0.021  1.3399E-02      9.3273E+01   3.1613E-01  1.0715E-03
     50.000      0.020  1.0248E-02      9.3000E+01   2.9603E-01  9.4229E-04
 
 
