# Supplementary material for: Parameters estimation of stochastic finite fault ground motion simulation method and its application in North China
Source: PLoS One. 2025 Dec 3;20(12):e0337602. doi: 10.1371/journal.pone.0337602 (PMC12674566; doi:10.1371/journal.pone.0337602)
Supplement: S2 File — The program code of strong ground motion simulation based on stochastic finite-fault method with dynamic corner frequency for the Pingyuan earthquake. (ZIP) [file pone.0337602.s002.zip › S2 File. Program Code. ( Simulationor of Pingyuan earthquake)/EXSIMNC/PSA/M6d5S130_psa_fs_s016.out]

**********************************************
*******     Site #  16
Average PSA and Fourier spectrum over    10 trials
damping:   5%
 100 samples
Mag.          =      5.50
siteCoord1    =     37.30
siteCoord2    =    116.80
depth         =     18.00
fault Dis.(km)=    39.27
Hypo  Dis.(km)=    41.85
Input Parameters file =  M6d5S130_parameters.out                                                                                                 
 data format: (1x,f10.3, 1p, 1x,e11.4, 5x,e11.4, 2x,e11.4, 1x,e11.4)
   freq(Hz)     per(s) FAS(cm/sec) avgPSA(cm/s**2) avgPSV(cm/s)   avgSD(cm)
      0.100     10.000  3.8244E-01      3.6039E-01   5.7357E-01  9.1287E-01
      0.106      9.392  3.8244E-01      4.1589E-01   6.2164E-01  9.2918E-01
      0.113      8.820  3.8244E-01      4.7690E-01   6.6945E-01  9.3975E-01
      0.121      8.283  3.8244E-01      5.5168E-01   7.2731E-01  9.5886E-01
      0.129      7.779  5.5286E-01      6.3877E-01   7.9089E-01  9.7923E-01
      0.137      7.306  5.5286E-01      7.3223E-01   8.5144E-01  9.9006E-01
      0.146      6.862  5.5286E-01      8.3244E-01   9.0908E-01  9.9277E-01
      0.155      6.444  7.6794E-01      9.4618E-01   9.7042E-01  9.9527E-01
      0.165      6.052  7.6794E-01      1.0774E+00   1.0378E+00  9.9961E-01
      0.176      5.684  7.6794E-01      1.2374E+00   1.1194E+00  1.0126E+00
      0.187      5.338  1.0895E+00      1.4365E+00   1.2204E+00  1.0368E+00
      0.199      5.013  1.0895E+00      1.6821E+00   1.3421E+00  1.0708E+00
      0.212      4.708  1.0895E+00      1.9570E+00   1.4665E+00  1.0989E+00
      0.226      4.422  1.3819E+00      2.2439E+00   1.5791E+00  1.1113E+00
      0.241      4.153  1.3819E+00      2.5750E+00   1.7019E+00  1.1248E+00
      0.256      3.900  1.7948E+00      3.0177E+00   1.8731E+00  1.1627E+00
      0.273      3.663  1.7948E+00      3.5886E+00   2.0920E+00  1.2195E+00
      0.291      3.440  2.2156E+00      4.1517E+00   2.2729E+00  1.2444E+00
      0.310      3.231  2.6125E+00      4.7633E+00   2.4491E+00  1.2592E+00
      0.330      3.034  2.6125E+00      5.5646E+00   2.6870E+00  1.2975E+00
      0.351      2.849  3.0128E+00      6.5513E+00   2.9710E+00  1.3473E+00
      0.374      2.676  3.5791E+00      7.7411E+00   3.2970E+00  1.4042E+00
      0.398      2.513  4.1761E+00      9.0647E+00   3.6258E+00  1.4503E+00
      0.424      2.360  4.1761E+00      1.0419E+01   3.9139E+00  1.4703E+00
      0.451      2.217  4.8557E+00      1.2129E+01   4.2790E+00  1.5096E+00
      0.480      2.082  5.5238E+00      1.4133E+01   4.6826E+00  1.5515E+00
      0.511      1.955  6.3636E+00      1.6824E+01   5.2353E+00  1.6291E+00
      0.545      1.836  7.0880E+00      1.9498E+01   5.6982E+00  1.6652E+00
      0.580      1.724  8.4523E+00      2.2088E+01   6.0621E+00  1.6638E+00
      0.617      1.620  8.8430E+00      2.4857E+01   6.4072E+00  1.6515E+00
      0.657      1.521  9.1005E+00      2.7770E+01   6.7224E+00  1.6273E+00
      0.700      1.428  9.3381E+00      3.0523E+01   6.9392E+00  1.5776E+00
      0.745      1.342  9.3755E+00      3.2998E+01   7.0456E+00  1.5043E+00
      0.794      1.260  1.0151E+01      3.4818E+01   6.9818E+00  1.4000E+00
      0.845      1.183  1.0577E+01      3.6652E+01   6.9024E+00  1.2999E+00
      0.900      1.111  1.1156E+01      3.8504E+01   6.8099E+00  1.2044E+00
      0.958      1.044  1.0275E+01      4.0281E+01   6.6908E+00  1.1114E+00
      1.020      0.980  9.1296E+00      4.2202E+01   6.5834E+00  1.0270E+00
      1.086      0.921  8.7629E+00      4.4003E+01   6.4467E+00  9.4447E-01
      1.157      0.865  9.6868E+00      5.0270E+01   6.9167E+00  9.5167E-01
      1.232      0.812  1.0876E+01      5.9308E+01   7.6637E+00  9.9030E-01
      1.311      0.763  1.1360E+01      6.9191E+01   8.3968E+00  1.0190E+00
      1.396      0.716  1.3322E+01      7.7156E+01   8.7937E+00  1.0022E+00
      1.487      0.673  1.4491E+01      8.1674E+01   8.7422E+00  9.3576E-01
      1.583      0.632  1.3796E+01      8.5395E+01   8.5844E+00  8.6295E-01
      1.686      0.593  1.3122E+01      9.0869E+01   8.5789E+00  8.0992E-01
      1.795      0.557  1.3861E+01      9.8168E+01   8.7041E+00  7.7175E-01
      1.911      0.523  1.5591E+01      1.0929E+02   9.1003E+00  7.5779E-01
      2.035      0.491  1.4709E+01      1.1560E+02   9.0402E+00  7.0698E-01
      2.167      0.461  1.4072E+01      1.3367E+02   9.8177E+00  7.2107E-01
      2.307      0.433  1.7765E+01      1.5183E+02   1.0473E+01  7.2236E-01
      2.457      0.407  1.7433E+01      1.6268E+02   1.0539E+01  6.8269E-01
      2.616      0.382  1.7364E+01      1.7178E+02   1.0451E+01  6.3581E-01
      2.786      0.359  1.7864E+01      1.8120E+02   1.0353E+01  5.9157E-01
      2.966      0.337  1.7852E+01      1.8789E+02   1.0082E+01  5.4103E-01
      3.158      0.317  1.8186E+01      1.9872E+02   1.0015E+01  5.0470E-01
      3.363      0.297  1.5607E+01      2.0379E+02   9.6453E+00  4.5651E-01
      3.581      0.279  1.5902E+01      2.0871E+02   9.2772E+00  4.1237E-01
      3.813      0.262  1.5249E+01      2.0443E+02   8.5342E+00  3.5626E-01
      4.060      0.246  1.7002E+01      2.1254E+02   8.3327E+00  3.2668E-01
      4.323      0.231  1.3292E+01      2.1103E+02   7.7702E+00  2.8610E-01
      4.603      0.217  1.2572E+01      2.1354E+02   7.3842E+00  2.5534E-01
      4.901      0.204  1.3551E+01      2.2299E+02   7.2418E+00  2.3518E-01
      5.218      0.192  1.2314E+01      2.1196E+02   6.4646E+00  1.9717E-01
      5.556      0.180  1.3942E+01      2.1909E+02   6.2756E+00  1.7976E-01
      5.916      0.169  1.4181E+01      2.2641E+02   6.0907E+00  1.6385E-01
      6.300      0.159  1.0028E+01      2.1520E+02   5.4369E+00  1.3736E-01
      6.708      0.149  9.5190E+00      2.1263E+02   5.0450E+00  1.1970E-01
      7.142      0.140  1.0033E+01      2.1585E+02   4.8099E+00  1.0718E-01
      7.605      0.131  9.6509E+00      2.3028E+02   4.8191E+00  1.0085E-01
      8.098      0.123  9.8193E+00      2.3043E+02   4.5289E+00  8.9012E-02
      8.622      0.116  5.9369E+00      2.0973E+02   3.8712E+00  7.1457E-02
      9.181      0.109  9.0432E+00      1.9425E+02   3.3674E+00  5.8375E-02
      9.776      0.102  5.3121E+00      1.7717E+02   2.8844E+00  4.6961E-02
     10.409      0.096  5.8048E+00      1.7798E+02   2.7213E+00  4.1609E-02
     11.083      0.090  5.2249E+00      1.7984E+02   2.5825E+00  3.7084E-02
     11.801      0.085  5.0769E+00      1.8631E+02   2.5126E+00  3.3885E-02
     12.566      0.080  5.4440E+00      1.7953E+02   2.2738E+00  2.8799E-02
     13.380      0.075  4.6290E+00      1.6294E+02   1.9382E+00  2.3054E-02
     14.247      0.070  3.5633E+00      1.5944E+02   1.7811E+00  1.9897E-02
     15.170      0.066  2.4443E+00      1.4543E+02   1.5258E+00  1.6008E-02
     16.153      0.062  2.3912E+00      1.4318E+02   1.4108E+00  1.3901E-02
     17.199      0.058  1.3603E+00      1.3491E+02   1.2484E+00  1.1552E-02
     18.314      0.055  1.9221E+00      1.2540E+02   1.0898E+00  9.4706E-03
     19.500      0.051  1.5324E+00      1.2283E+02   1.0025E+00  8.1820E-03
     20.763      0.048  1.0262E+00      1.1742E+02   9.0002E-01  6.8988E-03
     22.109      0.045  8.5247E-01      1.1434E+02   8.2313E-01  5.9256E-03
     23.541      0.042  5.8797E-01      1.0895E+02   7.3659E-01  4.9800E-03
     25.066      0.040  4.6182E-01      1.0462E+02   6.6427E-01  4.2178E-03
     26.690      0.037  3.5172E-01      9.9273E+01   5.9198E-01  3.5300E-03
     28.419      0.035  2.6779E-01      9.8749E+01   5.5302E-01  3.0971E-03
     30.260      0.033  2.3956E-01      9.8745E+01   5.1935E-01  2.7316E-03
     32.221      0.031  1.2470E-01      9.7753E+01   4.8285E-01  2.3851E-03
     34.308      0.029  1.1858E-01      9.5873E+01   4.4475E-01  2.0632E-03
     36.531      0.027  7.1679E-02      9.4742E+01   4.1276E-01  1.7983E-03
     38.897      0.026  4.3620E-02      9.4215E+01   3.8549E-01  1.5773E-03
     41.417      0.024  3.3409E-02      9.3542E+01   3.5945E-01  1.3813E-03
     44.101      0.023  1.9889E-02      9.3143E+01   3.3614E-01  1.2131E-03
     46.958      0.021  1.6291E-02      9.2852E+01   3.1470E-01  1.0666E-03
     50.000      0.020  1.1585E-02      9.2603E+01   2.9476E-01  9.3826E-04
 
 
