# Supplementary material for: Parameters estimation of stochastic finite fault ground motion simulation method and its application in North China
Source: PLoS One. 2025 Dec 3;20(12):e0337602. doi: 10.1371/journal.pone.0337602 (PMC12674566; doi:10.1371/journal.pone.0337602)
Supplement: S2 File — The program code of strong ground motion simulation based on stochastic finite-fault method with dynamic corner frequency for the Pingyuan earthquake. (ZIP) [file pone.0337602.s002.zip › S2 File. Program Code. ( Simulationor of Pingyuan earthquake)/EXSIMNC/site_amps.txt]

! Site amplification filter file
10              ! nfrequencies
0.01    1.00 ! frequency, amplification
0.10    1.59 
0.30    2.14 
0.60    2.91
1.00    3.51
2.00    4.12
4.00    5.03
5.00    5.24
10.0    5.52
30.0    5.90 
