# Supplementary material for: Parameters estimation of stochastic finite fault ground motion simulation method and its application in North China
Source: PLoS One. 2025 Dec 3;20(12):e0337602. doi: 10.1371/journal.pone.0337602 (PMC12674566; doi:10.1371/journal.pone.0337602)
Supplement: S2 File — The program code of strong ground motion simulation based on stochastic finite-fault method with dynamic corner frequency for the Pingyuan earthquake. (ZIP) [file pone.0337602.s002.zip › S2 File. Program Code. ( Simulationor of Pingyuan earthquake)/EXSIMNC/slip_weights.txt]

0.72  0.73  0.13  0.25  0.57  0.12  0.30  0.63  0.29  0.65  0.23  0.53  0.17  0.40  0.94
0.20  0.48  0.07  0.38  0.49  0.01  0.72  0.77  0.20  0.02  0.58  0.66  0.89  0.85  0.56
0.29  0.41  0.67  0.49  1.00  0.52  0.09  0.10  0.31  0.12  0.62  0.54  0.88  0.03  0.53
0.73  0.45  0.70  0.66  0.50  0.51  0.41  0.71  0.43  0.51  0.80  0.87  0.27  0.18  0.87
0.46  0.66  0.47  0.16  0.98  0.62  0.68  0.16  0.50  0.49  0.80  0.28  0.01  0.34  0.18
